# Supplementary material for: Abnormal developmental trajectory and vulnerability to cardiac arrhythmias in tetralogy of Fallot with DiGeorge syndrome
Source: Commun Biol. 2023 Sep 22;6:969. doi: 10.1038/s42003-023-05344-6 (PMC10516936; doi:10.1038/s42003-023-05344-6)
Supplement: Supplementary file 4 — Supplementary Data 1 [file 42003_2023_5344_MOESM4_ESM.xlsx]

## Sheet: GO Term Summary
Comparison	Direction	Term	P-value	Count	list total
ClusterB0vsB3	Down	muscle filament sliding	4.72306e-21	20	284
ClusterB0vsB3	Down	cardiac muscle contraction	5.44897e-13	16	284
ClusterB0vsB3	Down	muscle contraction	2.59734e-11	20	284
ClusterB0vsB3	Down	sarcomere organization	2.72449e-11	13	284
ClusterB0vsB3	Down	ventricular cardiac muscle tissue morphogenesis	2.55003e-07	10	284
ClusterB0vsB3	UP	axon guidance	0.00399602	17	410
ClusterB0vsB3	UP	platelet degranulation	0.0175032	13	410
ClusterB0vsB3	UP	nervous system development	0.0180141	22	410
ClusterB0vsB1	Down	cardiac muscle contraction	2.8022e-13	19	483
ClusterB0vsB1	Down	sarcomere organization	2.83022e-11	15	483
ClusterB0vsB1	Down	muscle filament sliding	5.4307e-08	14	483
ClusterB0vsB1	Down	ventricular cardiac muscle tissue morphogenesis	1.93971e-06	11	483
ClusterB0vsB1	Down	regulation of the force of heart contraction	2.21814e-06	10	483
ClusterB0vsB1	Up	nervous system development	0.0469023	15	224
ClusterB0vsB2	Down	cardiac muscle contraction	2.66347e-20	20	251
ClusterB0vsB2	Down	muscle filament sliding	9.5461e-17	17	251
ClusterB0vsB2	Down	sarcomere organization	6.14153e-12	13	251
ClusterB0vsB2	Down	ventricular cardiac muscle tissue morphogenesis	1.95409e-09	11	251
ClusterB0vsB2	Down	regulation of the force of heart contraction	4.10868e-09	10	251
ClusterB0vsB2	Up	nervous system development	0.000242382	22	316
ClusterB0vsB2	Up	platelet degranulation	0.00740539	12	316
ClusterB0vsB2	Up	cell adhesion	0.0130176	25	316
ClusterB0_TOF-DG2vsTOF-DG1	Down	muscle filament sliding	1.7319e-06	7	59
ClusterB0_TOF-DG2vsTOF-DG1	Down	cardiac muscle contraction	5.01555e-06	7	59
ClusterB0_TOF-DG2vsTOF-DG1	Down	mitochondrial electron transport, NADH to ubiquinone	0.000367353	6	59
ClusterB0_TOF-DG2vsTOF-DG1	Down	ventricular cardiac muscle tissue morphogenesis	0.000805729	5	59
ClusterB0_TOF-DG2vsTOF-DG1	Down	muscle contraction	0.0174328	6	59

## Sheet: ClusterB0vsB3
	ENSEMBID	p_val	avg_log2FC	pct.1	pct.2	p_val_adj
A4GALT	ENSG00000128274	0	-0.581305	0.07	0.566	0
AARS	ENSG00000090861	0	-0.584315	0.389	0.73	0
ABAT	ENSG00000183044	0	0.838168	0.546	0.094	0
ABCA7	ENSG00000064687	0	-0.600344	0.151	0.531	0
ABLIM1	ENSG00000099204	0	-0.962464	0.598	0.949	0
AC004233.3	ENSG00000274367	0	-0.250941	0.061	0.358	0
AC117402.1	ENSG00000206532	0	-0.32469	0.01	0.279	0
ACAT2	ENSG00000120437	0	0.865676	0.52	0.224	0
ACOT9	ENSG00000123130	0	-0.713251	0.161	0.677	0
ACTA1	ENSG00000143632	0	-6.30601	0.032	0.829	0
ACTC1	ENSG00000159251	0	-2.70492	0.912	1	0
ACTG1	ENSG00000184009	0	1.57792	0.983	0.939	0
ACTN1	ENSG00000072110	0	-0.959862	0.422	0.833	0
ACTN2	ENSG00000077522	0	-2.23491	0.665	0.993	0
ADAM19	ENSG00000135074	0	-0.34025	0.043	0.369	0
ADAMTS7	ENSG00000136378	0	1.60627	0.684	0.06	0
ADAMTS9	ENSG00000163638	0	0.929889	0.747	0.431	0
ADAMTSL1	ENSG00000178031	0	0.729807	0.414	0.027	0
ADAMTSL5	ENSG00000185761	0	-0.313532	0.033	0.37	0
ADCY2	ENSG00000078295	0	0.56538	0.292	0.006	0
ADCY6	ENSG00000174233	0	-0.549748	0.366	0.778	0
ADD3	ENSG00000148700	0	1.20259	0.773	0.627	0
ADGRG6	ENSG00000112414	0	0.747669	0.455	0.046	0
ADI1	ENSG00000182551	0	0.768408	0.695	0.498	0
ADPRHL1	ENSG00000153531	0	-0.573707	0.399	0.738	0
AFG3L2	ENSG00000141385	0	-0.589179	0.524	0.878	0
AHNAK	ENSG00000124942	0	-1.08523	0.301	0.867	0
AIG1	ENSG00000146416	0	0.575155	0.644	0.527	0
AJUBA	ENSG00000129474	0	-0.52341	0.095	0.585	0
AKAP12	ENSG00000131016	0	1.20388	0.702	0.5	0
AKAP13	ENSG00000170776	0	-0.70198	0.605	0.883	0
AKAP6	ENSG00000151320	0	-0.78913	0.084	0.701	0
AKAP7	ENSG00000118507	0	0.513172	0.351	0.074	0
AKIRIN2	ENSG00000135334	0	0.675007	0.605	0.452	0
AL391807.1	ENSG00000230910	0	0.317052	0.213	0.005	0
AL451069.1	ENSG00000226900	0	-0.52109	0.098	0.525	0
ALDH3A2	ENSG00000072210	0	-1.21364	0.313	0.821	0
ALDH7A1	ENSG00000164904	0	0.946354	0.691	0.475	0
ALPK2	ENSG00000198796	0	-0.904795	0.386	0.877	0
ALPK3	ENSG00000136383	0	-1.00095	0.455	0.881	0
AMOTL2	ENSG00000114019	0	-0.379452	0.196	0.576	0
AMTN	ENSG00000187689	0	1.84739	0.319	0	0
ANK3	ENSG00000151150	0	0.744696	0.706	0.548	0
ANKH	ENSG00000154122	0	-0.365722	0.157	0.514	0
ANKRD1	ENSG00000148677	0	-3.76872	0.066	0.833	0
ANTXR1	ENSG00000169604	0	1.0838	0.716	0.413	0
ANXA3	ENSG00000138772	0	-0.831146	0.057	0.533	0
APLP2	ENSG00000084234	0	1.04353	0.946	0.907	0
APOBEC2	ENSG00000124701	0	-1.05075	0.176	0.74	0
APP	ENSG00000142192	0	2.41137	0.961	0.676	0
APRT	ENSG00000198931	0	0.520789	0.794	0.764	0
AQP1	ENSG00000240583	0	-1.01275	0.162	0.75	0
ARFGEF3	ENSG00000112379	0	0.745121	0.4	0.135	0
ARGLU1	ENSG00000134884	0	0.719984	0.79	0.7	0
ARHGAP45	ENSG00000180448	0	-0.315955	0.03	0.33	0
ARID5A	ENSG00000196843	0	-0.79877	0.078	0.519	0
ARPC1A	ENSG00000241685	0	0.748132	0.873	0.801	0
ARPC5	ENSG00000162704	0	0.5245	0.811	0.813	0
ARVCF	ENSG00000099889	0	-0.331549	0.057	0.413	0
ASB4	ENSG00000005981	0	0.500415	0.214	0	0
ATF3	ENSG00000162772	0	-0.753423	0.078	0.483	0
ATF4	ENSG00000128272	0	-0.903935	0.609	0.924	0
ATG10	ENSG00000152348	0	0.588928	0.506	0.351	0
ATP11A	ENSG00000068650	0	-0.463477	0.402	0.764	0
ATP13A3	ENSG00000133657	0	-1.28468	0.536	0.931	0
ATP1B2	ENSG00000129244	0	1.0806	0.781	0.409	0
ATP2B4	ENSG00000058668	0	-1.30633	0.46	0.875	0
ATP5MC2	ENSG00000135390	0	0.551466	0.976	0.991	0
ATP6V1D	ENSG00000100554	0	0.608461	0.83	0.834	0
ATP6V1G1	ENSG00000136888	0	0.807801	0.956	0.96	0
ATP8A2	ENSG00000132932	0	0.365257	0.246	0.004	0
B3GALT2	ENSG00000162630	0	0.494988	0.272	0.021	0
B4GALT5	ENSG00000158470	0	1.17179	0.699	0.339	0
B4GAT1	ENSG00000174684	0	0.526662	0.599	0.405	0
BAK1	ENSG00000030110	0	-0.321522	0.112	0.454	0
BASP1	ENSG00000176788	0	1.34438	0.852	0.549	0
BBX	ENSG00000114439	0	0.696224	0.896	0.905	0
BCAM	ENSG00000187244	0	0.800006	0.824	0.665	0
BCAR1	ENSG00000050820	0	-0.436341	0.311	0.693	0
BCKDHB	ENSG00000083123	0	0.703301	0.493	0.153	0
BCO2	ENSG00000197580	0	0.858347	0.694	0.43	0
BMP5	ENSG00000112175	0	-0.702251	0.42	0.892	0
BNIP3L	ENSG00000104765	0	0.511073	0.876	0.861	0
BOK	ENSG00000176720	0	-0.3437	0.125	0.488	0
BSG	ENSG00000172270	0	0.925224	0.964	0.948	0
BST2	ENSG00000130303	0	1.10954	0.413	0.051	0
BZW1	ENSG00000082153	0	0.505111	0.823	0.802	0
C11orf87	ENSG00000185742	0	0.762671	0.324	0.001	0
C12orf75	ENSG00000235162	0	-1.93357	0.251	0.922	0
C15orf41	ENSG00000186073	0	-0.455899	0.217	0.609	0
C1QTNF4	ENSG00000172247	0	0.718788	0.446	0.097	0
C1orf198	ENSG00000119280	0	-0.517653	0.155	0.6	0
C1orf21	ENSG00000116667	0	0.58777	0.517	0.259	0
C22orf39	ENSG00000242259	0	-0.446105	0.333	0.739	0
C4orf48	ENSG00000243449	0	1.19454	0.944	0.838	0
CA11	ENSG00000063180	0	0.936495	0.595	0.103	0
CALM1	ENSG00000198668	0	0.762032	0.904	0.861	0
CALM2	ENSG00000143933	0	0.995907	0.957	0.933	0
CALR	ENSG00000179218	0	1.47832	0.913	0.734	0
CAMK1D	ENSG00000183049	0	0.518122	0.413	0.13	0
CAMK2N1	ENSG00000162545	0	0.707474	0.497	0.16	0
CANX	ENSG00000127022	0	0.584551	0.884	0.885	0
CAP2	ENSG00000112186	0	-0.955513	0.587	0.953	0
CASZ1	ENSG00000130940	0	-0.626111	0.505	0.865	0
CAVIN1	ENSG00000177469	0	-1.73479	0.158	0.918	0
CAVIN3	ENSG00000170955	0	-0.6576	0.243	0.673	0
CBX3	ENSG00000122565	0	0.479405	0.868	0.881	0
CCDC28B	ENSG00000160050	0	0.702568	0.769	0.577	0
CCDC3	ENSG00000151468	0	0.622404	0.23	0.013	0
CCSER2	ENSG00000107771	0	-0.477103	0.421	0.779	0
CCZ1	ENSG00000122674	0	1.50568	0.739	0.444	0
CD24	ENSG00000272398	0	1.07143	0.642	0.281	0
CD99	ENSG00000002586	0	0.654839	0.874	0.875	0
CDC42EP1	ENSG00000128283	0	-0.340938	0.01	0.316	0
CDC42EP3	ENSG00000163171	0	-1.16208	0.307	0.875	0
CDH10	ENSG00000040731	0	1.04346	0.419	0.004	0
CDH11	ENSG00000140937	0	0.830527	0.456	0.067	0
CDH18	ENSG00000145526	0	0.502205	0.299	0	0
CDH6	ENSG00000113361	0	0.437177	0.242	0.001	0
CDKN1C	ENSG00000129757	0	1.12366	0.915	0.87	0
CEBPG	ENSG00000153879	0	-0.446872	0.232	0.604	0
CELF2	ENSG00000048740	0	-0.646559	0.491	0.854	0
CETN2	ENSG00000147400	0	0.582706	0.647	0.451	0
CFDP1	ENSG00000153774	0	0.80688	0.87	0.779	0
CFL2	ENSG00000165410	0	-1.09703	0.674	0.952	0
CHAC1	ENSG00000128965	0	-0.343212	0.017	0.28	0
CHCHD2	ENSG00000106153	0	-1.91133	0.081	0.7	0
CHD1	ENSG00000153922	0	0.665716	0.625	0.511	0
CHID1	ENSG00000177830	0	0.484924	0.717	0.663	0
CHL1	ENSG00000134121	0	0.955181	0.376	0	0
CHRM2	ENSG00000181072	0	0.764495	0.516	0.224	0
CKB	ENSG00000166165	0	1.05353	0.845	0.667	0
CKM	ENSG00000104879	0	-1.19247	0.404	0.778	0
CLASP1	ENSG00000074054	0	0.939716	0.702	0.502	0
CLDN6	ENSG00000184697	0	-1.17644	0.209	0.797	0
CLIC4	ENSG00000169504	0	-0.809224	0.59	0.928	0
CMC2	ENSG00000103121	0	-0.537481	0.489	0.82	0
CMYA5	ENSG00000164309	0	-0.726797	0.597	0.908	0
CNN1	ENSG00000130176	0	-2.67432	0.509	0.983	0
CNN3	ENSG00000117519	0	0.830251	0.822	0.671	0
CNOT11	ENSG00000158435	0	-0.460167	0.298	0.673	0
CNPY2	ENSG00000257727	0	0.588868	0.757	0.678	0
CNR1	ENSG00000118432	0	0.901368	0.391	0.003	0
CNTFR	ENSG00000122756	0	0.710394	0.67	0.424	0
CNTN6	ENSG00000134115	0	0.323435	0.228	0.002	0
COL1A2	ENSG00000164692	0	1.54214	0.496	0.044	0
COL25A1	ENSG00000188517	0	0.431797	0.27	0.014	0
COL3A1	ENSG00000168542	0	1.19535	0.381	0.087	0
COL4A2	ENSG00000134871	0	0.880223	0.866	0.7	0
COL6A1	ENSG00000142156	0	1.09835	0.79	0.509	0
COL6A2	ENSG00000142173	0	0.731687	0.546	0.265	0
COMTD1	ENSG00000165644	0	-0.368773	0.134	0.511	0
CORO6	ENSG00000167549	0	-0.504334	0.133	0.577	0
CPE	ENSG00000109472	0	1.06815	0.735	0.41	0
CPXM1	ENSG00000088882	0	0.429065	0.344	0.062	0
CPXM2	ENSG00000121898	0	0.591047	0.288	0	0
CREB5	ENSG00000146592	0	-0.808365	0.138	0.634	0
CRIP2	ENSG00000182809	0	-0.78944	0.859	0.989	0
CRMP1	ENSG00000072832	0	0.680258	0.625	0.373	0
CRTAC1	ENSG00000095713	0	0.352176	0.215	0.006	0
CRYAB	ENSG00000109846	0	-5.6124	0.286	0.991	0
CSRP1	ENSG00000159176	0	-1.23918	0.267	0.729	0
CSRP3	ENSG00000129170	0	-4.76418	0.327	0.995	0
CST3	ENSG00000101439	0	0.961824	0.901	0.775	0
CTBP2	ENSG00000175029	0	0.775944	0.783	0.651	0
CTGF	ENSG00000118523	0	-0.819081	0.071	0.396	0
CTSF	ENSG00000174080	0	0.755389	0.607	0.284	0
CTSV	ENSG00000136943	0	0.875732	0.461	0.13	0
CYB5A	ENSG00000166347	0	0.572955	0.687	0.569	0
CYB5R1	ENSG00000159348	0	-0.673649	0.272	0.72	0
CYBA	ENSG00000051523	0	0.745164	0.835	0.715	0
CYS1	ENSG00000205795	0	0.304321	0.198	0.001	0
CYSTM1	ENSG00000120306	0	-0.594332	0.537	0.849	0
DAPK3	ENSG00000167657	0	-0.96162	0.261	0.793	0
DBI	ENSG00000155368	0	1.12921	0.896	0.732	0
DCLK2	ENSG00000170390	0	0.666562	0.486	0.126	0
DCXR	ENSG00000169738	0	0.684084	0.82	0.762	0
DDOST	ENSG00000244038	0	0.730711	0.746	0.567	0
DES	ENSG00000175084	0	-1.3033	0.095	0.401	0
DGCR6L	ENSG00000128185	0	-0.430254	0.315	0.691	0
DGKI	ENSG00000157680	0	1.67354	0.602	0.074	0
DHX36	ENSG00000174953	0	0.494465	0.785	0.781	0
DIAPH2	ENSG00000147202	0	0.564424	0.45	0.192	0
DLC1	ENSG00000164741	0	-0.667099	0.179	0.631	0
DMD	ENSG00000198947	0	-0.632082	0.262	0.695	0
DMKN	ENSG00000161249	0	-0.982388	0.147	0.779	0
DNAJA1	ENSG00000086061	0	0.682559	0.923	0.915	0
DNAJA4	ENSG00000140403	0	-0.28455	0.025	0.294	0
DNAJC15	ENSG00000120675	0	-0.737662	0.464	0.818	0
DNER	ENSG00000187957	0	1.69754	0.624	0	0
DOK6	ENSG00000206052	0	0.82361	0.569	0.183	0
DPP7	ENSG00000176978	0	0.903404	0.827	0.699	0
DPYSL2	ENSG00000092964	0	0.791445	0.584	0.244	0
DPYSL3	ENSG00000113657	0	-1.82652	0.28	0.916	0
DRD1	ENSG00000184845	0	0.953948	0.492	0.045	0
DTNA	ENSG00000134769	0	-0.412033	0.198	0.602	0
DUSP26	ENSG00000133878	0	-1.00847	0.309	0.794	0
DUSP27	ENSG00000198842	0	-1.02163	0.109	0.689	0
DUSP3	ENSG00000108861	0	-0.529475	0.319	0.749	0
DUSP5	ENSG00000138166	0	-0.516738	0.079	0.525	0
DUSP6	ENSG00000139318	0	1.78047	0.714	0.157	0
DUSP8	ENSG00000184545	0	-0.438647	0.124	0.511	0
DUT	ENSG00000128951	0	0.706391	0.768	0.651	0
DWORF	ENSG00000240045	0	0.590599	0.235	0.002	0
EDIL3	ENSG00000164176	0	1.40604	0.56	0.012	0
EEF1A1	ENSG00000156508	0	0.630272	0.999	1	0
EEF1A2	ENSG00000101210	0	-1.33414	0.696	0.981	0
EFNB2	ENSG00000125266	0	0.87923	0.443	0.174	0
EGFL7	ENSG00000172889	0	0.596105	0.586	0.393	0
EIF1B	ENSG00000114784	0	-1.24856	0.828	0.988	0
EIF5B	ENSG00000158417	0	-1.0505	0.76	0.962	0
EMILIN2	ENSG00000132205	0	-0.982711	0.305	0.867	0
EMP2	ENSG00000213853	0	-1.02738	0.334	0.78	0
EMP3	ENSG00000142227	0	-0.615805	0.59	0.896	0
ENHO	ENSG00000168913	0	0.849977	0.546	0.049	0
EPS15	ENSG00000085832	0	-0.434701	0.342	0.709	0
ERGIC3	ENSG00000125991	0	0.50252	0.666	0.549	0
ERP29	ENSG00000089248	0	0.734461	0.86	0.794	0
ESD	ENSG00000139684	0	1.44164	0.92	0.882	0
EXOC6B	ENSG00000144036	0	-0.499321	0.259	0.675	0
EZR	ENSG00000092820	0	-0.523811	0.714	0.947	0
FABP3	ENSG00000121769	0	-1.39077	0.546	0.957	0
FADS2	ENSG00000134824	0	0.580796	0.579	0.411	0
FAM210B	ENSG00000124098	0	0.524628	0.714	0.642	0
FAM214B	ENSG00000005238	0	0.789222	0.487	0.275	0
FAM84B	ENSG00000168672	0	-0.649327	0.14	0.574	0
FASN	ENSG00000169710	0	0.70162	0.619	0.43	0
FBLIM1	ENSG00000162458	0	-0.471683	0.307	0.685	0
FBLN1	ENSG00000077942	0	0.835321	0.584	0.16	0
FBN2	ENSG00000138829	0	-0.294155	0.601	0.915	0
FDFT1	ENSG00000079459	0	0.95065	0.83	0.751	0
FDPS	ENSG00000160752	0	1.1181	0.821	0.712	0
FEZ1	ENSG00000149557	0	1.20077	0.72	0.197	0
FHL1	ENSG00000022267	0	-1.36443	0.171	0.87	0
FHL2	ENSG00000115641	0	-0.853619	0.377	0.792	0
FHOD3	ENSG00000134775	0	-0.655688	0.574	0.906	0
FILIP1	ENSG00000118407	0	-0.739876	0.851	0.974	0
FITM1	ENSG00000139914	0	-0.607487	0.351	0.753	0
FKBP1B	ENSG00000119782	0	1.10967	0.607	0.406	0
FKBP2	ENSG00000173486	0	0.727385	0.868	0.824	0
FLNC	ENSG00000128591	0	-3.72097	0.643	0.988	0
FLRT2	ENSG00000185070	0	0.923997	0.41	0.22	0
FN1	ENSG00000115414	0	3.06491	0.899	0.172	0
FOXP1	ENSG00000114861	0	0.565113	0.866	0.885	0
FSTL3	ENSG00000070404	0	-0.635623	0.175	0.639	0
FSTL5	ENSG00000168843	0	1.26397	0.526	0.003	0
FTL	ENSG00000087086	0	0.965133	0.988	0.993	0
FUT8	ENSG00000033170	0	0.480113	0.342	0.08	0
FXYD1	ENSG00000266964	0	-1.14792	0.684	0.97	0
FXYD6	ENSG00000137726	0	0.805752	0.88	0.78	0
FZD1	ENSG00000157240	0	-0.590726	0.255	0.615	0
FZD2	ENSG00000180340	0	-0.541181	0.425	0.782	0
FZD5	ENSG00000163251	0	1.01262	0.438	0.048	0
FZD8	ENSG00000177283	0	-0.463629	0.137	0.522	0
GAB1	ENSG00000109458	0	-0.537899	0.319	0.729	0
GABRA2	ENSG00000151834	0	1.04663	0.532	0.035	0
GABRB2	ENSG00000145864	0	1.34976	0.621	0.026	0
GAP43	ENSG00000172020	0	1.85838	0.682	0.131	0
GARS	ENSG00000106105	0	-0.526302	0.374	0.731	0
GBE1	ENSG00000114480	0	-0.633771	0.257	0.713	0
GCSH	ENSG00000140905	0	0.553427	0.677	0.532	0
GHR	ENSG00000112964	0	-0.291672	0.029	0.316	0
GLRA3	ENSG00000145451	0	0.847231	0.271	0	0
GLRX	ENSG00000173221	0	0.865984	0.561	0.224	0
GLRX2	ENSG00000023572	0	-0.579163	0.279	0.648	0
GNAS	ENSG00000087460	0	0.555034	0.999	0.999	0
GNG2	ENSG00000186469	0	0.52491	0.318	0.002	0
GNG5	ENSG00000174021	0	-0.445584	0.976	0.996	0
GOLM1	ENSG00000135052	0	0.703162	0.611	0.35	0
GPC1	ENSG00000063660	0	-0.952314	0.381	0.88	0
GPC2	ENSG00000213420	0	0.511767	0.441	0.178	0
GPC3	ENSG00000147257	0	0.626776	0.27	0.016	0
GPC4	ENSG00000076716	0	1.10071	0.592	0.088	0
GPRIN3	ENSG00000185477	0	2.16596	0.864	0.293	0
GPX4	ENSG00000167468	0	0.98602	0.982	0.985	0
GRB14	ENSG00000115290	0	2.46546	0.714	0.01	0
GRIA1	ENSG00000155511	0	0.637262	0.354	0.055	0
GRIA4	ENSG00000152578	0	1.23721	0.557	0.005	0
GRID2	ENSG00000152208	0	0.997598	0.477	0.003	0
GRN	ENSG00000030582	0	0.707328	0.744	0.558	0
GSTA4	ENSG00000170899	0	0.700861	0.645	0.375	0
GSTO1	ENSG00000148834	0	1.52915	0.925	0.836	0
GTF2I	ENSG00000263001	0	0.638332	0.947	0.951	0
GUCY1A1	ENSG00000164116	0	-0.920317	0.382	0.809	0
GYG1	ENSG00000163754	0	-0.912522	0.247	0.79	0
GYPC	ENSG00000136732	0	-0.310634	0.297	0.671	0
H3F3A	ENSG00000163041	0	0.971364	0.998	0.998	0
H3F3B	ENSG00000132475	0	0.921889	0.976	0.985	0
HACD1	ENSG00000165996	0	-1.17259	0.517	0.949	0
HACD3	ENSG00000074696	0	0.513132	0.716	0.657	0
HAGH	ENSG00000063854	0	0.557999	0.774	0.714	0
HAND2	ENSG00000164107	0	-0.654286	0.539	0.865	0
HAND2-AS1	ENSG00000237125	0	-0.875334	0.372	0.839	0
HDAC2	ENSG00000196591	0	0.811004	0.887	0.859	0
HEY1	ENSG00000164683	0	0.600494	0.337	0.052	0
HEY2	ENSG00000135547	0	-1.07074	0.064	0.497	0
HIST1H1D	ENSG00000124575	0	1.09959	0.627	0.263	0
HLTF	ENSG00000071794	0	0.773959	0.743	0.566	0
HMGB1	ENSG00000189403	0	0.778202	0.981	0.984	0
HMGN1	ENSG00000205581	0	0.92186	0.952	0.943	0
HMGN3	ENSG00000118418	0	0.54326	0.894	0.884	0
HNRNPA1	ENSG00000135486	0	1.10122	0.972	0.967	0
HNRNPA2B1	ENSG00000122566	0	0.738242	0.975	0.978	0
HNRNPDL	ENSG00000152795	0	0.811281	0.937	0.915	0
HOPX	ENSG00000171476	0	-1.62674	0.003	0.629	0
HP1BP3	ENSG00000127483	0	0.543119	0.747	0.678	0
HRC	ENSG00000130528	0	0.984063	0.878	0.809	0
HS3ST5	ENSG00000249853	0	0.457108	0.279	0.016	0
HSBP1	ENSG00000230989	0	0.566873	0.948	0.957	0
HSP90AB1	ENSG00000096384	0	0.601384	0.99	0.995	0
HSP90B1	ENSG00000166598	0	1.88822	0.94	0.754	0
HSPA5	ENSG00000044574	0	1.07287	0.813	0.715	0
HSPB1	ENSG00000106211	0	-2.50462	0.942	0.999	0
HSPB2	ENSG00000170276	0	-1.22342	0.119	0.762	0
HSPB3	ENSG00000169271	0	-1.11716	0.377	0.864	0
HSPB6	ENSG00000004776	0	-1.16882	0.195	0.718	0
HSPB7	ENSG00000173641	0	-2.99858	0.739	0.998	0
HSPB8	ENSG00000152137	0	-0.532704	0.254	0.704	0
HSPG2	ENSG00000142798	0	-0.544922	0.238	0.672	0
HYAL2	ENSG00000068001	0	0.563063	0.635	0.493	0
ICA1	ENSG00000003147	0	-0.564724	0.111	0.585	0
ICK	ENSG00000112144	0	0.840364	0.598	0.215	0
ID1	ENSG00000125968	0	1.24261	0.601	0.346	0
ID3	ENSG00000117318	0	2.22513	0.903	0.502	0
IDH1	ENSG00000138413	0	0.652384	0.609	0.341	0
IDI1	ENSG00000067064	0	0.92548	0.685	0.522	0
IER3	ENSG00000137331	0	-1.32366	0.208	0.794	0
IFRD1	ENSG00000006652	0	-0.627953	0.21	0.633	0
IGDCC3	ENSG00000174498	0	0.553854	0.473	0.203	0
IGFBP2	ENSG00000115457	0	2.52384	0.942	0.509	0
IGSF8	ENSG00000162729	0	0.568285	0.405	0.088	0
ILK	ENSG00000166333	0	-0.64044	0.625	0.917	0
INHBA	ENSG00000122641	0	-1.05542	0.05	0.547	0
IQGAP2	ENSG00000145703	0	0.655784	0.408	0.042	0
IRX2	ENSG00000170561	0	0.780989	0.584	0.512	0
IRX3	ENSG00000177508	0	0.690191	0.555	0.444	0
IRX4	ENSG00000113430	0	-0.574174	0.419	0.842	0
ITGB1	ENSG00000150093	0	0.732213	0.938	0.944	0
ITGB1BP2	ENSG00000147166	0	-0.691498	0.209	0.709	0
ITM2B	ENSG00000136156	0	1.00634	0.929	0.876	0
ITSN2	ENSG00000198399	0	-0.71272	0.261	0.739	0
JPH2	ENSG00000149596	0	-0.708164	0.199	0.731	0
JUN	ENSG00000177606	0	-1.52343	0.347	0.889	0
KANK2	ENSG00000197256	0	-0.669581	0.224	0.734	0
KAZN	ENSG00000189337	0	0.532278	0.451	0.218	0
KCNK1	ENSG00000135750	0	0.494325	0.247	0.005	0
KCNQ1OT1	ENSG00000269821	0	1.24969	0.796	0.618	0
KCNQ2	ENSG00000075043	0	0.42406	0.252	0.002	0
KCTD12	ENSG00000178695	0	1.34162	0.707	0.57	0
KDELR1	ENSG00000105438	0	0.555274	0.872	0.867	0
KIF1C	ENSG00000129250	0	-0.554566	0.33	0.766	0
KIFAP3	ENSG00000075945	0	-0.901553	0.395	0.788	0
KRT18	ENSG00000111057	0	-3.24133	0.423	0.99	0
KRT19	ENSG00000171345	0	-2.17825	0.225	0.929	0
KRT8	ENSG00000170421	0	-2.60044	0.521	0.987	0
KTN1	ENSG00000126777	0	0.725801	0.951	0.965	0
LAPTM4A	ENSG00000068697	0	0.497925	0.886	0.896	0
LAPTM4B	ENSG00000104341	0	-0.596764	0.892	0.985	0
LARP6	ENSG00000166173	0	-0.612377	0.289	0.699	0
LBH	ENSG00000213626	0	-1.02038	0.384	0.798	0
LDB3	ENSG00000122367	0	-1.89282	0.533	0.981	0
LEFTY2	ENSG00000143768	0	-0.618098	0.042	0.369	0
LGALS3BP	ENSG00000108679	0	0.879087	0.632	0.237	0
LGMN	ENSG00000100600	0	0.766608	0.632	0.493	0
LGR4	ENSG00000205213	0	-0.693935	0.267	0.69	0
LIFR	ENSG00000113594	0	0.799673	0.521	0.358	0
LIMCH1	ENSG00000064042	0	0.725483	0.436	0.039	0
LIMS2	ENSG00000072163	0	-1.26638	0.2	0.904	0
LIN9	ENSG00000183814	0	-0.428631	0.115	0.519	0
LINC00881	ENSG00000241135	0	-1.67567	0.576	0.959	0
LINC00908	ENSG00000266256	0	0.405359	0.291	0.019	0
LINC00982	ENSG00000177133	0	-0.553932	0.073	0.506	0
LINC01089	ENSG00000212694	0	0.509573	0.44	0.165	0
LINC01405	ENSG00000185847	0	-1.35382	0.117	0.653	0
LINC01896	ENSG00000263146	0	0.548919	0.408	0.063	0
LIX1	ENSG00000145721	0	1.73019	0.793	0.158	0
LMAN1	ENSG00000074695	0	0.552351	0.759	0.679	0
LMAN2	ENSG00000169223	0	0.621063	0.802	0.729	0
LMBRD2	ENSG00000164187	0	0.842806	0.491	0.173	0
LMNA	ENSG00000160789	0	-0.950653	0.54	0.907	0
LMO4	ENSG00000143013	0	1.74351	0.961	0.89	0
LMO7	ENSG00000136153	0	0.679498	0.853	0.855	0
LMOD2	ENSG00000170807	0	-1.59573	0.117	0.746	0
LRP1B	ENSG00000168702	0	0.432841	0.28	0.001	0
LRRC17	ENSG00000128606	0	0.422857	0.26	0.018	0
LRRC3B	ENSG00000179796	0	0.803795	0.413	0	0
LRRC4C	ENSG00000148948	0	0.672939	0.382	0.001	0
LRRFIP1	ENSG00000124831	0	-1.00575	0.662	0.956	0
LRRN1	ENSG00000175928	0	0.554579	0.325	0.004	0
LRRTM3	ENSG00000198739	0	0.516398	0.282	0.008	0
LSAMP	ENSG00000185565	0	0.806214	0.445	0.005	0
LTBP1	ENSG00000049323	0	-0.709405	0.41	0.821	0
LUC7L3	ENSG00000108848	0	0.735905	0.876	0.814	0
MAF	ENSG00000178573	0	0.728705	0.431	0.027	0
MAFB	ENSG00000204103	0	1.11837	0.399	0.013	0
MANF	ENSG00000145050	0	0.848267	0.734	0.589	0
MAP4	ENSG00000047849	0	-1.57944	0.588	0.977	0
MAP7	ENSG00000135525	0	0.68927	0.436	0.066	0
MARCKSL1	ENSG00000175130	0	1.53601	0.971	0.919	0
MARK1	ENSG00000116141	0	1.20006	0.671	0.357	0
MAST2	ENSG00000086015	0	-0.48644	0.231	0.654	0
MCAM	ENSG00000076706	0	-0.472984	0.115	0.513	0
MCRIP2	ENSG00000172366	0	-0.607178	0.613	0.904	0
MDFIC	ENSG00000135272	0	0.748392	0.512	0.214	0
MDK	ENSG00000110492	0	1.64778	0.997	0.994	0
MED15	ENSG00000099917	0	-0.331526	0.176	0.536	0
MEF2C	ENSG00000081189	0	1.11644	0.821	0.742	0
MEIS2	ENSG00000134138	0	-0.69428	0.751	0.96	0
MEIS3	ENSG00000105419	0	0.758302	0.57	0.188	0
METRN	ENSG00000103260	0	0.756224	0.866	0.784	0
MEX3A	ENSG00000254726	0	0.625895	0.763	0.659	0
MFGE8	ENSG00000140545	0	0.904296	0.835	0.783	0
MGAT4A	ENSG00000071073	0	0.505238	0.33	0.072	0
MGST1	ENSG00000008394	0	-0.448128	0.137	0.481	0
MICAL2	ENSG00000133816	0	-0.862486	0.196	0.695	0
MICAL3	ENSG00000243156	0	-0.534198	0.255	0.693	0
MLEC	ENSG00000110917	0	0.562023	0.825	0.796	0
MME	ENSG00000196549	0	0.637425	0.323	0.002	0
MMP23B	ENSG00000189409	0	-0.612522	0.079	0.554	0
MORF4L1	ENSG00000185787	0	0.586558	0.969	0.987	0
MRAS	ENSG00000158186	0	-0.592187	0.438	0.803	0
MSI2	ENSG00000153944	0	0.558614	0.689	0.567	0
MSRB3	ENSG00000174099	0	-0.747118	0.334	0.842	0
MSX1	ENSG00000163132	0	1.87497	0.71	0.092	0
MT-ND4	ENSG00000198886	0	0.676685	0.998	0.996	0
MT-ND6	ENSG00000198695	0	0.775118	0.792	0.699	0
MTUS1	ENSG00000129422	0	-0.816359	0.153	0.64	0
MTUS2	ENSG00000132938	0	-1.16773	0.201	0.833	0
MUM1L1	ENSG00000157502	0	-0.735575	0.231	0.73	0
MYADM	ENSG00000179820	0	-0.664983	0.445	0.839	0
MYBPC3	ENSG00000134571	0	-2.04286	0.518	0.987	0
MYDGF	ENSG00000074842	0	0.55667	0.687	0.587	0
MYH7	ENSG00000092054	0	-5.08081	0.322	0.996	0
MYH9	ENSG00000100345	0	-1.06958	0.395	0.856	0
MYL12A	ENSG00000101608	0	-1.50418	0.855	0.985	0
MYL2	ENSG00000111245	0	-3.82541	0.052	0.758	0
MYL3	ENSG00000160808	0	-1.47814	0.721	0.975	0
MYL4	ENSG00000198336	0	-1.61726	0.926	0.999	0
MYL6	ENSG00000092841	0	-0.801847	0.993	0.999	0
MYL7	ENSG00000106631	0	-1.32625	0.891	0.999	0
MYL9	ENSG00000101335	0	-1.26669	0.906	0.997	0
MYLK3	ENSG00000140795	0	-0.978023	0.297	0.807	0
MYO10	ENSG00000145555	0	0.547261	0.329	0.029	0
MYO18B	ENSG00000133454	0	-1.05108	0.245	0.848	0
MYO1B	ENSG00000128641	0	1.38438	0.758	0.233	0
MYO1C	ENSG00000197879	0	-0.554483	0.29	0.73	0
MYO5A	ENSG00000197535	0	0.724974	0.572	0.326	0
MYO6	ENSG00000196586	0	0.785877	0.598	0.242	0
MYOCD	ENSG00000141052	0	-0.520574	0.487	0.841	0
MYOM1	ENSG00000101605	0	-1.26813	0.678	0.977	0
MYOZ2	ENSG00000172399	0	-2.39817	0.245	0.969	0
NABP1	ENSG00000173559	0	0.420978	0.259	0.015	0
NAP1L1	ENSG00000187109	0	1.28313	0.986	0.982	0
NAV1	ENSG00000134369	0	-1.31917	0.743	0.979	0
NDFIP1	ENSG00000131507	0	0.673702	0.809	0.758	0
NDN	ENSG00000182636	0	0.529699	0.791	0.728	0
NDUFA13	ENSG00000186010	0	0.473132	0.94	0.958	0
NDUFA4	ENSG00000189043	0	0.745115	0.993	0.996	0
NEBL	ENSG00000078114	0	-1.43679	0.483	0.973	0
NECTIN3	ENSG00000177707	0	1.11627	0.655	0.263	0
NEDD4L	ENSG00000049759	0	0.564003	0.582	0.438	0
NEFL	ENSG00000277586	0	0.706976	0.421	0.139	0
NEFM	ENSG00000104722	0	0.849103	0.321	0.02	0
NEGR1	ENSG00000172260	0	1.18149	0.567	0.013	0
NEK7	ENSG00000151414	0	-0.747058	0.361	0.806	0
NELL2	ENSG00000184613	0	0.661585	0.415	0.006	0
NES	ENSG00000132688	0	-1.31596	0.613	0.926	0
NEXN	ENSG00000162614	0	-2.17164	0.509	0.987	0
NFKBIA	ENSG00000100906	0	0.635104	0.538	0.328	0
NIN	ENSG00000100503	0	0.656216	0.611	0.407	0
NKAIN1	ENSG00000084628	0	0.374803	0.278	0.007	0
NME4	ENSG00000103202	0	0.96099	0.962	0.943	0
NMU	ENSG00000109255	0	2.66236	0.747	0.003	0
NPDC1	ENSG00000107281	0	0.525197	0.64	0.507	0
NPPA	ENSG00000175206	0	-1.63499	0.198	0.564	0
NPPB	ENSG00000120937	0	-4.62552	0.035	0.801	0
NR2F2	ENSG00000185551	0	0.642306	0.342	0.021	0
NRAP	ENSG00000197893	0	-0.521525	0.007	0.264	0
NRCAM	ENSG00000091129	0	1.0728	0.479	0.009	0
NRG1	ENSG00000157168	0	1.00771	0.48	0.005	0
NRXN1	ENSG00000179915	0	0.86966	0.434	0.103	0
NSG1	ENSG00000168824	0	0.826814	0.418	0.013	0
NSMCE3	ENSG00000185115	0	1.86149	0.857	0.557	0
NTRK3	ENSG00000140538	0	0.435311	0.227	0.002	0
NUCB2	ENSG00000070081	0	1.733	0.837	0.493	0
OBSCN	ENSG00000154358	0	-0.693212	0.463	0.867	0
OPTN	ENSG00000123240	0	-0.536422	0.149	0.625	0
OS9	ENSG00000135506	0	0.477319	0.558	0.401	0
OSBPL1A	ENSG00000141447	0	0.715341	0.631	0.44	0
OSTC	ENSG00000198856	0	0.543276	0.874	0.876	0
OTUD1	ENSG00000165312	0	-0.607397	0.093	0.455	0
OXCT1	ENSG00000083720	0	-0.664375	0.423	0.806	0
P4HB	ENSG00000185624	0	0.590958	0.822	0.789	0
PABPN1	ENSG00000100836	0	0.847314	0.87	0.786	0
PACS1	ENSG00000175115	0	-0.495428	0.413	0.787	0
PAFAH1B3	ENSG00000079462	0	0.534038	0.752	0.701	0
PAG1	ENSG00000076641	0	0.695058	0.488	0.194	0
PAK5	ENSG00000101349	0	0.478512	0.217	0.002	0
PALLD	ENSG00000129116	0	-0.804706	0.816	0.981	0
PBXIP1	ENSG00000163346	0	0.812107	0.632	0.294	0
PCGF5	ENSG00000180628	0	-0.772634	0.103	0.672	0
PCSK5	ENSG00000099139	0	0.378851	0.276	0.019	0
PDE4DIP	ENSG00000178104	0	-1.11092	0.524	0.929	0
PDE8B	ENSG00000113231	0	0.545332	0.339	0.011	0
PDIA3	ENSG00000167004	0	0.988524	0.828	0.602	0
PDIA4	ENSG00000155660	0	0.638767	0.555	0.257	0
PDIA6	ENSG00000143870	0	1.39883	0.935	0.786	0
PDLIM1	ENSG00000107438	0	-1.68409	0.257	0.962	0
PDLIM3	ENSG00000154553	0	-2.72485	0.18	0.828	0
PDLIM5	ENSG00000163110	0	-0.788969	0.881	0.989	0
PDLIM7	ENSG00000196923	0	-1.0669	0.704	0.935	0
PDZRN3	ENSG00000121440	0	1.41843	0.772	0.354	0
PEA15	ENSG00000162734	0	-1.51521	0.304	0.87	0
PEBP1	ENSG00000089220	0	0.54849	0.958	0.971	0
PEG10	ENSG00000242265	0	2.34604	0.895	0.533	0
PERP	ENSG00000112378	0	-0.616159	0.393	0.826	0
PFDN1	ENSG00000113068	0	-0.73542	0.68	0.915	0
PFKP	ENSG00000067057	0	-1.17953	0.796	0.987	0
PGRMC1	ENSG00000101856	0	1.16149	0.864	0.623	0
PHF14	ENSG00000106443	0	0.633572	0.67	0.516	0
PHLDA3	ENSG00000174307	0	-0.773424	0.189	0.717	0
PHLDB2	ENSG00000144824	0	-0.586111	0.183	0.598	0
PIANP	ENSG00000139200	0	0.440766	0.314	0.029	0
PIK3C3	ENSG00000078142	0	0.595268	0.547	0.346	0
PKIA	ENSG00000171033	0	0.692957	0.67	0.572	0
PKP2	ENSG00000057294	0	-1.2713	0.436	0.951	0
PLCXD3	ENSG00000182836	0	-0.572697	0.328	0.729	0
PLD3	ENSG00000105223	0	0.89051	0.919	0.866	0
PLEC	ENSG00000178209	0	-0.60459	0.394	0.786	0
PLK2	ENSG00000145632	0	0.779519	0.545	0.251	0
PLN	ENSG00000198523	0	-1.79184	0.657	0.977	0
PLP2	ENSG00000102007	0	-0.770047	0.188	0.733	0
PLPPR3	ENSG00000129951	0	0.719283	0.531	0.148	0
PLTP	ENSG00000100979	0	0.769884	0.519	0.107	0
PODXL2	ENSG00000114631	0	0.787227	0.509	0.046	0
PON2	ENSG00000105854	0	0.866728	0.65	0.311	0
POPDC2	ENSG00000121577	0	-1.99385	0.237	0.948	0
POSTN	ENSG00000133110	0	1.29865	0.374	0.013	0
POU4F1	ENSG00000152192	0	1.46606	0.412	0.002	0
POU5F1	ENSG00000204531	0	1.05821	0.537	0.003	0
PPFIA2	ENSG00000139220	0	0.691974	0.372	0.008	0
PPIA	ENSG00000196262	0	0.484274	0.979	0.992	0
PPIB	ENSG00000166794	0	1.39168	0.915	0.779	0
PPP1CB	ENSG00000213639	0	-0.613972	0.746	0.953	0
PPP1R14C	ENSG00000198729	0	-1.17774	0.202	0.872	0
PPP1R17	ENSG00000106341	0	0.708077	0.391	0	0
PPP1R3C	ENSG00000119938	0	-1.19364	0.345	0.887	0
PPP2R2A	ENSG00000221914	0	0.675317	0.757	0.745	0
PPP2R2B	ENSG00000156475	0	0.81743	0.413	0.011	0
PPP2R5A	ENSG00000066027	0	-0.744304	0.362	0.811	0
PRDM16	ENSG00000142611	0	-0.507386	0.112	0.559	0
PRDX1	ENSG00000117450	0	1.24678	0.944	0.939	0
PRDX2	ENSG00000167815	0	0.574895	0.987	0.992	0
PREX1	ENSG00000124126	0	0.452647	0.373	0.107	0
PRICKLE1	ENSG00000139174	0	-1.01154	0.378	0.877	0
PRKAA2	ENSG00000162409	0	-0.856379	0.307	0.821	0
PRKDC	ENSG00000253729	0	0.634042	0.864	0.828	0
PRLR	ENSG00000113494	0	1.36995	0.456	0.001	0
PRSS35	ENSG00000146250	0	-0.707302	0.18	0.637	0
PSAP	ENSG00000197746	0	0.635907	0.796	0.702	0
PSMB1	ENSG00000008018	0	0.4981	0.906	0.916	0
PTGR1	ENSG00000106853	0	1.58798	0.833	0.392	0
PTMA	ENSG00000187514	0	1.50338	0.991	0.992	0
PTMS	ENSG00000159335	0	0.64248	0.91	0.939	0
PTN	ENSG00000105894	0	1.66179	0.639	0.156	0
PTP4A1	ENSG00000112245	0	0.842184	0.625	0.479	0
PTP4A3	ENSG00000184489	0	-0.597177	0.426	0.802	0
PTPRA	ENSG00000132670	0	0.620928	0.727	0.594	0
PTPRC	ENSG00000081237	0	0.397066	0.193	0	0
PTPRG	ENSG00000144724	0	0.75092	0.526	0.139	0
PTPRZ1	ENSG00000106278	0	0.814765	0.342	0.004	0
PYGB	ENSG00000100994	0	-0.939123	0.29	0.822	0
PYGL	ENSG00000100504	0	-0.399645	0.247	0.645	0
QKI	ENSG00000112531	0	-0.580953	0.865	0.983	0
QPRT	ENSG00000103485	0	1.18036	0.902	0.633	0
R3HDM1	ENSG00000048991	0	0.824031	0.609	0.347	0
RAB3C	ENSG00000152932	0	0.345841	0.223	0.005	0
RAI14	ENSG00000039560	0	-0.647193	0.285	0.678	0
RAPGEF2	ENSG00000109756	0	-0.485313	0.317	0.685	0
RASL11B	ENSG00000128045	0	-0.507557	0.091	0.492	0
RBM20	ENSG00000203867	0	-1.057	0.33	0.879	0
RBM24	ENSG00000112183	0	-0.800378	0.466	0.891	0
RBPMS	ENSG00000157110	0	-0.84982	0.686	0.971	0
RCAN2	ENSG00000172348	0	-0.582576	0.116	0.606	0
RCN1	ENSG00000049449	0	0.682216	0.738	0.634	0
RCN2	ENSG00000117906	0	0.956031	0.844	0.673	0
RDH10	ENSG00000121039	0	-0.537195	0.135	0.47	0
RELN	ENSG00000189056	0	0.761149	0.421	0.082	0
RGS13	ENSG00000127074	0	1.93392	0.84	0.003	0
RHOC	ENSG00000155366	0	-0.809686	0.73	0.951	0
RHOD	ENSG00000173156	0	-0.553393	0.153	0.631	0
RND3	ENSG00000115963	0	-0.299045	0.062	0.371	0
RNF115	ENSG00000265491	0	-0.613636	0.495	0.834	0
RNF165	ENSG00000141622	0	0.53525	0.465	0.201	0
RNF207	ENSG00000158286	0	-0.517354	0.369	0.73	0
ROBO1	ENSG00000169855	0	0.664323	0.482	0.156	0
ROR1	ENSG00000185483	0	-0.443908	0.061	0.449	0
RPAIN	ENSG00000129197	0	0.518212	0.851	0.84	0
RPL10	ENSG00000147403	0	0.490009	0.997	0.999	0
RPL11	ENSG00000142676	0	0.456285	0.997	0.999	0
RPL18	ENSG00000063177	0	0.625921	0.995	0.998	0
RPL18A	ENSG00000105640	0	0.486103	0.996	0.999	0
RPL23	ENSG00000125691	0	0.654003	0.985	0.995	0
RPL3	ENSG00000100316	0	0.47423	0.996	0.998	0
RPL5	ENSG00000122406	0	0.48113	0.994	0.998	0
RPL6	ENSG00000089009	0	0.44911	0.993	0.999	0
RPL7A	ENSG00000148303	0	0.601137	0.995	0.999	0
RPLP2	ENSG00000177600	0	0.501776	0.987	0.994	0
RPN2	ENSG00000118705	0	0.582521	0.84	0.81	0
RPS11	ENSG00000142534	0	0.572261	0.989	0.996	0
RPS14	ENSG00000164587	0	0.542042	0.996	0.998	0
RPS21	ENSG00000171858	0	0.566414	0.953	0.946	0
RPS25	ENSG00000118181	0	0.46528	0.985	0.995	0
RPS3	ENSG00000149273	0	0.601401	0.994	0.997	0
RPS5	ENSG00000083845	0	0.473254	0.988	0.996	0
RPS7	ENSG00000171863	0	0.550489	0.994	0.999	0
RPS8	ENSG00000142937	0	0.599932	0.996	0.999	0
RRAD	ENSG00000166592	0	-2.14672	0.19	0.892	0
RRAS	ENSG00000126458	0	-1.2588	0.552	0.928	0
RRAS2	ENSG00000133818	0	-0.402059	0.15	0.516	0
RRBP1	ENSG00000125844	0	0.753647	0.643	0.418	0
RRP12	ENSG00000052749	0	-0.373197	0.099	0.459	0
RTL8C	ENSG00000134590	0	-0.635559	0.828	0.962	0
RTN3	ENSG00000133318	0	0.627279	0.859	0.818	0
RTN4RL2	ENSG00000186907	0	0.368529	0.237	0.002	0
RYR2	ENSG00000198626	0	-0.680437	0.577	0.9	0
S100A6	ENSG00000197956	0	-0.89548	0.236	0.705	0
SAMD4A	ENSG00000020577	0	-0.425601	0.261	0.632	0
SAMD5	ENSG00000203727	0	0.835418	0.476	0.002	0
SATB1	ENSG00000182568	0	1.77952	0.882	0.553	0
SCD5	ENSG00000145284	0	1.16701	0.736	0.393	0
SCG3	ENSG00000104112	0	0.780275	0.309	0	0
SCG5	ENSG00000166922	0	0.708021	0.39	0.047	0
SCP2	ENSG00000116171	0	1.0844	0.853	0.71	0
SEC61B	ENSG00000106803	0	0.487786	0.889	0.915	0
SELENOS	ENSG00000131871	0	0.668603	0.771	0.685	0
SEMA3A	ENSG00000075213	0	0.637406	0.404	0.138	0
SEMA3E	ENSG00000170381	0	1.00428	0.505	0.019	0
SEMA6A	ENSG00000092421	0	0.542645	0.41	0.124	0
2006-09-01	ENSG00000125354	0	0.590426	0.636	0.447	0
SERF2	ENSG00000140264	0	0.844371	0.99	0.995	0
SERPINB9	ENSG00000170542	0	0.611594	0.328	0.045	0
SERPINF1	ENSG00000132386	0	0.61699	0.45	0.11	0
SERPINI1	ENSG00000163536	0	0.75412	0.406	0.102	0
SERTM1	ENSG00000180440	0	0.423814	0.254	0.002	0
SEZ6L2	ENSG00000174938	0	0.895461	0.405	0.032	0
SH3BGR	ENSG00000185437	0	-2.04537	0.414	0.937	0
SH3BGRL	ENSG00000131171	0	0.699246	0.771	0.619	0
SH3BGRL3	ENSG00000142669	0	0.775089	0.855	0.768	0
SH3D19	ENSG00000109686	0	-0.470982	0.099	0.544	0
SH3GLB1	ENSG00000097033	0	-0.583823	0.556	0.885	0
SH3PXD2A	ENSG00000107957	0	-0.527964	0.402	0.781	0
SHISA9	ENSG00000237515	0	0.294471	0.195	0	0
SHISAL2B	ENSG00000145642	0	0.525864	0.269	0.003	0
SIPA1L2	ENSG00000116991	0	-1.62351	0.493	0.968	0
SKP1	ENSG00000113558	0	0.540795	0.969	0.987	0
SLC16A1	ENSG00000155380	0	-0.730321	0.508	0.866	0
SLC22A17	ENSG00000092096	0	0.605929	0.561	0.311	0
SLC25A23	ENSG00000125648	0	-1.09756	0.531	0.901	0
SLC25A4	ENSG00000151729	0	-0.639587	0.91	0.993	0
SLC2A13	ENSG00000151229	0	0.53665	0.341	0.026	0
SLC44A1	ENSG00000070214	0	0.685764	0.559	0.286	0
SLC4A3	ENSG00000114923	0	-0.343447	0.144	0.512	0
SLC7A8	ENSG00000092068	0	0.762993	0.467	0.03	0
SLC8A2	ENSG00000118160	0	0.783326	0.426	0.001	0
SLMAP	ENSG00000163681	0	-0.76201	0.325	0.765	0
SMARCA4	ENSG00000127616	0	0.535576	0.826	0.804	0
SMARCC1	ENSG00000173473	0	0.517117	0.815	0.793	0
SMARCD3	ENSG00000082014	0	-0.500755	0.466	0.8	0
SMG5	ENSG00000198952	0	-0.405479	0.206	0.587	0
SMPX	ENSG00000091482	0	-1.60222	0.593	0.979	0
SMYD1	ENSG00000115593	0	-1.42708	0.291	0.939	0
SNCG	ENSG00000173267	0	1.43846	0.449	0.029	0
SNRPF	ENSG00000139343	0	0.579743	0.745	0.671	0
SNRPN	ENSG00000128739	0	0.707195	0.953	0.97	0
SNTA1	ENSG00000101400	0	-0.707504	0.656	0.953	0
SOD1	ENSG00000142168	0	1.00702	0.953	0.942	0
SORBS2	ENSG00000154556	0	-3.11577	0.717	0.991	0
SOX11	ENSG00000176887	0	1.63788	0.818	0.537	0
SOX4	ENSG00000124766	0	0.878385	0.904	0.917	0
SPCS3	ENSG00000129128	0	0.563224	0.648	0.515	0
SPEG	ENSG00000072195	0	-0.676914	0.367	0.779	0
SPOCK1	ENSG00000152377	0	0.751549	0.403	0.054	0
SPOCK3	ENSG00000196104	0	0.962593	0.433	0.002	0
SREK1IP1	ENSG00000153006	0	0.637535	0.688	0.582	0
SRM	ENSG00000116649	0	0.536678	0.741	0.665	0
SRP9	ENSG00000143742	0	0.766004	0.914	0.872	0
SRRM4	ENSG00000139767	0	0.666838	0.316	0.003	0
SRSF4	ENSG00000116350	0	0.558911	0.757	0.708	0
SRSF9	ENSG00000111786	0	0.934308	0.836	0.68	0
SSBP2	ENSG00000145687	0	0.537583	0.756	0.709	0
SSH2	ENSG00000141298	0	-0.633999	0.278	0.756	0
SSPN	ENSG00000123096	0	-0.711553	0.155	0.66	0
SSR2	ENSG00000163479	0	0.605841	0.842	0.811	0
SSR4	ENSG00000180879	0	1.09133	0.968	0.959	0
SSX2IP	ENSG00000117155	0	0.624868	0.563	0.386	0
STMN1	ENSG00000117632	0	1.36169	0.958	0.899	0
STMN3	ENSG00000197457	0	0.374635	0.258	0.016	0
STT3B	ENSG00000163527	0	0.975718	0.688	0.541	0
SUB1	ENSG00000113387	0	0.564218	0.948	0.965	0
SUCO	ENSG00000094975	0	0.632614	0.711	0.609	0
SUMO2	ENSG00000188612	0	0.69852	0.964	0.978	0
SYNGR2	ENSG00000108639	0	-0.649242	0.262	0.769	0
SYNPO2L	ENSG00000166317	0	-2.58214	0.207	0.929	0
SYNPR	ENSG00000163630	0	1.19698	0.512	0.001	0
SYPL1	ENSG00000008282	0	0.755568	0.723	0.604	0
SYT4	ENSG00000132872	0	0.879998	0.253	0.001	0
SYTL5	ENSG00000147041	0	-0.305549	0.004	0.32	0
TAGLN	ENSG00000149591	0	-4.40045	0.291	0.955	0
TBCA	ENSG00000171530	0	0.702423	0.954	0.952	0
TBL1XR1	ENSG00000177565	0	-0.66277	0.521	0.861	0
TBX2	ENSG00000121068	0	0.849489	0.735	0.524	0
TCAP	ENSG00000173991	0	-3.87812	0.537	0.985	0
TCERG1L	ENSG00000176769	0	0.37229	0.237	0.002	0
TCF4	ENSG00000196628	0	0.838541	0.729	0.496	0
TCF7L2	ENSG00000148737	0	0.64893	0.698	0.556	0
TEAD3	ENSG00000007866	0	-0.445507	0.266	0.678	0
TEAD4	ENSG00000197905	0	-0.319572	0.032	0.384	0
TECR	ENSG00000099797	0	0.675687	0.745	0.6	0
TENM2	ENSG00000145934	0	0.652632	0.383	0.012	0
TENT5A	ENSG00000112773	0	1.30301	0.721	0.405	0
TFDP2	ENSG00000114126	0	1.02339	0.835	0.659	0
TFPI2	ENSG00000105825	0	2.59128	0.67	0.021	0
TGFB1I1	ENSG00000140682	0	-1.06123	0.255	0.834	0
TGM2	ENSG00000198959	0	-0.931829	0.355	0.831	0
THSD7A	ENSG00000005108	0	1.0755	0.532	0.014	0
TIMP1	ENSG00000102265	0	0.618886	0.853	0.845	0
TKT	ENSG00000163931	0	0.991456	0.753	0.405	0
TLE4	ENSG00000106829	0	0.811253	0.544	0.17	0
TM7SF2	ENSG00000149809	0	0.831154	0.769	0.572	0
TM9SF3	ENSG00000077147	0	0.626775	0.737	0.665	0
TMBIM6	ENSG00000139644	0	0.630449	0.939	0.948	0
TMC6	ENSG00000141524	0	-0.48492	0.11	0.56	0
TMED4	ENSG00000158604	0	0.595115	0.806	0.741	0
TMEM132A	ENSG00000006118	0	0.588859	0.598	0.382	0
TMEM150C	ENSG00000249242	0	0.539406	0.317	0.034	0
TMEM229A	ENSG00000234224	0	0.44961	0.247	0.001	0
TMEM56	ENSG00000152078	0	-0.576241	0.298	0.75	0
TMEM65	ENSG00000164983	0	-0.537217	0.329	0.727	0
TMEM88	ENSG00000167874	0	-0.646872	0.123	0.566	0
TMSB10	ENSG00000034510	0	1.26616	0.991	0.991	0
TNFRSF12A	ENSG00000006327	0	-2.61881	0.332	0.957	0
TNFRSF19	ENSG00000127863	0	-0.681517	0.1	0.633	0
TNNC1	ENSG00000114854	0	-3.42764	0.739	0.999	0
TNNI1	ENSG00000159173	0	-0.797429	0.994	1	0
TNNT2	ENSG00000118194	0	-1.4623	0.979	1	0
TOP1	ENSG00000198900	0	0.530401	0.831	0.802	0
TPM1	ENSG00000140416	0	-2.60314	0.98	1	0
TPM2	ENSG00000198467	0	-0.789253	0.91	0.99	0
TPM3	ENSG00000143549	0	0.754346	0.76	0.616	0
TPM4	ENSG00000167460	0	-1.65725	0.72	0.977	0
TRIB1	ENSG00000173334	0	-1.18978	0.103	0.767	0
TRIM24	ENSG00000122779	0	-0.926642	0.607	0.923	0
TRIM55	ENSG00000147573	0	-0.858365	0.388	0.848	0
TRIM56	ENSG00000169871	0	-0.452847	0.227	0.6	0
TRIM63	ENSG00000158022	0	-0.662427	0.234	0.723	0
TRIM9	ENSG00000100505	0	0.811109	0.554	0.243	0
TRIP6	ENSG00000087077	0	-0.418604	0.148	0.557	0
TSC22D2	ENSG00000196428	0	-0.52559	0.292	0.66	0
TSHZ2	ENSG00000182463	0	0.748676	0.643	0.424	0
TSPAN13	ENSG00000106537	0	0.801168	0.643	0.384	0
TSPAN3	ENSG00000140391	0	0.595606	0.803	0.754	0
TTC3	ENSG00000182670	0	0.521764	0.878	0.879	0
TTN	ENSG00000155657	0	-1.10069	0.983	0.999	0
TUBB2B	ENSG00000137285	0	1.68465	0.775	0.66	0
TUBB6	ENSG00000176014	0	-1.17659	0.413	0.857	0
TXNDC17	ENSG00000129235	0	0.893585	0.891	0.825	0
TXNIP	ENSG00000265972	0	1.33392	0.856	0.696	0
UBL5	ENSG00000198258	0	0.776929	0.97	0.975	0
UGP2	ENSG00000169764	0	-0.928801	0.76	0.968	0
UNC13B	ENSG00000198722	0	1.01468	0.606	0.253	0
UNC45B	ENSG00000141161	0	-1.05473	0.332	0.885	0
UNC5B-AS1	ENSG00000237512	0	-1.20893	0.097	0.66	0
UNC5C	ENSG00000182168	0	0.594674	0.385	0.057	0
UNC5D	ENSG00000156687	0	0.51216	0.302	0.006	0
UPP1	ENSG00000183696	0	-0.311659	0.069	0.403	0
USP28	ENSG00000048028	0	-0.780255	0.48	0.884	0
VAMP2	ENSG00000220205	0	0.51157	0.847	0.846	0
VCAM1	ENSG00000162692	0	1.67123	0.71	0.575	0
VCAN	ENSG00000038427	0	-0.721893	0.414	0.888	0
VEGFC	ENSG00000150630	0	0.450363	0.306	0.039	0
VWDE	ENSG00000146530	0	0.992469	0.452	0.077	0
WDR54	ENSG00000005448	0	0.557132	0.699	0.546	0
WEE1	ENSG00000166483	0	-1.1009	0.302	0.848	0
WNK1	ENSG00000060237	0	-0.812929	0.736	0.959	0
XIRP1	ENSG00000168334	0	-1.59094	0.251	0.872	0
XPO4	ENSG00000132953	0	-0.899493	0.398	0.828	0
XRCC4	ENSG00000152422	0	-0.656997	0.187	0.565	0
YBX3	ENSG00000060138	0	-0.71454	0.703	0.963	0
ZEB1	ENSG00000148516	0	0.645594	0.673	0.555	0
ZFP36L1	ENSG00000185650	0	-1.27394	0.679	0.981	0
ZMYND8	ENSG00000101040	0	0.554189	0.618	0.493	0
ZNF428	ENSG00000131116	0	0.619642	0.884	0.853	0
HNRNPC	ENSG00000092199	4.94065645841247e-324	0.459766	0.939	0.959	1.10912796834901e-319
ZFPM1	ENSG00000179588	4.94065645841247e-324	-0.528653	0.425	0.766	1.10912796834901e-319
HADHB	ENSG00000138029	1.48219693752374e-323	0.477278	0.799	0.815	3.32738390504704e-319
STK39	ENSG00000198648	4.44659081257122e-323	-0.39351	0.474	0.823	9.98215171514113e-319
TRAK1	ENSG00000182606	5.43472210425371e-323	-0.344716	0.19	0.547	1.22004076518392e-318
LINC01503	ENSG00000233901	2.11460096420054e-321	0.485799	0.427	0.183	4.74706770453378e-317
EPPK1	ENSG00000261150	5.41495947842006e-321	-0.274032	0.013	0.245	1.21560425331052e-316
ZFAS1	ENSG00000177410	5.93372840655337e-321	0.539086	0.946	0.959	1.33206268998717e-316
TOP2B	ENSG00000077097	1.07360464841303e-320	0.508415	0.801	0.789	2.41013507522241e-316
CCNI	ENSG00000118816	1.33990603152146e-320	-0.474572	0.965	0.993	3.00795505016253e-316
BAG3	ENSG00000151929	1.76529655259077e-320	-0.416376	0.366	0.728	3.96291423091103e-316
ARHGDIG	ENSG00000242173	2.50244249618591e-320	-0.293819	0.06	0.353	5.61773315968776e-316
2010-09-01	ENSG00000186522	4.31516935077745e-320	0.501382	0.647	0.589	9.68712367556029e-316
TNNI3	ENSG00000129991	6.34824948341418e-320	-1.77556	0.255	0.515	1.42511852653165e-315
CDH2	ENSG00000170558	6.93124694550685e-320	-0.441523	0.849	0.983	1.55599562679683e-315
SLC6A4	ENSG00000108576	7.89763934877233e-320	-0.39606	0.015	0.25	1.7729410574059e-315
DGUOK	ENSG00000114956	1.11471091014702e-319	0.451517	0.727	0.69	2.50241452218905e-315
TPD52L1	ENSG00000111907	1.62102938400513e-319	-0.413108	0.261	0.626	3.63904886415312e-315
OSBPL3	ENSG00000070882	1.63407271705534e-319	0.474551	0.357	0.102	3.66832984251753e-315
EIF4A1	ENSG00000161960	9.76713434607102e-319	0.522054	0.775	0.722	2.19262398934948e-314
NMB	ENSG00000197696	1.1514822399044e-317	-0.783048	0.257	0.601	2.58496248036139e-313
MFN2	ENSG00000116688	1.06829126883139e-316	-0.431866	0.347	0.707	2.3982070693996e-312
XRCC5	ENSG00000079246	1.16232248483324e-316	0.445738	0.927	0.957	2.60929774620214e-312
AKR1B1	ENSG00000085662	7.81007925638002e-316	-0.777181	0.558	0.848	1.75328469226475e-311
RCSD1	ENSG00000198771	1.08680265859498e-315	-0.395881	0.211	0.567	2.43976328827987e-311
CALM3	ENSG00000160014	1.31040185406088e-315	0.512871	0.933	0.93	2.94172112218127e-311
XKR4	ENSG00000206579	1.31335632709776e-315	0.300429	0.204	0.006	2.94835361870176e-311
HSD17B12	ENSG00000149084	3.02004543433569e-315	0.455381	0.7	0.668	6.7796999955402e-311
DPP10	ENSG00000175497	1.22180769758786e-314	0.296617	0.194	0.004	2.74283610031499e-310
SEMA3D	ENSG00000153993	2.31471969281222e-314	0.746093	0.288	0.051	5.19631423839416e-310
AHNAK2	ENSG00000185567	2.44986534832263e-314	-0.434541	0.094	0.406	5.49970272044948e-310
PALMD	ENSG00000099260	4.51195343864788e-314	0.39343	0.214	0.009	0
ARL3	ENSG00000138175	1.04036146030591e-313	0.463625	0.786	0.751	0
TENM3	ENSG00000218336	2.13239811033473e-313	-0.413078	0.217	0.573	0
GCNT2	ENSG00000111846	1.15836446731165e-312	-0.375134	0.213	0.568	2.60041e-308
FABP7	ENSG00000164434	4.71025038426568e-312	0.480338	0.179	0.001	1.0574e-307
MLF1	ENSG00000178053	2.61463208883646e-311	-0.547164	0.534	0.841	5.86959e-307
ID2	ENSG00000115738	1.046939199516e-310	0.823652	0.623	0.467	2.35027e-306
GNG12	ENSG00000172380	2.97522284882897e-310	-0.492147	0.412	0.758	6.67908e-306
TANC1	ENSG00000115183	4.2058874309352e-310	-0.391848	0.241	0.598	9.4418e-306
GDAP1L1	ENSG00000124194	0	0.427417	0.249	0.03	2.41974e-305
JPT1	ENSG00000189159	0	0.624553	0.865	0.844	2.43159e-305
PPFIBP1	ENSG00000110841	0	-0.467624	0.297	0.653	3.07964e-305
UBR4	ENSG00000127481	0	-0.501067	0.594	0.88	9.70499e-305
AC020909.2	ENSG00000268518	0	-0.428698	0.886	0.994	2.02156e-304
RBP1	ENSG00000114115	0	0.653758	0.821	0.828	2.80917e-304
CHD7	ENSG00000171316	5.15459e-308	0.437548	0.707	0.698	1.15715e-303
IFI27L1	ENSG00000165948	9.44316e-308	0.450111	0.624	0.523	2.1199e-303
ERH	ENSG00000100632	1.32339e-307	0.42275	0.921	0.951	2.97088e-303
CFL1	ENSG00000172757	1.4497e-307	0.479644	0.987	0.991	3.25443e-303
NSF	ENSG00000073969	1.48342e-307	0.518058	0.494	0.301	3.33012e-303
MTPN	ENSG00000105887	1.58561e-307	0.469015	0.829	0.837	3.55955e-303
GABPB1-AS1	ENSG00000244879	1.84407e-306	0.605287	0.714	0.61	4.13975e-302
LRP1	ENSG00000123384	3.73172e-306	0.513369	0.569	0.378	8.37734e-302
NUCB1	ENSG00000104805	4.99224e-305	0.451428	0.682	0.6	1.12071e-300
ABHD14A	ENSG00000248487	5.12975e-305	0.483381	0.565	0.386	1.15158e-300
MOSPD1	ENSG00000101928	9.99026e-305	-0.38772	0.173	0.512	2.24271e-300
NEFH	ENSG00000100285	1.25265e-304	0.445393	0.231	0.019	2.81209e-300
FAM229B	ENSG00000203778	1.41882e-304	0.455396	0.576	0.435	3.18511e-300
DYNLT1	ENSG00000146425	2.12267e-304	-0.483978	0.863	0.967	4.76518e-300
ATP5PF	ENSG00000154723	4.17591e-304	0.478595	0.984	0.993	9.37449e-300
AFAP1	ENSG00000196526	1.18531e-303	0.464092	0.425	0.188	2.6609e-299
RPL28	ENSG00000108107	1.43238e-303	0.43699	0.993	0.998	3.21555e-299
ZNF770	ENSG00000198146	1.78703e-303	0.494409	0.666	0.613	4.0117e-299
RPS10	ENSG00000124614	6.37211e-303	0.44715	0.976	0.988	1.43047e-298
CRIP1	ENSG00000213145	8.86065e-303	-0.514495	0.289	0.645	1.98913e-298
SBDS	ENSG00000126524	2.12909e-302	-0.492237	0.614	0.883	4.77959e-298
CALD1	ENSG00000122786	4.78946e-302	-0.618544	0.555	0.855	1.07519e-297
CCDC59	ENSG00000133773	5.99952e-302	0.49645	0.613	0.551	1.34683e-297
EEF1D	ENSG00000104529	7.05657e-302	-0.468243	0.881	0.985	1.58413e-297
RUVBL1	ENSG00000175792	1.28469e-301	0.442261	0.646	0.559	2.884e-297
NEURL1	ENSG00000107954	2.37988e-301	0.325747	0.248	0.029	5.34259e-297
DLG2	ENSG00000150672	2.53361e-301	0.367851	0.237	0.021	5.68771e-297
A2M	ENSG00000175899	1.495e-300	0.674079	0.254	0.032	3.35612e-296
PDLIM4	ENSG00000131435	1.78441e-300	-0.514771	0.206	0.542	4.00581e-296
CADPS	ENSG00000163618	2.63913e-300	0.552967	0.483	0.278	5.92458e-296
YARS	ENSG00000134684	1.37711e-299	-0.471711	0.419	0.755	3.09147e-295
TMEM59	ENSG00000116209	3.20677e-299	0.458174	0.878	0.889	7.19888e-295
RFLNB	ENSG00000183688	5.77428e-299	0.506694	0.264	0.033	1.29627e-294
LIN7A	ENSG00000111052	2.86507e-298	0.431243	0.338	0.094	6.4318e-294
CKAP4	ENSG00000136026	4.35016e-298	0.442742	0.743	0.714	9.76567e-294
CHGB	ENSG00000089199	4.73612e-298	0.310801	0.178	0.002	1.06321e-293
ZNF667-AS1	ENSG00000166770	4.98688e-298	0.3689	0.316	0.062	1.1195e-293
EHD4	ENSG00000103966	6.70253e-298	-0.330566	0.222	0.569	1.50465e-293
HSP90AA1	ENSG00000080824	7.77815e-298	0.514255	0.995	0.995	1.74612e-293
HBEGF	ENSG00000113070	8.83973e-298	-0.611889	0.131	0.432	1.98443e-293
PIGT	ENSG00000124155	1.13343e-297	0.413387	0.619	0.559	2.54444e-293
CNTN4	ENSG00000144619	2.34619e-297	0.339426	0.23	0.02	5.26695e-293
CX3CL1	ENSG00000006210	3.30477e-297	0.329925	0.206	0.011	7.41888e-293
RNF150	ENSG00000170153	3.3453e-297	-0.412691	0.327	0.681	7.50986e-293
KIAA1211	ENSG00000109265	7.28933e-297	0.293714	0.222	0.016	1.63638e-292
HSPD1	ENSG00000144381	1.41976e-296	0.464171	0.955	0.979	3.18721e-292
SHISA2	ENSG00000180730	1.45821e-296	0.351867	0.246	0.026	3.27353e-292
SERINC2	ENSG00000168528	1.46813e-296	0.395251	0.304	0.071	3.2958e-292
FEM1B	ENSG00000169018	5.08151e-296	-0.552788	0.46	0.78	1.14075e-291
OSBPL9	ENSG00000117859	2.76791e-295	-0.450053	0.542	0.848	6.21367e-291
IGF2BP3	ENSG00000136231	3.82638e-295	0.470338	0.685	0.628	8.58984e-291
IGFBP6	ENSG00000167779	9.12184e-295	-0.268714	0.072	0.358	2.04776e-290
SYNDIG1	ENSG00000101463	9.9117e-295	-0.250152	0.091	0.383	2.22508e-290
BAALC	ENSG00000164929	1.49704e-294	0.325245	0.187	0.004	3.3607e-290
COL14A1	ENSG00000187955	2.16113e-294	0.455476	0.282	0.044	4.85151e-290
LMCD1	ENSG00000071282	3.63518e-294	-0.612666	0.179	0.502	8.16061e-290
NIPSNAP1	ENSG00000184117	4.67132e-294	0.479414	0.608	0.462	1.04866e-289
COPE	ENSG00000105669	6.15115e-294	0.479039	0.93	0.939	1.38087e-289
RSRC2	ENSG00000111011	7.73449e-294	0.419266	0.823	0.837	1.73632e-289
SLC39A4	ENSG00000147804	1.02825e-293	-0.314796	0.162	0.492	2.30831e-289
AL031058.1	ENSG00000261189	2.29182e-293	0.455573	0.523	0.381	5.1449e-289
IER5L	ENSG00000188483	4.60272e-293	0.610522	0.577	0.418	1.03326e-288
PRKCH	ENSG00000027075	4.63076e-293	0.461064	0.446	0.264	1.03956e-288
KLHL13	ENSG00000003096	5.75458e-293	-0.398564	0.101	0.4	1.29185e-288
SUMO1	ENSG00000116030	9.08029e-293	0.432684	0.888	0.896	2.03844e-288
LPP	ENSG00000145012	1.56032e-292	-0.54463	0.611	0.878	3.50277e-288
GANAB	ENSG00000089597	2.50441e-292	0.428564	0.614	0.526	5.62216e-288
TIMM44	ENSG00000104980	4.60502e-292	-0.362315	0.283	0.633	1.03378e-287
CEBPB	ENSG00000172216	9.34328e-292	-0.400414	0.207	0.548	2.09747e-287
PLS3	ENSG00000102024	1.01785e-291	0.537288	0.7	0.638	2.28498e-287
ITM2C	ENSG00000135916	1.883e-291	0.453166	0.709	0.684	4.22715e-287
MAPKAPK2	ENSG00000162889	1.89341e-291	-0.38098	0.46	0.795	4.25051e-287
INPP5A	ENSG00000068383	1.34205e-290	-0.347567	0.321	0.672	3.01276e-286
SNX7	ENSG00000162627	2.94242e-290	0.493197	0.481	0.31	6.60545e-286
SLC16A10	ENSG00000112394	3.52788e-290	0.445777	0.303	0.058	7.91973e-286
PPP1R14B	ENSG00000173457	1.27354e-289	0.485015	0.947	0.953	2.85896e-285
SLC4A7	ENSG00000033867	3.29603e-289	0.491937	0.484	0.286	7.39927e-285
TSPAN6	ENSG00000000003	1.1787e-288	0.450686	0.571	0.446	2.64606e-284
OSBP2	ENSG00000184792	1.51678e-288	0.423567	0.381	0.167	3.40501e-284
DBP	ENSG00000105516	2.62482e-288	0.471281	0.404	0.167	5.89245e-284
MRPL15	ENSG00000137547	2.62548e-288	-0.432924	0.503	0.82	5.89394e-284
CIB2	ENSG00000136425	4.10358e-288	-0.4592	0.524	0.826	9.21212e-284
FAM213A	ENSG00000122378	1.11539e-287	0.398687	0.844	0.865	2.50395e-283
MDFI	ENSG00000112559	1.12727e-287	0.490934	0.591	0.451	2.53061e-283
FRMD3	ENSG00000172159	1.91244e-287	-0.36983	0.18	0.512	4.29323e-283
MAN1C1	ENSG00000117643	3.58381e-287	-0.397406	0.218	0.557	8.0453e-283
EIF4EBP1	ENSG00000187840	6.26358e-287	-0.579551	0.559	0.844	1.40611e-282
BRINP1	ENSG00000078725	7.75151e-287	0.31539	0.184	0.005	1.74014e-282
TMOD1	ENSG00000136842	1.06639e-286	-0.388627	0.603	0.894	2.39393e-282
TMEM160	ENSG00000130748	1.27539e-286	0.451411	0.75	0.687	2.86313e-282
PPP1R13L	ENSG00000104881	1.82076e-286	-0.298876	0.166	0.493	4.08743e-282
2003-03-01	ENSG00000173926	4.78584e-286	-0.319847	0.129	0.442	1.07437e-281
PBX3	ENSG00000167081	1.99327e-285	0.561462	0.734	0.663	4.47469e-281
DENND5B	ENSG00000170456	2.37773e-285	-0.507668	0.583	0.864	5.33776e-281
F2R	ENSG00000181104	7.9001e-285	0.459275	0.385	0.15	1.77349e-280
PPP1R12B	ENSG00000077157	8.20639e-285	-0.54031	0.32	0.658	1.84225e-280
LRRN3	ENSG00000173114	3.31626e-284	0.393052	0.242	0.027	7.44467e-280
SPATA13	ENSG00000182957	9.43732e-284	0.309916	0.221	0.018	2.11858e-279
TMEM258	ENSG00000134825	1.47538e-283	0.436135	0.872	0.88	3.31208e-279
RILPL1	ENSG00000188026	2.45106e-283	-0.380301	0.412	0.751	5.50239e-279
GSN	ENSG00000148180	5.19863e-283	-0.383277	0.51	0.831	1.16704e-278
CDKN1A	ENSG00000124762	7.01251e-283	-0.34159	0.053	0.315	1.57424e-278
RPL29	ENSG00000162244	7.49698e-283	0.413101	0.995	0.999	1.683e-278
RAPGEF1	ENSG00000107263	4.80175e-282	-0.342467	0.26	0.602	1.07794e-277
PLXNA1	ENSG00000114554	6.00041e-282	-0.309765	0.23	0.568	1.34703e-277
AKR1A1	ENSG00000117448	6.27291e-282	0.424599	0.609	0.54	1.40821e-277
SLC25A6	ENSG00000169100	8.04631e-282	0.485395	0.962	0.972	1.80632e-277
SF3B6	ENSG00000115128	1.21486e-281	0.443375	0.916	0.931	2.72725e-277
COX7A2	ENSG00000112695	1.2894e-281	0.43825	0.944	0.967	2.89458e-277
SNRPE	ENSG00000182004	1.55997e-281	0.45558	0.821	0.812	3.50197e-277
LSM5	ENSG00000106355	2.07666e-281	0.443897	0.694	0.631	4.66189e-277
LRRC41	ENSG00000132128	2.40685e-281	-0.407693	0.491	0.807	5.40313e-277
CXXC5	ENSG00000171604	2.86054e-281	-0.471534	0.584	0.867	6.42162e-277
CLTB	ENSG00000175416	3.28355e-281	-0.543861	0.789	0.944	7.37123e-277
CAV2	ENSG00000105971	1.2955e-280	-0.441225	0.28	0.623	2.90827e-276
UCK2	ENSG00000143179	1.61366e-280	-0.258793	0.081	0.364	3.6225e-276
FAM207A	ENSG00000160256	3.01753e-280	-0.352372	0.345	0.688	6.77405e-276
WDR1	ENSG00000071127	3.11231e-280	-0.442775	0.497	0.808	6.98682e-276
LSM8	ENSG00000128534	4.52701e-280	0.445285	0.684	0.682	1.01627e-275
DOCK7	ENSG00000116641	1.02562e-279	0.432507	0.543	0.433	2.30242e-275
PTPN21	ENSG00000070778	1.1562e-279	-0.301487	0.157	0.476	2.59555e-275
HDAC5	ENSG00000108840	3.99091e-279	-0.409364	0.516	0.829	8.95919e-275
SNRPD2	ENSG00000125743	6.33656e-279	0.435582	0.877	0.902	1.42249e-274
RPL27A	ENSG00000166441	1.2408e-278	0.41924	0.987	0.997	2.78547e-274
EPB41	ENSG00000159023	1.64042e-278	0.483572	0.466	0.244	3.68258e-274
TIAM2	ENSG00000146426	2.44638e-278	-0.349524	0.123	0.426	5.49188e-274
CDC37L1	ENSG00000106993	5.0336e-278	-0.30322	0.225	0.56	1.12999e-273
FBXO32	ENSG00000156804	5.35509e-278	0.632651	0.494	0.297	1.20216e-273
MRPS6	ENSG00000243927	6.90981e-278	0.429645	0.889	0.912	1.55118e-273
TSC22D3	ENSG00000157514	1.36499e-277	-0.564849	0.501	0.797	3.06427e-273
SPCS1	ENSG00000114902	2.39188e-277	0.397849	0.878	0.904	5.36953e-273
LRPAP1	ENSG00000163956	7.924e-277	0.429222	0.833	0.862	1.77886e-272
BAX	ENSG00000087088	8.01657e-277	0.464809	0.711	0.629	1.79964e-272
GABARAPL2	ENSG00000034713	9.95669e-277	0.41388	0.929	0.952	2.23518e-272
KDM1A	ENSG00000004487	1.70875e-276	0.421956	0.692	0.646	3.83597e-272
RAB3GAP1	ENSG00000115839	4.19394e-275	0.442076	0.568	0.508	9.41498e-271
ST6GAL1	ENSG00000073849	1.58986e-274	-0.33662	0.227	0.561	3.56909e-270
PRKCSH	ENSG00000130175	2.093e-274	0.416	0.586	0.457	4.69858e-270
INPP4B	ENSG00000109452	7.77137e-274	-0.287846	0.102	0.393	1.74459e-269
MSRB2	ENSG00000148450	1.73514e-273	0.430046	0.89	0.909	3.89521e-269
CMSS1	ENSG00000184220	3.46801e-273	0.557415	0.529	0.45	7.78534e-269
WWC3	ENSG00000047644	4.11098e-273	-0.437588	0.286	0.616	9.22874e-269
SASH1	ENSG00000111961	6.17528e-273	0.443363	0.428	0.2	1.38629e-268
HIP1R	ENSG00000130787	8.28926e-273	0.382923	0.334	0.119	1.86086e-268
RPL35A	ENSG00000182899	8.90891e-273	0.37231	0.99	0.998	1.99996e-268
CHCHD6	ENSG00000159685	8.9172e-273	-0.426289	0.369	0.698	2.00182e-268
CNTNAP2	ENSG00000174469	1.55624e-272	0.293185	0.189	0.009	3.4936e-268
GALNT1	ENSG00000141429	1.73507e-272	0.405034	0.617	0.562	3.89505e-268
SLC2A3	ENSG00000059804	1.95863e-272	-0.543398	0.375	0.712	4.39694e-268
MMD	ENSG00000108960	2.27884e-272	0.529436	0.44	0.244	5.11576e-268
TNRC18	ENSG00000182095	3.10791e-272	0.422238	0.627	0.571	6.97695e-268
LRRTM1	ENSG00000162951	4.6564e-272	0.251841	0.172	0.004	1.04532e-267
ITSN1	ENSG00000205726	5.42364e-272	-0.40383	0.399	0.73	1.21755e-267
SEM1	ENSG00000127922	1.28208e-271	0.385403	0.785	0.797	2.87813e-267
DTD1	ENSG00000125821	2.50847e-271	0.40575	0.528	0.414	5.63125e-267
ACTB	ENSG00000075624	3.67732e-271	0.723888	0.909	0.917	8.25522e-267
DKKL1	ENSG00000104901	4.37053e-271	0.336643	0.28	0.059	9.81141e-267
SPON1	ENSG00000262655	6.85713e-271	-0.287008	0.063	0.326	1.53936e-266
ATP5MG	ENSG00000167283	9.10817e-271	0.397383	0.969	0.987	2.04469e-266
TBCB	ENSG00000105254	3.97779e-270	0.452714	0.734	0.675	8.92975e-266
PRKACA	ENSG00000072062	6.64526e-270	-0.403092	0.493	0.804	1.4918e-265
HMGCS1	ENSG00000112972	8.89975e-270	0.767269	0.611	0.524	1.99791e-265
PGLS	ENSG00000130313	1.12534e-269	0.438419	0.776	0.749	2.52627e-265
TUSC3	ENSG00000104723	1.18148e-269	0.500102	0.76	0.766	2.65231e-265
EPHA4	ENSG00000116106	3.3428e-269	0.40528	0.267	0.049	7.50425e-265
SERPINB6	ENSG00000124570	5.18947e-269	0.441911	0.734	0.782	1.16498e-264
MRPL40	ENSG00000185608	5.44161e-269	-0.397376	0.537	0.836	1.22159e-264
CADM2	ENSG00000175161	5.5899e-269	0.313232	0.177	0.006	1.25488e-264
DMPK	ENSG00000104936	6.64477e-269	-0.368809	0.313	0.65	1.49169e-264
FAM171A1	ENSG00000148468	1.23716e-268	0.422314	0.509	0.372	2.77729e-264
CRNDE	ENSG00000245694	1.26755e-268	0.414973	0.642	0.63	2.84553e-264
SEC11C	ENSG00000166562	3.76675e-268	0.436892	0.458	0.282	8.45599e-264
XIST	ENSG00000229807	3.9626e-268	0.875008	0.216	0.02	8.89564e-264
SERPINE1	ENSG00000106366	5.03625e-268	-0.280091	0.001	0.17	1.13059e-263
2011-03-01	ENSG00000183654	1.62937e-267	-0.251998	0.023	0.24	3.65777e-263
SORBS1	ENSG00000095637	2.25313e-267	0.38416	0.322	0.086	5.05804e-263
TRIO	ENSG00000038382	2.57892e-267	-0.408357	0.349	0.681	5.78942e-263
COL21A1	ENSG00000124749	6.78674e-267	-0.417837	0.114	0.408	1.52355e-262
MPC2	ENSG00000143158	8.22244e-267	-0.475874	0.754	0.937	1.84586e-262
DIRAS2	ENSG00000165023	2.2927e-266	0.285516	0.189	0.011	5.14688e-262
LSM7	ENSG00000130332	3.94555e-266	0.393216	0.82	0.843	8.85737e-262
EFNA5	ENSG00000184349	5.59519e-266	0.478011	0.348	0.133	1.25607e-261
FAM217B	ENSG00000196227	8.71358e-266	0.4828	0.516	0.355	1.95611e-261
NENF	ENSG00000117691	2.24121e-265	0.423402	0.614	0.565	5.03129e-261
VAMP5	ENSG00000168899	3.70845e-265	-0.325758	0.114	0.406	8.32511e-261
SOX5	ENSG00000134532	4.03137e-265	0.361272	0.29	0.063	9.05002e-261
TCF25	ENSG00000141002	4.33913e-265	0.393289	0.836	0.845	9.7409e-261
PPP1R13B	ENSG00000088808	1.93359e-264	-0.320142	0.306	0.64	4.34071e-260
YWHAQ	ENSG00000134308	3.30034e-264	0.392569	0.928	0.958	7.40893e-260
RCC2	ENSG00000179051	4.02601e-264	0.426982	0.511	0.359	9.038e-260
FAU	ENSG00000149806	4.17536e-264	0.360674	0.99	0.997	9.37326e-260
ITGA5	ENSG00000161638	4.20587e-264	-0.259784	0.116	0.408	9.44176e-260
ATRNL1	ENSG00000107518	5.05486e-264	0.336474	0.237	0.032	1.13476e-259
KDM6A	ENSG00000147050	6.59713e-264	-0.390635	0.258	0.588	1.48099e-259
CCT8	ENSG00000156261	1.62126e-263	0.401945	0.872	0.887	3.63956e-259
ATP6AP2	ENSG00000182220	2.98826e-263	0.416317	0.679	0.626	6.70834e-259
CDV3	ENSG00000091527	3.17419e-263	-0.434632	0.653	0.905	7.12575e-259
CRABP1	ENSG00000166426	3.98997e-263	0.439519	0.157	0.001	8.95708e-259
CBX6	ENSG00000183741	1.92422e-262	-0.379695	0.437	0.761	4.31968e-258
TINAGL1	ENSG00000142910	1.92824e-262	0.438222	0.335	0.117	4.32871e-258
XIAP	ENSG00000101966	2.49721e-262	-0.373699	0.327	0.66	5.60598e-258
RIMS2	ENSG00000176406	5.60499e-262	0.627799	0.229	0.029	1.25826e-257
SOCS1	ENSG00000185338	7.23743e-262	0.306555	0.189	0.01	1.62473e-257
ACSL4	ENSG00000068366	9.79451e-262	-0.406205	0.325	0.654	2.19877e-257
MEIS1	ENSG00000143995	1.69385e-261	0.445716	0.538	0.405	3.80251e-257
GTF3A	ENSG00000122034	3.41969e-261	-0.379543	0.598	0.875	7.67687e-257
TRDN-AS1	ENSG00000235535	3.76962e-261	-0.388391	0.023	0.229	8.46242e-257
TSPAN9	ENSG00000011105	4.27128e-261	-0.347731	0.331	0.664	9.58859e-257
ZNF436-AS1	ENSG00000249087	4.37051e-261	0.438604	0.43	0.201	9.81137e-257
PRKAR2B	ENSG00000005249	4.69931e-261	0.441939	0.511	0.369	1.05495e-256
ZNF385D	ENSG00000151789	6.71932e-261	0.283095	0.175	0.006	1.50842e-256
IRX5	ENSG00000176842	8.56611e-261	0.459133	0.329	0.129	1.92301e-256
NDUFA2	ENSG00000131495	8.80477e-261	0.399383	0.878	0.89	1.97658e-256
PRDX3	ENSG00000165672	1.02103e-260	0.346776	0.812	0.847	2.2921e-256
MDH1	ENSG00000014641	1.09627e-260	-0.444703	0.906	0.987	2.46101e-256
MAGI2	ENSG00000187391	1.3176e-260	0.459429	0.463	0.291	2.95788e-256
PCDH7	ENSG00000169851	1.54743e-260	0.602611	0.678	0.815	3.47382e-256
RPL39	ENSG00000198918	2.0214e-260	0.359321	0.989	0.997	4.53783e-256
TIMP3	ENSG00000100234	2.39936e-260	-0.408585	0.374	0.705	5.38633e-256
CTNNA1	ENSG00000044115	6.93058e-260	-0.432968	0.786	0.955	1.55585e-255
CCSER1	ENSG00000184305	7.07474e-260	0.294885	0.196	0.015	1.58821e-255
ISL1	ENSG00000016082	1.39827e-259	0.517821	0.253	0.046	3.13899e-255
PACSIN3	ENSG00000165912	2.36856e-258	-0.338379	0.324	0.655	5.31719e-254
MAP7D1	ENSG00000116871	3.11452e-258	-0.387637	0.502	0.807	6.99179e-254
DLAT	ENSG00000150768	3.64348e-258	-0.415989	0.391	0.714	8.17925e-254
RPL39L	ENSG00000163923	3.73005e-258	-0.276563	0.143	0.442	8.37359e-254
ST13	ENSG00000100380	3.91021e-258	0.382128	0.925	0.957	8.77804e-254
HSPE1	ENSG00000115541	1.00058e-257	0.47745	0.958	0.977	2.24619e-253
HAND1	ENSG00000113196	2.5817e-257	-0.331395	0.267	0.594	5.79566e-253
ARG2	ENSG00000081181	3.84415e-257	-0.322599	0.062	0.315	8.62974e-253
NONO	ENSG00000147140	7.68058e-257	0.3871	0.872	0.898	1.72421e-252
TIMP2	ENSG00000035862	9.04851e-257	0.430224	0.625	0.546	2.0313e-252
RNF38	ENSG00000137075	9.88976e-257	-0.288334	0.228	0.549	2.22015e-252
PXN	ENSG00000089159	2.02805e-256	-0.275817	0.228	0.547	4.55277e-252
UBA52	ENSG00000221983	2.63069e-256	0.35154	0.984	0.996	5.90564e-252
ANAPC16	ENSG00000166295	4.60508e-256	-0.42319	0.852	0.972	1.03379e-251
RPL34	ENSG00000109475	1.09587e-255	0.371994	0.989	0.997	2.46013e-251
HSD11B1L	ENSG00000167733	2.43844e-255	0.373022	0.395	0.2	5.47406e-251
RBPMS2	ENSG00000166831	4.17256e-255	-0.401008	0.555	0.842	9.36697e-251
AHI1	ENSG00000135541	4.38342e-255	0.460332	0.446	0.254	9.84033e-251
RHOB	ENSG00000143878	6.36981e-255	-0.320414	0.178	0.488	1.42996e-250
TBX2-AS1	ENSG00000267280	1.42558e-254	0.542655	0.623	0.459	3.20027e-250
UBA2	ENSG00000126261	4.47694e-254	0.368167	0.659	0.642	1.00503e-249
KIAA1549L	ENSG00000110427	3.05601e-253	0.252507	0.203	0.019	6.86044e-249
RGS2	ENSG00000116741	1.0617e-252	0.425973	0.283	0.066	2.38341e-248
NFIL3	ENSG00000165030	1.09057e-252	-0.348092	0.233	0.553	2.44823e-248
GNAI1	ENSG00000127955	1.25606e-252	0.426302	0.408	0.211	2.81973e-248
ITFG1	ENSG00000129636	2.52927e-252	0.404363	0.543	0.412	5.67796e-248
LMOD1	ENSG00000163431	2.69312e-252	-0.389922	0.148	0.445	6.04577e-248
NREP	ENSG00000134986	3.84754e-252	-0.850713	0.851	0.965	8.63734e-248
SUDS3	ENSG00000111707	1.41442e-251	0.376435	0.607	0.553	3.17524e-247
MMP15	ENSG00000102996	2.24411e-251	-0.510426	0.717	0.924	5.0378e-247
ZNF622	ENSG00000173545	2.98889e-251	-0.33648	0.271	0.595	6.70975e-247
ZNF608	ENSG00000168916	6.54397e-251	0.44785	0.617	0.571	1.46906e-246
NACA	ENSG00000196531	8.38673e-251	0.40023	0.99	0.997	1.88274e-246
ANXA2	ENSG00000182718	1.04178e-250	0.353409	0.659	0.826	2.3387e-246
HOOK2	ENSG00000095066	1.83532e-250	-0.339482	0.345	0.671	4.12011e-246
NOMO1	ENSG00000103512	6.02193e-250	0.369414	0.381	0.185	1.35186e-245
MARCKS	ENSG00000277443	6.12292e-250	0.325278	0.704	0.864	1.37453e-245
BRD7	ENSG00000166164	7.10905e-250	0.376104	0.647	0.61	1.59591e-245
RUFY3	ENSG00000018189	1.02864e-249	0.41928	0.489	0.365	2.30919e-245
CHMP5	ENSG00000086065	1.27122e-249	0.369753	0.815	0.834	2.85376e-245
PET100	ENSG00000229833	1.61741e-249	0.367523	0.665	0.634	3.63092e-245
PKN1	ENSG00000123143	1.65278e-249	-0.343373	0.514	0.816	3.71032e-245
RARA	ENSG00000131759	3.19189e-249	-0.295723	0.214	0.529	7.16546e-245
UBE2L6	ENSG00000156587	5.49629e-249	0.413903	0.502	0.372	1.23386e-244
ANOS1	ENSG00000011201	8.08868e-249	0.528915	0.244	0.048	1.81583e-244
GNAI2	ENSG00000114353	8.93391e-249	0.421358	0.889	0.899	2.00557e-244
SRSF5	ENSG00000100650	1.12752e-248	0.418521	0.889	0.907	2.53118e-244
ATG101	ENSG00000123395	1.68146e-248	-0.291427	0.275	0.597	3.77472e-244
SERBP1	ENSG00000142864	1.71294e-248	-0.379578	0.94	0.993	3.84538e-244
HOMER1	ENSG00000152413	1.74798e-248	-0.291469	0.235	0.551	3.92405e-244
THUMPD3-AS1	ENSG00000206573	4.90714e-248	0.45723	0.624	0.509	1.1016e-243
PLPP5	ENSG00000147535	5.05749e-248	0.410551	0.456	0.302	1.13536e-243
MXD4	ENSG00000123933	7.01184e-248	0.414487	0.524	0.403	1.57409e-243
CAPNS1	ENSG00000126247	9.07927e-248	-0.441282	0.739	0.924	2.03821e-243
UBL7	ENSG00000138629	1.56415e-247	0.380079	0.485	0.374	3.51137e-243
GPR153	ENSG00000158292	1.97937e-247	0.33868	0.313	0.095	4.44348e-243
HSD17B10	ENSG00000072506	2.238e-247	-0.514973	0.561	0.805	5.02409e-243
C9orf16	ENSG00000171159	2.31755e-247	0.426693	0.914	0.925	5.20266e-243
CCDC50	ENSG00000152492	6.83615e-247	0.48101	0.773	0.816	1.53465e-242
NDUFC2	ENSG00000151366	8.75638e-247	0.40803	0.931	0.953	1.96572e-242
TALDO1	ENSG00000177156	3.13877e-246	0.379002	0.744	0.725	7.04622e-242
ATP5F1E	ENSG00000124172	3.37322e-246	0.409033	0.983	0.993	7.57255e-242
PTPN4	ENSG00000088179	9.16467e-246	0.41734	0.436	0.277	2.05738e-241
SNRNP200	ENSG00000144028	1.82211e-245	0.363732	0.734	0.744	4.09047e-241
TM9SF2	ENSG00000125304	3.24382e-245	0.376317	0.572	0.502	7.28206e-241
CMAS	ENSG00000111726	5.06623e-245	0.363757	0.556	0.495	1.13732e-240
TCEAL4	ENSG00000133142	5.25481e-245	-0.435386	0.788	0.949	1.17965e-240
NIPSNAP2	ENSG00000146729	7.57329e-245	-0.338882	0.585	0.866	1.70013e-240
TMTC2	ENSG00000179104	9.43561e-245	0.365759	0.297	0.079	2.1182e-240
NFIB	ENSG00000147862	2.43158e-244	-0.326503	0.389	0.707	5.45865e-240
ZYX	ENSG00000159840	6.93396e-244	-0.364439	0.374	0.693	1.5566e-239
RPS15	ENSG00000115268	8.75602e-244	0.375586	0.994	0.998	1.96564e-239
CHST2	ENSG00000175040	1.01066e-243	0.350343	0.189	0.016	2.26883e-239
FAF2	ENSG00000113194	1.44222e-243	0.385219	0.538	0.448	3.23763e-239
ABRACL	ENSG00000146386	1.44608e-243	0.404293	0.432	0.242	3.2463e-239
CAND2	ENSG00000144712	1.47185e-243	-0.276273	0.255	0.57	3.30417e-239
NANOS1	ENSG00000188613	2.34321e-243	-0.276185	0.042	0.269	5.26027e-239
ATP2B1	ENSG00000070961	3.05522e-243	0.515749	0.532	0.424	6.85866e-239
RICTOR	ENSG00000164327	5.87693e-243	-0.37614	0.287	0.605	1.31931e-238
SRF	ENSG00000112658	8.77751e-243	-0.279525	0.169	0.468	1.97046e-238
HNRNPM	ENSG00000099783	1.81247e-242	0.410224	0.782	0.789	4.06881e-238
KHDRBS3	ENSG00000131773	1.98224e-242	0.429587	0.354	0.13	4.44993e-238
HMGCR	ENSG00000113161	2.41342e-242	0.477685	0.471	0.3	5.41789e-238
IL11RA	ENSG00000137070	3.59051e-242	0.384631	0.467	0.318	8.06033e-238
MTERF2	ENSG00000120832	4.58777e-242	0.422189	0.509	0.442	1.02991e-237
AKR7A2	ENSG00000053371	4.81447e-242	0.390638	0.62	0.545	1.0808e-237
DDX17	ENSG00000100201	5.98578e-242	0.467075	0.896	0.92	1.34375e-237
TOMM7	ENSG00000196683	6.87063e-242	0.400959	0.911	0.917	1.54239e-237
SINHCAF	ENSG00000139146	1.15178e-241	0.37746	0.726	0.731	2.58564e-237
UBE2V2	ENSG00000169139	1.20836e-241	0.349392	0.763	0.784	2.71265e-237
WFIKKN1	ENSG00000127578	1.54225e-241	0.280479	0.206	0.025	3.4622e-237
TCF3	ENSG00000071564	1.89897e-241	0.386337	0.557	0.459	4.26301e-237
LRPPRC	ENSG00000138095	2.16094e-241	0.385456	0.659	0.627	4.8511e-237
MXRA7	ENSG00000182534	2.61109e-241	-0.434851	0.723	0.923	5.86163e-237
RAB4A	ENSG00000168118	2.66051e-241	-0.477744	0.531	0.795	5.97258e-237
DGKZ	ENSG00000149091	2.97436e-241	0.382276	0.574	0.503	6.67714e-237
LAMA2	ENSG00000196569	4.12887e-241	-0.374031	0.276	0.593	9.2689e-237
KCNH2	ENSG00000055118	7.43363e-241	-0.360702	0.366	0.684	1.66878e-236
SFRP1	ENSG00000104332	7.6214e-241	0.71616	0.798	0.74	1.71093e-236
NAP1L3	ENSG00000186310	1.57785e-240	0.614576	0.447	0.5	3.54212e-236
ISG15	ENSG00000187608	2.01223e-240	-0.40548	0.379	0.692	4.51725e-236
ACOT13	ENSG00000112304	2.08551e-240	0.409263	0.785	0.792	4.68175e-236
PTBP2	ENSG00000117569	2.58546e-240	0.407356	0.548	0.436	5.80409e-236
OLMALINC	ENSG00000235823	2.88153e-240	0.401264	0.417	0.256	6.46874e-236
GABARAPL1	ENSG00000139112	9.96783e-240	-0.284327	0.323	0.64	2.23768e-235
JUP	ENSG00000173801	1.34688e-239	-0.341347	0.496	0.798	3.02361e-235
CYR61	ENSG00000142871	1.49425e-239	-0.618881	0.232	0.54	3.35443e-235
WNK2	ENSG00000165238	2.30192e-239	0.392905	0.593	0.509	5.16757e-235
ATXN7L3B	ENSG00000253719	5.67226e-239	0.371561	0.752	0.75	1.27337e-234
DDR1	ENSG00000204580	6.0564e-239	-0.320151	0.348	0.666	1.3596e-234
MBD2	ENSG00000134046	6.52138e-239	0.367942	0.47	0.36	1.46398e-234
NUDT5	ENSG00000165609	1.08637e-238	0.369733	0.628	0.589	2.43879e-234
PLEKHA5	ENSG00000052126	1.56475e-238	0.380289	0.682	0.688	3.51271e-234
RACK1	ENSG00000204628	1.84514e-238	0.392626	0.991	0.997	4.14214e-234
MTFR1L	ENSG00000117640	3.36911e-238	-0.360007	0.532	0.821	7.56331e-234
H2AFZ	ENSG00000164032	3.46704e-238	0.579496	0.938	0.961	7.78316e-234
PRTG	ENSG00000166450	1.16565e-237	0.492067	0.445	0.27	2.61677e-233
NAA38	ENSG00000183011	1.18735e-237	0.395239	0.8	0.797	2.66548e-233
DNAJB5	ENSG00000137094	2.40229e-237	-0.304363	0.218	0.526	5.39289e-233
NUDT3	ENSG00000272325	3.9053e-237	0.373424	0.536	0.455	8.767e-233
SYTL2	ENSG00000137501	8.56388e-237	0.318306	0.199	0.025	1.92251e-232
RAD21	ENSG00000164754	1.36857e-236	0.386375	0.769	0.808	3.0723e-232
AC022613.1	ENSG00000256802	2.08737e-236	0.287353	0.217	0.03	4.68595e-232
FAM3A	ENSG00000071889	2.25248e-236	-0.313608	0.358	0.675	5.05658e-232
HOXB4	ENSG00000182742	3.54732e-236	-0.307497	0.092	0.352	7.96338e-232
SDHAF3	ENSG00000196636	4.08631e-236	0.376468	0.525	0.459	9.17336e-232
EIF2AK1	ENSG00000086232	5.07446e-236	0.341514	0.638	0.635	1.13916e-231
CMTM6	ENSG00000091317	8.68335e-236	0.384753	0.539	0.435	1.94933e-231
MYH10	ENSG00000133026	1.05775e-235	0.397154	0.781	0.788	2.37454e-231
SPTAN1	ENSG00000197694	2.74458e-235	-0.420656	0.668	0.898	6.16131e-231
AGAP3	ENSG00000133612	5.32172e-235	-0.321677	0.371	0.686	1.19467e-230
SPATS2	ENSG00000123352	5.60753e-235	0.366696	0.607	0.551	1.25883e-230
NDUFS6	ENSG00000145494	1.37726e-234	-0.370305	0.944	0.991	3.09181e-230
DHPS	ENSG00000095059	2.62772e-234	0.366604	0.543	0.472	5.89897e-230
ATOX1	ENSG00000177556	4.45677e-234	0.36384	0.776	0.789	1.0005e-229
MACF1	ENSG00000127603	5.74742e-234	-0.482567	0.793	0.95	1.29024e-229
LHPP	ENSG00000107902	6.30311e-234	0.325489	0.305	0.098	1.41498e-229
SYP	ENSG00000102003	7.42013e-234	0.264763	0.173	0.011	1.66574e-229
GATM	ENSG00000171766	9.71577e-234	0.528899	0.371	0.144	2.18109e-229
GALNT10	ENSG00000164574	2.72204e-233	0.367084	0.278	0.093	6.11071e-229
ZNF592	ENSG00000166716	2.7634e-233	-0.251461	0.155	0.442	6.20356e-229
CRELD2	ENSG00000184164	4.32705e-233	0.387462	0.383	0.201	9.7138e-229
PICALM	ENSG00000073921	7.14634e-233	-0.39219	0.391	0.697	1.60428e-228
CTF1	ENSG00000150281	9.65772e-233	-0.251346	0.176	0.468	2.16806e-228
DPP10-AS1	ENSG00000235026	1.75966e-232	0.361964	0.145	0.002	3.95027e-228
NUAK1	ENSG00000074590	2.97715e-232	-0.301576	0.118	0.39	6.68341e-228
MIR193BHG	ENSG00000262454	3.16469e-232	0.316025	0.27	0.064	7.10442e-228
CD46	ENSG00000117335	3.42462e-232	0.384995	0.579	0.48	7.68793e-228
CSNK1D	ENSG00000141551	6.28914e-232	-0.328929	0.461	0.765	1.41185e-227
DDX46	ENSG00000145833	2.47539e-231	0.369176	0.749	0.754	5.55701e-227
RAB3IP	ENSG00000127328	2.65267e-231	-0.361309	0.465	0.769	5.95498e-227
YIPF3	ENSG00000137207	2.89506e-231	0.352375	0.691	0.67	6.49912e-227
SLC12A5	ENSG00000124140	3.31713e-231	0.331742	0.329	0.133	7.44663e-227
IDH3A	ENSG00000166411	7.99033e-231	-0.334212	0.302	0.615	1.79375e-226
ARID5B	ENSG00000150347	8.91102e-231	0.520505	0.57	0.35	2.00044e-226
2006-03-01	ENSG00000145495	1.26005e-230	0.34205	0.683	0.682	2.82869e-226
ANKRD50	ENSG00000151458	1.44775e-230	-0.36957	0.248	0.554	3.25005e-226
BRD4	ENSG00000141867	2.87958e-230	0.360722	0.815	0.879	6.46438e-226
H2AFY	ENSG00000113648	1.10943e-229	0.371817	0.9	0.937	2.49057e-225
SMCO4	ENSG00000166002	1.37553e-229	0.411792	0.385	0.219	3.08794e-225
PM20D2	ENSG00000146281	1.56314e-229	-0.261614	0.172	0.462	3.50908e-225
SPATS2L	ENSG00000196141	4.42706e-229	0.606419	0.751	0.669	9.93832e-225
CCDC34	ENSG00000109881	2.15678e-228	-0.659011	0.406	0.673	4.84175e-224
FAM118A	ENSG00000100376	3.58504e-228	0.436098	0.523	0.325	8.04806e-224
SLC17A5	ENSG00000119899	5.03905e-228	0.448573	0.388	0.219	1.13122e-223
ERBB2	ENSG00000141736	5.1807e-228	-0.348348	0.533	0.819	1.16302e-223
DDIT3	ENSG00000175197	7.53168e-228	-0.445084	0.291	0.597	1.69079e-223
CPLX1	ENSG00000168993	1.65886e-227	0.267491	0.175	0.014	3.72398e-223
MRPL12	ENSG00000262814	1.68741e-227	-0.386376	0.577	0.843	3.78806e-223
FAM89B	ENSG00000176973	2.47351e-227	0.374973	0.656	0.608	5.55279e-223
MXRA8	ENSG00000162576	5.221e-227	0.384147	0.329	0.133	1.17206e-222
C11orf58	ENSG00000110696	5.40808e-227	0.338175	0.884	0.924	1.21406e-222
PLCL2	ENSG00000154822	5.45331e-227	-0.317427	0.171	0.459	1.22421e-222
CFAP36	ENSG00000163001	5.70154e-227	0.390782	0.555	0.435	1.27994e-222
SELENOK	ENSG00000113811	6.96235e-227	0.363044	0.877	0.911	1.56298e-222
COL1A1	ENSG00000108821	7.25198e-227	-0.327665	0.236	0.537	1.628e-222
FAM172A	ENSG00000113391	8.38547e-227	0.366953	0.373	0.184	1.88246e-222
POLR2A	ENSG00000181222	1.30841e-226	0.312319	0.62	0.631	2.93726e-222
IDH2	ENSG00000182054	1.48786e-226	0.537908	0.905	0.943	3.34009e-222
LDHB	ENSG00000111716	1.89098e-226	0.386873	0.977	0.987	4.24507e-222
PIGF	ENSG00000151665	3.10751e-226	0.340115	0.402	0.249	6.97605e-222
SEC62	ENSG00000008952	4.30554e-226	0.339141	0.819	0.849	9.66552e-222
ZNF738	ENSG00000172687	7.27891e-226	0.383127	0.419	0.242	1.63404e-221
PPP1R15A	ENSG00000087074	1.38388e-225	-0.32819	0.297	0.606	3.10668e-221
SERPINH1	ENSG00000149257	2.88509e-225	0.4026	0.801	0.799	6.47674e-221
MRPS11	ENSG00000181991	5.2945e-225	-0.342429	0.466	0.762	1.18856e-220
NUDT14	ENSG00000183828	1.02729e-224	-0.272446	0.284	0.589	2.30617e-220
TANC2	ENSG00000170921	1.29758e-224	0.376731	0.59	0.588	2.91294e-220
RTL8B	ENSG00000212747	1.53796e-224	-0.368986	0.359	0.662	3.45256e-220
CPNE3	ENSG00000085719	3.87714e-224	0.406286	0.72	0.688	8.70379e-220
NETO1	ENSG00000166342	4.35912e-224	0.267784	0.149	0.005	9.7858e-220
DESI2	ENSG00000121644	4.82637e-224	0.308219	0.605	0.611	1.08347e-219
CAP1	ENSG00000131236	9.62274e-224	0.353309	0.598	0.544	2.16021e-219
UBQLN2	ENSG00000188021	9.91181e-224	-0.306118	0.348	0.657	2.2251e-219
RPL30	ENSG00000156482	1.67373e-223	0.336624	0.993	0.998	3.75736e-219
CNNM1	ENSG00000119946	1.85259e-223	0.33712	0.245	0.053	4.15889e-219
ADM	ENSG00000148926	2.53248e-223	-0.351107	0.182	0.469	5.68517e-219
SIAH2	ENSG00000181788	4.36009e-223	-0.26233	0.181	0.469	9.78796e-219
COMMD1	ENSG00000173163	9.53795e-223	-0.45453	0.54	0.788	2.14118e-218
PTGES3L	ENSG00000267060	1.09175e-222	-0.290195	0.327	0.634	2.45088e-218
FSTL1	ENSG00000163430	2.8805e-222	0.387587	0.725	0.753	6.46643e-218
PAIP2	ENSG00000120727	3.31791e-222	0.328236	0.847	0.875	7.44837e-218
DHX40	ENSG00000108406	6.75862e-222	0.377654	0.553	0.469	1.51724e-217
GPM6A	ENSG00000150625	6.88787e-222	0.271458	0.21	0.031	1.54626e-217
NPC2	ENSG00000119655	7.34638e-222	0.43323	0.848	0.833	1.64919e-217
SESN2	ENSG00000130766	9.13003e-222	-0.462377	0.179	0.451	2.0496e-217
HSF1	ENSG00000185122	3.89207e-221	-0.434007	0.507	0.79	8.7373e-217
G6PC3	ENSG00000141349	4.63068e-221	0.353989	0.548	0.48	1.03954e-216
PAM	ENSG00000145730	5.43295e-221	-0.41072	0.668	0.891	1.21964e-216
TRAM1	ENSG00000067167	6.39877e-221	0.351957	0.56	0.575	1.43646e-216
NAA10	ENSG00000102030	6.42797e-221	-0.469438	0.619	0.842	1.44301e-216
CLCN5	ENSG00000171365	1.87506e-220	0.37814	0.322	0.122	4.20931e-216
LRRC49	ENSG00000137821	2.40006e-220	-0.421727	0.233	0.524	5.3879e-216
COX7A1	ENSG00000161281	1.01709e-219	-0.518794	0.048	0.25	2.28326e-215
KLHL4	ENSG00000102271	1.19521e-219	-0.375791	0.244	0.54	2.68313e-215
AAK1	ENSG00000115977	1.58997e-219	0.328103	0.724	0.787	3.56932e-215
GNS	ENSG00000135677	2.18288e-219	0.389312	0.451	0.337	4.90036e-215
DACT1	ENSG00000165617	2.44266e-219	-0.388105	0.214	0.507	5.48352e-215
FKBP7	ENSG00000079150	2.81932e-219	0.340649	0.297	0.096	6.32908e-215
PNN	ENSG00000100941	2.96475e-219	0.397648	0.81	0.827	6.65556e-215
AC090204.1	ENSG00000247134	3.9081e-219	0.405487	0.49	0.315	8.77329e-215
ZFHX3	ENSG00000140836	5.26896e-219	0.359682	0.657	0.659	1.18283e-214
COX17	ENSG00000138495	6.83634e-219	-0.393018	0.77	0.944	1.53469e-214
FKBP10	ENSG00000141756	7.36765e-219	0.357081	0.61	0.564	1.65396e-214
SERINC1	ENSG00000111897	1.13321e-218	0.360874	0.75	0.756	2.54394e-214
PAWR	ENSG00000177425	1.34183e-218	0.320974	0.62	0.732	3.01227e-214
ACLY	ENSG00000131473	4.18678e-218	0.3448	0.537	0.5	9.39891e-214
NME3	ENSG00000103024	4.19602e-218	0.35803	0.756	0.766	9.41965e-214
TMA7	ENSG00000232112	4.81103e-218	0.340248	0.933	0.965	1.08003e-213
KPNA3	ENSG00000102753	1.47445e-217	-0.36525	0.48	0.768	3.31e-213
CERK	ENSG00000100422	2.11214e-217	0.343734	0.51	0.432	4.74154e-213
NUTF2	ENSG00000102898	2.73502e-217	-0.379405	0.667	0.89	6.13985e-213
RPL22L1	ENSG00000163584	6.77482e-217	-0.567866	0.491	0.74	1.52088e-212
NKTR	ENSG00000114857	7.86824e-217	0.406639	0.673	0.638	1.76634e-212
NSA2	ENSG00000164346	9.11553e-217	0.328853	0.783	0.818	2.04635e-212
ECHS1	ENSG00000127884	9.98552e-217	0.330013	0.828	0.865	2.24165e-212
DENND5A	ENSG00000184014	1.01516e-216	-0.3619	0.473	0.763	2.27894e-212
FLII	ENSG00000177731	1.30859e-216	-0.319527	0.435	0.732	2.93766e-212
AMD1	ENSG00000123505	1.67134e-216	-0.275053	0.335	0.638	3.75198e-212
NAV2	ENSG00000166833	2.35787e-216	0.466789	0.625	0.523	5.29318e-212
CCZ1B	ENSG00000146574	3.07482e-216	0.476265	0.289	0.113	6.90266e-212
CREB3	ENSG00000107175	4.24555e-216	-0.330022	0.386	0.688	9.53084e-212
LYAR	ENSG00000145220	4.73073e-216	0.383626	0.406	0.229	1.062e-211
NAMPT	ENSG00000105835	4.7749e-216	-0.3484	0.355	0.658	1.07192e-211
STRN	ENSG00000115808	6.76147e-216	-0.372646	0.465	0.757	1.51788e-211
AGO1	ENSG00000092847	7.11206e-216	0.37107	0.432	0.278	1.59659e-211
CITED1	ENSG00000125931	7.31599e-216	0.265764	0.175	0.016	1.64237e-211
MFAP4	ENSG00000166482	1.14096e-215	-0.304934	0.123	0.386	2.56134e-211
PNRC1	ENSG00000146278	1.17245e-215	0.40173	0.882	0.884	2.63203e-211
ANXA11	ENSG00000122359	3.80945e-215	-0.319903	0.455	0.749	8.55183e-211
HSPA1A	ENSG00000204389	4.92317e-215	-0.444304	0.547	0.805	1.1052e-210
CLNS1A	ENSG00000074201	5.4281e-215	0.330699	0.661	0.643	1.21855e-210
IVNS1ABP	ENSG00000116679	7.66799e-215	-0.448403	0.351	0.647	1.72139e-210
AL139393.2	ENSG00000233342	8.47436e-215	0.482171	0.235	0.057	1.90241e-210
PNISR	ENSG00000132424	1.2694e-214	0.404444	0.909	0.942	2.84969e-210
HMG20B	ENSG00000064961	1.76964e-214	0.348711	0.503	0.402	3.97267e-210
SARS	ENSG00000031698	4.2128e-214	-0.435639	0.465	0.743	9.45732e-210
DHCR24	ENSG00000116133	4.72948e-214	0.427177	0.393	0.214	1.06172e-209
PTPA	ENSG00000119383	9.78137e-214	-0.330209	0.451	0.743	2.19582e-209
ZNF254	ENSG00000213096	1.03913e-213	0.381048	0.437	0.297	2.33273e-209
CCND2	ENSG00000118971	1.13666e-213	0.371536	0.768	0.861	2.55169e-209
NQO2	ENSG00000124588	1.21729e-213	0.374816	0.421	0.285	2.7327e-209
DYNC1H1	ENSG00000197102	1.78878e-213	0.361857	0.891	0.922	4.01563e-209
ZNF667	ENSG00000198046	2.00327e-213	0.257541	0.217	0.034	4.49713e-209
TXNDC12	ENSG00000117862	2.48711e-213	0.313128	0.555	0.526	5.58332e-209
RPL22	ENSG00000116251	4.8104e-213	0.323267	0.983	0.994	1.07989e-208
OLFM2	ENSG00000105088	5.05024e-213	0.359623	0.253	0.089	1.13373e-208
TSPAN18	ENSG00000157570	1.35976e-212	0.38549	0.601	0.57	3.05252e-208
GPAA1	ENSG00000197858	1.46887e-212	0.330444	0.57	0.523	3.29746e-208
CDK16	ENSG00000102225	1.55459e-212	-0.356361	0.611	0.86	3.48989e-208
AHCYL1	ENSG00000168710	1.75198e-212	0.324866	0.728	0.732	3.93302e-208
TMCO3	ENSG00000150403	2.50915e-212	-0.298515	0.331	0.631	5.63278e-208
DNAJC4	ENSG00000110011	9.49506e-212	0.328353	0.621	0.596	2.13155e-207
IMP4	ENSG00000136718	1.14196e-211	-0.256291	0.272	0.567	2.56358e-207
ENY2	ENSG00000120533	1.63651e-211	0.313768	0.811	0.863	3.6738e-207
SLC27A6	ENSG00000113396	4.05227e-211	-0.282386	0.112	0.367	9.09695e-207
PFN1	ENSG00000108518	6.31014e-211	0.415667	0.981	0.992	1.41656e-206
TGFB2	ENSG00000092969	6.85625e-211	-0.324136	0.208	0.492	1.53916e-206
LDHA	ENSG00000134333	8.87652e-211	-0.51623	0.951	0.992	1.99269e-206
JARID2	ENSG00000008083	1.18856e-210	0.367382	0.524	0.436	2.66819e-206
ITGA6	ENSG00000091409	1.19578e-210	0.397304	0.387	0.211	2.6844e-206
PRMT1	ENSG00000126457	1.36296e-210	0.386609	0.906	0.928	3.0597e-206
ISYNA1	ENSG00000105655	1.05669e-209	0.417843	0.735	0.723	2.37215e-205
PPP1R9A	ENSG00000158528	1.07441e-209	0.376467	0.538	0.469	2.41194e-205
BCHE	ENSG00000114200	1.21991e-209	0.359475	0.215	0.041	2.73858e-205
SUN1	ENSG00000164828	1.46118e-209	-0.279574	0.426	0.721	3.28021e-205
DENND2A	ENSG00000146966	1.5216e-209	0.268717	0.247	0.065	3.41585e-205
TCF12	ENSG00000140262	1.63707e-209	0.339004	0.569	0.529	3.67505e-205
CEP170	ENSG00000143702	1.92259e-209	0.392584	0.688	0.663	4.31602e-205
WNT5B	ENSG00000111186	2.00281e-209	-0.303627	0.254	0.547	4.49611e-205
LINGO1	ENSG00000169783	2.27762e-209	0.403194	0.459	0.276	5.11302e-205
MGMT	ENSG00000170430	2.4487e-209	0.319734	0.646	0.646	5.49708e-205
CWC15	ENSG00000150316	3.07573e-209	0.334405	0.764	0.772	6.90471e-205
TIPARP	ENSG00000163659	5.10011e-209	-0.330473	0.412	0.708	1.14492e-204
MED28	ENSG00000118579	8.03844e-209	0.31627	0.574	0.538	1.80455e-204
HIBCH	ENSG00000198130	2.1779e-208	0.334526	0.433	0.294	4.88916e-204
ALDH2	ENSG00000111275	2.97029e-208	0.315394	0.585	0.555	6.66801e-204
ARL14EP	ENSG00000152219	3.34575e-208	0.330753	0.56	0.543	7.51087e-204
RTN2	ENSG00000125744	4.47298e-208	0.366919	0.433	0.291	1.00414e-203
NPNT	ENSG00000168743	9.58155e-208	-0.259843	0.137	0.398	2.15096e-203
RGS4	ENSG00000117152	1.11491e-207	0.272062	0.143	0.005	2.50286e-203
RPS24	ENSG00000138326	1.41386e-207	0.288838	0.994	0.999	3.17398e-203
MSI1	ENSG00000135097	1.58719e-207	0.340545	0.393	0.245	3.56308e-203
EPHA7	ENSG00000135333	1.59594e-207	0.471268	0.323	0.142	3.58271e-203
EHMT2	ENSG00000204371	1.60779e-207	0.366403	0.59	0.491	3.60934e-203
NASP	ENSG00000132780	2.44994e-207	0.432824	0.794	0.829	5.49986e-203
ANXA6	ENSG00000197043	2.45932e-207	0.340203	0.839	0.872	5.52093e-203
PHB2	ENSG00000215021	2.81383e-207	0.327457	0.818	0.845	6.31677e-203
RBBP4	ENSG00000162521	3.16291e-207	0.321479	0.733	0.749	7.10043e-203
TGFBR1	ENSG00000106799	3.20742e-207	0.364767	0.361	0.186	7.20034e-203
EEPD1	ENSG00000122547	4.2479e-207	0.260075	0.228	0.053	9.53612e-203
AFF3	ENSG00000144218	5.87552e-207	0.39009	0.384	0.246	1.319e-202
PDHA1	ENSG00000131828	7.89127e-207	-0.398443	0.786	0.941	1.77151e-202
SLC39A6	ENSG00000141424	1.19016e-206	0.351057	0.44	0.32	2.67179e-202
TTYH3	ENSG00000136295	1.22134e-206	0.331084	0.478	0.384	2.74178e-202
RTF1	ENSG00000137815	1.26809e-206	0.311267	0.806	0.849	2.84673e-202
ERG28	ENSG00000133935	1.56776e-206	0.324682	0.495	0.439	3.51947e-202
RND2	ENSG00000108830	2.75465e-206	0.359955	0.469	0.366	6.18392e-202
CHN1	ENSG00000128656	4.7601e-206	0.459796	0.388	0.405	1.06859e-201
STC2	ENSG00000113739	6.56279e-206	-0.348579	0.218	0.502	1.47328e-201
UNC5B	ENSG00000107731	1.01208e-205	0.370032	0.636	0.635	2.27202e-201
CYP26A1	ENSG00000095596	1.10527e-205	0.439453	0.123	0.001	2.48121e-201
PARD3	ENSG00000148498	2.72135e-205	0.318544	0.609	0.6	6.10915e-201
HNRNPA0	ENSG00000177733	3.14913e-205	0.293103	0.784	0.836	7.06947e-201
PGAM2	ENSG00000164708	3.50853e-205	-0.283001	0.538	0.813	7.87631e-201
PARP1	ENSG00000143799	6.70292e-205	-0.515565	0.83	0.941	1.50474e-200
CRISPLD1	ENSG00000121005	8.43123e-205	0.356062	0.308	0.146	1.89273e-200
SYNGR1	ENSG00000100321	9.64334e-205	0.329543	0.715	0.733	2.16483e-200
CUTA	ENSG00000112514	1.41813e-204	0.370971	0.904	0.921	3.18356e-200
MCC	ENSG00000171444	2.07241e-204	-0.293584	0.432	0.723	4.65234e-200
RBM39	ENSG00000131051	3.17838e-204	0.330879	0.855	0.898	7.13514e-200
SORCS1	ENSG00000108018	3.94763e-204	0.325841	0.267	0.079	8.86204e-200
PWAR6	ENSG00000257151	4.18673e-204	0.373811	0.635	0.612	9.3988e-200
PCBP4	ENSG00000090097	4.93931e-204	-0.357828	0.451	0.734	1.10883e-199
PEAK1	ENSG00000173517	8.25126e-204	0.343869	0.486	0.494	1.85232e-199
RSRP1	ENSG00000117616	1.08029e-203	0.39458	0.584	0.506	2.42514e-199
HMGXB4	ENSG00000100281	1.58456e-203	0.372606	0.519	0.423	3.55718e-199
GPX8	ENSG00000164294	1.67087e-203	-0.285636	0.322	0.616	3.75094e-199
DNAJC1	ENSG00000136770	4.19643e-203	0.405271	0.489	0.394	9.42057e-199
PCDH17	ENSG00000118946	5.42101e-203	0.335348	0.161	0.013	1.21696e-198
CCDC69	ENSG00000198624	6.76465e-203	-0.255986	0.337	0.629	1.5186e-198
PBRM1	ENSG00000163939	6.87715e-203	0.339798	0.684	0.674	1.54385e-198
HIST1H4C	ENSG00000197061	7.05728e-203	0.800491	0.792	0.791	1.58429e-198
CHSY1	ENSG00000131873	8.93258e-203	0.358643	0.446	0.325	2.00528e-198
PDCD6	ENSG00000249915	9.04585e-203	0.317418	0.753	0.767	2.0307e-198
NDUFA7	ENSG00000267855	1.10117e-202	0.322217	0.56	0.507	2.47203e-198
SDC2	ENSG00000169439	1.15631e-202	0.387401	0.494	0.392	2.5958e-198
PROCR	ENSG00000101000	1.29417e-202	0.285461	0.163	0.014	2.90529e-198
TMOD3	ENSG00000138594	1.42962e-202	0.362956	0.429	0.277	3.20936e-198
MARS	ENSG00000166986	1.63404e-202	-0.316857	0.378	0.671	3.66826e-198
TRPS1	ENSG00000104447	1.77412e-202	0.397395	0.345	0.179	3.98273e-198
ALDH9A1	ENSG00000143149	2.78555e-202	0.296218	0.533	0.526	6.25329e-198
SARAF	ENSG00000133872	4.37186e-202	0.315566	0.861	0.901	9.8144e-198
GMCL1	ENSG00000087338	1.53328e-201	0.354141	0.376	0.206	3.44207e-197
XRN2	ENSG00000088930	1.77939e-201	0.276639	0.692	0.731	3.99455e-197
NDUFB10	ENSG00000140990	2.0518e-201	0.353774	0.937	0.957	4.60609e-197
GAS7	ENSG00000007237	2.5114e-201	-0.268466	0.169	0.436	5.63784e-197
NDUFB4	ENSG00000065518	4.3431e-201	0.361234	0.916	0.943	9.74983e-197
GALNT13	ENSG00000144278	5.32363e-201	0.27283	0.167	0.017	1.1951e-196
GDF11	ENSG00000135414	5.42305e-201	0.356531	0.572	0.527	1.21742e-196
NAP1L4	ENSG00000205531	9.69206e-201	0.302473	0.78	0.819	2.17577e-196
TXNL1	ENSG00000091164	1.03042e-200	0.30788	0.658	0.651	2.31318e-196
NUDT4	ENSG00000173598	1.10111e-200	-0.338122	0.71	0.921	2.47189e-196
ZRANB2	ENSG00000132485	1.6286e-200	0.340704	0.709	0.725	3.65603e-196
FYN	ENSG00000010810	2.00905e-200	0.33822	0.513	0.469	4.51013e-196
CD151	ENSG00000177697	2.38411e-200	-0.384203	0.748	0.925	5.35208e-196
ZNF292	ENSG00000188994	3.66952e-200	0.353884	0.803	0.829	8.2377e-196
LIMD2	ENSG00000136490	4.01874e-200	0.39097	0.472	0.347	9.02168e-196
PHF6	ENSG00000156531	5.16876e-200	0.314772	0.621	0.663	1.16033e-195
ALDOC	ENSG00000109107	6.91353e-200	0.423925	0.488	0.322	1.55202e-195
DMWD	ENSG00000185800	7.37721e-200	-0.286181	0.385	0.677	1.65611e-195
TEAD1	ENSG00000187079	9.84723e-200	-0.280588	0.503	0.781	2.2106e-195
FNDC3B	ENSG00000075420	1.05113e-199	-0.266525	0.345	0.636	2.35968e-195
P4HA1	ENSG00000122884	1.79325e-199	0.474072	0.778	0.693	4.02567e-195
FSCN1	ENSG00000075618	2.37229e-199	0.36726	0.723	0.739	5.32555e-195
SMYD3	ENSG00000185420	2.86665e-199	0.355899	0.406	0.273	6.43534e-195
CA14	ENSG00000118298	3.21254e-199	0.318161	0.281	0.091	7.21182e-195
MYEF2	ENSG00000104177	4.13513e-199	0.344149	0.557	0.502	9.28296e-195
BACE2	ENSG00000182240	5.93229e-199	0.2818	0.252	0.073	1.33174e-194
SOCS6	ENSG00000170677	6.05125e-199	-0.274166	0.234	0.516	1.35844e-194
UQCRFS1	ENSG00000169021	6.08186e-199	-0.348968	0.826	0.964	1.36532e-194
FADS1	ENSG00000149485	6.32541e-199	0.365066	0.736	0.776	1.41999e-194
EIF5A	ENSG00000132507	6.51659e-199	0.313574	0.828	0.872	1.46291e-194
CCDC107	ENSG00000159884	7.47355e-199	-0.308449	0.513	0.787	1.67774e-194
ANAPC5	ENSG00000089053	8.73819e-199	0.289321	0.643	0.643	1.96164e-194
CASP3	ENSG00000164305	8.96502e-199	-0.314446	0.383	0.674	2.01256e-194
NRIP1	ENSG00000180530	1.14043e-198	0.423228	0.441	0.353	2.56016e-194
DHX9	ENSG00000135829	1.53042e-198	0.326346	0.722	0.731	3.43564e-194
GUSB	ENSG00000169919	1.88785e-198	0.313503	0.341	0.162	4.23803e-194
INSR	ENSG00000171105	2.32909e-198	-0.339682	0.39	0.679	5.22858e-194
UBE2E2	ENSG00000182247	4.7978e-198	-0.273924	0.404	0.692	1.07706e-193
IP6K2	ENSG00000068745	6.55025e-198	0.333597	0.556	0.494	1.47047e-193
PRSS23	ENSG00000150687	7.44756e-198	-0.341659	0.151	0.41	1.6719e-193
HEBP2	ENSG00000051620	1.01682e-197	0.43419	0.79	0.864	2.28265e-193
TDO2	ENSG00000151790	1.86631e-197	0.355435	0.114	0	4.18967e-193
CTSD	ENSG00000117984	2.1051e-197	0.332428	0.627	0.591	4.72574e-193
FMC1	ENSG00000164898	2.34219e-197	0.302683	0.578	0.558	5.25799e-193
CD63	ENSG00000135404	4.98232e-197	0.391014	0.981	0.992	1.11848e-192
NLGN4X	ENSG00000146938	9.23672e-197	0.31415	0.217	0.045	2.07355e-192
NTMT1	ENSG00000148335	1.37302e-196	-0.291874	0.511	0.786	3.08228e-192
FARP1	ENSG00000152767	1.59687e-196	-0.432027	0.588	0.826	3.58482e-192
TMEM256	ENSG00000205544	1.80006e-196	0.339295	0.678	0.65	4.04095e-192
ELAVL2	ENSG00000107105	2.63459e-196	0.268022	0.204	0.034	5.91438e-192
MRPL17	ENSG00000158042	3.53153e-196	0.305885	0.737	0.788	7.92793e-192
EBP	ENSG00000147155	4.57883e-196	0.393698	0.488	0.384	1.0279e-191
GOT1	ENSG00000120053	5.98481e-196	-0.343006	0.568	0.829	1.34353e-191
IRS1	ENSG00000169047	6.26028e-196	0.439801	0.309	0.119	1.40537e-191
PPP1R10	ENSG00000204569	1.32982e-195	0.365618	0.58	0.504	2.98531e-191
TMEM185A	ENSG00000269556	1.55456e-195	0.337035	0.421	0.336	3.48984e-191
TTC14	ENSG00000163728	2.46571e-195	0.365556	0.437	0.311	5.53527e-191
CWC27	ENSG00000153015	2.6408e-195	0.327744	0.598	0.603	5.92832e-191
ZNHIT3	ENSG00000273611	3.73718e-195	0.332724	0.658	0.644	8.3896e-191
FRY	ENSG00000073910	7.12358e-195	0.298497	0.254	0.068	1.59917e-190
ISOC1	ENSG00000066583	7.53204e-195	-0.329583	0.409	0.695	1.69087e-190
METTL9	ENSG00000197006	1.01399e-194	0.273893	0.771	0.819	2.27632e-190
MAP2K6	ENSG00000108984	1.38357e-194	0.289046	0.26	0.071	3.10597e-190
ZNF445	ENSG00000185219	1.42771e-194	0.332624	0.482	0.392	3.20506e-190
SNRPD1	ENSG00000167088	1.93016e-194	0.34245	0.718	0.745	4.33301e-190
QDPR	ENSG00000151552	2.29622e-194	0.325156	0.546	0.48	5.15478e-190
KIF3B	ENSG00000101350	6.53814e-194	0.32381	0.437	0.36	1.46775e-189
APLP1	ENSG00000105290	7.68349e-194	0.309168	0.245	0.077	1.72487e-189
VSTM2L	ENSG00000132821	8.10716e-194	0.377075	0.336	0.171	1.81998e-189
RNF7	ENSG00000114125	8.56629e-194	-0.355485	0.824	0.954	1.92305e-189
BCLAF1	ENSG00000029363	1.03317e-193	0.320787	0.691	0.724	2.31936e-189
ARL6IP1	ENSG00000170540	1.26322e-193	0.392669	0.482	0.377	2.83579e-189
BMT2	ENSG00000164603	1.74915e-193	0.321779	0.448	0.533	3.92668e-189
UQCRC1	ENSG00000010256	1.93781e-193	-0.33761	0.748	0.932	4.35019e-189
TIA1	ENSG00000116001	1.9612e-193	0.314329	0.561	0.534	4.4027e-189
NIPA2	ENSG00000140157	3.58148e-193	0.301197	0.471	0.428	8.04007e-189
MMP16	ENSG00000156103	4.26665e-193	0.25129	0.176	0.023	9.5782e-189
HINT1	ENSG00000169567	7.97437e-193	-0.305959	0.958	0.991	1.79017e-188
VCL	ENSG00000035403	8.30497e-193	-0.341252	0.66	0.885	1.86438e-188
FRMD4B	ENSG00000114541	1.18326e-192	-0.351252	0.34	0.626	2.65631e-188
ZKSCAN1	ENSG00000106261	1.22546e-192	0.328601	0.728	0.737	2.75103e-188
NDUFB3	ENSG00000119013	1.22999e-192	0.309505	0.857	0.897	2.7612e-188
RBMS1	ENSG00000153250	1.25354e-192	-0.326286	0.681	0.902	2.81407e-188
SEMA6D	ENSG00000137872	5.39009e-192	0.412324	0.407	0.252	1.21002e-187
BEX3	ENSG00000166681	5.65464e-192	0.4043	0.979	0.988	1.26941e-187
TMEM97	ENSG00000109084	1.49377e-191	0.385303	0.36	0.209	3.35336e-187
CAMK2D	ENSG00000145349	1.84486e-191	-0.251121	0.565	0.824	4.14152e-187
SDHA	ENSG00000073578	2.00629e-191	-0.331238	0.62	0.862	4.50392e-187
RAB12	ENSG00000206418	4.19847e-191	0.32455	0.414	0.393	9.42513e-187
FGF12	ENSG00000114279	1.47919e-190	0.451159	0.313	0.093	3.32063e-186
COPB2	ENSG00000184432	1.73062e-190	0.280974	0.725	0.753	3.88507e-186
SVIL	ENSG00000197321	2.19346e-190	-0.36051	0.776	0.948	4.9241e-186
SLK	ENSG00000065613	2.77424e-190	-0.339935	0.614	0.858	6.22788e-186
TNNT1	ENSG00000105048	3.20567e-190	-0.392067	0.021	0.186	7.19641e-186
CTNNB1	ENSG00000168036	3.62387e-190	0.365465	0.796	0.843	8.13523e-186
CAPRIN1	ENSG00000135387	3.66888e-190	0.251591	0.733	0.803	8.23627e-186
ANKZF1	ENSG00000163516	4.12199e-190	-0.297382	0.4	0.684	9.25345e-186
CACNA2D2	ENSG00000007402	5.28314e-190	0.262058	0.226	0.051	1.18601e-185
TTLL7	ENSG00000137941	7.41502e-190	0.413881	0.488	0.365	1.6646e-185
DAG1	ENSG00000173402	8.1708e-190	-0.279873	0.485	0.76	1.83426e-185
NADK2	ENSG00000152620	1.83136e-189	0.33869	0.386	0.255	4.11123e-185
GNB1	ENSG00000078369	1.8863e-189	0.315776	0.833	0.869	4.23456e-185
ERP44	ENSG00000023318	2.86193e-189	0.316033	0.503	0.433	6.42474e-185
DNAJC3-DT	ENSG00000247400	3.03514e-189	0.329134	0.304	0.131	6.81359e-185
DST	ENSG00000151914	3.71289e-189	-0.399598	0.693	0.902	8.33506e-185
SRA1	ENSG00000213523	3.76115e-189	-0.385118	0.482	0.739	8.44341e-185
CLSTN1	ENSG00000171603	8.57718e-189	0.304776	0.507	0.445	1.92549e-184
VKORC1	ENSG00000167397	1.3396e-188	0.356405	0.824	0.839	3.00728e-184
PTX3	ENSG00000163661	2.82042e-188	0.3777	0.152	0.013	6.33156e-184
SNRPB2	ENSG00000125870	5.42296e-188	0.289347	0.763	0.801	1.2174e-183
CFAP97	ENSG00000164323	6.20877e-188	0.315838	0.596	0.57	1.39381e-183
ZNF322	ENSG00000181315	7.73276e-188	0.311152	0.449	0.352	1.73593e-183
CDC40	ENSG00000168438	1.24273e-187	0.318924	0.503	0.42	2.78979e-183
NYNRIN	ENSG00000205978	1.26568e-187	0.33291	0.368	0.205	2.84133e-183
TERF1	ENSG00000147601	1.31106e-187	0.410275	0.515	0.547	2.9432e-183
CALU	ENSG00000128595	1.75869e-187	0.35336	0.859	0.876	3.94808e-183
TMEM107	ENSG00000179029	1.82463e-187	0.343918	0.448	0.318	4.09612e-183
HABP4	ENSG00000130956	1.82813e-187	-0.273711	0.345	0.627	4.10397e-183
IFI27L2	ENSG00000119632	2.24406e-187	0.355526	0.765	0.759	5.03769e-183
TUBB2A	ENSG00000137267	2.79807e-187	0.71237	0.67	0.689	6.28138e-183
TMED10	ENSG00000170348	4.95044e-187	0.276054	0.776	0.822	1.11132e-182
RNF130	ENSG00000113269	7.00057e-187	0.315885	0.46	0.367	1.57156e-182
RALGDS	ENSG00000160271	1.23444e-186	0.295206	0.384	0.256	2.77118e-182
KIF26B	ENSG00000162849	1.53327e-186	-0.369672	0.627	0.862	3.44203e-182
DYRK1A	ENSG00000157540	1.65578e-186	-0.25683	0.344	0.625	3.71706e-182
TRAPPC12	ENSG00000171853	2.74255e-186	0.2916	0.431	0.377	6.15674e-182
DR1	ENSG00000117505	2.88803e-186	0.289399	0.525	0.507	6.48334e-182
APEX1	ENSG00000100823	3.91394e-186	0.29966	0.751	0.778	8.7864e-182
GATA6	ENSG00000141448	4.85822e-186	-0.332063	0.686	0.902	1.09062e-181
ZNF618	ENSG00000157657	9.28621e-186	0.349734	0.463	0.321	2.08466e-181
ANXA5	ENSG00000164111	1.16778e-185	-0.349122	0.45	0.724	2.62154e-181
MMADHC	ENSG00000168288	1.81165e-185	-0.259116	0.526	0.791	4.06698e-181
RNPC3	ENSG00000185946	2.70668e-185	0.414392	0.409	0.259	6.07623e-181
ADAMTS12	ENSG00000151388	2.83573e-185	0.407297	0.353	0.27	6.36594e-181
METTL5	ENSG00000138382	3.54942e-185	-0.328954	0.629	0.86	7.9681e-181
AC010980.2	ENSG00000267034	7.48751e-185	0.336947	0.301	0.15	1.68087e-180
SCARB2	ENSG00000138760	1.21577e-184	0.283668	0.583	0.581	2.72928e-180
KRAS	ENSG00000133703	1.42511e-184	0.288614	0.619	0.643	3.19923e-180
AL359504.2	ENSG00000271576.1	1.62223e-184	0.328623	0.343	0.169	3.64174e-180
KIAA2026	ENSG00000183354	2.53561e-184	0.336661	0.487	0.42	5.6922e-180
SLC8A1	ENSG00000183023	4.22644e-184	-0.410286	0.72	0.918	9.48794e-180
BTG2	ENSG00000159388	5.58185e-184	-0.2855	0.244	0.514	1.25307e-179
SLC16A2	ENSG00000147100	5.89779e-184	0.353371	0.394	0.275	1.32399e-179
EIF6	ENSG00000242372	7.29473e-184	-0.358181	0.65	0.866	1.63759e-179
URI1	ENSG00000105176	7.68644e-184	0.286753	0.569	0.561	1.72553e-179
MEF2A	ENSG00000068305	8.36728e-184	-0.329517	0.79	0.957	1.87837e-179
NT5DC2	ENSG00000168268	1.5244e-183	0.292565	0.728	0.762	3.42212e-179
AC092683.1	ENSG00000230606	1.91059e-183	0.316975	0.254	0.092	4.28909e-179
ZNF706	ENSG00000120963	1.9355e-183	0.290576	0.737	0.77	4.34499e-179
SLC25A36	ENSG00000114120	2.63548e-183	0.343347	0.764	0.758	5.91638e-179
PTGES2	ENSG00000148334	3.23083e-183	-0.264678	0.498	0.767	7.25288e-179
HIF1A	ENSG00000100644	4.26823e-183	-0.39591	0.678	0.879	9.58176e-179
SRSF2	ENSG00000161547	8.17739e-183	0.287618	0.704	0.74	1.83574e-178
CIB1	ENSG00000185043	8.62153e-183	0.27515	0.651	0.663	1.93545e-178
FKBP8	ENSG00000105701	1.0987e-182	0.341998	0.875	0.898	2.46646e-178
SECISBP2	ENSG00000187742	2.76671e-182	0.309679	0.423	0.318	6.21099e-178
INAFM2	ENSG00000259330	3.39986e-182	-0.273454	0.311	0.588	7.63235e-178
NCSTN	ENSG00000162736	5.00854e-182	0.294201	0.457	0.384	1.12437e-177
CHD6	ENSG00000124177	6.26269e-182	0.294096	0.563	0.526	1.40591e-177
PITPNM1	ENSG00000110697	6.91368e-182	-0.306563	0.172	0.423	1.55205e-177
MORC3	ENSG00000159256	7.83152e-182	0.356096	0.465	0.355	1.7581e-177
ATP6V0B	ENSG00000117410	8.56706e-182	0.333347	0.879	0.918	1.92322e-177
PSIP1	ENSG00000164985	1.26184e-181	0.337896	0.672	0.699	2.8327e-177
RPS18	ENSG00000231500	1.5432e-181	0.29276	0.996	0.999	3.46432e-177
SEC61G	ENSG00000132432	2.21035e-181	0.320777	0.924	0.959	4.96201e-177
CGNL1	ENSG00000128849	2.35707e-181	-0.38757	0.41	0.685	5.29139e-177
SRP14	ENSG00000140319	4.21881e-181	-0.293142	0.988	0.998	9.47081e-177
RAB21	ENSG00000080371	4.26431e-181	-0.341112	0.605	0.844	9.57295e-177
MTHFD2	ENSG00000065911	4.89826e-181	-0.358683	0.241	0.509	1.09961e-176
PPM1L	ENSG00000163590	5.12499e-181	0.303192	0.283	0.109	1.15051e-176
HNRNPA3	ENSG00000170144	5.45855e-181	0.329177	0.902	0.946	1.22539e-176
EPB41L2	ENSG00000079819	1.13983e-180	0.259762	0.217	0.051	2.5588e-176
DEF8	ENSG00000140995	1.46508e-180	-0.269991	0.369	0.647	3.28897e-176
PARP11	ENSG00000111224	1.99973e-180	0.300055	0.259	0.094	4.4892e-176
CXCL14	ENSG00000145824	2.07161e-180	0.868924	0.134	0.007	4.65056e-176
HNRNPD	ENSG00000138668	3.20422e-180	0.307935	0.809	0.854	7.19315e-176
ADAMTS1	ENSG00000154734	4.26314e-180	0.522471	0.32	0.161	9.57033e-176
MRPS18B	ENSG00000204568	8.14661e-180	-0.307345	0.535	0.792	1.82883e-175
AP1S1	ENSG00000106367	8.50018e-180	0.292311	0.474	0.406	1.9082e-175
REX1BD	ENSG00000006015	8.87807e-180	0.311944	0.619	0.574	1.99304e-175
AEBP1	ENSG00000106624	1.1116e-179	0.306777	0.587	0.591	2.49543e-175
CLTC	ENSG00000141367	1.19409e-179	0.267355	0.824	0.892	2.68062e-175
ARPC3	ENSG00000111229	1.61562e-179	0.312552	0.902	0.941	3.62691e-175
REXO2	ENSG00000076043	2.08068e-179	-0.282276	0.457	0.728	4.67091e-175
BMPR2	ENSG00000204217	2.32381e-179	-0.25375	0.536	0.795	5.21673e-175
TOMM20	ENSG00000173726	2.56225e-179	0.280791	0.92	0.947	5.75199e-175
UBXN1	ENSG00000162191	2.58024e-179	0.299319	0.852	0.889	5.79239e-175
ASPH	ENSG00000198363	2.79545e-179	0.327104	0.822	0.876	6.27551e-175
DAZAP2	ENSG00000183283	3.87054e-179	0.258502	0.611	0.639	8.68898e-175
ZMAT2	ENSG00000146007	4.24883e-179	0.266825	0.636	0.656	9.5382e-175
DCTN1	ENSG00000204843	8.48004e-179	0.263728	0.645	0.677	1.90369e-174
MBTPS1	ENSG00000140943	9.7221e-179	0.283482	0.491	0.437	2.18252e-174
RPL14	ENSG00000188846	1.04478e-178	0.32992	0.99	0.998	2.34542e-174
STX8	ENSG00000170310	1.61708e-178	0.27451	0.578	0.58	3.63017e-174
PREPL	ENSG00000138078	1.87404e-178	0.292907	0.539	0.512	4.20703e-174
HMOX2	ENSG00000103415	2.08361e-178	-0.251366	0.302	0.576	4.6775e-174
CNIH1	ENSG00000100528	2.21244e-178	0.260223	0.566	0.559	4.9667e-174
BORCS7	ENSG00000166275	2.24459e-178	0.285115	0.559	0.528	5.03887e-174
KDM3B	ENSG00000120733	4.02004e-178	0.266967	0.582	0.589	9.02458e-174
RBFOX2	ENSG00000100320	4.57129e-178	-0.279684	0.638	0.871	1.02621e-173
IER3IP1	ENSG00000134049	4.98711e-178	0.285903	0.577	0.6	1.11956e-173
RBMX	ENSG00000147274	5.56148e-178	0.305161	0.746	0.777	1.2485e-173
MSMO1	ENSG00000052802	6.89442e-178	0.501706	0.579	0.444	1.54773e-173
TMCO1	ENSG00000143183	8.88142e-178	0.270741	0.687	0.716	1.99379e-173
MAP9	ENSG00000164114	1.03721e-177	0.299292	0.617	0.612	2.32842e-173
FSD1L	ENSG00000106701	1.8676e-177	0.320359	0.308	0.16	4.19258e-173
RGS5	ENSG00000143248	2.81635e-177	0.540376	0.493	0.516	6.32241e-173
PSMA6	ENSG00000100902	6.62679e-177	0.314861	0.293	0.132	1.48765e-172
CTNNA3	ENSG00000183230	6.9763e-177	0.415651	0.515	0.548	1.56611e-172
DCHS1	ENSG00000166341	7.36073e-177	0.262175	0.536	0.524	1.65241e-172
UPF3A	ENSG00000169062	7.40572e-177	0.269003	0.614	0.622	1.66251e-172
HNRNPAB	ENSG00000197451	1.19863e-176	0.306471	0.691	0.73	2.69081e-172
WWTR1	ENSG00000018408	1.32153e-176	0.284304	0.635	0.67	2.96669e-172
NHP2	ENSG00000145912	1.78001e-176	0.287104	0.763	0.801	3.99593e-172
DFFA	ENSG00000160049	1.82796e-176	-0.254645	0.437	0.707	4.10358e-172
GSR	ENSG00000104687	2.55063e-176	0.329934	0.391	0.274	5.72591e-172
LUZP1	ENSG00000169641	2.93497e-176	-0.253508	0.454	0.723	6.58871e-172
NRBF2	ENSG00000148572	3.49031e-176	0.269269	0.472	0.445	7.8354e-172
RAB5C	ENSG00000108774	3.93024e-176	0.275432	0.605	0.607	8.82299e-172
MRPL42	ENSG00000198015	5.32062e-176	0.25229	0.678	0.719	1.19443e-171
CD81	ENSG00000110651	6.26208e-176	-0.322959	0.938	0.99	1.40578e-171
SAMD11	ENSG00000187634	1.08777e-175	0.411349	0.424	0.286	2.44194e-171
MADD	ENSG00000110514	1.65935e-175	0.304268	0.408	0.313	3.72507e-171
PTPN11	ENSG00000179295	2.38465e-175	-0.275116	0.487	0.752	5.35331e-171
ELOVL4	ENSG00000118402	2.71731e-175	0.343379	0.319	0.174	6.10009e-171
NCL	ENSG00000115053	3.98706e-175	0.381453	0.92	0.949	8.95055e-171
LIMA1	ENSG00000050405	4.33639e-175	0.269846	0.24	0.079	9.73475e-171
CREG1	ENSG00000143162	5.10461e-175	0.310278	0.386	0.264	1.14593e-170
SUSD4	ENSG00000143502	7.97393e-175	0.292715	0.235	0.076	1.79007e-170
GSTK1	ENSG00000197448	8.20421e-175	0.311536	0.639	0.61	1.84176e-170
SLC30A5	ENSG00000145740	9.15172e-175	0.321768	0.413	0.36	2.05447e-170
SPRY2	ENSG00000136158	1.48897e-174	0.34624	0.362	0.236	3.34258e-170
ARHGAP21	ENSG00000107863	1.53938e-174	0.308548	0.499	0.443	3.45576e-170
CHMP2A	ENSG00000130724	3.7611e-174	0.293812	0.876	0.919	8.4433e-170
SQSTM1	ENSG00000161011	5.04188e-174	-0.309476	0.531	0.787	1.13185e-169
RASGRP2	ENSG00000068831	1.26996e-173	-0.252774	0.412	0.682	2.85094e-169
PPDPF	ENSG00000125534	1.32328e-173	-0.34188	0.899	0.977	2.97063e-169
ATP5IF1	ENSG00000130770	1.61717e-173	0.336796	0.954	0.963	3.63038e-169
GALNT11	ENSG00000178234	2.12959e-173	0.291312	0.402	0.292	4.78072e-169
PLGRKT	ENSG00000107020	3.98087e-173	0.265386	0.39	0.331	8.93665e-169
MT-ND4L	ENSG00000212907	5.23027e-173	0.41499	0.906	0.909	1.17414e-168
STMP1	ENSG00000243317	6.53617e-173	0.270363	0.765	0.797	1.4673e-168
PGM1	ENSG00000079739	8.40693e-173	-0.29771	0.674	0.89	1.88727e-168
PTPN1	ENSG00000196396	8.82617e-173	0.269188	0.485	0.459	1.98139e-168
NCBP2	ENSG00000114503	9.3274e-173	0.257202	0.624	0.648	2.09391e-168
UQCRQ	ENSG00000164405	9.514e-173	-0.344154	0.887	0.975	2.1358e-168
EIF3F	ENSG00000175390	1.25901e-172	0.310908	0.864	0.891	2.82634e-168
CRELD1	ENSG00000163703	1.47776e-172	0.286051	0.454	0.377	3.31743e-168
RNF44	ENSG00000146083	2.55702e-172	0.31361	0.407	0.295	5.74026e-168
PFDN2	ENSG00000143256	2.88309e-172	0.296566	0.771	0.8	6.47224e-168
PHF21B	ENSG00000056487	4.14646e-172	0.297204	0.252	0.109	9.30838e-168
MOB1B	ENSG00000173542	5.01508e-172	0.332084	0.464	0.418	1.12583e-167
IL1RAPL1	ENSG00000169306	6.4644e-172	0.253909	0.202	0.042	1.45119e-167
RDX	ENSG00000137710	1.05579e-171	0.272584	0.882	0.94	2.37015e-167
YWHAH	ENSG00000128245	1.32937e-171	-0.258227	0.619	0.854	2.9843e-167
TUT4	ENSG00000134744	1.35838e-171	0.290756	0.679	0.703	3.04944e-167
ALKBH5	ENSG00000091542	3.2239e-171	-0.299597	0.628	0.859	7.23733e-167
AP1S2	ENSG00000182287	4.03119e-171	-0.288113	0.682	0.893	9.04963e-167
PARP4	ENSG00000102699	4.9142e-171	0.303177	0.415	0.317	1.10319e-166
DICER1-AS1	ENSG00000235706	5.64848e-171	0.295666	0.296	0.126	1.26803e-166
CIR1	ENSG00000138433	6.02241e-171	0.30336	0.662	0.648	1.35197e-166
MRFAP1	ENSG00000179010	6.40374e-171	-0.31802	0.902	0.979	1.43758e-166
AC137767.1	NA	7.4946e-171	0.2695	0.266	0.108	1.68246e-166
RSRC1	ENSG00000174891	9.55308e-171	0.329965	0.43	0.306	2.14457e-166
VEGFA	ENSG00000112715	1.12532e-170	-0.507308	0.565	0.807	2.52624e-166
CCDC167	ENSG00000198937	1.28302e-170	0.255889	0.545	0.545	2.88026e-166
DPCD	ENSG00000166171	2.13828e-170	0.285374	0.674	0.693	4.80023e-166
HPS1	ENSG00000107521	2.1746e-170	-0.262541	0.42	0.688	4.88175e-166
RTL8A	ENSG00000203950	2.93546e-170	-0.395657	0.735	0.894	6.58982e-166
FAM122B	ENSG00000156504	4.49874e-170	-0.298781	0.161	0.403	1.00992e-165
ACOT7	ENSG00000097021	5.79418e-170	0.280597	0.317	0.175	1.30074e-165
FGF18	ENSG00000156427	8.25891e-170	-0.519844	0.221	0.466	1.85404e-165
BMPR1A	ENSG00000107779	8.80543e-170	0.256297	0.532	0.547	1.97673e-165
ADH5	ENSG00000197894	1.37036e-169	0.275859	0.813	0.857	3.07632e-165
SMARCA1	ENSG00000102038	2.38595e-169	0.361851	0.82	0.877	5.35623e-165
GABARAP	ENSG00000170296	2.74619e-169	0.258899	0.515	0.492	6.16493e-165
SELENOH	ENSG00000211450	2.76518e-169	0.31309	0.898	0.926	6.20755e-165
UBC	ENSG00000150991	9.27051e-169	-0.356599	0.971	0.995	2.08114e-164
EIF1	ENSG00000173812	1.16936e-168	-0.316082	0.985	0.997	2.6251e-164
CTTN	ENSG00000085733	1.58751e-168	0.26632	0.583	0.586	3.56381e-164
RPS19	ENSG00000105372	2.02687e-168	0.288978	0.994	0.998	4.55012e-164
ACVR2B	ENSG00000114739	2.8964e-168	0.297857	0.621	0.589	6.50213e-164
CD164	ENSG00000135535	3.82105e-168	0.25095	0.779	0.861	8.57788e-164
CLCN3	ENSG00000109572	3.86532e-168	0.25294	0.568	0.581	8.67725e-164
LAMTOR2	ENSG00000116586	4.00658e-168	0.268054	0.776	0.818	8.99438e-164
MMP2	ENSG00000087245	6.86651e-168	0.283891	0.239	0.084	1.54146e-163
RSF1	ENSG00000048649	6.88588e-168	0.263546	0.84	0.889	1.54581e-163
RPS28	ENSG00000233927	7.40061e-168	0.259858	0.99	0.998	1.66136e-163
ING4	ENSG00000111653	1.05245e-167	0.305299	0.535	0.483	2.36265e-163
BEX2	ENSG00000133134	1.58696e-167	0.293399	0.515	0.57	3.56256e-163
TAOK3	ENSG00000135090	1.74807e-167	0.296655	0.411	0.312	3.92425e-163
RBM38	ENSG00000132819	2.11209e-167	-0.366449	0.579	0.816	4.74143e-163
TRIQK	ENSG00000205133	2.33237e-167	0.293582	0.364	0.235	5.23595e-163
SLC20A2	ENSG00000168575	2.66439e-167	-0.281333	0.449	0.712	5.98129e-163
SNRPD3	ENSG00000100028	2.97096e-167	0.265632	0.825	0.877	6.6695e-163
GAPDH	ENSG00000111640	4.58882e-167	0.328646	0.999	0.999	1.03014e-162
PSMB2	ENSG00000126067	6.03835e-167	0.277877	0.795	0.842	1.35555e-162
HMGN2	ENSG00000198830	6.4721e-167	0.445863	0.899	0.916	1.45292e-162
PLEKHA6	ENSG00000143850	7.83273e-167	0.292454	0.295	0.178	1.75837e-162
HIST1H1B	ENSG00000184357	8.5788e-167	0.392214	0.211	0.043	1.92585e-162
FAM3C	ENSG00000196937	1.0543e-166	0.27173	0.47	0.444	2.36679e-162
PSD3	ENSG00000156011	1.39501e-166	-0.282863	0.444	0.707	3.13166e-162
RPL36	ENSG00000130255	1.73667e-166	0.277144	0.992	0.998	3.89864e-162
HDAC9	ENSG00000048052	2.67918e-166	0.322644	0.369	0.251	6.01449e-162
ARF1	ENSG00000143761	3.17426e-166	0.250395	0.891	0.942	7.12589e-162
RPL31	ENSG00000071082	6.13497e-166	0.299752	0.969	0.981	1.37724e-161
CNPY3	ENSG00000137161	6.64739e-166	0.263079	0.467	0.422	1.49227e-161
SFXN1	ENSG00000164466	7.3064e-166	0.265196	0.621	0.642	1.64021e-161
FAM50A	ENSG00000071859	9.72466e-166	-0.263513	0.584	0.823	2.18309e-161
SEPHS1	ENSG00000086475	1.37845e-165	0.265134	0.496	0.455	3.09447e-161
CRTAP	ENSG00000170275	1.86525e-165	0.33145	0.473	0.332	4.1873e-161
MPC1	ENSG00000060762	2.36829e-165	-0.302063	0.512	0.765	5.31656e-161
SESN3	ENSG00000149212	3.77711e-165	0.366597	0.37	0.247	8.47923e-161
PKIG	ENSG00000168734	4.44898e-165	-0.542125	0.54	0.749	9.98751e-161
PCDH10	ENSG00000138650	4.88031e-165	0.256726	0.152	0.021	1.09558e-160
SMAD9	ENSG00000120693	5.09701e-165	0.289719	0.461	0.415	1.14423e-160
C5orf30	ENSG00000181751	8.43828e-165	0.303006	0.227	0.08	1.89431e-160
NPM1	ENSG00000181163	8.80668e-165	0.350009	0.973	0.991	1.97701e-160
PURA	ENSG00000185129	1.26839e-164	-0.293557	0.488	0.744	2.84741e-160
TMTC4	ENSG00000125247	1.44102e-164	0.311391	0.334	0.177	3.23495e-160
SLC38A1	ENSG00000111371	2.74809e-164	0.269321	0.668	0.776	6.16919e-160
PRKAR1A	ENSG00000108946	3.07539e-164	-0.282079	0.785	0.942	6.90393e-160
RPL32	ENSG00000144713	5.54231e-164	0.28624	0.996	0.998	1.24419e-159
NID1	ENSG00000116962	5.69092e-164	0.369891	0.39	0.216	1.27755e-159
VPS36	ENSG00000136100	1.0169e-163	0.278386	0.52	0.483	2.28284e-159
PNKD	ENSG00000127838	1.26827e-163	0.311052	0.81	0.817	2.84713e-159
MTF2	ENSG00000143033	2.8396e-163	0.25819	0.581	0.577	6.37463e-159
ATRAID	ENSG00000138085	4.80226e-163	0.265204	0.797	0.847	1.07806e-158
ZFHX2	ENSG00000136367	5.42456e-163	0.27049	0.308	0.176	1.21776e-158
RPL26	ENSG00000161970	5.60145e-163	0.276261	0.99	0.996	1.25747e-158
ASPSCR1	ENSG00000169696	9.70701e-163	0.256337	0.42	0.352	2.17913e-158
IRX1	ENSG00000170549	1.78907e-162	0.359788	0.264	0.199	4.01628e-158
GXYLT2	ENSG00000172986	2.22079e-162	0.286596	0.315	0.161	4.98544e-158
SSR3	ENSG00000114850	3.54062e-162	-0.523792	0.864	0.968	7.94835e-158
SDF2L1	ENSG00000128228	4.29118e-162	0.28127	0.389	0.315	9.63328e-158
C12orf76	ENSG00000174456	5.21298e-162	0.281144	0.407	0.315	1.17026e-157
TRIM8	ENSG00000171206	5.93425e-162	0.252593	0.61	0.641	1.33218e-157
SACS	ENSG00000151835	6.46944e-162	-0.326755	0.33	0.592	1.45232e-157
PSMA7	ENSG00000101182	6.50479e-162	0.298746	0.946	0.981	1.46026e-157
MHENCR	ENSG00000232442	7.10769e-162	0.288697	0.312	0.162	1.59561e-157
TMEM165	ENSG00000134851	9.7009e-162	0.261287	0.541	0.542	2.17775e-157
SLC12A2	ENSG00000064651	1.94622e-161	0.303827	0.303	0.162	4.36907e-157
IARS	ENSG00000196305	2.67071e-161	-0.272118	0.485	0.74	5.99547e-157
FNDC3A	ENSG00000102531	4.43595e-161	0.265227	0.494	0.461	9.95826e-157
NDUFS3	ENSG00000213619	6.39819e-161	0.279247	0.766	0.815	1.43633e-156
TPGS2	ENSG00000134779	8.06025e-161	0.261855	0.551	0.529	1.80945e-156
ACSL3	ENSG00000123983	1.08211e-160	0.250061	0.648	0.692	2.42922e-156
KCTD15	ENSG00000153885	1.18668e-160	0.269127	0.36	0.263	2.66398e-156
COX6B1	ENSG00000126267	1.22181e-160	0.323375	0.974	0.99	2.74285e-156
TCEA2	ENSG00000171703	2.06664e-160	0.258459	0.704	0.723	4.6394e-156
TSC22D1	ENSG00000102804	2.19679e-160	0.384545	0.849	0.841	4.93158e-156
XIRP2	ENSG00000163092	2.44597e-160	-0.369959	0.003	0.115	5.49096e-156
SDCBP	ENSG00000137575	3.02148e-160	0.258845	0.711	0.748	6.78291e-156
POLR2J3.1	NA	3.04324e-160	0.357338	0.589	0.562	6.83177e-156
EPHA3	ENSG00000044524	3.28666e-160	0.259931	0.203	0.047	7.37822e-156
MRPL33	ENSG00000243147	4.89586e-160	-0.273892	0.686	0.889	1.09907e-155
GALNT2	ENSG00000143641	6.96754e-160	0.262859	0.344	0.23	1.56414e-155
MCL1	ENSG00000143384	7.40865e-160	-0.265732	0.411	0.672	1.66317e-155
GALNS	ENSG00000141012	9.1197e-160	0.29154	0.317	0.173	2.04728e-155
EBPL	ENSG00000123179	1.02925e-159	0.303452	0.573	0.535	2.31055e-155
ZFPM2	ENSG00000169946	1.0316e-159	0.294698	0.374	0.282	2.31584e-155
SUCLG2	ENSG00000172340	1.93282e-159	0.303381	0.382	0.257	4.33898e-155
RPS23	ENSG00000186468	2.37339e-159	0.254914	0.994	0.999	5.32802e-155
DNMT1	ENSG00000130816	3.25214e-159	0.280495	0.554	0.563	7.30074e-155
POLE4	ENSG00000115350	4.59888e-159	-0.294638	0.493	0.743	1.0324e-154
BACE1	ENSG00000186318	7.188e-159	0.296596	0.413	0.36	1.61363e-154
ZNF704	ENSG00000164684	1.90812e-158	0.275494	0.482	0.537	4.28355e-154
ERLEC1	ENSG00000068912	9.12578e-158	0.250372	0.515	0.495	2.04865e-153
LAMA1	ENSG00000101680	1.03592e-157	0.272631	0.264	0.087	2.32554e-153
ARHGAP28	ENSG00000088756	1.43186e-157	0.332049	0.27	0.118	3.21437e-153
LUZP2	ENSG00000187398	1.87522e-157	0.316474	0.157	0.028	4.20968e-153
EEA1	ENSG00000102189	2.47831e-157	0.310713	0.592	0.62	5.56356e-153
LAMB2	ENSG00000172037	2.71724e-157	0.291246	0.695	0.731	6.09993e-153
POU2F1	ENSG00000143190	3.08317e-157	0.290232	0.501	0.473	6.9214e-153
CDKN1B	ENSG00000111276	6.70825e-157	0.288539	0.573	0.548	1.50594e-152
B4GALT6	ENSG00000118276	8.39346e-157	0.26134	0.225	0.074	1.88425e-152
ANKRD12	ENSG00000101745	1.13665e-156	0.279031	0.711	0.746	2.55167e-152
TCEAL8	ENSG00000180964	1.22856e-156	-0.303682	0.704	0.897	2.75799e-152
ATP10D	ENSG00000145246	8.21093e-156	0.273533	0.204	0.061	1.84327e-151
RAB13	ENSG00000143545	1.06621e-155	-0.29331	0.692	0.892	2.39353e-151
VPS41	ENSG00000006715	1.23731e-155	0.25103	0.424	0.354	2.77763e-151
CPNE4	ENSG00000196353	1.43556e-155	0.353708	0.161	0.036	3.22268e-151
YPEL3	ENSG00000090238	1.58355e-155	0.313035	0.567	0.518	3.55491e-151
GADD45G	ENSG00000130222	1.59196e-155	-0.555007	0.232	0.462	3.5738e-151
LGI2	ENSG00000153012	1.9246e-155	0.362217	0.342	0.18	4.32054e-151
EPRS	ENSG00000136628	1.97565e-155	-0.304329	0.67	0.876	4.43514e-151
SQLE	ENSG00000104549	2.27499e-155	0.402389	0.585	0.511	5.10714e-151
GNG11	ENSG00000127920	3.24438e-155	0.307789	0.211	0.061	7.28331e-151
SEC11A	ENSG00000140612	3.78771e-155	0.264751	0.866	0.915	8.50303e-151
PDCL	ENSG00000136940	6.07134e-155	0.275267	0.357	0.246	1.36296e-150
ST5	ENSG00000166444	6.50127e-155	0.304473	0.323	0.355	1.45947e-150
C1QL1	ENSG00000131094	7.52147e-155	0.283725	0.235	0.091	1.68849e-150
MRPL52	ENSG00000172590	1.34705e-154	-0.280555	0.661	0.869	3.02399e-150
DIXDC1	ENSG00000150764	1.38304e-154	-0.313947	0.381	0.638	3.10478e-150
AFF1	ENSG00000172493	2.02051e-154	0.284161	0.439	0.388	4.53584e-150
TMEM87A	ENSG00000103978	3.08229e-154	0.25859	0.51	0.505	6.91944e-150
IFT81	ENSG00000122970	4.91189e-154	0.287891	0.498	0.456	1.10267e-149
KIAA0895L	ENSG00000196123	6.13094e-154	0.269531	0.313	0.179	1.37633e-149
SHD	ENSG00000105251	7.54479e-154	0.315678	0.349	0.201	1.69373e-149
SLIT2	ENSG00000145147	8.36418e-154	0.348305	0.274	0.143	1.87768e-149
NDUFB8	ENSG00000166136	4.03768e-153	0.296576	0.913	0.941	9.0642e-149
C7	ENSG00000112936	5.65672e-153	0.671625	0.262	0.102	1.26988e-148
APOA1	ENSG00000118137	9.86897e-153	0.32457	0.328	0.173	2.21549e-148
HEXA	ENSG00000213614	1.04033e-152	0.266254	0.45	0.394	2.33543e-148
CELF4	ENSG00000101489	2.20144e-152	0.273964	0.18	0.043	4.94201e-148
CALCOCO2	ENSG00000136436	4.04924e-152	0.277292	0.418	0.334	9.09013e-148
RNH1	ENSG00000023191	5.53387e-152	-0.263413	0.724	0.911	1.2423e-147
EIF2S2	ENSG00000125977	5.75554e-152	-0.31151	0.805	0.946	1.29206e-147
NFIA	ENSG00000162599	6.18295e-152	0.319228	0.484	0.437	1.38801e-147
KIF2A	ENSG00000068796	2.08439e-151	0.253273	0.532	0.527	4.67924e-147
UBE2E3	ENSG00000170035	3.41645e-151	0.286892	0.822	0.863	7.66958e-147
ACTR6	ENSG00000075089	3.43368e-151	0.254564	0.434	0.384	7.70828e-147
CREB1	ENSG00000118260	4.16997e-151	0.270357	0.441	0.396	9.36117e-147
RPAP2	ENSG00000122484	6.4293e-151	0.281177	0.551	0.58	1.44331e-146
SERINC5	ENSG00000164300	1.61033e-150	0.311468	0.34	0.29	3.61504e-146
NDUFAB1	ENSG00000004779	1.68673e-150	0.264634	0.919	0.961	3.78654e-146
SDC3	ENSG00000162512	2.4056e-150	0.252012	0.46	0.457	5.40033e-146
TTC32	ENSG00000183891	2.46017e-150	0.261912	0.38	0.291	5.52283e-146
RHOBTB3	ENSG00000164292	3.32004e-150	-0.701323	0.955	0.98	7.45317e-146
KDM5B	ENSG00000117139	4.11823e-150	0.276369	0.902	0.945	9.24502e-146
ROBO2	ENSG00000185008	4.52505e-150	0.387074	0.388	0.256	1.01583e-145
SALL1	ENSG00000103449	6.53519e-150	0.257178	0.242	0.108	1.46709e-145
SOWAHC	ENSG00000198142	1.03975e-149	0.278658	0.253	0.106	2.33414e-145
EIF4G1	ENSG00000114867	3.64716e-149	-0.283076	0.656	0.863	8.18752e-145
NOL7	ENSG00000225921	8.98632e-149	-0.314044	0.78	0.929	2.01734e-144
DNAJC3	ENSG00000102580	1.81813e-148	0.296971	0.407	0.326	4.08153e-144
ACYP1	ENSG00000119640	2.97525e-148	0.273991	0.498	0.455	6.67914e-144
CSRP2	ENSG00000175183	6.44281e-148	0.67377	0.875	0.93	1.44635e-143
MYH7B	ENSG00000078814	8.45492e-148	-0.341207	0.262	0.506	1.89804e-143
STRBP	ENSG00000165209	8.69214e-148	0.250884	0.448	0.409	1.9513e-143
MPP5	ENSG00000072415	3.10087e-147	0.263296	0.415	0.401	6.96115e-143
PBX1	ENSG00000185630	3.92265e-147	-0.376442	0.702	0.887	8.80596e-143
EFS	ENSG00000100842	4.10252e-147	0.261233	0.223	0.084	9.20974e-143
TMSB15A	ENSG00000158164	4.92254e-147	0.321469	0.189	0.053	1.10506e-142
TMEM80	ENSG00000177042	2.64549e-146	0.257647	0.378	0.281	5.93886e-142
TMEM223	ENSG00000168569	3.03903e-146	-0.258769	0.525	0.764	6.82232e-142
IFT27	ENSG00000100360	4.79958e-146	0.263558	0.451	0.384	1.07746e-141
CADM4	ENSG00000105767	5.086e-146	0.260766	0.359	0.261	1.14176e-141
KLF12	ENSG00000118922	7.54507e-146	0.278469	0.382	0.302	1.69379e-141
DCTN3	ENSG00000137100	8.2884e-146	0.308005	0.793	0.795	1.86066e-141
EFR3B	ENSG00000084710	9.11088e-146	0.25065	0.256	0.129	2.0453e-141
ELOB	ENSG00000103363	1.17132e-145	0.276822	0.965	0.987	2.62951e-141
ZSCAN18	ENSG00000121413	1.54624e-145	0.318999	0.429	0.24	3.47116e-141
DHCR7	ENSG00000172893	2.75274e-145	0.29958	0.335	0.229	6.17962e-141
HBP1	ENSG00000105856	3.22118e-145	0.259936	0.597	0.591	7.23123e-141
TMEM178A	ENSG00000152154	8.21026e-145	0.285063	0.393	0.345	1.84312e-140
SLC27A5	ENSG00000083807	1.16062e-144	0.255258	0.296	0.156	2.60547e-140
EPB41L5	ENSG00000115109	1.22952e-144	0.285144	0.38	0.287	2.76015e-140
CKS1B	ENSG00000173207	1.37208e-144	0.38391	0.561	0.547	3.08019e-140
CHM	ENSG00000188419	3.2478e-144	0.277403	0.362	0.256	7.29098e-140
HIST1H1E	ENSG00000168298	4.18742e-144	0.35941	0.484	0.389	9.40033e-140
FJX1	ENSG00000179431	4.48534e-144	0.407142	0.199	0.066	1.00691e-139
TNRC6C	ENSG00000078687	4.76923e-144	0.250825	0.439	0.398	1.07064e-139
SCD	ENSG00000099194	7.81528e-144	0.39572	0.714	0.684	1.75445e-139
MZT1	ENSG00000204899	1.31003e-143	0.302193	0.389	0.28	2.94088e-139
B2M	ENSG00000166710	2.07365e-143	0.32125	0.914	0.941	4.65515e-139
CETN3	ENSG00000153140	2.25426e-143	0.253707	0.414	0.355	5.06059e-139
PLOD2	ENSG00000152952	2.29179e-143	0.366667	0.623	0.565	5.14483e-139
CHCHD10	ENSG00000250479	4.50507e-143	-0.276951	0.931	0.991	1.01134e-138
2007-09-01	ENSG00000122545	1.02655e-142	0.295472	0.957	0.984	2.30451e-138
DOPEY2	ENSG00000142197	1.10749e-142	0.265528	0.235	0.103	2.48621e-138
TPR	ENSG00000047410	1.30507e-142	0.267506	0.848	0.896	2.92975e-138
WASF1	ENSG00000112290	2.10748e-142	0.274717	0.375	0.284	4.73109e-138
MN1	ENSG00000169184	2.59711e-142	0.280646	0.314	0.188	5.83024e-138
RPL13A	ENSG00000142541	2.59771e-142	0.302456	0.991	0.998	5.8316e-138
ING2	ENSG00000168556	3.02087e-142	0.297197	0.41	0.3	6.78155e-138
ZBTB20	ENSG00000181722	3.5139e-142	0.342531	0.509	0.456	7.88835e-138
SALL3	ENSG00000256463	3.81279e-142	0.256236	0.255	0.117	8.55934e-138
TMEM170A	ENSG00000166822	5.67123e-142	0.263742	0.436	0.362	1.27313e-137
RPL13	ENSG00000167526	8.51385e-142	0.28139	0.999	0.999	1.91127e-137
CYC1	ENSG00000179091	9.51059e-142	-0.288439	0.736	0.909	2.13503e-137
NEO1	ENSG00000067141	1.74072e-141	0.269871	0.355	0.264	3.90775e-137
EXTL2	ENSG00000162694	1.85613e-141	0.260321	0.348	0.253	4.16683e-137
WAC-AS1	ENSG00000254635	3.42593e-141	-0.289972	0.332	0.576	7.69088e-137
GOLGA4	ENSG00000144674	4.65449e-141	0.286477	0.817	0.855	1.04489e-136
PTPRD	ENSG00000153707	5.44251e-141	0.303852	0.638	0.655	1.22179e-136
WDR3	ENSG00000065183	1.7001e-140	0.304147	0.293	0.198	3.81655e-136
TCAF1	ENSG00000198420	1.89271e-140	-0.403502	0.724	0.89	4.24895e-136
S100A11	ENSG00000163191	2.6196e-140	-0.27535	0.093	0.283	5.88075e-136
PCDH9	ENSG00000184226	2.7892e-140	0.509754	0.372	0.277	6.26147e-136
ZNF217	ENSG00000171940	5.59892e-140	0.267111	0.381	0.308	1.2569e-135
PAPSS1	ENSG00000138801	7.25512e-140	0.258982	0.355	0.24	1.6287e-135
CARMIL1	ENSG00000079691	1.70223e-139	0.293051	0.29	0.184	3.82133e-135
CDK5	ENSG00000164885	2.07112e-139	0.252939	0.328	0.209	4.64946e-135
TET1	ENSG00000138336	1.13545e-138	0.338511	0.654	0.613	2.54898e-134
RPA3	ENSG00000106399	1.14793e-138	0.273775	0.47	0.456	2.57699e-134
ECI1	ENSG00000167969	1.14803e-138	-0.273398	0.812	0.95	2.57722e-134
RPL19	ENSG00000108298	3.73344e-138	0.27582	0.991	0.998	8.3812e-134
RPS15A	ENSG00000134419	5.38455e-138	0.254254	0.987	0.996	1.20878e-133
DSP	ENSG00000096696	5.81717e-138	-0.281399	0.819	0.956	1.3059e-133
EN1	ENSG00000163064	7.72027e-138	0.283597	0.139	0.022	1.73312e-133
COL4A1	ENSG00000187498	9.33053e-138	0.487929	0.64	0.589	2.09461e-133
PCBP1	ENSG00000169564	1.18063e-137	-0.257606	0.874	0.977	2.65039e-133
ATP1B1	ENSG00000143153	1.73858e-137	0.376884	0.893	0.962	3.90294e-133
SYNE1	ENSG00000131018	1.77888e-137	0.322599	0.474	0.448	3.9934e-133
SELENOW	ENSG00000178980	1.89959e-137	-0.282494	0.988	0.997	4.2644e-133
CCDC85B	ENSG00000175602	2.17676e-137	0.303635	0.772	0.774	4.88661e-133
COX6C	ENSG00000164919	2.3518e-137	0.266628	0.971	0.986	5.27956e-133
PTPRK	ENSG00000152894	3.78312e-137	0.327307	0.46	0.414	8.49272e-133
PFDN5	ENSG00000123349	1.31628e-136	0.257147	0.974	0.991	2.95492e-132
PKDCC	ENSG00000162878	1.45885e-136	0.273595	0.351	0.283	3.27498e-132
NEK1	ENSG00000137601	5.61034e-136	0.257039	0.343	0.24	1.25947e-131
MYLIP	ENSG00000007944	6.0204e-136	0.294209	0.412	0.376	1.35152e-131
HNRNPU	ENSG00000153187	1.83332e-135	0.282128	0.919	0.959	4.11563e-131
SLC5A3	ENSG00000198743	1.83417e-135	0.322852	0.439	0.326	4.11753e-131
PRDX4	ENSG00000123131	2.14495e-135	0.251681	0.786	0.854	4.8152e-131
HMGA2	ENSG00000149948	2.37411e-135	0.265288	0.351	0.369	5.32964e-131
KLHL7	ENSG00000122550	3.98188e-135	0.258767	0.421	0.35	8.93892e-131
EDNRA	ENSG00000151617	7.51839e-135	0.352656	0.395	0.328	1.6878e-130
HMGB3	ENSG00000029993	8.10133e-135	0.305143	0.64	0.658	1.81867e-130
SLF2	ENSG00000119906	3.70598e-134	0.263655	0.493	0.492	8.31956e-130
ODC1	ENSG00000115758	3.75635e-134	0.295162	0.757	0.807	8.43262e-130
FUS	ENSG00000089280	1.03289e-133	0.292434	0.815	0.841	2.31872e-129
NCAM1	ENSG00000149294	1.56356e-132	-0.314554	0.628	0.831	3.51004e-128
EFNA3	ENSG00000143590	3.44881e-131	0.250935	0.266	0.134	7.74223e-127
CTTNBP2	ENSG00000077063	5.5645e-131	0.267738	0.352	0.247	1.24917e-126
MASP1	ENSG00000127241	7.34427e-131	0.280522	0.574	0.751	1.64871e-126
BLOC1S1	ENSG00000135441	8.46066e-131	0.267567	0.765	0.774	1.89933e-126
NEDD8	ENSG00000129559	9.016e-131	0.2544	0.942	0.969	2.024e-126
OSBPL8	ENSG00000091039	6.00717e-129	0.253955	0.589	0.576	1.34855e-124
DNALI1	ENSG00000163879	1.01217e-128	0.255536	0.343	0.249	2.27221e-124
NEAT1	ENSG00000245532	1.41908e-128	-0.566669	0.8	0.927	3.18569e-124
PIK3R1	ENSG00000145675	1.78518e-128	0.35791	0.585	0.613	4.00756e-124
THUMPD3	ENSG00000134077	2.10568e-128	0.305274	0.415	0.241	4.72704e-124
MT-CYB	ENSG00000198727	2.7685e-128	-0.563225	0.994	0.995	6.21501e-124
PYGM	ENSG00000068976	4.94694e-128	0.302237	0.469	0.383	1.11054e-123
PDCD4	ENSG00000150593	1.46933e-127	0.328522	0.499	0.373	3.29849e-123
EZH2	ENSG00000106462	9.70281e-127	0.257061	0.282	0.183	2.17818e-122
EIF3K	ENSG00000178982	2.18258e-126	0.268526	0.937	0.969	4.89967e-122
PITX2	ENSG00000164093	3.87171e-126	0.362728	0.39	0.361	8.69161e-122
LRBA	ENSG00000198589	8.55317e-126	0.255113	0.413	0.341	1.9201e-121
CDH8	ENSG00000150394	7.83692e-125	0.273704	0.183	0.059	1.75931e-120
ARID1A	ENSG00000117713	1.02085e-124	-0.259855	0.754	0.916	2.29171e-120
BAMBI	ENSG00000095739	1.55088e-124	-0.460452	0.671	0.838	3.48158e-120
MCM7	ENSG00000166508	1.6035e-124	0.350615	0.383	0.258	3.59969e-120
RPS19BP1	ENSG00000187051	2.52493e-124	-0.27382	0.724	0.89	5.66822e-120
SH3KBP1	ENSG00000147010	2.53577e-124	0.308294	0.397	0.267	5.69255e-120
GPC6	ENSG00000183098	2.91278e-124	0.368779	0.373	0.211	6.53891e-120
USP18	ENSG00000184979	7.46724e-124	0.328514	0.139	0.026	1.67632e-119
KAT6B	ENSG00000156650	8.83169e-124	0.256315	0.544	0.533	1.98262e-119
GDAP2	ENSG00000196505	1.39852e-123	0.251695	0.283	0.18	3.13953e-119
RCAN1	ENSG00000159200	2.83891e-123	-0.461517	0.409	0.619	6.37307e-119
KLF6	ENSG00000067082	4.98273e-123	-0.25008	0.344	0.572	1.11857e-118
COX4I1	ENSG00000131143	2.40746e-121	0.290756	0.981	0.991	5.40452e-117
CASD1	ENSG00000127995	6.89802e-120	0.256537	0.413	0.34	1.54854e-115
UBB	ENSG00000170315	1.43541e-119	0.337123	0.966	0.986	3.22236e-115
EIF3A	ENSG00000107581	1.21008e-118	-0.272011	0.848	0.96	2.71651e-114
SEMA5A	ENSG00000112902	1.57649e-118	0.334283	0.382	0.287	3.53907e-114
ENO3	ENSG00000108515	1.2417e-117	-0.296879	0.929	0.985	2.7875e-113
VCP	ENSG00000165280	1.38289e-117	-0.322562	0.837	0.941	3.10446e-113
CADM1	ENSG00000182985	8.58517e-117	0.325589	0.722	0.797	1.92728e-112
PCP4	ENSG00000183036	8.90826e-117	0.394145	0.115	0.018	1.99982e-112
HES1	ENSG00000114315	1.84399e-115	0.428635	0.363	0.243	4.13957e-111
PPP1R1A	ENSG00000135447	5.92001e-114	-0.281648	0.678	0.862	1.32898e-109
RPS20	ENSG00000008988	4.53815e-113	0.292068	0.967	0.991	1.01877e-108
HIST3H2A	ENSG00000181218	1.00944e-112	0.333882	0.538	0.465	2.26609e-108
ALCAM	ENSG00000170017	2.15427e-112	0.429482	0.316	0.182	4.83612e-108
ARL4A	ENSG00000122644	3.34883e-112	0.286861	0.241	0.17	7.51779e-108
TMEM176B	ENSG00000106565	6.60123e-112	0.361623	0.281	0.195	1.48191e-107
UBE2M	ENSG00000130725	2.58159e-111	-0.263554	0.795	0.926	5.79541e-107
SELENOM	ENSG00000198832	3.56272e-110	-0.385708	0.425	0.634	7.99794e-106
STARD4	ENSG00000164211	3.7753e-110	-0.28107	0.364	0.58	8.47517e-106
LAMB1	ENSG00000091136	1.05083e-109	-0.282568	0.243	0.448	2.359e-105
PDGFRA	ENSG00000134853	3.00869e-109	0.284995	0.262	0.256	6.75421e-105
WSB1	ENSG00000109046	7.5211e-108	0.33068	0.842	0.883	1.68841e-103
BNIP3	ENSG00000176171	1.98649e-106	0.346084	0.982	0.989	4.45947e-102
HCFC1R1	ENSG00000103145	7.88393e-106	-0.262493	0.491	0.698	1.76986e-101
RPS9	ENSG00000170889	9.01092e-106	0.258482	0.99	0.998	2.02286e-101
NUCKS1	ENSG00000069275	1.22554e-105	0.267981	0.964	0.983	2.75121e-101
BEX4	ENSG00000102409	3.95112e-104	-0.296819	0.805	0.92	8.86988e-100
DOK4	ENSG00000125170	5.46801e-104	-0.272377	0.409	0.62	1.22751e-99
PIM3	ENSG00000198355	1.8843e-103	0.274125	0.385	0.26	4.23008e-99
EIF1AX	ENSG00000173674	1.62901e-101	-0.256619	0.807	0.93	3.65696e-97
TUBA1A	ENSG00000167552	7.76957e-101	0.608618	0.942	0.932	1.74419e-96
TMEM141	ENSG00000244187	9.79345e-101	0.254317	0.745	0.768	2.19853e-96
TRIB2	ENSG00000071575	2.3384e-100	0.268078	0.256	0.193	5.24948e-96
PFKFB4	ENSG00000114268	5.58973e-100	0.285877	0.347	0.249	1.25484e-95
MEG3	ENSG00000214548	2.15231e-99	-0.330295	0.017	0.114	4.83173e-95
MYOZ1	ENSG00000177791	3.776e-99	0.358306	0.233	0.146	8.47673e-95
MAP1LC3B	ENSG00000140941	1.26306e-97	-0.304864	0.831	0.936	2.83545e-93
PGK1	ENSG00000102144	2.19393e-97	0.265756	0.978	0.99	4.92516e-93
FSIP2	ENSG00000188738	6.0376e-97	0.260843	0.272	0.174	1.35538e-92
NRP2	ENSG00000118257	8.93779e-97	-0.271251	0.117	0.278	2.00644e-92
CRABP2	ENSG00000143320	2.06527e-96	-0.678947	0.761	0.848	4.63633e-92
HLA-A	ENSG00000206503	3.59513e-96	0.294715	0.541	0.464	8.07071e-92
[truncated: 41 more rows]

## Sheet: ClusterB0vsB3_Downregulated
Category	Term	Count	%	PValue	Genes	List Total	Pop Hits	Pop Total	Fold Enrichment	Bonferroni	Benjamini	FDR
GOTERM_BP_DIRECT	GO:0030049~muscle filament sliding	20	6.45161	2.88696e-24	ENSG00000092054, ENSG00000129991, ENSG00000175084, ENSG00000173991, ENSG00000092841, ENSG00000118194, ENSG00000077522, ENSG00000111245, ENSG00000198336, ENSG00000114854, ENSG00000198467, ENSG00000167460, ENSG00000134571, ENSG00000160808, ENSG00000155657, ENSG00000198947, ENSG00000143632, ENSG00000159173, ENSG00000159251, ENSG00000140416	284	38	16792	31.1193	4.72306e-21	4.72306e-21	4.63934e-21
GOTERM_BP_DIRECT	GO:0060048~cardiac muscle contraction	16	5.16129	3.68707e-16	ENSG00000092054, ENSG00000129991, ENSG00000173991, ENSG00000118194, ENSG00000111245, ENSG00000198336, ENSG00000114854, ENSG00000134571, ENSG00000129170, ENSG00000160808, ENSG00000198626, ENSG00000155657, ENSG00000198947, ENSG00000159173, ENSG00000159251, ENSG00000140416	284	45	16792	21.0228	5.44897e-13	3.01602e-13	2.96256e-13
GOTERM_BP_DIRECT	GO:0006936~muscle contraction	20	6.45161	1.59169e-14	ENSG00000092054, ENSG00000106631, ENSG00000109846, ENSG00000266964, ENSG00000123096, ENSG00000175084, ENSG00000092841, ENSG00000198467, ENSG00000167460, ENSG00000155657, ENSG00000101608, ENSG00000143632, ENSG00000163681, ENSG00000101605, ENSG00000158022, ENSG00000140416, ENSG00000170807, ENSG00000101335, ENSG00000101400, ENSG00000122786	284	107	16792	11.0517	2.59734e-11	6.83229e-12	6.71118e-12
GOTERM_BP_DIRECT	GO:0045214~sarcomere organization	13	4.19355	1.67049e-14	ENSG00000173991, ENSG00000077522, ENSG00000134775, ENSG00000171345, ENSG00000155657, ENSG00000170421, ENSG00000154358, ENSG00000165410, ENSG00000140416, ENSG00000170807, ENSG00000122367, ENSG00000148677, ENSG00000140795	284	29	16792	26.5051	2.72449e-11	6.83229e-12	6.71118e-12
GOTERM_BP_DIRECT	GO:0055010~ventricular cardiac muscle tissue morphogenesis	10	3.22581	1.5587e-10	ENSG00000092054, ENSG00000129991, ENSG00000159173, ENSG00000118194, ENSG00000111245, ENSG00000114854, ENSG00000140416, ENSG00000134571, ENSG00000160808, ENSG00000057294	284	25	16792	23.6507	2.55003e-07	5.10005e-08	5.00965e-08
GOTERM_BP_DIRECT	GO:0055003~cardiac myofibril assembly	7	2.25806	1.84458e-08	ENSG00000159251, ENSG00000173991, ENSG00000111245, ENSG00000129170, ENSG00000134775, ENSG00000155657, ENSG00000140795	284	12	16792	34.4906	3.01769e-05	5.02955e-06	4.9404e-06
GOTERM_BP_DIRECT	GO:0008016~regulation of heart contraction	9	2.90323	3.32292e-08	ENSG00000266964, ENSG00000175084, ENSG00000113070, ENSG00000048740, ENSG00000118194, ENSG00000198523, ENSG00000140416, ENSG00000171476, ENSG00000173641	284	31	16792	17.1658	5.43616e-05	7.76615e-06	7.62848e-06
GOTERM_BP_DIRECT	GO:0007507~heart development	17	5.48387	8.58057e-08	ENSG00000179588, ENSG00000154553, ENSG00000129991, ENSG00000109458, ENSG00000213145, ENSG00000133816, ENSG00000111245, ENSG00000171476, ENSG00000057294, ENSG00000113430, ENSG00000168334, ENSG00000115593, ENSG00000203867, ENSG00000136383, ENSG00000083720, ENSG00000185650, ENSG00000164107	284	183	16792	5.49265	0.000140368	1.75473e-05	1.72362e-05
GOTERM_BP_DIRECT	GO:0006937~regulation of muscle contraction	6	1.93548	2.31993e-06	ENSG00000118194, ENSG00000114854, ENSG00000140416, ENSG00000077157, ENSG00000101335, ENSG00000004776	284	14	16792	25.34	0.00378822	0.000421712	0.000414237
GOTERM_BP_DIRECT	GO:0035994~response to muscle stretch	6	1.93548	4.92339e-06	ENSG00000173991, ENSG00000177606, ENSG00000198626, ENSG00000148677, ENSG00000198947, ENSG00000175206	284	16	16792	22.1725	0.00802234	0.000779652	0.000765832
GOTERM_BP_DIRECT	GO:0048739~cardiac muscle fiber development	5	1.6129	5.24216e-06	ENSG00000112715, ENSG00000173991, ENSG00000162614, ENSG00000155657, ENSG00000133454	284	8	16792	36.9542	0.00853953	0.000779652	0.000765832
GOTERM_BP_DIRECT	GO:0002026~regulation of the force of heart contraction	6	1.93548	1.25736e-05	ENSG00000092054, ENSG00000198523, ENSG00000111245, ENSG00000198336, ENSG00000129170, ENSG00000160808	284	19	16792	18.6716	0.0203604	0.0017142	0.00168381
GOTERM_BP_DIRECT	GO:0007015~actin filament organization	9	2.90323	2.77299e-05	ENSG00000154553, ENSG00000072110, ENSG00000213853, ENSG00000140416, ENSG00000198467, ENSG00000167460, ENSG00000170807, ENSG00000134775, ENSG00000154556	284	72	16792	7.39085	0.0443531	0.00348971	0.00342785
GOTERM_BP_DIRECT	GO:0055008~cardiac muscle tissue morphogenesis	5	1.6129	3.51425e-05	ENSG00000179588, ENSG00000159251, ENSG00000173991, ENSG00000155657, ENSG00000148677	284	12	16792	24.6362	0.0558726	0.00410665	0.00403386
GOTERM_BP_DIRECT	GO:0030240~skeletal muscle thin filament assembly	4	1.29032	4.61938e-05	ENSG00000143632, ENSG00000159251, ENSG00000173991, ENSG00000155657	284	5	16792	47.3014	0.0727896	0.0050382	0.00494889
GOTERM_BP_DIRECT	GO:0070527~platelet aggregation	7	2.25806	5.95118e-05	ENSG00000101608, ENSG00000166333, ENSG00000072110, ENSG00000159176, ENSG00000100345, ENSG00000101335, ENSG00000106211	284	41	16792	10.0948	0.0927744	0.00608508	0.00597721
GOTERM_BP_DIRECT	GO:0003151~outflow tract morphogenesis	7	2.25806	0.000115532	ENSG00000179588, ENSG00000166333, ENSG00000112715, ENSG00000135547, ENSG00000157240, ENSG00000180340, ENSG00000177606	284	46	16792	8.99755	0.172231	0.0111182	0.0109211
GOTERM_BP_DIRECT	GO:0007517~muscle organ development	9	2.90323	0.000127852	ENSG00000022267, ENSG00000109846, ENSG00000149591, ENSG00000160789, ENSG00000113070, ENSG00000158186, ENSG00000141161, ENSG00000147166, ENSG00000198947	284	89	16792	5.97911	0.18875	0.0116203	0.0114144
GOTERM_BP_DIRECT	GO:0003300~cardiac muscle hypertrophy	4	1.29032	0.000249122	ENSG00000173991, ENSG00000129170, ENSG00000198626, ENSG00000155657	284	8	16792	29.5634	0.334764	0.0214507	0.0210705
GOTERM_BP_DIRECT	GO:0001570~vasculogenesis	7	2.25806	0.00034789	ENSG00000112715, ENSG00000129991, ENSG00000135547, ENSG00000141052, ENSG00000185650, ENSG00000112531, ENSG00000133454	284	56	16792	7.39085	0.434049	0.0271023	0.0266219
GOTERM_BP_DIRECT	GO:1903779~regulation of cardiac conduction	7	2.25806	0.00034789	ENSG00000129991, ENSG00000266964, ENSG00000198523, ENSG00000058668, ENSG00000198626, ENSG00000164983, ENSG00000175206	284	56	16792	7.39085	0.434049	0.0271023	0.0266219
GOTERM_BP_DIRECT	GO:0006942~regulation of striated muscle contraction	4	1.29032	0.000369027	ENSG00000159173, ENSG00000111245, ENSG00000134571, ENSG00000160808	284	9	16792	26.2786	0.453292	0.0274422	0.0269558
GOTERM_BP_DIRECT	GO:0048041~focal adhesion assembly	5	1.6129	0.000643192	ENSG00000129474, ENSG00000072110, ENSG00000077522, ENSG00000173156, ENSG00000164741	284	24	16792	12.3181	0.650971	0.0438443	0.0430671
GOTERM_BP_DIRECT	GO:0003009~skeletal muscle contraction	5	1.6129	0.000643192	ENSG00000092054, ENSG00000129991, ENSG00000159173, ENSG00000173991, ENSG00000114854	284	24	16792	12.3181	0.650971	0.0438443	0.0430671
GOTERM_BP_DIRECT	GO:1902083~negative regulation of peptidyl-cysteine S-nitrosylation	3	0.967742	0.000839663	ENSG00000101400, ENSG00000058668, ENSG00000198947	284	3	16792	59.1268	0.746975	0.0528342	0.0518976
GOTERM_BP_DIRECT	GO:0048769~sarcomerogenesis	3	0.967742	0.000839663	ENSG00000173991, ENSG00000155657, ENSG00000140795	284	3	16792	59.1268	0.746975	0.0528342	0.0518976
GOTERM_BP_DIRECT	GO:0048747~muscle fiber development	4	1.29032	0.00119512	ENSG00000141385, ENSG00000128591, ENSG00000111245, ENSG00000198947	284	13	16792	18.1928	0.858632	0.0724155	0.0711319
GOTERM_BP_DIRECT	GO:0007010~cytoskeleton organization	10	3.22581	0.00165824	ENSG00000129474, ENSG00000175084, ENSG00000176014, ENSG00000133816, ENSG00000099204, ENSG00000140416, ENSG00000243156, ENSG00000112186, ENSG00000198947, ENSG00000129116	284	161	16792	3.67247	0.933803	0.0919364	0.0903067
GOTERM_BP_DIRECT	GO:0035995~detection of muscle stretch	3	0.967742	0.00166061	ENSG00000173991, ENSG00000129170, ENSG00000155657	284	4	16792	44.3451	0.934061	0.0919364	0.0903067
GOTERM_BP_DIRECT	GO:0032781~positive regulation of ATPase activity	5	1.6129	0.00173624	ENSG00000118194, ENSG00000198336, ENSG00000140416, ENSG00000134571, ENSG00000160808	284	31	16792	9.53657	0.941747	0.0919364	0.0903067
GOTERM_BP_DIRECT	GO:0042692~muscle cell differentiation	4	1.29032	0.00185446	ENSG00000082014, ENSG00000112531, ENSG00000006652, ENSG00000148677	284	15	16792	15.7671	0.952008	0.0919364	0.0903067
GOTERM_BP_DIRECT	GO:0014898~cardiac muscle hypertrophy in response to stress	4	1.29032	0.00185446	ENSG00000092054, ENSG00000135547, ENSG00000173991, ENSG00000175206	284	15	16792	15.7671	0.952008	0.0919364	0.0903067
GOTERM_BP_DIRECT	GO:0010667~negative regulation of cardiac muscle cell apoptotic process	4	1.29032	0.00185446	ENSG00000166333, ENSG00000135547, ENSG00000141052, ENSG00000164107	284	15	16792	15.7671	0.952008	0.0919364	0.0903067
GOTERM_BP_DIRECT	GO:0002027~regulation of heart rate	5	1.6129	0.0021992	ENSG00000092054, ENSG00000121577, ENSG00000101400, ENSG00000198626, ENSG00000198947	284	33	16792	8.9586	0.972727	0.105365	0.103497
GOTERM_BP_DIRECT	GO:0006182~cGMP biosynthetic process	4	1.29032	0.00225414	ENSG00000120937, ENSG00000240583, ENSG00000164116, ENSG00000175206	284	16	16792	14.7817	0.975076	0.105365	0.103497
GOTERM_BP_DIRECT	GO:1902261~positive regulation of delayed rectifier potassium channel activity	3	0.967742	0.00273689	ENSG00000151320, ENSG00000158286, ENSG00000175206	284	5	16792	35.4761	0.988708	0.124377	0.122172
GOTERM_BP_DIRECT	GO:0003150~muscular septum morphogenesis	3	0.967742	0.00405973	ENSG00000135547, ENSG00000157240, ENSG00000180340	284	6	16792	29.5634	0.998713	0.179506	0.176324
GOTERM_BP_DIRECT	GO:0014883~transition between fast and slow fiber	3	0.967742	0.00562055	ENSG00000092054, ENSG00000159173, ENSG00000114854	284	7	16792	25.34	0.999901	0.235775	0.231595
GOTERM_BP_DIRECT	GO:0060710~chorio-allantoic fusion	3	0.967742	0.00562055	ENSG00000142871, ENSG00000185650, ENSG00000112175	284	7	16792	25.34	0.999901	0.235775	0.231595
GOTERM_BP_DIRECT	GO:0045785~positive regulation of cell adhesion	5	1.6129	0.00581585	ENSG00000133878, ENSG00000198959, ENSG00000112715, ENSG00000140416, ENSG00000173156	284	43	16792	6.8752	0.999928	0.237868	0.233652
GOTERM_BP_DIRECT	GO:0098609~cell-cell adhesion	12	3.87097	0.00646424	ENSG00000163110, ENSG00000144824, ENSG00000107438, ENSG00000067057, ENSG00000112378, ENSG00000178209, ENSG00000111057, ENSG00000124831, ENSG00000124942, ENSG00000122786, ENSG00000134333, ENSG00000097033	284	271	16792	2.61816	0.999975	0.254036	0.249533
GOTERM_BP_DIRECT	GO:0030036~actin cytoskeleton organization	8	2.58065	0.00652172	ENSG00000141298, ENSG00000168334, ENSG00000178104, ENSG00000158186, ENSG00000164741, ENSG00000167549, ENSG00000196923, ENSG00000129116	284	130	16792	3.63857	0.999978	0.254036	0.249533
GOTERM_BP_DIRECT	GO:0061049~cell growth involved in cardiac muscle cell development	3	0.967742	0.00741102	ENSG00000163110, ENSG00000154556, ENSG00000175206	284	8	16792	22.1725	0.999995	0.269432	0.264656
GOTERM_BP_DIRECT	GO:1902305~regulation of sodium ion transmembrane transport	3	0.967742	0.00741102	ENSG00000163681, ENSG00000101400, ENSG00000058668	284	8	16792	22.1725	0.999995	0.269432	0.264656
GOTERM_BP_DIRECT	GO:0030042~actin filament depolymerization	3	0.967742	0.00741102	ENSG00000165410, ENSG00000133816, ENSG00000243156	284	8	16792	22.1725	0.999995	0.269432	0.264656
GOTERM_BP_DIRECT	GO:0001666~response to hypoxia	9	2.90323	0.00885515	ENSG00000109846, ENSG00000112715, ENSG00000129474, ENSG00000141052, ENSG00000107438, ENSG00000198626, ENSG00000134333, ENSG00000198727, ENSG00000175206	284	172	16792	3.09384	1	0.314935	0.309353
GOTERM_BP_DIRECT	GO:0005978~glycogen biosynthetic process	4	1.29032	0.00924464	ENSG00000169764, ENSG00000114480, ENSG00000119938, ENSG00000163754	284	26	16792	9.09642	1	0.321792	0.316088
GOTERM_BP_DIRECT	GO:0008360~regulation of cell shape	8	2.58065	0.00963181	ENSG00000101608, ENSG00000112715, ENSG00000163171, ENSG00000100345, ENSG00000140416, ENSG00000092820, ENSG00000164741, ENSG00000167657	284	140	16792	3.37867	1	0.328284	0.322465
GOTERM_BP_DIRECT	GO:0007519~skeletal muscle tissue development	5	1.6129	0.0106077	ENSG00000165410, ENSG00000092841, ENSG00000129170, ENSG00000160808, ENSG00000198947	284	51	16792	5.79674	1	0.354166	0.347888
GOTERM_BP_DIRECT	GO:0032780~negative regulation of ATPase activity	3	0.967742	0.0116486	ENSG00000129991, ENSG00000118194, ENSG00000198523	284	10	16792	17.738	1	0.37367	0.367046
GOTERM_BP_DIRECT	GO:0055015~ventricular cardiac muscle cell development	3	0.967742	0.0116486	ENSG00000160789, ENSG00000135547, ENSG00000115641	284	10	16792	17.738	1	0.37367	0.367046
GOTERM_BP_DIRECT	GO:0005977~glycogen metabolic process	4	1.29032	0.0125203	ENSG00000169764, ENSG00000114480, ENSG00000119938, ENSG00000213639	284	29	16792	8.15542	1	0.393907	0.386924
GOTERM_BP_DIRECT	GO:0051017~actin filament bundle assembly	4	1.29032	0.0137411	ENSG00000072110, ENSG00000113657, ENSG00000092820, ENSG00000173156	284	30	16792	7.88357	1	0.421454	0.413984
GOTERM_BP_DIRECT	GO:0051764~actin crosslink formation	3	0.967742	0.0140801	ENSG00000072110, ENSG00000113657, ENSG00000118194	284	11	16792	16.1255	1	0.421454	0.413984
GOTERM_BP_DIRECT	GO:0045893~positive regulation of transcription, DNA-templated	17	5.48387	0.0141687	ENSG00000177565, ENSG00000180340, ENSG00000146592, ENSG00000128272, ENSG00000177606, ENSG00000213626, ENSG00000115641, ENSG00000140682, ENSG00000122779, ENSG00000166333, ENSG00000205213, ENSG00000141052, ENSG00000157240, ENSG00000082014, ENSG00000164107, ENSG00000142611, ENSG00000122641	284	515	16792	1.95176	1	0.421454	0.413984
GOTERM_BP_DIRECT	GO:0003007~heart morphogenesis	4	1.29032	0.0163794	ENSG00000112715, ENSG00000111245, ENSG00000134571, ENSG00000164741	284	32	16792	7.39085	1	0.471336	0.462981
GOTERM_BP_DIRECT	GO:0070373~negative regulation of ERK1 and ERK2 cascade	5	1.6129	0.0164417	ENSG00000133878, ENSG00000092820, ENSG00000162772, ENSG00000198947, ENSG00000108861	284	58	16792	5.09713	1	0.471336	0.462981
GOTERM_BP_DIRECT	GO:0034329~cell junction assembly	3	0.967742	0.01671	ENSG00000166333, ENSG00000128591, ENSG00000072163	284	12	16792	14.7817	1	0.471336	0.462981
GOTERM_BP_DIRECT	GO:0060413~atrial septum morphogenesis	3	0.967742	0.0195308	ENSG00000179588, ENSG00000142871, ENSG00000135547	284	13	16792	13.6446	1	0.515362	0.506227
GOTERM_BP_DIRECT	GO:0060047~heart contraction	3	0.967742	0.0195308	ENSG00000129991, ENSG00000159251, ENSG00000111245	284	13	16792	13.6446	1	0.515362	0.506227
GOTERM_BP_DIRECT	GO:0006941~striated muscle contraction	3	0.967742	0.0195308	ENSG00000092054, ENSG00000091482, ENSG00000155657	284	13	16792	13.6446	1	0.515362	0.506227
GOTERM_BP_DIRECT	GO:0007512~adult heart development	3	0.967742	0.0195308	ENSG00000092054, ENSG00000173991, ENSG00000164107	284	13	16792	13.6446	1	0.515362	0.506227
GOTERM_BP_DIRECT	GO:0006874~cellular calcium ion homeostasis	6	1.93548	0.0205065	ENSG00000133657, ENSG00000129991, ENSG00000198523, ENSG00000129170, ENSG00000058668, ENSG00000198626	284	93	16792	3.81463	1	0.532517	0.523078
GOTERM_BP_DIRECT	GO:0030336~negative regulation of cell migration	6	1.93548	0.0222575	ENSG00000113657, ENSG00000126458, ENSG00000140416, ENSG00000164741, ENSG00000057294, ENSG00000169504	284	95	16792	3.73432	1	0.568957	0.558872
GOTERM_BP_DIRECT	GO:0071456~cellular response to hypoxia	6	1.93548	0.0231683	ENSG00000112715, ENSG00000160789, ENSG00000187840, ENSG00000185650, ENSG00000240583, ENSG00000148677	284	96	16792	3.69542	1	0.583127	0.572791
GOTERM_BP_DIRECT	GO:0086005~ventricular cardiac muscle cell action potential	3	0.967742	0.0257173	ENSG00000101400, ENSG00000198626, ENSG00000057294	284	15	16792	11.8254	1	0.63202	0.620816
GOTERM_BP_DIRECT	GO:0001942~hair follicle development	4	1.29032	0.0258834	ENSG00000205213, ENSG00000090861, ENSG00000127863, ENSG00000122641	284	38	16792	6.22387	1	0.63202	0.620816
GOTERM_BP_DIRECT	GO:1900745~positive regulation of p38MAPK cascade	3	0.967742	0.0290692	ENSG00000112715, ENSG00000164107, ENSG00000130222	284	16	16792	11.0863	1	0.666096	0.654289
GOTERM_BP_DIRECT	GO:0006940~regulation of smooth muscle contraction	3	0.967742	0.0290692	ENSG00000129991, ENSG00000130176, ENSG00000167657	284	16	16792	11.0863	1	0.666096	0.654289
GOTERM_BP_DIRECT	GO:0002576~platelet degranulation	6	1.93548	0.0302194	ENSG00000112715, ENSG00000143768, ENSG00000072110, ENSG00000077522, ENSG00000159348, ENSG00000155657	284	103	16792	3.44428	1	0.666096	0.654289
GOTERM_BP_DIRECT	GO:0010460~positive regulation of heart rate	3	0.967742	0.0325847	ENSG00000135547, ENSG00000198626, ENSG00000175206	284	17	16792	10.4341	1	0.666096	0.654289
GOTERM_BP_DIRECT	GO:0048738~cardiac muscle tissue development	3	0.967742	0.0325847	ENSG00000198523, ENSG00000129170, ENSG00000112175	284	17	16792	10.4341	1	0.666096	0.654289
GOTERM_BP_DIRECT	GO:0030224~monocyte differentiation	3	0.967742	0.0325847	ENSG00000112715, ENSG00000100345, ENSG00000177606	284	17	16792	10.4341	1	0.666096	0.654289
GOTERM_BP_DIRECT	GO:0003195~tricuspid valve formation	2	0.645161	0.0334235	ENSG00000179588, ENSG00000135547	284	2	16792	59.1268	1	0.666096	0.654289
GOTERM_BP_DIRECT	GO:0032972~regulation of muscle filament sliding speed	2	0.645161	0.0334235	ENSG00000118194, ENSG00000114854	284	2	16792	59.1268	1	0.666096	0.654289
GOTERM_BP_DIRECT	GO:1903919~negative regulation of actin filament severing	2	0.645161	0.0334235	ENSG00000100345, ENSG00000129170	284	2	16792	59.1268	1	0.666096	0.654289
GOTERM_BP_DIRECT	GO:0086001~cardiac muscle cell action potential	2	0.645161	0.0334235	ENSG00000057294, ENSG00000198947	284	2	16792	59.1268	1	0.666096	0.654289
GOTERM_BP_DIRECT	GO:0060319~primitive erythrocyte differentiation	2	0.645161	0.0334235	ENSG00000179588, ENSG00000112715	284	2	16792	59.1268	1	0.666096	0.654289
GOTERM_BP_DIRECT	GO:0086019~cell-cell signaling involved in cardiac conduction	2	0.645161	0.0334235	ENSG00000158286, ENSG00000057294	284	2	16792	59.1268	1	0.666096	0.654289
GOTERM_BP_DIRECT	GO:0006986~response to unfolded protein	4	1.29032	0.0335458	ENSG00000170276, ENSG00000173641, ENSG00000169271, ENSG00000106211	284	42	16792	5.63112	1	0.666096	0.654289
GOTERM_BP_DIRECT	GO:0097191~extrinsic apoptotic signaling pathway	4	1.29032	0.0335458	ENSG00000006327, ENSG00000111057, ENSG00000170421, ENSG00000122641	284	42	16792	5.63112	1	0.666096	0.654289
GOTERM_BP_DIRECT	GO:0090002~establishment of protein localization to plasma membrane	4	1.29032	0.0335458	ENSG00000077522, ENSG00000092820, ENSG00000057294, ENSG00000197747	284	42	16792	5.63112	1	0.666096	0.654289
GOTERM_BP_DIRECT	GO:0010628~positive regulation of gene expression	10	3.22581	0.0337934	ENSG00000143632, ENSG00000118523, ENSG00000112715, ENSG00000159251, ENSG00000128272, ENSG00000158286, ENSG00000164107, ENSG00000112531, ENSG00000092820, ENSG00000122641	284	262	16792	2.25675	1	0.666096	0.654289
GOTERM_BP_DIRECT	GO:0001525~angiogenesis	9	2.90323	0.0356652	ENSG00000118523, ENSG00000112715, ENSG00000100345, ENSG00000164107, ENSG00000006327, ENSG00000177606, ENSG00000156427, ENSG00000142798, ENSG00000169504	284	223	16792	2.38628	1	0.688518	0.676314
GOTERM_BP_DIRECT	GO:0000122~negative regulation of transcription from RNA polymerase II promoter	20	6.45161	0.0357727	ENSG00000157514, ENSG00000179588, ENSG00000133878, ENSG00000112715, ENSG00000129474, ENSG00000177565, ENSG00000135547, ENSG00000197256, ENSG00000071282, ENSG00000171476, ENSG00000134138, ENSG00000115641, ENSG00000060138, ENSG00000143799, ENSG00000141052, ENSG00000092820, ENSG00000162772, ENSG00000142611, ENSG00000168734, ENSG00000148677	284	720	16792	1.64241	1	0.688518	0.676314
GOTERM_BP_DIRECT	GO:0030334~regulation of cell migration	5	1.6129	0.0362659	ENSG00000129474, ENSG00000109458, ENSG00000160789, ENSG00000113657, ENSG00000162614	284	74	16792	3.99505	1	0.68914	0.676924
GOTERM_BP_DIRECT	GO:0030335~positive regulation of cell migration	8	2.58065	0.0366474	ENSG00000166333, ENSG00000142871, ENSG00000112715, ENSG00000179820, ENSG00000113070, ENSG00000173156, ENSG00000197879, ENSG00000167657	284	184	16792	2.57073	1	0.68914	0.676924
GOTERM_BP_DIRECT	GO:0001701~in utero embryonic development	8	2.58065	0.0392012	ENSG00000060138, ENSG00000112715, ENSG00000121039, ENSG00000100345, ENSG00000164107, ENSG00000140416, ENSG00000108861, ENSG00000133454	284	187	16792	2.52949	1	0.71274	0.700106
GOTERM_BP_DIRECT	GO:0030324~lung development	5	1.6129	0.0394123	ENSG00000118523, ENSG00000112715, ENSG00000187840, ENSG00000156427, ENSG00000070404	284	76	16792	3.88992	1	0.71274	0.700106
GOTERM_BP_DIRECT	GO:0060314~regulation of ryanodine-sensitive calcium-release channel activity	3	0.967742	0.0400807	ENSG00000149596, ENSG00000198523, ENSG00000198947	284	19	16792	9.3358	1	0.71274	0.700106
GOTERM_BP_DIRECT	GO:0010881~regulation of cardiac muscle contraction by regulation of the release of sequestered calcium ion	3	0.967742	0.0400807	ENSG00000198523, ENSG00000198626, ENSG00000198947	284	19	16792	9.3358	1	0.71274	0.700106
GOTERM_BP_DIRECT	GO:0030220~platelet formation	3	0.967742	0.0400807	ENSG00000179588, ENSG00000072110, ENSG00000100345	284	19	16792	9.3358	1	0.71274	0.700106
GOTERM_BP_DIRECT	GO:0043066~negative regulation of apoptotic process	14	4.51613	0.0452621	ENSG00000109846, ENSG00000075945, ENSG00000112715, ENSG00000162409, ENSG00000111057, ENSG00000072163, ENSG00000240583, ENSG00000115641, ENSG00000142871, ENSG00000198959, ENSG00000060138, ENSG00000137331, ENSG00000159251, ENSG00000106211	284	455	16792	1.81928	1	0.796223	0.782109
GOTERM_BP_DIRECT	GO:0010862~positive regulation of pathway-restricted SMAD protein phosphorylation	4	1.29032	0.04699	ENSG00000143768, ENSG00000157110, ENSG00000112175, ENSG00000122641	284	48	16792	4.92723	1	0.797396	0.783261
GOTERM_BP_DIRECT	GO:0000910~cytokinesis	4	1.29032	0.04699	ENSG00000155366, ENSG00000100345, ENSG00000151414, ENSG00000167657	284	48	16792	4.92723	1	0.797396	0.783261
GOTERM_BP_DIRECT	GO:0045663~positive regulation of myoblast differentiation	3	0.967742	0.0481562	ENSG00000166333, ENSG00000115593, ENSG00000129170	284	21	16792	8.44668	1	0.797396	0.783261
GOTERM_BP_DIRECT	GO:0060948~cardiac vascular smooth muscle cell development	2	0.645161	0.0497154	ENSG00000112715, ENSG00000135547	284	3	16792	39.4178	1	0.797396	0.783261
GOTERM_BP_DIRECT	GO:1900037~regulation of cellular response to hypoxia	2	0.645161	0.0497154	ENSG00000129474, ENSG00000106153	284	3	16792	39.4178	1	0.797396	0.783261
GOTERM_BP_DIRECT	GO:2001212~regulation of vasculogenesis	2	0.645161	0.0497154	ENSG00000135547, ENSG00000213853	284	3	16792	39.4178	1	0.797396	0.783261
GOTERM_BP_DIRECT	GO:0003278~apoptotic process involved in heart morphogenesis	2	0.645161	0.0497154	ENSG00000142871, ENSG00000164107	284	3	16792	39.4178	1	0.797396	0.783261
GOTERM_BP_DIRECT	GO:0030241~skeletal muscle myosin thick filament assembly	2	0.645161	0.0497154	ENSG00000173991, ENSG00000155657	284	3	16792	39.4178	1	0.797396	0.783261
GOTERM_BP_DIRECT	GO:0071472~cellular response to salt stress	2	0.645161	0.0497154	ENSG00000185650, ENSG00000240583	284	3	16792	39.4178	1	0.797396	0.783261
GOTERM_BP_DIRECT	GO:0001954~positive regulation of cell-matrix adhesion	3	0.967742	0.0523965	ENSG00000166333, ENSG00000213853, ENSG00000198947	284	22	16792	8.06274	1	0.832239	0.817487
GOTERM_BP_DIRECT	GO:0030308~negative regulation of cell growth	6	1.93548	0.0540405	ENSG00000022267, ENSG00000109846, ENSG00000111245, ENSG00000120937, ENSG00000122641, ENSG00000175206	284	121	16792	2.93191	1	0.850099	0.83503
GOTERM_BP_DIRECT	GO:0042542~response to hydrogen peroxide	4	1.29032	0.0545625	ENSG00000109846, ENSG00000023572, ENSG00000177606, ENSG00000134333	284	51	16792	4.63739	1	0.850135	0.835066
GOTERM_BP_DIRECT	GO:0071320~cellular response to cAMP	4	1.29032	0.0572086	ENSG00000151320, ENSG00000185650, ENSG00000092820, ENSG00000240583	284	52	16792	4.54821	1	0.882955	0.867304
GOTERM_BP_DIRECT	GO:0006470~protein dephosphorylation	6	1.93548	0.0621527	ENSG00000141298, ENSG00000133878, ENSG00000138166, ENSG00000119938, ENSG00000198842, ENSG00000213639	284	126	16792	2.81556	1	0.950297	0.933452
GOTERM_BP_DIRECT	GO:0051599~response to hydrostatic pressure	2	0.645161	0.0657336	ENSG00000058668, ENSG00000170421	284	4	16792	29.5634	1	0.979525	0.962162
GOTERM_BP_DIRECT	GO:0003219~cardiac right ventricle formation	2	0.645161	0.0657336	ENSG00000082014, ENSG00000164107	284	4	16792	29.5634	1	0.979525	0.962162
GOTERM_BP_DIRECT	GO:0034198~cellular response to amino acid starvation	3	0.967742	0.0658605	ENSG00000128272, ENSG00000162772, ENSG00000097033	284	25	16792	7.09521	1	0.979525	0.962162
GOTERM_BP_DIRECT	GO:0043065~positive regulation of apoptotic process	10	3.22581	0.0683669	ENSG00000198959, ENSG00000128272, ENSG00000006327, ENSG00000174307, ENSG00000101210, ENSG00000134333, ENSG00000148677, ENSG00000154358, ENSG00000130222, ENSG00000167657	284	300	16792	1.97089	1	1	0.982875
GOTERM_BP_DIRECT	GO:0042981~regulation of apoptotic process	8	2.58065	0.0695003	ENSG00000122779, ENSG00000143768, ENSG00000072110, ENSG00000077522, ENSG00000112378, ENSG00000162734, ENSG00000112175, ENSG00000167657	284	213	16792	2.22072	1	1	0.982875
GOTERM_BP_DIRECT	GO:0009653~anatomical structure morphogenesis	5	1.6129	0.0699852	ENSG00000142871, ENSG00000137331, ENSG00000111057, ENSG00000174307, ENSG00000156427	284	92	16792	3.21341	1	1	0.982875
GOTERM_BP_DIRECT	GO:0032922~circadian regulation of gene expression	4	1.29032	0.0713212	ENSG00000170955, ENSG00000205213, ENSG00000128272, ENSG00000213639	284	57	16792	4.14925	1	1	0.982875
GOTERM_BP_DIRECT	GO:0008285~negative regulation of cell proliferation	12	3.87097	0.0737367	ENSG00000140682, ENSG00000122779, ENSG00000075945, ENSG00000141052, ENSG00000121769, ENSG00000197256, ENSG00000177606, ENSG00000164741, ENSG00000142227, ENSG00000057294, ENSG00000112175, ENSG00000122641	284	396	16792	1.79172	1	1	0.982875
GOTERM_BP_DIRECT	GO:0031032~actomyosin structure organization	3	0.967742	0.0754029	ENSG00000159251, ENSG00000100345, ENSG00000130176	284	27	16792	6.56964	1	1	0.982875
GOTERM_BP_DIRECT	GO:0070374~positive regulation of ERK1 and ERK2 cascade	7	2.25806	0.0762205	ENSG00000118523, ENSG00000112715, ENSG00000170955, ENSG00000164107, ENSG00000064687, ENSG00000177606, ENSG00000156427	284	175	16792	2.36507	1	1	0.982875
GOTERM_BP_DIRECT	GO:0043406~positive regulation of MAP kinase activity	4	1.29032	0.077363	ENSG00000166333, ENSG00000112715, ENSG00000129474, ENSG00000156427	284	59	16792	4.00859	1	1	0.982875
GOTERM_BP_DIRECT	GO:0040007~growth	3	0.967742	0.080329	ENSG00000112715, ENSG00000112175, ENSG00000122641	284	28	16792	6.33501	1	1	0.982875
GOTERM_BP_DIRECT	GO:0048661~positive regulation of smooth muscle cell proliferation	4	1.29032	0.0804657	ENSG00000198959, ENSG00000085662, ENSG00000113070, ENSG00000177606	284	60	16792	3.94178	1	1	0.982875
GOTERM_BP_DIRECT	GO:0038033~positive regulation of endothelial cell chemotaxis by VEGF-activated vascular endothelial growth factor receptor signaling pathway	2	0.645161	0.0814828	ENSG00000112715, ENSG00000106211	284	5	16792	23.6507	1	1	0.982875
GOTERM_BP_DIRECT	GO:2001046~positive regulation of integrin-mediated signaling pathway	2	0.645161	0.0814828	ENSG00000213853, ENSG00000072163	284	5	16792	23.6507	1	1	0.982875
GOTERM_BP_DIRECT	GO:0035088~establishment or maintenance of apical/basal cell polarity	2	0.645161	0.0814828	ENSG00000092820, ENSG00000169504	284	5	16792	23.6507	1	1	0.982875
GOTERM_BP_DIRECT	GO:0098735~positive regulation of the force of heart contraction	2	0.645161	0.0814828	ENSG00000111245, ENSG00000198626	284	5	16792	23.6507	1	1	0.982875
GOTERM_BP_DIRECT	GO:1902966~positive regulation of protein localization to early endosome	2	0.645161	0.0814828	ENSG00000112715, ENSG00000092820	284	5	16792	23.6507	1	1	0.982875
GOTERM_BP_DIRECT	GO:0045661~regulation of myoblast differentiation	2	0.645161	0.0814828	ENSG00000141052, ENSG00000185650	284	5	16792	23.6507	1	1	0.982875
GOTERM_BP_DIRECT	GO:0051152~positive regulation of smooth muscle cell differentiation	2	0.645161	0.0814828	ENSG00000141052, ENSG00000082014	284	5	16792	23.6507	1	1	0.982875
GOTERM_BP_DIRECT	GO:0090131~mesenchyme migration	2	0.645161	0.0814828	ENSG00000143632, ENSG00000159251	284	5	16792	23.6507	1	1	0.982875
GOTERM_BP_DIRECT	GO:0003231~cardiac ventricle development	2	0.645161	0.0814828	ENSG00000141052, ENSG00000164983	284	5	16792	23.6507	1	1	0.982875
GOTERM_BP_DIRECT	GO:0000086~G2/M transition of mitotic cell cycle	6	1.93548	0.082281	ENSG00000132688, ENSG00000129474, ENSG00000123240, ENSG00000166483, ENSG00000077157, ENSG00000213639	284	137	16792	2.58949	1	1	0.982875
GOTERM_BP_DIRECT	GO:0042149~cellular response to glucose starvation	3	0.967742	0.0853519	ENSG00000128272, ENSG00000162409, ENSG00000097033	284	29	16792	6.11656	1	1	0.982875
GOTERM_BP_DIRECT	GO:0030203~glycosaminoglycan metabolic process	3	0.967742	0.0853519	ENSG00000038427, ENSG00000063660, ENSG00000142798	284	29	16792	6.11656	1	1	0.982875
GOTERM_BP_DIRECT	GO:0035335~peptidyl-tyrosine dephosphorylation	5	1.6129	0.0862931	ENSG00000141298, ENSG00000133878, ENSG00000138166, ENSG00000184489, ENSG00000108861	284	99	16792	2.9862	1	1	0.982875
GOTERM_BP_DIRECT	GO:0060395~SMAD protein signal transduction	4	1.29032	0.0868298	ENSG00000143768, ENSG00000177606, ENSG00000112175, ENSG00000122641	284	62	16792	3.81463	1	1	0.982875
GOTERM_BP_DIRECT	GO:0030032~lamellipodium assembly	3	0.967742	0.0956696	ENSG00000129474, ENSG00000099204, ENSG00000173156	284	31	16792	5.72194	1	1	0.982875
GOTERM_BP_DIRECT	GO:0001765~membrane raft assembly	2	0.645161	0.0969675	ENSG00000213853, ENSG00000197747	284	6	16792	19.7089	1	1	0.982875
GOTERM_BP_DIRECT	GO:0060706~cell differentiation involved in embryonic placenta development	2	0.645161	0.0969675	ENSG00000170421, ENSG00000171345	284	6	16792	19.7089	1	1	0.982875
GOTERM_BP_DIRECT	GO:0060022~hard palate development	2	0.645161	0.0969675	ENSG00000157240, ENSG00000180340	284	6	16792	19.7089	1	1	0.982875
GOTERM_BP_DIRECT	GO:0032288~myelin assembly	2	0.645161	0.0969675	ENSG00000166333, ENSG00000063660	284	6	16792	19.7089	1	1	0.982875
GOTERM_BP_DIRECT	GO:0071474~cellular hyperosmotic response	2	0.645161	0.0969675	ENSG00000060138, ENSG00000240583	284	6	16792	19.7089	1	1	0.982875
GOTERM_BP_DIRECT	GO:0001649~osteoblast differentiation	5	1.6129	0.0989701	ENSG00000038427, ENSG00000142871, ENSG00000205213, ENSG00000167460, ENSG00000115641	284	104	16792	2.84263	1	1	0.982875

## Sheet: ClusterB0vsB3_Upregulated
Category	Term	Count	%	PValue	Genes	List Total	Pop Hits	Pop Total	Fold Enrichment	Bonferroni	Benjamini	FDR
GOTERM_BP_DIRECT	GO:0007411~axon guidance	17	3.71179	1.74315e-06	ENSG00000156687, ENSG00000072832, ENSG00000174684, ENSG00000092421, ENSG00000151150, ENSG00000075213, ENSG00000179915, ENSG00000134121, ENSG00000132670, ENSG00000185070, ENSG00000169855, ENSG00000189056, ENSG00000145934, ENSG00000092964, ENSG00000182168, ENSG00000125266, ENSG00000149557	410	159	16792	4.37895	0.00399602	0.00400403	0.00393779
GOTERM_BP_DIRECT	GO:0002576~platelet degranulation	13	2.83843	7.68748e-06	ENSG00000104112, ENSG00000108679, ENSG00000142192, ENSG00000198668, ENSG00000115414, ENSG00000197746, ENSG00000175899, ENSG00000142168, ENSG00000143933, ENSG00000169851, ENSG00000084234, ENSG00000160014, ENSG00000102265	410	103	16792	5.16922	0.0175032	0.00605941	0.00595917
GOTERM_BP_DIRECT	GO:0007399~nervous system development	22	4.80349	7.91391e-06	ENSG00000162729, ENSG00000105894, ENSG00000182636, ENSG00000072832, ENSG00000173473, ENSG00000092421, ENSG00000139767, ENSG00000142192, ENSG00000136156, ENSG00000181072, ENSG00000157168, ENSG00000110492, ENSG00000152377, ENSG00000169855, ENSG00000122756, ENSG00000079462, ENSG00000204103, ENSG00000127616, ENSG00000081189, ENSG00000185565, ENSG00000092964, ENSG00000149557	410	287	16792	3.13949	0.0180141	0.00605941	0.00595917
GOTERM_BP_DIRECT	GO:0001764~neuron migration	12	2.62009	5.00494e-05	ENSG00000137285, ENSG00000189056, ENSG00000182636, ENSG00000092421, ENSG00000116141, ENSG00000081189, ENSG00000075213, ENSG00000134121, ENSG00000091129, ENSG00000187957, ENSG00000152377, ENSG00000080824	410	105	16792	4.6807	0.108604	0.0236889	0.023297
GOTERM_BP_DIRECT	GO:0010880~regulation of release of sequestered calcium ion into cytosol by sarcoplasmic reticulum	6	1.31004	5.51547e-05	ENSG00000143933, ENSG00000130528, ENSG00000160014, ENSG00000198668, ENSG00000119782, ENSG00000148834	410	18	16792	13.652	0.118997	0.0236889	0.023297
GOTERM_BP_DIRECT	GO:0010881~regulation of cardiac muscle contraction by regulation of the release of sequestered calcium ion	6	1.31004	7.33623e-05	ENSG00000143933, ENSG00000130528, ENSG00000160014, ENSG00000198668, ENSG00000119782, ENSG00000148834	410	19	16792	12.9335	0.155085	0.0236889	0.023297
GOTERM_BP_DIRECT	GO:0000122~negative regulation of transcription from RNA polymerase II promoter	36	7.86026	8.32138e-05	ENSG00000016082, ENSG00000115738, ENSG00000178573, ENSG00000175029, ENSG00000150347, ENSG00000117318, ENSG00000106829, ENSG00000114861, ENSG00000145934, ENSG00000230989, ENSG00000204531, ENSG00000081189, ENSG00000125968, ENSG00000182463, ENSG00000106443, ENSG00000121068, ENSG00000182568, ENSG00000124575, ENSG00000196591, ENSG00000171033, ENSG00000265972, ENSG00000179218, ENSG00000176887, ENSG0000…	410	720	16792	2.0478	0.173991	0.0236889	0.023297
GOTERM_BP_DIRECT	GO:0001975~response to amphetamine	7	1.52838	8.84086e-05	ENSG00000142168, ENSG00000196591, ENSG00000143933, ENSG00000092964, ENSG00000160014, ENSG00000198668, ENSG00000184845	410	31	16792	9.24815	0.18379	0.0236889	0.023297
GOTERM_BP_DIRECT	GO:0006614~SRP-dependent cotranslational protein targeting to membrane	11	2.40175	9.62147e-05	ENSG00000125691, ENSG00000143742, ENSG00000149273, ENSG00000171858, ENSG00000142937, ENSG00000063177, ENSG00000164587, ENSG00000177600, ENSG00000171863, ENSG00000142534, ENSG00000148303	410	94	16792	4.79273	0.198296	0.0236889	0.023297
GOTERM_BP_DIRECT	GO:0045454~cell redox homeostasis	10	2.18341	0.00010313	ENSG00000167004, ENSG00000117450, ENSG00000155660, ENSG00000173221, ENSG00000142669, ENSG00000167815, ENSG00000143870, ENSG00000185624, ENSG00000051523, ENSG00000131871	410	77	16792	5.31897	0.210931	0.0236889	0.023297
GOTERM_BP_DIRECT	GO:0006457~protein folding	15	3.27511	0.000135503	ENSG00000127022, ENSG00000155660, ENSG00000074695, ENSG00000173486, ENSG00000119782, ENSG00000171530, ENSG00000179218, ENSG00000096384, ENSG00000080824, ENSG00000167004, ENSG00000089248, ENSG00000186469, ENSG00000143870, ENSG00000086061, ENSG00000110917	410	180	16792	3.41301	0.267485	0.0277587	0.0272994
GOTERM_BP_DIRECT	GO:0060315~negative regulation of ryanodine-sensitive calcium-release channel activity	5	1.0917	0.000147005	ENSG00000143933, ENSG00000160014, ENSG00000198668, ENSG00000119782, ENSG00000148834	410	12	16792	17.065	0.286587	0.0277587	0.0272994
GOTERM_BP_DIRECT	GO:0007155~cell adhesion	26	5.67686	0.000159483	ENSG00000129244, ENSG00000140937, ENSG00000115414, ENSG00000153774, ENSG00000164176, ENSG00000189056, ENSG00000162692, ENSG00000172889, ENSG00000117155, ENSG00000140545, ENSG00000125266, ENSG00000149557, ENSG00000108679, ENSG00000133110, ENSG00000142192, ENSG00000134121, ENSG00000152377, ENSG00000002586, ENSG00000169855, ENSG00000142156, ENSG00000177707, ENSG00000142173, ENSG00000187244, ENSG0000…	410	459	16792	2.31995	0.306748	0.0277587	0.0272994
GOTERM_BP_DIRECT	GO:0042493~response to drug	20	4.36681	0.000175638	ENSG00000105894, ENSG00000104332, ENSG00000196591, ENSG00000196586, ENSG00000112972, ENSG00000139318, ENSG00000115457, ENSG00000110492, ENSG00000265972, ENSG00000179218, ENSG00000198900, ENSG00000080824, ENSG00000142168, ENSG00000101439, ENSG00000118705, ENSG00000183044, ENSG00000092964, ENSG00000051523, ENSG00000184845, ENSG00000087460	410	304	16792	2.69448	0.332006	0.0277587	0.0272994
GOTERM_BP_DIRECT	GO:0010951~negative regulation of endopeptidase activity	12	2.62009	0.000181271	ENSG00000130303, ENSG00000084234, ENSG00000105825, ENSG00000163536, ENSG00000142192, ENSG00000196104, ENSG00000089220, ENSG00000152377, ENSG00000132386, ENSG00000170542, ENSG00000102265, ENSG00000175899	410	121	16792	4.06176	0.340595	0.0277587	0.0272994
GOTERM_BP_DIRECT	GO:0034220~ion transmembrane transport	16	3.49345	0.000201153	ENSG00000155511, ENSG00000070961, ENSG00000129244, ENSG00000137726, ENSG00000198668, ENSG00000152208, ENSG00000151834, ENSG00000119782, ENSG00000136888, ENSG00000152578, ENSG00000049759, ENSG00000143933, ENSG00000145451, ENSG00000160014, ENSG00000100554, ENSG00000145864	410	210	16792	3.12046	0.370038	0.028878	0.0284003
GOTERM_BP_DIRECT	GO:0043524~negative regulation of neuron apoptotic process	12	2.62009	0.000387295	ENSG00000142168, ENSG00000122756, ENSG00000016082, ENSG00000081189, ENSG00000100600, ENSG00000152192, ENSG00000134121, ENSG00000110492, ENSG00000123384, ENSG00000277586, ENSG00000145864, ENSG00000096384	410	132	16792	3.72328	0.589257	0.0523304	0.0514647
GOTERM_BP_DIRECT	GO:0000184~nuclear-transcribed mRNA catabolic process, nonsense-mediated decay	11	2.40175	0.000661363	ENSG00000125691, ENSG00000149273, ENSG00000171858, ENSG00000142937, ENSG00000063177, ENSG00000164587, ENSG00000177600, ENSG00000171863, ENSG00000142534, ENSG00000221914, ENSG00000148303	410	119	16792	3.78586	0.781212	0.0843801	0.0829842
GOTERM_BP_DIRECT	GO:1901844~regulation of cell communication by electrical coupling involved in cardiac conduction	4	0.873362	0.000733308	ENSG00000143933, ENSG00000130528, ENSG00000160014, ENSG00000198668	410	8	16792	20.478	0.81456	0.0843801	0.0829842
GOTERM_BP_DIRECT	GO:0007568~aging	13	2.83843	0.000734698	ENSG00000127022, ENSG00000070961, ENSG00000198886, ENSG00000115457, ENSG00000132386, ENSG00000118432, ENSG00000142168, ENSG00000162692, ENSG00000118705, ENSG00000183044, ENSG00000129757, ENSG00000123384, ENSG00000102265	410	165	16792	3.22684	0.815152	0.0843801	0.0829842
GOTERM_BP_DIRECT	GO:0060384~innervation	5	1.0917	0.000809266	ENSG00000016082, ENSG00000152192, ENSG00000198722, ENSG00000141622, ENSG00000145864	410	18	16792	11.3767	0.844271	0.0885182	0.0870539
GOTERM_BP_DIRECT	GO:0042220~response to cocaine	6	1.31004	0.00097924	ENSG00000196591, ENSG00000198695, ENSG00000092964, ENSG00000118432, ENSG00000096384, ENSG00000080824	410	32	16792	7.67927	0.894645	0.100419	0.0987582
GOTERM_BP_DIRECT	GO:0060314~regulation of ryanodine-sensitive calcium-release channel activity	5	1.0917	0.00100551	ENSG00000143933, ENSG00000130528, ENSG00000160014, ENSG00000198668, ENSG00000119782	410	19	16792	10.7779	0.900819	0.100419	0.0987582
GOTERM_BP_DIRECT	GO:0060316~positive regulation of ryanodine-sensitive calcium-release channel activity	4	0.873362	0.00108013	ENSG00000143933, ENSG00000160014, ENSG00000198668, ENSG00000148834	410	9	16792	18.2027	0.916458	0.103378	0.101667
GOTERM_BP_DIRECT	GO:0021762~substantia nigra development	7	1.52838	0.00116099	ENSG00000075624, ENSG00000143933, ENSG00000044574, ENSG00000166165, ENSG00000160014, ENSG00000176788, ENSG00000198668	410	49	16792	5.85087	0.930632	0.106671	0.104907
GOTERM_BP_DIRECT	GO:2000727~positive regulation of cardiac muscle cell differentiation	4	0.873362	0.00151526	ENSG00000081189, ENSG00000157168, ENSG00000125266, ENSG00000114861	410	10	16792	16.3824	0.969291	0.133867	0.131653
GOTERM_BP_DIRECT	GO:0019083~viral transcription	10	2.18341	0.00166654	ENSG00000125691, ENSG00000149273, ENSG00000171858, ENSG00000142937, ENSG00000063177, ENSG00000164587, ENSG00000177600, ENSG00000171863, ENSG00000142534, ENSG00000148303	410	112	16792	3.65679	0.978317	0.134957	0.132725
GOTERM_BP_DIRECT	GO:0030801~positive regulation of cyclic nucleotide metabolic process	3	0.655022	0.00174683	ENSG00000143933, ENSG00000160014, ENSG00000198668	410	3	16792	40.9561	0.981975	0.134957	0.132725
GOTERM_BP_DIRECT	GO:0048880~sensory system development	3	0.655022	0.00174683	ENSG00000016082, ENSG00000075213, ENSG00000152192	410	3	16792	40.9561	0.981975	0.134957	0.132725
GOTERM_BP_DIRECT	GO:0032465~regulation of cytokinesis	5	1.0917	0.00179123	ENSG00000143933, ENSG00000160014, ENSG00000147400, ENSG00000198668, ENSG00000078142	410	22	16792	9.3082	0.983725	0.134957	0.132725
GOTERM_BP_DIRECT	GO:0061077~chaperone-mediated protein folding	6	1.31004	0.00191871	ENSG00000127022, ENSG00000166794, ENSG00000155660, ENSG00000173486, ENSG00000119782, ENSG00000179218	410	37	16792	6.64153	0.987863	0.134957	0.132725
GOTERM_BP_DIRECT	GO:0035094~response to nicotine	6	1.31004	0.00191871	ENSG00000162692, ENSG00000196591, ENSG00000198695, ENSG00000183044, ENSG00000198886, ENSG00000118432	410	37	16792	6.64153	0.987863	0.134957	0.132725
GOTERM_BP_DIRECT	GO:0006413~translational initiation	11	2.40175	0.00193887	ENSG00000125691, ENSG00000149273, ENSG00000171858, ENSG00000142937, ENSG00000063177, ENSG00000161960, ENSG00000164587, ENSG00000177600, ENSG00000171863, ENSG00000142534, ENSG00000148303	410	137	16792	3.28845	0.988414	0.134957	0.132725
GOTERM_BP_DIRECT	GO:0060291~long-term synaptic potentiation	6	1.31004	0.00216593	ENSG00000105894, ENSG00000189056, ENSG00000220205, ENSG00000118160, ENSG00000184845, ENSG00000145632	410	38	16792	6.46675	0.99313	0.142147	0.139795
GOTERM_BP_DIRECT	GO:0006695~cholesterol biosynthetic process	6	1.31004	0.00216593	ENSG00000052802, ENSG00000067064, ENSG00000149809, ENSG00000112972, ENSG00000079459, ENSG00000160752	410	38	16792	6.46675	0.99313	0.142147	0.139795
GOTERM_BP_DIRECT	GO:0000302~response to reactive oxygen species	6	1.31004	0.00243556	ENSG00000142168, ENSG00000068001, ENSG00000117450, ENSG00000167815, ENSG00000185624, ENSG00000051523	410	39	16792	6.30094	0.996307	0.148087	0.145637
GOTERM_BP_DIRECT	GO:0007223~Wnt signaling pathway, calcium modulating pathway	6	1.31004	0.00243556	ENSG00000148737, ENSG00000143933, ENSG00000163251, ENSG00000160014, ENSG00000186469, ENSG00000198668	410	39	16792	6.30094	0.996307	0.148087	0.145637
GOTERM_BP_DIRECT	GO:0007420~brain development	13	2.83843	0.00244985	ENSG00000070961, ENSG00000112972, ENSG00000253729, ENSG00000132872, ENSG00000189056, ENSG00000079462, ENSG00000144724, ENSG00000101439, ENSG00000163041, ENSG00000166165, ENSG00000125968, ENSG00000092964, ENSG00000182168	410	190	16792	2.80226	0.996426	0.148087	0.145637
GOTERM_BP_DIRECT	GO:0007190~activation of adenylate cyclase activity	6	1.31004	0.00272877	ENSG00000143933, ENSG00000160014, ENSG00000198668, ENSG00000184845, ENSG00000087460, ENSG00000078295	410	40	16792	6.14341	0.99812	0.1567	0.154108
GOTERM_BP_DIRECT	GO:0018279~protein N-linked glycosylation via asparagine	6	1.31004	0.00272877	ENSG00000104723, ENSG00000074695, ENSG00000118705, ENSG00000244038, ENSG00000163527, ENSG00000198856	410	40	16792	6.14341	0.99812	0.1567	0.154108
GOTERM_BP_DIRECT	GO:0043065~positive regulation of apoptotic process	17	3.71179	0.00290712	ENSG00000105894, ENSG00000104332, ENSG00000104765, ENSG00000150093, ENSG00000117318, ENSG00000253729, ENSG00000139318, ENSG00000198722, ENSG00000265972, ENSG00000118432, ENSG00000142168, ENSG00000152192, ENSG00000124766, ENSG00000189403, ENSG00000182168, ENSG00000183049, ENSG00000086061	410	300	16792	2.32085	0.998753	0.16287	0.160175
GOTERM_BP_DIRECT	GO:0045944~positive regulation of transcription from RNA polymerase II promoter	39	8.51528	0.00320428	ENSG00000182636, ENSG00000074842, ENSG00000016082, ENSG00000068001, ENSG00000178573, ENSG00000071794, ENSG00000175029, ENSG00000196586, ENSG00000105419, ENSG00000114126, ENSG00000114861, ENSG00000167081, ENSG00000204531, ENSG00000118418, ENSG00000081189, ENSG00000164032, ENSG00000143013, ENSG00000196591, ENSG00000173473, ENSG00000142192, ENSG00000253729, ENSG00000157168, ENSG00000113387, ENSG0000…	410	981	16792	1.62822	0.999371	0.167989	0.16521
GOTERM_BP_DIRECT	GO:0007566~embryo implantation	6	1.31004	0.00339051	ENSG00000142168, ENSG00000172270, ENSG00000113494, ENSG00000101439, ENSG00000077942, ENSG00000163041	410	42	16792	5.85087	0.999591	0.167989	0.16521
GOTERM_BP_DIRECT	GO:0006986~response to unfolded protein	6	1.31004	0.00339051	ENSG00000145050, ENSG00000163527, ENSG00000086061, ENSG00000139644, ENSG00000096384, ENSG00000080824	410	42	16792	5.85087	0.999591	0.167989	0.16521
GOTERM_BP_DIRECT	GO:0032516~positive regulation of phosphoprotein phosphatase activity	4	0.873362	0.00342024	ENSG00000143933, ENSG00000160014, ENSG00000198668, ENSG00000096384	410	13	16792	12.6019	0.999618	0.167989	0.16521
GOTERM_BP_DIRECT	GO:0034975~protein folding in endoplasmic reticulum	4	0.873362	0.00342024	ENSG00000127022, ENSG00000167004, ENSG00000044574, ENSG00000179218	410	13	16792	12.6019	0.999618	0.167989	0.16521
GOTERM_BP_DIRECT	GO:0071514~genetic imprinting	3	0.655022	0.00343731	ENSG00000182636, ENSG00000129757, ENSG00000087460	410	4	16792	30.7171	0.999633	0.167989	0.16521
GOTERM_BP_DIRECT	GO:0007416~synapse assembly	7	1.52838	0.00361095	ENSG00000163251, ENSG00000179915, ENSG00000152192, ENSG00000091129, ENSG00000157168, ENSG00000187957, ENSG00000184845	410	61	16792	4.69988	0.999754	0.172799	0.16994
GOTERM_BP_DIRECT	GO:0010977~negative regulation of neuron projection development	6	1.31004	0.00416035	ENSG00000072832, ENSG00000196591, ENSG00000144724, ENSG00000075213, ENSG00000123384, ENSG00000152377	410	44	16792	5.58492	0.999931	0.192544	0.189359
GOTERM_BP_DIRECT	GO:0010001~glial cell differentiation	4	0.873362	0.00427503	ENSG00000189056, ENSG00000103260, ENSG00000172020, ENSG00000187957	410	14	16792	11.7017	0.999947	0.192544	0.189359
GOTERM_BP_DIRECT	GO:0008299~isoprenoid biosynthetic process	4	0.873362	0.00427503	ENSG00000067064, ENSG00000112972, ENSG00000079459, ENSG00000160752	410	14	16792	11.7017	0.999947	0.192544	0.189359
GOTERM_BP_DIRECT	GO:0043388~positive regulation of DNA binding	5	1.0917	0.00446918	ENSG00000016082, ENSG00000143933, ENSG00000160014, ENSG00000198668, ENSG00000189403	410	28	16792	7.31359	0.999966	0.197418	0.194152
GOTERM_BP_DIRECT	GO:0051343~positive regulation of cyclic-nucleotide phosphodiesterase activity	3	0.655022	0.00563664	ENSG00000143933, ENSG00000160014, ENSG00000198668	410	5	16792	24.5737	0.999998	0.235407	0.231512
GOTERM_BP_DIRECT	GO:0090074~negative regulation of protein homodimerization activity	3	0.655022	0.00563664	ENSG00000016082, ENSG00000044574, ENSG00000125968	410	5	16792	24.5737	0.999998	0.235407	0.231512
GOTERM_BP_DIRECT	GO:0003211~cardiac ventricle formation	3	0.655022	0.00563664	ENSG00000081189, ENSG00000124766, ENSG00000176887	410	5	16792	24.5737	0.999998	0.235407	0.231512
GOTERM_BP_DIRECT	GO:0021510~spinal cord development	5	1.0917	0.00575768	ENSG00000105894, ENSG00000092964, ENSG00000124766, ENSG00000277586, ENSG00000176887	410	30	16792	6.82602	0.999998	0.236168	0.232261
GOTERM_BP_DIRECT	GO:0009749~response to glucose	7	1.52838	0.00617706	ENSG00000148737, ENSG00000220205, ENSG00000142173, ENSG00000119782, ENSG00000265972, ENSG00000136943, ENSG00000131871	410	68	16792	4.21607	0.999999	0.248925	0.244807
GOTERM_BP_DIRECT	GO:0071560~cellular response to transforming growth factor beta stimulus	6	1.31004	0.00661756	ENSG00000104332, ENSG00000196591, ENSG00000068001, ENSG00000081189, ENSG00000133110, ENSG00000134871	410	49	16792	5.01503	1	0.262078	0.257743
GOTERM_BP_DIRECT	GO:0009306~protein secretion	5	1.0917	0.00727245	ENSG00000127022, ENSG00000155660, ENSG00000089248, ENSG00000173267, ENSG00000087460	410	32	16792	6.39939	1	0.283133	0.278449
GOTERM_BP_DIRECT	GO:0002027~regulation of heart rate	5	1.0917	0.0081195	ENSG00000143933, ENSG00000075213, ENSG00000130528, ENSG00000160014, ENSG00000198668	410	33	16792	6.20547	1	0.310842	0.305699
GOTERM_BP_DIRECT	GO:0008344~adult locomotory behavior	6	1.31004	0.00850137	ENSG00000174938, ENSG00000115738, ENSG00000142192, ENSG00000134121, ENSG00000173267, ENSG00000167081	410	52	16792	4.7257	1	0.320125	0.314829
GOTERM_BP_DIRECT	GO:0007413~axonal fasciculation	4	0.873362	0.00891701	ENSG00000182636, ENSG00000075213, ENSG00000091129, ENSG00000118432	410	18	16792	9.10136	1	0.321727	0.316405
GOTERM_BP_DIRECT	GO:0051412~response to corticosterone	4	0.873362	0.00891701	ENSG00000143933, ENSG00000160014, ENSG00000198668, ENSG00000277586	410	18	16792	9.10136	1	0.321727	0.316405
GOTERM_BP_DIRECT	GO:0050919~negative chemotaxis	5	1.0917	0.00902875	ENSG00000153993, ENSG00000092421, ENSG00000170381, ENSG00000075213, ENSG00000185070	410	34	16792	6.02296	1	0.321727	0.316405
GOTERM_BP_DIRECT	GO:0007417~central nervous system development	9	1.96507	0.00910417	ENSG00000189056, ENSG00000182636, ENSG00000148516, ENSG00000117318, ENSG00000163536, ENSG00000091129, ENSG00000187957, ENSG00000106341, ENSG00000106278	410	120	16792	3.07171	1	0.321727	0.316405
GOTERM_BP_DIRECT	GO:0055114~oxidation-reduction process	25	5.45852	0.0105064	ENSG00000164904, ENSG00000173221, ENSG00000175029, ENSG00000142168, ENSG00000083123, ENSG00000162692, ENSG00000167468, ENSG00000167004, ENSG00000117450, ENSG00000142669, ENSG00000134824, ENSG00000129235, ENSG00000197580, ENSG00000052802, ENSG00000106853, ENSG00000145284, ENSG00000169710, ENSG00000149809, ENSG00000182551, ENSG00000079459, ENSG00000167815, ENSG00000169738, ENSG00000148834, ENSG0000…	410	592	16792	1.72956	1	0.365654	0.359605
GOTERM_BP_DIRECT	GO:0071870~cellular response to catecholamine stimulus	3	0.655022	0.0114601	ENSG00000186469, ENSG00000184845, ENSG00000087460	410	7	16792	17.5526	1	0.387116	0.380712
GOTERM_BP_DIRECT	GO:1901841~regulation of high voltage-gated calcium channel activity	3	0.655022	0.0114601	ENSG00000143933, ENSG00000160014, ENSG00000198668	410	7	16792	17.5526	1	0.387116	0.380712
GOTERM_BP_DIRECT	GO:0016337~single organismal cell-cell adhesion	8	1.74672	0.0117185	ENSG00000162692, ENSG00000172260, ENSG00000145934, ENSG00000177707, ENSG00000136153, ENSG00000091129, ENSG00000040731, ENSG00000272398	410	101	16792	3.24405	1	0.388801	0.382369
GOTERM_BP_DIRECT	GO:0045666~positive regulation of neuron differentiation	7	1.52838	0.0118485	ENSG00000196628, ENSG00000148516, ENSG00000081189, ENSG00000091129, ENSG00000177508, ENSG00000176887, ENSG00000108960	410	78	16792	3.67555	1	0.388801	0.382369
GOTERM_BP_DIRECT	GO:0010628~positive regulation of gene expression	14	3.05677	0.0121763	ENSG00000149273, ENSG00000115738, ENSG00000077942, ENSG00000151150, ENSG00000115414, ENSG00000179218, ENSG00000170542, ENSG00000176887, ENSG00000204531, ENSG00000081189, ENSG00000089248, ENSG00000125968, ENSG00000152192, ENSG00000107796	410	262	16792	2.18849	1	0.39393	0.387413
GOTERM_BP_DIRECT	GO:0001568~blood vessel development	5	1.0917	0.0133203	ENSG00000172889, ENSG00000148737, ENSG00000081189, ENSG00000164692, ENSG00000169604	410	38	16792	5.38896	1	0.424956	0.417926
GOTERM_BP_DIRECT	GO:0071305~cellular response to vitamin D	3	0.655022	0.0150357	ENSG00000105894, ENSG00000104332, ENSG00000070961	410	8	16792	15.3585	1	0.47311	0.465283
GOTERM_BP_DIRECT	GO:0016079~synaptic vesicle exocytosis	4	0.873362	0.015664	ENSG00000100505, ENSG00000220205, ENSG00000163618, ENSG00000198722	410	22	16792	7.44656	1	0.476891	0.469002
GOTERM_BP_DIRECT	GO:0006936~muscle contraction	8	1.74672	0.0157159	ENSG00000230989, ENSG00000100836, ENSG00000143933, ENSG00000143549, ENSG00000130528, ENSG00000160014, ENSG00000198668, ENSG00000107796	410	107	16792	3.06214	1	0.476891	0.469002
GOTERM_BP_DIRECT	GO:0098609~cell-cell adhesion	14	3.05677	0.0157787	ENSG00000172270, ENSG00000128641, ENSG00000156687, ENSG00000044574, ENSG00000117519, ENSG00000196586, ENSG00000096384, ENSG00000134884, ENSG00000138413, ENSG00000169710, ENSG00000082153, ENSG00000117450, ENSG00000126777, ENSG00000148303	410	271	16792	2.11581	1	0.476891	0.469002
GOTERM_BP_DIRECT	GO:0001523~retinoid metabolic process	6	1.31004	0.0163083	ENSG00000197580, ENSG00000213420, ENSG00000147257, ENSG00000114115, ENSG00000123384, ENSG00000076716	410	61	16792	4.02847	1	0.486497	0.478449
GOTERM_BP_DIRECT	GO:0016525~negative regulation of angiogenesis	6	1.31004	0.0173953	ENSG00000105894, ENSG00000196628, ENSG00000170381, ENSG00000134871, ENSG00000263001, ENSG00000132386	410	62	16792	3.96349	1	0.512268	0.503793
GOTERM_BP_DIRECT	GO:0043044~ATP-dependent chromatin remodeling	4	0.873362	0.0176945	ENSG00000196591, ENSG00000075624, ENSG00000173473, ENSG00000127616	410	23	16792	7.1228	1	0.514485	0.505974
GOTERM_BP_DIRECT	GO:0006338~chromatin remodeling	7	1.52838	0.0184721	ENSG00000196591, ENSG00000173473, ENSG00000127616, ENSG00000185787, ENSG00000153922, ENSG00000198900, ENSG00000182568	410	86	16792	3.33364	1	0.523831	0.515165
GOTERM_BP_DIRECT	GO:0001822~kidney development	7	1.52838	0.0184721	ENSG00000068001, ENSG00000150347, ENSG00000129757, ENSG00000154734, ENSG00000132386, ENSG00000176887, ENSG00000196549	410	86	16792	3.33364	1	0.523831	0.515165
GOTERM_BP_DIRECT	GO:0000086~G2/M transition of mitotic cell cycle	9	1.96507	0.0190415	ENSG00000143933, ENSG00000167552, ENSG00000113558, ENSG00000160014, ENSG00000147400, ENSG00000198668, ENSG00000074054, ENSG00000221914, ENSG00000080824	410	137	16792	2.69055	1	0.526968	0.51825
GOTERM_BP_DIRECT	GO:0010629~negative regulation of gene expression	9	1.96507	0.0190415	ENSG00000104332, ENSG00000115738, ENSG00000204531, ENSG00000081189, ENSG00000089248, ENSG00000257727, ENSG00000131507, ENSG00000132386, ENSG00000176887	410	137	16792	2.69055	1	0.526968	0.51825
GOTERM_BP_DIRECT	GO:0035235~ionotropic glutamate receptor signaling pathway	4	0.873362	0.0198646	ENSG00000155511, ENSG00000142192, ENSG00000152208, ENSG00000152578	410	24	16792	6.82602	1	0.543202	0.534216
GOTERM_BP_DIRECT	GO:0010976~positive regulation of neuron projection development	7	1.52838	0.0215017	ENSG00000105894, ENSG00000189056, ENSG00000172260, ENSG00000183049, ENSG00000132386, ENSG00000118432, ENSG00000149557	410	89	16792	3.22127	1	0.581051	0.571439
GOTERM_BP_DIRECT	GO:0030198~extracellular matrix organization	11	2.40175	0.0220231	ENSG00000172270, ENSG00000162692, ENSG00000142156, ENSG00000077942, ENSG00000150093, ENSG00000142173, ENSG00000164692, ENSG00000133110, ENSG00000134871, ENSG00000142192, ENSG00000115414	410	196	16792	2.29856	1	0.588223	0.578491
GOTERM_BP_DIRECT	GO:0061564~axon development	3	0.655022	0.0234	ENSG00000104722, ENSG00000172020, ENSG00000277586	410	10	16792	12.2868	1	0.614937	0.604764
GOTERM_BP_DIRECT	GO:0001755~neural crest cell migration	5	1.0917	0.0235587	ENSG00000153993, ENSG00000016082, ENSG00000092421, ENSG00000170381, ENSG00000075213	410	45	16792	4.55068	1	0.614937	0.604764
GOTERM_BP_DIRECT	GO:0050999~regulation of nitric-oxide synthase activity	4	0.873362	0.0246247	ENSG00000143933, ENSG00000160014, ENSG00000198668, ENSG00000080824	410	26	16792	6.30094	1	0.621572	0.611289
GOTERM_BP_DIRECT	GO:0006027~glycosaminoglycan catabolic process	4	0.873362	0.0246247	ENSG00000068001, ENSG00000213420, ENSG00000147257, ENSG00000076716	410	26	16792	6.30094	1	0.621572	0.611289
GOTERM_BP_DIRECT	GO:0048843~negative regulation of axon extension involved in axon guidance	4	0.873362	0.0246247	ENSG00000153993, ENSG00000092421, ENSG00000170381, ENSG00000075213	410	26	16792	6.30094	1	0.621572	0.611289
GOTERM_BP_DIRECT	GO:0035987~endodermal cell differentiation	4	0.873362	0.0272147	ENSG00000142156, ENSG00000230989, ENSG00000134871, ENSG00000115414	410	27	16792	6.06757	1	0.672175	0.661055
GOTERM_BP_DIRECT	GO:0055007~cardiac muscle cell differentiation	4	0.873362	0.0272147	ENSG00000150093, ENSG00000157168, ENSG00000179218, ENSG00000114861	410	27	16792	6.06757	1	0.672175	0.661055
GOTERM_BP_DIRECT	GO:0001775~cell activation	3	0.655022	0.0281453	ENSG00000101439, ENSG00000272398, ENSG00000102265	410	11	16792	11.1698	1	0.680524	0.669266
GOTERM_BP_DIRECT	GO:0033197~response to vitamin E	3	0.655022	0.0281453	ENSG00000081189, ENSG00000112972, ENSG00000119782	410	11	16792	11.1698	1	0.680524	0.669266
GOTERM_BP_DIRECT	GO:0051603~proteolysis involved in cellular protein catabolic process	5	1.0917	0.0290804	ENSG00000100600, ENSG00000044574, ENSG00000136378, ENSG00000136943, ENSG00000174080	410	48	16792	4.26626	1	0.69546	0.683955
GOTERM_BP_DIRECT	GO:0000226~microtubule cytoskeleton organization	6	1.31004	0.0293686	ENSG00000170390, ENSG00000072832, ENSG00000135525, ENSG00000116141, ENSG00000074054, ENSG00000277586	410	71	16792	3.46108	1	0.69546	0.683955
GOTERM_BP_DIRECT	GO:0050766~positive regulation of phagocytosis	4	0.873362	0.0328124	ENSG00000169223, ENSG00000179218, ENSG00000183049, ENSG00000051523	410	29	16792	5.64912	1	0.741252	0.728989
GOTERM_BP_DIRECT	GO:0007157~heterophilic cell-cell adhesion via plasma membrane cell adhesion molecules	5	1.0917	0.0331526	ENSG00000162692, ENSG00000145934, ENSG00000177707, ENSG00000179915, ENSG00000152208	410	50	16792	4.09561	1	0.741252	0.728989
GOTERM_BP_DIRECT	GO:0060766~negative regulation of androgen receptor signaling pathway	3	0.655022	0.0332386	ENSG00000104332, ENSG00000127616, ENSG00000114861	410	12	16792	10.239	1	0.741252	0.728989
GOTERM_BP_DIRECT	GO:0007191~adenylate cyclase-activating dopamine receptor signaling pathway	3	0.655022	0.0332386	ENSG00000186469, ENSG00000184845, ENSG00000087460	410	12	16792	10.239	1	0.741252	0.728989
GOTERM_BP_DIRECT	GO:0019430~removal of superoxide radicals	3	0.655022	0.0332386	ENSG00000142168, ENSG00000117450, ENSG00000167815	410	12	16792	10.239	1	0.741252	0.728989
GOTERM_BP_DIRECT	GO:0048596~embryonic camera-type eye morphogenesis	3	0.655022	0.0332386	ENSG00000148516, ENSG00000163251, ENSG00000121068	410	12	16792	10.239	1	0.741252	0.728989
GOTERM_BP_DIRECT	GO:0007269~neurotransmitter secretion	5	1.0917	0.0353071	ENSG00000139220, ENSG00000220205, ENSG00000157680, ENSG00000179915, ENSG00000198722	410	51	16792	4.0153	1	0.779811	0.766911
GOTERM_BP_DIRECT	GO:0045892~negative regulation of transcription, DNA-templated	20	4.36681	0.0365845	ENSG00000104332, ENSG00000196591, ENSG00000115738, ENSG00000175029, ENSG00000150347, ENSG00000117318, ENSG00000176788, ENSG00000114126, ENSG00000157168, ENSG00000179218, ENSG00000114861, ENSG00000164683, ENSG00000148516, ENSG00000148737, ENSG00000127616, ENSG00000135272, ENSG00000125968, ENSG00000129757, ENSG00000163346, ENSG00000121068	410	499	16792	1.64153	1	0.799055	0.785836
GOTERM_BP_DIRECT	GO:0008284~positive regulation of cell proliferation	19	4.14847	0.0370903	ENSG00000105894, ENSG00000104332, ENSG00000175130, ENSG00000016082, ENSG00000196591, ENSG00000150093, ENSG00000157168, ENSG00000115414, ENSG00000179218, ENSG00000176887, ENSG00000113594, ENSG00000135334, ENSG00000122756, ENSG00000101439, ENSG00000124766, ENSG00000125266, ENSG00000102265, ENSG00000121068, ENSG00000187109	410	466	16792	1.66988	1	0.799055	0.785836
GOTERM_BP_DIRECT	GO:0071333~cellular response to glucose stimulus	5	1.0917	0.0375409	ENSG00000081189, ENSG00000198722, ENSG00000124766, ENSG00000132386, ENSG00000051523	410	52	16792	3.93809	1	0.799055	0.785836
GOTERM_BP_DIRECT	GO:0001967~suckling behavior	3	0.655022	0.0386601	ENSG00000122756, ENSG00000142192, ENSG00000152192	410	13	16792	9.45141	1	0.799055	0.785836
GOTERM_BP_DIRECT	GO:0060134~prepulse inhibition	3	0.655022	0.0386601	ENSG00000179915, ENSG00000152208, ENSG00000184845	410	13	16792	9.45141	1	0.799055	0.785836
GOTERM_BP_DIRECT	GO:0010952~positive regulation of peptidase activity	3	0.655022	0.0386601	ENSG00000077942, ENSG00000142192, ENSG00000115414	410	13	16792	9.45141	1	0.799055	0.785836
GOTERM_BP_DIRECT	GO:0050901~leukocyte tethering or rolling	3	0.655022	0.0386601	ENSG00000162692, ENSG00000150093, ENSG00000114631	410	13	16792	9.45141	1	0.799055	0.785836
GOTERM_BP_DIRECT	GO:0030513~positive regulation of BMP signaling pathway	4	0.873362	0.0389613	ENSG00000163132, ENSG00000147257, ENSG00000141622, ENSG00000176887	410	31	16792	5.28466	1	0.799055	0.785836
GOTERM_BP_DIRECT	GO:0040008~regulation of growth	5	1.0917	0.0398541	ENSG00000182636, ENSG00000172020, ENSG00000163931, ENSG00000185787, ENSG00000185115	410	53	16792	3.86378	1	0.810132	0.79673
GOTERM_BP_DIRECT	GO:0001649~osteoblast differentiation	7	1.52838	0.0416601	ENSG00000104332, ENSG00000142156, ENSG00000169710, ENSG00000081189, ENSG00000163041, ENSG00000125844, ENSG00000142534	410	104	16792	2.75666	1	0.839415	0.825529
GOTERM_BP_DIRECT	GO:0046677~response to antibiotic	4	0.873362	0.0422395	ENSG00000142168, ENSG00000068001, ENSG00000125968, ENSG00000080824	410	32	16792	5.11951	1	0.842694	0.828753
GOTERM_BP_DIRECT	GO:1901224~positive regulation of NIK/NF-kappaB signaling	3	0.655022	0.0443909	ENSG00000149273, ENSG00000189403, ENSG00000179218	410	14	16792	8.77631	1	0.842694	0.828753
GOTERM_BP_DIRECT	GO:0070208~protein heterotrimerization	3	0.655022	0.0443909	ENSG00000142156, ENSG00000142173, ENSG00000164692	410	14	16792	8.77631	1	0.842694	0.828753
GOTERM_BP_DIRECT	GO:0005513~detection of calcium ion	3	0.655022	0.0443909	ENSG00000143933, ENSG00000160014, ENSG00000198668	410	14	16792	8.77631	1	0.842694	0.828753
GOTERM_BP_DIRECT	GO:2000678~negative regulation of transcription regulatory region DNA binding	3	0.655022	0.0443909	ENSG00000164683, ENSG00000163132, ENSG00000176887	410	14	16792	8.77631	1	0.842694	0.828753
GOTERM_BP_DIRECT	GO:0010875~positive regulation of cholesterol efflux	3	0.655022	0.0443909	ENSG00000100979, ENSG00000123384, ENSG00000100906	410	14	16792	8.77631	1	0.842694	0.828753
GOTERM_BP_DIRECT	GO:0010801~negative regulation of peptidyl-threonine phosphorylation	3	0.655022	0.0443909	ENSG00000143933, ENSG00000160014, ENSG00000198668	410	14	16792	8.77631	1	0.842694	0.828753
GOTERM_BP_DIRECT	GO:0071526~semaphorin-plexin signaling pathway	4	0.873362	0.0456515	ENSG00000153993, ENSG00000092421, ENSG00000170381, ENSG00000075213	410	33	16792	4.96438	1	0.843785	0.829826
GOTERM_BP_DIRECT	GO:0006412~translation	12	2.62009	0.0460671	ENSG00000125691, ENSG00000149273, ENSG00000171858, ENSG00000142937, ENSG00000063177, ENSG00000125844, ENSG00000164587, ENSG00000177600, ENSG00000171863, ENSG00000142534, ENSG00000148303, ENSG00000176887	410	253	16792	1.94258	1	0.843785	0.829826
GOTERM_BP_DIRECT	GO:0001525~angiogenesis	11	2.40175	0.0467993	ENSG00000164683, ENSG00000074842, ENSG00000172889, ENSG00000125968, ENSG00000163251, ENSG00000179915, ENSG00000134871, ENSG00000140545, ENSG00000091129, ENSG00000115414, ENSG00000005108	410	223	16792	2.02026	1	0.843785	0.829826
GOTERM_BP_DIRECT	GO:0045665~negative regulation of neuron differentiation	5	1.0917	0.0472704	ENSG00000016082, ENSG00000115738, ENSG00000142192, ENSG00000177508, ENSG00000179218	410	56	16792	3.65679	1	0.843785	0.829826
GOTERM_BP_DIRECT	GO:1903779~regulation of cardiac conduction	5	1.0917	0.0472704	ENSG00000070961, ENSG00000129244, ENSG00000137726, ENSG00000118160, ENSG00000119782	410	56	16792	3.65679	1	0.843785	0.829826
GOTERM_BP_DIRECT	GO:0050680~negative regulation of epithelial cell proliferation	5	1.0917	0.0472704	ENSG00000105894, ENSG00000104332, ENSG00000081189, ENSG00000147257, ENSG00000129757	410	56	16792	3.65679	1	0.843785	0.829826
GOTERM_BP_DIRECT	GO:0043335~protein unfolding	2	0.436681	0.0481218	ENSG00000089248, ENSG00000080824	410	2	16792	40.9561	1	0.843785	0.829826
GOTERM_BP_DIRECT	GO:1904237~positive regulation of substrate-dependent cell migration, cell attachment to substrate	2	0.436681	0.0481218	ENSG00000077942, ENSG00000115414	410	2	16792	40.9561	1	0.843785	0.829826
GOTERM_BP_DIRECT	GO:0007521~muscle cell fate determination	2	0.436681	0.0481218	ENSG00000081189, ENSG00000121068	410	2	16792	40.9561	1	0.843785	0.829826
GOTERM_BP_DIRECT	GO:0006097~glyoxylate cycle	2	0.436681	0.0481218	ENSG00000182054, ENSG00000138413	410	2	16792	40.9561	1	0.843785	0.829826
GOTERM_BP_DIRECT	GO:0043277~apoptotic cell clearance	3	0.655022	0.0504129	ENSG00000189403, ENSG00000143870, ENSG00000123384	410	15	16792	8.19122	1	0.851459	0.837373
GOTERM_BP_DIRECT	GO:0002042~cell migration involved in sprouting angiogenesis	3	0.655022	0.0504129	ENSG00000169855, ENSG00000150093, ENSG00000125266	410	15	16792	8.19122	1	0.851459	0.837373
GOTERM_BP_DIRECT	GO:2000310~regulation of N-methyl-D-aspartate selective glutamate receptor activity	3	0.655022	0.0504129	ENSG00000189056, ENSG00000081189, ENSG00000179915	410	15	16792	8.19122	1	0.851459	0.837373
GOTERM_BP_DIRECT	GO:0008585~female gonad development	3	0.655022	0.0504129	ENSG00000104332, ENSG00000150347, ENSG00000138413	410	15	16792	8.19122	1	0.851459	0.837373
GOTERM_BP_DIRECT	GO:0048485~sympathetic nervous system development	3	0.655022	0.0504129	ENSG00000075213, ENSG00000124766, ENSG00000176887	410	15	16792	8.19122	1	0.851459	0.837373
GOTERM_BP_DIRECT	GO:0071902~positive regulation of protein serine/threonine kinase activity	4	0.873362	0.05287	ENSG00000143933, ENSG00000160014, ENSG00000198668, ENSG00000096384	410	35	16792	4.6807	1	0.886441	0.871777
GOTERM_BP_DIRECT	GO:0003203~endocardial cushion morphogenesis	3	0.655022	0.0567084	ENSG00000164683, ENSG00000016082, ENSG00000121068	410	16	16792	7.67927	1	0.937117	0.921614
GOTERM_BP_DIRECT	GO:0060292~long term synaptic depression	3	0.655022	0.0567084	ENSG00000155511, ENSG00000184845, ENSG00000145632	410	16	16792	7.67927	1	0.937117	0.921614
GOTERM_BP_DIRECT	GO:0043433~negative regulation of sequence-specific DNA binding transcription factor activity	5	1.0917	0.0582655	ENSG00000196591, ENSG00000148737, ENSG00000115738, ENSG00000125968, ENSG00000117318	410	60	16792	3.41301	1	0.949191	0.933488
GOTERM_BP_DIRECT	GO:0045732~positive regulation of protein catabolic process	5	1.0917	0.0582655	ENSG00000131507, ENSG00000147257, ENSG00000073969, ENSG00000145632, ENSG00000049759	410	60	16792	3.41301	1	0.949191	0.933488
GOTERM_BP_DIRECT	GO:0034332~adherens junction organization	4	0.873362	0.0606015	ENSG00000145526, ENSG00000140937, ENSG00000177707, ENSG00000040731	410	37	16792	4.42769	1	0.980294	0.964076
GOTERM_BP_DIRECT	GO:0071380~cellular response to prostaglandin E stimulus	3	0.655022	0.0632608	ENSG00000104332, ENSG00000186469, ENSG00000087460	410	17	16792	7.22755	1	0.988504	0.972151
GOTERM_BP_DIRECT	GO:0030048~actin filament-based movement	3	0.655022	0.0632608	ENSG00000128641, ENSG00000196586, ENSG00000197535	410	17	16792	7.22755	1	0.988504	0.972151
GOTERM_BP_DIRECT	GO:0021542~dentate gyrus development	3	0.655022	0.0632608	ENSG00000081189, ENSG00000110492, ENSG00000184845	410	17	16792	7.22755	1	0.988504	0.972151
GOTERM_BP_DIRECT	GO:0010259~multicellular organism aging	3	0.655022	0.0632608	ENSG00000068001, ENSG00000141622, ENSG00000136943	410	17	16792	7.22755	1	0.988504	0.972151
GOTERM_BP_DIRECT	GO:0021522~spinal cord motor neuron differentiation	3	0.655022	0.0632608	ENSG00000016082, ENSG00000124766, ENSG00000143013	410	17	16792	7.22755	1	0.988504	0.972151
GOTERM_BP_DIRECT	GO:0009611~response to wounding	5	1.0917	0.06733	ENSG00000204531, ENSG00000172020, ENSG00000117318, ENSG00000115414, ENSG00000110492	410	63	16792	3.25048	1	1	0.983885
GOTERM_BP_DIRECT	GO:0044267~cellular protein metabolic process	7	1.52838	0.0686515	ENSG00000101439, ENSG00000163041, ENSG00000142192, ENSG00000140545, ENSG00000136156, ENSG00000115457, ENSG00000197061	410	118	16792	2.4296	1	1	0.983885
GOTERM_BP_DIRECT	GO:0045668~negative regulation of osteoblast differentiation	4	0.873362	0.0688284	ENSG00000104332, ENSG00000115738, ENSG00000125968, ENSG00000117318	410	39	16792	4.20063	1	1	0.983885
GOTERM_BP_DIRECT	GO:0033602~negative regulation of dopamine secretion	2	0.436681	0.0713093	ENSG00000183044, ENSG00000118432	410	3	16792	27.3041	1	1	0.983885
GOTERM_BP_DIRECT	GO:2001202~negative regulation of transforming growth factor-beta secretion	2	0.436681	0.0713093	ENSG00000077942, ENSG00000115414	410	3	16792	27.3041	1	1	0.983885
GOTERM_BP_DIRECT	GO:1903169~regulation of calcium ion transmembrane transport	2	0.436681	0.0713093	ENSG00000106537, ENSG00000130528	410	3	16792	27.3041	1	1	0.983885
GOTERM_BP_DIRECT	GO:0033693~neurofilament bundle assembly	2	0.436681	0.0713093	ENSG00000104722, ENSG00000277586	410	3	16792	27.3041	1	1	0.983885
GOTERM_BP_DIRECT	GO:0060379~cardiac muscle cell myoblast differentiation	2	0.436681	0.0713093	ENSG00000016082, ENSG00000157168	410	3	16792	27.3041	1	1	0.983885
GOTERM_BP_DIRECT	GO:0032355~response to estradiol	6	1.31004	0.0713421	ENSG00000105894, ENSG00000101439, ENSG00000133110, ENSG00000115457, ENSG00000265972, ENSG00000179218	410	91	16792	2.7004	1	1	0.983885
GOTERM_BP_DIRECT	GO:0001895~retina homeostasis	4	0.873362	0.0731215	ENSG00000142168, ENSG00000075624, ENSG00000117450, ENSG00000184009	410	40	16792	4.09561	1	1	0.983885
GOTERM_BP_DIRECT	GO:0006357~regulation of transcription from RNA polymerase II promoter	17	3.71179	0.0741577	ENSG00000016082, ENSG00000173473, ENSG00000178573, ENSG00000071794, ENSG00000114126, ENSG00000153922, ENSG00000113387, ENSG00000114861, ENSG00000263001, ENSG00000205581, ENSG00000148516, ENSG00000148737, ENSG00000204103, ENSG00000127616, ENSG00000182463, ENSG00000152192, ENSG00000189403	410	441	16792	1.57881	1	1	0.983885
GOTERM_BP_DIRECT	GO:0021772~olfactory bulb development	3	0.655022	0.0770718	ENSG00000115738, ENSG00000075213, ENSG00000092964	410	19	16792	6.46675	1	1	0.983885
GOTERM_BP_DIRECT	GO:0006892~post-Golgi vesicle-mediated transport	3	0.655022	0.0770718	ENSG00000128641, ENSG00000220205, ENSG00000197535	410	19	16792	6.46675	1	1	0.983885
GOTERM_BP_DIRECT	GO:0030325~adrenal gland development	3	0.655022	0.0770718	ENSG00000150347, ENSG00000129757, ENSG00000110492	410	19	16792	6.46675	1	1	0.983885
GOTERM_BP_DIRECT	GO:0051968~positive regulation of synaptic transmission, glutamatergic	3	0.655022	0.0770718	ENSG00000189056, ENSG00000179915, ENSG00000184845	410	19	16792	6.46675	1	1	0.983885
GOTERM_BP_DIRECT	GO:0032024~positive regulation of insulin secretion	4	0.873362	0.0775311	ENSG00000016082, ENSG00000148737, ENSG00000183044, ENSG00000124766	410	41	16792	3.99572	1	1	0.983885
GOTERM_BP_DIRECT	GO:0050900~leukocyte migration	7	1.52838	0.0778655	ENSG00000172270, ENSG00000129244, ENSG00000092068, ENSG00000150093, ENSG00000164692, ENSG00000115290, ENSG00000115414	410	122	16792	2.34994	1	1	0.983885
GOTERM_BP_DIRECT	GO:0016192~vesicle-mediated transport	8	1.74672	0.0785843	ENSG00000163638, ENSG00000220205, ENSG00000133318, ENSG00000197535, ENSG00000141447, ENSG00000125991, ENSG00000122674, ENSG00000073969	410	152	16792	2.15558	1	1	0.983885
GOTERM_BP_DIRECT	GO:0006364~rRNA processing	10	2.18341	0.0787177	ENSG00000125691, ENSG00000149273, ENSG00000171858, ENSG00000142937, ENSG00000063177, ENSG00000164587, ENSG00000177600, ENSG00000171863, ENSG00000142534, ENSG00000148303	410	214	16792	1.91384	1	1	0.983885
GOTERM_BP_DIRECT	GO:0060348~bone development	4	0.873362	0.0820545	ENSG00000166794, ENSG00000114439, ENSG00000102024, ENSG00000087460	410	42	16792	3.90058	1	1	0.983885
GOTERM_BP_DIRECT	GO:0030182~neuron differentiation	6	1.31004	0.082352	ENSG00000213420, ENSG00000081189, ENSG00000125968, ENSG00000163251, ENSG00000117318, ENSG00000176887	410	95	16792	2.5867	1	1	0.983885
GOTERM_BP_DIRECT	GO:0035584~calcium-mediated signaling using intracellular calcium source	3	0.655022	0.0843	ENSG00000162692, ENSG00000145934, ENSG00000119782	410	20	16792	6.14341	1	1	0.983885
GOTERM_BP_DIRECT	GO:1904837~beta-catenin-TCF complex assembly	4	0.873362	0.0866889	ENSG00000148737, ENSG00000127616, ENSG00000106829, ENSG00000197061	410	43	16792	3.80987	1	1	0.983885
GOTERM_BP_DIRECT	GO:0048538~thymus development	4	0.873362	0.0866889	ENSG00000142168, ENSG00000204103, ENSG00000253729, ENSG00000143013	410	43	16792	3.80987	1	1	0.983885
GOTERM_BP_DIRECT	GO:0038096~Fc-gamma receptor signaling pathway involved in phagocytosis	7	1.52838	0.0903146	ENSG00000075624, ENSG00000162704, ENSG00000241685, ENSG00000184009, ENSG00000096384, ENSG00000080824, ENSG00000145555	410	127	16792	2.25742	1	1	0.983885
GOTERM_BP_DIRECT	GO:0007409~axonogenesis	6	1.31004	0.0911664	ENSG00000175928, ENSG00000151150, ENSG00000142192, ENSG00000152192, ENSG00000091129, ENSG00000106278	410	98	16792	2.50752	1	1	0.983885
GOTERM_BP_DIRECT	GO:0043066~negative regulation of apoptotic process	17	3.71179	0.0913691	ENSG00000104332, ENSG00000074842, ENSG00000196591, ENSG00000104765, ENSG00000044574, ENSG00000253729, ENSG00000170542, ENSG00000139644, ENSG00000100906, ENSG00000163132, ENSG00000113494, ENSG00000125968, ENSG00000167815, ENSG00000183049, ENSG00000086061, ENSG00000102265, ENSG00000145632	410	455	16792	1.53023	1	1	0.983885
GOTERM_BP_DIRECT	GO:0006879~cellular iron ion homeostasis	4	0.873362	0.0914315	ENSG00000142168, ENSG00000131507, ENSG00000092096, ENSG00000087086	410	44	16792	3.72328	1	1	0.983885
GOTERM_BP_DIRECT	GO:0055117~regulation of cardiac muscle contraction	3	0.655022	0.091724	ENSG00000143933, ENSG00000160014, ENSG00000198668	410	21	16792	5.85087	1	1	0.983885
GOTERM_BP_DIRECT	GO:0035307~positive regulation of protein dephosphorylation	3	0.655022	0.091724	ENSG00000143933, ENSG00000160014, ENSG00000198668	410	21	16792	5.85087	1	1	0.983885
GOTERM_BP_DIRECT	GO:0005980~glycogen catabolic process	3	0.655022	0.091724	ENSG00000143933, ENSG00000160014, ENSG00000198668	410	21	16792	5.85087	1	1	0.983885
GOTERM_BP_DIRECT	GO:0048025~negative regulation of mRNA splicing, via spliceosome	3	0.655022	0.091724	ENSG00000116350, ENSG00000111786, ENSG00000122566	410	21	16792	5.85087	1	1	0.983885
GOTERM_BP_DIRECT	GO:0050772~positive regulation of axonogenesis	3	0.655022	0.091724	ENSG00000169855, ENSG00000103260, ENSG00000277586	410	21	16792	5.85087	1	1	0.983885
GOTERM_BP_DIRECT	GO:0031954~positive regulation of protein autophosphorylation	3	0.655022	0.091724	ENSG00000143933, ENSG00000160014, ENSG00000198668	410	21	16792	5.85087	1	1	0.983885
GOTERM_BP_DIRECT	GO:0007156~homophilic cell adhesion via plasma membrane adhesion molecules	8	1.74672	0.0919433	ENSG00000169855, ENSG00000145526, ENSG00000140937, ENSG00000177707, ENSG00000169851, ENSG00000150093, ENSG00000184226, ENSG00000040731	410	158	16792	2.07373	1	1	0.983885
GOTERM_BP_DIRECT	GO:0021782~glial cell development	2	0.436681	0.0939333	ENSG00000124766, ENSG00000176887	410	4	16792	20.478	1	1	0.983885
GOTERM_BP_DIRECT	GO:0021559~trigeminal nerve development	2	0.436681	0.0939333	ENSG00000016082, ENSG00000152192	410	4	16792	20.478	1	1	0.983885
GOTERM_BP_DIRECT	GO:0016199~axon midline choice point recognition	2	0.436681	0.0939333	ENSG00000169855, ENSG00000142192	410	4	16792	20.478	1	1	0.983885
GOTERM_BP_DIRECT	GO:0042345~regulation of NF-kappaB import into nucleus	2	0.436681	0.0939333	ENSG00000117450, ENSG00000100906	410	4	16792	20.478	1	1	0.983885
GOTERM_BP_DIRECT	GO:0033152~immunoglobulin V(D)J recombination	2	0.436681	0.0939333	ENSG00000253729, ENSG00000114861	410	4	16792	20.478	1	1	0.983885
GOTERM_BP_DIRECT	GO:0021953~central nervous system neuron differentiation	2	0.436681	0.0939333	ENSG00000152192, ENSG00000152377	410	4	16792	20.478	1	1	0.983885
GOTERM_BP_DIRECT	GO:0007161~calcium-independent cell-matrix adhesion	2	0.436681	0.0939333	ENSG00000150093, ENSG00000115414	410	4	16792	20.478	1	1	0.983885
GOTERM_BP_DIRECT	GO:0072086~specification of loop of Henle identity	2	0.436681	0.0939333	ENSG00000170561, ENSG00000177508	410	4	16792	20.478	1	1	0.983885
GOTERM_BP_DIRECT	GO:0060913~cardiac cell fate determination	2	0.436681	0.0939333	ENSG00000016082, ENSG00000204531	410	4	16792	20.478	1	1	0.983885
GOTERM_BP_DIRECT	GO:0002328~pro-B cell differentiation	2	0.436681	0.0939333	ENSG00000253729, ENSG00000124766	410	4	16792	20.478	1	1	0.983885
GOTERM_BP_DIRECT	GO:0046959~habituation	2	0.436681	0.0939333	ENSG00000157680, ENSG00000184845	410	4	16792	20.478	1	1	0.983885
GOTERM_BP_DIRECT	GO:0034137~positive regulation of toll-like receptor 2 signaling pathway	2	0.436681	0.0939333	ENSG00000189403, ENSG00000051523	410	4	16792	20.478	1	1	0.983885
GOTERM_BP_DIRECT	GO:0007010~cytoskeleton organization	8	1.74672	0.0990716	ENSG00000137285, ENSG00000075624, ENSG00000092421, ENSG00000116141, ENSG00000167552, ENSG00000092964, ENSG00000137267, ENSG00000148700	410	161	16792	2.03509	1	1	0.983885
GOTERM_BP_DIRECT	GO:1901687~glutathione derivative biosynthetic process	3	0.655022	0.09933	ENSG00000170899, ENSG00000139684, ENSG00000148834	410	22	16792	5.58492	1	1	0.983885
GOTERM_BP_DIRECT	GO:0060045~positive regulation of cardiac muscle cell proliferation	3	0.655022	0.09933	ENSG00000081189, ENSG00000157168, ENSG00000121068	410	22	16792	5.58492	1	1	0.983885
GOTERM_BP_DIRECT	GO:0034314~Arp2/3 complex-mediated actin nucleation	3	0.655022	0.09933	ENSG00000145703, ENSG00000162704, ENSG00000241685	410	22	16792	5.58492	1	1	0.983885
GOTERM_BP_DIRECT	GO:0051000~positive regulation of nitric-oxide synthase activity	3	0.655022	0.09933	ENSG00000143933, ENSG00000160014, ENSG00000198668	410	22	16792	5.58492	1	1	0.983885

## Sheet: ClusterB0vsB1
	ENSEMBID	p_val	avg_log2FC	pct.1	pct.2	p_val_adj
AC020909.2	ENSG00000268518	0	-1.11782	0.886	0.978	0
ACTC1	ENSG00000159251	0	-1.45918	0.912	0.998	0
ACTG1	ENSG00000184009	0	1.70222	0.983	0.867	0
ACTN2	ENSG00000077522	0	-0.948126	0.665	0.925	0
ADAMTS7	ENSG00000136378	0	1.4453	0.684	0.125	0
ADCY5	ENSG00000173175	0	-1.14944	0.276	0.561	0
AKAP12	ENSG00000131016	0	1.21867	0.702	0.411	0
AKR1B1	ENSG00000085662	0	-1.23394	0.558	0.851	0
ALPK2	ENSG00000198796	0	-1.16116	0.386	0.808	0
AMTN	ENSG00000187689	0	1.784	0.319	0.021	0
ANTXR1	ENSG00000169604	0	0.974563	0.716	0.343	0
APOBEC2	ENSG00000124701	0	-0.832264	0.176	0.573	0
APP	ENSG00000142192	0	1.62731	0.961	0.764	0
ARFGEF3	ENSG00000112379	0	0.792518	0.4	0.05	0
ATP13A3	ENSG00000133657	0	-1.22289	0.536	0.821	0
ATP1A1	ENSG00000163399	0	-1.75115	0.754	0.975	0
ATP1B1	ENSG00000143153	0	-1.24731	0.893	0.977	0
ATP6V1G1	ENSG00000136888	0	0.772586	0.956	0.859	0
B4GALT5	ENSG00000158470	0	0.931187	0.699	0.352	0
BMP2	ENSG00000125845	0	-1.33224	0.174	0.498	0
BMP5	ENSG00000112175	0	-1.0619	0.42	0.798	0
BMP7	ENSG00000101144	0	-0.980864	0.457	0.786	0
C4orf48	ENSG00000243449	0	0.895724	0.944	0.76	0
CA11	ENSG00000063180	0	0.815658	0.595	0.139	0
CAMK2N1	ENSG00000162545	0	0.742075	0.497	0.089	0
CAP2	ENSG00000112186	0	-0.896129	0.587	0.856	0
CAVIN1	ENSG00000177469	0	-0.647864	0.158	0.495	0
CCDC141	ENSG00000163492	0	-0.954514	0.272	0.674	0
CCZ1	ENSG00000122674	0	1.44409	0.739	0.322	0
CD24	ENSG00000272398	0	0.90887	0.642	0.231	0
CDH10	ENSG00000040731	0	1.01712	0.419	0.018	0
CDH18	ENSG00000145526	0	0.49153	0.299	0.006	0
CDKN1C	ENSG00000129757	0	1.27467	0.915	0.7	0
CHL1	ENSG00000134121	0	0.946652	0.376	0.005	0
CKB	ENSG00000166165	0	1.28963	0.845	0.466	0
CKM	ENSG00000104879	0	-1.18134	0.404	0.711	0
CLASP1	ENSG00000074054	0	0.896215	0.702	0.363	0
CNN3	ENSG00000117519	0	0.891379	0.822	0.45	0
CNR1	ENSG00000118432	0	0.880277	0.391	0.009	0
COL1A2	ENSG00000164692	0	1.52361	0.496	0.034	0
CORIN	ENSG00000145244	0	-1.01837	0.2	0.632	0
CPXM2	ENSG00000121898	0	0.585378	0.288	0.003	0
CRIP1	ENSG00000213145	0	-1.0321	0.289	0.689	0
CRIP2	ENSG00000182809	0	-0.839121	0.859	0.963	0
CRMP1	ENSG00000072832	0	0.801133	0.625	0.171	0
CSRP3	ENSG00000129170	0	-1.36364	0.327	0.797	0
CST3	ENSG00000101439	0	0.8336	0.901	0.641	0
CTBP2	ENSG00000175029	0	0.759854	0.783	0.466	0
DCLK2	ENSG00000170390	0	0.659275	0.486	0.08	0
DGKI	ENSG00000157680	0	1.25227	0.602	0.231	0
DNER	ENSG00000187957	0	1.65032	0.624	0.02	0
DOK6	ENSG00000206052	0	0.690946	0.569	0.198	0
DRD1	ENSG00000184845	0	0.886211	0.492	0.06	0
DUSP6	ENSG00000139318	0	1.23572	0.714	0.363	0
EDIL3	ENSG00000164176	0	1.32061	0.56	0.043	0
EFNB2	ENSG00000125266	0	0.907128	0.443	0.09	0
ENHO	ENSG00000168913	0	0.732419	0.546	0.116	0
ESD	ENSG00000139684	0	1.40289	0.92	0.723	0
EZR	ENSG00000092820	0	-0.904751	0.714	0.91	0
FBLN1	ENSG00000077942	0	0.67	0.584	0.201	0
FBN2	ENSG00000138829	0	-1.9672	0.601	0.959	0
FEZ1	ENSG00000149557	0	0.917846	0.72	0.261	0
FGF12	ENSG00000114279	0	0.581095	0.313	0.027	0
FHL2	ENSG00000115641	0	-1.73796	0.377	0.867	0
FHOD3	ENSG00000134775	0	-0.893462	0.574	0.836	0
FITM1	ENSG00000139914	0	-1.28937	0.351	0.812	0
FKBP1B	ENSG00000119782	0	1.11216	0.607	0.265	0
FLNC	ENSG00000128591	0	-1.01949	0.643	0.871	0
FN1	ENSG00000115414	0	2.70807	0.899	0.235	0
FSTL5	ENSG00000168843	0	1.22487	0.526	0.023	0
FTL	ENSG00000087086	0	0.890821	0.988	0.974	0
FZD5	ENSG00000163251	0	0.977141	0.438	0.049	0
GABRA2	ENSG00000151834	0	1.02508	0.532	0.035	0
GABRB2	ENSG00000145864	0	1.05543	0.621	0.179	0
GAP43	ENSG00000172020	0	1.69394	0.682	0.126	0
GJA3	ENSG00000121743	0	-0.814415	0.327	0.683	0
GLRA3	ENSG00000145451	0	0.828227	0.271	0.008	0
GNG2	ENSG00000186469	0	0.497025	0.318	0.017	0
GPC1	ENSG00000063660	0	-0.750095	0.381	0.661	0
GPC4	ENSG00000076716	0	0.969119	0.592	0.131	0
GPRIN3	ENSG00000185477	0	2.13071	0.864	0.249	0
GPX4	ENSG00000167468	0	0.730386	0.982	0.953	0
GRB14	ENSG00000115290	0	2.35248	0.714	0.051	0
GRIA1	ENSG00000155511	0	0.653936	0.354	0.02	0
GRIA4	ENSG00000152578	0	0.78431	0.557	0.159	0
GRID2	ENSG00000152208	0	0.963936	0.477	0.022	0
GSTO1	ENSG00000148834	0	1.41336	0.925	0.731	0
H3F3A	ENSG00000163041	0	0.546036	0.998	0.993	0
H3F3B	ENSG00000132475	0	0.87766	0.976	0.949	0
HACD1	ENSG00000165996	0	-0.918955	0.517	0.826	0
HDAC2	ENSG00000196591	0	0.791873	0.887	0.684	0
HEY1	ENSG00000164683	0	0.597144	0.337	0.026	0
HS3ST5	ENSG00000249853	0	0.44354	0.279	0.015	0
HSPB1	ENSG00000106211	0	-0.766595	0.942	0.981	0
HSPB7	ENSG00000173641	0	-1.6729	0.739	0.98	0
ICK	ENSG00000112144	0	0.711622	0.598	0.223	0
ID3	ENSG00000117318	0	1.2051	0.903	0.674	0
IGFBP2	ENSG00000115457	0	1.60566	0.942	0.638	0
IGSF8	ENSG00000162729	0	0.54911	0.405	0.062	0
IQGAP2	ENSG00000145703	0	0.58537	0.408	0.073	0
IRX1	ENSG00000170549	0	-1.14588	0.264	0.592	0
IRX3	ENSG00000177508	0	-1.06325	0.555	0.807	0
IRX4	ENSG00000113430	0	-0.811328	0.419	0.729	0
JPT1	ENSG00000189159	0	0.907928	0.865	0.588	0
KCNQ2	ENSG00000075043	0	0.41049	0.252	0.006	0
KRT18	ENSG00000111057	0	-1.12491	0.423	0.827	0
KRT19	ENSG00000171345	0	-1.1719	0.225	0.642	0
KRT8	ENSG00000170421	0	-1.08559	0.521	0.869	0
LDB3	ENSG00000122367	0	-1.51402	0.533	0.93	0
LINC00881	ENSG00000241135	0	-1.90925	0.576	0.907	0
LMO4	ENSG00000143013	0	1.19324	0.961	0.876	0
LMO7	ENSG00000136153	0	0.919743	0.853	0.617	0
LRRC3B	ENSG00000179796	0	0.788908	0.413	0.007	0
LRRC4C	ENSG00000148948	0	0.647775	0.382	0.013	0
LRRN1	ENSG00000175928	0	0.503702	0.325	0.034	0
LSAMP	ENSG00000185565	0	0.76984	0.445	0.021	0
LTBP1	ENSG00000049323	0	-1.05068	0.41	0.78	0
MAFB	ENSG00000204103	0	1.02743	0.399	0.056	0
MAP7	ENSG00000135525	0	0.674693	0.436	0.048	0
MARCKS	ENSG00000277443	0	-1.38245	0.704	0.953	0
MARCKSL1	ENSG00000175130	0	1.41901	0.971	0.796	0
MARK1	ENSG00000116141	0	1.09067	0.671	0.275	0
MB	ENSG00000198125	0	-1.67984	0.447	0.876	0
MDK	ENSG00000110492	0	1.27884	0.997	0.974	0
MEIS2	ENSG00000134138	0	-1.36691	0.751	0.953	0
MFGE8	ENSG00000140545	0	0.977038	0.835	0.613	0
MME	ENSG00000196549	0	0.632124	0.323	0.003	0
MSX1	ENSG00000163132	0	1.78933	0.71	0.089	0
MTUS2	ENSG00000132938	0	-0.81557	0.201	0.585	0
MYBPC3	ENSG00000134571	0	-1.31797	0.518	0.888	0
MYH6	ENSG00000197616	0	-1.14744	0.873	0.99	0
MYH7	ENSG00000092054	0	-2.04808	0.322	0.714	0
MYL3	ENSG00000160808	0	-1.78437	0.721	0.941	0
MYL4	ENSG00000198336	0	-0.702374	0.926	0.996	0
MYLK3	ENSG00000140795	0	-0.926882	0.297	0.694	0
MYO1B	ENSG00000128641	0	1.14248	0.758	0.267	0
NABP1	ENSG00000173559	0	0.418554	0.259	0.009	0
NAP1L1	ENSG00000187109	0	0.758419	0.986	0.949	0
NEBL	ENSG00000078114	0	-1.92017	0.483	0.964	0
NECTIN3	ENSG00000177707	0	1.02569	0.655	0.217	0
NEGR1	ENSG00000172260	0	1.09316	0.567	0.051	0
NELL2	ENSG00000184613	0	0.612881	0.415	0.024	0
NEXN	ENSG00000162614	0	-1.21224	0.509	0.856	0
NKAIN1	ENSG00000084628	0	0.368917	0.278	0.007	0
NMU	ENSG00000109255	0	2.54434	0.747	0.049	0
NR2F2	ENSG00000185551	0	0.622217	0.342	0.02	0
NRCAM	ENSG00000091129	0	1.05488	0.479	0.014	0
NREP	ENSG00000134986	0	-1.70867	0.851	0.969	0
NRG1	ENSG00000157168	0	0.972105	0.48	0.02	0
NSG1	ENSG00000168824	0	0.796553	0.418	0.018	0
NSMCE3	ENSG00000185115	0	1.87124	0.857	0.379	0
NUCB2	ENSG00000070081	0	1.44061	0.837	0.487	0
NUDT4	ENSG00000173598	0	-0.936825	0.71	0.921	0
PAG1	ENSG00000076641	0	0.691439	0.488	0.112	0
PBX1	ENSG00000185630	0	-1.04889	0.702	0.907	0
PDE8B	ENSG00000113231	0	0.524208	0.339	0.018	0
PDLIM1	ENSG00000107438	0	-1.27299	0.257	0.771	0
PDLIM5	ENSG00000163110	0	-0.779653	0.881	0.962	0
PDZRN3	ENSG00000121440	0	1.196	0.772	0.368	0
PFKP	ENSG00000067057	0	-0.783866	0.796	0.934	0
PGRMC1	ENSG00000101856	0	0.920326	0.864	0.551	0
PIANP	ENSG00000139200	0	0.416606	0.314	0.029	0
PLN	ENSG00000198523	0	-1.64588	0.657	0.967	0
PLPPR3	ENSG00000129951	0	0.618484	0.531	0.159	0
PLTP	ENSG00000100979	0	0.640451	0.519	0.142	0
PODXL2	ENSG00000114631	0	0.740571	0.509	0.057	0
POPDC2	ENSG00000121577	0	-1.24749	0.237	0.691	0
POSTN	ENSG00000133110	0	1.26436	0.374	0.017	0
POU4F1	ENSG00000152192	0	1.43277	0.412	0.014	0
POU5F1	ENSG00000204531	0	1.03635	0.537	0.011	0
PPM1K	ENSG00000163644	0	-1.5251	0.457	0.869	0
PPP1R14C	ENSG00000198729	0	-1.03157	0.202	0.648	0
PPP1R17	ENSG00000106341	0	0.687962	0.391	0.009	0
PPP2R2B	ENSG00000156475	0	0.782117	0.413	0.026	0
PRLR	ENSG00000113494	0	1.32867	0.456	0.022	0
PTGR1	ENSG00000106853	0	1.2387	0.833	0.442	0
PTP4A1	ENSG00000112245	0	0.977942	0.625	0.246	0
PTPRZ1	ENSG00000106278	0	0.79328	0.342	0.011	0
RBM24	ENSG00000112183	0	-1.12301	0.466	0.857	0
RCN1	ENSG00000049449	0	0.822761	0.738	0.39	0
RCN2	ENSG00000117906	0	0.811513	0.844	0.556	0
RELN	ENSG00000189056	0	0.710863	0.421	0.074	0
RGS13	ENSG00000127074	0	1.80507	0.84	0.056	0
RYR2	ENSG00000198626	0	-0.945781	0.577	0.842	0
SAMD5	ENSG00000203727	0	0.802936	0.476	0.017	0
SATB1	ENSG00000182568	0	1.60672	0.882	0.462	0
SCD5	ENSG00000145284	0	1.25496	0.736	0.207	0
SCG3	ENSG00000104112	0	0.768016	0.309	0.006	0
SCG5	ENSG00000166922	0	0.678722	0.39	0.039	0
SCUBE3	ENSG00000146197	0	-0.826982	0.291	0.656	0
SEMA3E	ENSG00000170381	0	0.994661	0.505	0.014	0
SERF2	ENSG00000140264	0	0.693456	0.99	0.982	0
SERPINB9	ENSG00000170542	0	0.582546	0.328	0.033	0
SEZ6L2	ENSG00000174938	0	0.870512	0.405	0.033	0
SH3BGR	ENSG00000185437	0	-1.13614	0.414	0.748	0
SHISAL2B	ENSG00000145642	0	0.506914	0.269	0.01	0
SLC16A10	ENSG00000112394	0	0.476152	0.303	0.021	0
SLC7A8	ENSG00000092068	0	0.655425	0.467	0.083	0
SLC8A2	ENSG00000118160	0	0.768684	0.426	0.01	0
SMPX	ENSG00000091482	0	-1.04869	0.593	0.907	0
SMYD1	ENSG00000115593	0	-1.11741	0.291	0.774	0
SNCG	ENSG00000173267	0	1.39881	0.449	0.034	0
SORBS2	ENSG00000154556	0	-1.47677	0.717	0.961	0
SOX11	ENSG00000176887	0	1.42448	0.818	0.442	0
SPATS2L	ENSG00000196141	0	1.00543	0.751	0.395	0
SPHKAP	ENSG00000153820	0	-1.32459	0.222	0.675	0
SPOCK3	ENSG00000196104	0	0.932304	0.433	0.018	0
SSR4	ENSG00000180879	0	0.740482	0.968	0.926	0
STMN1	ENSG00000117632	0	0.779521	0.958	0.877	0
SVIL	ENSG00000197321	0	-0.815617	0.776	0.931	0
SYNPR	ENSG00000163630	0	1.16553	0.512	0.018	0
TCAP	ENSG00000173991	0	-1.22253	0.537	0.845	0
TCEA3	ENSG00000204219	0	-0.808478	0.532	0.818	0
TECRL	ENSG00000205678	0	-1.74395	0.543	0.897	0
TENM2	ENSG00000145934	0	0.58213	0.383	0.04	0
TENT5A	ENSG00000112773	0	1.36022	0.721	0.243	0
TFPI2	ENSG00000105825	0	2.37504	0.67	0.075	0
TGM2	ENSG00000198959	0	-1.72517	0.355	0.847	0
TIMP3	ENSG00000100234	0	-1.07448	0.374	0.777	0
TKT	ENSG00000163931	0	0.85785	0.753	0.355	0
TLE4	ENSG00000106829	0	0.801322	0.544	0.119	0
TMEM229A	ENSG00000234224	0	0.442888	0.247	0.004	0
TMSB10	ENSG00000034510	0	0.985997	0.991	0.98	0
TNNC1	ENSG00000114854	0	-2.03252	0.739	0.989	0
TNNI1	ENSG00000159173	0	-1.21138	0.994	1	0
TNNT2	ENSG00000118194	0	-1.53758	0.979	0.999	0
TPM1	ENSG00000140416	0	-1.82261	0.98	1	0
TPM3	ENSG00000143549	0	0.76797	0.76	0.445	0
TRH	ENSG00000170893	0	-1.18197	0.224	0.585	0
TRIM9	ENSG00000100505	0	0.885039	0.554	0.094	0
TTN	ENSG00000155657	0	-0.721489	0.983	0.997	0
TUBB2A	ENSG00000137267	0	1.24357	0.67	0.351	0
TUBB2B	ENSG00000137285	0	2.26985	0.775	0.243	0
TXNDC17	ENSG00000129235	0	0.760203	0.891	0.699	0
TXNIP	ENSG00000265972	0	1.41196	0.856	0.404	0
UNC13B	ENSG00000198722	0	0.958298	0.606	0.193	0
UNC45B	ENSG00000141161	0	-0.935542	0.332	0.744	0
VCAN	ENSG00000038427	0	-2.125	0.414	0.912	0
XPO4	ENSG00000132953	0	-1.10055	0.398	0.777	0
ZFAS1	ENSG00000177410	0	0.887217	0.946	0.825	0
ZFP36L1	ENSG00000185650	0	-1.11062	0.679	0.904	0
LMBRD2	ENSG00000164187	1.97626258336499e-322	0.76526	0.491	0.152	4.43651187339606e-318
FAM214B	ENSG00000005238	2.76676761671098e-322	0.801672	0.487	0.151	6.21111662275448e-318
TCERG1L	ENSG00000176769	3.0138004396316e-322	0.366922	0.237	0.004	6.76568060692899e-318
CRYAB	ENSG00000109846	3.65608577922522e-322	-0.942038	0.286	0.617	8.20754696578271e-318
EEF1A1	ENSG00000156508	1.50294769464907e-320	0.463568	0.999	0.999	3.3739672797177e-316
TINAGL1	ENSG00000142910	4.27564409911015e-320	0.47713	0.335	0.04	9.59839343809237e-316
DIAPH2	ENSG00000147202	4.38977326329948e-320	0.573232	0.45	0.111	9.85460199878099e-316
IRX2	ENSG00000170561	4.51279560911395e-320	-1.14948	0.584	0.836	1.01307748628999e-315
FXYD1	ENSG00000266964	6.71188179875333e-320	-0.779443	0.684	0.882	1.50675034500214e-315
ATP8A2	ENSG00000132932	8.35020348036291e-320	0.355667	0.246	0.007	1.87453717930667e-315
SERTM1	ENSG00000180440	1.18936422923363e-319	0.412383	0.254	0.009	2.67000375820658e-315
OSBPL1A	ENSG00000141447	1.97481497102267e-318	0.728923	0.631	0.295	4.43326212844879e-314
SYT4	ENSG00000132872	8.57961792235283e-318	0.868111	0.253	0.009	1.92603842738899e-313
LINC01896	ENSG00000263146	9.14491795301147e-318	0.492736	0.408	0.084	2.05294263127154e-313
LIX1	ENSG00000145721	3.67849313846106e-317	0.869978	0.793	0.493	8.25784924653124e-313
MTUS1	ENSG00000129422	5.60768312335288e-317	-0.707404	0.153	0.462	1.25886878436149e-312
RTN4RL2	ENSG00000186907	1.15395276575987e-316	0.361806	0.237	0.005	2.59050856385432e-312
BZW2	ENSG00000136261	2.64521467153381e-316	0.756768	0.918	0.789	5.93824241612624e-312
CAMK1D	ENSG00000183049	1.2540348961166e-314	0.49742	0.413	0.084	2.81518293829217e-310
SIPA1L2	ENSG00000116991	8.8395597369339e-314	-0.821903	0.493	0.671	0
DBI	ENSG00000155368	1.57489742486225e-313	0.685058	0.896	0.73	0
ACTB	ENSG00000075624	2.56360575893479e-313	1.00417	0.909	0.783	0
SOX4	ENSG00000124766	3.22096179601402e-313	0.998812	0.904	0.754	0
QPRT	ENSG00000103485	3.27953177661597e-313	0.681367	0.902	0.741	0
PKP2	ENSG00000057294	4.52631596313809e-313	-0.867963	0.436	0.718	0
MYOZ2	ENSG00000172399	1.58025286510393e-310	-0.73784	0.245	0.576	3.54751e-306
PTMA	ENSG00000187514	0	0.710549	0.991	0.985	3.19641e-305
DMKN	ENSG00000161249	0	-0.63271	0.147	0.455	2.2025e-304
CCDC50	ENSG00000152492	1.08657e-304	0.823277	0.773	0.512	2.43925e-300
C11orf87	ENSG00000185742	3.71222e-304	0.658896	0.324	0.039	8.33357e-300
ISOC1	ENSG00000066583	1.40905e-303	-0.740636	0.409	0.673	3.16318e-299
CDH6	ENSG00000113361	2.15008e-303	0.421178	0.242	0.008	4.82671e-299
CNTN6	ENSG00000134115	4.94409e-303	0.316548	0.228	0.005	1.1099e-298
LRP1B	ENSG00000168702	2.97173e-302	0.38735	0.28	0.022	6.67124e-298
SRRM4	ENSG00000139767	1.1421e-299	0.590531	0.316	0.037	2.56391e-295
MAN1C1	ENSG00000117643	1.99721e-299	-0.631497	0.218	0.523	4.48354e-295
R3HDM1	ENSG00000048991	2.21208e-298	0.727575	0.609	0.279	4.96591e-294
ADGRB2	ENSG00000121753	6.45386e-298	-0.671818	0.46	0.709	1.44883e-293
PTN	ENSG00000105894	6.214e-297	1.17562	0.639	0.329	1.39498e-292
TGFB2	ENSG00000092969	5.95892e-296	-0.848384	0.208	0.53	1.33772e-291
CALM2	ENSG00000143933	7.53633e-296	0.587548	0.957	0.901	1.69183e-291
FABP3	ENSG00000121769	4.40162e-295	-0.848459	0.546	0.793	9.88119e-291
DWORF	ENSG00000240045	5.3344e-295	0.582342	0.235	0.008	1.19752e-290
SLC27A6	ENSG00000113396	7.79602e-294	-0.698244	0.112	0.408	1.75013e-289
ADAMTS1	ENSG00000154734	2.59298e-292	-1.15869	0.32	0.623	5.82099e-288
SRSF9	ENSG00000111786	6.68839e-292	0.681196	0.836	0.593	1.50148e-287
UNC5D	ENSG00000156687	6.49238e-291	0.438727	0.302	0.033	1.45747e-286
PAK5	ENSG00000101349	1.04994e-288	0.472394	0.217	0.004	2.357e-284
EMP2	ENSG00000213853	3.8673e-288	-0.734662	0.334	0.628	8.68171e-284
LBH	ENSG00000213626	3.79918e-287	-1.34085	0.384	0.583	8.52878e-283
NFIB	ENSG00000147862	4.67421e-287	-0.746443	0.389	0.684	1.04931e-282
PERP	ENSG00000112378	6.56352e-287	-0.632945	0.393	0.668	1.47344e-282
SLC2A3	ENSG00000059804	9.76036e-287	-0.818434	0.375	0.671	2.1911e-282
AQP1	ENSG00000240583	2.15323e-286	-0.774658	0.162	0.473	4.83379e-282
LIMCH1	ENSG00000064042	6.81532e-286	0.551373	0.436	0.109	1.52997e-281
PPP2R2A	ENSG00000221914	9.84333e-285	0.775199	0.757	0.495	2.20973e-280
SNRPN	ENSG00000128739	1.12821e-284	0.661841	0.953	0.882	2.53271e-280
SLC1A4	ENSG00000115902	4.68894e-284	-0.651352	0.179	0.48	1.05262e-279
MMP15	ENSG00000102996	1.05093e-283	-0.711119	0.717	0.881	2.35923e-279
FDPS	ENSG00000160752	5.38611e-282	0.887173	0.821	0.631	1.20913e-277
MYO5A	ENSG00000197535	1.17768e-281	0.670186	0.572	0.245	2.64376e-277
PPFIA2	ENSG00000139220	7.54874e-281	0.549408	0.372	0.072	1.69462e-276
PPP1R3C	ENSG00000119938	8.84052e-281	-0.709565	0.345	0.617	1.98461e-276
GDAP1L1	ENSG00000124194	1.31088e-280	0.425124	0.249	0.016	2.94279e-276
NID2	ENSG00000087303	7.7152e-280	-0.754699	0.458	0.736	1.73199e-275
TMEM150C	ENSG00000249242	7.96198e-279	0.502015	0.317	0.048	1.78739e-274
CARMN	ENSG00000249669	1.26463e-278	-0.736523	0.154	0.457	2.83897e-274
EMC10	ENSG00000161671	1.82601e-278	-1.00469	0.893	0.953	4.0992e-274
CDH11	ENSG00000140937	3.54119e-277	0.659083	0.456	0.129	7.94961e-273
PON2	ENSG00000105854	7.09708e-276	0.658289	0.65	0.326	1.59322e-271
HAND2-AS1	ENSG00000237125	1.46804e-275	-0.806694	0.372	0.665	3.2956e-271
OSBPL3	ENSG00000070882	1.99538e-275	0.468345	0.357	0.071	4.47942e-271
HRC	ENSG00000130528	5.65211e-274	0.732405	0.878	0.735	1.26884e-269
CELF2	ENSG00000048740	1.53586e-272	-0.65324	0.491	0.716	3.44786e-268
PDE4DIP	ENSG00000178104	2.30452e-271	-0.646731	0.524	0.753	5.17342e-267
TFDP2	ENSG00000114126	8.37158e-271	0.693439	0.835	0.615	1.87934e-266
LINC00908	ENSG00000266256	8.99621e-271	0.361632	0.291	0.034	2.01956e-266
SNTA1	ENSG00000101400	1.31201e-270	-0.601173	0.656	0.829	2.94533e-266
OLFM2	ENSG00000105088	1.47684e-270	0.398355	0.253	0.02	3.31536e-266
THSD7A	ENSG00000005108	3.48905e-270	0.695477	0.532	0.19	7.83258e-266
TUBA1A	ENSG00000167552	4.78408e-270	1.0293	0.942	0.888	1.07398e-265
MYO6	ENSG00000196586	1.58811e-269	0.609043	0.598	0.267	3.56515e-265
GPC2	ENSG00000213420	6.91617e-269	0.473281	0.441	0.123	1.55261e-264
USP18	ENSG00000184979	2.56367e-267	-1.41125	0.139	0.372	5.75518e-263
SHISA9	ENSG00000237515	2.23353e-266	0.290031	0.195	0.002	5.01406e-262
AKIRIN2	ENSG00000135334	3.09056e-266	0.676672	0.605	0.288	6.93799e-262
CYS1	ENSG00000205795	7.65949e-266	0.301114	0.198	0.003	1.71948e-261
ZNF667-AS1	ENSG00000166770	8.31108e-266	0.338725	0.316	0.049	1.86576e-261
MEIS3	ENSG00000105419	2.14652e-265	0.537207	0.57	0.223	4.81871e-261
CRNDE	ENSG00000245694	2.67902e-265	-0.819558	0.642	0.814	6.01414e-261
FGF18	ENSG00000156427	1.79605e-264	-0.809494	0.221	0.5	4.03196e-260
MDFIC	ENSG00000135272	2.56857e-264	0.63937	0.512	0.196	5.76618e-260
XKR4	ENSG00000206579	3.96915e-264	0.297111	0.204	0.005	8.91034e-260
ADD3	ENSG00000148700	5.88217e-264	0.929026	0.773	0.583	1.32049e-259
SERINC2	ENSG00000168528	6.46494e-264	0.383076	0.304	0.043	1.45132e-259
KCNK1	ENSG00000135750	1.13115e-263	0.466847	0.247	0.019	2.53931e-259
COL18A1	ENSG00000182871	1.51709e-263	-0.632162	0.854	0.936	3.40572e-259
PPIA	ENSG00000196262	2.40946e-263	0.486315	0.979	0.96	5.409e-259
SELENOW	ENSG00000178980	3.26382e-263	-0.416739	0.988	0.989	7.32695e-259
ATP6V1D	ENSG00000100554	1.53934e-262	0.704469	0.83	0.636	3.45567e-258
LINC00982	ENSG00000177133	2.3641e-262	-0.49662	0.073	0.336	5.30717e-258
CXCL12	ENSG00000107562	2.73981e-262	-0.885757	0.217	0.499	6.1506e-258
NTRK3	ENSG00000140538	7.94583e-262	0.413251	0.227	0.012	1.78376e-257
FLRT2	ENSG00000185070	8.2271e-262	0.921542	0.41	0.127	1.8469e-257
ASB4	ENSG00000005981	1.5937e-261	0.474416	0.214	0.008	3.5777e-257
KCNQ1OT1	ENSG00000269821	9.73064e-260	1.02133	0.796	0.546	2.18443e-255
NEURL1	ENSG00000107954	2.10018e-259	0.317111	0.248	0.02	4.71469e-255
XIST	ENSG00000229807	4.9048e-259	0.887072	0.216	0.009	1.10108e-254
GRAMD1B	ENSG00000023171	8.49666e-258	-0.614208	0.159	0.444	1.90741e-253
NACA	ENSG00000196531	9.52933e-258	0.466848	0.99	0.98	2.13924e-253
EMP3	ENSG00000142227	1.60896e-257	-0.712824	0.59	0.818	3.61195e-253
CX3CL1	ENSG00000006210	9.23794e-257	0.32618	0.206	0.007	2.07383e-252
PRDM16	ENSG00000142611	1.31734e-256	-0.495709	0.112	0.383	2.95729e-252
VWDE	ENSG00000146530	1.45928e-256	0.794403	0.452	0.148	3.27594e-252
FDFT1	ENSG00000079459	2.73065e-256	0.785705	0.83	0.661	6.13004e-252
NRP1	ENSG00000099250	6.66213e-255	-0.698486	0.407	0.667	1.49558e-250
TUBB	ENSG00000196230	5.98076e-254	0.684901	0.97	0.908	1.34262e-249
COL25A1	ENSG00000188517	8.16418e-254	0.392302	0.27	0.03	1.83278e-249
ADAMTS9	ENSG00000163638	5.45986e-253	0.650312	0.747	0.416	1.22568e-248
PLP2	ENSG00000102007	9.31797e-252	-0.571458	0.188	0.471	2.09179e-247
RAB3C	ENSG00000152932	1.33492e-249	0.327516	0.223	0.013	2.99675e-245
MYO10	ENSG00000145555	2.1328e-249	0.484501	0.329	0.068	4.78791e-245
TMEM65	ENSG00000164983	8.02679e-249	-0.63632	0.329	0.603	1.80194e-244
HOXB-AS1	ENSG00000230148	8.30608e-248	-0.700336	0.252	0.545	1.86463e-243
MYOCD	ENSG00000141052	1.59211e-247	-0.678389	0.487	0.761	3.57414e-243
PTPRC	ENSG00000081237	1.01531e-246	0.369417	0.193	0.005	2.27928e-242
HSP90AB1	ENSG00000096384	1.50477e-245	0.480872	0.99	0.977	3.37807e-241
RDH10	ENSG00000121039	2.62666e-245	-0.572572	0.135	0.408	5.89658e-241
ARID5B	ENSG00000150347	1.71592e-244	0.522064	0.57	0.235	3.85208e-240
LAMA2	ENSG00000196569	2.12556e-244	-0.630761	0.276	0.571	4.77166e-240
NFIA	ENSG00000162599	3.77603e-243	-0.74879	0.484	0.703	8.47681e-239
INAFM2	ENSG00000259330	8.29171e-243	-0.640663	0.311	0.568	1.86141e-238
TSPAN9	ENSG00000011105	7.8819e-242	-0.569643	0.331	0.575	1.76941e-237
KHDRBS3	ENSG00000131773	1.08259e-241	0.376813	0.354	0.079	2.4303e-237
NENF	ENSG00000117691	1.53831e-241	0.574281	0.614	0.308	3.45336e-237
BCKDHB	ENSG00000083123	2.02868e-241	0.553525	0.493	0.188	4.55418e-237
NME4	ENSG00000103202	2.11916e-241	0.544524	0.962	0.908	4.75731e-237
ENO3	ENSG00000108515	3.03184e-241	-0.63447	0.929	0.969	6.80618e-237
IDI1	ENSG00000067064	3.85182e-241	0.823017	0.685	0.414	8.64694e-237
PPP1R13B	ENSG00000088808	4.63872e-241	-0.580083	0.306	0.567	1.04135e-236
TSTD1	ENSG00000215845	6.39568e-241	-0.642095	0.586	0.783	1.43577e-236
MXRA8	ENSG00000162576	8.1931e-241	0.388809	0.329	0.064	1.83927e-236
CFL1	ENSG00000172757	2.28006e-239	0.473461	0.987	0.963	5.11851e-235
RNF207	ENSG00000158286	3.3917e-239	-0.618451	0.369	0.59	7.61402e-235
CCSER1	ENSG00000184305	4.18684e-237	0.293581	0.196	0.007	9.39904e-233
MORF4L1	ENSG00000185787	7.3584e-237	0.463746	0.969	0.93	1.65189e-232
UBR4	ENSG00000127481	6.97243e-236	-0.640953	0.594	0.76	1.56524e-231
NRP2	ENSG00000118257	8.55015e-236	-0.740642	0.117	0.38	1.91942e-231
MYZAP	ENSG00000263155	2.35042e-235	-0.642861	0.347	0.625	5.27646e-231
GOLM1	ENSG00000135052	5.69551e-235	0.575857	0.611	0.311	1.27859e-230
ACAT2	ENSG00000120437	1.3396e-234	0.73536	0.52	0.227	3.00726e-230
DIRAS2	ENSG00000165023	1.71285e-234	0.279348	0.189	0.006	3.84517e-230
PPP1R1A	ENSG00000135447	2.01528e-234	-0.727791	0.678	0.845	4.52409e-230
MTSS1	ENSG00000170873	5.94014e-234	-0.645337	0.265	0.535	1.3335e-229
LRRTM3	ENSG00000198739	1.11334e-233	0.449966	0.282	0.043	2.49935e-229
MACF1	ENSG00000127603	1.71524e-233	-0.618849	0.793	0.892	3.85054e-229
ATP2B1	ENSG00000070961	2.72077e-233	-0.905967	0.532	0.72	6.10786e-229
LIN7A	ENSG00000111052	1.66481e-232	0.395063	0.338	0.073	3.73732e-228
ATRNL1	ENSG00000107518	1.82634e-232	0.329096	0.237	0.023	4.09994e-228
HSPB8	ENSG00000152137	3.33965e-232	-0.719503	0.254	0.526	7.49717e-228
ATP2A2	ENSG00000174437	6.79963e-232	-0.581137	0.786	0.916	1.52645e-227
RGS2	ENSG00000116741	4.11709e-231	0.424944	0.283	0.046	9.24245e-227
FILIP1	ENSG00000118407	5.0992e-229	-0.578281	0.851	0.941	1.14472e-224
SELENOS	ENSG00000131871	4.45409e-228	0.62223	0.771	0.53	9.99898e-224
PPP1R12B	ENSG00000077157	1.1646e-227	-0.614152	0.32	0.551	2.61441e-223
ADCY2	ENSG00000078295	1.17038e-227	0.472399	0.292	0.049	2.62739e-223
RCSD1	ENSG00000198771	5.79342e-227	-0.539874	0.211	0.485	1.30056e-222
CHGB	ENSG00000089199	1.14954e-226	0.303351	0.178	0.004	2.58061e-222
ABAT	ENSG00000183044	2.83327e-226	0.525727	0.546	0.233	6.3604e-222
NDUFS6	ENSG00000145494	2.99234e-226	-0.439382	0.944	0.953	6.71749e-222
C5orf38	ENSG00000186493	3.84712e-226	-0.700676	0.387	0.629	8.63639e-222
PCBD1	ENSG00000166228	3.99834e-226	-0.505494	0.802	0.878	8.97588e-222
MEF2C	ENSG00000081189	5.40499e-225	0.832777	0.821	0.632	1.21337e-220
CNTN4	ENSG00000144619	1.01904e-224	0.322792	0.23	0.022	2.28764e-220
TMEM178A	ENSG00000152154	5.36191e-224	0.433166	0.393	0.11	1.2037e-219
EHD4	ENSG00000103966	1.10192e-223	-0.524594	0.222	0.485	2.4737e-219
PALMD	ENSG00000099260	1.04523e-222	0.373232	0.214	0.016	2.34644e-218
CYB5A	ENSG00000166347	1.94321e-222	-0.604816	0.687	0.795	4.3623e-218
HIST1H1D	ENSG00000124575	2.72607e-222	0.75398	0.627	0.315	6.11976e-218
FZD8	ENSG00000177283	2.93114e-222	-0.523277	0.137	0.379	6.58012e-218
SYTL2	ENSG00000137501	6.99991e-222	0.317191	0.199	0.012	1.57141e-217
CPE	ENSG00000109472	7.45102e-222	0.667457	0.735	0.491	1.67268e-217
HOXB4	ENSG00000182742	1.11831e-221	-0.51983	0.092	0.326	2.51049e-217
PCSK5	ENSG00000099139	1.14903e-221	0.330187	0.276	0.043	2.57946e-217
FZD1	ENSG00000157240	1.22058e-221	-0.673384	0.255	0.484	2.74009e-217
AL391807.1	ENSG00000230910	1.43563e-221	0.298518	0.213	0.016	3.22284e-217
ADGRG6	ENSG00000112414	6.99843e-221	0.421507	0.455	0.157	1.57108e-216
CHD1	ENSG00000153922	8.95003e-221	0.654302	0.625	0.362	2.00919e-216
PREX1	ENSG00000124126	1.13106e-220	0.390248	0.373	0.1	2.53911e-216
SYNPO2	ENSG00000172403	1.37194e-220	-0.541841	0.197	0.463	3.07988e-216
MEX3A	ENSG00000254726	5.38833e-220	0.581593	0.763	0.504	1.20963e-215
DNAJA1	ENSG00000086061	1.22015e-219	0.614426	0.923	0.801	2.73911e-215
CGNL1	ENSG00000128849	2.51e-219	-0.724568	0.41	0.554	5.63469e-215
MGAT5	ENSG00000152127	6.46764e-219	-0.49942	0.205	0.457	1.45192e-214
RPAIN	ENSG00000129197	1.42916e-218	0.546274	0.851	0.659	3.20833e-214
SLC3A2	ENSG00000168003	3.69718e-217	0.573073	0.624	0.324	8.29981e-213
EMILIN2	ENSG00000132205	5.84802e-217	-0.593336	0.305	0.567	1.31282e-212
CLU	ENSG00000120885	4.32614e-216	-0.760038	0.242	0.516	9.71174e-212
BTG1	ENSG00000133639	5.55876e-216	-0.66577	0.763	0.882	1.24789e-211
DOK4	ENSG00000125170	2.67324e-215	-0.672294	0.409	0.584	6.00115e-211
CADM2	ENSG00000175161	3.78551e-215	0.308048	0.177	0.006	8.4981e-211
MAF	ENSG00000178573	4.71313e-215	0.441368	0.431	0.141	1.05805e-210
MSRB3	ENSG00000174099	5.15602e-214	-0.540122	0.334	0.584	1.15747e-209
LINC01503	ENSG00000233901	6.34422e-214	0.432751	0.427	0.143	1.42421e-209
SUMO2	ENSG00000188612	1.97137e-212	0.478074	0.964	0.921	4.42553e-208
KIAA1211	ENSG00000109265	3.72716e-212	0.276074	0.222	0.022	8.36711e-208
MICAL3	ENSG00000243156	5.36708e-212	-0.541096	0.255	0.499	1.20485e-207
MLF1	ENSG00000178053	5.90559e-212	-0.642846	0.534	0.711	1.32575e-207
TMEM132A	ENSG00000006118	5.49202e-211	0.50813	0.598	0.303	1.2329e-206
NPPA	ENSG00000175206	1.4593e-210	-1.43496	0.198	0.422	3.27598e-206
LGI2	ENSG00000153012	1.808e-210	0.414613	0.342	0.085	4.05879e-206
LUZP2	ENSG00000187398	5.86009e-210	0.335362	0.157	0.002	1.31553e-205
RPL18A	ENSG00000105640	8.57631e-210	0.414346	0.996	0.993	1.9253e-205
SLCO3A1	ENSG00000176463	5.9536e-209	-0.532535	0.227	0.471	1.33652e-204
TRIM63	ENSG00000158022	6.92776e-209	-0.553715	0.234	0.481	1.55521e-204
STARD4	ENSG00000164211	5.80563e-208	-0.741271	0.364	0.563	1.30331e-203
PSD3	ENSG00000156011	4.23841e-207	-0.558163	0.444	0.626	9.5148e-203
LINC01405	ENSG00000185847	4.44516e-207	-0.638316	0.117	0.339	9.97894e-203
TTLL7	ENSG00000137941	4.84676e-207	0.498847	0.488	0.2	1.08805e-202
RPL18	ENSG00000063177	7.21157e-207	0.395511	0.995	0.992	1.61892e-202
LAPTM4B	ENSG00000104341	7.73442e-207	-0.531821	0.892	0.935	1.7363e-202
RIMS2	ENSG00000176406	3.0674e-206	0.592956	0.229	0.027	6.88601e-202
WNK1	ENSG00000060237	3.22507e-205	-0.566135	0.736	0.815	7.23996e-201
HLTF	ENSG00000071794	4.28934e-205	0.567693	0.743	0.494	9.62914e-201
GATM	ENSG00000171766	1.07721e-204	0.518881	0.371	0.111	2.41823e-200
F2R	ENSG00000181104	1.80679e-204	0.411248	0.385	0.117	4.05606e-200
S100A6	ENSG00000197956	2.44443e-204	-0.65587	0.236	0.487	5.4875e-200
BCO2	ENSG00000197580	2.2607e-203	0.631496	0.694	0.42	5.07505e-199
HIP1R	ENSG00000130787	3.64364e-203	0.34928	0.334	0.084	8.17961e-199
CHCHD2	ENSG00000106153	3.7044e-203	-0.982225	0.081	0.321	8.316e-199
RNF150	ENSG00000170153	2.34985e-202	-0.597483	0.327	0.572	5.27517e-198
RFLNB	ENSG00000183688	3.08643e-202	0.453582	0.264	0.045	6.92874e-198
LHFPL2	ENSG00000145685	4.64103e-202	-0.564105	0.322	0.563	1.04187e-197
DUSP5	ENSG00000138166	5.33014e-202	-0.388648	0.079	0.303	1.19656e-197
STMN3	ENSG00000197457	7.42726e-202	0.324121	0.258	0.042	1.66735e-197
TBCA	ENSG00000171530	1.44835e-201	0.455021	0.954	0.887	3.2514e-197
HOXB2	ENSG00000173917	2.82188e-201	-0.626778	0.262	0.536	6.33483e-197
MT-ATP6	ENSG00000198899	8.42485e-201	-0.51211	0.998	0.998	1.89129e-196
LMOD2	ENSG00000170807	1.82073e-200	-0.637729	0.117	0.349	4.08735e-196
BAMBI	ENSG00000095739	2.80202e-200	-0.779168	0.671	0.783	6.29026e-196
SRM	ENSG00000116649	5.48173e-200	0.548152	0.741	0.499	1.23059e-195
LAMB1	ENSG00000091136	7.71901e-199	-0.62321	0.243	0.466	1.73284e-194
TRIM24	ENSG00000122779	1.24242e-198	-0.56309	0.607	0.698	2.78912e-194
FILIP1L	ENSG00000168386	1.46805e-198	0.301363	0.173	0.009	3.29562e-194
PPIB	ENSG00000166794	1.80989e-198	0.601396	0.915	0.839	4.06301e-194
EPDR1	ENSG00000086289	1.9901e-198	-0.457327	0.118	0.341	4.46757e-194
SCP2	ENSG00000116171	3.20284e-198	0.639905	0.853	0.687	7.19006e-194
GSN	ENSG00000148180	1.05323e-197	-0.541169	0.51	0.722	2.3644e-193
IRX5	ENSG00000176842	1.49063e-197	-0.718844	0.329	0.518	3.34631e-193
JUN	ENSG00000177606	1.53283e-197	-0.910821	0.347	0.525	3.44104e-193
HCN4	ENSG00000138622	1.363e-196	-0.57371	0.335	0.568	3.0598e-192
ITGB1	ENSG00000150093	1.45867e-196	0.55128	0.938	0.895	3.27457e-192
CNTNAP2	ENSG00000174469	2.6111e-196	0.280866	0.189	0.014	5.86165e-192
FASN	ENSG00000169710	2.64352e-196	0.567418	0.619	0.351	5.93443e-192
INA	ENSG00000148798	4.98112e-196	0.334619	0.205	0.022	1.11821e-191
SREK1IP1	ENSG00000153006	7.66071e-196	0.578607	0.688	0.428	1.71975e-191
CRABP1	ENSG00000166426	4.89915e-195	0.432604	0.157	0.004	1.09981e-190
PPP1R14B	ENSG00000173457	5.52539e-195	0.486967	0.947	0.867	1.24039e-190
TACC2	ENSG00000138162	6.22004e-195	-0.499851	0.285	0.51	1.39634e-190
DPP10	ENSG00000175497	2.95234e-194	0.271934	0.194	0.016	6.62771e-190
ACOT11	ENSG00000162390	5.86786e-194	-0.439743	0.128	0.353	1.31728e-189
SYP	ENSG00000102003	6.54274e-193	0.260157	0.173	0.009	1.46878e-188
EIF4A1	ENSG00000161960	5.45895e-192	0.534855	0.775	0.544	1.22548e-187
APLP1	ENSG00000105290	2.34027e-191	0.313729	0.245	0.039	5.25367e-187
ERBB2	ENSG00000141736	4.32218e-191	-0.531385	0.533	0.716	9.70286e-187
ODC1	ENSG00000115758	6.25757e-191	0.602637	0.757	0.527	1.40476e-186
SLC2A13	ENSG00000151229	6.65478e-191	0.384163	0.341	0.093	1.49393e-186
RAB3IP	ENSG00000127328	9.70587e-191	-0.581254	0.465	0.661	2.17887e-186
SSX2IP	ENSG00000117155	1.81296e-189	0.541992	0.563	0.302	4.06991e-185
AC022613.1	ENSG00000256802	7.71279e-189	0.273734	0.217	0.027	1.73144e-184
QKI	ENSG00000112531	1.62252e-188	-0.484045	0.865	0.927	3.6424e-184
DKKL1	ENSG00000104901	6.75389e-188	0.291739	0.28	0.059	1.51618e-183
HIF3A	ENSG00000124440	7.75369e-188	-0.527754	0.515	0.716	1.74063e-183
ID4	ENSG00000172201	1.63852e-187	-1.01637	0.563	0.621	3.6783e-183
NCOA4	ENSG00000266412	1.92174e-187	-0.497604	0.479	0.632	4.31411e-183
CPNE5	ENSG00000124772	6.76101e-187	-0.545005	0.174	0.416	1.51778e-182
COL4A2	ENSG00000134871	4.32124e-186	0.608622	0.866	0.717	9.70075e-182
AL139393.2	ENSG00000233342	6.12034e-186	0.46973	0.235	0.04	1.37396e-181
AKAP7	ENSG00000118507	8.35664e-186	0.42174	0.351	0.109	1.87598e-181
DGUOK	ENSG00000114956	1.83871e-185	0.491338	0.727	0.478	4.12773e-181
GPC3	ENSG00000147257	2.14009e-185	0.54094	0.27	0.057	4.80429e-181
SLC17A5	ENSG00000119899	4.24119e-185	0.451778	0.388	0.138	9.52105e-181
YBX3	ENSG00000060138	4.43568e-185	-0.508843	0.703	0.822	9.95766e-181
ABRACL	ENSG00000146386	8.27655e-185	0.387312	0.432	0.165	1.858e-180
CMSS1	ENSG00000184220	1.05519e-184	0.603422	0.529	0.271	2.3688e-180
PLXNA4	ENSG00000221866	3.87784e-184	-0.666398	0.227	0.399	8.70536e-180
CPLX1	ENSG00000168993	7.85493e-184	0.259403	0.175	0.012	1.76335e-179
PTP4A3	ENSG00000184489	1.19354e-183	-0.507903	0.426	0.599	2.67937e-179
ALDH7A1	ENSG00000164904	1.51961e-183	0.665887	0.691	0.473	3.41138e-179
CFDP1	ENSG00000153774	4.2618e-183	0.485038	0.87	0.71	9.5673e-179
TBX5	ENSG00000089225	8.47119e-183	-0.514793	0.328	0.575	1.9017e-178
SH3KBP1	ENSG00000147010	1.09759e-182	0.362681	0.397	0.136	2.46399e-178
LYAR	ENSG00000145220	4.66344e-182	0.385337	0.406	0.149	1.04689e-177
FYN	ENSG00000010810	6.83948e-182	0.452843	0.513	0.237	1.5354e-177
CHCHD10	ENSG00000250479	9.37843e-182	-0.424855	0.931	0.952	2.10536e-177
NEDD9	ENSG00000111859	1.16913e-181	-0.536545	0.144	0.37	2.62459e-177
STT3B	ENSG00000163527	1.66049e-181	0.693788	0.688	0.503	3.72763e-177
EFNA5	ENSG00000184349	2.49406e-181	0.441601	0.348	0.115	5.59891e-177
HSP90B1	ENSG00000166598	6.77721e-181	0.508182	0.94	0.871	1.52142e-176
CCZ1B	ENSG00000146574	1.0901e-180	0.468308	0.289	0.072	2.44716e-176
LGMN	ENSG00000100600	2.21164e-180	0.635613	0.632	0.408	4.9649e-176
HEY2	ENSG00000135547	4.15414e-180	-0.412009	0.064	0.262	9.32563e-176
MDH1	ENSG00000014641	1.01332e-179	-0.445383	0.906	0.948	2.2748e-175
RBPMS2	ENSG00000166831	1.051e-179	-0.472069	0.555	0.698	2.35939e-175
CSRP1	ENSG00000159176	1.41252e-179	-0.525978	0.267	0.488	3.17098e-175
CACNB2	ENSG00000165995	1.64197e-179	-0.519529	0.386	0.609	3.68606e-175
S100A8	ENSG00000143546	4.74553e-179	-1.25671	0.147	0.384	1.06532e-174
RBM38	ENSG00000132819	1.06046e-178	-0.524012	0.579	0.692	2.38062e-174
MSI1	ENSG00000135097	1.56269e-178	0.348604	0.393	0.136	3.50808e-174
SOX5	ENSG00000134532	2.31276e-178	0.323131	0.29	0.07	5.19193e-174
TRIM55	ENSG00000147573	4.52114e-178	-0.535131	0.388	0.607	1.01495e-173
SH3BGRL3	ENSG00000142669	7.07777e-178	0.547678	0.855	0.692	1.58889e-173
CLIC4	ENSG00000169504	2.1177e-177	-0.505538	0.59	0.734	4.75403e-173
NFKBIA	ENSG00000100906	2.6748e-177	0.535936	0.538	0.268	6.00466e-173
GSTA4	ENSG00000170899	2.96244e-177	0.479294	0.645	0.379	6.65038e-173
STC2	ENSG00000113739	3.87419e-177	-0.578523	0.218	0.441	8.69717e-173
BAALC	ENSG00000164929	6.41601e-177	0.285527	0.187	0.019	1.44033e-172
LIFR	ENSG00000113594	1.27661e-176	0.677949	0.521	0.29	2.86587e-172
KCNH2	ENSG00000055118	1.29607e-176	-0.471854	0.366	0.575	2.90955e-172
RBMS1	ENSG00000153250	9.87333e-176	-0.486836	0.681	0.782	2.21646e-171
CACNA1G	ENSG00000006283	1.94629e-175	-0.461581	0.186	0.401	4.36922e-171
OBSCN	ENSG00000154358	3.48328e-175	-0.513689	0.463	0.675	7.81961e-171
NES	ENSG00000132688	4.05935e-175	-0.587363	0.613	0.787	9.11285e-171
PBXIP1	ENSG00000163346	1.8894e-174	0.496455	0.632	0.368	4.2415e-170
EPHB3	ENSG00000182580	5.244e-174	-0.544617	0.451	0.663	1.17723e-169
CRTAC1	ENSG00000095713	6.17198e-174	0.291325	0.215	0.032	1.38555e-169
RUFY3	ENSG00000018189	6.98012e-174	0.439799	0.489	0.229	1.56697e-169
PLCL2	ENSG00000154822	1.18727e-173	-0.45866	0.171	0.383	2.6653e-169
MSMO1	ENSG00000052802	1.28415e-173	0.561973	0.579	0.312	2.88279e-169
HNRNPA1	ENSG00000135486	5.84273e-173	0.481667	0.972	0.937	1.31163e-168
ST5	ENSG00000166444	8.76602e-173	-1.19191	0.323	0.474	1.96788e-168
PDIA6	ENSG00000143870	1.30041e-172	0.468219	0.935	0.861	2.9193e-168
MYO18B	ENSG00000133454	1.71848e-172	-0.468059	0.245	0.464	3.85782e-168
S100A4	ENSG00000196154	4.58701e-172	-0.571643	0.181	0.4	1.02974e-167
AHNAK2	ENSG00000185567	5.50962e-172	-0.497003	0.094	0.304	1.23685e-167
FRMD3	ENSG00000172159	3.53928e-171	-0.444938	0.18	0.413	7.94532e-167
SF3B6	ENSG00000115128	7.89801e-171	0.463367	0.916	0.803	1.77302e-166
PHACTR3	ENSG00000087495	1.55093e-170	-0.468511	0.166	0.384	3.48169e-166
USP28	ENSG00000048028	6.59245e-170	-0.48844	0.48	0.638	1.47994e-165
DLC1	ENSG00000164741	6.59552e-170	-0.445446	0.179	0.382	1.48063e-165
GSTP1	ENSG00000084207	9.78219e-170	0.468732	0.97	0.945	2.196e-165
NCKAP1	ENSG00000061676	5.1258e-169	-0.467727	0.652	0.769	1.15069e-164
ZEB1	ENSG00000148516	5.28665e-169	0.534738	0.673	0.44	1.1868e-164
MAST4	ENSG00000069020	6.28451e-169	-0.51909	0.279	0.511	1.41081e-164
SPATA13	ENSG00000182957	1.90306e-168	0.263234	0.221	0.036	4.27217e-164
SLC4A7	ENSG00000033867	2.19487e-168	0.430662	0.484	0.223	4.92725e-164
C15orf41	ENSG00000186073	2.5654e-168	-0.463668	0.217	0.435	5.75906e-164
FSCN1	ENSG00000075618	2.18942e-167	0.520596	0.723	0.498	4.91502e-163
PRSS23	ENSG00000150687	5.76437e-167	-0.459406	0.151	0.376	1.29404e-162
MAP3K20	ENSG00000091436	6.47964e-167	-0.491835	0.749	0.893	1.45461e-162
VEGFC	ENSG00000150630	6.77511e-167	0.361668	0.306	0.086	1.52095e-162
CREB3L1	ENSG00000157613	7.63427e-167	0.250022	0.212	0.033	1.71382e-162
NEDD4L	ENSG00000049759	1.8416e-166	0.50098	0.582	0.329	4.1342e-162
BRINP1	ENSG00000078725	2.79895e-166	0.282256	0.184	0.02	6.28337e-162
PTX3	ENSG00000163661	4.70119e-166	0.375563	0.152	0.009	1.05537e-161
DPP7	ENSG00000176978	8.44745e-166	0.539604	0.827	0.662	1.89637e-161
HAND2	ENSG00000164107	1.15961e-165	-0.684392	0.539	0.71	2.60322e-161
CAST	ENSG00000153113	2.20474e-165	-0.500568	0.631	0.767	4.94943e-161
NDUFA4	ENSG00000189043	3.5572e-165	0.455538	0.993	0.986	7.98556e-161
PHF21B	ENSG00000056487	4.11468e-165	0.299991	0.252	0.053	9.23704e-161
AFDN	ENSG00000130396	3.74988e-164	-0.517282	0.599	0.745	8.41811e-160
DPYSL2	ENSG00000092964	8.67624e-164	0.505873	0.584	0.333	1.94773e-159
XIRP1	ENSG00000168334	7.16974e-163	-0.456056	0.251	0.501	1.60954e-158
CCDC3	ENSG00000151468	4.43266e-162	0.533741	0.23	0.044	9.95088e-158
UBL5	ENSG00000198258	8.95898e-162	0.375529	0.97	0.941	2.0112e-157
FABP7	ENSG00000164434	1.74315e-161	0.432938	0.179	0.02	3.9132e-157
CBX6	ENSG00000183741	1.08174e-160	-0.462406	0.437	0.6	2.4284e-156
MYOM1	ENSG00000101605	2.18094e-160	-0.505971	0.678	0.823	4.896e-156
ATG10	ENSG00000152348	3.34799e-160	0.51029	0.506	0.276	7.5159e-156
SLC8A1	ENSG00000183023	3.62833e-160	-0.543742	0.72	0.871	8.14524e-156
CNN1	ENSG00000130176	3.81584e-160	-0.593463	0.509	0.71	8.56618e-156
RAB3GAP1	ENSG00000115839	3.8217e-160	0.478041	0.568	0.325	8.57935e-156
EXT1	ENSG00000182197	3.99436e-160	-0.494194	0.327	0.521	8.96695e-156
GOLIM4	ENSG00000173905	5.57325e-160	-0.560583	0.632	0.784	1.25114e-155
ACTN1	ENSG00000072110	1.77031e-159	-0.519881	0.422	0.62	3.97417e-155
CLCN5	ENSG00000171365	1.88831e-159	0.332575	0.322	0.097	4.23908e-155
TIMP2	ENSG00000035862	2.68388e-159	0.449871	0.625	0.368	6.02504e-155
PHF14	ENSG00000106443	5.86791e-159	0.48521	0.67	0.424	1.31729e-154
RPL39	ENSG00000198918	8.6732e-158	0.341199	0.989	0.982	1.94705e-153
FBLIM1	ENSG00000162458	9.00935e-158	-0.444124	0.307	0.505	2.02251e-153
CTSF	ENSG00000174080	9.37067e-158	0.465806	0.607	0.356	2.10362e-153
SLC25A4	ENSG00000151729	9.67552e-158	-0.416265	0.91	0.961	2.17206e-153
EGFL7	ENSG00000172889	1.67871e-157	0.446424	0.586	0.326	3.76855e-153
PDLIM3	ENSG00000154553	2.83703e-157	-0.634713	0.18	0.388	6.36886e-153
LAMA1	ENSG00000101680	4.57382e-157	0.282518	0.264	0.065	1.02678e-152
ADI1	ENSG00000182551	4.82451e-157	0.520861	0.695	0.468	1.08305e-152
UBE2S	ENSG00000108106	4.87336e-157	0.599197	0.667	0.423	1.09402e-152
SOCS1	ENSG00000185338	5.69402e-157	0.264602	0.189	0.025	1.27825e-152
CTXN1	ENSG00000178531	7.22425e-157	0.393678	0.465	0.219	1.62177e-152
DDOST	ENSG00000244038	8.41504e-157	0.48389	0.746	0.523	1.88909e-152
DENND5B	ENSG00000170456	3.15564e-156	-0.50002	0.583	0.703	7.08411e-152
PRKAG2	ENSG00000106617	1.03368e-155	-0.485693	0.38	0.575	2.32051e-151
GFOD1	ENSG00000145990	1.33607e-155	-0.510465	0.192	0.398	2.99934e-151
ANKH	ENSG00000154122	5.07899e-155	-0.373725	0.157	0.353	1.14018e-150
CLDN6	ENSG00000184697	1.46696e-154	-0.44965	0.209	0.416	3.29317e-150
ICA1	ENSG00000003147	3.3987e-154	-0.344022	0.111	0.307	7.62975e-150
PMP22	ENSG00000109099	5.12633e-154	-0.494767	0.278	0.467	1.15081e-149
MYADM	ENSG00000179820	5.71395e-154	-0.4674	0.445	0.626	1.28272e-149
DSTN	ENSG00000125868	6.18605e-154	-0.406589	0.945	0.969	1.38871e-149
LRRC17	ENSG00000128606	2.14279e-153	0.332884	0.26	0.063	4.81035e-149
LIMS2	ENSG00000072163	7.0396e-153	-0.408484	0.2	0.423	1.58032e-148
PGM1	ENSG00000079739	7.60249e-153	-0.445798	0.674	0.787	1.70668e-148
TRDN	ENSG00000186439	1.31043e-152	-0.512285	0.627	0.794	2.94179e-148
DACT1	ENSG00000165617	1.38464e-152	-0.490022	0.214	0.431	3.10838e-148
CACNA1D	ENSG00000157388	3.06175e-152	-0.435109	0.149	0.349	6.87331e-148
PLD3	ENSG00000105223	3.09801e-152	0.46257	0.919	0.838	6.95472e-148
ATP2B4	ENSG00000058668	1.01019e-151	-0.540719	0.46	0.617	2.26778e-147
TMEM200C	ENSG00000206432	1.76972e-151	-0.477138	0.121	0.291	3.97284e-147
GCSH	ENSG00000140905	2.15095e-151	0.440765	0.677	0.435	4.82867e-147
AC007325.4	ENSG00000278817	2.46251e-151	-0.401573	0.105	0.293	5.5281e-147
AHNAK	ENSG00000124942	2.46525e-151	-0.492504	0.301	0.532	5.53424e-147
C16orf45	ENSG00000166780	3.0967e-151	0.284291	0.302	0.091	6.95178e-147
BAX	ENSG00000087088	3.95094e-151	0.446494	0.711	0.481	8.86947e-147
NLGN4X	ENSG00000146938	4.59634e-151	0.29477	0.217	0.042	1.03183e-146
WNT5B	ENSG00000111186	5.09525e-151	-0.443029	0.254	0.462	1.14383e-146
NCAM1	ENSG00000149294	5.42912e-151	-0.522609	0.628	0.789	1.21878e-146
ITM2B	ENSG00000136156	1.04229e-150	0.479489	0.929	0.853	2.33983e-146
TCEAL8	ENSG00000180964	3.31828e-150	-0.435801	0.704	0.783	7.44921e-146
ANK3	ENSG00000151150	3.34503e-150	0.553176	0.706	0.48	7.50927e-146
LRRC10	ENSG00000198812	8.99256e-150	-0.535794	0.153	0.351	2.01874e-145
NOP10	ENSG00000182117	1.07359e-149	-0.390759	0.789	0.843	2.41009e-145
RAMP2	ENSG00000131477	7.19903e-149	0.314424	0.315	0.101	1.61611e-144
LYPD1	ENSG00000150551	7.53038e-149	0.25303	0.173	0.021	1.6905e-144
TSPAN13	ENSG00000106537	7.69326e-149	0.511113	0.643	0.415	1.72706e-144
NSF	ENSG00000073969	1.63742e-148	0.428919	0.494	0.252	3.67585e-144
DPP10-AS1	ENSG00000235026	4.33557e-148	0.346307	0.145	0.011	9.73291e-144
BBX	ENSG00000114439	4.58204e-148	0.544936	0.896	0.803	1.02862e-143
CYP26A1	ENSG00000095596	5.1044e-148	0.431831	0.123	0.004	1.14589e-143
LMNA	ENSG00000160789	6.64537e-148	-0.503169	0.54	0.685	1.49182e-143
DHX36	ENSG00000174953	7.4243e-148	0.477305	0.785	0.602	1.66668e-143
TMEM54	ENSG00000121900	4.21713e-147	0.308034	0.325	0.11	9.46704e-143
PRICKLE1	ENSG00000139174	4.42087e-147	-0.571462	0.378	0.588	9.9244e-143
FRY	ENSG00000073910	6.37135e-147	0.259542	0.254	0.062	1.4303e-142
MYOZ1	ENSG00000177791	6.46457e-147	0.426394	0.233	0.053	1.45123e-142
RASL11B	ENSG00000128045	8.44047e-147	-0.338424	0.091	0.281	1.8948e-142
TSPAN5	ENSG00000168785	1.84125e-146	-0.541824	0.317	0.525	4.13343e-142
RPL7A	ENSG00000148303	2.00322e-146	0.373194	0.995	0.992	4.49704e-142
RPS14	ENSG00000164587	5.44229e-146	0.323639	0.996	0.99	1.22174e-141
HES4	ENSG00000188290	6.18143e-146	0.517677	0.661	0.433	1.38767e-141
RHOBTB3	ENSG00000164292	1.41571e-145	0.493386	0.955	0.923	3.17813e-141
C12orf75	ENSG00000235162	1.52904e-145	-0.485428	0.251	0.466	3.43254e-141
CHST2	ENSG00000175040	1.78694e-145	0.313962	0.189	0.03	4.01151e-141
DSP	ENSG00000096696	2.38046e-145	-0.477309	0.819	0.895	5.34391e-141
RCAN2	ENSG00000172348	5.75952e-145	-0.338809	0.116	0.311	1.29296e-140
SASH1	ENSG00000111961	7.47183e-145	0.358063	0.428	0.189	1.67735e-140
SSR2	ENSG00000163479	8.97897e-145	0.472197	0.842	0.68	2.01569e-140
SMIM30	ENSG00000214194	2.17043e-144	-0.422398	0.573	0.715	4.8724e-140
MT-CO3	ENSG00000198938	2.66035e-144	-0.45667	0.997	0.998	5.97221e-140
RRBP1	ENSG00000125844	7.90996e-144	0.483407	0.643	0.41	1.77571e-139
CELF4	ENSG00000101489	1.10596e-143	0.265181	0.18	0.026	2.48277e-139
COPE	ENSG00000105669	1.21123e-143	0.427497	0.93	0.847	2.71909e-139
NPM1	ENSG00000181163	1.37237e-143	0.43057	0.973	0.938	3.08083e-139
COX7A2	ENSG00000112695	1.93671e-143	0.395794	0.944	0.9	4.34772e-139
MT-ND3	ENSG00000198840	7.4966e-143	-0.427184	0.991	0.991	1.68291e-138
HSP90AA1	ENSG00000080824	8.46366e-143	0.402374	0.995	0.983	1.90001e-138
MYDGF	ENSG00000074842	1.0164e-142	0.464363	0.687	0.47	2.28172e-138
GNAI1	ENSG00000127955	1.33401e-142	0.357402	0.408	0.174	2.99472e-138
LNPEP	ENSG00000113441	1.75858e-142	-0.481363	0.497	0.647	3.94783e-138
EPB41	ENSG00000159023	1.85481e-142	0.38571	0.466	0.225	4.16387e-138
TMEM56	ENSG00000152078	4.4263e-142	-0.448133	0.298	0.487	9.93661e-138
LITAF	ENSG00000189067	5.53077e-142	0.340809	0.395	0.165	1.2416e-137
ELOVL4	ENSG00000118402	8.75327e-142	0.33618	0.319	0.109	1.96502e-137
PIK3C3	ENSG00000078142	1.00896e-141	0.443069	0.547	0.311	2.26502e-137
HSF1	ENSG00000185122	1.08322e-141	-0.480918	0.507	0.647	2.43171e-137
CNTFR	ENSG00000122756	2.41799e-141	0.394911	0.67	0.416	5.42815e-137
MAP4	ENSG00000047849	2.57876e-141	-0.413162	0.588	0.687	5.78905e-137
STARD4-AS1	ENSG00000246859	3.70559e-141	-0.447898	0.153	0.348	8.31867e-137
RPN2	ENSG00000118705	4.57681e-141	0.444327	0.84	0.686	1.02745e-136
CALM1	ENSG00000198668	4.88901e-141	0.473114	0.904	0.805	1.09753e-136
TDO2	ENSG00000151790	8.61582e-141	0.351638	0.114	0.003	1.93416e-136
YAP1	ENSG00000137693	3.80587e-140	-0.423331	0.552	0.665	8.5438e-136
DBP	ENSG00000105516	4.67049e-140	0.353723	0.404	0.171	1.04848e-135
RPS7	ENSG00000171863	7.03453e-140	0.347225	0.994	0.991	1.57918e-135
KDM6A	ENSG00000147050	9.70866e-140	-0.415758	0.258	0.423	2.1795e-135
YWHAQ	ENSG00000134308	1.01799e-138	0.38623	0.928	0.853	2.28529e-134
SMARCC1	ENSG00000173473	1.98632e-138	0.442177	0.815	0.628	4.45909e-134
FAF2	ENSG00000113194	3.1774e-138	0.384425	0.538	0.298	7.13294e-134
CKMT2	ENSG00000131730	8.78527e-138	-0.425592	0.182	0.354	1.97221e-133
G0S2	ENSG00000123689	1.15929e-137	-0.715789	0.392	0.579	2.60248e-133
IER5L	ENSG00000188483	1.22667e-137	0.481407	0.577	0.335	2.75376e-133
ITGB1BP2	ENSG00000147166	1.23606e-137	-0.382139	0.209	0.426	2.77482e-133
RAB31	ENSG00000168461	1.26313e-137	0.334842	0.353	0.141	2.8356e-133
KAZN	ENSG00000189337	6.54963e-137	0.392066	0.451	0.219	1.47033e-132
RPS10	ENSG00000124614	7.82032e-137	0.353963	0.976	0.953	1.75558e-132
RBFOX2	ENSG00000100320	9.42992e-137	-0.500372	0.638	0.767	2.11692e-132
TCF4	ENSG00000196628	2.76643e-136	0.480859	0.729	0.517	6.21035e-132
CNNM1	ENSG00000119946	3.02127e-136	0.286628	0.245	0.063	6.78245e-132
TMSB4X	ENSG00000205542	3.20631e-136	0.701885	0.857	0.683	7.19784e-132
APRT	ENSG00000198931	9.17806e-136	0.435529	0.794	0.63	2.06038e-131
EDNRA	ENSG00000151617	2.0713e-135	0.434993	0.395	0.18	4.64986e-131
GPR153	ENSG00000158292	8.04364e-135	0.257534	0.313	0.106	1.80572e-130
SEMA3D	ENSG00000153993	4.37904e-134	0.615451	0.288	0.111	9.8305e-130
ARPC5	ENSG00000162704	8.03435e-134	0.478754	0.811	0.663	1.80363e-129
LIMD2	ENSG00000136490	1.02423e-133	0.373294	0.472	0.236	2.29929e-129
RDH14	ENSG00000240857	1.4819e-133	-0.452892	0.472	0.624	3.32672e-129
TMOD1	ENSG00000136842	2.50376e-133	-0.446633	0.603	0.759	5.62069e-129
SFRP5	ENSG00000120057	2.71781e-133	-0.440678	0.12	0.289	6.10121e-129
PCDH17	ENSG00000118946	1.26865e-132	0.307378	0.161	0.021	2.848e-128
GYPC	ENSG00000136732	1.30838e-132	-0.48465	0.297	0.521	2.93718e-128
TMTC2	ENSG00000179104	2.61492e-132	0.285811	0.297	0.097	5.87023e-128
ASB2	ENSG00000100628	4.9734e-132	-0.519289	0.277	0.461	1.11648e-127
MSRB2	ENSG00000148450	5.24338e-132	0.413922	0.89	0.777	1.17709e-127
SYPL1	ENSG00000008282	5.87019e-132	0.485068	0.723	0.557	1.3178e-127
TRPS1	ENSG00000104447	1.58015e-131	0.362842	0.345	0.139	3.54727e-127
ASNS	ENSG00000070669	4.30183e-131	0.611036	0.419	0.214	9.65719e-127
HYAL2	ENSG00000068001	4.42773e-131	0.411888	0.635	0.406	9.93981e-127
HOXB3	ENSG00000120093	7.74813e-131	-0.359232	0.117	0.298	1.73938e-126
ANAPC16	ENSG00000166295	8.85956e-131	-0.341872	0.852	0.874	1.98888e-126
ROBO1	ENSG00000169855	1.18912e-130	0.407885	0.482	0.248	2.66946e-126
COL6A1	ENSG00000142156	3.8466e-130	0.507271	0.79	0.619	8.63524e-126
A4GALT	ENSG00000128274	4.32955e-130	-0.284231	0.07	0.226	9.7194e-126
TMTC1	ENSG00000133687	5.44707e-130	-0.487352	0.195	0.371	1.22281e-125
ABLIM1	ENSG00000099204	8.3738e-130	-0.456913	0.598	0.723	1.87983e-125
NDFIP1	ENSG00000131507	1.64483e-129	0.455931	0.809	0.65	3.69248e-125
PFDN2	ENSG00000143256	4.38982e-129	0.416524	0.771	0.585	9.85471e-125
EIF1	ENSG00000173812	5.12357e-129	0.306152	0.985	0.973	1.15019e-124
SH3PXD2A	ENSG00000107957	1.56411e-128	-0.427628	0.402	0.553	3.51126e-124
PTPRG	ENSG00000144724	1.81259e-128	0.364978	0.526	0.282	4.06907e-124
RBPMS	ENSG00000157110	2.01725e-128	-0.428488	0.686	0.794	4.52852e-124
SCN5A	ENSG00000183873	4.62262e-128	-0.369068	0.061	0.192	1.03773e-123
UBE2E2	ENSG00000182247	6.15972e-128	-0.369256	0.404	0.519	1.38279e-123
DDAH2	ENSG00000213722	6.55021e-128	0.455231	0.736	0.536	1.47046e-123
HMGCS1	ENSG00000112972	4.41392e-127	0.683233	0.611	0.432	9.90882e-123
NECTIN1	ENSG00000110400	4.8653e-127	-0.43945	0.237	0.404	1.09221e-122
HOMER3	ENSG00000051128	5.44798e-127	0.376019	0.531	0.3	1.22302e-122
PSMB9	ENSG00000240065	6.46413e-127	-0.304976	0.069	0.224	1.45113e-122
CDC42EP3	ENSG00000163171	7.18093e-127	-0.440735	0.307	0.485	1.61205e-122
PLPP5	ENSG00000147535	9.14577e-127	0.348572	0.456	0.227	2.05313e-122
CXCL14	ENSG00000145824	9.22522e-127	0.858796	0.134	0.013	2.07097e-122
LGALS3	ENSG00000131981	1.06286e-126	-0.655485	0.225	0.363	2.386e-122
NIPA2	ENSG00000140157	1.10331e-126	0.36363	0.471	0.246	2.47681e-122
HINT1	ENSG00000169567	1.51393e-126	-0.329421	0.958	0.965	3.39861e-122
RPS19	ENSG00000105372	1.62094e-126	0.317651	0.994	0.99	3.63885e-122
HMGCR	ENSG00000113161	2.25558e-126	0.392811	0.471	0.243	5.06354e-122
C6orf48	ENSG00000204387	9.62698e-126	0.433022	0.84	0.695	2.16116e-121
RGS5	ENSG00000143248	1.5272e-125	0.697032	0.493	0.352	3.4284e-121
AC090204.1	ENSG00000247134	2.09779e-125	0.324093	0.49	0.253	4.70932e-121
CAMK2D	ENSG00000145349	2.88377e-125	-0.484406	0.565	0.748	6.47377e-121
NPDC1	ENSG00000107281	3.07101e-125	0.389885	0.64	0.411	6.89411e-121
MGAT4A	ENSG00000071073	6.4883e-125	0.358766	0.33	0.129	1.45656e-120
ZNF608	ENSG00000168916	7.50819e-125	0.441985	0.617	0.393	1.68551e-120
SYT11	ENSG00000132718	9.74131e-125	0.26878	0.313	0.112	2.18683e-120
FAM89B	ENSG00000176973	1.47883e-124	0.389795	0.656	0.431	3.31983e-120
RPS3	ENSG00000149273	1.81735e-124	0.347542	0.994	0.989	4.07976e-120
MBD2	ENSG00000134046	2.22294e-124	0.335701	0.47	0.241	4.99028e-120
HNRNPDL	ENSG00000152795	2.49985e-124	0.393501	0.937	0.869	5.61192e-120
PSMA6	ENSG00000100902	7.12117e-124	0.277163	0.293	0.101	1.59863e-119
MYL2	ENSG00000111245	7.62494e-124	-0.445545	0.052	0.198	1.71172e-119
TMEM14B	ENSG00000137210	9.99645e-124	-0.33195	0.824	0.854	2.2441e-119
TPM2	ENSG00000198467	1.00695e-123	0.58343	0.91	0.829	2.26051e-119
C5orf30	ENSG00000181751	1.35816e-123	0.28603	0.227	0.062	3.04893e-119
HK1	ENSG00000156515	1.76599e-123	-0.410025	0.785	0.867	3.96447e-119
IDH1	ENSG00000138413	2.07056e-123	0.389676	0.609	0.383	4.6482e-119
PPP1R3A	ENSG00000154415	4.48281e-123	-0.258947	0.025	0.15	1.00635e-118
ARPC3	ENSG00000111229	9.4292e-123	0.393968	0.902	0.807	2.11676e-118
RPL11	ENSG00000142676	1.05705e-122	0.301401	0.997	0.994	2.37298e-118
IGFBP5	ENSG00000115461	1.58089e-122	-0.766844	0.455	0.619	3.54894e-118
ARF4	ENSG00000168374	1.63246e-122	0.416737	0.743	0.548	3.66472e-118
SNX7	ENSG00000162627	1.88854e-122	0.389538	0.481	0.26	4.23959e-118
NDUFB1	ENSG00000183648	1.90296e-122	-0.341011	0.825	0.858	4.27195e-118
PAM	ENSG00000145730	2.32807e-122	-0.407433	0.668	0.749	5.22629e-118
TMEM185A	ENSG00000269556	2.64317e-122	0.353888	0.421	0.208	5.93366e-118
TNK2	ENSG00000061938	3.61371e-122	-0.366517	0.195	0.366	8.11241e-118
AC093673.1	ENSG00000232533	5.68342e-122	0.321502	0.407	0.188	1.27587e-117
RPS8	ENSG00000142937	6.73181e-122	0.305652	0.996	0.993	1.51123e-117
RPLP2	ENSG00000177600	1.12875e-121	0.287507	0.987	0.979	2.53393e-117
SMTNL2	ENSG00000188176	1.23115e-121	-0.400809	0.307	0.486	2.76381e-117
SAMD11	ENSG00000187634	1.70885e-121	0.395324	0.424	0.211	3.83621e-117
RPL3	ENSG00000100316	3.11172e-121	0.307366	0.996	0.993	6.9855e-117
NEFH	ENSG00000100285	7.03633e-121	-0.776357	0.231	0.186	1.57958e-116
EEF1A2	ENSG00000101210	8.29364e-121	-0.40962	0.696	0.78	1.86184e-116
COL14A1	ENSG00000187955	1.21837e-120	-0.622699	0.282	0.409	2.73512e-116
COLEC12	ENSG00000158270	1.27199e-120	-0.336792	0.091	0.252	2.85549e-116
COL3A1	ENSG00000168542	1.77189e-120	0.286725	0.381	0.178	3.97772e-116
2006-09-01	ENSG00000125354	1.77291e-120	0.388744	0.636	0.417	3.98e-116
HTRA1	ENSG00000166033	2.8004e-120	-0.39694	0.406	0.549	6.28662e-116
FMNL2	ENSG00000157827	7.23035e-120	0.266549	0.272	0.09	1.62314e-115
ETV1	ENSG00000006468	1.87642e-119	-0.404188	0.207	0.396	4.21237e-115
RPS21	ENSG00000171858	2.9119e-119	0.333499	0.953	0.925	6.53692e-115
TMOD3	ENSG00000138594	8.32421e-119	0.31137	0.429	0.208	1.8687e-114
DUSP27	ENSG00000198842	9.49297e-119	-0.275143	0.109	0.283	2.13108e-114
TAGLN	ENSG00000149591	2.64635e-118	-0.889148	0.291	0.482	5.94078e-114
NID1	ENSG00000116962	3.65828e-118	0.309617	0.39	0.174	8.21247e-114
SECISBP2	ENSG00000187742	3.9688e-118	0.309909	0.423	0.205	8.90957e-114
DGCR6L	ENSG00000128185	5.00124e-118	-0.342399	0.315	0.46	1.12273e-113
MICAL2	ENSG00000133816	6.99716e-118	-0.368113	0.196	0.384	1.57079e-113
MPP5	ENSG00000072415	7.20587e-118	0.36932	0.415	0.211	1.61764e-113
KIF26B	ENSG00000162849	1.33769e-117	-0.421754	0.627	0.732	3.00299e-113
NEFM	ENSG00000104722	1.45896e-117	0.361037	0.321	0.127	3.27522e-113
MIDN	ENSG00000167470	1.97061e-117	0.4052	0.783	0.611	4.42382e-113
PSMA7	ENSG00000101182	3.28941e-117	0.368447	0.946	0.9	7.3844e-113
FLRT3	ENSG00000125848	4.11081e-117	0.300838	0.133	0.015	9.22836e-113
HSPG2	ENSG00000142798	1.06607e-116	-0.385555	0.238	0.41	2.39322e-112
KIF13A	ENSG00000137177	2.22196e-116	-0.419031	0.502	0.632	4.98807e-112
RBMS3	ENSG00000144642	2.49045e-116	0.384011	0.471	0.25	5.59082e-112
RPL10	ENSG00000147403	3.51284e-116	0.29771	0.997	0.995	7.88597e-112
ATP5PF	ENSG00000154723	3.81258e-116	0.345534	0.984	0.965	8.55886e-112
SMARCA4	ENSG00000127616	7.28403e-116	0.391597	0.826	0.677	1.63519e-111
SSH2	ENSG00000141298	1.35629e-115	-0.347553	0.278	0.443	3.04474e-111
CMYA5	ENSG00000164309	2.22667e-115	-0.619472	0.597	0.737	4.99864e-111
PARP11	ENSG00000111224	2.37283e-115	0.254771	0.259	0.083	5.32677e-111
RRAD	ENSG00000166592	2.75798e-115	-0.577833	0.19	0.381	6.1914e-111
SLC35D3	ENSG00000182747	2.76248e-115	-0.368864	0.065	0.178	6.2015e-111
SLIT3	ENSG00000184347	2.12449e-114	-0.39524	0.136	0.309	4.76927e-110
PRMT1	ENSG00000126457	2.25154e-114	0.392821	0.906	0.812	5.05449e-110
RAMP1	ENSG00000132329	2.63161e-114	-0.661711	0.442	0.61	5.9077e-110
LPCAT4	ENSG00000176454	4.14985e-114	-0.386174	0.262	0.436	9.31599e-110
SGIP1	ENSG00000118473	6.64063e-114	-0.285301	0.053	0.182	1.49075e-109
ZNF330	ENSG00000109445	1.14446e-113	-0.407651	0.429	0.576	2.56919e-109
PSAP	ENSG00000197746	1.15475e-113	0.399499	0.796	0.625	2.59229e-109
RHOD	ENSG00000173156	2.19757e-113	-0.293073	0.153	0.327	4.93333e-109
PCDH9	ENSG00000184226	4.74554e-113	0.523637	0.372	0.175	1.06533e-108
SNX18	ENSG00000178996	4.87665e-113	-0.474018	0.417	0.545	1.09476e-108
HMGB3	ENSG00000029993	9.81891e-113	0.414253	0.64	0.425	2.20425e-108
NIPSNAP2	ENSG00000146729	1.05876e-112	-0.376542	0.585	0.697	2.37682e-108
EPB41L3	ENSG00000082397	1.59148e-112	-0.373483	0.446	0.58	3.57271e-108
JPH2	ENSG00000149596	2.31198e-112	-0.335996	0.199	0.374	5.19016e-108
S100A13	ENSG00000189171	5.31821e-112	-0.426665	0.627	0.719	1.19389e-107
MLLT11	ENSG00000213190	5.7138e-112	0.450875	0.747	0.576	1.28269e-107
SPEG	ENSG00000072195	6.49728e-112	-0.386069	0.367	0.536	1.45857e-107
TMTC4	ENSG00000125247	7.05905e-112	0.284569	0.334	0.141	1.58469e-107
TSC22D3	ENSG00000157514	8.22324e-112	-0.381839	0.501	0.587	1.84603e-107
ATP5MC2	ENSG00000135390	9.73483e-112	0.290045	0.976	0.964	2.18537e-107
FADS2	ENSG00000134824	1.00188e-111	0.414087	0.579	0.37	2.24913e-107
LDHA	ENSG00000134333	1.61293e-111	-0.427196	0.951	0.982	3.62087e-107
PROX1	ENSG00000117707	2.44428e-111	-0.445007	0.482	0.631	5.48717e-107
CDH8	ENSG00000150394	3.05004e-111	0.268773	0.183	0.042	6.84704e-107
ANXA5	ENSG00000164111	4.67093e-111	-0.387621	0.45	0.599	1.04858e-106
MDFI	ENSG00000112559	5.38721e-111	0.372686	0.591	0.376	1.20937e-106
TOP2B	ENSG00000077097	5.39834e-111	0.405726	0.801	0.622	1.21187e-106
FAM222A	ENSG00000139438	5.7428e-111	-0.337394	0.15	0.311	1.2892e-106
SRP9	ENSG00000143742	6.8595e-111	0.378025	0.914	0.823	1.53989e-106
TM7SF2	ENSG00000149809	7.937e-111	0.428648	0.769	0.603	1.78178e-106
COL6A2	ENSG00000142173	1.20722e-110	0.414447	0.546	0.329	2.7101e-106
TCF3	ENSG00000071564	1.94265e-110	0.335942	0.557	0.335	4.36106e-106
HOOK1	ENSG00000134709	1.96492e-110	-0.298194	0.129	0.28	4.41104e-106
FAM210B	ENSG00000124098	4.0496e-110	0.388625	0.714	0.527	9.09094e-106
TSPAN3	ENSG00000140391	4.21537e-110	0.371119	0.803	0.653	9.46308e-106
RASSF8	ENSG00000123094	4.27193e-110	-0.425343	0.389	0.528	9.59005e-106
HEBP2	ENSG00000051620	7.42964e-110	0.559912	0.79	0.659	1.66788e-105
FSD1L	ENSG00000106701	1.04301e-109	0.288901	0.308	0.125	2.34146e-105
ISL1	ENSG00000016082	2.04757e-109	0.412837	0.253	0.088	4.59658e-105
SNRPF	ENSG00000139343	2.19527e-109	0.406511	0.745	0.565	4.92815e-105
BRD4	ENSG00000141867	4.54926e-109	0.439994	0.815	0.678	1.02126e-104
CALCOCO2	ENSG00000136436	4.85684e-109	-0.443837	0.418	0.538	1.09031e-104
SUSD4	ENSG00000143502	5.51759e-109	0.259557	0.235	0.075	1.23864e-104
KANK2	ENSG00000197256	5.55507e-109	-0.326041	0.224	0.395	1.24706e-104
TBX2	ENSG00000121068	9.50712e-109	0.438088	0.735	0.525	2.13425e-104
UCHL1	ENSG00000154277	1.22073e-108	0.266107	0.242	0.076	2.74043e-104
ITGA6	ENSG00000091409	1.43004e-108	0.328338	0.387	0.188	3.21029e-104
HACD3	ENSG00000074696	1.56459e-108	0.381844	0.716	0.522	3.51235e-104
ARHGAP31	ENSG00000031081	2.32956e-108	-0.376395	0.244	0.428	5.22963e-104
HSPB2	ENSG00000170276	8.08733e-108	-0.34434	0.119	0.265	1.81553e-103
RPL5	ENSG00000122406	8.6838e-108	0.273304	0.994	0.993	1.94943e-103
SINHCAF	ENSG00000139146	1.24367e-107	0.385092	0.726	0.541	2.79191e-103
CAVIN3	ENSG00000170955	1.47154e-107	-0.349511	0.243	0.417	3.30346e-103
ATP1B2	ENSG00000129244	2.8243e-107	0.383953	0.781	0.608	6.34027e-103
TAB2	ENSG00000055208	7.4787e-107	-0.37095	0.45	0.569	1.67889e-102
AKAP6	ENSG00000151320	1.17473e-106	-0.252379	0.084	0.232	2.63715e-102
SOBP	ENSG00000112320	1.49592e-106	-0.41569	0.485	0.626	3.35819e-102
FAM171A1	ENSG00000148468	1.81559e-106	0.330125	0.509	0.297	4.07583e-102
RAN	ENSG00000132341	2.86724e-106	0.362856	0.943	0.872	6.43668e-102
PDPN	ENSG00000162493	4.38046e-106	-0.335405	0.146	0.273	9.83369e-102
P4HA1	ENSG00000122884	6.21335e-106	0.402327	0.778	0.598	1.39484e-101
NIN	ENSG00000100503	1.11831e-105	0.385277	0.611	0.401	2.51048e-101
PIM3	ENSG00000198355	1.30821e-105	0.25805	0.385	0.181	2.93679e-101
CCNI	ENSG00000118816	1.36121e-105	0.310011	0.965	0.912	3.05577e-101
BCAM	ENSG00000187244	2.04306e-105	0.402005	0.824	0.68	4.58647e-101
DSG2	ENSG00000046604	2.844e-105	-0.402255	0.324	0.482	6.38449e-101
PYGB	ENSG00000100994	3.38197e-105	-0.3306	0.29	0.44	7.59219e-101
ADAMTSL1	ENSG00000178031	5.62759e-105	0.358139	0.414	0.205	1.26334e-100
ST13	ENSG00000100380	8.12243e-105	0.338215	0.925	0.846	1.8234e-100
ROR2	ENSG00000169071	1.25182e-104	-0.27801	0.094	0.228	2.81021e-100
PPP1R16A	ENSG00000160972	1.33147e-104	-0.386335	0.541	0.669	2.98901e-100
RTL8C	ENSG00000134590	3.68174e-104	-0.322545	0.828	0.859	8.26514e-100
SPOCK1	ENSG00000152377	4.89759e-104	0.379143	0.403	0.197	1.09946e-99
TRAF4	ENSG00000076604	6.22977e-104	0.272561	0.391	0.189	1.39852e-99
KIAA1109	ENSG00000138688	7.05416e-104	-0.406499	0.513	0.634	1.58359e-99
RTN3	ENSG00000133318	1.81828e-103	0.360608	0.859	0.728	4.08186e-99
PTPN1	ENSG00000196396	2.21444e-103	0.315985	0.485	0.275	4.9712e-99
SEC61B	ENSG00000106803	4.66439e-103	0.365794	0.889	0.796	1.04711e-98
RPS15	ENSG00000115268	8.09594e-103	0.27142	0.994	0.992	1.81746e-98
CFAP36	ENSG00000163001	1.4896e-102	0.314751	0.555	0.338	3.344e-98
OPTN	ENSG00000123240	1.84845e-102	-0.291935	0.149	0.308	4.14958e-98
RNF165	ENSG00000141622	3.03131e-102	0.261477	0.465	0.252	6.80498e-98
NIPSNAP1	ENSG00000184117	7.40859e-102	0.347871	0.608	0.401	1.66315e-97
GALNS	ENSG00000141012	1.33918e-101	0.260192	0.317	0.135	3.00632e-97
SLC39A6	ENSG00000141424	2.02111e-101	0.305807	0.44	0.236	4.53718e-97
PEA15	ENSG00000162734	3.28585e-101	-0.339985	0.304	0.453	7.37641e-97
RPL35A	ENSG00000182899	5.21855e-101	0.273807	0.99	0.985	1.17151e-96
ATP1A2	ENSG00000018625	8.52174e-101	0.25622	0.229	0.072	1.91305e-96
CPXM1	ENSG00000088882	1.24898e-100	0.264443	0.344	0.155	2.80384e-96
SRSF4	ENSG00000116350	1.38566e-100	0.377839	0.757	0.584	3.11067e-96
ARHGAP26	ENSG00000145819	1.66281e-100	-0.315302	0.128	0.261	3.73285e-96
DHPS	ENSG00000095059	2.08736e-100	0.323563	0.543	0.331	4.68591e-96
LSM7	ENSG00000130332	4.07689e-100	0.370461	0.82	0.669	9.15221e-96
CRABP2	ENSG00000143320	5.7228e-100	-0.44742	0.761	0.888	1.28471e-95
UBA52	ENSG00000221983	1.06565e-99	0.255473	0.984	0.972	2.39228e-95
UBL7	ENSG00000138629	1.14439e-99	0.315122	0.485	0.281	2.56904e-95
ATP5MC1	ENSG00000159199	1.53736e-99	-0.36618	0.857	0.892	3.45123e-95
PFKM	ENSG00000152556	2.32384e-99	-0.366931	0.501	0.614	5.21678e-95
ABHD18	ENSG00000164074	2.84866e-99	-0.304785	0.18	0.333	6.39495e-95
ZDHHC2	ENSG00000104219	3.56731e-99	0.285423	0.363	0.178	8.00825e-95
RABL6	ENSG00000196642	5.34384e-99	0.368534	0.766	0.598	1.19964e-94
MEF2A	ENSG00000068305	6.26285e-99	-0.375015	0.79	0.865	1.40595e-94
ROGDI	ENSG00000067836	6.61213e-99	-0.327631	0.406	0.528	1.48436e-94
BRINP3	ENSG00000162670	9.66548e-99	-0.329155	0.072	0.197	2.1698e-94
CCDC59	ENSG00000133773	1.02865e-98	0.402727	0.613	0.428	2.30921e-94
LDLR	ENSG00000130164	1.09374e-98	0.274915	0.387	0.188	2.45535e-94
SNRPB	ENSG00000125835	1.13138e-98	0.412392	0.802	0.661	2.53983e-94
CKS2	ENSG00000123975	1.3973e-98	0.30678	0.389	0.191	3.13679e-94
PTGFRN	ENSG00000134247	1.57908e-98	-0.364873	0.281	0.425	3.54488e-94
GADD45A	ENSG00000116717	1.67816e-98	0.509981	0.656	0.473	3.76729e-94
TPD52L1	ENSG00000111907	1.76253e-98	-0.35609	0.261	0.435	3.9567e-94
TGFB1I1	ENSG00000140682	1.97781e-98	-0.361878	0.255	0.402	4.43998e-94
RAD21	ENSG00000164754	2.98351e-98	0.40987	0.769	0.613	6.69768e-94
VAMP2	ENSG00000220205	4.60223e-98	0.340294	0.847	0.743	1.03315e-93
DST	ENSG00000151914	5.06264e-98	-0.443343	0.693	0.787	1.13651e-93
LMAN2	ENSG00000169223	6.07772e-98	0.362792	0.802	0.648	1.36439e-93
CCT8	ENSG00000156261	1.13366e-97	0.341523	0.872	0.761	2.54495e-93
VEGFA	ENSG00000112715	1.22526e-97	-0.46198	0.565	0.688	2.75059e-93
TTYH3	ENSG00000136295	1.77397e-97	0.274608	0.478	0.269	3.98239e-93
SEC11C	ENSG00000166562	3.89099e-97	0.317244	0.458	0.258	8.73489e-93
CCDC69	ENSG00000198624	5.1245e-97	-0.341366	0.337	0.48	1.1504e-92
AFG3L2	ENSG00000141385	8.83846e-97	-0.335532	0.524	0.628	1.98415e-92
TUBB6	ENSG00000176014	1.12857e-96	-0.387805	0.413	0.57	2.53353e-92
COL5A1	ENSG00000130635	1.2037e-96	-0.41419	0.351	0.507	2.70218e-92
PAFAH1B3	ENSG00000079462	1.42759e-96	0.387265	0.752	0.583	3.20479e-92
RNF219	ENSG00000152193	1.72556e-96	0.300826	0.48	0.276	3.87371e-92
SYNGR1	ENSG00000100321	1.87763e-96	0.365544	0.715	0.534	4.21509e-92
RPS5	ENSG00000083845	2.34368e-96	0.274611	0.988	0.985	5.26134e-92
KCTD10	ENSG00000110906	3.2708e-96	-0.392471	0.345	0.468	7.34262e-92
PLCB2	ENSG00000137841	3.82206e-96	-0.253746	0.098	0.237	8.58014e-92
PTPN4	ENSG00000088179	1.29134e-95	0.317064	0.436	0.243	2.89894e-91
DYNLL1	ENSG00000088986	1.58324e-95	0.334737	0.973	0.935	3.55422e-91
PCP4	ENSG00000183036	1.68657e-95	0.384175	0.115	0.015	3.78619e-91
RPL29	ENSG00000162244	2.28921e-95	0.277629	0.995	0.993	5.13905e-91
RPL32	ENSG00000144713	2.57601e-95	0.263364	0.996	0.992	5.78289e-91
NUDT14	ENSG00000183828	3.28485e-95	-0.315759	0.284	0.439	7.37415e-91
MPPED2	ENSG00000066382	3.67694e-95	-0.373019	0.353	0.499	8.25436e-91
SERPINF1	ENSG00000132386	1.04186e-94	0.311316	0.45	0.247	2.33886e-90
TCF7L2	ENSG00000148737	1.04228e-94	0.349762	0.698	0.519	2.33982e-90
AGO1	ENSG00000092847	1.24612e-94	0.281347	0.432	0.233	2.79741e-90
TOP1	ENSG00000198900	1.28886e-94	0.358205	0.831	0.695	2.89337e-90
OSR1	ENSG00000143867	1.6259e-94	-0.271708	0.097	0.228	3.64999e-90
PNMT	ENSG00000141744	1.65454e-94	-0.262234	0.128	0.281	3.71427e-90
KLHL41	ENSG00000239474	2.34077e-94	-0.311399	0.214	0.375	5.25479e-90
TNS1	ENSG00000079308	2.57873e-94	-0.287934	0.121	0.245	5.789e-90
MYEF2	ENSG00000104177	4.19349e-94	0.316399	0.557	0.355	9.41397e-90
GDI1	ENSG00000203879	5.74069e-94	0.299107	0.553	0.346	1.28873e-89
RCC2	ENSG00000179051	6.12796e-94	0.305544	0.511	0.309	1.37567e-89
TMEM223	ENSG00000168569	8.43029e-94	-0.337914	0.525	0.627	1.89252e-89
TMSB15A	ENSG00000158164	3.71616e-93	0.282889	0.189	0.054	8.34241e-89
MTFR1L	ENSG00000117640	3.75484e-93	-0.312482	0.532	0.628	8.42924e-89
PPIC	ENSG00000168938	4.29696e-93	-0.349026	0.59	0.708	9.64624e-89
GJA5	ENSG00000265107	4.4613e-93	-0.324361	0.036	0.126	1.00152e-88
ARID3A	ENSG00000116017	5.33698e-93	0.37002	0.686	0.513	1.1981e-88
ATP2B1-AS1	ENSG00000271614	5.40531e-93	-0.34671	0.225	0.327	1.21344e-88
DTD1	ENSG00000125821	5.95996e-93	0.309155	0.528	0.328	1.33795e-88
STARD10	ENSG00000214530	7.04988e-93	-0.338058	0.342	0.497	1.58263e-88
GPC6	ENSG00000183098	8.69361e-93	0.333246	0.373	0.19	1.95163e-88
TGFBR2	ENSG00000163513	9.87022e-93	-0.314357	0.174	0.31	2.21577e-88
S1PR3	ENSG00000213694	2.75601e-92	-0.293606	0.102	0.227	6.18697e-88
CNPY2	ENSG00000257727	4.27666e-92	0.347447	0.757	0.59	9.60067e-88
MT-CYB	ENSG00000198727	7.97217e-92	-0.422049	0.994	0.992	1.78967e-87
CRISPLD1	ENSG00000121005	2.28683e-91	0.281073	0.308	0.141	5.1337e-87
EIF5	ENSG00000100664	3.48166e-91	0.333368	0.91	0.817	7.81598e-87
EFNB3	ENSG00000108947	3.51049e-91	-0.329424	0.274	0.422	7.88069e-87
WDR3	ENSG00000065183	4.89891e-91	0.297125	0.293	0.131	1.09976e-86
PFKFB4	ENSG00000114268	5.12804e-91	0.256704	0.347	0.163	1.15119e-86
C1QTNF4	ENSG00000172247	5.29074e-91	-0.602401	0.446	0.542	1.18772e-86
HNRNPC	ENSG00000092199	5.47188e-91	0.32329	0.939	0.876	1.22838e-86
SYNPO2L	ENSG00000166317	6.96704e-91	-0.370103	0.207	0.346	1.56403e-86
ITPKB	ENSG00000143772	8.36783e-91	-0.314055	0.07	0.175	1.87849e-86
OSBP2	ENSG00000184792	8.5364e-91	0.279479	0.381	0.196	1.91634e-86
SUB1	ENSG00000113387	1.16216e-90	0.324896	0.948	0.899	2.60892e-86
IGDCC3	ENSG00000174498	1.48306e-90	0.31878	0.473	0.276	3.32931e-86
COL16A1	ENSG00000084636	1.88522e-90	-0.271334	0.096	0.212	4.23213e-86
MT-ND5	ENSG00000198786	2.65779e-90	-0.301529	0.984	0.986	5.96648e-86
DHCR7	ENSG00000172893	4.36599e-90	0.280683	0.335	0.162	9.80121e-86
CTNNAL1	ENSG00000119326	7.17272e-90	-0.374657	0.578	0.691	1.6102e-85
FUT8	ENSG00000033170	7.53748e-90	0.287981	0.342	0.162	1.69209e-85
MAGEF1	ENSG00000177383	9.20389e-90	-0.322484	0.746	0.81	2.06618e-85
DPYSL3	ENSG00000113657	1.0894e-89	-0.349213	0.28	0.31	2.44558e-85
SUMO1	ENSG00000116030	1.09408e-89	0.315877	0.888	0.757	2.45611e-85
GALNT10	ENSG00000164574	1.77548e-89	0.278633	0.278	0.127	3.98579e-85
RAB5C	ENSG00000108774	1.92296e-89	0.318362	0.605	0.411	4.31686e-85
WDR1	ENSG00000071127	1.92568e-89	-0.351962	0.497	0.609	4.32295e-85
SLIT2	ENSG00000145147	3.91836e-89	-0.525047	0.274	0.402	8.79633e-85
HP1BP3	ENSG00000127483	4.23644e-89	0.34092	0.747	0.571	9.51038e-85
IER3	ENSG00000137331	4.89635e-89	-0.389785	0.208	0.339	1.09918e-84
TNFRSF19	ENSG00000127863	5.38687e-89	-0.258744	0.1	0.247	1.2093e-84
BST2	ENSG00000130303	5.9092e-89	0.603521	0.413	0.228	1.32656e-84
TRIB1	ENSG00000173334	6.27918e-89	-0.287672	0.103	0.239	1.40961e-84
LRIG1	ENSG00000144749	6.38008e-89	-0.314622	0.235	0.338	1.43226e-84
PSMB2	ENSG00000126067	6.74369e-89	0.33849	0.795	0.636	1.51389e-84
HMGN1	ENSG00000205581	8.76024e-89	0.32445	0.952	0.916	1.96659e-84
GMCL1	ENSG00000087338	9.40669e-89	0.258528	0.376	0.191	2.11171e-84
WDR54	ENSG00000005448	1.17964e-88	0.327929	0.699	0.513	2.64817e-84
EIF2AK1	ENSG00000086232	1.35789e-88	0.3381	0.638	0.462	3.04834e-84
KCNH7	ENSG00000184611	1.98586e-88	-0.309114	0.152	0.282	4.45805e-84
RND2	ENSG00000108830	2.95326e-88	0.303402	0.469	0.276	6.62977e-84
DYRK2	ENSG00000127334	2.97778e-88	-0.325702	0.321	0.473	6.68483e-84
MVK	ENSG00000110921	3.67518e-88	-0.302387	0.172	0.287	8.25041e-84
ACLY	ENSG00000131473	7.36381e-88	0.331004	0.537	0.35	1.6531e-83
TIPARP	ENSG00000163659	8.06507e-88	-0.39713	0.412	0.537	1.81053e-83
UBE2V2	ENSG00000169139	8.35865e-88	0.332634	0.763	0.6	1.87643e-83
HIF1A	ENSG00000100644	9.61255e-88	-0.286339	0.678	0.709	2.15792e-83
HAS2	ENSG00000170961	9.88425e-88	-0.29276	0.066	0.197	2.21892e-83
SLC44A1	ENSG00000070214	1.01817e-87	0.347209	0.559	0.371	2.28569e-83
PTS	ENSG00000150787	1.11821e-87	0.255903	0.472	0.273	2.51027e-83
PSME2	ENSG00000100911	1.38382e-87	-0.31815	0.655	0.736	3.10653e-83
C4orf3	ENSG00000164096	1.5114e-87	-0.339159	0.933	0.951	3.39294e-83
EIF1AY	ENSG00000198692	2.09243e-87	-0.436967	0.27	0.308	4.69729e-83
PHF6	ENSG00000156531	2.95106e-87	0.37567	0.621	0.438	6.62484e-83
RHBDD2	ENSG00000005486	5.4794e-87	0.298507	0.466	0.276	1.23007e-82
DCUN1D5	ENSG00000137692	6.60675e-87	0.322336	0.68	0.495	1.48315e-82
SMARCD3	ENSG00000082014	2.09631e-86	-0.285485	0.466	0.545	4.70602e-82
LARP6	ENSG00000166173	2.38242e-86	-0.288843	0.289	0.416	5.3483e-82
KTN1	ENSG00000126777	3.10884e-86	0.337299	0.951	0.925	6.97904e-82
SOCS6	ENSG00000170677	4.4499e-86	-0.30176	0.234	0.356	9.98958e-82
ARHGAP42	ENSG00000165895	1.12385e-85	-0.375649	0.433	0.58	2.52293e-81
SET	ENSG00000119335	1.18663e-85	0.331015	0.941	0.858	2.66386e-81
PLS3	ENSG00000102024	1.30444e-85	0.367474	0.7	0.524	2.92835e-81
HAND1	ENSG00000113196	1.51968e-85	-0.361886	0.267	0.403	3.41153e-81
IGFBP4	ENSG00000141753	3.43482e-85	-0.283154	0.133	0.253	7.71082e-81
XRCC5	ENSG00000079246	5.67063e-85	0.315752	0.927	0.862	1.273e-80
CASZ1	ENSG00000130940	6.84994e-85	-0.337462	0.505	0.611	1.53774e-80
JUP	ENSG00000173801	9.19902e-85	-0.326474	0.496	0.615	2.06509e-80
NNT	ENSG00000112992	1.1555e-84	-0.347133	0.56	0.668	2.59398e-80
RPL6	ENSG00000089009	1.31172e-84	0.25345	0.993	0.991	2.94469e-80
PPP2R5A	ENSG00000066027	1.38607e-84	-0.316088	0.362	0.477	3.11158e-80
SFRP4	ENSG00000106483	1.47383e-84	-0.260595	0.047	0.129	3.30859e-80
EIF5A	ENSG00000132507	1.68463e-84	0.335082	0.828	0.703	3.78184e-80
ZNF704	ENSG00000164684	2.5678e-84	-0.348263	0.482	0.645	5.76446e-80
KRAS	ENSG00000133703	1.24302e-83	0.33457	0.619	0.435	2.79046e-79
SPTBN1	ENSG00000115306	2.79375e-83	-0.368157	0.913	0.946	6.2717e-79
TMED4	ENSG00000158604	2.9581e-83	0.318929	0.806	0.665	6.64064e-79
KCNJ5	ENSG00000120457	4.79327e-83	-0.271018	0.15	0.258	1.07604e-78
HSBP1	ENSG00000230989	4.84479e-83	0.292831	0.948	0.909	1.08761e-78
EIF3H	ENSG00000147677	5.07475e-83	0.3219	0.872	0.755	1.13923e-78
SSBP2	ENSG00000145687	6.12089e-83	0.339559	0.756	0.602	1.37408e-78
XIAP	ENSG00000101966	6.90359e-83	-0.29404	0.327	0.442	1.54979e-78
TCEAL9	ENSG00000185222	7.70346e-83	-0.341428	0.786	0.831	1.72935e-78
CCT5	ENSG00000150753	9.61362e-83	0.319668	0.823	0.682	2.15816e-78
ECE1	ENSG00000117298	1.13176e-82	-0.328443	0.292	0.42	2.5407e-78
PFN1	ENSG00000108518	2.38781e-82	0.302654	0.981	0.96	5.3604e-78
ESRRG	ENSG00000196482	2.52314e-82	-0.347705	0.399	0.542	5.6642e-78
HSPB6	ENSG00000004776	3.47258e-82	-0.368479	0.195	0.315	7.79558e-78
CEP170	ENSG00000143702	4.02295e-82	0.346783	0.688	0.516	9.03112e-78
PHTF2	ENSG00000006576	5.48683e-82	-0.314924	0.303	0.438	1.23174e-77
ENAH	ENSG00000154380	7.02514e-82	0.348502	0.853	0.741	1.57707e-77
CFL2	ENSG00000165410	7.48419e-82	-0.300642	0.674	0.729	1.68013e-77
MXD4	ENSG00000123933	8.35396e-82	0.297697	0.524	0.335	1.87538e-77
MYL12B	ENSG00000118680	9.45851e-82	0.327238	0.878	0.776	2.12334e-77
BEX4	ENSG00000102409	1.22244e-81	-0.322495	0.805	0.822	2.74426e-77
FBH1	ENSG00000134452	4.56824e-81	-0.292288	0.467	0.556	1.02552e-76
NPW	ENSG00000183971	5.41635e-81	-0.614513	0.332	0.411	1.21592e-76
SLC12A6	ENSG00000140199	7.60299e-81	-0.298056	0.192	0.324	1.70679e-76
MAPKAPK2	ENSG00000162889	9.19897e-81	-0.302735	0.46	0.566	2.06508e-76
AL161772.1	ENSG00000278291	1.33488e-80	-0.339452	0.183	0.323	2.99667e-76
GNB1	ENSG00000078369	2.46359e-80	0.318527	0.833	0.712	5.53051e-76
KLHL31	ENSG00000124743	3.03195e-80	-0.250904	0.117	0.229	6.80642e-76
HMBOX1	ENSG00000147421	1.01098e-79	-0.308997	0.285	0.398	2.26956e-75
TP53I3	ENSG00000115129	2.33434e-79	0.281772	0.376	0.208	5.24037e-75
HIPK2	ENSG00000064393	2.40228e-79	-0.309731	0.631	0.681	5.39287e-75
PARD6B	ENSG00000124171	2.86813e-79	-0.31225	0.277	0.412	6.43867e-75
SOD1	ENSG00000142168	4.32125e-79	0.28866	0.953	0.926	9.70077e-75
ELL2	ENSG00000118985	6.22594e-79	-0.290743	0.175	0.275	1.39766e-74
BEX2	ENSG00000133134	1.17376e-78	0.400454	0.515	0.345	2.63497e-74
WAC-AS1	ENSG00000254635	1.23325e-78	-0.275844	0.332	0.414	2.76853e-74
RASSF5	ENSG00000266094	1.2979e-78	-0.271235	0.182	0.318	2.91367e-74
IDH2	ENSG00000182054	1.34939e-78	0.44211	0.905	0.86	3.02925e-74
NADK2	ENSG00000152620	1.93025e-78	0.260986	0.386	0.211	4.33323e-74
ERP29	ENSG00000089248	2.2842e-78	0.339249	0.86	0.758	5.1278e-74
RAI14	ENSG00000039560	3.54964e-78	0.281493	0.285	0.14	7.96858e-74
RACK1	ENSG00000204628	4.21947e-78	0.254755	0.991	0.985	9.4723e-74
FRMD4B	ENSG00000114541	5.57375e-78	-0.340625	0.34	0.499	1.25125e-73
TM9SF3	ENSG00000077147	6.91491e-78	0.364208	0.737	0.588	1.55233e-73
NDUFB4	ENSG00000065518	7.3396e-78	0.314186	0.916	0.84	1.64767e-73
PIGT	ENSG00000124155	1.09801e-77	0.303213	0.619	0.44	2.46493e-73
TERF1	ENSG00000147601	1.38714e-77	0.458497	0.515	0.368	3.11399e-73
NAP1L3	ENSG00000186310	1.42729e-77	0.630336	0.447	0.331	3.20413e-73
MAST2	ENSG00000086015	1.44991e-77	-0.271104	0.231	0.358	3.2549e-73
OSBP	ENSG00000110048	1.983e-77	0.274252	0.477	0.296	4.45163e-73
PRTG	ENSG00000166450	2.47475e-77	0.329612	0.445	0.271	5.55556e-73
AHI1	ENSG00000135541	2.70568e-77	0.286134	0.446	0.265	6.07398e-73
MAPRE2	ENSG00000166974	2.98119e-77	0.282522	0.436	0.259	6.69247e-73
SLC16A2	ENSG00000147100	3.27056e-77	0.288098	0.394	0.225	7.34208e-73
TAF3	ENSG00000165632	4.016e-77	0.254129	0.369	0.199	9.01551e-73
ISG15	ENSG00000187608	7.11638e-77	-0.299563	0.379	0.513	1.59756e-72
FGFR1	ENSG00000077782	7.59756e-77	-0.323903	0.437	0.554	1.70558e-72
DNAJC1	ENSG00000136770	9.74969e-77	0.32748	0.489	0.313	2.18871e-72
PGM5	ENSG00000154330	1.25035e-76	-0.288272	0.272	0.409	2.80692e-72
HSPA1A	ENSG00000204389	1.25466e-76	-0.261597	0.547	0.634	2.81659e-72
PTPRA	ENSG00000132670	1.68484e-76	0.310682	0.727	0.572	3.78229e-72
VKORC1	ENSG00000167397	3.33315e-76	0.316447	0.824	0.697	7.48258e-72
H2AFZ	ENSG00000164032	3.39296e-76	0.407067	0.938	0.862	7.61685e-72
DCXR	ENSG00000169738	4.41691e-76	0.325184	0.82	0.7	9.91552e-72
YWHAE	ENSG00000108953	6.61129e-76	0.258583	0.964	0.932	1.48417e-71
FST	ENSG00000134363	1.6755e-75	0.530735	0.209	0.088	3.76133e-71
UBXN1	ENSG00000162191	2.03935e-75	0.300828	0.852	0.728	4.57813e-71
SNRPB2	ENSG00000125870	3.74472e-75	0.303135	0.763	0.605	8.40652e-71
GAB1	ENSG00000109458	4.40651e-75	-0.295109	0.319	0.435	9.89217e-71
SNRPD1	ENSG00000167088	4.76981e-75	0.34158	0.718	0.563	1.07077e-70
RPS4Y1	ENSG00000129824	6.82795e-75	0.595226	0.184	0.064	1.53281e-70
RBM22	ENSG00000086589	6.85382e-75	0.275346	0.415	0.245	1.53862e-70
SNHG7	ENSG00000233016	8.00116e-75	0.313468	0.684	0.513	1.79618e-70
JUND	ENSG00000130522	1.175e-74	0.353949	0.865	0.752	2.63775e-70
C19orf70	ENSG00000174917	1.22015e-74	-0.293329	0.734	0.779	2.73912e-70
SELENOH	ENSG00000211450	1.52247e-74	0.285621	0.898	0.783	3.41779e-70
SEMA6A	ENSG00000092421	1.85424e-74	0.283046	0.41	0.235	4.16258e-70
COX7B	ENSG00000131174	2.10185e-74	-0.263324	0.943	0.954	4.71843e-70
YARS	ENSG00000134684	2.15727e-74	-0.258226	0.419	0.464	4.84284e-70
NAV1	ENSG00000134369	2.76459e-74	-0.368585	0.743	0.819	6.20622e-70
TWIST1	ENSG00000122691	3.38532e-74	0.277347	0.177	0.059	7.59971e-70
TBCB	ENSG00000105254	6.78039e-74	0.30446	0.734	0.576	1.52213e-69
HNRNPH3	ENSG00000096746	1.53883e-73	0.307996	0.823	0.68	3.45452e-69
DHCR24	ENSG00000116133	1.54912e-73	0.25862	0.393	0.219	3.47762e-69
TMEM106C	ENSG00000134291	2.66664e-73	-0.286519	0.387	0.511	5.98634e-69
SNRPA1	ENSG00000131876	2.83693e-73	0.294841	0.576	0.395	6.36862e-69
MUM1L1	ENSG00000157502	3.82505e-73	-0.269377	0.231	0.364	8.58685e-69
COX14	ENSG00000178449	3.84332e-73	-0.262416	0.763	0.801	8.62787e-69
VEGFB	ENSG00000173511	5.71625e-73	-0.298797	0.746	0.814	1.28324e-68
TMEM59	ENSG00000116209	6.51886e-73	0.304792	0.878	0.777	1.46342e-68
VSTM2L	ENSG00000132821	7.09761e-73	-0.353258	0.336	0.44	1.59334e-68
AHCYL1	ENSG00000168710	1.02387e-72	0.285097	0.728	0.573	2.29849e-68
DCBLD2	ENSG00000057019	1.14389e-72	0.433259	0.698	0.547	2.56791e-68
FAM96B	ENSG00000166595	1.2133e-72	0.304442	0.898	0.83	2.72375e-68
EPHB2	ENSG00000133216	1.56335e-72	-0.301689	0.223	0.321	3.50956e-68
DOCK7	ENSG00000116641	2.68284e-72	0.273149	0.543	0.363	6.02272e-68
MRPL42	ENSG00000198015	2.96045e-72	0.289299	0.678	0.505	6.6459e-68
ARL4A	ENSG00000122644	4.30582e-72	0.27369	0.241	0.105	9.66615e-68
CPNE4	ENSG00000196353	6.66122e-72	0.281875	0.161	0.051	1.49538e-67
PSMB1	ENSG00000008018	7.1039e-72	0.298225	0.906	0.827	1.59475e-67
PDGFRA	ENSG00000134853	9.92482e-72	-0.366772	0.262	0.427	2.22802e-67
KCNJ3	ENSG00000162989	1.19305e-71	-0.25785	0.1	0.189	2.67828e-67
CKAP4	ENSG00000136026	1.52649e-71	0.284717	0.743	0.584	3.42681e-67
AEBP1	ENSG00000106624	2.36842e-71	0.291632	0.587	0.408	5.31687e-67
BEX1	ENSG00000133169	2.39608e-71	0.435247	0.535	0.391	5.37895e-67
KIF3B	ENSG00000101350	2.45387e-71	0.275215	0.437	0.27	5.50869e-67
FSTL1	ENSG00000163430	3.11954e-71	-0.384267	0.725	0.812	7.00307e-67
ACSL3	ENSG00000123983	3.45309e-71	-0.366041	0.648	0.731	7.75185e-67
SLC16A1	ENSG00000155380	3.81771e-71	-0.329882	0.508	0.604	8.57037e-67
NONO	ENSG00000147140	7.69705e-71	0.283669	0.872	0.769	1.72791e-66
EEF1D	ENSG00000104529	8.99166e-71	-0.265102	0.881	0.914	2.01854e-66
TANC1	ENSG00000115183	9.46676e-71	-0.282861	0.241	0.366	2.12519e-66
ATP5F1E	ENSG00000124172	1.27963e-70	-0.274885	0.983	0.984	2.87264e-66
SMYD3	ENSG00000185420	1.50012e-70	0.259072	0.406	0.237	3.36762e-66
PRKAR2A	ENSG00000114302	1.76426e-70	-0.290249	0.612	0.684	3.96058e-66
SPARC	ENSG00000113140	2.45605e-70	-0.341712	0.343	0.443	5.51358e-66
SYNGR2	ENSG00000108639	2.45998e-70	-0.254855	0.262	0.385	5.5224e-66
LMAN1	ENSG00000074695	2.70389e-70	0.299118	0.759	0.622	6.06995e-66
LRP1	ENSG00000123384	3.28178e-70	0.277197	0.569	0.39	7.36727e-66
CETN2	ENSG00000147400	4.45137e-70	0.282822	0.647	0.475	9.99287e-66
MAP1B	ENSG00000131711	4.48088e-70	0.450006	0.867	0.745	1.00591e-65
BZW1	ENSG00000082153	4.72263e-70	0.298492	0.823	0.689	1.06018e-65
LDHB	ENSG00000111716	5.07411e-70	0.263698	0.977	0.956	1.13909e-65
DUSP26	ENSG00000133878	5.91088e-70	-0.294153	0.309	0.423	1.32693e-65
SUN1	ENSG00000164828	6.04424e-70	-0.281405	0.426	0.531	1.35687e-65
LRP10	ENSG00000197324	1.42647e-69	-0.262964	0.379	0.473	3.20229e-65
SCD	ENSG00000099194	1.5779e-69	0.418152	0.714	0.593	3.54224e-65
PTGES3L	ENSG00000267060	1.66619e-69	-0.287586	0.327	0.454	3.74043e-65
MFAP4	ENSG00000166482	3.09689e-69	-0.268971	0.123	0.237	6.95222e-65
ARRDC3	ENSG00000113369	4.37684e-69	0.256555	0.377	0.214	9.82556e-65
GSE1	ENSG00000131149	4.49195e-69	-0.292156	0.597	0.669	1.0084e-64
RDX	ENSG00000137710	4.7853e-69	-0.310247	0.882	0.915	1.07425e-64
MCC	ENSG00000171444	5.91534e-69	-0.308499	0.432	0.547	1.32794e-64
WNT5A	ENSG00000114251	6.25468e-69	-0.319697	0.252	0.382	1.40411e-64
HNRNPAB	ENSG00000197451	6.70781e-69	0.337716	0.691	0.538	1.50584e-64
TMEM97	ENSG00000109084	8.4058e-69	0.279895	0.36	0.21	1.88702e-64
TMEM258	ENSG00000134825	1.15824e-68	0.292081	0.872	0.768	2.60012e-64
UBE2E3	ENSG00000170035	1.43472e-68	0.315728	0.822	0.691	3.2208e-64
RPS11	ENSG00000142534	2.00635e-68	0.270766	0.989	0.983	4.50406e-64
SERPINB6	ENSG00000124570	2.67696e-68	0.387241	0.734	0.618	6.00951e-64
CLEC2D	ENSG00000069493	3.46059e-68	-0.262094	0.108	0.197	7.76868e-64
SLK	ENSG00000065613	5.26077e-68	-0.328031	0.614	0.687	1.18099e-63
H1FX	ENSG00000184897	6.85297e-68	0.366273	0.862	0.761	1.53842e-63
CADM1	ENSG00000182985	1.02823e-67	0.460804	0.722	0.644	2.30828e-63
LBR	ENSG00000143815	1.11409e-67	0.260293	0.439	0.273	2.50101e-63
CHN1	ENSG00000128656	1.35259e-67	0.431397	0.388	0.24	3.03642e-63
NRIP1	ENSG00000180530	2.94743e-67	0.326359	0.441	0.28	6.61668e-63
ARHGAP28	ENSG00000088756	3.4507e-67	0.258388	0.27	0.133	7.74648e-63
DHX40	ENSG00000108406	3.77168e-67	0.28425	0.553	0.388	8.46705e-63
GAMT	ENSG00000130005	3.98221e-67	-0.271399	0.732	0.783	8.93967e-63
MCM7	ENSG00000166508	4.07021e-67	0.260287	0.383	0.218	9.1372e-63
PURB	ENSG00000146676	7.42334e-67	-0.262189	0.43	0.511	1.66647e-62
BAZ1A	ENSG00000198604	8.67659e-67	0.269065	0.473	0.303	1.94781e-62
MORC3	ENSG00000159256	1.54715e-66	0.256659	0.465	0.293	3.4732e-62
CLGN	ENSG00000153132	4.6924e-66	-0.250902	0.211	0.329	1.0534e-61
GOPC	ENSG00000047932	6.44244e-66	0.25832	0.652	0.479	1.44626e-61
OCIAD2	ENSG00000145247	9.58253e-66	0.306321	0.593	0.424	2.15118e-61
TCF12	ENSG00000140262	1.53811e-65	0.264368	0.569	0.398	3.45289e-61
SLC22A23	ENSG00000137266	2.86653e-65	-0.252373	0.168	0.268	6.43507e-61
TMBIM6	ENSG00000139644	3.56842e-65	0.253818	0.939	0.897	8.01074e-61
DPF3	ENSG00000205683	3.60514e-65	-0.290953	0.301	0.443	8.09317e-61
GANAB	ENSG00000089597	3.86313e-65	0.256964	0.614	0.444	8.67234e-61
H2AFJ	ENSG00000246705	5.05752e-65	-0.275491	0.579	0.655	1.13536e-60
HADH	ENSG00000138796	5.88861e-65	-0.255401	0.36	0.468	1.32193e-60
MPDZ	ENSG00000107186	6.52087e-65	-0.290827	0.552	0.616	1.46387e-60
IFITM3	ENSG00000142089	1.93718e-64	-0.302543	0.563	0.657	4.34878e-60
NOTCH2	ENSG00000134250	2.08059e-64	0.255099	0.381	0.223	4.67071e-60
UBA2	ENSG00000126261	2.16529e-64	0.275972	0.659	0.501	4.86086e-60
LGALS1	ENSG00000100097	3.16706e-64	-0.306591	0.117	0.197	7.10974e-60
TERF2IP	ENSG00000166848	3.17785e-64	0.284571	0.742	0.606	7.13396e-60
MTERF2	ENSG00000120832	5.17846e-64	0.311981	0.509	0.35	1.16251e-59
ART5	ENSG00000167311	6.65685e-64	-0.576652	0.17	0.114	1.4944e-59
BNIP3L	ENSG00000104765	6.80897e-64	0.272265	0.876	0.783	1.52855e-59
CHMP5	ENSG00000086065	1.1239e-63	0.274866	0.815	0.694	2.52305e-59
PARD3	ENSG00000148498	2.10151e-63	0.278261	0.609	0.446	4.71768e-59
ERGIC3	ENSG00000125991	2.28151e-63	0.260932	0.666	0.505	5.12176e-59
PAWR	ENSG00000177425	3.27994e-63	0.40553	0.62	0.516	7.36314e-59
FKBP8	ENSG00000105701	5.17077e-63	0.287271	0.875	0.775	1.16079e-58
OS9	ENSG00000135506	6.65848e-63	0.258542	0.558	0.39	1.49476e-58
SDHA	ENSG00000073578	8.02531e-63	-0.265751	0.62	0.692	1.8016e-58
SIRPA	ENSG00000198053	1.07065e-62	-0.258607	0.249	0.361	2.4035e-58
ISYNA1	ENSG00000105655	1.37975e-62	0.326794	0.735	0.599	3.0974e-58
SPINT2	ENSG00000167642	1.47825e-62	-0.306329	0.573	0.691	3.31852e-58
SPCS3	ENSG00000129128	1.77204e-62	0.292818	0.648	0.492	3.97804e-58
KDM5B	ENSG00000117139	1.85992e-62	0.275402	0.902	0.841	4.17533e-58
FAM229B	ENSG00000203778	1.89367e-62	0.257395	0.576	0.411	4.2511e-58
LSM8	ENSG00000128534	1.91931e-62	0.322944	0.684	0.535	4.30865e-58
CMAS	ENSG00000111726	3.21899e-62	0.259021	0.556	0.391	7.2263e-58
ING4	ENSG00000111653	3.589e-62	0.256152	0.535	0.368	8.05695e-58
DNAJB6	ENSG00000105993	4.12103e-62	0.265237	0.784	0.647	9.25129e-58
PPP1R12A	ENSG00000058272	5.36058e-62	-0.259856	0.803	0.828	1.2034e-57
PRKAA2	ENSG00000162409	9.31446e-62	-0.271318	0.307	0.417	2.091e-57
WASF3	ENSG00000132970	9.34438e-62	-0.26291	0.288	0.383	2.09772e-57
TMEM41A	ENSG00000163900	1.03513e-61	-0.254608	0.321	0.413	2.32377e-57
MYH7B	ENSG00000078814	1.05043e-61	-0.304417	0.262	0.394	2.35812e-57
NDUFA13	ENSG00000186010	1.26891e-61	0.253183	0.94	0.904	2.84857e-57
TEAD1	ENSG00000187079	1.54089e-61	-0.297065	0.503	0.606	3.45914e-57
AKAP13	ENSG00000170776	1.88573e-61	-0.309157	0.605	0.671	4.23328e-57
CBX1	ENSG00000108468	2.13969e-61	0.271616	0.767	0.622	4.80339e-57
RSRC2	ENSG00000111011	2.22724e-61	0.274994	0.823	0.72	4.99993e-57
BCAS2	ENSG00000116752	2.56131e-61	0.256093	0.547	0.381	5.74989e-57
DAG1	ENSG00000173402	2.77936e-61	-0.275815	0.485	0.573	6.23939e-57
CALM3	ENSG00000160014	3.21012e-61	0.270143	0.933	0.871	7.20639e-57
MVD	ENSG00000167508	4.22712e-61	0.25673	0.373	0.22	9.48947e-57
SUDS3	ENSG00000111707	5.07992e-61	0.263715	0.607	0.447	1.14039e-56
PCDH7	ENSG00000169851	6.9487e-61	0.537584	0.678	0.691	1.55991e-56
SRSF7	ENSG00000115875	8.81576e-61	0.291845	0.706	0.556	1.97905e-56
GSPT1	ENSG00000103342	8.8269e-61	0.283642	0.785	0.663	1.98155e-56
EIF4EBP1	ENSG00000187840	1.97492e-60	-0.302682	0.559	0.625	4.43349e-56
LRPAP1	ENSG00000163956	2.32819e-60	0.303993	0.833	0.734	5.22655e-56
FOXP1	ENSG00000114861	3.48516e-60	0.297739	0.866	0.797	7.82382e-56
CPEB4	ENSG00000113742	1.4489e-59	-0.292904	0.572	0.641	3.25264e-55
MANF	ENSG00000145050	1.90038e-59	0.35215	0.734	0.615	4.26616e-55
SAT1	ENSG00000130066	1.99346e-59	-0.36983	0.444	0.524	4.47512e-55
CNTN5	ENSG00000149972	2.67558e-59	-0.427691	0.293	0.386	6.00641e-55
PEG10	ENSG00000242265	2.70822e-59	0.396805	0.895	0.812	6.07968e-55
PTMS	ENSG00000159335	2.77233e-59	0.342517	0.91	0.871	6.2236e-55
FRZB	ENSG00000162998	3.20468e-59	-0.262489	0.059	0.126	7.19418e-55
YWHAZ	ENSG00000164924	3.27222e-59	0.278809	0.934	0.887	7.34581e-55
SUCO	ENSG00000094975	3.41888e-59	0.287907	0.711	0.581	7.67505e-55
MGST2	ENSG00000085871	4.07034e-59	-0.255292	0.427	0.518	9.1375e-55
ACOT13	ENSG00000112304	5.29812e-59	-0.279383	0.785	0.823	1.18938e-54
STK26	ENSG00000134602	5.49914e-59	-0.274515	0.404	0.5	1.2345e-54
APOE	ENSG00000130203	5.62931e-59	0.284793	0.66	0.495	1.26372e-54
DESI2	ENSG00000121644	6.59187e-59	0.261696	0.605	0.451	1.47981e-54
AIG1	ENSG00000146416	6.59892e-59	0.285614	0.644	0.503	1.48139e-54
C11orf58	ENSG00000110696	1.23356e-58	0.259514	0.884	0.796	2.76921e-54
AMD1	ENSG00000123505	2.68966e-58	-0.259181	0.335	0.442	6.03802e-54
CALU	ENSG00000128595	3.61801e-58	0.283314	0.859	0.791	8.12207e-54
SH3BGRL	ENSG00000131171	4.21755e-58	0.280924	0.771	0.645	9.46799e-54
ABCC5	ENSG00000114770	5.47005e-58	-0.260949	0.343	0.443	1.22797e-53
GNA12	ENSG00000146535	9.20827e-58	-0.264496	0.352	0.44	2.06716e-53
PABPN1	ENSG00000100836	1.22106e-57	0.271701	0.87	0.787	2.74117e-53
ZMYND8	ENSG00000101040	1.41329e-57	0.269493	0.618	0.467	3.1727e-53
EBP	ENSG00000147155	1.70535e-57	0.282241	0.488	0.341	3.82834e-53
PEAK1	ENSG00000173517	2.05407e-57	0.298274	0.486	0.334	4.61118e-53
C9orf3	ENSG00000148120	3.91675e-57	-0.276269	0.262	0.326	8.79271e-53
COX6A2	ENSG00000156885	3.97656e-57	-0.306198	0.292	0.346	8.92699e-53
TMEM245	ENSG00000106771	5.04136e-57	-0.264287	0.666	0.713	1.13173e-52
RAB12	ENSG00000206418	5.58752e-57	0.289082	0.414	0.281	1.25434e-52
UBE2I	ENSG00000103275	6.70384e-57	0.26173	0.822	0.696	1.50495e-52
MYO9A	ENSG00000066933	9.33068e-57	-0.254451	0.343	0.443	2.09465e-52
IGF2BP3	ENSG00000136231	9.5189e-57	0.289613	0.685	0.546	2.1369e-52
PKIA	ENSG00000171033	1.83629e-56	0.334001	0.67	0.547	4.12229e-52
SH3GLB1	ENSG00000097033	2.38828e-56	-0.266796	0.556	0.628	5.36144e-52
ARF1	ENSG00000143761	4.01683e-56	0.251025	0.891	0.819	9.01738e-52
KLHL24	ENSG00000114796	8.15367e-56	0.324167	0.645	0.509	1.83042e-51
EPHA7	ENSG00000135333	2.1711e-55	0.286145	0.323	0.184	4.8739e-51
WEE1	ENSG00000166483	2.18293e-55	-0.251617	0.302	0.411	4.90046e-51
CCDC28B	ENSG00000160050	3.61277e-55	0.253684	0.769	0.632	8.1103e-51
RBM20	ENSG00000203867	3.64676e-55	-0.267443	0.33	0.423	8.18662e-51
COL9A1	ENSG00000112280	4.36884e-55	0.267045	0.122	0.039	9.8076e-51
TARS	ENSG00000113407	7.32291e-55	0.321165	0.601	0.462	1.64392e-50
GPI	ENSG00000105220	7.6355e-55	-0.280801	0.865	0.91	1.71409e-50
TCEAL3	ENSG00000196507	2.32956e-54	0.252953	0.511	0.357	5.22963e-50
MT-ND2	ENSG00000198763	3.06405e-54	-0.318366	0.989	0.989	6.87849e-50
AIMP2	ENSG00000106305	4.66743e-54	0.25029	0.364	0.234	1.04779e-49
CWC27	ENSG00000153015	5.57479e-54	0.27961	0.598	0.45	1.25148e-49
ATP11A	ENSG00000068650	6.01132e-54	-0.251231	0.402	0.49	1.34948e-49
DCTN1	ENSG00000204843	7.38833e-54	0.254075	0.645	0.495	1.65861e-49
MASP1	ENSG00000127241	1.68863e-53	0.350498	0.574	0.672	3.7908e-49
ZNF770	ENSG00000198146	1.81796e-53	0.273893	0.666	0.523	4.08115e-49
NME1	ENSG00000239672	7.23724e-53	0.266526	0.64	0.494	1.62469e-48
ZNF703	ENSG00000183779	1.04143e-52	-0.256513	0.301	0.364	2.3379e-48
COL2A1	ENSG00000139219	1.63365e-52	-0.318122	0.567	0.642	3.66739e-48
TIMP1	ENSG00000102265	1.63946e-52	0.293582	0.853	0.777	3.68042e-48
GLRX	ENSG00000173221	1.76322e-52	0.351323	0.561	0.428	3.95826e-48
RNF181	ENSG00000168894	2.56045e-52	0.250564	0.771	0.636	5.74795e-48
GRN	ENSG00000030582	3.68021e-52	0.256058	0.744	0.609	8.26171e-48
NPC2	ENSG00000119655	7.58237e-52	0.268798	0.848	0.759	1.70217e-47
RHOQ	ENSG00000119729	2.09098e-51	-0.315395	0.711	0.779	4.69404e-47
HIST1H4C	ENSG00000197061	4.28056e-51	0.591565	0.792	0.703	9.60944e-47
SNRPE	ENSG00000182004	5.671e-51	0.258475	0.821	0.705	1.27308e-46
ZBED5	ENSG00000236287	1.57908e-50	-0.252831	0.339	0.425	3.54488e-46
DES	ENSG00000175084	2.33419e-50	-0.268824	0.095	0.152	5.24001e-46
SPRY2	ENSG00000136158	2.71688e-50	-0.283812	0.362	0.447	6.09912e-46
ANOS1	ENSG00000011201	3.84282e-50	0.322852	0.244	0.136	8.62675e-46
AAK1	ENSG00000115977	7.66198e-50	0.289678	0.724	0.62	1.72004e-45
TNNI3	ENSG00000129991	8.55287e-50	-0.266893	0.255	0.207	1.92003e-45
SPTAN1	ENSG00000197694	3.90749e-49	-0.270058	0.668	0.724	8.77193e-45
MT-CO2	ENSG00000198712	5.53696e-49	-0.268276	0.997	0.996	1.24299e-44
ILF2	ENSG00000143621	1.30668e-48	0.254155	0.747	0.619	2.93337e-44
TMEM141	ENSG00000244187	1.38147e-48	0.281077	0.745	0.63	3.10127e-44
METRN	ENSG00000103260	1.63823e-48	0.254458	0.866	0.766	3.67766e-44
ID1	ENSG00000125968	1.87623e-48	0.514112	0.601	0.472	4.21195e-44
PRKAR1A	ENSG00000108946	2.45991e-48	0.321071	0.785	0.681	5.52226e-44
DUT	ENSG00000128951	3.13771e-48	0.292461	0.768	0.65	7.04384e-44
ATP6V0B	ENSG00000117410	3.30132e-48	0.26006	0.879	0.816	7.41113e-44
RTN4	ENSG00000115310	1.33341e-47	0.378615	0.964	0.944	2.99338e-43
2010-09-01	ENSG00000186522	3.87812e-47	0.271107	0.647	0.522	8.70599e-43
AP1S2	ENSG00000182287	4.403e-47	-0.253029	0.682	0.712	9.88429e-43
CHID1	ENSG00000177830	7.70289e-47	0.250032	0.717	0.593	1.72922e-42
COL4A1	ENSG00000187498	4.3838e-45	0.384303	0.64	0.543	9.84119e-41
TSC22D1	ENSG00000102804	1.42325e-44	-0.261673	0.849	0.854	3.19505e-40
TBX3	ENSG00000135111	4.29869e-44	-0.315234	0.336	0.43	9.65013e-40
ITGAV	ENSG00000138448	1.02191e-42	-0.262922	0.629	0.728	2.29409e-38
TJP1	ENSG00000104067	1.40118e-42	0.286665	0.806	0.709	3.14551e-38
MGST3	ENSG00000143198	2.78873e-41	0.25686	0.976	0.958	6.26042e-37
CAV1	ENSG00000105974	1.17118e-40	0.26536	0.213	0.113	2.62917e-36
PLCXD3	ENSG00000182836	1.96726e-39	-0.259547	0.328	0.397	4.41631e-35
TRAM1	ENSG00000067167	2.47758e-38	0.25988	0.56	0.447	5.56192e-34
ADAMTS12	ENSG00000151388	4.95793e-38	0.265784	0.353	0.249	1.11301e-33
CD99	ENSG00000002586	2.12019e-34	0.286133	0.874	0.825	4.75961e-30
ANXA2	ENSG00000182718	1.01824e-32	0.343514	0.659	0.586	2.28585e-28
TNFRSF12A	ENSG00000006327	3.00123e-31	-0.265461	0.332	0.421	6.73745e-27
CCND2	ENSG00000118971	1.01041e-28	0.280065	0.768	0.727	2.26826e-24
RSPO3	ENSG00000146374	2.15848e-28	-0.409127	0.145	0.196	4.84556e-24
PIK3R1	ENSG00000145675	7.49744e-28	0.288755	0.585	0.495	1.6831e-23
ACTA2	ENSG00000107796	8.96467e-28	-0.450186	0.409	0.471	2.01248e-23
CSRP2	ENSG00000175183	1.26791e-27	0.435604	0.875	0.821	2.84633e-23
CTSV	ENSG00000136943	5.11309e-26	-0.327718	0.461	0.512	1.14784e-21
SLC38A1	ENSG00000111371	7.58091e-24	0.26156	0.668	0.603	1.70184e-19
CTNNA3	ENSG00000183230	6.73424e-19	0.276236	0.515	0.452	1.51177e-14
PRDX1	ENSG00000117450	0.00053856	-0.284739	0.944	0.939	1

## Sheet: ClusterB0vsB1_Downregulated
Category	Term	Count	%	PValue	Genes	List Total	Pop Hits	Pop Total	Fold Enrichment	Bonferroni	Benjamini	FDR
GOTERM_BP_DIRECT	GO:0060048~cardiac muscle contraction	19	3.5316	1.02968e-16	ENSG00000092054, ENSG00000173991, ENSG00000118194, ENSG00000198336, ENSG00000114854, ENSG00000173511, ENSG00000134571, ENSG00000129170, ENSG00000160808, ENSG00000198626, ENSG00000155657, ENSG00000197616, ENSG00000159173, ENSG00000159251, ENSG00000183023, ENSG00000140416, ENSG00000055118, ENSG00000143153, ENSG00000163399	483	45	16792	14.679	2.8022e-13	2.59891e-13	2.55258e-13
GOTERM_BP_DIRECT	GO:0045214~sarcomere organization	15	2.7881	1.1199e-14	ENSG00000071127, ENSG00000173991, ENSG00000077522, ENSG00000134775, ENSG00000171345, ENSG00000155657, ENSG00000170421, ENSG00000154358, ENSG00000197616, ENSG00000165410, ENSG00000140416, ENSG00000170807, ENSG00000122367, ENSG00000239474, ENSG00000140795	483	29	16792	17.9824	2.83022e-11	1.41332e-11	1.38812e-11
GOTERM_BP_DIRECT	GO:0030049~muscle filament sliding	14	2.60223	2.15162e-11	ENSG00000092054, ENSG00000173991, ENSG00000118194, ENSG00000077522, ENSG00000198336, ENSG00000114854, ENSG00000134571, ENSG00000160808, ENSG00000155657, ENSG00000136842, ENSG00000197616, ENSG00000159173, ENSG00000159251, ENSG00000140416	483	38	16792	12.8085	5.4307e-08	1.81023e-08	1.77796e-08
GOTERM_BP_DIRECT	GO:0055010~ventricular cardiac muscle tissue morphogenesis	11	2.04461	7.68508e-10	ENSG00000092054, ENSG00000159173, ENSG00000113196, ENSG00000117707, ENSG00000118194, ENSG00000114854, ENSG00000140416, ENSG00000134571, ENSG00000160808, ENSG00000057294, ENSG00000197616	483	25	16792	15.2971	1.93971e-06	4.43628e-07	4.35719e-07
GOTERM_BP_DIRECT	GO:0002026~regulation of the force of heart contraction	10	1.85874	8.7882e-10	ENSG00000092054, ENSG00000145349, ENSG00000183023, ENSG00000198523, ENSG00000198336, ENSG00000129170, ENSG00000160808, ENSG00000163399, ENSG00000174437, ENSG00000197616	483	19	16792	18.2979	2.21814e-06	4.43628e-07	4.35719e-07
GOTERM_BP_DIRECT	GO:0007507~heart development	24	4.46097	2.86545e-09	ENSG00000154553, ENSG00000109458, ENSG00000213145, ENSG00000133816, ENSG00000198125, ENSG00000068305, ENSG00000057294, ENSG00000113430, ENSG00000118257, ENSG00000113140, ENSG00000117298, ENSG00000168334, ENSG00000113196, ENSG00000115593, ENSG00000203867, ENSG00000125845, ENSG00000185650, ENSG00000163513, ENSG00000141736, ENSG00000164107, ENSG00000089225, ENSG00000145730, ENSG00000092969, ENSG0000…	483	183	16792	4.55948	7.23236e-06	1.2054e-06	1.18391e-06
GOTERM_BP_DIRECT	GO:0006936~muscle contraction	18	3.34572	9.88492e-09	ENSG00000092054, ENSG00000109846, ENSG00000131730, ENSG00000130005, ENSG00000266964, ENSG00000155657, ENSG00000136842, ENSG00000138622, ENSG00000197616, ENSG00000101605, ENSG00000158022, ENSG00000183023, ENSG00000140416, ENSG00000170807, ENSG00000145494, ENSG00000101400, ENSG00000186439, ENSG00000107796	483	107	16792	5.84849	2.49492e-05	3.56422e-06	3.50067e-06
GOTERM_BP_DIRECT	GO:0007411~axon guidance	21	3.90335	3.06918e-08	ENSG00000149294, ENSG00000133216, ENSG00000108947, ENSG00000197694, ENSG00000162849, ENSG00000115306, ENSG00000110400, ENSG00000099250, ENSG00000196569, ENSG00000006468, ENSG00000118257, ENSG00000114251, ENSG00000182580, ENSG00000182197, ENSG00000063660, ENSG00000092820, ENSG00000145147, ENSG00000101144, ENSG00000107562, ENSG00000184347, ENSG00000092969	483	159	16792	4.59174	7.74631e-05	9.35045e-06	9.18374e-06
GOTERM_BP_DIRECT	GO:0086091~regulation of heart rate by cardiac conduction	11	2.04461	3.33415e-08	ENSG00000145349, ENSG00000120457, ENSG00000096696, ENSG00000006283, ENSG00000055118, ENSG00000157388, ENSG00000173801, ENSG00000057294, ENSG00000165995, ENSG00000046604, ENSG00000138622	483	35	16792	10.9265	8.41505e-05	9.35045e-06	9.18374e-06
GOTERM_BP_DIRECT	GO:1903779~regulation of cardiac conduction	13	2.41636	4.83813e-08	ENSG00000266964, ENSG00000070961, ENSG00000198523, ENSG00000198626, ENSG00000174437, ENSG00000175206, ENSG00000183023, ENSG00000143153, ENSG00000145244, ENSG00000058668, ENSG00000186439, ENSG00000163399, ENSG00000164983	483	56	16792	8.07069	0.000122107	1.22114e-05	1.19937e-05
GOTERM_BP_DIRECT	GO:0001525~angiogenesis	24	4.46097	1.21943e-07	ENSG00000112715, ENSG00000133216, ENSG00000120093, ENSG00000132329, ENSG00000006327, ENSG00000138448, ENSG00000173511, ENSG00000177606, ENSG00000077782, ENSG00000099250, ENSG00000156427, ENSG00000130066, ENSG00000118257, ENSG00000140199, ENSG00000113196, ENSG00000182580, ENSG00000100644, ENSG00000164107, ENSG00000182871, ENSG00000124440, ENSG00000105220, ENSG00000142798, ENSG00000092969, ENSG0000…	483	223	16792	3.74164	0.000307737	2.79804e-05	2.74815e-05
GOTERM_BP_DIRECT	GO:0055003~cardiac myofibril assembly	7	1.30112	4.32632e-07	ENSG00000159251, ENSG00000173991, ENSG00000129170, ENSG00000134775, ENSG00000134853, ENSG00000155657, ENSG00000140795	483	12	16792	20.2802	0.00109137	9.0997e-05	8.93746e-05
GOTERM_BP_DIRECT	GO:0001666~response to hypoxia	20	3.71747	5.34772e-07	ENSG00000109846, ENSG00000112715, ENSG00000107438, ENSG00000198125, ENSG00000198786, ENSG00000173511, ENSG00000170893, ENSG00000198626, ENSG00000134333, ENSG00000198727, ENSG00000175206, ENSG00000145349, ENSG00000125845, ENSG00000141052, ENSG00000100644, ENSG00000163513, ENSG00000143153, ENSG00000145730, ENSG00000107562, ENSG00000092969	483	172	16792	4.04256	0.00134885	0.000103828	0.000101977
GOTERM_BP_DIRECT	GO:0048739~cardiac muscle fiber development	6	1.11524	9.95244e-07	ENSG00000112715, ENSG00000173991, ENSG00000162614, ENSG00000155657, ENSG00000197616, ENSG00000133454	483	8	16792	26.0745	0.00250884	0.000179428	0.000176229
GOTERM_BP_DIRECT	GO:0055119~relaxation of cardiac muscle	6	1.11524	1.27926e-05	ENSG00000145349, ENSG00000183023, ENSG00000198523, ENSG00000143153, ENSG00000163399, ENSG00000174437	483	12	16792	17.383	0.0317731	0.00215257	0.0021142
GOTERM_BP_DIRECT	GO:0071679~commissural neuron axon guidance	5	0.929368	2.19074e-05	ENSG00000112715, ENSG00000133216, ENSG00000147862, ENSG00000099250, ENSG00000173402	483	7	16792	24.8329	0.0537938	0.00329944	0.00324062
GOTERM_BP_DIRECT	GO:0008016~regulation of heart contraction	8	1.48699	2.22229e-05	ENSG00000145349, ENSG00000266964, ENSG00000048740, ENSG00000118194, ENSG00000198523, ENSG00000140416, ENSG00000173641, ENSG00000197616	483	31	16792	8.97188	0.0545471	0.00329944	0.00324062
GOTERM_BP_DIRECT	GO:0007155~cell adhesion	31	5.76208	2.59542e-05	ENSG00000149294, ENSG00000111859, ENSG00000130635, ENSG00000134571, ENSG00000110400, ENSG00000170873, ENSG00000196569, ENSG00000130396, ENSG00000173801, ENSG00000174437, ENSG00000118257, ENSG00000140682, ENSG00000119326, ENSG00000087303, ENSG00000143153, ENSG00000149972, ENSG00000198053, ENSG00000132205, ENSG00000154330, ENSG00000091136, ENSG00000077522, ENSG00000213853, ENSG00000138448, ENSG0000…	483	459	16792	2.34803	0.0634097	0.00363936	0.00357448
GOTERM_BP_DIRECT	GO:0002027~regulation of heart rate	8	1.48699	3.43537e-05	ENSG00000092054, ENSG00000121577, ENSG00000183023, ENSG00000101400, ENSG00000198626, ENSG00000176842, ENSG00000197616, ENSG00000138622	483	33	16792	8.42813	0.0830573	0.00456362	0.00448226
GOTERM_BP_DIRECT	GO:0014898~cardiac muscle hypertrophy in response to stress	6	1.11524	4.51579e-05	ENSG00000092054, ENSG00000135547, ENSG00000173991, ENSG00000174437, ENSG00000197616, ENSG00000175206	483	15	16792	13.9064	0.107725	0.00569893	0.00559732
GOTERM_BP_DIRECT	GO:0008360~regulation of cell shape	15	2.7881	5.10881e-05	ENSG00000112715, ENSG00000071127, ENSG00000137710, ENSG00000132970, ENSG00000189171, ENSG00000162493, ENSG00000082397, ENSG00000163171, ENSG00000119729, ENSG00000140416, ENSG00000092820, ENSG00000162458, ENSG00000164741, ENSG00000095739, ENSG00000146535	483	140	16792	3.72493	0.120982	0.0061403	0.00603083
GOTERM_BP_DIRECT	GO:0007010~cytoskeleton organization	16	2.97398	6.33355e-05	ENSG00000111859, ENSG00000176014, ENSG00000133816, ENSG00000099204, ENSG00000197694, ENSG00000197321, ENSG00000243156, ENSG00000115306, ENSG00000132970, ENSG00000112186, ENSG00000086015, ENSG00000151914, ENSG00000140416, ENSG00000091436, ENSG00000127603, ENSG00000069020	483	161	16792	3.45501	0.14774	0.00703857	0.00691308
GOTERM_BP_DIRECT	GO:0035994~response to muscle stretch	6	1.11524	6.41391e-05	ENSG00000173991, ENSG00000183023, ENSG00000177606, ENSG00000198626, ENSG00000105220, ENSG00000175206	483	16	16792	13.0373	0.149467	0.00703857	0.00691308
GOTERM_BP_DIRECT	GO:0042060~wound healing	11	2.04461	9.41975e-05	ENSG00000113140, ENSG00000143546, ENSG00000096696, ENSG00000114251, ENSG00000141736, ENSG00000163513, ENSG00000140416, ENSG00000127603, ENSG00000111186, ENSG00000134853, ENSG00000092969	483	80	16792	4.78033	0.211613	0.00990643	0.00972981
GOTERM_BP_DIRECT	GO:0001938~positive regulation of endothelial cell proliferation	10	1.85874	0.000150772	ENSG00000112715, ENSG00000114251, ENSG00000125845, ENSG00000117707, ENSG00000100644, ENSG00000173511, ENSG00000177606, ENSG00000099250, ENSG00000107562, ENSG00000118257	483	69	16792	5.03856	0.316533	0.0152219	0.0149505
GOTERM_BP_DIRECT	GO:0001570~vasculogenesis	9	1.67286	0.000184096	ENSG00000112715, ENSG00000137693, ENSG00000135547, ENSG00000141052, ENSG00000185650, ENSG00000163513, ENSG00000112531, ENSG00000163659, ENSG00000133454	483	56	16792	5.5874	0.371678	0.0176159	0.0173018
GOTERM_BP_DIRECT	GO:0098911~regulation of ventricular cardiac muscle cell action potential	5	0.929368	0.000188442	ENSG00000096696, ENSG00000198626, ENSG00000173801, ENSG00000057294, ENSG00000046604	483	11	16792	15.8027	0.378533	0.0176159	0.0173018
GOTERM_BP_DIRECT	GO:0045785~positive regulation of cell adhesion	8	1.48699	0.000202256	ENSG00000133878, ENSG00000198959, ENSG00000112715, ENSG00000141736, ENSG00000140416, ENSG00000138448, ENSG00000173156, ENSG00000107562	483	43	16792	6.4681	0.399832	0.0182319	0.0179069
GOTERM_BP_DIRECT	GO:0030240~skeletal muscle thin filament assembly	4	0.743494	0.000225128	ENSG00000159251, ENSG00000173991, ENSG00000117707, ENSG00000155657	483	5	16792	27.8128	0.433505	0.0189408	0.0186031
GOTERM_BP_DIRECT	GO:0002934~desmosome organization	4	0.743494	0.000225128	ENSG00000096696, ENSG00000112378, ENSG00000110400, ENSG00000046604	483	5	16792	27.8128	0.433505	0.0189408	0.0186031
GOTERM_BP_DIRECT	GO:0043434~response to peptide hormone	8	1.48699	0.000234647	ENSG00000122779, ENSG00000113140, ENSG00000113739, ENSG00000133639, ENSG00000101144, ENSG00000107562, ENSG00000173402, ENSG00000174437	483	44	16792	6.3211	0.446957	0.0191048	0.0187642
GOTERM_BP_DIRECT	GO:0003007~heart morphogenesis	7	1.30112	0.000260363	ENSG00000147050, ENSG00000112715, ENSG00000130635, ENSG00000139219, ENSG00000134571, ENSG00000164741, ENSG00000092969	483	32	16792	7.60507	0.481721	0.0205361	0.02017
GOTERM_BP_DIRECT	GO:0060021~palate development	10	1.85874	0.00031753	ENSG00000133216, ENSG00000114251, ENSG00000182580, ENSG00000164107, ENSG00000163513, ENSG00000139219, ENSG00000135111, ENSG00000163659, ENSG00000142611, ENSG00000092969	483	76	16792	4.57448	0.551377	0.0242862	0.0238532
GOTERM_BP_DIRECT	GO:0006874~cellular calcium ion homeostasis	11	2.04461	0.000331803	ENSG00000133657, ENSG00000070961, ENSG00000113739, ENSG00000198523, ENSG00000143153, ENSG00000129170, ENSG00000058668, ENSG00000198626, ENSG00000186439, ENSG00000107562, ENSG00000174437	483	93	16792	4.11211	0.567256	0.0246315	0.0241923
GOTERM_BP_DIRECT	GO:0030239~myofibril assembly	5	0.929368	0.000390031	ENSG00000172399, ENSG00000170807, ENSG00000239474, ENSG00000136842, ENSG00000197616	483	13	16792	13.3716	0.626423	0.0266064	0.0261321
GOTERM_BP_DIRECT	GO:0086064~cell communication by electrical coupling involved in cardiac conduction	5	0.929368	0.000390031	ENSG00000183023, ENSG00000143153, ENSG00000198626, ENSG00000163399, ENSG00000057294	483	13	16792	13.3716	0.626423	0.0266064	0.0261321
GOTERM_BP_DIRECT	GO:0006941~striated muscle contraction	5	0.929368	0.000390031	ENSG00000092054, ENSG00000091482, ENSG00000239474, ENSG00000155657, ENSG00000197616	483	13	16792	13.3716	0.626423	0.0266064	0.0261321
GOTERM_BP_DIRECT	GO:0086073~bundle of His cell-Purkinje myocyte adhesion involved in cell communication	4	0.743494	0.000440648	ENSG00000096696, ENSG00000173801, ENSG00000057294, ENSG00000046604	483	6	16792	23.1774	0.671245	0.0292683	0.0287465
GOTERM_BP_DIRECT	GO:0008285~negative regulation of cell proliferation	25	4.64684	0.000496517	ENSG00000197256, ENSG00000136158, ENSG00000177606, ENSG00000057294, ENSG00000140682, ENSG00000122779, ENSG00000125845, ENSG00000141052, ENSG00000266094, ENSG00000121769, ENSG00000089225, ENSG00000109099, ENSG00000120057, ENSG00000142227, ENSG00000184347, ENSG00000092969, ENSG00000133639, ENSG00000117707, ENSG00000112175, ENSG00000154734, ENSG00000185122, ENSG00000182871, ENSG00000132819, ENSG0000…	483	396	16792	2.19483	0.714502	0.0321336	0.0315607
GOTERM_BP_DIRECT	GO:0006937~regulation of muscle contraction	5	0.929368	0.000533711	ENSG00000118194, ENSG00000114854, ENSG00000140416, ENSG00000077157, ENSG00000004776	483	14	16792	12.4164	0.740097	0.0336772	0.0330767
GOTERM_BP_DIRECT	GO:0010882~regulation of cardiac muscle contraction by calcium ion signaling	4	0.743494	0.000754704	ENSG00000183023, ENSG00000143153, ENSG00000198626, ENSG00000174437	483	7	16792	19.8663	0.851266	0.0453541	0.0445455
GOTERM_BP_DIRECT	GO:0014883~transition between fast and slow fiber	4	0.743494	0.000754704	ENSG00000092054, ENSG00000159173, ENSG00000114854, ENSG00000174437	483	7	16792	19.8663	0.851266	0.0453541	0.0445455
GOTERM_BP_DIRECT	GO:0008219~cell death	7	1.30112	0.000791093	ENSG00000123240, ENSG00000213853, ENSG00000134452, ENSG00000109099, ENSG00000091436, ENSG00000142227, ENSG00000092969	483	39	16792	6.24006	0.864327	0.0464353	0.0456074
GOTERM_BP_DIRECT	GO:0098609~cell-cell adhesion	19	3.5316	0.000869078	ENSG00000153113, ENSG00000107438, ENSG00000197694, ENSG00000067057, ENSG00000112378, ENSG00000137710, ENSG00000103966, ENSG00000111057, ENSG00000115306, ENSG00000104529, ENSG00000065613, ENSG00000130396, ENSG00000134333, ENSG00000097033, ENSG00000163110, ENSG00000204389, ENSG00000117450, ENSG00000127603, ENSG00000124942	483	271	16792	2.43747	0.888586	0.0498534	0.0489646
GOTERM_BP_DIRECT	GO:0086036~regulation of cardiac muscle cell membrane potential	4	0.743494	0.00118184	ENSG00000266964, ENSG00000198523, ENSG00000186439, ENSG00000174437	483	8	16792	17.383	0.949446	0.0609353	0.0598489
GOTERM_BP_DIRECT	GO:0030042~actin filament depolymerization	4	0.743494	0.00118184	ENSG00000165410, ENSG00000125868, ENSG00000133816, ENSG00000243156	483	8	16792	17.383	0.949446	0.0609353	0.0598489
GOTERM_BP_DIRECT	GO:0061049~cell growth involved in cardiac muscle cell development	4	0.743494	0.00118184	ENSG00000145349, ENSG00000163110, ENSG00000154556, ENSG00000175206	483	8	16792	17.383	0.949446	0.0609353	0.0598489
GOTERM_BP_DIRECT	GO:0003300~cardiac muscle hypertrophy	4	0.743494	0.00118184	ENSG00000173991, ENSG00000129170, ENSG00000198626, ENSG00000155657	483	8	16792	17.383	0.949446	0.0609353	0.0598489
GOTERM_BP_DIRECT	GO:0090002~establishment of protein localization to plasma membrane	7	1.30112	0.00118298	ENSG00000168785, ENSG00000077522, ENSG00000137710, ENSG00000092820, ENSG00000173801, ENSG00000057294, ENSG00000165995	483	42	16792	5.79434	0.949592	0.0609353	0.0598489
GOTERM_BP_DIRECT	GO:0006754~ATP biosynthetic process	6	1.11524	0.00128163	ENSG00000124172, ENSG00000250479, ENSG00000159199, ENSG00000146729, ENSG00000106617, ENSG00000198899	483	29	16792	7.19297	0.960714	0.0646965	0.063543
GOTERM_BP_DIRECT	GO:0021612~facial nerve structural organization	4	0.743494	0.00173509	ENSG00000173917, ENSG00000221866, ENSG00000099250, ENSG00000118257	483	9	16792	15.4516	0.987514	0.0802779	0.0788466
GOTERM_BP_DIRECT	GO:1990573~potassium ion import across plasma membrane	4	0.743494	0.00173509	ENSG00000120457, ENSG00000143153, ENSG00000163399, ENSG00000138622	483	9	16792	15.4516	0.987514	0.0802779	0.0788466
GOTERM_BP_DIRECT	GO:0021675~nerve development	4	0.743494	0.00173509	ENSG00000141385, ENSG00000136943, ENSG00000099250, ENSG00000118257	483	9	16792	15.4516	0.987514	0.0802779	0.0788466
GOTERM_BP_DIRECT	GO:0071456~cellular response to hypoxia	10	1.85874	0.00174627	ENSG00000112715, ENSG00000064393, ENSG00000160789, ENSG00000113739, ENSG00000187840, ENSG00000100644, ENSG00000185650, ENSG00000183023, ENSG00000101144, ENSG00000240583	483	96	16792	3.62146	0.987862	0.0802779	0.0788466
GOTERM_BP_DIRECT	GO:0032781~positive regulation of ATPase activity	6	1.11524	0.00174932	ENSG00000118194, ENSG00000198336, ENSG00000140416, ENSG00000143153, ENSG00000134571, ENSG00000160808	483	31	16792	6.72891	0.987956	0.0802779	0.0788466
GOTERM_BP_DIRECT	GO:0003151~outflow tract morphogenesis	7	1.30112	0.001918	ENSG00000112715, ENSG00000135547, ENSG00000157240, ENSG00000100644, ENSG00000163513, ENSG00000177606, ENSG00000135111	483	46	16792	5.29049	0.992138	0.086447	0.0849058
GOTERM_BP_DIRECT	GO:0001501~skeletal system development	12	2.23048	0.00199994	ENSG00000038427, ENSG00000154122, ENSG00000117450, ENSG00000125845, ENSG00000182197, ENSG00000139219, ENSG00000135111, ENSG00000077782, ENSG00000101144, ENSG00000112175, ENSG00000141753, ENSG00000092969	483	137	16792	3.0452	0.993609	0.0885587	0.0869798
GOTERM_BP_DIRECT	GO:0010718~positive regulation of epithelial to mesenchymal transition	6	1.11524	0.00233121	ENSG00000140682, ENSG00000183779, ENSG00000125845, ENSG00000163513, ENSG00000095739, ENSG00000092969	483	33	16792	6.3211	0.997235	0.0956799	0.0939741
GOTERM_BP_DIRECT	GO:0030043~actin filament fragmentation	3	0.557621	0.00241979	ENSG00000165410, ENSG00000071127, ENSG00000125868	483	3	16792	34.766	0.99779	0.0956799	0.0939741
GOTERM_BP_DIRECT	GO:1901660~calcium ion export	3	0.557621	0.00241979	ENSG00000070961, ENSG00000183023, ENSG00000058668	483	3	16792	34.766	0.99779	0.0956799	0.0939741
GOTERM_BP_DIRECT	GO:0048769~sarcomerogenesis	3	0.557621	0.00241979	ENSG00000173991, ENSG00000155657, ENSG00000140795	483	3	16792	34.766	0.99779	0.0956799	0.0939741
GOTERM_BP_DIRECT	GO:0021502~neural fold elevation formation	3	0.557621	0.00241979	ENSG00000100644, ENSG00000101144, ENSG00000112175	483	3	16792	34.766	0.99779	0.0956799	0.0939741
GOTERM_BP_DIRECT	GO:0034334~adherens junction maintenance	3	0.557621	0.00241979	ENSG00000123094, ENSG00000057294, ENSG00000130396	483	3	16792	34.766	0.99779	0.0956799	0.0939741
GOTERM_BP_DIRECT	GO:0060411~cardiac septum morphogenesis	4	0.743494	0.00242612	ENSG00000135547, ENSG00000113196, ENSG00000101144, ENSG00000112175	483	10	16792	13.9064	0.997825	0.0956799	0.0939741
GOTERM_BP_DIRECT	GO:0001837~epithelial to mesenchymal transition	6	1.11524	0.00266968	ENSG00000114251, ENSG00000196154, ENSG00000125845, ENSG00000100644, ENSG00000101144, ENSG00000092969	483	34	16792	6.13518	0.998826	0.102095	0.100275
GOTERM_BP_DIRECT	GO:0006096~glycolytic process	6	1.11524	0.00266968	ENSG00000108515, ENSG00000105220, ENSG00000156515, ENSG00000134333, ENSG00000079739, ENSG00000152556	483	34	16792	6.13518	0.998826	0.102095	0.100275
GOTERM_BP_DIRECT	GO:0001701~in utero embryonic development	14	2.60223	0.00295878	ENSG00000147050, ENSG00000112715, ENSG00000135111, ENSG00000077782, ENSG00000197616, ENSG00000133454, ENSG00000060138, ENSG00000121039, ENSG00000125845, ENSG00000163513, ENSG00000164107, ENSG00000140416, ENSG00000105220, ENSG00000146535	483	187	16792	2.60281	0.999435	0.111462	0.109475
GOTERM_BP_DIRECT	GO:0060445~branching involved in salivary gland morphogenesis	4	0.743494	0.00326524	ENSG00000198959, ENSG00000077782, ENSG00000101144, ENSG00000173402	483	11	16792	12.6422	0.99974	0.114622	0.112579
GOTERM_BP_DIRECT	GO:0003181~atrioventricular valve morphogenesis	4	0.743494	0.00326524	ENSG00000125845, ENSG00000163513, ENSG00000089225, ENSG00000092969	483	11	16792	12.6422	0.99974	0.114622	0.112579
GOTERM_BP_DIRECT	GO:0010941~regulation of cell death	4	0.743494	0.00326524	ENSG00000109846, ENSG00000204389, ENSG00000104529, ENSG00000177606	483	11	16792	12.6422	0.99974	0.114622	0.112579
GOTERM_BP_DIRECT	GO:0007016~cytoskeletal anchoring at plasma membrane	4	0.743494	0.00326524	ENSG00000082397, ENSG00000092820, ENSG00000173801, ENSG00000173402	483	11	16792	12.6422	0.99974	0.114622	0.112579
GOTERM_BP_DIRECT	GO:0042542~response to hydrogen peroxide	7	1.30112	0.00326973	ENSG00000109846, ENSG00000134602, ENSG00000198125, ENSG00000183023, ENSG00000198786, ENSG00000177606, ENSG00000134333	483	51	16792	4.77181	0.999743	0.114622	0.112579
GOTERM_BP_DIRECT	GO:0055008~cardiac muscle tissue morphogenesis	4	0.743494	0.00426157	ENSG00000159251, ENSG00000125845, ENSG00000173991, ENSG00000155657	483	12	16792	11.5887	0.999979	0.145354	0.142763
GOTERM_BP_DIRECT	GO:0048846~axon extension involved in axon guidance	4	0.743494	0.00426157	ENSG00000145147, ENSG00000099250, ENSG00000184347, ENSG00000118257	483	12	16792	11.5887	0.999979	0.145354	0.142763
GOTERM_BP_DIRECT	GO:0003009~skeletal muscle contraction	5	0.929368	0.00451418	ENSG00000092054, ENSG00000159173, ENSG00000198771, ENSG00000173991, ENSG00000114854	483	24	16792	7.24293	0.999989	0.146132	0.143527
GOTERM_BP_DIRECT	GO:0007015~actin filament organization	8	1.48699	0.004535	ENSG00000154553, ENSG00000072110, ENSG00000213853, ENSG00000140416, ENSG00000170807, ENSG00000134775, ENSG00000136842, ENSG00000154556	483	72	16792	3.86289	0.99999	0.146132	0.143527
GOTERM_BP_DIRECT	GO:0048010~vascular endothelial growth factor receptor signaling pathway	8	1.48699	0.004535	ENSG00000112715, ENSG00000061676, ENSG00000138448, ENSG00000173511, ENSG00000162889, ENSG00000099250, ENSG00000106211, ENSG00000118257	483	72	16792	3.86289	0.99999	0.146132	0.143527
GOTERM_BP_DIRECT	GO:0051599~response to hydrostatic pressure	3	0.557621	0.00474756	ENSG00000182871, ENSG00000058668, ENSG00000170421	483	4	16792	26.0745	0.999994	0.146132	0.143527
GOTERM_BP_DIRECT	GO:0003219~cardiac right ventricle formation	3	0.557621	0.00474756	ENSG00000113196, ENSG00000082014, ENSG00000164107	483	4	16792	26.0745	0.999994	0.146132	0.143527
GOTERM_BP_DIRECT	GO:0072086~specification of loop of Henle identity	3	0.557621	0.00474756	ENSG00000170549, ENSG00000170561, ENSG00000177508	483	4	16792	26.0745	0.999994	0.146132	0.143527
GOTERM_BP_DIRECT	GO:0035995~detection of muscle stretch	3	0.557621	0.00474756	ENSG00000173991, ENSG00000129170, ENSG00000155657	483	4	16792	26.0745	0.999994	0.146132	0.143527
GOTERM_BP_DIRECT	GO:0060485~mesenchyme development	3	0.557621	0.00474756	ENSG00000113196, ENSG00000125845, ENSG00000101144	483	4	16792	26.0745	0.999994	0.146132	0.143527
GOTERM_BP_DIRECT	GO:0030334~regulation of cell migration	8	1.48699	0.00527638	ENSG00000109458, ENSG00000160789, ENSG00000113657, ENSG00000124171, ENSG00000221866, ENSG00000162614, ENSG00000065613, ENSG00000196569	483	74	16792	3.75849	0.999998	0.160453	0.157592
GOTERM_BP_DIRECT	GO:0007512~adult heart development	4	0.743494	0.00542303	ENSG00000092054, ENSG00000173991, ENSG00000164107, ENSG00000197616	483	13	16792	10.6972	0.999999	0.162877	0.159973
GOTERM_BP_DIRECT	GO:0030326~embryonic limb morphogenesis	6	1.11524	0.00548517	ENSG00000138829, ENSG00000089225, ENSG00000185630, ENSG00000077782, ENSG00000101144, ENSG00000092969	483	40	16792	5.21491	0.999999	0.162877	0.159973
GOTERM_BP_DIRECT	GO:0030336~negative regulation of cell migration	9	1.67286	0.00597235	ENSG00000115461, ENSG00000113657, ENSG00000140416, ENSG00000089225, ENSG00000145147, ENSG00000164741, ENSG00000057294, ENSG00000173402, ENSG00000169504	483	95	16792	3.29363	1	0.175107	0.171985
GOTERM_BP_DIRECT	GO:0061621~canonical glycolysis	5	0.929368	0.00607072	ENSG00000108515, ENSG00000067057, ENSG00000105220, ENSG00000156515, ENSG00000152556	483	26	16792	6.68578	1	0.175107	0.171985
GOTERM_BP_DIRECT	GO:0030324~lung development	8	1.48699	0.00610517	ENSG00000162493, ENSG00000113140, ENSG00000112715, ENSG00000114251, ENSG00000187840, ENSG00000117707, ENSG00000089225, ENSG00000156427	483	76	16792	3.65958	1	0.175107	0.171985
GOTERM_BP_DIRECT	GO:0003407~neural retina development	4	0.743494	0.00675648	ENSG00000070961, ENSG00000082014, ENSG00000058668, ENSG00000092969	483	14	16792	9.93316	1	0.191611	0.188195
GOTERM_BP_DIRECT	GO:0045661~regulation of myoblast differentiation	3	0.557621	0.00776251	ENSG00000141052, ENSG00000185650, ENSG00000239474	483	5	16792	20.8596	1	0.212963	0.209166
GOTERM_BP_DIRECT	GO:0086046~membrane depolarization during SA node cell action potential	3	0.557621	0.00776251	ENSG00000006283, ENSG00000157388, ENSG00000138622	483	5	16792	20.8596	1	0.212963	0.209166
GOTERM_BP_DIRECT	GO:1902966~positive regulation of protein localization to early endosome	3	0.557621	0.00776251	ENSG00000112715, ENSG00000137710, ENSG00000092820	483	5	16792	20.8596	1	0.212963	0.209166
GOTERM_BP_DIRECT	GO:0001947~heart looping	7	1.30112	0.00793401	ENSG00000114251, ENSG00000113196, ENSG00000133816, ENSG00000100644, ENSG00000164107, ENSG00000163513, ENSG00000135111	483	61	16792	3.98955	1	0.215327	0.211488
GOTERM_BP_DIRECT	GO:0010667~negative regulation of cardiac muscle cell apoptotic process	4	0.743494	0.00826776	ENSG00000135547, ENSG00000141052, ENSG00000185122, ENSG00000164107	483	15	16792	9.27095	1	0.219661	0.215745
GOTERM_BP_DIRECT	GO:0086005~ventricular cardiac muscle cell action potential	4	0.743494	0.00826776	ENSG00000055118, ENSG00000101400, ENSG00000198626, ENSG00000057294	483	15	16792	9.27095	1	0.219661	0.215745
GOTERM_BP_DIRECT	GO:0060395~SMAD protein signal transduction	7	1.30112	0.00857692	ENSG00000064393, ENSG00000125845, ENSG00000177606, ENSG00000101144, ENSG00000112175, ENSG00000092969, ENSG00000113441	483	62	16792	3.9252	1	0.225502	0.221481
GOTERM_BP_DIRECT	GO:0010628~positive regulation of gene expression	16	2.97398	0.00888859	ENSG00000147050, ENSG00000112715, ENSG00000137710, ENSG00000136158, ENSG00000112531, ENSG00000148180, ENSG00000204389, ENSG00000159251, ENSG00000125845, ENSG00000100644, ENSG00000158286, ENSG00000141736, ENSG00000164107, ENSG00000092820, ENSG00000107796, ENSG00000092969	483	262	16792	2.12312	1	0.231069	0.22695
GOTERM_BP_DIRECT	GO:0060412~ventricular septum morphogenesis	5	0.929368	0.00901455	ENSG00000135547, ENSG00000117707, ENSG00000163513, ENSG00000135111, ENSG00000092969	483	29	16792	5.99415	1	0.231069	0.22695
GOTERM_BP_DIRECT	GO:0032147~activation of protein kinase activity	6	1.11524	0.00906334	ENSG00000060237, ENSG00000112715, ENSG00000213853, ENSG00000163513, ENSG00000106617, ENSG00000092969	483	45	16792	4.63547	1	0.231069	0.22695
GOTERM_BP_DIRECT	GO:0002576~platelet degranulation	9	1.67286	0.00959304	ENSG00000113140, ENSG00000112715, ENSG00000071127, ENSG00000072110, ENSG00000077522, ENSG00000173511, ENSG00000100234, ENSG00000155657, ENSG00000092969	483	103	16792	3.03781	1	0.242045	0.23773
GOTERM_BP_DIRECT	GO:0010595~positive regulation of endothelial cell migration	6	1.11524	0.00993473	ENSG00000113140, ENSG00000112715, ENSG00000114251, ENSG00000117707, ENSG00000099250, ENSG00000118257	483	46	16792	4.5347	1	0.242045	0.23773
GOTERM_BP_DIRECT	GO:0030949~positive regulation of vascular endothelial growth factor receptor signaling pathway	4	0.743494	0.00996175	ENSG00000112715, ENSG00000100644, ENSG00000173511, ENSG00000156427	483	16	16792	8.69151	1	0.242045	0.23773
GOTERM_BP_DIRECT	GO:0086002~cardiac muscle cell action potential involved in contraction	4	0.743494	0.00996175	ENSG00000006283, ENSG00000157388, ENSG00000163399, ENSG00000057294	483	16	16792	8.69151	1	0.242045	0.23773
GOTERM_BP_DIRECT	GO:0030512~negative regulation of transforming growth factor beta receptor signaling pathway	7	1.30112	0.00997333	ENSG00000140682, ENSG00000128045, ENSG00000204389, ENSG00000166033, ENSG00000163513, ENSG00000142611, ENSG00000095739	483	64	16792	3.80254	1	0.242045	0.23773
GOTERM_BP_DIRECT	GO:0051017~actin filament bundle assembly	5	0.929368	0.0101703	ENSG00000111859, ENSG00000072110, ENSG00000113657, ENSG00000092820, ENSG00000173156	483	30	16792	5.79434	1	0.244475	0.240116
GOTERM_BP_DIRECT	GO:0030198~extracellular matrix organization	13	2.41636	0.0111866	ENSG00000138829, ENSG00000130635, ENSG00000091136, ENSG00000138448, ENSG00000139219, ENSG00000196569, ENSG00000173402, ENSG00000038427, ENSG00000113140, ENSG00000087303, ENSG00000182871, ENSG00000142798, ENSG00000187955	483	196	16792	2.30591	1	0.266369	0.26162
GOTERM_BP_DIRECT	GO:0010649~regulation of cell communication by electrical coupling	3	0.557621	0.0114234	ENSG00000145349, ENSG00000183023, ENSG00000186439	483	6	16792	17.383	1	0.26697	0.26221
GOTERM_BP_DIRECT	GO:0071474~cellular hyperosmotic response	3	0.557621	0.0114234	ENSG00000060138, ENSG00000198771, ENSG00000240583	483	6	16792	17.383	1	0.26697	0.26221
GOTERM_BP_DIRECT	GO:0048738~cardiac muscle tissue development	4	0.743494	0.0118425	ENSG00000198523, ENSG00000129170, ENSG00000101144, ENSG00000112175	483	17	16792	8.18025	1	0.269283	0.264482
GOTERM_BP_DIRECT	GO:0070509~calcium ion import	4	0.743494	0.0118425	ENSG00000006283, ENSG00000183023, ENSG00000157388, ENSG00000165995	483	17	16792	8.18025	1	0.269283	0.264482
GOTERM_BP_DIRECT	GO:0010460~positive regulation of heart rate	4	0.743494	0.0118425	ENSG00000135547, ENSG00000198626, ENSG00000174437, ENSG00000175206	483	17	16792	8.18025	1	0.269283	0.264482
GOTERM_BP_DIRECT	GO:0070374~positive regulation of ERK1 and ERK2 cascade	12	2.23048	0.0123617	ENSG00000145349, ENSG00000112715, ENSG00000170955, ENSG00000166444, ENSG00000125845, ENSG00000164107, ENSG00000136158, ENSG00000173511, ENSG00000177606, ENSG00000099250, ENSG00000156427, ENSG00000134853	483	175	16792	2.38396	1	0.278579	0.273612
GOTERM_BP_DIRECT	GO:0007517~muscle organ development	8	1.48699	0.0140372	ENSG00000109846, ENSG00000149591, ENSG00000160789, ENSG00000141161, ENSG00000068305, ENSG00000147166, ENSG00000196569, ENSG00000006468	483	89	16792	3.12504	1	0.313539	0.307949
GOTERM_BP_DIRECT	GO:0002088~lens development in camera-type eye	5	0.929368	0.0141981	ENSG00000109846, ENSG00000114251, ENSG00000117707, ENSG00000141161, ENSG00000163513	483	33	16792	5.26758	1	0.314351	0.308746
GOTERM_BP_DIRECT	GO:0042493~response to drug	17	3.15985	0.0148664	ENSG00000108515, ENSG00000173511, ENSG00000177606, ENSG00000138796, ENSG00000134333, ENSG00000240583, ENSG00000198727, ENSG00000159251, ENSG00000157240, ENSG00000121769, ENSG00000163513, ENSG00000183023, ENSG00000182871, ENSG00000145730, ENSG00000163399, ENSG00000146535, ENSG00000092969	483	304	16792	1.94415	1	0.324622	0.318835
GOTERM_BP_DIRECT	GO:0055013~cardiac muscle cell development	3	0.557621	0.0156909	ENSG00000077522, ENSG00000183023, ENSG00000198812	483	7	16792	14.8997	1	0.324622	0.318835
GOTERM_BP_DIRECT	GO:0043569~negative regulation of insulin-like growth factor receptor signaling pathway	3	0.557621	0.0156909	ENSG00000115461, ENSG00000125845, ENSG00000112175	483	7	16792	14.8997	1	0.324622	0.318835
GOTERM_BP_DIRECT	GO:0060449~bud elongation involved in lung branching	3	0.557621	0.0156909	ENSG00000121039, ENSG00000137693, ENSG00000136158	483	7	16792	14.8997	1	0.324622	0.318835
GOTERM_BP_DIRECT	GO:0045822~negative regulation of heart contraction	3	0.557621	0.0156909	ENSG00000198523, ENSG00000163399, ENSG00000174437	483	7	16792	14.8997	1	0.324622	0.318835
GOTERM_BP_DIRECT	GO:0060982~coronary artery morphogenesis	3	0.557621	0.0156909	ENSG00000112715, ENSG00000164107, ENSG00000099250	483	7	16792	14.8997	1	0.324622	0.318835
GOTERM_BP_DIRECT	GO:0060710~chorio-allantoic fusion	3	0.557621	0.0156909	ENSG00000185650, ENSG00000101144, ENSG00000112175	483	7	16792	14.8997	1	0.324622	0.318835
GOTERM_BP_DIRECT	GO:0048842~positive regulation of axon extension involved in axon guidance	3	0.557621	0.0156909	ENSG00000112715, ENSG00000099250, ENSG00000107562	483	7	16792	14.8997	1	0.324622	0.318835
GOTERM_BP_DIRECT	GO:0031290~retinal ganglion cell axon guidance	4	0.743494	0.016176	ENSG00000133216, ENSG00000182580, ENSG00000145147, ENSG00000099250	483	19	16792	7.31917	1	0.32926	0.32339
GOTERM_BP_DIRECT	GO:0010881~regulation of cardiac muscle contraction by regulation of the release of sequestered calcium ion	4	0.743494	0.016176	ENSG00000145349, ENSG00000183023, ENSG00000198523, ENSG00000198626	483	19	16792	7.31917	1	0.32926	0.32339
GOTERM_BP_DIRECT	GO:0071320~cellular response to cAMP	6	1.11524	0.0163883	ENSG00000115461, ENSG00000185650, ENSG00000183023, ENSG00000092820, ENSG00000240583, ENSG00000138622	483	52	16792	4.01147	1	0.330913	0.325013
GOTERM_BP_DIRECT	GO:0009887~organ morphogenesis	8	1.48699	0.0166	ENSG00000130005, ENSG00000125845, ENSG00000099204, ENSG00000278817, ENSG00000182871, ENSG00000135111, ENSG00000099250, ENSG00000184347	483	92	16792	3.02313	1	0.332527	0.326598
GOTERM_BP_DIRECT	GO:0030501~positive regulation of bone mineralization	5	0.929368	0.017373	ENSG00000138829, ENSG00000187608, ENSG00000125845, ENSG00000183023, ENSG00000101144	483	35	16792	4.96658	1	0.345271	0.339116
GOTERM_BP_DIRECT	GO:0006123~mitochondrial electron transport, cytochrome c to oxygen	4	0.743494	0.0186329	ENSG00000198938, ENSG00000156885, ENSG00000198712, ENSG00000131174	483	20	16792	6.95321	1	0.361766	0.355316
GOTERM_BP_DIRECT	GO:0022904~respiratory electron transport chain	4	0.743494	0.0186329	ENSG00000198938, ENSG00000073578, ENSG00000145494, ENSG00000198727	483	20	16792	6.95321	1	0.361766	0.355316
GOTERM_BP_DIRECT	GO:1902895~positive regulation of pri-miRNA transcription from RNA polymerase II promoter	4	0.743494	0.0186329	ENSG00000125845, ENSG00000100644, ENSG00000187079, ENSG00000177606	483	20	16792	6.95321	1	0.361766	0.355316
GOTERM_BP_DIRECT	GO:0009409~response to cold	5	0.929368	0.0191132	ENSG00000060138, ENSG00000070961, ENSG00000162390, ENSG00000170893, ENSG00000198712	483	36	16792	4.82862	1	0.368258	0.361693
GOTERM_BP_DIRECT	GO:0000165~MAPK cascade	15	2.7881	0.0194112	ENSG00000149294, ENSG00000125170, ENSG00000197694, ENSG00000077522, ENSG00000068305, ENSG00000115306, ENSG00000077782, ENSG00000134853, ENSG00000156427, ENSG00000145349, ENSG00000138166, ENSG00000185650, ENSG00000141736, ENSG00000162734, ENSG00000162889	483	262	16792	1.99042	1	0.371166	0.364548
GOTERM_BP_DIRECT	GO:0071711~basement membrane organization	3	0.557621	0.0205273	ENSG00000167642, ENSG00000087303, ENSG00000173402	483	8	16792	13.0373	1	0.378182	0.371439
GOTERM_BP_DIRECT	GO:0002011~morphogenesis of an epithelial sheet	3	0.557621	0.0205273	ENSG00000173917, ENSG00000182742, ENSG00000173402	483	8	16792	13.0373	1	0.378182	0.371439
GOTERM_BP_DIRECT	GO:0048762~mesenchymal cell differentiation	3	0.557621	0.0205273	ENSG00000125845, ENSG00000077782, ENSG00000101144	483	8	16792	13.0373	1	0.378182	0.371439
GOTERM_BP_DIRECT	GO:0098909~regulation of cardiac muscle cell action potential involved in regulation of contraction	3	0.557621	0.0205273	ENSG00000145349, ENSG00000174437, ENSG00000138622	483	8	16792	13.0373	1	0.378182	0.371439
GOTERM_BP_DIRECT	GO:0030836~positive regulation of actin filament depolymerization	3	0.557621	0.0205273	ENSG00000165410, ENSG00000071127, ENSG00000125868	483	8	16792	13.0373	1	0.378182	0.371439
GOTERM_BP_DIRECT	GO:0002028~regulation of sodium ion transport	4	0.743494	0.0212849	ENSG00000145349, ENSG00000060237, ENSG00000183023, ENSG00000163399	483	21	16792	6.6221	1	0.388271	0.381349
GOTERM_BP_DIRECT	GO:0070588~calcium ion transmembrane transport	9	1.67286	0.0213826	ENSG00000070961, ENSG00000006283, ENSG00000183023, ENSG00000138448, ENSG00000157388, ENSG00000058668, ENSG00000165995, ENSG00000174437, ENSG00000170456	483	119	16792	2.62936	1	0.388271	0.381349
GOTERM_BP_DIRECT	GO:0042733~embryonic digit morphogenesis	6	1.11524	0.0219604	ENSG00000117298, ENSG00000114251, ENSG00000164107, ENSG00000135111, ENSG00000091436, ENSG00000146535	483	56	16792	3.72493	1	0.395915	0.388857
GOTERM_BP_DIRECT	GO:2001237~negative regulation of extrinsic apoptotic signaling pathway	5	0.929368	0.0229073	ENSG00000137693, ENSG00000160789, ENSG00000138448, ENSG00000099250, ENSG00000131981	483	38	16792	4.57448	1	0.410056	0.402746
GOTERM_BP_DIRECT	GO:0002062~chondrocyte differentiation	5	0.929368	0.0249638	ENSG00000125845, ENSG00000147862, ENSG00000139219, ENSG00000077782, ENSG00000111186	483	39	16792	4.45719	1	0.441571	0.433698
GOTERM_BP_DIRECT	GO:0010468~regulation of gene expression	8	1.48699	0.0250177	ENSG00000213145, ENSG00000117707, ENSG00000100644, ENSG00000185650, ENSG00000163513, ENSG00000139219, ENSG00000143153, ENSG00000213626	483	100	16792	2.78128	1	0.441571	0.433698
GOTERM_BP_DIRECT	GO:0007184~SMAD protein import into nucleus	3	0.557621	0.0258965	ENSG00000115306, ENSG00000177606, ENSG00000092969	483	9	16792	11.5887	1	0.450778	0.442741
GOTERM_BP_DIRECT	GO:0006942~regulation of striated muscle contraction	3	0.557621	0.0258965	ENSG00000159173, ENSG00000134571, ENSG00000160808	483	9	16792	11.5887	1	0.450778	0.442741
GOTERM_BP_DIRECT	GO:0016337~single organismal cell-cell adhesion	8	1.48699	0.0262429	ENSG00000162493, ENSG00000096696, ENSG00000162458, ENSG00000110400, ENSG00000072163, ENSG00000173801, ENSG00000057294, ENSG00000187955	483	101	16792	2.75375	1	0.453678	0.44559
GOTERM_BP_DIRECT	GO:0051216~cartilage development	6	1.11524	0.0268604	ENSG00000114251, ENSG00000120093, ENSG00000100644, ENSG00000139219, ENSG00000101144, ENSG00000112175	483	59	16792	3.53553	1	0.457264	0.449111
GOTERM_BP_DIRECT	GO:0016477~cell migration	11	2.04461	0.0269036	ENSG00000133639, ENSG00000182580, ENSG00000130635, ENSG00000213853, ENSG00000061938, ENSG00000138448, ENSG00000077782, ENSG00000173801, ENSG00000095739, ENSG00000092969, ENSG00000154556	483	172	16792	2.22341	1	0.457264	0.449111
GOTERM_BP_DIRECT	GO:0035924~cellular response to vascular endothelial growth factor stimulus	4	0.743494	0.0271749	ENSG00000112715, ENSG00000162889, ENSG00000099250, ENSG00000106211	483	23	16792	6.04627	1	0.457264	0.449111
GOTERM_BP_DIRECT	GO:0048754~branching morphogenesis of an epithelial tube	4	0.743494	0.0271749	ENSG00000112715, ENSG00000145147, ENSG00000101144, ENSG00000169504	483	23	16792	6.04627	1	0.457264	0.449111
GOTERM_BP_DIRECT	GO:0048661~positive regulation of smooth muscle cell proliferation	6	1.11524	0.0286362	ENSG00000145349, ENSG00000198959, ENSG00000085662, ENSG00000163513, ENSG00000177606, ENSG00000166831	483	60	16792	3.4766	1	0.478661	0.470127
GOTERM_BP_DIRECT	GO:0048839~inner ear development	5	0.929368	0.029401	ENSG00000113140, ENSG00000125845, ENSG00000197324, ENSG00000162889, ENSG00000092969	483	41	16792	4.23976	1	0.488212	0.479508
GOTERM_BP_DIRECT	GO:0048041~focal adhesion assembly	4	0.743494	0.0304122	ENSG00000072110, ENSG00000077522, ENSG00000173156, ENSG00000164741	483	24	16792	5.79434	1	0.501702	0.492757
GOTERM_BP_DIRECT	GO:0055015~ventricular cardiac muscle cell development	3	0.557621	0.0317641	ENSG00000160789, ENSG00000135547, ENSG00000115641	483	10	16792	10.4298	1	0.504538	0.495543
GOTERM_BP_DIRECT	GO:0032060~bleb assembly	3	0.557621	0.0317641	ENSG00000213853, ENSG00000109099, ENSG00000142227	483	10	16792	10.4298	1	0.504538	0.495543
GOTERM_BP_DIRECT	GO:0003149~membranous septum morphogenesis	3	0.557621	0.0317641	ENSG00000157240, ENSG00000163513, ENSG00000092969	483	10	16792	10.4298	1	0.504538	0.495543
GOTERM_BP_DIRECT	GO:0086013~membrane repolarization during cardiac muscle cell action potential	3	0.557621	0.0317641	ENSG00000055118, ENSG00000143153, ENSG00000163399	483	10	16792	10.4298	1	0.504538	0.495543
GOTERM_BP_DIRECT	GO:0040037~negative regulation of fibroblast growth factor receptor signaling pathway	3	0.557621	0.0317641	ENSG00000114251, ENSG00000136158, ENSG00000063660	483	10	16792	10.4298	1	0.504538	0.495543
GOTERM_BP_DIRECT	GO:0097191~extrinsic apoptotic signaling pathway	5	0.929368	0.0317835	ENSG00000123689, ENSG00000006327, ENSG00000111057, ENSG00000170421, ENSG00000092969	483	42	16792	4.13881	1	0.504538	0.495543
GOTERM_BP_DIRECT	GO:0018108~peptidyl-tyrosine phosphorylation	10	1.85874	0.0325648	ENSG00000122779, ENSG00000133216, ENSG00000166483, ENSG00000182580, ENSG00000141736, ENSG00000077782, ENSG00000127334, ENSG00000156427, ENSG00000134853, ENSG00000155657	483	153	16792	2.27229	1	0.51371	0.504551
GOTERM_BP_DIRECT	GO:0046686~response to cadmium ion	4	0.743494	0.0338428	ENSG00000113140, ENSG00000105220, ENSG00000166347, ENSG00000198727	483	25	16792	5.56257	1	0.530555	0.521096
GOTERM_BP_DIRECT	GO:0023014~signal transduction by protein phosphorylation	5	0.929368	0.036879	ENSG00000134602, ENSG00000163513, ENSG00000055118, ENSG00000065613, ENSG00000092969	483	44	16792	3.95069	1	0.574584	0.56434
GOTERM_BP_DIRECT	GO:0002053~positive regulation of mesenchymal cell proliferation	4	0.743494	0.0374653	ENSG00000112715, ENSG00000114251, ENSG00000163513, ENSG00000077782	483	26	16792	5.34862	1	0.579261	0.568933
GOTERM_BP_DIRECT	GO:0006600~creatine metabolic process	3	0.557621	0.0380972	ENSG00000131730, ENSG00000130005, ENSG00000104879	483	11	16792	9.48165	1	0.579261	0.568933
GOTERM_BP_DIRECT	GO:1903364~positive regulation of cellular protein catabolic process	3	0.557621	0.0380972	ENSG00000137710, ENSG00000092820, ENSG00000165617	483	11	16792	9.48165	1	0.579261	0.568933
GOTERM_BP_DIRECT	GO:0051764~actin crosslink formation	3	0.557621	0.0380972	ENSG00000072110, ENSG00000113657, ENSG00000118194	483	11	16792	9.48165	1	0.579261	0.568933
GOTERM_BP_DIRECT	GO:0008217~regulation of blood pressure	6	1.11524	0.0386176	ENSG00000145244, ENSG00000163399, ENSG00000107796, ENSG00000197616, ENSG00000113441, ENSG00000175206	483	65	16792	3.20917	1	0.583657	0.573251
GOTERM_BP_DIRECT	GO:0030514~negative regulation of BMP signaling pathway	5	0.929368	0.0395928	ENSG00000064393, ENSG00000114251, ENSG00000157240, ENSG00000166033, ENSG00000166831	483	45	16792	3.86289	1	0.594834	0.584229
GOTERM_BP_DIRECT	GO:0030335~positive regulation of cell migration	11	2.04461	0.039928	ENSG00000183779, ENSG00000112715, ENSG00000179820, ENSG00000125845, ENSG00000091136, ENSG00000137710, ENSG00000138448, ENSG00000173156, ENSG00000182871, ENSG00000111186, ENSG00000134853	483	184	16792	2.0784	1	0.596321	0.585689
GOTERM_BP_DIRECT	GO:0043001~Golgi to plasma membrane protein transport	4	0.743494	0.0412775	ENSG00000123240, ENSG00000137177, ENSG00000115306, ENSG00000127603	483	27	16792	5.15053	1	0.602222	0.591485
GOTERM_BP_DIRECT	GO:0055007~cardiac muscle cell differentiation	4	0.743494	0.0412775	ENSG00000141052, ENSG00000125845, ENSG00000117707, ENSG00000089225	483	27	16792	5.15053	1	0.602222	0.591485
GOTERM_BP_DIRECT	GO:0042476~odontogenesis	4	0.743494	0.0412775	ENSG00000091136, ENSG00000145730, ENSG00000240583, ENSG00000092969	483	27	16792	5.15053	1	0.602222	0.591485
GOTERM_BP_DIRECT	GO:0031032~actomyosin structure organization	4	0.743494	0.0412775	ENSG00000082397, ENSG00000159251, ENSG00000130176, ENSG00000172159	483	27	16792	5.15053	1	0.602222	0.591485
GOTERM_BP_DIRECT	GO:0045893~positive regulation of transcription, DNA-templated	23	4.27509	0.0418996	ENSG00000064393, ENSG00000196482, ENSG00000117707, ENSG00000177606, ENSG00000135111, ENSG00000213626, ENSG00000266412, ENSG00000115641, ENSG00000140682, ENSG00000122779, ENSG00000114251, ENSG00000125845, ENSG00000141052, ENSG00000157240, ENSG00000100644, ENSG00000082014, ENSG00000147421, ENSG00000164107, ENSG00000089225, ENSG00000101144, ENSG00000142611, ENSG00000095739, ENSG00000166228	483	515	16792	1.55266	1	0.607786	0.59695
GOTERM_BP_DIRECT	GO:0045165~cell fate commitment	5	0.929368	0.0424173	ENSG00000114251, ENSG00000135547, ENSG00000125845, ENSG00000136158, ENSG00000111186	483	46	16792	3.77892	1	0.611779	0.600872
GOTERM_BP_DIRECT	GO:0010629~negative regulation of gene expression	9	1.67286	0.04401	ENSG00000109846, ENSG00000135547, ENSG00000113739, ENSG00000179820, ENSG00000164107, ENSG00000173511, ENSG00000163659, ENSG00000184347, ENSG00000092969	483	137	16792	2.2839	1	0.62552	0.614368
GOTERM_BP_DIRECT	GO:0034329~cell junction assembly	3	0.557621	0.0448643	ENSG00000128591, ENSG00000162458, ENSG00000072163	483	12	16792	8.69151	1	0.62552	0.614368
GOTERM_BP_DIRECT	GO:0030007~cellular potassium ion homeostasis	3	0.557621	0.0448643	ENSG00000145349, ENSG00000143153, ENSG00000163399	483	12	16792	8.69151	1	0.62552	0.614368
GOTERM_BP_DIRECT	GO:0045778~positive regulation of ossification	3	0.557621	0.0448643	ENSG00000114251, ENSG00000125845, ENSG00000092969	483	12	16792	8.69151	1	0.62552	0.614368
GOTERM_BP_DIRECT	GO:0040007~growth	4	0.743494	0.0452771	ENSG00000112715, ENSG00000125845, ENSG00000101144, ENSG00000112175	483	28	16792	4.96658	1	0.62552	0.614368
GOTERM_BP_DIRECT	GO:0010107~potassium ion import	4	0.743494	0.0452771	ENSG00000120457, ENSG00000140199, ENSG00000143153, ENSG00000163399	483	28	16792	4.96658	1	0.62552	0.614368
GOTERM_BP_DIRECT	GO:0010033~response to organic substance	4	0.743494	0.0452771	ENSG00000164111, ENSG00000114251, ENSG00000213145, ENSG00000100234	483	28	16792	4.96658	1	0.62552	0.614368
GOTERM_BP_DIRECT	GO:0032956~regulation of actin cytoskeleton organization	5	0.929368	0.0453527	ENSG00000119729, ENSG00000092820, ENSG00000145730, ENSG00000164741, ENSG00000092969	483	47	16792	3.69852	1	0.62552	0.614368
GOTERM_BP_DIRECT	GO:0045766~positive regulation of angiogenesis	8	1.48699	0.0478366	ENSG00000112715, ENSG00000064393, ENSG00000114251, ENSG00000133639, ENSG00000100644, ENSG00000163513, ENSG00000240583, ENSG00000106211	483	115	16792	2.41851	1	0.656193	0.644494
GOTERM_BP_DIRECT	GO:0010862~positive regulation of pathway-restricted SMAD protein phosphorylation	5	0.929368	0.0483987	ENSG00000125845, ENSG00000157110, ENSG00000101144, ENSG00000112175, ENSG00000092969	483	48	16792	3.62146	1	0.660316	0.648543
GOTERM_BP_DIRECT	GO:0008284~positive regulation of cell proliferation	21	3.90335	0.0488335	ENSG00000183779, ENSG00000112715, ENSG00000064393, ENSG00000117707, ENSG00000213853, ENSG00000172201, ENSG00000138448, ENSG00000182809, ENSG00000135111, ENSG00000077782, ENSG00000067836, ENSG00000134853, ENSG00000156427, ENSG00000189171, ENSG00000137693, ENSG00000141052, ENSG00000163513, ENSG00000185630, ENSG00000182871, ENSG00000095739, ENSG00000092969	483	466	16792	1.56671	1	0.662665	0.65085
GOTERM_BP_DIRECT	GO:0007163~establishment or maintenance of cell polarity	4	0.743494	0.0494612	ENSG00000167642, ENSG00000124171, ENSG00000120057, ENSG00000112186	483	29	16792	4.79532	1	0.664043	0.652204
GOTERM_BP_DIRECT	GO:0048008~platelet-derived growth factor receptor signaling pathway	4	0.743494	0.0494612	ENSG00000109458, ENSG00000163659, ENSG00000099250, ENSG00000134853	483	29	16792	4.79532	1	0.664043	0.652204
GOTERM_BP_DIRECT	GO:0006120~mitochondrial electron transport, NADH to ubiquinone	5	0.929368	0.0515551	ENSG00000183648, ENSG00000198763, ENSG00000198840, ENSG00000145494, ENSG00000198786	483	49	16792	3.54756	1	0.666688	0.654802
GOTERM_BP_DIRECT	GO:0007165~signal transduction	44	8.17844	0.0515825	ENSG00000111859, ENSG00000182836, ENSG00000123240, ENSG00000162409, ENSG00000066027, ENSG00000077157, ENSG00000104529, ENSG00000170893, ENSG00000031081, ENSG00000110400, ENSG00000135447, ENSG00000171444, ENSG00000130396, ENSG00000173801, ENSG00000156427, ENSG00000112186, ENSG00000197956, ENSG00000162493, ENSG00000100628, ENSG00000164111, ENSG00000169567, ENSG00000166592, ENSG00000100644, ENSG0000…	483	1161	16792	1.31758	1	0.666688	0.654802
GOTERM_BP_DIRECT	GO:0060389~pathway-restricted SMAD protein phosphorylation	3	0.557621	0.0520355	ENSG00000125845, ENSG00000163513, ENSG00000092969	483	13	16792	8.02293	1	0.666688	0.654802
GOTERM_BP_DIRECT	GO:0051693~actin filament capping	3	0.557621	0.0520355	ENSG00000197694, ENSG00000115306, ENSG00000148180	483	13	16792	8.02293	1	0.666688	0.654802
GOTERM_BP_DIRECT	GO:0060317~cardiac epithelial to mesenchymal transition	3	0.557621	0.0520355	ENSG00000135547, ENSG00000125845, ENSG00000092969	483	13	16792	8.02293	1	0.666688	0.654802
GOTERM_BP_DIRECT	GO:0030837~negative regulation of actin filament polymerization	3	0.557621	0.0520355	ENSG00000179820, ENSG00000145147, ENSG00000134775	483	13	16792	8.02293	1	0.666688	0.654802
GOTERM_BP_DIRECT	GO:0060413~atrial septum morphogenesis	3	0.557621	0.0520355	ENSG00000135547, ENSG00000089225, ENSG00000092969	483	13	16792	8.02293	1	0.666688	0.654802
GOTERM_BP_DIRECT	GO:0097284~hepatocyte apoptotic process	3	0.557621	0.0520355	ENSG00000111057, ENSG00000170421, ENSG00000148180	483	13	16792	8.02293	1	0.666688	0.654802
GOTERM_BP_DIRECT	GO:0086012~membrane depolarization during cardiac muscle cell action potential	3	0.557621	0.0520355	ENSG00000183023, ENSG00000157388, ENSG00000138622	483	13	16792	8.02293	1	0.666688	0.654802
GOTERM_BP_DIRECT	GO:0071773~cellular response to BMP stimulus	4	0.743494	0.0538268	ENSG00000167642, ENSG00000125845, ENSG00000139219, ENSG00000101144	483	30	16792	4.63547	1	0.676887	0.664819
GOTERM_BP_DIRECT	GO:0071676~negative regulation of mononuclear cell migration	2	0.371747	0.056586	ENSG00000145147, ENSG00000112175	483	2	16792	34.766	1	0.676887	0.664819
GOTERM_BP_DIRECT	GO:0003218~cardiac left ventricle formation	2	0.371747	0.056586	ENSG00000113196, ENSG00000089225	483	2	16792	34.766	1	0.676887	0.664819
GOTERM_BP_DIRECT	GO:0032972~regulation of muscle filament sliding speed	2	0.371747	0.056586	ENSG00000118194, ENSG00000114854	483	2	16792	34.766	1	0.676887	0.664819
GOTERM_BP_DIRECT	GO:0090259~regulation of retinal ganglion cell axon guidance	2	0.371747	0.056586	ENSG00000112715, ENSG00000099250	483	2	16792	34.766	1	0.676887	0.664819
GOTERM_BP_DIRECT	GO:1905069~allantois development	2	0.371747	0.056586	ENSG00000101144, ENSG00000112175	483	2	16792	34.766	1	0.676887	0.664819
GOTERM_BP_DIRECT	GO:0038190~VEGF-activated neuropilin signaling pathway	2	0.371747	0.056586	ENSG00000112715, ENSG00000099250	483	2	16792	34.766	1	0.676887	0.664819
GOTERM_BP_DIRECT	GO:0086019~cell-cell signaling involved in cardiac conduction	2	0.371747	0.056586	ENSG00000158286, ENSG00000057294	483	2	16792	34.766	1	0.676887	0.664819
GOTERM_BP_DIRECT	GO:0021649~vestibulocochlear nerve structural organization	2	0.371747	0.056586	ENSG00000099250, ENSG00000118257	483	2	16792	34.766	1	0.676887	0.664819
GOTERM_BP_DIRECT	GO:0035051~cardiocyte differentiation	2	0.371747	0.056586	ENSG00000141052, ENSG00000125845	483	2	16792	34.766	1	0.676887	0.664819
GOTERM_BP_DIRECT	GO:0072272~proximal/distal pattern formation involved in metanephric nephron development	2	0.371747	0.056586	ENSG00000170549, ENSG00000170561	483	2	16792	34.766	1	0.676887	0.664819
GOTERM_BP_DIRECT	GO:1904835~dorsal root ganglion morphogenesis	2	0.371747	0.056586	ENSG00000099250, ENSG00000118257	483	2	16792	34.766	1	0.676887	0.664819
GOTERM_BP_DIRECT	GO:1902336~positive regulation of retinal ganglion cell axon guidance	2	0.371747	0.056586	ENSG00000112715, ENSG00000099250	483	2	16792	34.766	1	0.676887	0.664819
GOTERM_BP_DIRECT	GO:0045075~regulation of interleukin-12 biosynthetic process	2	0.371747	0.056586	ENSG00000086015, ENSG00000069020	483	2	16792	34.766	1	0.676887	0.664819
GOTERM_BP_DIRECT	GO:0071277~cellular response to calcium ion	5	0.929368	0.0581967	ENSG00000145349, ENSG00000114251, ENSG00000068305, ENSG00000177606, ENSG00000169504	483	51	16792	3.40844	1	0.691282	0.678957
GOTERM_BP_DIRECT	GO:0043547~positive regulation of GTPase activity	24	4.46097	0.0583372	ENSG00000149294, ENSG00000178996, ENSG00000197694, ENSG00000156011, ENSG00000077522, ENSG00000145819, ENSG00000115306, ENSG00000031081, ENSG00000177606, ENSG00000077782, ENSG00000134853, ENSG00000066933, ENSG00000130396, ENSG00000156427, ENSG00000154358, ENSG00000170456, ENSG00000145349, ENSG00000116991, ENSG00000165895, ENSG00000166444, ENSG00000163171, ENSG00000141736, ENSG00000127328, ENSG0000…	483	565	16792	1.47679	1	0.691282	0.678957
GOTERM_BP_DIRECT	GO:0060065~uterus development	3	0.557621	0.059582	ENSG00000114251, ENSG00000141052, ENSG00000092969	483	14	16792	7.44987	1	0.693018	0.680662
GOTERM_BP_DIRECT	GO:0060402~calcium ion transport into cytosol	3	0.557621	0.059582	ENSG00000149596, ENSG00000183023, ENSG00000198626	483	14	16792	7.44987	1	0.693018	0.680662
GOTERM_BP_DIRECT	GO:0060347~heart trabecula formation	3	0.557621	0.059582	ENSG00000135547, ENSG00000154734, ENSG00000115641	483	14	16792	7.44987	1	0.693018	0.680662
GOTERM_BP_DIRECT	GO:0050982~detection of mechanical stimulus	3	0.557621	0.059582	ENSG00000173991, ENSG00000173801, ENSG00000170456	483	14	16792	7.44987	1	0.693018	0.680662
GOTERM_BP_DIRECT	GO:0046777~protein autophosphorylation	10	1.85874	0.0602954	ENSG00000145349, ENSG00000122779, ENSG00000060237, ENSG00000134602, ENSG00000182580, ENSG00000141736, ENSG00000077782, ENSG00000162889, ENSG00000065613, ENSG00000134853	483	172	16792	2.02128	1	0.6981	0.685653
GOTERM_BP_DIRECT	GO:0042472~inner ear morphogenesis	5	0.929368	0.0616808	ENSG00000133216, ENSG00000136158, ENSG00000139219, ENSG00000077782, ENSG00000112320	483	52	16792	3.34289	1	0.710878	0.698204
GOTERM_BP_DIRECT	GO:0046034~ATP metabolic process	4	0.743494	0.063089	ENSG00000092054, ENSG00000204389, ENSG00000143153, ENSG00000197616	483	32	16792	4.34576	1	0.720528	0.707682
GOTERM_BP_DIRECT	GO:0035115~embryonic forelimb morphogenesis	4	0.743494	0.063089	ENSG00000121039, ENSG00000089225, ENSG00000135111, ENSG00000143320	483	32	16792	4.34576	1	0.720528	0.707682
GOTERM_BP_DIRECT	GO:0043086~negative regulation of catalytic activity	6	1.11524	0.064261	ENSG00000132688, ENSG00000198729, ENSG00000164111, ENSG00000198523, ENSG00000087495, ENSG00000058272	483	75	16792	2.78128	1	0.727331	0.714363
GOTERM_BP_DIRECT	GO:1900034~regulation of cellular response to heat	6	1.11524	0.064261	ENSG00000145349, ENSG00000109846, ENSG00000204389, ENSG00000185122, ENSG00000162889, ENSG00000152137	483	75	16792	2.78128	1	0.727331	0.714363
GOTERM_BP_DIRECT	GO:0030509~BMP signaling pathway	6	1.11524	0.0672459	ENSG00000163430, ENSG00000125845, ENSG00000198626, ENSG00000101144, ENSG00000112175, ENSG00000197616	483	76	16792	2.74469	1	0.743714	0.730455
GOTERM_BP_DIRECT	GO:0022617~extracellular matrix disassembly	6	1.11524	0.0672459	ENSG00000138829, ENSG00000166033, ENSG00000102996, ENSG00000136943, ENSG00000148180, ENSG00000142798	483	76	16792	2.74469	1	0.743714	0.730455
GOTERM_BP_DIRECT	GO:0050930~induction of positive chemotaxis	3	0.557621	0.0674765	ENSG00000112715, ENSG00000173511, ENSG00000107562	483	15	16792	6.95321	1	0.743714	0.730455
GOTERM_BP_DIRECT	GO:0014850~response to muscle activity	3	0.557621	0.0674765	ENSG00000100644, ENSG00000162409, ENSG00000198626	483	15	16792	6.95321	1	0.743714	0.730455
GOTERM_BP_DIRECT	GO:0002042~cell migration involved in sprouting angiogenesis	3	0.557621	0.0674765	ENSG00000112715, ENSG00000145147, ENSG00000099250	483	15	16792	6.95321	1	0.743714	0.730455
GOTERM_BP_DIRECT	GO:0046688~response to copper ion	3	0.557621	0.0674765	ENSG00000145730, ENSG00000198727, ENSG00000189171	483	15	16792	6.95321	1	0.743714	0.730455
GOTERM_BP_DIRECT	GO:0010634~positive regulation of epithelial cell migration	4	0.743494	0.0679781	ENSG00000100644, ENSG00000163513, ENSG00000177606, ENSG00000092969	483	33	16792	4.21407	1	0.745986	0.732686
GOTERM_BP_DIRECT	GO:0048146~positive regulation of fibroblast proliferation	5	0.929368	0.0689711	ENSG00000114251, ENSG00000177606, ENSG00000134853, ENSG00000197956, ENSG00000240583	483	54	16792	3.21908	1	0.753606	0.74017
GOTERM_BP_DIRECT	GO:0051260~protein homooligomerization	10	1.85874	0.06953	ENSG00000109846, ENSG00000198959, ENSG00000158270, ENSG00000113657, ENSG00000146197, ENSG00000185122, ENSG00000198523, ENSG00000103966, ENSG00000145730, ENSG00000110906	483	177	16792	1.96418	1	0.756438	0.742952
GOTERM_BP_DIRECT	GO:0006470~protein dephosphorylation	8	1.48699	0.071017	ENSG00000141298, ENSG00000133878, ENSG00000138166, ENSG00000119938, ENSG00000198842, ENSG00000058272, ENSG00000197616, ENSG00000163644	483	126	16792	2.20737	1	0.7693	0.755584
GOTERM_BP_DIRECT	GO:0042475~odontogenesis of dentin-containing tooth	5	0.929368	0.0727754	ENSG00000113196, ENSG00000125845, ENSG00000164107, ENSG00000067836, ENSG00000101144	483	55	16792	3.16055	1	0.778522	0.764642
GOTERM_BP_DIRECT	GO:0050919~negative chemotaxis	4	0.743494	0.0730339	ENSG00000138448, ENSG00000145147, ENSG00000184347, ENSG00000118257	483	34	16792	4.09012	1	0.778522	0.764642
GOTERM_BP_DIRECT	GO:0045787~positive regulation of cell cycle	4	0.743494	0.0730339	ENSG00000117707, ENSG00000135111, ENSG00000077782, ENSG00000092969	483	34	16792	4.09012	1	0.778522	0.764642
GOTERM_BP_DIRECT	GO:0014066~regulation of phosphatidylinositol 3-kinase signaling	6	1.11524	0.0734432	ENSG00000109458, ENSG00000137331, ENSG00000141736, ENSG00000077782, ENSG00000156427, ENSG00000134853	483	78	16792	2.67431	1	0.778522	0.764642
GOTERM_BP_DIRECT	GO:0035556~intracellular signal transduction	18	3.34572	0.0740687	ENSG00000173175, ENSG00000162409, ENSG00000173598, ENSG00000106617, ENSG00000114302, ENSG00000135447, ENSG00000263155, ENSG00000066933, ENSG00000170677, ENSG00000100628, ENSG00000060237, ENSG00000115461, ENSG00000086015, ENSG00000162390, ENSG00000266094, ENSG00000091436, ENSG00000069020, ENSG00000106211	483	403	16792	1.55283	1	0.778522	0.764642
GOTERM_BP_DIRECT	GO:1900745~positive regulation of p38MAPK cascade	3	0.557621	0.0756928	ENSG00000112715, ENSG00000125845, ENSG00000164107	483	16	16792	6.51863	1	0.778522	0.764642
GOTERM_BP_DIRECT	GO:0061028~establishment of endothelial barrier	3	0.557621	0.0756928	ENSG00000179820, ENSG00000137710, ENSG00000092820	483	16	16792	6.51863	1	0.778522	0.764642
GOTERM_BP_DIRECT	GO:0010613~positive regulation of cardiac muscle hypertrophy	3	0.557621	0.0756928	ENSG00000145349, ENSG00000164107, ENSG00000068305	483	16	16792	6.51863	1	0.778522	0.764642
GOTERM_BP_DIRECT	GO:0035162~embryonic hemopoiesis	3	0.557621	0.0756928	ENSG00000100644, ENSG00000163513, ENSG00000185630	483	16	16792	6.51863	1	0.778522	0.764642
GOTERM_BP_DIRECT	GO:0050918~positive chemotaxis	4	0.743494	0.0782521	ENSG00000112715, ENSG00000099250, ENSG00000107562, ENSG00000131981	483	35	16792	3.97326	1	0.778522	0.764642
GOTERM_BP_DIRECT	GO:0046718~viral entry into host cell	6	1.11524	0.0799413	ENSG00000149294, ENSG00000204389, ENSG00000108947, ENSG00000138448, ENSG00000110400, ENSG00000173402	483	80	16792	2.60745	1	0.778522	0.764642
GOTERM_BP_DIRECT	GO:0001558~regulation of cell growth	6	1.11524	0.0799413	ENSG00000145349, ENSG00000082397, ENSG00000115461, ENSG00000166033, ENSG00000141753, ENSG00000138688	483	80	16792	2.60745	1	0.778522	0.764642
GOTERM_BP_DIRECT	GO:0034220~ion transmembrane transport	11	2.04461	0.0815288	ENSG00000157514, ENSG00000266964, ENSG00000070961, ENSG00000102007, ENSG00000143153, ENSG00000058668, ENSG00000198626, ENSG00000186439, ENSG00000163399, ENSG00000197956, ENSG00000174437	483	210	16792	1.82108	1	0.778522	0.764642
GOTERM_BP_DIRECT	GO:1903375~facioacoustic ganglion development	2	0.371747	0.0836691	ENSG00000099250, ENSG00000118257	483	3	16792	23.1774	1	0.778522	0.764642
GOTERM_BP_DIRECT	GO:0021828~gonadotrophin-releasing hormone neuronal migration to the hypothalamus	2	0.371747	0.0836691	ENSG00000099250, ENSG00000118257	483	3	16792	23.1774	1	0.778522	0.764642
GOTERM_BP_DIRECT	GO:0098792~xenophagy	2	0.371747	0.0836691	ENSG00000123240, ENSG00000136436	483	3	16792	23.1774	1	0.778522	0.764642
GOTERM_BP_DIRECT	GO:0003274~endocardial cushion fusion	2	0.371747	0.0836691	ENSG00000163513, ENSG00000092969	483	3	16792	23.1774	1	0.778522	0.764642
GOTERM_BP_DIRECT	GO:0060948~cardiac vascular smooth muscle cell development	2	0.371747	0.0836691	ENSG00000112715, ENSG00000135547	483	3	16792	23.1774	1	0.778522	0.764642
GOTERM_BP_DIRECT	GO:2000984~negative regulation of ATP citrate synthase activity	2	0.371747	0.0836691	ENSG00000250479, ENSG00000146729	483	3	16792	23.1774	1	0.778522	0.764642
GOTERM_BP_DIRECT	GO:0030241~skeletal muscle myosin thick filament assembly	2	0.371747	0.0836691	ENSG00000173991, ENSG00000155657	483	3	16792	23.1774	1	0.778522	0.764642
GOTERM_BP_DIRECT	GO:0021834~chemorepulsion involved in embryonic olfactory bulb interneuron precursor migration	2	0.371747	0.0836691	ENSG00000145147, ENSG00000184347	483	3	16792	23.1774	1	0.778522	0.764642
GOTERM_BP_DIRECT	GO:1902083~negative regulation of peptidyl-cysteine S-nitrosylation	2	0.371747	0.0836691	ENSG00000101400, ENSG00000058668	483	3	16792	23.1774	1	0.778522	0.764642
GOTERM_BP_DIRECT	GO:0034111~negative regulation of homotypic cell-cell adhesion	2	0.371747	0.0836691	ENSG00000183779, ENSG00000137710	483	3	16792	23.1774	1	0.778522	0.764642
GOTERM_BP_DIRECT	GO:0061364~apoptotic process involved in luteolysis	2	0.371747	0.0836691	ENSG00000145147, ENSG00000184347	483	3	16792	23.1774	1	0.778522	0.764642
GOTERM_BP_DIRECT	GO:0055005~ventricular cardiac myofibril assembly	2	0.371747	0.0836691	ENSG00000117707, ENSG00000068305	483	3	16792	23.1774	1	0.778522	0.764642
GOTERM_BP_DIRECT	GO:0030865~cortical cytoskeleton organization	2	0.371747	0.0836691	ENSG00000082397, ENSG00000071127	483	3	16792	23.1774	1	0.778522	0.764642
GOTERM_BP_DIRECT	GO:2001212~regulation of vasculogenesis	2	0.371747	0.0836691	ENSG00000135547, ENSG00000213853	483	3	16792	23.1774	1	0.778522	0.764642
GOTERM_BP_DIRECT	GO:0071472~cellular response to salt stress	2	0.371747	0.0836691	ENSG00000185650, ENSG00000240583	483	3	16792	23.1774	1	0.778522	0.764642
GOTERM_BP_DIRECT	GO:0035583~sequestering of TGFbeta in extracellular matrix	2	0.371747	0.0836691	ENSG00000138829, ENSG00000049323	483	3	16792	23.1774	1	0.778522	0.764642
GOTERM_BP_DIRECT	GO:0046320~regulation of fatty acid oxidation	2	0.371747	0.0836691	ENSG00000121769, ENSG00000106617	483	3	16792	23.1774	1	0.778522	0.764642
GOTERM_BP_DIRECT	GO:0038091~positive regulation of cell proliferation by VEGF-activated platelet derived growth factor receptor signaling pathway	2	0.371747	0.0836691	ENSG00000112715, ENSG00000134853	483	3	16792	23.1774	1	0.778522	0.764642
GOTERM_BP_DIRECT	GO:0097374~sensory neuron axon guidance	2	0.371747	0.0836691	ENSG00000099250, ENSG00000118257	483	3	16792	23.1774	1	0.778522	0.764642
GOTERM_BP_DIRECT	GO:0060741~prostate gland stromal morphogenesis	2	0.371747	0.0836691	ENSG00000213145, ENSG00000172201	483	3	16792	23.1774	1	0.778522	0.764642
GOTERM_BP_DIRECT	GO:1901897~regulation of relaxation of cardiac muscle	2	0.371747	0.0836691	ENSG00000145349, ENSG00000198523	483	3	16792	23.1774	1	0.778522	0.764642
GOTERM_BP_DIRECT	GO:0030902~hindbrain development	3	0.557621	0.0842062	ENSG00000147862, ENSG00000101144, ENSG00000112175	483	17	16792	6.13518	1	0.778522	0.764642
GOTERM_BP_DIRECT	GO:0051893~regulation of focal adhesion assembly	3	0.557621	0.0842062	ENSG00000173156, ENSG00000127603, ENSG00000065613	483	17	16792	6.13518	1	0.778522	0.764642
GOTERM_BP_DIRECT	GO:0030033~microvillus assembly	3	0.557621	0.0842062	ENSG00000134602, ENSG00000137710, ENSG00000092820	483	17	16792	6.13518	1	0.778522	0.764642
GOTERM_BP_DIRECT	GO:0035567~non-canonical Wnt signaling pathway	3	0.557621	0.0842062	ENSG00000114251, ENSG00000157240, ENSG00000120057	483	17	16792	6.13518	1	0.778522	0.764642
GOTERM_BP_DIRECT	GO:0060307~regulation of ventricular cardiac muscle cell membrane repolarization	3	0.557621	0.0842062	ENSG00000071127, ENSG00000055118, ENSG00000101400	483	17	16792	6.13518	1	0.778522	0.764642
GOTERM_BP_DIRECT	GO:0070935~3'-UTR-mediated mRNA stabilization	3	0.557621	0.0842062	ENSG00000060138, ENSG00000132819, ENSG00000162889	483	17	16792	6.13518	1	0.778522	0.764642
GOTERM_BP_DIRECT	GO:0043524~negative regulation of neuron apoptotic process	8	1.48699	0.0860499	ENSG00000132688, ENSG00000064393, ENSG00000132821, ENSG00000173511, ENSG00000177606, ENSG00000113742, ENSG00000099250, ENSG00000105220	483	132	16792	2.10703	1	0.792664	0.778532
GOTERM_BP_DIRECT	GO:0042981~regulation of apoptotic process	11	2.04461	0.0874465	ENSG00000122779, ENSG00000134602, ENSG00000072110, ENSG00000266094, ENSG00000077522, ENSG00000112378, ENSG00000162734, ENSG00000065613, ENSG00000101144, ENSG00000088808, ENSG00000112175	483	213	16792	1.79543	1	0.802599	0.78829
GOTERM_BP_DIRECT	GO:0007605~sensory perception of sound	8	1.48699	0.0887189	ENSG00000071127, ENSG00000144749, ENSG00000136158, ENSG00000139219, ENSG00000149972, ENSG00000077782, ENSG00000157388, ENSG00000112320	483	133	16792	2.09119	1	0.806578	0.792197
GOTERM_BP_DIRECT	GO:0009612~response to mechanical stimulus	5	0.929368	0.089025	ENSG00000164828, ENSG00000163513, ENSG00000177606, ENSG00000107562, ENSG00000134138	483	59	16792	2.94628	1	0.806578	0.792197
GOTERM_BP_DIRECT	GO:0043406~positive regulation of MAP kinase activity	5	0.929368	0.089025	ENSG00000112715, ENSG00000141736, ENSG00000077782, ENSG00000156427, ENSG00000111907	483	59	16792	2.94628	1	0.806578	0.792197
GOTERM_BP_DIRECT	GO:0034332~adherens junction organization	4	0.743494	0.0891582	ENSG00000096696, ENSG00000110400, ENSG00000173801, ENSG00000130396	483	37	16792	3.75849	1	0.806578	0.792197
GOTERM_BP_DIRECT	GO:0051056~regulation of small GTPase mediated signal transduction	8	1.48699	0.0914343	ENSG00000116991, ENSG00000145819, ENSG00000119729, ENSG00000173156, ENSG00000031081, ENSG00000164741, ENSG00000066933, ENSG00000154358	483	134	16792	2.07558	1	0.820858	0.806223
GOTERM_BP_DIRECT	GO:0007413~axonal fasciculation	3	0.557621	0.0929929	ENSG00000133216, ENSG00000182580, ENSG00000099250	483	18	16792	5.79434	1	0.820858	0.806223
GOTERM_BP_DIRECT	GO:0060037~pharyngeal system development	3	0.557621	0.0929929	ENSG00000117298, ENSG00000101144, ENSG00000112175	483	18	16792	5.79434	1	0.820858	0.806223
GOTERM_BP_DIRECT	GO:0071901~negative regulation of protein serine/threonine kinase activity	3	0.557621	0.0929929	ENSG00000060237, ENSG00000106617, ENSG00000106211	483	18	16792	5.79434	1	0.820858	0.806223
GOTERM_BP_DIRECT	GO:2000249~regulation of actin cytoskeleton reorganization	3	0.557621	0.0929929	ENSG00000173156, ENSG00000136943, ENSG00000134853	483	18	16792	5.79434	1	0.820858	0.806223
GOTERM_BP_DIRECT	GO:0045216~cell-cell junction organization	3	0.557621	0.0929929	ENSG00000184697, ENSG00000072163, ENSG00000092969	483	18	16792	5.79434	1	0.820858	0.806223
GOTERM_BP_DIRECT	GO:0043433~negative regulation of sequence-specific DNA binding transcription factor activity	5	0.929368	0.0933384	ENSG00000113196, ENSG00000117707, ENSG00000164107, ENSG00000185630, ENSG00000120057	483	60	16792	2.89717	1	0.820858	0.806223
GOTERM_BP_DIRECT	GO:0050679~positive regulation of epithelial cell proliferation	5	0.929368	0.0933384	ENSG00000112715, ENSG00000166033, ENSG00000091136, ENSG00000141736, ENSG00000112175	483	60	16792	2.89717	1	0.820858	0.806223
GOTERM_BP_DIRECT	GO:0001568~blood vessel development	4	0.743494	0.0948368	ENSG00000130635, ENSG00000163513, ENSG00000138448, ENSG00000135111	483	38	16792	3.65958	1	0.828263	0.813496
GOTERM_BP_DIRECT	GO:0018107~peptidyl-threonine phosphorylation	4	0.743494	0.0948368	ENSG00000145349, ENSG00000060237, ENSG00000064393, ENSG00000163513	483	38	16792	3.65958	1	0.828263	0.813496
GOTERM_BP_DIRECT	GO:0006979~response to oxidative stress	7	1.30112	0.0969402	ENSG00000109458, ENSG00000113739, ENSG00000133639, ENSG00000107438, ENSG00000198840, ENSG00000174099, ENSG00000157110	483	110	16792	2.21238	1	0.843714	0.828672
GOTERM_BP_DIRECT	GO:0032092~positive regulation of protein binding	5	0.929368	0.0977492	ENSG00000064393, ENSG00000114251, ENSG00000125845, ENSG00000165617, ENSG00000095739	483	61	16792	2.84968	1	0.846604	0.83151
GOTERM_BP_DIRECT	GO:0090090~negative regulation of canonical Wnt signaling pathway	9	1.67286	0.0979431	ENSG00000114251, ENSG00000125845, ENSG00000157240, ENSG00000139174, ENSG00000165617, ENSG00000111186, ENSG00000120057, ENSG00000171444, ENSG00000141753	483	163	16792	1.9196	1	0.846604	0.83151

## Sheet: ClusterB0vsB1_Upregulated
Category	Term	Count	%	PValue	Genes	List Total	Pop Hits	Pop Total	Fold Enrichment	Bonferroni	Benjamini	FDR
GOTERM_BP_DIRECT	GO:0007399~nervous system development	15	5.83658	3.09119e-05	ENSG00000162729, ENSG00000105894, ENSG00000072832, ENSG00000139767, ENSG00000188290, ENSG00000142192, ENSG00000157168, ENSG00000110492, ENSG00000114279, ENSG00000204103, ENSG00000081189, ENSG00000136261, ENSG00000185565, ENSG00000092964, ENSG00000149557	224	287	16792	3.91799	0.0469023	0.0480371	0.0477898
GOTERM_BP_DIRECT	GO:0007015~actin filament organization	7	2.72374	0.000385986	ENSG00000128641, ENSG00000034510, ENSG00000143549, ENSG00000198467, ENSG00000147202, ENSG00000205542, ENSG00000075618	224	72	16792	7.28819	0.451155	0.265741	0.264373
GOTERM_BP_DIRECT	GO:0034220~ion transmembrane transport	11	4.28016	0.00051559	ENSG00000155511, ENSG00000143933, ENSG00000145451, ENSG00000100554, ENSG00000151834, ENSG00000152208, ENSG00000119782, ENSG00000136888, ENSG00000145864, ENSG00000152578, ENSG00000049759	224	210	16792	3.9267	0.551315	0.265741	0.264373
GOTERM_BP_DIRECT	GO:0008299~isoprenoid biosynthetic process	4	1.55642	0.000754895	ENSG00000067064, ENSG00000112972, ENSG00000079459, ENSG00000160752	224	14	16792	21.4184	0.690733	0.265741	0.264373
GOTERM_BP_DIRECT	GO:0007155~cell adhesion	16	6.22568	0.00125751	ENSG00000140937, ENSG00000133110, ENSG00000142192, ENSG00000134121, ENSG00000115414, ENSG00000164176, ENSG00000142156, ENSG00000189056, ENSG00000117155, ENSG00000177707, ENSG00000185565, ENSG00000187689, ENSG00000140545, ENSG00000125266, ENSG00000272398, ENSG00000149557	224	459	16792	2.61313	0.858492	0.265741	0.264373
GOTERM_BP_DIRECT	GO:0007416~synapse assembly	6	2.33463	0.00128383	ENSG00000163251, ENSG00000152192, ENSG00000091129, ENSG00000157168, ENSG00000187957, ENSG00000184845	224	61	16792	7.37354	0.86417	0.265741	0.264373
GOTERM_BP_DIRECT	GO:0007411~axon guidance	9	3.50195	0.0013008	ENSG00000189056, ENSG00000072832, ENSG00000145934, ENSG00000151150, ENSG00000092964, ENSG00000134121, ENSG00000125266, ENSG00000149557, ENSG00000185070	224	159	16792	4.24326	0.867709	0.265741	0.264373
GOTERM_BP_DIRECT	GO:0006695~cholesterol biosynthetic process	5	1.94553	0.00156851	ENSG00000052802, ENSG00000067064, ENSG00000112972, ENSG00000079459, ENSG00000160752	224	38	16792	9.86372	0.912785	0.265741	0.264373
GOTERM_BP_DIRECT	GO:0010880~regulation of release of sequestered calcium ion into cytosol by sarcoplasmic reticulum	4	1.55642	0.00162724	ENSG00000143933, ENSG00000130528, ENSG00000119782, ENSG00000148834	224	18	16792	16.6587	0.920404	0.265741	0.264373
GOTERM_BP_DIRECT	GO:0003211~cardiac ventricle formation	3	1.16732	0.00171005	ENSG00000081189, ENSG00000124766, ENSG00000176887	224	5	16792	44.9786	0.93003	0.265741	0.264373
GOTERM_BP_DIRECT	GO:0010881~regulation of cardiac muscle contraction by regulation of the release of sequestered calcium ion	4	1.55642	0.00191354	ENSG00000143933, ENSG00000130528, ENSG00000119782, ENSG00000148834	224	19	16792	15.782	0.949028	0.270331	0.268939
GOTERM_BP_DIRECT	GO:0016337~single organismal cell-cell adhesion	7	2.72374	0.0022785	ENSG00000172260, ENSG00000145934, ENSG00000177707, ENSG00000136153, ENSG00000091129, ENSG00000040731, ENSG00000272398	224	101	16792	5.19554	0.971126	0.295066	0.293547
GOTERM_BP_DIRECT	GO:0042493~response to drug	12	4.66926	0.00253875	ENSG00000105894, ENSG00000196591, ENSG00000101439, ENSG00000183044, ENSG00000092964, ENSG00000112972, ENSG00000196586, ENSG00000139318, ENSG00000115457, ENSG00000110492, ENSG00000265972, ENSG00000184845	224	304	16792	2.95912	0.98075	0.303479	0.301916
GOTERM_BP_DIRECT	GO:0001764~neuron migration	7	2.72374	0.00276975	ENSG00000137285, ENSG00000189056, ENSG00000116141, ENSG00000081189, ENSG00000134121, ENSG00000091129, ENSG00000187957	224	105	16792	4.99762	0.986569	0.307443	0.30586
GOTERM_BP_DIRECT	GO:0000122~negative regulation of transcription from RNA polymerase II promoter	20	7.7821	0.00349579	ENSG00000196591, ENSG00000175029, ENSG00000150347, ENSG00000117318, ENSG00000106829, ENSG00000265972, ENSG00000176887, ENSG00000135334, ENSG00000049759, ENSG00000164683, ENSG00000163132, ENSG00000145934, ENSG00000148516, ENSG00000204531, ENSG00000081189, ENSG00000125968, ENSG00000129757, ENSG00000152192, ENSG00000182568, ENSG00000124575	224	720	16792	2.08234	0.995669	0.362164	0.3603
GOTERM_BP_DIRECT	GO:0035235~ionotropic glutamate receptor signaling pathway	4	1.55642	0.00380646	ENSG00000155511, ENSG00000142192, ENSG00000152208, ENSG00000152578	224	24	16792	12.494	0.997332	0.369702	0.367799
GOTERM_BP_DIRECT	GO:0008344~adult locomotory behavior	5	1.94553	0.00497915	ENSG00000174938, ENSG00000142192, ENSG00000134121, ENSG00000173267, ENSG00000114279	224	52	16792	7.2081	0.999572	0.455153	0.45281
GOTERM_BP_DIRECT	GO:0007417~central nervous system development	7	2.72374	0.00533908	ENSG00000189056, ENSG00000148516, ENSG00000117318, ENSG00000091129, ENSG00000187957, ENSG00000106341, ENSG00000106278	224	120	16792	4.37292	0.999756	0.460941	0.458568
GOTERM_BP_DIRECT	GO:0043065~positive regulation of apoptotic process	11	4.28016	0.00694922	ENSG00000105894, ENSG00000150093, ENSG00000116717, ENSG00000117318, ENSG00000152192, ENSG00000139318, ENSG00000198722, ENSG00000124766, ENSG00000265972, ENSG00000086061, ENSG00000118432	224	300	16792	2.74869	0.99998	0.545024	0.542218
GOTERM_BP_DIRECT	GO:0021510~spinal cord development	4	1.55642	0.00720253	ENSG00000105894, ENSG00000092964, ENSG00000124766, ENSG00000176887	224	30	16792	9.99524	0.999987	0.545024	0.542218
GOTERM_BP_DIRECT	GO:2000727~positive regulation of cardiac muscle cell differentiation	3	1.16732	0.00736519	ENSG00000081189, ENSG00000157168, ENSG00000125266	224	10	16792	22.4893	0.99999	0.545024	0.542218
GOTERM_BP_DIRECT	GO:0001975~response to amphetamine	4	1.55642	0.0078972	ENSG00000196591, ENSG00000143933, ENSG00000092964, ENSG00000184845	224	31	16792	9.67281	0.999996	0.55783	0.554958
GOTERM_BP_DIRECT	GO:0033197~response to vitamin E	3	1.16732	0.00892358	ENSG00000081189, ENSG00000112972, ENSG00000119782	224	11	16792	20.4448	0.999999	0.590769	0.587728
GOTERM_BP_DIRECT	GO:0008284~positive regulation of cell proliferation	14	5.44747	0.00966719	ENSG00000105894, ENSG00000175130, ENSG00000196591, ENSG00000150093, ENSG00000115758, ENSG00000157168, ENSG00000115414, ENSG00000176887, ENSG00000113594, ENSG00000135334, ENSG00000101439, ENSG00000124766, ENSG00000125266, ENSG00000187109	224	466	16792	2.25215	1	0.590769	0.587728
GOTERM_BP_DIRECT	GO:0009611~response to wounding	5	1.94553	0.00978659	ENSG00000204531, ENSG00000172020, ENSG00000117318, ENSG00000115414, ENSG00000110492	224	63	16792	5.94955	1	0.590769	0.587728
GOTERM_BP_DIRECT	GO:0007409~axonogenesis	6	2.33463	0.00988417	ENSG00000175928, ENSG00000151150, ENSG00000142192, ENSG00000152192, ENSG00000091129, ENSG00000106278	224	98	16792	4.58965	1	0.590769	0.587728
GOTERM_BP_DIRECT	GO:0060315~negative regulation of ryanodine-sensitive calcium-release channel activity	3	1.16732	0.0106152	ENSG00000143933, ENSG00000119782, ENSG00000148834	224	12	16792	18.7411	1	0.610966	0.607821
GOTERM_BP_DIRECT	GO:0007017~microtubule-based process	4	1.55642	0.0119511	ENSG00000137285, ENSG00000196230, ENSG00000167552, ENSG00000137267	224	36	16792	8.32937	1	0.644204	0.640888
GOTERM_BP_DIRECT	GO:0002576~platelet degranulation	6	2.33463	0.0120854	ENSG00000104112, ENSG00000143933, ENSG00000169851, ENSG00000142192, ENSG00000205542, ENSG00000115414	224	103	16792	4.36685	1	0.644204	0.640888
GOTERM_BP_DIRECT	GO:0010952~positive regulation of peptidase activity	3	1.16732	0.0124364	ENSG00000077942, ENSG00000142192, ENSG00000115414	224	13	16792	17.2995	1	0.644204	0.640888
GOTERM_BP_DIRECT	GO:0007420~brain development	8	3.11284	0.0136372	ENSG00000189056, ENSG00000101439, ENSG00000163041, ENSG00000166165, ENSG00000125968, ENSG00000092964, ENSG00000112972, ENSG00000132872	224	190	16792	3.15639	1	0.653189	0.649826
GOTERM_BP_DIRECT	GO:0060291~long-term synaptic potentiation	4	1.55642	0.0138501	ENSG00000105894, ENSG00000189056, ENSG00000118160, ENSG00000184845	224	38	16792	7.89098	1	0.653189	0.649826
GOTERM_BP_DIRECT	GO:2000678~negative regulation of transcription regulatory region DNA binding	3	1.16732	0.0143833	ENSG00000164683, ENSG00000163132, ENSG00000176887	224	14	16792	16.0638	1	0.653189	0.649826
GOTERM_BP_DIRECT	GO:0010001~glial cell differentiation	3	1.16732	0.0143833	ENSG00000189056, ENSG00000172020, ENSG00000187957	224	14	16792	16.0638	1	0.653189	0.649826
GOTERM_BP_DIRECT	GO:0000226~microtubule cytoskeleton organization	5	1.94553	0.0147115	ENSG00000170390, ENSG00000072832, ENSG00000135525, ENSG00000116141, ENSG00000074054	224	71	16792	5.27918	1	0.653189	0.649826
GOTERM_BP_DIRECT	GO:0030198~extracellular matrix organization	8	3.11284	0.015931	ENSG00000142156, ENSG00000077942, ENSG00000150093, ENSG00000164692, ENSG00000133110, ENSG00000134871, ENSG00000142192, ENSG00000115414	224	196	16792	3.05977	1	0.687686	0.684146
GOTERM_BP_DIRECT	GO:0007566~embryo implantation	4	1.55642	0.0181345	ENSG00000113494, ENSG00000101439, ENSG00000077942, ENSG00000163041	224	42	16792	7.13946	1	0.761648	0.757727
GOTERM_BP_DIRECT	GO:0044267~cellular protein metabolic process	6	2.33463	0.0206248	ENSG00000101439, ENSG00000163041, ENSG00000142192, ENSG00000140545, ENSG00000115457, ENSG00000197061	224	118	16792	3.81174	1	0.793781	0.789695
GOTERM_BP_DIRECT	GO:0007010~cytoskeleton organization	7	2.72374	0.0206577	ENSG00000137285, ENSG00000075624, ENSG00000116141, ENSG00000167552, ENSG00000092964, ENSG00000137267, ENSG00000148700	224	161	16792	3.25932	1	0.793781	0.789695
GOTERM_BP_DIRECT	GO:0030048~actin filament-based movement	3	1.16732	0.0209427	ENSG00000128641, ENSG00000196586, ENSG00000197535	224	17	16792	13.229	1	0.793781	0.789695
GOTERM_BP_DIRECT	GO:0021542~dentate gyrus development	3	1.16732	0.0209427	ENSG00000081189, ENSG00000110492, ENSG00000184845	224	17	16792	13.229	1	0.793781	0.789695
GOTERM_BP_DIRECT	GO:0060384~innervation	3	1.16732	0.0233572	ENSG00000152192, ENSG00000198722, ENSG00000145864	224	18	16792	12.494	1	0.841296	0.836965
GOTERM_BP_DIRECT	GO:0050900~leukocyte migration	6	2.33463	0.0234307	ENSG00000092068, ENSG00000150093, ENSG00000168003, ENSG00000164692, ENSG00000115290, ENSG00000115414	224	122	16792	3.68677	1	0.841296	0.836965
GOTERM_BP_DIRECT	GO:0010628~positive regulation of gene expression	9	3.50195	0.0240423	ENSG00000077942, ENSG00000204531, ENSG00000081189, ENSG00000151150, ENSG00000125968, ENSG00000152192, ENSG00000115414, ENSG00000170542, ENSG00000176887	224	262	16792	2.57511	1	0.841296	0.836965
GOTERM_BP_DIRECT	GO:0030325~adrenal gland development	3	1.16732	0.02588	ENSG00000150347, ENSG00000129757, ENSG00000110492	224	19	16792	11.8365	1	0.841296	0.836965
GOTERM_BP_DIRECT	GO:0060314~regulation of ryanodine-sensitive calcium-release channel activity	3	1.16732	0.02588	ENSG00000143933, ENSG00000130528, ENSG00000119782	224	19	16792	11.8365	1	0.841296	0.836965
GOTERM_BP_DIRECT	GO:1904237~positive regulation of substrate-dependent cell migration, cell attachment to substrate	2	0.77821	0.0263847	ENSG00000077942, ENSG00000115414	224	2	16792	74.9643	1	0.841296	0.836965
GOTERM_BP_DIRECT	GO:0009636~response to toxic substance	5	1.94553	0.0265937	ENSG00000105854, ENSG00000101439, ENSG00000092068, ENSG00000111786, ENSG00000070669	224	85	16792	4.40966	1	0.841296	0.836965
GOTERM_BP_DIRECT	GO:0071560~cellular response to transforming growth factor beta stimulus	4	1.55642	0.0272108	ENSG00000196591, ENSG00000081189, ENSG00000133110, ENSG00000134871	224	49	16792	6.11953	1	0.841296	0.836965
GOTERM_BP_DIRECT	GO:0001822~kidney development	5	1.94553	0.0276101	ENSG00000115758, ENSG00000150347, ENSG00000129757, ENSG00000176887, ENSG00000196549	224	86	16792	4.35839	1	0.841296	0.836965
GOTERM_BP_DIRECT	GO:0006928~movement of cell or subcellular component	5	1.94553	0.0276101	ENSG00000162729, ENSG00000075624, ENSG00000196230, ENSG00000143549, ENSG00000184009	224	86	16792	4.35839	1	0.841296	0.836965
GOTERM_BP_DIRECT	GO:0001525~angiogenesis	8	3.11284	0.0296628	ENSG00000164683, ENSG00000125968, ENSG00000163251, ENSG00000134871, ENSG00000140545, ENSG00000091129, ENSG00000115414, ENSG00000005108	224	223	16792	2.6893	1	0.88646	0.881897
GOTERM_BP_DIRECT	GO:0010976~positive regulation of neuron projection development	5	1.94553	0.0307973	ENSG00000105894, ENSG00000189056, ENSG00000172260, ENSG00000118432, ENSG00000149557	224	89	16792	4.21148	1	0.903001	0.898353
GOTERM_BP_DIRECT	GO:0043524~negative regulation of neuron apoptotic process	6	2.33463	0.031489	ENSG00000081189, ENSG00000100600, ENSG00000152192, ENSG00000134121, ENSG00000110492, ENSG00000145864	224	132	16792	3.40747	1	0.906184	0.901519
GOTERM_BP_DIRECT	GO:0032355~response to estradiol	5	1.94553	0.0330377	ENSG00000105894, ENSG00000101439, ENSG00000133110, ENSG00000115457, ENSG00000265972	224	91	16792	4.11892	1	0.933466	0.928661
GOTERM_BP_DIRECT	GO:0009653~anatomical structure morphogenesis	5	1.94553	0.0341928	ENSG00000204531, ENSG00000147257, ENSG00000075618, ENSG00000125266, ENSG00000076716	224	92	16792	4.07415	1	0.939954	0.935115
GOTERM_BP_DIRECT	GO:0007507~heart development	7	2.72374	0.0351969	ENSG00000105894, ENSG00000081189, ENSG00000125968, ENSG00000117318, ENSG00000114126, ENSG00000124766, ENSG00000114279	224	183	16792	2.86749	1	0.939954	0.935115
GOTERM_BP_DIRECT	GO:0001501~skeletal system development	6	2.33463	0.0360958	ENSG00000140937, ENSG00000164692, ENSG00000133110, ENSG00000129757, ENSG00000124766, ENSG00000176887	224	137	16792	3.28311	1	0.939954	0.935115
GOTERM_BP_DIRECT	GO:0051966~regulation of synaptic transmission, glutamatergic	3	1.16732	0.03699	ENSG00000081189, ENSG00000157680, ENSG00000118432	224	23	16792	9.77795	1	0.939954	0.935115
GOTERM_BP_DIRECT	GO:0045944~positive regulation of transcription from RNA polymerase II promoter	21	8.17121	0.0375646	ENSG00000196591, ENSG00000071794, ENSG00000196586, ENSG00000175029, ENSG00000105419, ENSG00000142192, ENSG00000114126, ENSG00000157168, ENSG00000176887, ENSG00000135334, ENSG00000100906, ENSG00000164683, ENSG00000163132, ENSG00000148516, ENSG00000204103, ENSG00000204531, ENSG00000081189, ENSG00000163251, ENSG00000152192, ENSG00000124766, ENSG00000143013	224	981	16792	1.60474	1	0.939954	0.935115
GOTERM_BP_DIRECT	GO:0030182~neuron differentiation	5	1.94553	0.0377976	ENSG00000081189, ENSG00000125968, ENSG00000163251, ENSG00000117318, ENSG00000176887	224	95	16792	3.94549	1	0.939954	0.935115
GOTERM_BP_DIRECT	GO:0050680~negative regulation of epithelial cell proliferation	4	1.55642	0.0382905	ENSG00000105894, ENSG00000081189, ENSG00000147257, ENSG00000129757	224	56	16792	5.35459	1	0.939954	0.935115
GOTERM_BP_DIRECT	GO:2001202~negative regulation of transforming growth factor-beta secretion	2	0.77821	0.039316	ENSG00000077942, ENSG00000115414	224	3	16792	49.9762	1	0.939954	0.935115
GOTERM_BP_DIRECT	GO:0033602~negative regulation of dopamine secretion	2	0.77821	0.039316	ENSG00000183044, ENSG00000118432	224	3	16792	49.9762	1	0.939954	0.935115
GOTERM_BP_DIRECT	GO:1903169~regulation of calcium ion transmembrane transport	2	0.77821	0.039316	ENSG00000106537, ENSG00000130528	224	3	16792	49.9762	1	0.939954	0.935115
GOTERM_BP_DIRECT	GO:0007268~chemical synaptic transmission	8	3.11284	0.0415888	ENSG00000155511, ENSG00000145451, ENSG00000198722, ENSG00000197535, ENSG00000173267, ENSG00000114279, ENSG00000145864, ENSG00000152578	224	240	16792	2.49881	1	0.979227	0.974186
GOTERM_BP_DIRECT	GO:0009612~response to mechanical stimulus	4	1.55642	0.0436408	ENSG00000133110, ENSG00000115457, ENSG00000265972, ENSG00000070669	224	59	16792	5.08232	1	1	0.995493
GOTERM_BP_DIRECT	GO:0042476~odontogenesis	3	1.16732	0.0495833	ENSG00000164692, ENSG00000117318, ENSG00000197535	224	27	16792	8.32937	1	1	0.995493
GOTERM_BP_DIRECT	GO:0035987~endodermal cell differentiation	3	1.16732	0.0495833	ENSG00000142156, ENSG00000134871, ENSG00000115414	224	27	16792	8.32937	1	1	0.995493
GOTERM_BP_DIRECT	GO:0072659~protein localization to plasma membrane	4	1.55642	0.0513212	ENSG00000135525, ENSG00000151150, ENSG00000116171, ENSG00000197535	224	63	16792	4.75964	1	1	0.995493
GOTERM_BP_DIRECT	GO:0021782~glial cell development	2	0.77821	0.0520763	ENSG00000124766, ENSG00000176887	224	4	16792	37.4821	1	1	0.995493
GOTERM_BP_DIRECT	GO:0007161~calcium-independent cell-matrix adhesion	2	0.77821	0.0520763	ENSG00000150093, ENSG00000115414	224	4	16792	37.4821	1	1	0.995493
GOTERM_BP_DIRECT	GO:0046959~habituation	2	0.77821	0.0520763	ENSG00000157680, ENSG00000184845	224	4	16792	37.4821	1	1	0.995493
GOTERM_BP_DIRECT	GO:0055114~oxidation-reduction process	14	5.44747	0.0528332	ENSG00000197580, ENSG00000052802, ENSG00000129235, ENSG00000106853, ENSG00000164904, ENSG00000145284, ENSG00000175029, ENSG00000083123, ENSG00000167468, ENSG00000169710, ENSG00000079459, ENSG00000182551, ENSG00000142669, ENSG00000148834	224	592	16792	1.7728	1	1	0.995493
GOTERM_BP_DIRECT	GO:0060079~excitatory postsynaptic potential	3	1.16732	0.0529416	ENSG00000081189, ENSG00000157680, ENSG00000152208	224	28	16792	8.03189	1	1	0.995493
GOTERM_BP_DIRECT	GO:0007528~neuromuscular junction development	3	1.16732	0.0529416	ENSG00000151150, ENSG00000121440, ENSG00000198722	224	28	16792	8.03189	1	1	0.995493
GOTERM_BP_DIRECT	GO:0016358~dendrite development	3	1.16732	0.0529416	ENSG00000189056, ENSG00000196591, ENSG00000142192	224	28	16792	8.03189	1	1	0.995493
GOTERM_BP_DIRECT	GO:0060412~ventricular septum morphogenesis	3	1.16732	0.0563783	ENSG00000164683, ENSG00000124766, ENSG00000176887	224	29	16792	7.75493	1	1	0.995493
GOTERM_BP_DIRECT	GO:0007156~homophilic cell adhesion via plasma membrane adhesion molecules	6	2.33463	0.059809	ENSG00000140937, ENSG00000177707, ENSG00000169851, ENSG00000150093, ENSG00000184226, ENSG00000040731	224	158	16792	2.84675	1	1	0.995493
GOTERM_BP_DIRECT	GO:0030513~positive regulation of BMP signaling pathway	3	1.16732	0.0634766	ENSG00000163132, ENSG00000147257, ENSG00000176887	224	31	16792	7.25461	1	1	0.995493
GOTERM_BP_DIRECT	GO:0003357~noradrenergic neuron differentiation	2	0.77821	0.0646678	ENSG00000124766, ENSG00000176887	224	5	16792	29.9857	1	1	0.995493
GOTERM_BP_DIRECT	GO:0098869~cellular oxidant detoxification	4	1.55642	0.0662107	ENSG00000129235, ENSG00000167468, ENSG00000148834, ENSG00000131871	224	70	16792	4.28367	1	1	0.995493
GOTERM_BP_DIRECT	GO:0042220~response to cocaine	3	1.16732	0.0671331	ENSG00000196591, ENSG00000092964, ENSG00000118432	224	32	16792	7.0279	1	1	0.995493
GOTERM_BP_DIRECT	GO:0006694~steroid biosynthetic process	3	1.16732	0.0671331	ENSG00000113494, ENSG00000116171, ENSG00000079459	224	32	16792	7.0279	1	1	0.995493
GOTERM_BP_DIRECT	GO:0050808~synapse organization	3	1.16732	0.0708577	ENSG00000170381, ENSG00000197535, ENSG00000173267	224	33	16792	6.81494	1	1	0.995493
GOTERM_BP_DIRECT	GO:0008152~metabolic process	6	2.33463	0.0737065	ENSG00000083123, ENSG00000169710, ENSG00000116171, ENSG00000163931, ENSG00000109472, ENSG00000148834	224	168	16792	2.6773	1	1	0.995493
GOTERM_BP_DIRECT	GO:0006334~nucleosome assembly	5	1.94553	0.0741517	ENSG00000186310, ENSG00000163041, ENSG00000187109, ENSG00000197061, ENSG00000124575	224	119	16792	3.14976	1	1	0.995493
GOTERM_BP_DIRECT	GO:0050919~negative chemotaxis	3	1.16732	0.074648	ENSG00000153993, ENSG00000170381, ENSG00000185070	224	34	16792	6.6145	1	1	0.995493
GOTERM_BP_DIRECT	GO:0001889~liver development	4	1.55642	0.0755077	ENSG00000105894, ENSG00000112972, ENSG00000150347, ENSG00000070669	224	74	16792	4.05212	1	1	0.995493
GOTERM_BP_DIRECT	GO:0055012~ventricular cardiac muscle cell differentiation	2	0.77821	0.0770928	ENSG00000081189, ENSG00000157168	224	6	16792	24.9881	1	1	0.995493
GOTERM_BP_DIRECT	GO:0042759~long-chain fatty acid biosynthetic process	2	0.77821	0.0770928	ENSG00000145284, ENSG00000197535	224	6	16792	24.9881	1	1	0.995493
GOTERM_BP_DIRECT	GO:0090036~regulation of protein kinase C signaling	2	0.77821	0.0770928	ENSG00000174938, ENSG00000131016	224	6	16792	24.9881	1	1	0.995493
GOTERM_BP_DIRECT	GO:0009987~cellular process	2	0.77821	0.0770928	ENSG00000196230, ENSG00000142192	224	6	16792	24.9881	1	1	0.995493
GOTERM_BP_DIRECT	GO:0060536~cartilage morphogenesis	2	0.77821	0.0770928	ENSG00000163132, ENSG00000081189	224	6	16792	24.9881	1	1	0.995493
GOTERM_BP_DIRECT	GO:0010951~negative regulation of endopeptidase activity	5	1.94553	0.0777703	ENSG00000130303, ENSG00000105825, ENSG00000142192, ENSG00000196104, ENSG00000170542	224	121	16792	3.0977	1	1	0.995493
GOTERM_BP_DIRECT	GO:0043086~negative regulation of catalytic activity	4	1.55642	0.0779177	ENSG00000105894, ENSG00000265972, ENSG00000106341, ENSG00000166922	224	75	16792	3.9981	1	1	0.995493
GOTERM_BP_DIRECT	GO:0045666~positive regulation of neuron differentiation	4	1.55642	0.0853465	ENSG00000148516, ENSG00000081189, ENSG00000091129, ENSG00000176887	224	78	16792	3.84432	1	1	0.995493
GOTERM_BP_DIRECT	GO:0034332~adherens junction organization	3	1.16732	0.08639	ENSG00000140937, ENSG00000177707, ENSG00000040731	224	37	16792	6.07819	1	1	0.995493
GOTERM_BP_DIRECT	GO:0035094~response to nicotine	3	1.16732	0.08639	ENSG00000196591, ENSG00000183044, ENSG00000118432	224	37	16792	6.07819	1	1	0.995493
GOTERM_BP_DIRECT	GO:0045955~negative regulation of calcium ion-dependent exocytosis	2	0.77821	0.0893536	ENSG00000100505, ENSG00000132872	224	7	16792	21.4184	1	1	0.995493
GOTERM_BP_DIRECT	GO:0006516~glycoprotein catabolic process	2	0.77821	0.0893536	ENSG00000163638, ENSG00000163527	224	7	16792	21.4184	1	1	0.995493
GOTERM_BP_DIRECT	GO:0007617~mating behavior	2	0.77821	0.0893536	ENSG00000142192, ENSG00000184845	224	7	16792	21.4184	1	1	0.995493
GOTERM_BP_DIRECT	GO:0097151~positive regulation of inhibitory postsynaptic potential	2	0.77821	0.0893536	ENSG00000183044, ENSG00000198722	224	7	16792	21.4184	1	1	0.995493
GOTERM_BP_DIRECT	GO:0019227~neuronal action potential propagation	2	0.77821	0.0893536	ENSG00000091129, ENSG00000119782	224	7	16792	21.4184	1	1	0.995493
GOTERM_BP_DIRECT	GO:0090091~positive regulation of extracellular matrix disassembly	2	0.77821	0.0893536	ENSG00000074054, ENSG00000075618	224	7	16792	21.4184	1	1	0.995493
GOTERM_BP_DIRECT	GO:0060563~neuroepithelial cell differentiation	2	0.77821	0.0893536	ENSG00000124766, ENSG00000176887	224	7	16792	21.4184	1	1	0.995493
GOTERM_BP_DIRECT	GO:0014009~glial cell proliferation	2	0.77821	0.0893536	ENSG00000124766, ENSG00000176887	224	7	16792	21.4184	1	1	0.995493
GOTERM_BP_DIRECT	GO:0030856~regulation of epithelial cell differentiation	2	0.77821	0.0893536	ENSG00000113494, ENSG00000272398	224	7	16792	21.4184	1	1	0.995493
GOTERM_BP_DIRECT	GO:0006595~polyamine metabolic process	2	0.77821	0.0893536	ENSG00000115758, ENSG00000116649	224	7	16792	21.4184	1	1	0.995493
GOTERM_BP_DIRECT	GO:0060253~negative regulation of glial cell proliferation	2	0.77821	0.0893536	ENSG00000105894, ENSG00000176887	224	7	16792	21.4184	1	1	0.995493
GOTERM_BP_DIRECT	GO:0001568~blood vessel development	3	1.16732	0.09042	ENSG00000081189, ENSG00000164692, ENSG00000169604	224	38	16792	5.91823	1	1	0.995493

## Sheet: ClusterB0vsB2
	ENSEMBID	p_val	avg_log2FC	pct.1	pct.2	p_val_adj
ABAT	ENSG00000183044	0	0.696167	0.546	0.221	0
ABLIM1	ENSG00000099204	0	-0.94473	0.598	0.955	0
AC020909.2	ENSG00000268518	0	-1.06894	0.886	0.997	0
ACAT2	ENSG00000120437	0	0.882017	0.52	0.241	0
ACOT11	ENSG00000162390	0	-0.466536	0.128	0.523	0
ACTB	ENSG00000075624	0	1.04305	0.909	0.911	0
ACTC1	ENSG00000159251	0	-1.40964	0.912	0.999	0
ACTG1	ENSG00000184009	0	1.95442	0.983	0.942	0
ACTN2	ENSG00000077522	0	-1.21361	0.665	0.987	0
ADAM11	ENSG00000073670	0	-0.425092	0.061	0.45	0
ADAMTS7	ENSG00000136378	0	1.53438	0.684	0.143	0
ADAMTSL1	ENSG00000178031	0	0.65787	0.414	0.094	0
ADCY2	ENSG00000078295	0	0.557643	0.292	0.011	0
ADD3	ENSG00000148700	0	0.882493	0.773	0.787	0
ADGRB2	ENSG00000121753	0	-0.588518	0.46	0.842	0
ADGRG6	ENSG00000112414	0	0.752931	0.455	0.031	0
AHNAK	ENSG00000124942	0	-0.643292	0.301	0.757	0
AKAP12	ENSG00000131016	0	1.3197	0.702	0.492	0
AKAP6	ENSG00000151320	0	-0.528943	0.084	0.543	0
AKR1B1	ENSG00000085662	0	-0.843397	0.558	0.908	0
ALPK2	ENSG00000198796	0	-1.25011	0.386	0.941	0
AMTN	ENSG00000187689	0	1.84663	0.319	0	0
ANAPC16	ENSG00000166295	0	-0.55246	0.852	0.978	0
ANKH	ENSG00000154122	0	-0.531831	0.157	0.605	0
ANKRD1	ENSG00000148677	0	-1.66673	0.066	0.552	0
ANTXR1	ENSG00000169604	0	0.777788	0.716	0.608	0
APOBEC2	ENSG00000124701	0	-1.2668	0.176	0.866	0
APP	ENSG00000142192	0	2.02848	0.961	0.83	0
AQP1	ENSG00000240583	0	-0.86332	0.162	0.684	0
ARFGEF3	ENSG00000112379	0	0.801256	0.4	0.078	0
ARID5B	ENSG00000150347	0	0.745476	0.57	0.209	0
ATF3	ENSG00000162772	0	-1.08943	0.078	0.455	0
ATP13A3	ENSG00000133657	0	-1.12601	0.536	0.935	0
ATP1A1	ENSG00000163399	0	-0.718508	0.754	0.98	0
ATP2A2	ENSG00000174437	0	-0.705353	0.786	0.982	0
ATP6V1D	ENSG00000100554	0	0.798901	0.83	0.778	0
ATP6V1G1	ENSG00000136888	0	0.826497	0.956	0.954	0
B4GALT5	ENSG00000158470	0	1.05829	0.699	0.433	0
BASP1	ENSG00000176788	0	0.909421	0.852	0.711	0
BCO2	ENSG00000197580	0	0.823697	0.694	0.51	0
BMP5	ENSG00000112175	0	-0.826417	0.42	0.906	0
BSG	ENSG00000172270	0	0.618391	0.964	0.975	0
C11orf87	ENSG00000185742	0	0.758417	0.324	0.004	0
C12orf75	ENSG00000235162	0	-0.88448	0.251	0.779	0
C15orf41	ENSG00000186073	0	-0.447762	0.217	0.613	0
C22orf39	ENSG00000242259	0	-0.473125	0.333	0.73	0
C4orf48	ENSG00000243449	0	1.0045	0.944	0.865	0
CA11	ENSG00000063180	0	0.853723	0.595	0.19	0
CACNB2	ENSG00000165995	0	-0.517981	0.386	0.773	0
CADPS2	ENSG00000081803	0	-0.369695	0.07	0.418	0
CALM1	ENSG00000198668	0	0.837283	0.904	0.833	0
CALM2	ENSG00000143933	0	0.853288	0.957	0.948	0
CALR	ENSG00000179218	0	0.776318	0.913	0.904	0
CAMK2N1	ENSG00000162545	0	0.776507	0.497	0.101	0
CAP2	ENSG00000112186	0	-1.03485	0.587	0.965	0
CAVIN1	ENSG00000177469	0	-0.983637	0.158	0.791	0
CCDC141	ENSG00000163492	0	-0.613415	0.272	0.709	0
CCZ1	ENSG00000122674	0	1.44278	0.739	0.484	0
CD24	ENSG00000272398	0	0.968033	0.642	0.313	0
CD63	ENSG00000135404	0	0.735947	0.981	0.991	0
CDC42EP3	ENSG00000163171	0	-0.966586	0.307	0.833	0
CDH10	ENSG00000040731	0	1.04271	0.419	0.005	0
CDH11	ENSG00000140937	0	0.814706	0.456	0.088	0
CDH18	ENSG00000145526	0	0.502005	0.299	0	0
CDH6	ENSG00000113361	0	0.436811	0.242	0.001	0
CDKN1C	ENSG00000129757	0	1.48451	0.915	0.805	0
CELF2	ENSG00000048740	0	-0.779254	0.491	0.901	0
CFC1	ENSG00000136698	0	-0.474523	0.037	0.386	0
CFDP1	ENSG00000153774	0	0.678571	0.87	0.811	0
CFL1	ENSG00000172757	0	0.729849	0.987	0.988	0
CGNL1	ENSG00000128849	0	-1.00107	0.41	0.883	0
CHCHD2	ENSG00000106153	0	-1.7788	0.081	0.797	0
CHL1	ENSG00000134121	0	0.954802	0.376	0	0
CKB	ENSG00000166165	0	1.68806	0.845	0.419	0
CKM	ENSG00000104879	0	-0.968588	0.404	0.809	0
CLASP1	ENSG00000074054	0	0.817941	0.702	0.569	0
CLDN6	ENSG00000184697	0	-0.766353	0.209	0.685	0
CLIC4	ENSG00000169504	0	-0.795814	0.59	0.939	0
CNN3	ENSG00000117519	0	0.985426	0.822	0.567	0
CNR1	ENSG00000118432	0	0.897937	0.391	0.003	0
CNTFR	ENSG00000122756	0	0.735099	0.67	0.379	0
COL1A2	ENSG00000164692	0	1.53397	0.496	0.045	0
COL6A1	ENSG00000142156	0	0.706679	0.79	0.733	0
CORIN	ENSG00000145244	0	-0.710965	0.2	0.706	0
COX7A2	ENSG00000112695	0	0.718586	0.944	0.948	0
CPXM2	ENSG00000121898	0	0.591047	0.288	0	0
CRIP1	ENSG00000213145	0	-0.944642	0.289	0.781	0
CRIP2	ENSG00000182809	0	-0.580863	0.859	0.987	0
CRMP1	ENSG00000072832	0	0.937155	0.625	0.14	0
CRYAB	ENSG00000109846	0	-2.24325	0.286	0.893	0
CSRP3	ENSG00000129170	0	-1.98319	0.327	0.957	0
CST3	ENSG00000101439	0	0.775097	0.901	0.825	0
CTBP2	ENSG00000175029	0	0.758423	0.783	0.642	0
CTGF	ENSG00000118523	0	-1.22323	0.071	0.427	0
DBI	ENSG00000155368	0	0.916016	0.896	0.811	0
DCLK2	ENSG00000170390	0	0.68931	0.486	0.105	0
DCXR	ENSG00000169738	0	0.657015	0.82	0.768	0
DENND5B	ENSG00000170456	0	-0.707421	0.583	0.912	0
DGCR6L	ENSG00000128185	0	-0.533172	0.315	0.737	0
DGKI	ENSG00000157680	0	1.67034	0.602	0.069	0
DGUOK	ENSG00000114956	0	0.564591	0.727	0.618	0
DLC1	ENSG00000164741	0	-0.982892	0.179	0.765	0
DMKN	ENSG00000161249	0	-1.05927	0.147	0.789	0
DNER	ENSG00000187957	0	1.69695	0.624	0.001	0
DOK4	ENSG00000125170	0	-0.989271	0.409	0.791	0
DOK6	ENSG00000206052	0	0.72174	0.569	0.264	0
DPP7	ENSG00000176978	0	0.661251	0.827	0.786	0
DPYSL3	ENSG00000113657	0	-1.23097	0.28	0.828	0
DRD1	ENSG00000184845	0	0.902498	0.492	0.092	0
DSP	ENSG00000096696	0	-0.649399	0.819	0.986	0
DUSP27	ENSG00000198842	0	-0.616963	0.109	0.633	0
DUSP5	ENSG00000138166	0	-0.637663	0.079	0.549	0
DUSP6	ENSG00000139318	0	1.53514	0.714	0.331	0
DWORF	ENSG00000240045	0	0.603491	0.235	0	0
EDIL3	ENSG00000164176	0	1.40262	0.56	0.012	0
EFNB2	ENSG00000125266	0	0.9356	0.443	0.123	0
EHD4	ENSG00000103966	0	-0.437393	0.222	0.614	0
EIF1AX	ENSG00000173674	0	-0.569927	0.807	0.969	0
EIF4A1	ENSG00000161960	0	0.657193	0.775	0.67	0
EMILIN2	ENSG00000132205	0	-0.850264	0.305	0.827	0
EMP2	ENSG00000213853	0	-0.855376	0.334	0.831	0
ENHO	ENSG00000168913	0	0.752837	0.546	0.161	0
ERBB2	ENSG00000141736	0	-0.585682	0.533	0.888	0
ESD	ENSG00000139684	0	1.39225	0.92	0.881	0
EZR	ENSG00000092820	0	-0.680898	0.714	0.965	0
FAM214B	ENSG00000005238	0	0.849035	0.487	0.205	0
FAM84B	ENSG00000168672	0	-0.63005	0.14	0.586	0
FASN	ENSG00000169710	0	0.664593	0.619	0.45	0
FBLN1	ENSG00000077942	0	0.8023	0.584	0.22	0
FBN2	ENSG00000138829	0	-0.576061	0.601	0.948	0
FDFT1	ENSG00000079459	0	0.902287	0.83	0.794	0
FDPS	ENSG00000160752	0	1.11967	0.821	0.723	0
FEZ1	ENSG00000149557	0	1.1883	0.72	0.187	0
FGF12	ENSG00000114279	0	0.609993	0.313	0.014	0
FHL1	ENSG00000022267	0	-0.498135	0.171	0.615	0
FHL2	ENSG00000115641	0	-0.909282	0.377	0.859	0
FHOD3	ENSG00000134775	0	-1.03638	0.574	0.965	0
FILIP1	ENSG00000118407	0	-0.745278	0.851	0.992	0
FITM1	ENSG00000139914	0	-0.78752	0.351	0.838	0
FKBP1B	ENSG00000119782	0	1.14325	0.607	0.358	0
FKBP2	ENSG00000173486	0	0.557232	0.868	0.864	0
FLNC	ENSG00000128591	0	-1.70024	0.643	0.987	0
FN1	ENSG00000115414	0	2.95356	0.899	0.251	0
FRMD3	ENSG00000172159	0	-0.50829	0.18	0.6	0
FSTL5	ENSG00000168843	0	1.25423	0.526	0.014	0
FTL	ENSG00000087086	0	1.45645	0.988	0.986	0
FXYD1	ENSG00000266964	0	-0.74836	0.684	0.95	0
FZD1	ENSG00000157240	0	-1.56692	0.255	0.864	0
FZD5	ENSG00000163251	0	1.00739	0.438	0.051	0
FZD8	ENSG00000177283	0	-0.509988	0.137	0.533	0
GAB1	ENSG00000109458	0	-0.604954	0.319	0.756	0
GABRA2	ENSG00000151834	0	1.03948	0.532	0.04	0
GABRB2	ENSG00000145864	0	1.27107	0.621	0.105	0
GAP43	ENSG00000172020	0	1.87297	0.682	0.11	0
GHR	ENSG00000112964	0	-0.306869	0.029	0.333	0
GJA3	ENSG00000121743	0	-0.552023	0.327	0.783	0
GLRA3	ENSG00000145451	0	0.846359	0.271	0.001	0
GNAS	ENSG00000087460	0	0.628553	0.999	0.999	0
GNG2	ENSG00000186469	0	0.522831	0.318	0.003	0
GPC1	ENSG00000063660	0	-0.848722	0.381	0.854	0
GPC4	ENSG00000076716	0	0.993227	0.592	0.188	0
GPRIN3	ENSG00000185477	0	1.9866	0.864	0.48	0
GPX4	ENSG00000167468	0	0.911261	0.982	0.986	0
GRB14	ENSG00000115290	0	2.44768	0.714	0.029	0
GRIA1	ENSG00000155511	0	0.690794	0.354	0.006	0
GRIA4	ENSG00000152578	0	1.2272	0.557	0.01	0
GRID2	ENSG00000152208	0	0.987414	0.477	0.014	0
GSTO1	ENSG00000148834	0	1.54097	0.925	0.837	0
GSTP1	ENSG00000084207	0	0.796365	0.97	0.978	0
GUCY1A1	ENSG00000164116	0	-0.918113	0.382	0.859	0
GYG1	ENSG00000163754	0	-0.515193	0.247	0.667	0
H3F3A	ENSG00000163041	0	0.545241	0.998	0.999	0
H3F3B	ENSG00000132475	0	0.916112	0.976	0.982	0
HACD1	ENSG00000165996	0	-0.767157	0.517	0.911	0
HAND2	ENSG00000164107	0	-0.791387	0.539	0.874	0
HAND2-AS1	ENSG00000237125	0	-0.88547	0.372	0.829	0
HCN4	ENSG00000138622	0	-0.624503	0.335	0.75	0
HDAC2	ENSG00000196591	0	0.68837	0.887	0.877	0
HEY2	ENSG00000135547	0	-1.19615	0.064	0.653	0
HIF3A	ENSG00000124440	0	-0.550245	0.515	0.873	0
HLTF	ENSG00000071794	0	0.63628	0.743	0.646	0
HOXB-AS1	ENSG00000230148	0	-0.447905	0.252	0.65	0
HRC	ENSG00000130528	0	0.946443	0.878	0.833	0
HSP90AB1	ENSG00000096384	0	0.661083	0.99	0.995	0
HSP90B1	ENSG00000166598	0	1.46465	0.94	0.872	0
HSPB1	ENSG00000106211	0	-0.955479	0.942	0.996	0
HSPB3	ENSG00000169271	0	-1.12446	0.377	0.882	0
HSPB7	ENSG00000173641	0	-2.21954	0.739	0.997	0
ICA1	ENSG00000003147	0	-0.376324	0.111	0.475	0
ICK	ENSG00000112144	0	0.727389	0.598	0.324	0
ID3	ENSG00000117318	0	1.34494	0.903	0.743	0
IDI1	ENSG00000067064	0	1.04902	0.685	0.487	0
IER3	ENSG00000137331	0	-1.07285	0.208	0.678	0
IGFBP2	ENSG00000115457	0	2.94841	0.942	0.464	0
IGSF8	ENSG00000162729	0	0.565472	0.405	0.092	0
INHBA	ENSG00000122641	0	-0.703179	0.05	0.449	0
IRX4	ENSG00000113430	0	-1.01976	0.419	0.907	0
ISOC1	ENSG00000066583	0	-0.630321	0.409	0.786	0
ITGB1	ENSG00000150093	0	0.751287	0.938	0.956	0
ITM2B	ENSG00000136156	0	0.646086	0.929	0.93	0
ITSN2	ENSG00000198399	0	-0.597122	0.261	0.689	0
JPH2	ENSG00000149596	0	-0.432217	0.199	0.595	0
JPT1	ENSG00000189159	0	0.886672	0.865	0.751	0
JUN	ENSG00000177606	0	-1.88253	0.347	0.863	0
KANK2	ENSG00000197256	0	-0.453783	0.224	0.622	0
KCNH2	ENSG00000055118	0	-0.607852	0.366	0.798	0
KCNQ2	ENSG00000075043	0	0.422375	0.252	0.004	0
KDM6A	ENSG00000147050	0	-0.770358	0.258	0.769	0
KHDRBS3	ENSG00000131773	0	0.509695	0.354	0.048	0
KIF26B	ENSG00000162849	0	-0.786879	0.627	0.952	0
KRT18	ENSG00000111057	0	-1.31436	0.423	0.936	0
KRT19	ENSG00000171345	0	-1.22806	0.225	0.846	0
KRT8	ENSG00000170421	0	-1.11352	0.521	0.953	0
LAMA2	ENSG00000196569	0	-0.652442	0.276	0.755	0
LAPTM4B	ENSG00000104341	0	-0.822563	0.892	0.992	0
LBH	ENSG00000213626	0	-1.86892	0.384	0.948	0
LDB3	ENSG00000122367	0	-2.16092	0.533	0.992	0
LEFTY2	ENSG00000143768	0	-0.671021	0.042	0.397	0
LGR4	ENSG00000205213	0	-0.767134	0.267	0.744	0
LHFPL2	ENSG00000145685	0	-0.547502	0.322	0.753	0
LIMCH1	ENSG00000064042	0	0.683026	0.436	0.065	0
LIMS2	ENSG00000072163	0	-0.763479	0.2	0.759	0
LINC00881	ENSG00000241135	0	-2.1889	0.576	0.973	0
LINC00982	ENSG00000177133	0	-0.895101	0.073	0.68	0
LINC01405	ENSG00000185847	0	-0.866512	0.117	0.527	0
LIX1	ENSG00000145721	0	1.37214	0.793	0.395	0
LMBRD2	ENSG00000164187	0	0.793737	0.491	0.215	0
LMO4	ENSG00000143013	0	0.999716	0.961	0.966	0
LMO7	ENSG00000136153	0	0.86819	0.853	0.815	0
LMOD2	ENSG00000170807	0	-1.61023	0.117	0.688	0
LRP1B	ENSG00000168702	0	0.424196	0.28	0.007	0
LRRC3B	ENSG00000179796	0	0.802824	0.413	0	0
LRRC4C	ENSG00000148948	0	0.670451	0.382	0.004	0
LRRN1	ENSG00000175928	0	0.543769	0.325	0.016	0
LSAMP	ENSG00000185565	0	0.794996	0.445	0.017	0
MACF1	ENSG00000127603	0	-0.649981	0.793	0.975	0
MAF	ENSG00000178573	0	0.686385	0.431	0.068	0
MAFB	ENSG00000204103	0	1.11004	0.399	0.023	0
MAN1C1	ENSG00000117643	0	-0.644109	0.218	0.692	0
MAP4	ENSG00000047849	0	-0.908496	0.588	0.944	0
MAP7	ENSG00000135525	0	0.68382	0.436	0.07	0
2011-03-01	ENSG00000183654	0	-0.502228	0.023	0.438	0
MARCKS	ENSG00000277443	0	-0.744103	0.704	0.971	0
MARCKSL1	ENSG00000175130	0	1.46743	0.971	0.908	0
MARK1	ENSG00000116141	0	1.1756	0.671	0.361	0
MB	ENSG00000198125	0	-0.696621	0.447	0.881	0
MCC	ENSG00000171444	0	-0.647679	0.432	0.846	0
MDK	ENSG00000110492	0	1.06738	0.997	0.994	0
MEF2C	ENSG00000081189	0	0.945808	0.821	0.804	0
MEIS2	ENSG00000134138	0	-1.25805	0.751	0.989	0
MEIS3	ENSG00000105419	0	0.772874	0.57	0.164	0
MFGE8	ENSG00000140545	0	0.976564	0.835	0.79	0
MGAT5	ENSG00000152127	0	-0.606981	0.205	0.678	0
MGST1	ENSG00000008394	0	-0.400768	0.137	0.516	0
MICAL3	ENSG00000243156	0	-0.488221	0.255	0.658	0
MME	ENSG00000196549	0	0.638186	0.323	0.001	0
MMP15	ENSG00000102996	0	-0.647048	0.717	0.959	0
MMP23B	ENSG00000189409	0	-0.449434	0.079	0.452	0
MSRB3	ENSG00000174099	0	-0.672468	0.334	0.801	0
MSX1	ENSG00000163132	0	1.8738	0.71	0.084	0
MT-CYB	ENSG00000198727	0	-0.887484	0.994	0.999	0
MTUS1	ENSG00000129422	0	-0.933873	0.153	0.725	0
MTUS2	ENSG00000132938	0	-1.19444	0.201	0.851	0
MUM1L1	ENSG00000157502	0	-0.60615	0.231	0.67	0
MYBPC3	ENSG00000134571	0	-1.86798	0.518	0.991	0
MYDGF	ENSG00000074842	0	0.635092	0.687	0.539	0
MYH7	ENSG00000092054	0	-4.02978	0.322	0.98	0
MYL3	ENSG00000160808	0	-0.726802	0.721	0.96	0
MYL4	ENSG00000198336	0	-0.576889	0.926	0.999	0
MYLK3	ENSG00000140795	0	-1.0977	0.297	0.856	0
MYO18B	ENSG00000133454	0	-0.605269	0.245	0.72	0
MYO1B	ENSG00000128641	0	1.3924	0.758	0.213	0
MYO6	ENSG00000196586	0	0.722065	0.598	0.288	0
MYOCD	ENSG00000141052	0	-0.714644	0.487	0.908	0
MYOM1	ENSG00000101605	0	-0.877767	0.678	0.974	0
MYOZ2	ENSG00000172399	0	-1.05542	0.245	0.858	0
NAP1L1	ENSG00000187109	0	0.662769	0.986	0.994	0
NAV1	ENSG00000134369	0	-0.968208	0.743	0.97	0
NCOA4	ENSG00000266412	0	-0.603603	0.479	0.823	0
NDUFA4	ENSG00000189043	0	0.722508	0.993	0.998	0
NEBL	ENSG00000078114	0	-1.71329	0.483	0.99	0
NECTIN3	ENSG00000177707	0	1.05394	0.655	0.316	0
NEFL	ENSG00000277586	0	0.775469	0.421	0.076	0
NEFM	ENSG00000104722	0	0.857603	0.321	0.011	0
NEGR1	ENSG00000172260	0	1.1707	0.567	0.023	0
NELL2	ENSG00000184613	0	0.664703	0.415	0.003	0
NEXN	ENSG00000162614	0	-1.52742	0.509	0.976	0
NKAIN1	ENSG00000084628	0	0.375444	0.278	0.004	0
NME4	ENSG00000103202	0	0.670123	0.962	0.959	0
NMU	ENSG00000109255	0	2.65331	0.747	0.009	0
NPPB	ENSG00000120937	0	-1.34467	0.035	0.374	0
NR2F2	ENSG00000185551	0	0.619182	0.342	0.038	0
NRCAM	ENSG00000091129	0	1.07522	0.479	0.007	0
NREP	ENSG00000134986	0	-1.90381	0.851	0.996	0
NRG1	ENSG00000157168	0	1.00687	0.48	0.004	0
NRP1	ENSG00000099250	0	-0.652601	0.407	0.83	0
NRP2	ENSG00000118257	0	-1.47089	0.117	0.69	0
NSG1	ENSG00000168824	0	0.829777	0.418	0.005	0
NSMCE3	ENSG00000185115	0	1.90348	0.857	0.524	0
NUAK1	ENSG00000074590	0	-0.446778	0.118	0.481	0
NUCB2	ENSG00000070081	0	1.55286	0.837	0.596	0
NUDT4	ENSG00000173598	0	-1.04468	0.71	0.982	0
OBSCN	ENSG00000154358	0	-0.777434	0.463	0.9	0
OSBPL1A	ENSG00000141447	0	0.681691	0.631	0.462	0
P4HA1	ENSG00000122884	0	0.73133	0.778	0.658	0
PAG1	ENSG00000076641	0	0.718927	0.488	0.162	0
PAM	ENSG00000145730	0	-0.611106	0.668	0.932	0
PBX1	ENSG00000185630	0	-0.871758	0.702	0.969	0
PCGF5	ENSG00000180628	0	-0.398253	0.103	0.487	0
PDE4DIP	ENSG00000178104	0	-0.811927	0.524	0.924	0
PDE8B	ENSG00000113231	0	0.542399	0.339	0.011	0
PDIA3	ENSG00000167004	0	0.620993	0.828	0.77	0
PDIA6	ENSG00000143870	0	0.843056	0.935	0.909	0
PDLIM1	ENSG00000107438	0	-1.07503	0.257	0.877	0
PDLIM3	ENSG00000154553	0	-0.710685	0.18	0.578	0
PDLIM5	ENSG00000163110	0	-0.916493	0.881	0.996	0
PDZRN3	ENSG00000121440	0	1.28884	0.772	0.469	0
PEA15	ENSG00000162734	0	-0.57921	0.304	0.735	0
PERP	ENSG00000112378	0	-0.704634	0.393	0.857	0
PFKP	ENSG00000067057	0	-0.632881	0.796	0.975	0
PGRMC1	ENSG00000101856	0	1.05003	0.864	0.677	0
PIANP	ENSG00000139200	0	0.448303	0.314	0.017	0
PKP2	ENSG00000057294	0	-1.36607	0.436	0.972	0
PLCL2	ENSG00000154822	0	-0.483516	0.171	0.581	0
PLCXD3	ENSG00000182836	0	-1.16452	0.328	0.868	0
PLN	ENSG00000198523	0	-1.32658	0.657	0.981	0
PLP2	ENSG00000102007	0	-0.489901	0.188	0.622	0
PLPPR3	ENSG00000129951	0	0.643545	0.531	0.228	0
PLTP	ENSG00000100979	0	0.730028	0.519	0.148	0
PODXL2	ENSG00000114631	0	0.767807	0.509	0.07	0
PON2	ENSG00000105854	0	0.725241	0.65	0.428	0
POPDC2	ENSG00000121577	0	-1.57306	0.237	0.899	0
POSTN	ENSG00000133110	0	1.29077	0.374	0.019	0
POU4F1	ENSG00000152192	0	1.45946	0.412	0.007	0
POU5F1	ENSG00000204531	0	1.05738	0.537	0.002	0
PPFIA2	ENSG00000139220	0	0.680508	0.372	0.018	0
PPIA	ENSG00000196262	0	0.722244	0.979	0.987	0
PPIB	ENSG00000166794	0	1.13794	0.915	0.852	0
PPM1K	ENSG00000163644	0	-0.58405	0.457	0.853	0
PPP1R12B	ENSG00000077157	0	-0.790259	0.32	0.735	0
PPP1R13B	ENSG00000088808	0	-0.684733	0.306	0.786	0
PPP1R14B	ENSG00000173457	0	0.824792	0.947	0.925	0
PPP1R14C	ENSG00000198729	0	-1.04597	0.202	0.85	0
PPP1R17	ENSG00000106341	0	0.708009	0.391	0	0
PPP1R1A	ENSG00000135447	0	-1.07532	0.678	0.936	0
PPP1R3A	ENSG00000154415	0	-0.561658	0.025	0.385	0
PPP1R3C	ENSG00000119938	0	-1.04905	0.345	0.878	0
PPP2R2A	ENSG00000221914	0	0.738285	0.757	0.705	0
PPP2R2B	ENSG00000156475	0	0.806988	0.413	0.017	0
PPP2R5A	ENSG00000066027	0	-0.580716	0.362	0.776	0
PRDM16	ENSG00000142611	0	-0.741283	0.112	0.678	0
PRICKLE1	ENSG00000139174	0	-0.821927	0.378	0.846	0
PRKAA2	ENSG00000162409	0	-0.565324	0.307	0.723	0
PRLR	ENSG00000113494	0	1.3687	0.456	0.003	0
PSD3	ENSG00000156011	0	-0.678593	0.444	0.846	0
PTGR1	ENSG00000106853	0	1.45194	0.833	0.492	0
PTMA	ENSG00000187514	0	1.06526	0.991	0.996	0
PTN	ENSG00000105894	0	1.59928	0.639	0.218	0
PTP4A1	ENSG00000112245	0	0.936672	0.625	0.393	0
PTP4A3	ENSG00000184489	0	-0.692918	0.426	0.846	0
PTPRZ1	ENSG00000106278	0	0.811354	0.342	0.005	0
PYGB	ENSG00000100994	0	-0.534193	0.29	0.713	0
QKI	ENSG00000112531	0	-0.794353	0.865	0.992	0
QPRT	ENSG00000103485	0	0.824364	0.902	0.846	0
RAB3IP	ENSG00000127328	0	-0.734175	0.465	0.877	0
RASL11B	ENSG00000128045	0	-0.553182	0.091	0.508	0
RBM20	ENSG00000203867	0	-0.550109	0.33	0.721	0
RBM24	ENSG00000112183	0	-0.984044	0.466	0.934	0
RBM38	ENSG00000132819	0	-0.767238	0.579	0.9	0
[truncated: 1,297 more rows]

[truncated: 4 more sheets: ClusterB0vsB2_Downregulated, ClusterB0vsB2_Upregulated, ClusterB0_TOF-DG1vsTOF-DG2, ClusterB0_DG2vsDG1_Downregulate]
