# Supplementary material for: Abnormal developmental trajectory and vulnerability to cardiac arrhythmias in tetralogy of Fallot with DiGeorge syndrome
Source: Commun Biol. 2023 Sep 22;6:969. doi: 10.1038/s42003-023-05344-6 (PMC10516936; doi:10.1038/s42003-023-05344-6)
Supplement: Supplementary file 5 — Supplementary Data 2 [file 42003_2023_5344_MOESM5_ESM.zip]

Archive with 6 entries (5 files):
- FlowAnalysis/
- FlowAnalysis/DG6.fcs
- FlowAnalysis/Edv.fcs
- FlowAnalysis/FLowAnalysis.wsp
- FlowAnalysis/readme.txt
- FlowAnalysis/Unstained.fcs
