# Supplementary material for: Abnormal developmental trajectory and vulnerability to cardiac arrhythmias in tetralogy of Fallot with DiGeorge syndrome
Source: Commun Biol. 2023 Sep 22;6:969. doi: 10.1038/s42003-023-05344-6 (PMC10516936; doi:10.1038/s42003-023-05344-6)
Supplement: Supplementary file 5 — Supplementary Data 2 [file 42003_2023_5344_MOESM5_ESM.zip › FlowAnalysis/readme.txt]

Sample:
1. Unstained (samples pooled from control and TOF-DG, without adding primary antibody)
2. Edv (Control2)
3. DG6 (TOF-DG2)

Analysis Hierarchy 
1. FSC-H(X-axis); SSC-H(Y-axis)
2. FSC-H(X-axis); FSC-W(Y-axis) 
3. FL1-A(X-axis); SSC-H(Y-axis)
