# Supplementary material for: Abnormal developmental trajectory and vulnerability to cardiac arrhythmias in tetralogy of Fallot with DiGeorge syndrome
Source: Commun Biol. 2023 Sep 22;6:969. doi: 10.1038/s42003-023-05344-6 (PMC10516936; doi:10.1038/s42003-023-05344-6)
Supplement: Supplementary file 6 — Supplementary Data 3 [file 42003_2023_5344_MOESM6_ESM.zip]

Archive with 284 entries (194 files):
- Supplementary Data3_CAS Measurement/Batch36/
- Supplementary Data3_CAS Measurement/Batch36/Control2_A1_4990/
- Supplementary Data3_CAS Measurement/Batch36/Control2_A1_4990/1A-wave.csv
- Supplementary Data3_CAS Measurement/Batch36/Control2_A1_4990/1B-wave.csv
- Supplementary Data3_CAS Measurement/Batch37/
- Supplementary Data3_CAS Measurement/Batch37/Control2_A1_4925/
- Supplementary Data3_CAS Measurement/Batch37/Control2_A1_4925/1A-wave.csv
- Supplementary Data3_CAS Measurement/Batch37/Control2_A1_4925/1B-wave.csv
- Supplementary Data3_CAS Measurement/Batch37/Control2_A2 ARRYTHMIC/
- Supplementary Data3_CAS Measurement/Batch37/Control2_A2 ARRYTHMIC/1A-wave.csv
- Supplementary Data3_CAS Measurement/Batch37/Control2_A2 ARRYTHMIC/1B-wave.csv
- Supplementary Data3_CAS Measurement/Batch39/
- Supplementary Data3_CAS Measurement/Batch39/Control2_A1 4925/
- Supplementary Data3_CAS Measurement/Batch39/Control2_A1 4925/1A-wave.csv
- Supplementary Data3_CAS Measurement/Batch39/Control2_A1 4925/1B-wave.csv
- Supplementary Data3_CAS Measurement/Batch39/Control2_A2 4955/
- Supplementary Data3_CAS Measurement/Batch39/Control2_A2 4955/1A-wave.csv
- Supplementary Data3_CAS Measurement/Batch39/Control2_A2 4955/1B-wave.csv
- Supplementary Data3_CAS Measurement/Batch39/Control2_A3 4910/
- Supplementary Data3_CAS Measurement/Batch39/Control2_A3 4910/1A-wave.csv
- Supplementary Data3_CAS Measurement/Batch39/Control2_A3 4910/1B-wave.csv
- Supplementary Data3_CAS Measurement/Batch40/
- Supplementary Data3_CAS Measurement/Batch40/Control1_A1_4980/
- Supplementary Data3_CAS Measurement/Batch40/Control1_A1_4980/1A-wave.csv
- Supplementary Data3_CAS Measurement/Batch40/Control1_A1_4980/1B-wave.csv
- Supplementary Data3_CAS Measurement/Batch40/Control1_A2_4980/
- Supplementary Data3_CAS Measurement/Batch40/Control1_A2_4980/1A-wave.csv
- Supplementary Data3_CAS Measurement/Batch40/Control1_A2_4980/1B-wave.csv
- Supplementary Data3_CAS Measurement/Batch40/Control2_A1_5035/
- Supplementary Data3_CAS Measurement/Batch40/Control2_A1_5035/1A-wave.csv
- Supplementary Data3_CAS Measurement/Batch40/Control2_A1_5035/1B-wave.csv
- Supplementary Data3_CAS Measurement/Batch40/Control2_A2_4965/
- Supplementary Data3_CAS Measurement/Batch40/Control2_A2_4965/1A-wave.csv
- Supplementary Data3_CAS Measurement/Batch40/Control2_A2_4965/1B-wave.csv
- Supplementary Data3_CAS Measurement/Batch40/Control2_A3_4915/
- Supplementary Data3_CAS Measurement/Batch40/Control2_A3_4915/1A-wave.csv
- Supplementary Data3_CAS Measurement/Batch40/Control2_A3_4915/1B-wave.csv
- Supplementary Data3_CAS Measurement/Batch40/Control2_A4_4885/
- Supplementary Data3_CAS Measurement/Batch40/Control2_A4_4885/1A-wave.csv
- Supplementary Data3_CAS Measurement/Batch40/Control2_A4_4885/1B-wave.csv
- Supplementary Data3_CAS Measurement/Batch41/
- Supplementary Data3_CAS Measurement/Batch41/Control1_A1_4915/
- Supplementary Data3_CAS Measurement/Batch41/Control1_A1_4915/1A-wave.csv
- Supplementary Data3_CAS Measurement/Batch41/Control1_A1_4915/1B-wave.csv
- Supplementary Data3_CAS Measurement/Batch41/Control2_A1_4880/
- Supplementary Data3_CAS Measurement/Batch41/Control2_A1_4880/1A-wave.csv
- Supplementary Data3_CAS Measurement/Batch41/Control2_A1_4880/1B-wave.csv
- Supplementary Data3_CAS Measurement/Batch41/Control2_A2_4890/
- Supplementary Data3_CAS Measurement/Batch41/Control2_A2_4890/1A-wave.csv
- Supplementary Data3_CAS Measurement/Batch41/Control2_A2_4890/1B-wave.csv
- Supplementary Data3_CAS Measurement/Batch41/TOF-DG1_A1_4900/
- Supplementary Data3_CAS Measurement/Batch41/TOF-DG1_A1_4900/1A-wave.csv
- Supplementary Data3_CAS Measurement/Batch41/TOF-DG1_A1_4900/1B-wave.csv
- Supplementary Data3_CAS Measurement/Batch42/
- Supplementary Data3_CAS Measurement/Batch42/Control2_A1_arrhythmia/
- Supplementary Data3_CAS Measurement/Batch42/Control2_A2_4935/
- Supplementary Data3_CAS Measurement/Batch42/Control2_A2_4935/1A-wave.csv
- Supplementary Data3_CAS Measurement/Batch42/Control2_A2_4935/1B-wave.csv
- Supplementary Data3_CAS Measurement/Batch42/TOF-DG1_A1_4920/
- Supplementary Data3_CAS Measurement/Batch42/TOF-DG1_A1_4920/1A-wave.csv
- Supplementary Data3_CAS Measurement/Batch42/TOF-DG1_A1_4920/1B-wave.csv
- Supplementary Data3_CAS Measurement/Batch42/TOF-DG1_A2_4915/
- Supplementary Data3_CAS Measurement/Batch42/TOF-DG1_A2_4915/1A-wave.csv
- Supplementary Data3_CAS Measurement/Batch42/TOF-DG1_A2_4915/1B-wave.csv
- Supplementary Data3_CAS Measurement/Batch43/
- Supplementary Data3_CAS Measurement/Batch43/Control1_A1_5020/
- Supplementary Data3_CAS Measurement/Batch43/Control1_A1_5020/1A-wave.csv
- Supplementary Data3_CAS Measurement/Batch43/Control1_A1_5020/1B-wave.csv
- Supplementary Data3_CAS Measurement/Batch43/Control1_A2_4975/
- Supplementary Data3_CAS Measurement/Batch43/Control1_A2_4975/1A-wave.csv
- Supplementary Data3_CAS Measurement/Batch43/Control1_A2_4975/1B-wave.csv
- Supplementary Data3_CAS Measurement/Batch44/
- Supplementary Data3_CAS Measurement/Batch44/TOF-DG1_A1_4980/
- Supplementary Data3_CAS Measurement/Batch44/TOF-DG1_A1_4980/1A-wave.csv
- Supplementary Data3_CAS Measurement/Batch44/TOF-DG1_A1_4980/1B-wave.csv
- Supplementary Data3_CAS Measurement/Batch44/TOF-DG1_A2_5100/
- Supplementary Data3_CAS Measurement/Batch44/TOF-DG1_A2_5100/1A-wave.csv
- Supplementary Data3_CAS Measurement/Batch44/TOF-DG1_A2_5100/1B-wave.csv
- Supplementary Data3_CAS Measurement/Batch45/
- Supplementary Data3_CAS Measurement/Batch45/Control2_A1_5030/
- Supplementary Data3_CAS Measurement/Batch45/Control2_A1_5030/1A-wave.csv
- Supplementary Data3_CAS Measurement/Batch45/Control2_A1_5030/1B-wave.csv
- Supplementary Data3_CAS Measurement/Batch45/Control2_A2_4950/
- Supplementary Data3_CAS Measurement/Batch45/Control2_A2_4950/1A-wave.csv
- Supplementary Data3_CAS Measurement/Batch45/Control2_A2_4950/1B-wave.csv
- Supplementary Data3_CAS Measurement/Batch45/TOF-DG1_A1_4945/
- Supplementary Data3_CAS Measurement/Batch45/TOF-DG1_A1_4945/1A-wave.csv
- Supplementary Data3_CAS Measurement/Batch45/TOF-DG1_A1_4945/1B-wave.csv
- Supplementary Data3_CAS Measurement/Batch45/TOF-DG1_A2_5050/
- Supplementary Data3_CAS Measurement/Batch45/TOF-DG1_A2_5050/1A-wave.csv
- Supplementary Data3_CAS Measurement/Batch45/TOF-DG1_A2_5050/1B-wave.csv
- Supplementary Data3_CAS Measurement/Batch46/
- Supplementary Data3_CAS Measurement/Batch46/TOF-DG1_A1_4940/
- Supplementary Data3_CAS Measurement/Batch46/TOF-DG1_A1_4940/1A-wave.csv
- Supplementary Data3_CAS Measurement/Batch46/TOF-DG1_A1_4940/1B-wave.csv
- Supplementary Data3_CAS Measurement/Batch46/TOF-DG1_A2_4960/
- Supplementary Data3_CAS Measurement/Batch46/TOF-DG1_A2_4960/1A-wave.csv
- Supplementary Data3_CAS Measurement/Batch46/TOF-DG1_A2_4960/1B-wave.csv
- Supplementary Data3_CAS Measurement/Batch47/
- Supplementary Data3_CAS Measurement/Batch47/Control1_A1_4950/
- Supplementary Data3_CAS Measurement/Batch47/Control1_A1_4950/1A-wave.csv
- Supplementary Data3_CAS Measurement/Batch47/Control1_A1_4950/1B-wave.csv
- Supplementary Data3_CAS Measurement/Batch47/Control1_A2_4935/
- Supplementary Data3_CAS Measurement/Batch47/Control1_A2_4935/1A-wave.csv
- Supplementary Data3_CAS Measurement/Batch47/Control1_A2_4935/1B-wave.csv
- Supplementary Data3_CAS Measurement/Batch47/TOF-ND1_A1_4945/
- Supplementary Data3_CAS Measurement/Batch47/TOF-ND1_A1_4945/1A-wave.csv
- Supplementary Data3_CAS Measurement/Batch47/TOF-ND1_A1_4945/1B-wave.csv
- Supplementary Data3_CAS Measurement/Batch47/TOF-ND1_A2_4990/
- Supplementary Data3_CAS Measurement/Batch47/TOF-ND1_A2_4990/1A-wave.csv
- Supplementary Data3_CAS Measurement/Batch47/TOF-ND1_A2_4990/1B-wave.csv
- Supplementary Data3_CAS Measurement/Batch48/
- Supplementary Data3_CAS Measurement/Batch48/TOF-ND1_A1_4940/
- Supplementary Data3_CAS Measurement/Batch48/TOF-ND1_A1_4940/1A-wave.csv
- Supplementary Data3_CAS Measurement/Batch48/TOF-ND1_A1_4940/1B-wave.csv
- Supplementary Data3_CAS Measurement/Batch48/TOF-ND1_A2_4960/
- Supplementary Data3_CAS Measurement/Batch48/TOF-ND1_A2_4960/1A-wave.csv
- Supplementary Data3_CAS Measurement/Batch48/TOF-ND1_A2_4960/1B-wave.csv
- Supplementary Data3_CAS Measurement/Batch50/
- Supplementary Data3_CAS Measurement/Batch50/Control1_A1_4940/
- Supplementary Data3_CAS Measurement/Batch50/Control1_A1_4940/1A-wave.csv
- Supplementary Data3_CAS Measurement/Batch50/Control1_A1_4940/1B-wave.csv
- Supplementary Data3_CAS Measurement/Batch50/TOF-ND2_A1_4995/
- Supplementary Data3_CAS Measurement/Batch50/TOF-ND2_A1_4995/1A-wave.csv
- Supplementary Data3_CAS Measurement/Batch50/TOF-ND2_A1_4995/1B-wave.csv
- Supplementary Data3_CAS Measurement/Batch51/
- Supplementary Data3_CAS Measurement/Batch51/Control1_A1_4980/
- Supplementary Data3_CAS Measurement/Batch51/Control1_A1_4980/1A-wave.csv
- Supplementary Data3_CAS Measurement/Batch51/Control1_A1_4980/1B-wave.csv
- Supplementary Data3_CAS Measurement/Batch51/Control1_A2_4920/
- Supplementary Data3_CAS Measurement/Batch51/Control1_A2_4920/1A-wave.csv
- Supplementary Data3_CAS Measurement/Batch51/Control1_A2_4920/1B-wave.csv
- Supplementary Data3_CAS Measurement/Batch51/TOF-ND1_A1_4950/
- Supplementary Data3_CAS Measurement/Batch51/TOF-ND1_A1_4950/1A-wave.csv
- Supplementary Data3_CAS Measurement/Batch51/TOF-ND1_A1_4950/1B-wave.csv
- Supplementary Data3_CAS Measurement/Batch51/TOF-ND1_A2_4980/
- Supplementary Data3_CAS Measurement/Batch51/TOF-ND1_A2_4980/1A-wave.csv
- Supplementary Data3_CAS Measurement/Batch51/TOF-ND1_A2_4980/1B-wave.csv
- Supplementary Data3_CAS Measurement/Batch52/
- Supplementary Data3_CAS Measurement/Batch52/Control1_A1_4935/
- Supplementary Data3_CAS Measurement/Batch52/Control1_A1_4935/1_2A-wave.csv
- Supplementary Data3_CAS Measurement/Batch52/Control1_A1_4935/1_2B-wave.csv
- Supplementary Data3_CAS Measurement/Batch52/TOF-ND1_A1_4955/
- Supplementary Data3_CAS Measurement/Batch52/TOF-ND1_A1_4955/1A-wave.csv
- Supplementary Data3_CAS Measurement/Batch52/TOF-ND1_A1_4955/1B-wave.csv
- Supplementary Data3_CAS Measurement/Batch54/
- Supplementary Data3_CAS Measurement/Batch54/TOF-ND1_A1_5025/
- Supplementary Data3_CAS Measurement/Batch54/TOF-ND1_A1_5025/1A-wave.csv
- Supplementary Data3_CAS Measurement/Batch54/TOF-ND1_A1_5025/1B-wave.csv
- Supplementary Data3_CAS Measurement/Batch54/TOF-ND1_A2_4975/
- Supplementary Data3_CAS Measurement/Batch54/TOF-ND1_A2_4975/1A-wave.csv
- Supplementary Data3_CAS Measurement/Batch54/TOF-ND1_A2_4975/1B-wave.csv
- Supplementary Data3_CAS Measurement/Batch56/
- Supplementary Data3_CAS Measurement/Batch56/TOF-ND1_A1_4960/
- Supplementary Data3_CAS Measurement/Batch56/TOF-ND1_A1_4960/1A-wave.csv
- Supplementary Data3_CAS Measurement/Batch56/TOF-ND1_A1_4960/1B-wave.csv
- Supplementary Data3_CAS Measurement/Batch56/TOF-ND1_A2_4955/
- Supplementary Data3_CAS Measurement/Batch56/TOF-ND1_A2_4955/1A-wave.csv
- Supplementary Data3_CAS Measurement/Batch56/TOF-ND1_A2_4955/1B-wave.csv
- Supplementary Data3_CAS Measurement/Batch57/
- Supplementary Data3_CAS Measurement/Batch57/TOF-DG2_A1_arrythmia_4875/
- Supplementary Data3_CAS Measurement/Batch57/TOF-DG2_A1_arrythmia_4875/1A-wave.csv
- Supplementary Data3_CAS Measurement/Batch57/TOF-DG2_A1_arrythmia_4875/1B-wave.csv
- Supplementary Data3_CAS Measurement/Batch58/
- Supplementary Data3_CAS Measurement/Batch58/TOF-DG2_A1_4825/
- Supplementary Data3_CAS Measurement/Batch58/TOF-DG2_A1_4825/1A-wave.csv
- Supplementary Data3_CAS Measurement/Batch58/TOF-DG2_A1_4825/1B-wave.csv
- Supplementary Data3_CAS Measurement/Batch58/TOF-DG2_A2_4835_arrythmia/
- Supplementary Data3_CAS Measurement/Batch58/TOF-DG2_A2_4835_arrythmia/1A-wave.csv
- Supplementary Data3_CAS Measurement/Batch58/TOF-DG2_A2_4835_arrythmia/1B-wave.csv
- Supplementary Data3_CAS Measurement/Batch58/TOF-ND2_A1_4995/
- Supplementary Data3_CAS Measurement/Batch58/TOF-ND2_A1_4995/1A-wave.csv
- Supplementary Data3_CAS Measurement/Batch58/TOF-ND2_A1_4995/1B-wave.csv
- Supplementary Data3_CAS Measurement/Batch58/TOF-ND2_A2_5010/
- Supplementary Data3_CAS Measurement/Batch58/TOF-ND2_A2_5010/1A-wave.csv
- Supplementary Data3_CAS Measurement/Batch58/TOF-ND2_A2_5010/1B-wave.csv
- Supplementary Data3_CAS Measurement/Batch59/
- Supplementary Data3_CAS Measurement/Batch59/TOF-DG2_A1_arrythmia_4875/
- Supplementary Data3_CAS Measurement/Batch59/TOF-DG2_A1_arrythmia_4875/1A-wave.csv
- Supplementary Data3_CAS Measurement/Batch59/TOF-DG2_A1_arrythmia_4875/1B-wave.csv
- Supplementary Data3_CAS Measurement/Batch59/TOF-DG2_A2_arrythmia_4875/
- Supplementary Data3_CAS Measurement/Batch59/TOF-DG2_A2_arrythmia_4875/1A-wave.csv
- Supplementary Data3_CAS Measurement/Batch59/TOF-DG2_A2_arrythmia_4875/1B-wave.csv
- Supplementary Data3_CAS Measurement/Batch59/TOF-DG2_A2_arrythmia_4875/4850B-3D.avi
- Supplementary Data3_CAS Measurement/Batch60/
- Supplementary Data3_CAS Measurement/Batch60/TOF-DG2_A1_arrythmia/
- Supplementary Data3_CAS Measurement/Batch60/TOF-DG2_A1_arrythmia/1.0A-wave.csv
- Supplementary Data3_CAS Measurement/Batch60/TOF-DG2_A1_arrythmia/1.0B-wave.csv
- Supplementary Data3_CAS Measurement/Batch60/TOF-DG2_A1_arrythmia/AnisotropicRatio.RData
- Supplementary Data3_CAS Measurement/Batch60/TOF-DG2_A1_arrythmia/Ca.png
- Supplementary Data3_CAS Measurement/Batch60/TOF-DG2_A1_arrythmia/CV_AP.csv
- Supplementary Data3_CAS Measurement/Batch60/TOF-DG2_A1_arrythmia/CV_AP.xlsx
- Supplementary Data3_CAS Measurement/Batch60/TOF-DG2_A1_arrythmia/CV_Ca.csv
- Supplementary Data3_CAS Measurement/Batch60/TOF-DG2_A1_arrythmia/CV_Ca.xlsx
- Supplementary Data3_CAS Measurement/Batch60/TOF-DG2_A2_arrythmia_No ERP/
- Supplementary Data3_CAS Measurement/Batch61/
- Supplementary Data3_CAS Measurement/Batch61/TOF-DG2_A1_arrythmia_4815/
- Supplementary Data3_CAS Measurement/Batch61/TOF-DG2_A1_arrythmia_4815/1A-wave.csv
- Supplementary Data3_CAS Measurement/Batch61/TOF-DG2_A1_arrythmia_4815/1B-wave.csv
- Supplementary Data3_CAS Measurement/Batch61/TOF-DG2_A1_arrythmia_4815/AnisotropicRatio.RData
- Supplementary Data3_CAS Measurement/Batch61/TOF-DG2_A1_arrythmia_4815/AP.png
- Supplementary Data3_CAS Measurement/Batch61/TOF-DG2_A1_arrythmia_4815/Ca.png
- Supplementary Data3_CAS Measurement/Batch61/TOF-DG2_A1_arrythmia_4815/CV_AP.csv
- Supplementary Data3_CAS Measurement/Batch61/TOF-DG2_A1_arrythmia_4815/CV_AP.xlsx
- Supplementary Data3_CAS Measurement/Batch61/TOF-DG2_A1_arrythmia_4815/CV_Ca.csv
- Supplementary Data3_CAS Measurement/Batch61/TOF-DG2_A1_arrythmia_4815/CV_Ca.xlsx
- Supplementary Data3_CAS Measurement/Batch61/TOF-DG2_A2_4810/
- Supplementary Data3_CAS Measurement/Batch61/TOF-DG2_A2_4810/1A-wave.csv
- Supplementary Data3_CAS Measurement/Batch61/TOF-DG2_A2_4810/1B-wave.csv
- Supplementary Data3_CAS Measurement/Batch61/TOF-DG2_A2_4810/AnisotropicRatio.RData
- Supplementary Data3_CAS Measurement/Batch61/TOF-DG2_A2_4810/AP.png
- Supplementary Data3_CAS Measurement/Batch61/TOF-DG2_A2_4810/Ca.png
- Supplementary Data3_CAS Measurement/Batch61/TOF-DG2_A2_4810/CV_AP.csv
- Supplementary Data3_CAS Measurement/Batch61/TOF-DG2_A2_4810/CV_AP.xlsx
- Supplementary Data3_CAS Measurement/Batch61/TOF-DG2_A2_4810/CV_Ca.csv
- Supplementary Data3_CAS Measurement/Batch61/TOF-DG2_A2_4810/CV_Ca.xlsx
- Supplementary Data3_CAS Measurement/Batch61/TOF-DG2_A3_arrythmia_4900/
- Supplementary Data3_CAS Measurement/Batch61/TOF-DG2_A3_arrythmia_4900/1A-wave.csv
- Supplementary Data3_CAS Measurement/Batch61/TOF-DG2_A3_arrythmia_4900/1B-wave.csv
- Supplementary Data3_CAS Measurement/Batch61/TOF-DG2_A3_arrythmia_4900/AnisotropicRatio.RData
- Supplementary Data3_CAS Measurement/Batch61/TOF-DG2_A3_arrythmia_4900/AP.png
- Supplementary Data3_CAS Measurement/Batch61/TOF-DG2_A3_arrythmia_4900/Ca.png
- Supplementary Data3_CAS Measurement/Batch61/TOF-DG2_A3_arrythmia_4900/CV_AP.csv
- Supplementary Data3_CAS Measurement/Batch61/TOF-DG2_A3_arrythmia_4900/CV_AP.xlsx
- Supplementary Data3_CAS Measurement/Batch61/TOF-DG2_A3_arrythmia_4900/CV_Ca.csv
- Supplementary Data3_CAS Measurement/Batch61/TOF-DG2_A3_arrythmia_4900/CV_Ca.xlsx
- Supplementary Data3_CAS Measurement/Batch61/TOF-DG2_A4_arrythmia_4850/
- Supplementary Data3_CAS Measurement/Batch61/TOF-DG2_A4_arrythmia_4850/1A-wave.csv
- Supplementary Data3_CAS Measurement/Batch61/TOF-DG2_A4_arrythmia_4850/1B-wave.csv
- Supplementary Data3_CAS Measurement/Batch61/TOF-DG2_A4_arrythmia_4850/AnisotropicRatio.RData
- Supplementary Data3_CAS Measurement/Batch61/TOF-DG2_A4_arrythmia_4850/AP.png
- Supplementary Data3_CAS Measurement/Batch61/TOF-DG2_A4_arrythmia_4850/Ca.png
- Supplementary Data3_CAS Measurement/Batch61/TOF-DG2_A4_arrythmia_4850/CV_AP.csv
- Supplementary Data3_CAS Measurement/Batch61/TOF-DG2_A4_arrythmia_4850/CV_AP.xlsx
- Supplementary Data3_CAS Measurement/Batch61/TOF-DG2_A4_arrythmia_4850/CV_Ca.csv
- Supplementary Data3_CAS Measurement/Batch61/TOF-DG2_A4_arrythmia_4850/CV_Ca.xlsx
- Supplementary Data3_CAS Measurement/Batch61/TOF-ND2_A1_5050/
- Supplementary Data3_CAS Measurement/Batch61/TOF-ND2_A1_5050/1A-wave.csv
- Supplementary Data3_CAS Measurement/Batch61/TOF-ND2_A1_5050/1B-wave.csv
- Supplementary Data3_CAS Measurement/Batch61/TOF-ND2_A1_5050/AnisotropicRatio.RData
- Supplementary Data3_CAS Measurement/Batch61/TOF-ND2_A1_5050/AP.png
- Supplementary Data3_CAS Measurement/Batch61/TOF-ND2_A1_5050/Ca.png
- Supplementary Data3_CAS Measurement/Batch61/TOF-ND2_A1_5050/CV_AP.csv
- Supplementary Data3_CAS Measurement/Batch61/TOF-ND2_A1_5050/CV_AP.xlsx
- Supplementary Data3_CAS Measurement/Batch61/TOF-ND2_A1_5050/CV_Ca.csv
- Supplementary Data3_CAS Measurement/Batch61/TOF-ND2_A1_5050/CV_Ca.xlsx
- Supplementary Data3_CAS Measurement/Batch61/TOF-ND2_A2_5035/
- Supplementary Data3_CAS Measurement/Batch61/TOF-ND2_A2_5035/1A-wave.csv
- Supplementary Data3_CAS Measurement/Batch61/TOF-ND2_A2_5035/1B-wave.csv
- Supplementary Data3_CAS Measurement/Batch61/TOF-ND2_A2_5035/AnisotropicRatio.RData
- Supplementary Data3_CAS Measurement/Batch61/TOF-ND2_A2_5035/AP.png
- Supplementary Data3_CAS Measurement/Batch61/TOF-ND2_A2_5035/Ca.png
- Supplementary Data3_CAS Measurement/Batch61/TOF-ND2_A2_5035/CV_AP.csv
- Supplementary Data3_CAS Measurement/Batch61/TOF-ND2_A2_5035/CV_AP.xlsx
- Supplementary Data3_CAS Measurement/Batch61/TOF-ND2_A2_5035/CV_Ca.csv
- Supplementary Data3_CAS Measurement/Batch61/TOF-ND2_A2_5035/CV_Ca.xlsx
- Supplementary Data3_CAS Measurement/Batch61/TOF-ND2_A3_5035/
- Supplementary Data3_CAS Measurement/Batch61/TOF-ND2_A3_5035/1A-wave.csv
- Supplementary Data3_CAS Measurement/Batch61/TOF-ND2_A3_5035/1B-wave.csv
- Supplementary Data3_CAS Measurement/Batch61/TOF-ND2_A3_5035/AnisotropicRatio.RData
- Supplementary Data3_CAS Measurement/Batch61/TOF-ND2_A3_5035/AP.png
- Supplementary Data3_CAS Measurement/Batch61/TOF-ND2_A3_5035/Ca.png
- Supplementary Data3_CAS Measurement/Batch61/TOF-ND2_A3_5035/CV_AP.csv
- Supplementary Data3_CAS Measurement/Batch61/TOF-ND2_A3_5035/CV_AP.xlsx
- Supplementary Data3_CAS Measurement/Batch61/TOF-ND2_A3_5035/CV_Ca.csv
- Supplementary Data3_CAS Measurement/Batch61/TOF-ND2_A3_5035/CV_Ca.xlsx
- Supplementary Data3_CAS Measurement/Batch61/TOF-ND2_A4_5050/
- Supplementary Data3_CAS Measurement/Batch61/TOF-ND2_A4_5050/1A-wave.csv
- Supplementary Data3_CAS Measurement/Batch61/TOF-ND2_A4_5050/1B-wave.csv
- Supplementary Data3_CAS Measurement/Batch61/TOF-ND2_A4_5050/AnisotropicRatio.RData
- Supplementary Data3_CAS Measurement/Batch61/TOF-ND2_A4_5050/AP.png
- Supplementary Data3_CAS Measurement/Batch61/TOF-ND2_A4_5050/Ca.png
- Supplementary Data3_CAS Measurement/Batch61/TOF-ND2_A4_5050/CV_AP.csv
- Supplementary Data3_CAS Measurement/Batch61/TOF-ND2_A4_5050/CV_AP.xlsx
- Supplementary Data3_CAS Measurement/Batch61/TOF-ND2_A4_5050/CV_Ca.csv
- Supplementary Data3_CAS Measurement/Batch61/TOF-ND2_A4_5050/CV_Ca.xlsx
- Supplementary Data3_CAS Measurement/Batch62/
- Supplementary Data3_CAS Measurement/Batch62/TOF-ND2_A1_5100/
- Supplementary Data3_CAS Measurement/Batch62/TOF-ND2_A1_5100/1A-wave.csv
- Supplementary Data3_CAS Measurement/Batch62/TOF-ND2_A1_5100/1B-wave.csv
- Supplementary Data3_CAS Measurement/Batch62/TOF-ND2_A2_5000/
- Supplementary Data3_CAS Measurement/Batch62/TOF-ND2_A2_5000/1A-wave.csv
- Supplementary Data3_CAS Measurement/Batch62/TOF-ND2_A2_5000/1B-wave.csv
- Supplementary Data3_CAS Measurement/Supplementary Data3_CAS Measurement.xlsx
