# Supplementary material for: Abnormal developmental trajectory and vulnerability to cardiac arrhythmias in tetralogy of Fallot with DiGeorge syndrome
Source: Commun Biol. 2023 Sep 22;6:969. doi: 10.1038/s42003-023-05344-6 (PMC10516936; doi:10.1038/s42003-023-05344-6)
Supplement: Supplementary file 6 — Supplementary Data 3 [file 42003_2023_5344_MOESM6_ESM.zip › Supplementary Data3_CAS Measurement/Batch36/Control2_A1_4990/1A-wave.csv]

1A : V(t) = D'(t) / BackgroundImage *100
D'(t) = WaveFiltered Value( Pixel-Filter=(3 x 3) Tcnst-Filter=10)
average	1.00
frm num	2048
position	[96][62]
background	191.00
total pixel	9
time	value1
0.00	0
5.00	-0.203607
10.00	-0.351949
15.00	-0.427283
20.00	-0.576527
25.00	-0.751568
30.00	-0.757854
35.00	-0.804233
40.00	-0.828521
45.00	-0.891103
50.00	-0.98233
55.00	-0.953905
60.00	-1.09121
65.00	-1.29041
70.00	-1.26608
75.00	-1.25
80.00	-1.39841
85.00	-1.31675
90.00	-1.27815
95.00	-1.30158
100.00	-1.42157
105.00	-1.41903
110.00	-1.48655
115.00	-1.54732
120.00	-1.51475
125.00	-1.65996
130.00	-1.74411
135.00	-1.82566
140.00	-1.86415
145.00	-1.765
150.00	-1.87355
155.00	-1.86653
160.00	-1.84276
165.00	-1.85046
170.00	-1.997
175.00	-2.00673
180.00	-2.10274
185.00	-2.11934
190.00	-2.12265
195.00	-2.16635
200.00	-2.10678
205.00	-2.25096
210.00	-2.17711
215.00	-2.16301
220.00	-2.15613
225.00	-2.01033
230.00	-2.05944
235.00	-1.91167
240.00	-2.00555
245.00	-1.99115
250.00	-1.96074
255.00	-1.97991
260.00	-1.99134
265.00	-1.93182
270.00	-1.93643
275.00	-1.89404
280.00	-2.00132
285.00	-2.04551
290.00	-2.0213
295.00	-2.02278
300.00	-2.04156
305.00	-2.0061
310.00	-2.12545
315.00	-2.16305
320.00	-2.18525
325.00	-2.10634
330.00	-2.15167
335.00	-2.06449
340.00	-2.06746
345.00	-2.07014
350.00	-1.98529
355.00	-1.98455
360.00	-2.01297
365.00	-2.0211
370.00	-2.07495
375.00	-2.02452
380.00	-2.01404
385.00	-2.02788
390.00	-1.91817
395.00	-1.91251
400.00	-2.02958
405.00	-2.14657
410.00	-2.14134
415.00	-2.1599
420.00	-2.08352
425.00	-2.1195
430.00	-2.05298
435.00	-2.09201
440.00	-2.20858
445.00	-2.20297
450.00	-2.2619
455.00	-2.38475
460.00	-2.41969
465.00	-2.38715
470.00	-2.44512
475.00	-2.4333
480.00	-2.3005
485.00	-2.20425
490.00	-2.18161
495.00	-2.0798
500.00	-2.04052
505.00	-2.09243
510.00	-2.03444
515.00	-2.01133
520.00	-1.88582
525.00	-1.83104
530.00	-1.74101
535.00	-1.77052
540.00	-1.72145
545.00	-1.70637
550.00	-1.6928
555.00	-1.77367
560.00	-1.77664
565.00	-1.68623
570.00	-1.7154
575.00	-1.61949
580.00	-1.53898
585.00	-1.6934
590.00	-1.63459
595.00	-1.44786
600.00	-1.27399
605.00	-1.05933
610.00	-0.871954
615.00	-0.773124
620.00	-0.631821
625.00	-0.498831
630.00	-0.332601
635.00	-0.246985
640.00	-0.181565
645.00	-0.128504
650.00	-0.133106
655.00	-0.061622
660.00	-0.0554598
665.00	0.0140769
670.00	0.0592079
675.00	0.0998258
680.00	0.200373
685.00	0.226874
690.00	0.180917
695.00	0.162826
700.00	0.111639
705.00	0.0597537
710.00	0.135221
715.00	0.18569
720.00	0.213659
725.00	0.250467
730.00	0.254507
735.00	0.246508
740.00	0.280031
745.00	0.275297
750.00	0.24195
755.00	0.177034
760.00	0.147696
765.00	0.132926
770.00	0.096364
775.00	-0.0354365
780.00	-0.0900662
785.00	-0.197406
790.00	-0.294012
795.00	-0.351871
800.00	-0.36904
805.00	-0.524108
810.00	-0.55314
815.00	-0.713068
820.00	-0.86282
825.00	-0.898702
830.00	-0.948448
835.00	-0.940863
840.00	-0.899133
845.00	-0.966287
850.00	-1.10235
855.00	-1.19572
860.00	-1.41937
865.00	-1.49268
870.00	-1.61683
875.00	-1.73437
880.00	-1.84017
885.00	-1.93538
890.00	-1.96872
895.00	-2.07435
900.00	-2.15197
905.00	-2.13456
910.00	-2.24106
915.00	-2.36599
920.00	-2.45516
925.00	-2.42489
930.00	-2.43254
935.00	-2.44525
940.00	-2.3927
945.00	-2.4443
950.00	-2.35112
955.00	-2.44759
960.00	-2.36572
965.00	-2.35021
970.00	-2.33043
975.00	-2.32426
980.00	-2.44669
985.00	-2.35327
990.00	-2.21684
995.00	-2.13477
1000.00	-2.14817
1005.00	-2.25331
1010.00	-2.30139
1015.00	-2.19923
1020.00	-2.21782
1025.00	-2.27527
1030.00	-2.29207
1035.00	-2.26647
1040.00	-2.14454
1045.00	-2.13951
1050.00	-2.10008
1055.00	-2.11694
1060.00	-2.1903
1065.00	-2.27959
1070.00	-2.19706
1075.00	-2.17515
1080.00	-2.06816
1085.00	-2.07077
1090.00	-2.16619
1095.00	-2.11828
1100.00	-2.15659
1105.00	-2.20853
1110.00	-2.21456
1115.00	-2.33051
1120.00	-2.37087
1125.00	-2.38393
1130.00	-2.2677
1135.00	-2.27362
1140.00	-2.27314
1145.00	-2.43558
1150.00	-2.49453
1155.00	-2.52431
1160.00	-2.56856
1165.00	-2.71892
1170.00	-2.65645
1175.00	-2.6235
1180.00	-2.72764
1185.00	-2.72247
1190.00	-2.75855
1195.00	-2.75611
1200.00	-2.75391
1205.00	-2.82174
1210.00	-2.77226
1215.00	-2.751
1220.00	-2.84821
1225.00	-2.83098
1230.00	-2.89693
1235.00	-2.81084
1240.00	-2.8788
1245.00	-2.92832
1250.00	-2.96126
1255.00	-2.99672
1260.00	-3.03446
1265.00	-2.98697
1270.00	-2.84534
1275.00	-2.77023
1280.00	-2.67355
1285.00	-2.7436
1290.00	-2.73684
1295.00	-2.83546
1300.00	-2.76134
1305.00	-2.64809
1310.00	-2.67415
1315.00	-2.60452
1320.00	-2.47205
1325.00	-2.37028
1330.00	-2.30196
1335.00	-2.29282
1340.00	-2.26714
1345.00	-2.33711
1350.00	-2.23138
1355.00	-2.2293
1360.00	-2.3845
1365.00	-2.53581
1370.00	-2.53819
1375.00	-2.50543
1380.00	-2.47013
1385.00	-2.42672
1390.00	-2.41675
1395.00	-2.38449
1400.00	-2.32638
1405.00	-2.39625
1410.00	-2.43585
1415.00	-2.4715
1420.00	-2.39305
1425.00	-2.44461
1430.00	-2.52592
1435.00	-2.63401
1440.00	-2.63239
1445.00	-2.62511
1450.00	-2.64183
1455.00	-2.67433
1460.00	-2.71522
1465.00	-2.6473
1470.00	-2.55128
1475.00	-2.53466
1480.00	-2.56624
1485.00	-2.53649
1490.00	-2.52717
1495.00	-2.55369
1500.00	-2.47284
1505.00	-2.38262
1510.00	-2.37705
1515.00	-2.37786
1520.00	-2.33205
1525.00	-2.29663
1530.00	-2.32293
1535.00	-2.35823
1540.00	-2.23876
1545.00	-2.25339
1550.00	-2.33055
1555.00	-2.24875
1560.00	-2.16931
1565.00	-2.10363
1570.00	-2.2074
1575.00	-1.9983
1580.00	-1.92645
1585.00	-1.90251
1590.00	-1.81697
1595.00	-1.7807
1600.00	-1.68989
1605.00	-1.46273
1610.00	-1.40954
1615.00	-1.35584
1620.00	-1.27261
1625.00	-1.15699
1630.00	-1.00638
1635.00	-0.952284
1640.00	-0.816334
1645.00	-0.827778
1650.00	-0.774087
1655.00	-0.754852
1660.00	-0.702636
1665.00	-0.696363
1670.00	-0.556919
1675.00	-0.536131
1680.00	-0.418527
1685.00	-0.405761
1690.00	-0.312829
1695.00	-0.40371
1700.00	-0.369156
1705.00	-0.303154
1710.00	-0.348464
1715.00	-0.48232
1720.00	-0.596974
1725.00	-0.57218
1730.00	-0.58477
1735.00	-0.508841
1740.00	-0.527765
1745.00	-0.573883
1750.00	-0.580486
1755.00	-0.702775
1760.00	-0.655766
1765.00	-0.526199
1770.00	-0.444493
1775.00	-0.370957
1780.00	-0.304774
1785.00	-0.338287
1790.00	-0.409171
1795.00	-0.490418
1800.00	-0.511184
1805.00	-0.500787
1810.00	-0.590324
1815.00	-0.682543
1820.00	-0.695731
1825.00	-0.765774
1830.00	-0.788091
1835.00	-0.819812
1840.00	-0.889081
1845.00	-0.980511
1850.00	-1.01044
1855.00	-1.05483
1860.00	-1.14714
1865.00	-1.21276
1870.00	-1.31254
1875.00	-1.43143
1880.00	-1.49771
1885.00	-1.56318
1890.00	-1.721
1895.00	-1.81068
1900.00	-1.80413
1905.00	-1.8506
1910.00	-1.91568
1915.00	-2.02662
1920.00	-2.06247
1925.00	-2.05401
1930.00	-2.1162
1935.00	-2.06165
1940.00	-2.11727
1945.00	-2.15569
1950.00	-2.18445
1955.00	-2.29177
1960.00	-2.30692
1965.00	-2.29147
1970.00	-2.24266
1975.00	-2.12893
1980.00	-2.17781
1985.00	-2.24508
1990.00	-2.34634
1995.00	-2.46075
2000.00	-2.51136
2005.00	-2.53364
2010.00	-2.58859
2015.00	-2.46935
2020.00	-2.41439
2025.00	-2.44055
2030.00	-2.42918
2035.00	-2.34333
2040.00	-2.25443
2045.00	-2.38967
2050.00	-2.61609
2055.00	-2.68025
2060.00	-2.73799
2065.00	-2.76088
2070.00	-2.7233
2075.00	-2.76511
2080.00	-2.83182
2085.00	-2.83369
2090.00	-2.87027
2095.00	-2.70541
2100.00	-2.77809
2105.00	-2.76788
2110.00	-2.84013
2115.00	-2.78881
2120.00	-2.73099
2125.00	-2.66731
2130.00	-2.59837
2135.00	-2.57123
2140.00	-2.45372
2145.00	-2.40614
2150.00	-2.34005
2155.00	-2.33292
2160.00	-2.34395
2165.00	-2.3248
2170.00	-2.40064
2175.00	-2.41072
2180.00	-2.37907
2185.00	-2.42621
2190.00	-2.46282
2195.00	-2.32707
2200.00	-2.46086
2205.00	-2.52309
2210.00	-2.40458
2215.00	-2.36191
2220.00	-2.41077
2225.00	-2.37912
2230.00	-2.42044
2235.00	-2.39945
2240.00	-2.43874
2245.00	-2.46828
2250.00	-2.44833
2255.00	-2.43619
2260.00	-2.40781
2265.00	-2.44044
2270.00	-2.44655
2275.00	-2.51021
2280.00	-2.48607
2285.00	-2.40034
2290.00	-2.41627
2295.00	-2.46551
2300.00	-2.52146
2305.00	-2.58927
2310.00	-2.58049
2315.00	-2.57258
2320.00	-2.60619
2325.00	-2.54918
2330.00	-2.57349
2335.00	-2.64773
2340.00	-2.55166
2345.00	-2.56409
2350.00	-2.55783
2355.00	-2.60455
2360.00	-2.49534
2365.00	-2.52504
2370.00	-2.48196
2375.00	-2.44901
2380.00	-2.54151
2385.00	-2.45025
2390.00	-2.47864
2395.00	-2.40529
2400.00	-2.43818
2405.00	-2.43869
2410.00	-2.43333
2415.00	-2.4925
2420.00	-2.49339
2425.00	-2.54074
2430.00	-2.47282
2435.00	-2.47568
2440.00	-2.43754
2445.00	-2.4672
2450.00	-2.38918
2455.00	-2.34224
2460.00	-2.29417
2465.00	-2.33817
2470.00	-2.32541
2475.00	-2.30229
2480.00	-2.29894
2485.00	-2.31337
2490.00	-2.16348
2495.00	-2.17982
2500.00	-2.1829
2505.00	-2.22639
2510.00	-2.2539
2515.00	-2.24375
2520.00	-2.35096
2525.00	-2.42418
2530.00	-2.44355
2535.00	-2.30972
2540.00	-2.38125
2545.00	-2.35837
2550.00	-2.28542
2555.00	-2.37101
2560.00	-2.53531
2565.00	-2.48538
2570.00	-2.48699
2575.00	-2.45353
2580.00	-2.37688
2585.00	-2.44169
2590.00	-2.41277
2595.00	-2.23548
2600.00	-2.13991
2605.00	-1.95501
2610.00	-1.86422
2615.00	-1.8814
2620.00	-1.7398
2625.00	-1.58327
2630.00	-1.4773
2635.00	-1.39356
2640.00	-1.32983
2645.00	-1.19103
2650.00	-1.06029
2655.00	-0.971717
2660.00	-0.944353
2665.00	-0.972082
2670.00	-0.915595
2675.00	-0.934565
2680.00	-0.899282
2685.00	-0.815171
2690.00	-0.756923
2695.00	-0.692865
2700.00	-0.75156
2705.00	-0.775299
2710.00	-0.779212
2715.00	-0.759464
2720.00	-0.718422
2725.00	-0.693118
2730.00	-0.652893
2735.00	-0.663229
2740.00	-0.74234
2745.00	-0.673923
2750.00	-0.54254
2755.00	-0.558094
2760.00	-0.548823
2765.00	-0.569566
2770.00	-0.547514
2775.00	-0.667282
2780.00	-0.600554
2785.00	-0.709201
2790.00	-0.731359
2795.00	-0.710579
2800.00	-0.901301
2805.00	-0.840258
2810.00	-0.837675
2815.00	-0.858619
2820.00	-0.894921
2825.00	-0.881055
2830.00	-0.827853
2835.00	-0.907953
2840.00	-0.916053
2845.00	-0.998967
2850.00	-1.10268
2855.00	-1.26582
2860.00	-1.40102
2865.00	-1.60996
2870.00	-1.81546
2875.00	-1.95968
2880.00	-1.94987
2885.00	-2.06902
2890.00	-2.10063
2895.00	-2.15234
2900.00	-2.10581
2905.00	-2.15119
2910.00	-2.15713
2915.00	-2.29628
2920.00	-2.29934
2925.00	-2.36609
2930.00	-2.4029
2935.00	-2.33713
2940.00	-2.28375
2945.00	-2.16009
2950.00	-2.10697
2955.00	-2.15805
2960.00	-2.19239
2965.00	-2.20003
2970.00	-2.18363
2975.00	-2.12815
2980.00	-2.11894
2985.00	-2.08739
2990.00	-2.13461
2995.00	-2.13057
3000.00	-2.07459
3005.00	-1.97766
3010.00	-1.9835
3015.00	-1.90149
3020.00	-1.96731
3025.00	-1.98582
3030.00	-2.00248
3035.00	-2.08728
3040.00	-1.9949
3045.00	-2.03392
3050.00	-2.10394
3055.00	-2.0797
3060.00	-2.0288
3065.00	-1.96554
3070.00	-1.9086
3075.00	-2.03769
3080.00	-2.03171
3085.00	-2.06705
3090.00	-2.02905
3095.00	-2.05884
3100.00	-2.06238
3105.00	-2.03648
3110.00	-1.97245
3115.00	-2.0777
3120.00	-1.99791
3125.00	-2.07735
3130.00	-2.0965
3135.00	-2.11372
3140.00	-2.16413
3145.00	-2.28512
3150.00	-2.39402
3155.00	-2.39312
3160.00	-2.32252
3165.00	-2.26478
3170.00	-2.37571
3175.00	-2.31848
3180.00	-2.33677
3185.00	-2.23108
3190.00	-2.26393
3195.00	-2.30514
3200.00	-2.49929
3205.00	-2.55186
3210.00	-2.59336
3215.00	-2.51436
3220.00	-2.52471
3225.00	-2.48748
3230.00	-2.48306
3235.00	-2.4849
3240.00	-2.44001
3245.00	-2.3938
3250.00	-2.48601
3255.00	-2.45847
3260.00	-2.48604
3265.00	-2.45267
3270.00	-2.48082
3275.00	-2.52942
3280.00	-2.47427
3285.00	-2.58752
3290.00	-2.48583
3295.00	-2.34778
3300.00	-2.2119
3305.00	-2.17104
3310.00	-2.15173
3315.00	-2.11108
3320.00	-2.12103
3325.00	-2.18816
3330.00	-2.17877
3335.00	-2.26339
3340.00	-2.29301
3345.00	-2.32549
3350.00	-2.4478
3355.00	-2.4299
3360.00	-2.50104
3365.00	-2.472
3370.00	-2.55639
3375.00	-2.47527
3380.00	-2.55933
3385.00	-2.51864
3390.00	-2.49365
3395.00	-2.44789
3400.00	-2.32527
3405.00	-2.32543
3410.00	-2.41284
3415.00	-2.43916
3420.00	-2.40466
3425.00	-2.40271
3430.00	-2.44167
3435.00	-2.47674
3440.00	-2.54902
3445.00	-2.5908
3450.00	-2.6284
3455.00	-2.5808
3460.00	-2.62522
3465.00	-2.58958
3470.00	-2.5924
3475.00	-2.65311
3480.00	-2.64377
3485.00	-2.75752
3490.00	-2.69701
3495.00	-2.53202
3500.00	-2.62786
3505.00	-2.61522
3510.00	-2.56894
3515.00	-2.48074
3520.00	-2.52935
3525.00	-2.60219
3530.00	-2.59212
3535.00	-2.58305
3540.00	-2.51672
3545.00	-2.52683
3550.00	-2.4952
3555.00	-2.40275
3560.00	-2.31954
3565.00	-2.29701
3570.00	-2.20111
3575.00	-2.20787
3580.00	-2.20233
3585.00	-2.19152
3590.00	-2.19924
3595.00	-2.13639
3600.00	-1.95184
3605.00	-1.71593
3610.00	-1.68395
3615.00	-1.54464
3620.00	-1.47162
3625.00	-1.22557
3630.00	-1.11464
3635.00	-1.11953
3640.00	-1.09483
3645.00	-1.01444
3650.00	-1.09333
3655.00	-0.97818
3660.00	-0.97344
3665.00	-0.97499
3670.00	-0.929847
3675.00	-0.825228
3680.00	-0.719436
3685.00	-0.65331
3690.00	-0.593796
3695.00	-0.604224
3700.00	-0.549619
3705.00	-0.570283
3710.00	-0.577245
3715.00	-0.734762
3720.00	-0.684555
3725.00	-0.825524
3730.00	-0.818597
3735.00	-0.719285
3740.00	-0.629905
3745.00	-0.590183
3750.00	-0.624242
3755.00	-0.521097
3760.00	-0.544613
3765.00	-0.571594
3770.00	-0.619147
3775.00	-0.661944
3780.00	-0.502672
3785.00	-0.516396
3790.00	-0.621824
3795.00	-0.734162
3800.00	-0.771275
3805.00	-0.787225
3810.00	-0.929561
3815.00	-0.947134
3820.00	-1.03276
3825.00	-1.104
3830.00	-1.13904
3835.00	-1.04258
3840.00	-0.984864
3845.00	-1.10744
3850.00	-1.10722
3855.00	-1.29318
3860.00	-1.3093
3865.00	-1.39943
3870.00	-1.48054
3875.00	-1.65244
3880.00	-1.71989
3885.00	-1.80387
3890.00	-1.84454
3895.00	-1.93932
3900.00	-2.03043
3905.00	-2.01936
3910.00	-2.10248
3915.00	-1.9504
3920.00	-1.86007
3925.00	-1.88931
3930.00	-1.93889
3935.00	-2.11149
3940.00	-2.15049
3945.00	-2.18558
3950.00	-2.25208
3955.00	-2.24211
3960.00	-2.24477
3965.00	-2.20645
3970.00	-2.3523
3975.00	-2.35558
3980.00	-2.40507
3985.00	-2.36235
3990.00	-2.30064
3995.00	-2.22182
4000.00	-2.15671
4005.00	-2.1621
4010.00	-2.23094
4015.00	-2.24635
4020.00	-2.16134
4025.00	-2.14299
4030.00	-2.14975
4035.00	-2.12675
4040.00	-2.22239
4045.00	-2.26193
4050.00	-2.20444
4055.00	-2.17015
4060.00	-2.16838
4065.00	-2.16678
4070.00	-2.20025
4075.00	-2.17801
4080.00	-2.21036
4085.00	-2.32091
4090.00	-2.3855
4095.00	-2.54253
4100.00	-2.52097
4105.00	-2.50157
4110.00	-2.48411
4115.00	-2.52074
4120.00	-2.43737
4125.00	-2.43796
4130.00	-2.43268
4135.00	-2.43956
4140.00	-2.41666
4145.00	-2.43677
4150.00	-2.44906
4155.00	-2.4543
4160.00	-2.39502
4165.00	-2.29514
4170.00	-2.37976
4175.00	-2.4501
4180.00	-2.41452
4185.00	-2.42903
4190.00	-2.38973
4195.00	-2.34855
4200.00	-2.26494
4205.00	-2.31186
4210.00	-2.37154
4215.00	-2.338
4220.00	-2.2729
4225.00	-2.29576
4230.00	-2.25233
4235.00	-2.30633
4240.00	-2.31421
4245.00	-2.2864
4250.00	-2.34281
4255.00	-2.3005
4260.00	-2.41367
4265.00	-2.39918
4270.00	-2.40941
4275.00	-2.33135
4280.00	-2.31346
4285.00	-2.36716
4290.00	-2.27588
4295.00	-2.21699
4300.00	-2.10582
4305.00	-2.10467
4310.00	-2.09781
4315.00	-2.17307
4320.00	-2.08375
4325.00	-2.23605
4330.00	-2.26841
4335.00	-2.29753
4340.00	-2.3121
4345.00	-2.27287
4350.00	-2.21428
4355.00	-2.31281
4360.00	-2.20951
4365.00	-2.2038
4370.00	-2.17539
4375.00	-2.208
4380.00	-2.26643
4385.00	-2.29575
4390.00	-2.32214
4395.00	-2.17137
4400.00	-2.17529
4405.00	-2.26026
4410.00	-2.23202
4415.00	-2.20661
4420.00	-2.20119
4425.00	-2.21958
4430.00	-2.29431
4435.00	-2.39065
4440.00	-2.33192
4445.00	-2.30815
4450.00	-2.14715
4455.00	-2.34546
4460.00	-2.32034
4465.00	-2.26864
4470.00	-2.28611
4475.00	-2.28437
4480.00	-2.45151
4485.00	-2.42742
4490.00	-2.59189
4495.00	-2.54213
4500.00	-2.5497
4505.00	-2.55069
4510.00	-2.51668
4515.00	-2.52679
4520.00	-2.62315
4525.00	-2.68079
4530.00	-2.58723
4535.00	-2.61356
4540.00	-2.74778
4545.00	-2.61844
4550.00	-2.60092
4555.00	-2.52117
4560.00	-2.54828
4565.00	-2.59595
4570.00	-2.5516
4575.00	-2.52913
4580.00	-2.63108
4585.00	-2.58321
4590.00	-2.42379
4595.00	-2.23376
4600.00	-2.02784
4605.00	-1.76106
4610.00	-1.52678
4615.00	-1.34502
4620.00	-1.2396
4625.00	-1.0342
4630.00	-0.936598
4635.00	-0.842938
4640.00	-0.787731
4645.00	-0.802035
4650.00	-0.669476
4655.00	-0.730509
4660.00	-0.715632
4665.00	-0.580078
4670.00	-0.591878
4675.00	-0.567594
4680.00	-0.598095
4685.00	-0.608093
4690.00	-0.570553
4695.00	-0.571671
4700.00	-0.619216
4705.00	-0.557295
4710.00	-0.536469
4715.00	-0.593352
4720.00	-0.598007
4725.00	-0.532389
4730.00	-0.455881
4735.00	-0.538274
4740.00	-0.589159
4745.00	-0.698946
4750.00	-0.687224
4755.00	-0.595233
4760.00	-0.652056
4765.00	-0.743919
4770.00	-0.721883
4775.00	-0.766041
4780.00	-0.730158
4785.00	-0.66296
4790.00	-0.637385
4795.00	-0.672541
4800.00	-0.721634
4805.00	-0.719279
4810.00	-0.740428
4815.00	-0.747828
4820.00	-0.777757
4825.00	-0.816328
4830.00	-0.903398
4835.00	-0.911953
4840.00	-1.02436
4845.00	-1.1488
4850.00	-1.19681
4855.00	-1.33309
4860.00	-1.60118
4865.00	-1.73774
4870.00	-2.00027
4875.00	-2.05621
4880.00	-2.02511
4885.00	-2.1251
4890.00	-2.04639
4895.00	-2.24314
4900.00	-2.17008
4905.00	-2.1974
4910.00	-2.30925
4915.00	-2.21794
4920.00	-2.30446
4925.00	-2.35907
4930.00	-2.26278
4935.00	-2.25174
4940.00	-2.22436
4945.00	-2.25207
4950.00	-2.18974
4955.00	-2.17438
4960.00	-2.14309
4965.00	-2.1673
4970.00	-2.18908
4975.00	-2.22613
4980.00	-2.25948
4985.00	-2.25459
4990.00	-2.36072
4995.00	-2.2759
5000.00	-2.31591
5005.00	-2.32283
5010.00	-2.31742
5015.00	-2.34164
5020.00	-2.19474
5025.00	-2.16142
5030.00	-2.09071
5035.00	-2.04452
5040.00	-2.11349
5045.00	-2.08248
5050.00	-2.17091
5055.00	-2.11089
5060.00	-2.14413
5065.00	-2.08097
5070.00	-2.16955
5075.00	-2.16784
5080.00	-2.15466
5085.00	-2.18352
5090.00	-2.21532
5095.00	-2.3021
5100.00	-2.14752
5105.00	-2.15964
5110.00	-2.18801
5115.00	-2.22517
5120.00	-2.21208
5125.00	-2.2352
5130.00	-2.27927
5135.00	-2.24914
5140.00	-2.25692
5145.00	-2.28137
5150.00	-2.33828
5155.00	-2.30806
5160.00	-2.15288
5165.00	-2.05394
5170.00	-2.17432
5175.00	-2.32338
5180.00	-2.20739
5185.00	-2.1728
5190.00	-2.12422
5195.00	-1.96998
5200.00	-1.91259
5205.00	-1.94821
5210.00	-2.03262
5215.00	-2.1435
5220.00	-2.12694
5225.00	-2.04804
5230.00	-2.05848
5235.00	-2.14931
5240.00	-2.03328
5245.00	-2.115
5250.00	-2.06638
5255.00	-2.16225
5260.00	-2.02747
5265.00	-2.10395
5270.00	-1.99827
5275.00	-1.9846
5280.00	-1.96066
5285.00	-1.97983
5290.00	-1.9331
5295.00	-2.05393
5300.00	-1.96488
5305.00	-1.95455
5310.00	-1.91034
5315.00	-1.87638
5320.00	-1.93307
5325.00	-2.00154
5330.00	-2.01081
5335.00	-2.12968
5340.00	-2.15523
5345.00	-2.13749
5350.00	-2.20879
5355.00	-2.09844
5360.00	-2.17947
5365.00	-2.09532
5370.00	-2.11266
5375.00	-2.15154
5380.00	-2.0411
5385.00	-2.04641
5390.00	-2.06865
5395.00	-2.00722
5400.00	-1.96356
5405.00	-1.98827
5410.00	-1.94651
5415.00	-1.98455
5420.00	-1.93735
5425.00	-1.98794
5430.00	-2.0102
5435.00	-2.00116
5440.00	-1.98719
5445.00	-2.00372
5450.00	-2.05349
5455.00	-2.04593
5460.00	-2.1322
5465.00	-2.22149
5470.00	-2.20294
5475.00	-2.15135
5480.00	-2.14564
5485.00	-2.1405
5490.00	-2.26967
5495.00	-2.30449
5500.00	-2.32418
5505.00	-2.33028
5510.00	-2.23686
5515.00	-2.29823
5520.00	-2.22547
5525.00	-2.29961
5530.00	-2.32561
5535.00	-2.33156
5540.00	-2.37764
5545.00	-2.43656
5550.00	-2.41978
5555.00	-2.46285
5560.00	-2.46089
5565.00	-2.57548
5570.00	-2.49827
5575.00	-2.47532
5580.00	-2.37322
5585.00	-2.28715
5590.00	-2.20968
5595.00	-2.09924
5600.00	-1.94749
5605.00	-1.82837
5610.00	-1.75606
5615.00	-1.53392
5620.00	-1.39216
5625.00	-1.25876
5630.00	-1.17942
5635.00	-1.03239
5640.00	-0.91752
5645.00	-0.837403
5650.00	-0.776932
5655.00	-0.891211
5660.00	-0.749734
5665.00	-0.727116
5670.00	-0.741665
5675.00	-0.801297
5680.00	-0.825879
5685.00	-0.871273
5690.00	-0.79578
5695.00	-0.844184
5700.00	-0.788852
5705.00	-0.803044
5710.00	-0.815817
5715.00	-0.902938
5720.00	-0.748654
5725.00	-0.743596
5730.00	-0.849574
5735.00	-0.863511
5740.00	-0.97495
5745.00	-0.970532
5750.00	-0.93747
5755.00	-0.901896
5760.00	-0.939688
5765.00	-0.944614
5770.00	-0.931595
5775.00	-0.93733
5780.00	-0.942492
5785.00	-0.982041
5790.00	-0.994367
5795.00	-0.970555
5800.00	-1.11201
5805.00	-1.15206
5810.00	-1.20556
5815.00	-1.13736
5820.00	-1.12833
5825.00	-1.23074
5830.00	-1.27055
5835.00	-1.20749
5840.00	-1.30198
5845.00	-1.37539
5850.00	-1.56362
5855.00	-1.69231
5860.00	-1.8314
5865.00	-1.8984
5870.00	-1.97034
5875.00	-1.98855
5880.00	-2.15619
5885.00	-2.28961
5890.00	-2.45041
5895.00	-2.42061
5900.00	-2.46942
5905.00	-2.42608
5910.00	-2.49761
5915.00	-2.61434
5920.00	-2.62632
5925.00	-2.59056
5930.00	-2.57584
5935.00	-2.63821
5940.00	-2.63617
5945.00	-2.61688
5950.00	-2.61697
5955.00	-2.43672
5960.00	-2.39083
5965.00	-2.47752
5970.00	-2.57881
5975.00	-2.61179
5980.00	-2.67057
5985.00	-2.61294
5990.00	-2.45054
5995.00	-2.49635
6000.00	-2.47359
6005.00	-2.36585
6010.00	-2.36777
6015.00	-2.35206
6020.00	-2.18666
6025.00	-2.14833
6030.00	-2.01494
6035.00	-2.02287
6040.00	-2.03001
6045.00	-2.08879
6050.00	-2.20568
6055.00	-2.14218
6060.00	-2.06176
6065.00	-2.04174
6070.00	-1.98881
6075.00	-2.0459
6080.00	-2.20198
6085.00	-2.23193
6090.00	-2.43922
6095.00	-2.47453
6100.00	-2.41905
6105.00	-2.45638
6110.00	-2.53069
6115.00	-2.6383
6120.00	-2.6188
6125.00	-2.5198
6130.00	-2.3958
6135.00	-2.31911
6140.00	-2.32571
6145.00	-2.37237
6150.00	-2.41436
6155.00	-2.39399
6160.00	-2.51526
6165.00	-2.46734
6170.00	-2.45912
6175.00	-2.42263
6180.00	-2.45378
6185.00	-2.45273
6190.00	-2.62631
6195.00	-2.58474
6200.00	-2.5415
6205.00	-2.57822
6210.00	-2.71598
6215.00	-2.67707
6220.00	-2.68278
6225.00	-2.73446
6230.00	-2.6937
6235.00	-2.59885
6240.00	-2.68219
6245.00	-2.66412
6250.00	-2.61876
6255.00	-2.56631
6260.00	-2.66454
6265.00	-2.64241
6270.00	-2.57596
6275.00	-2.58596
6280.00	-2.57751
6285.00	-2.56991
6290.00	-2.63869
6295.00	-2.56097
6300.00	-2.65973
6305.00	-2.7777
6310.00	-2.74426
6315.00	-2.77234
6320.00	-2.69871
6325.00	-2.61499
6330.00	-2.63854
6335.00	-2.68883
6340.00	-2.86206
6345.00	-2.88417
6350.00	-2.85754
6355.00	-2.90919
6360.00	-2.94986
6365.00	-2.95156
6370.00	-2.96472
6375.00	-2.88931
6380.00	-2.83889
6385.00	-2.83423
6390.00	-2.84167
6395.00	-2.77856
6400.00	-2.93119
6405.00	-2.90567
6410.00	-2.87688
6415.00	-2.90333
6420.00	-2.86896
6425.00	-2.90202
6430.00	-2.92013
6435.00	-2.97134
6440.00	-2.80801
6445.00	-2.74827
6450.00	-2.7294
6455.00	-2.57281
6460.00	-2.55404
6465.00	-2.49642
6470.00	-2.62491
6475.00	-2.4904
6480.00	-2.34607
6485.00	-2.43142
6490.00	-2.38607
6495.00	-2.41506
6500.00	-2.41788
6505.00	-2.42624
6510.00	-2.30578
6515.00	-2.23808
6520.00	-2.27606
6525.00	-2.26369
6530.00	-2.22348
6535.00	-2.22801
6540.00	-2.2728
6545.00	-2.22004
6550.00	-2.32381
6555.00	-2.30085
6560.00	-2.26856
6565.00	-2.24531
6570.00	-2.31746
6575.00	-2.33004
6580.00	-2.32391
6585.00	-2.44056
6590.00	-2.35939
6595.00	-2.21653
6600.00	-2.23921
6605.00	-2.22471
6610.00	-2.16512
6615.00	-2.00097
6620.00	-1.75433
6625.00	-1.55563
6630.00	-1.42334
6635.00	-1.49624
6640.00	-1.38152
6645.00	-1.35972
6650.00	-1.11322
6655.00	-1.08915
6660.00	-0.997691
6665.00	-0.990999
6670.00	-1.03152
6675.00	-0.998172
6680.00	-0.968163
6685.00	-0.952789
6690.00	-0.921501
6695.00	-0.96315
6700.00	-1.00063
6705.00	-0.999465
6710.00	-1.04495
6715.00	-0.99863
6720.00	-1.08492
6725.00	-1.01715
6730.00	-0.991061
6735.00	-1.06066
6740.00	-1.12329
6745.00	-1.00515
6750.00	-1.07915
6755.00	-1.0585
6760.00	-1.08063
6765.00	-1.0831
6770.00	-1.01551
6775.00	-1.08848
6780.00	-1.05525
6785.00	-1.01954
6790.00	-0.964122
6795.00	-1.07132
6800.00	-0.958368
6805.00	-0.967243
6810.00	-0.9985
6815.00	-1.05572
6820.00	-1.05486
6825.00	-1.1588
6830.00	-1.17672
6835.00	-1.19284
6840.00	-1.21317
6845.00	-1.30128
6850.00	-1.43875
6855.00	-1.52175
6860.00	-1.68371
6865.00	-1.72477
6870.00	-1.76753
6875.00	-1.88164
6880.00	-1.94363
6885.00	-1.98777
6890.00	-2.11477
6895.00	-2.1069
6900.00	-2.06491
6905.00	-2.17837
6910.00	-2.21068
6915.00	-2.25139
6920.00	-2.18914
6925.00	-2.24364
6930.00	-2.30433
6935.00	-2.37639
6940.00	-2.38308
6945.00	-2.34838
6950.00	-2.49167
6955.00	-2.45774
6960.00	-2.50284
6965.00	-2.58996
6970.00	-2.67419
6975.00	-2.61619
6980.00	-2.59308
6985.00	-2.55483
6990.00	-2.4855
6995.00	-2.6558
7000.00	-2.66364
7005.00	-2.62415
7010.00	-2.67587
7015.00	-2.72824
7020.00	-2.72301
7025.00	-2.69504
7030.00	-2.64659
7035.00	-2.64953
7040.00	-2.67544
7045.00	-2.73367
7050.00	-2.73954
7055.00	-2.64592
7060.00	-2.66638
7065.00	-2.6208
7070.00	-2.59141
7075.00	-2.59987
7080.00	-2.59584
7085.00	-2.58641
7090.00	-2.61863
7095.00	-2.52547
7100.00	-2.59869
7105.00	-2.61224
7110.00	-2.58953
7115.00	-2.63889
7120.00	-2.71241
7125.00	-2.65641
7130.00	-2.65255
7135.00	-2.65489
7140.00	-2.68609
7145.00	-2.77815
7150.00	-2.73303
7155.00	-2.76805
7160.00	-2.74139
7165.00	-2.79302
7170.00	-2.76968
7175.00	-2.76613
7180.00	-2.70476
7185.00	-2.7426
7190.00	-2.8232
7195.00	-2.72121
7200.00	-2.85631
7205.00	-2.80919
7210.00	-2.72024
7215.00	-2.72163
7220.00	-2.74033
7225.00	-2.69318
7230.00	-2.84271
7235.00	-2.92493
7240.00	-3.09201
7245.00	-3.00386
7250.00	-2.98271
7255.00	-3.01021
7260.00	-3.10477
7265.00	-3.0328
7270.00	-3.03784
7275.00	-3.03074
7280.00	-2.91382
7285.00	-2.90749
7290.00	-2.89597
7295.00	-2.89142
7300.00	-2.85824
7305.00	-2.90401
7310.00	-3.02664
7315.00	-2.96248
7320.00	-2.96292
7325.00	-2.83533
7330.00	-2.82521
7335.00	-2.85683
7340.00	-2.87946
7345.00	-2.99291
7350.00	-3.00194
7355.00	-3.10896
7360.00	-3.04821
7365.00	-2.90046
7370.00	-2.88964
7375.00	-2.95554
7380.00	-2.90431
7385.00	-2.89893
7390.00	-3.03952
7395.00	-3.02062
7400.00	-3.01524
7405.00	-3.0104
7410.00	-2.96532
7415.00	-2.97711
7420.00	-2.70848
7425.00	-2.65288
7430.00	-2.661
7435.00	-2.67414
7440.00	-2.77903
7445.00	-2.75709
7450.00	-2.66754
7455.00	-2.62766
7460.00	-2.54523
7465.00	-2.62811
7470.00	-2.68526
7475.00	-2.67851
7480.00	-2.66662
7485.00	-2.62684
7490.00	-2.7481
7495.00	-2.67689
7500.00	-2.70589
7505.00	-2.73198
7510.00	-2.78456
7515.00	-2.76206
7520.00	-2.87562
7525.00	-2.90219
7530.00	-2.87375
7535.00	-2.88888
7540.00	-2.8385
7545.00	-2.92114
7550.00	-3.00134
7555.00	-3.00371
7560.00	-2.93603
7565.00	-2.91002
7570.00	-2.73537
7575.00	-2.72361
7580.00	-2.63741
7585.00	-2.70525
7590.00	-2.67906
7595.00	-2.5275
7600.00	-2.40855
7605.00	-2.26077
7610.00	-2.16267
7615.00	-2.23727
7620.00	-2.14153
7625.00	-2.09026
7630.00	-2.11393
7635.00	-1.9258
7640.00	-1.77976
7645.00	-1.71231
7650.00	-1.57017
7655.00	-1.5295
7660.00	-1.5278
7665.00	-1.50882
7670.00	-1.46847
7675.00	-1.35071
7680.00	-1.36107
7685.00	-1.42857
7690.00	-1.4835
7695.00	-1.44568
7700.00	-1.48727
7705.00	-1.40835
7710.00	-1.34896
7715.00	-1.14425
7720.00	-1.12872
7725.00	-1.14965
7730.00	-1.18012
7735.00	-1.14937
7740.00	-1.17405
7745.00	-1.05664
7750.00	-1.11968
7755.00	-1.15314
7760.00	-1.11346
7765.00	-1.101
7770.00	-1.1247
7775.00	-1.09368
7780.00	-1.18791
7785.00	-1.20292
7790.00	-1.32114
7795.00	-1.35773
7800.00	-1.30922
7805.00	-1.27719
7810.00	-1.28909
7815.00	-1.34052
7820.00	-1.38098
7825.00	-1.32433
7830.00	-1.37223
7835.00	-1.3339
7840.00	-1.41576
7845.00	-1.44288
7850.00	-1.59528
7855.00	-1.66263
7860.00	-1.78723
7865.00	-1.88774
7870.00	-2.0131
7875.00	-2.07939
7880.00	-2.01688
7885.00	-2.09443
7890.00	-2.12931
7895.00	-2.20725
7900.00	-2.40537
7905.00	-2.38589
7910.00	-2.37418
7915.00	-2.47417
7920.00	-2.57579
7925.00	-2.60908
7930.00	-2.65649
7935.00	-2.61772
7940.00	-2.66426
7945.00	-2.73524
7950.00	-2.64206
7955.00	-2.75598
7960.00	-2.70726
7965.00	-2.76812
7970.00	-2.70655
7975.00	-2.6744
7980.00	-2.84908
7985.00	-2.93067
7990.00	-2.93428
7995.00	-2.93754
8000.00	-2.87648
8005.00	-2.92624
8010.00	-2.86049
8015.00	-2.80713
8020.00	-2.922
8025.00	-3.09519
8030.00	-3.13471
8035.00	-3.11792
8040.00	-3.09118
8045.00	-3.07874
8050.00	-3.20135
8055.00	-3.18954
8060.00	-3.12073
8065.00	-3.02971
8070.00	-3.02924
8075.00	-2.94156
8080.00	-2.98481
8085.00	-2.91902
8090.00	-2.86563
8095.00	-2.73614
8100.00	-2.80575
8105.00	-2.81022
8110.00	-2.80261
8115.00	-2.83649
8120.00	-2.83789
8125.00	-2.7228
8130.00	-2.68322
8135.00	-2.70576
8140.00	-2.73769
8145.00	-2.6268
8150.00	-2.68408
8155.00	-2.66
8160.00	-2.58015
8165.00	-2.51411
8170.00	-2.48957
8175.00	-2.5024
8180.00	-2.54884
8185.00	-2.63718
8190.00	-2.67015
8195.00	-2.66491
8200.00	-2.72419
8205.00	-2.68447
8210.00	-2.69525
8215.00	-2.73404
8220.00	-2.73987
8225.00	-2.73348
8230.00	-2.76264
8235.00	-2.83541
8240.00	-2.8311
8245.00	-2.82722
8250.00	-2.75974
8255.00	-2.79209
8260.00	-2.82702
8265.00	-2.71302
8270.00	-2.5697
8275.00	-2.58032
8280.00	-2.55499
8285.00	-2.54963
8290.00	-2.50991
8295.00	-2.43926
8300.00	-2.4862
8305.00	-2.40628
8310.00	-2.36926
8315.00	-2.51628
8320.00	-2.57879
8325.00	-2.60014
8330.00	-2.59609
8335.00	-2.62153
8340.00	-2.59789
8345.00	-2.69296
8350.00	-2.69126
8355.00	-2.86425
8360.00	-2.83379
8365.00	-2.85291
8370.00	-2.75959
8375.00	-2.84431
8380.00	-2.78675
8385.00	-2.65351
8390.00	-2.71975
8395.00	-2.78518
8400.00	-2.78008
8405.00	-2.76967
8410.00	-2.69049
8415.00	-2.71231
8420.00	-2.69122
8425.00	-2.77696
8430.00	-2.75522
8435.00	-2.66004
8440.00	-2.70817
8445.00	-2.7224
8450.00	-2.77012
8455.00	-2.81306
8460.00	-2.79353
8465.00	-2.90976
8470.00	-2.94455
8475.00	-2.94096
8480.00	-2.87374
8485.00	-2.9645
8490.00	-2.79021
8495.00	-2.81951
8500.00	-2.69463
8505.00	-2.80911
8510.00	-2.74926
8515.00	-2.60813
8520.00	-2.61491
8525.00	-2.75482
8530.00	-2.76439
8535.00	-2.6741
8540.00	-2.75573
8545.00	-2.82338
8550.00	-2.75628
8555.00	-2.84133
8560.00	-2.83643
8565.00	-3.02399
8570.00	-3.059
8575.00	-3.07305
8580.00	-2.95772
8585.00	-2.99935
8590.00	-3.00192
8595.00	-2.8937
8600.00	-2.6276
8605.00	-2.4521
8610.00	-2.38141
8615.00	-2.23053
8620.00	-2.10055
8625.00	-2.00103
8630.00	-2.01035
8635.00	-1.89657
8640.00	-1.85817
8645.00	-1.76543
8650.00	-1.64706
8655.00	-1.43
8660.00	-1.37426
8665.00	-1.30664
8670.00	-1.23997
8675.00	-1.12179
8680.00	-1.21321
8685.00	-1.24896
8690.00	-1.16479
8695.00	-1.13557
8700.00	-1.13254
8705.00	-1.14145
8710.00	-1.17274
8715.00	-1.03801
8720.00	-1.06219
8725.00	-1.12468
8730.00	-1.05293
8735.00	-0.970906
8740.00	-1.08906
8745.00	-1.1314
8750.00	-1.09389
8755.00	-1.16484
8760.00	-1.21706
8765.00	-1.26405
8770.00	-1.18419
8775.00	-1.28683
8780.00	-1.2105
8785.00	-1.23488
8790.00	-1.2801
8795.00	-1.21026
8800.00	-1.25212
8805.00	-1.29561
8810.00	-1.25331
8815.00	-1.23851
8820.00	-1.231
8825.00	-1.23589
8830.00	-1.30427
8835.00	-1.38908
8840.00	-1.41306
8845.00	-1.55099
8850.00	-1.65767
8855.00	-1.85258
8860.00	-1.93492
8865.00	-1.98575
8870.00	-2.01405
8875.00	-2.05698
8880.00	-2.07234
8885.00	-2.10943
8890.00	-2.12536
8895.00	-2.12225
8900.00	-2.35796
8905.00	-2.39558
8910.00	-2.44689
8915.00	-2.44653
8920.00	-2.53928
8925.00	-2.59949
8930.00	-2.76421
8935.00	-2.79029
8940.00	-2.77304
8945.00	-2.9204
8950.00	-2.90759
8955.00	-2.87861
8960.00	-2.92234
8965.00	-2.83371
8970.00	-2.75395
8975.00	-2.71125
8980.00	-2.69608
8985.00	-2.64172
8990.00	-2.5986
8995.00	-2.58889
9000.00	-2.64995
9005.00	-2.70491
9010.00	-2.85327
9015.00	-2.92862
9020.00	-2.94407
9025.00	-2.90563
9030.00	-2.95829
9035.00	-2.87188
9040.00	-2.86975
9045.00	-2.87364
9050.00	-2.87132
9055.00	-2.79362
9060.00	-2.78185
9065.00	-2.67237
9070.00	-2.65528
9075.00	-2.65735
9080.00	-2.59522
9085.00	-2.66729
9090.00	-2.59835
9095.00	-2.5712
9100.00	-2.47115
9105.00	-2.50327
9110.00	-2.51472
9115.00	-2.52503
9120.00	-2.52849
9125.00	-2.61305
9130.00	-2.59025
9135.00	-2.60464
9140.00	-2.58851
9145.00	-2.6147
9150.00	-2.61501
9155.00	-2.66765
9160.00	-2.73247
9165.00	-2.77918
9170.00	-2.79794
9175.00	-2.84392
9180.00	-2.85621
9185.00	-2.84401
9190.00	-2.88538
9195.00	-2.78881
9200.00	-2.78334
9205.00	-2.63299
9210.00	-2.61984
9215.00	-2.67781
9220.00	-2.61363
9225.00	-2.60823
9230.00	-2.55683
9235.00	-2.5513
9240.00	-2.50559
9245.00	-2.53426
9250.00	-2.5368
9255.00	-2.52745
9260.00	-2.52485
9265.00	-2.55741
9270.00	-2.66235
9275.00	-2.59972
9280.00	-2.63643
9285.00	-2.61712
9290.00	-2.69863
9295.00	-2.60328
9300.00	-2.57565
9305.00	-2.60313
9310.00	-2.72095
9315.00	-2.77462
9320.00	-2.8113
9325.00	-2.8094
9330.00	-2.73788
9335.00	-2.63862
9340.00	-2.60163
9345.00	-2.51017
9350.00	-2.52675
9355.00	-2.53586
9360.00	-2.49751
9365.00	-2.52117
9370.00	-2.51339
9375.00	-2.61109
9380.00	-2.5594
9385.00	-2.62923
9390.00	-2.60482
9395.00	-2.66429
9400.00	-2.70036
9405.00	-2.80845
9410.00	-2.70795
9415.00	-2.78619
9420.00	-2.76935
9425.00	-2.81237
9430.00	-2.822
9435.00	-2.89466
9440.00	-2.83207
9445.00	-2.84555
9450.00	-2.90421
9455.00	-3.02682
9460.00	-3.01501
9465.00	-3.06836
9470.00	-3.02331
9475.00	-3.08747
9480.00	-3.09868
9485.00	-3.22511
9490.00	-3.23419
9495.00	-3.14346
9500.00	-3.1258
9505.00	-3.1099
9510.00	-3.08978
9515.00	-3.06003
9520.00	-3.08562
9525.00	-3.15518
9530.00	-3.11308
9535.00	-3.17408
9540.00	-3.15917
9545.00	-3.13994
9550.00	-3.111
9555.00	-3.21293
9560.00	-3.24649
9565.00	-3.20108
9570.00	-3.23583
9575.00	-3.22056
9580.00	-3.23591
9585.00	-3.16247
9590.00	-2.9742
9595.00	-2.83385
9600.00	-2.74825
9605.00	-2.52578
9610.00	-2.34301
9615.00	-2.14943
9620.00	-2.02175
9625.00	-2.01155
9630.00	-1.88602
9635.00	-1.81376
9640.00	-1.81854
9645.00	-1.79375
9650.00	-1.76563
9655.00	-1.65306
9660.00	-1.59828
9665.00	-1.57807
9670.00	-1.51916
9675.00	-1.40796
9680.00	-1.40097
9685.00	-1.30741
9690.00	-1.25811
9695.00	-1.30682
9700.00	-1.28085
9705.00	-1.21675
9710.00	-1.24633
9715.00	-1.17405
9720.00	-1.11482
9725.00	-1.11969
9730.00	-1.10661
9735.00	-1.09485
9740.00	-1.09589
9745.00	-1.155
9750.00	-1.15003
9755.00	-1.3259
9760.00	-1.33292
9765.00	-1.24035
9770.00	-1.03487
9775.00	-1.12336
9780.00	-1.17973
9785.00	-1.19555
9790.00	-1.30869
9795.00	-1.31744
9800.00	-1.3544
9805.00	-1.29458
9810.00	-1.37455
9815.00	-1.33017
9820.00	-1.42403
9825.00	-1.49687
9830.00	-1.56824
9835.00	-1.51613
9840.00	-1.67865
9845.00	-1.7493
9850.00	-1.73144
9855.00	-1.84334
9860.00	-1.9266
9865.00	-1.97827
9870.00	-1.96078
9875.00	-2.07302
9880.00	-2.20894
9885.00	-2.27892
9890.00	-2.30117
9895.00	-2.23394
9900.00	-2.37122
9905.00	-2.39006
9910.00	-2.45356
9915.00	-2.4758
9920.00	-2.51327
9925.00	-2.483
9930.00	-2.42667
9935.00	-2.37016
9940.00	-2.47637
9945.00	-2.50796
9950.00	-2.61202
9955.00	-2.50789
[truncated: 56 more rows]
