# Supplementary material for: Abnormal developmental trajectory and vulnerability to cardiac arrhythmias in tetralogy of Fallot with DiGeorge syndrome
Source: Commun Biol. 2023 Sep 22;6:969. doi: 10.1038/s42003-023-05344-6 (PMC10516936; doi:10.1038/s42003-023-05344-6)
Supplement: Supplementary file 6 — Supplementary Data 3 [file 42003_2023_5344_MOESM6_ESM.zip › Supplementary Data3_CAS Measurement/Batch36/Control2_A1_4990/1B-wave.csv]

1B : V(t) = D'(t) / BackgroundImage *100
D'(t) = WaveFiltered Value( Pixel-Filter=(3 x 3) Tcnst-Filter=10)
average	1.00
frm num	2048
position	[89][63]
background	253.11
total pixel	9
time	value1
0.00	0
5.00	0.179982
10.00	0.337577
15.00	0.426734
20.00	0.524535
25.00	0.599386
30.00	0.833565
35.00	0.895073
40.00	0.858243
45.00	0.772419
50.00	0.717126
55.00	0.684922
60.00	0.655938
65.00	0.564005
70.00	0.564672
75.00	0.534544
80.00	0.507428
85.00	0.465465
90.00	0.366241
95.00	0.145244
100.00	0.034144
105.00	-0.0834056
110.00	-0.19798
115.00	-0.265978
120.00	-0.331567
125.00	-0.460833
130.00	-0.612292
135.00	-0.752994
140.00	-0.844508
145.00	-0.92687
150.00	-0.974657
155.00	-1.11424
160.00	-1.24865
165.00	-1.45741
170.00	-1.53994
175.00	-1.7064
180.00	-1.73769
185.00	-1.89755
190.00	-1.97118
195.00	-2.10769
200.00	-2.22616
205.00	-2.37668
210.00	-2.56921
215.00	-2.59324
220.00	-2.67193
225.00	-2.79104
230.00	-2.84556
235.00	-3.09217
240.00	-3.22194
245.00	-3.33434
250.00	-3.44427
255.00	-3.52566
260.00	-3.65158
265.00	-3.72102
270.00	-3.80546
275.00	-3.92974
280.00	-3.97575
285.00	-4.05227
290.00	-4.12992
295.00	-4.12518
300.00	-4.15165
305.00	-4.17107
310.00	-4.28952
315.00	-4.3654
320.00	-4.51271
325.00	-4.57943
330.00	-4.57803
335.00	-4.73041
340.00	-4.85878
345.00	-4.95674
350.00	-5.12393
355.00	-5.16027
360.00	-5.27637
365.00	-5.38526
370.00	-5.47009
375.00	-5.50692
380.00	-5.64543
385.00	-5.71302
390.00	-5.70801
395.00	-5.74739
400.00	-5.80478
405.00	-5.90034
410.00	-5.96878
415.00	-6.0172
420.00	-6.10907
425.00	-6.1742
430.00	-6.2372
435.00	-6.40365
440.00	-6.41297
445.00	-6.43454
450.00	-6.39249
455.00	-6.36781
460.00	-6.49047
465.00	-6.52185
470.00	-6.56764
475.00	-6.50789
480.00	-6.58142
485.00	-6.63443
490.00	-6.67775
495.00	-6.76941
500.00	-6.84313
505.00	-6.82168
510.00	-6.90773
515.00	-6.95444
520.00	-7.00966
525.00	-7.02423
530.00	-7.13831
535.00	-7.22343
540.00	-7.19907
545.00	-7.21665
550.00	-7.29832
555.00	-7.3411
560.00	-7.42349
565.00	-7.35279
570.00	-7.3111
575.00	-7.32626
580.00	-7.30039
585.00	-7.03128
590.00	-6.55203
595.00	-5.9978
600.00	-5.33656
605.00	-4.70633
610.00	-4.05571
615.00	-3.45699
620.00	-2.87863
625.00	-2.28348
630.00	-1.57664
635.00	-1.0195
640.00	-0.439064
645.00	0.0921125
650.00	0.535052
655.00	0.951257
660.00	1.49704
665.00	2.00581
670.00	2.44175
675.00	2.97019
680.00	3.32725
685.00	3.72324
690.00	4.12352
695.00	4.475
700.00	4.80449
705.00	5.19762
710.00	5.54265
715.00	5.73026
720.00	6.06154
725.00	6.30262
730.00	6.55471
735.00	6.84744
740.00	7.20308
745.00	7.45731
750.00	7.77831
755.00	8.09354
760.00	8.27628
765.00	8.39686
770.00	8.61951
775.00	8.80672
780.00	9.00155
785.00	9.25592
790.00	9.40583
795.00	9.59782
800.00	9.73549
805.00	9.86818
810.00	9.99637
815.00	10.1117
820.00	10.22
825.00	10.2559
830.00	10.3453
835.00	10.2941
840.00	10.2656
845.00	10.2267
850.00	10.1479
855.00	10.0857
860.00	10.1438
865.00	10.1347
870.00	9.9641
875.00	9.91589
880.00	9.78031
885.00	9.56172
890.00	9.33426
895.00	9.15588
900.00	8.9251
905.00	8.6735
910.00	8.55681
915.00	8.3596
920.00	8.17334
925.00	7.97936
930.00	7.7521
935.00	7.50366
940.00	7.25374
945.00	7.00246
950.00	6.74559
955.00	6.54074
960.00	6.40027
965.00	6.19923
970.00	5.87342
975.00	5.63288
980.00	5.42077
985.00	5.21232
990.00	4.97204
995.00	4.73383
1000.00	4.5853
1005.00	4.4121
1010.00	4.22989
1015.00	4.07029
1020.00	3.9047
1025.00	3.77323
1030.00	3.54077
1035.00	3.31839
1040.00	3.07874
1045.00	2.97279
1050.00	2.71502
1055.00	2.49181
1060.00	2.22507
1065.00	2.0289
1070.00	1.89625
1075.00	1.71979
1080.00	1.51708
1085.00	1.43122
1090.00	1.35395
1095.00	1.21855
1100.00	1.00451
1105.00	0.68896
1110.00	0.483979
1115.00	0.268768
1120.00	0.105807
1125.00	-0.124264
1130.00	-0.370837
1135.00	-0.531295
1140.00	-0.62303
1145.00	-0.71876
1150.00	-0.883934
1155.00	-1.00186
1160.00	-1.11239
1165.00	-1.20308
1170.00	-1.2847
1175.00	-1.37572
1180.00	-1.62007
1185.00	-1.6556
1190.00	-1.99048
1195.00	-2.13384
1200.00	-2.25408
1205.00	-2.40181
1210.00	-2.49086
1215.00	-2.57979
1220.00	-2.72568
1225.00	-2.87892
1230.00	-3.01245
1235.00	-3.15897
1240.00	-3.22937
1245.00	-3.45077
1250.00	-3.61052
1255.00	-3.7543
1260.00	-3.89687
1265.00	-3.99884
1270.00	-4.09501
1275.00	-4.20789
1280.00	-4.2612
1285.00	-4.35747
1290.00	-4.41338
1295.00	-4.39786
1300.00	-4.44534
1305.00	-4.58465
1310.00	-4.63102
1315.00	-4.7342
1320.00	-4.83585
1325.00	-5.01073
1330.00	-5.18569
1335.00	-5.26853
1340.00	-5.30357
1345.00	-5.35706
1350.00	-5.37008
1355.00	-5.49594
1360.00	-5.49068
1365.00	-5.56058
1370.00	-5.65421
1375.00	-5.7297
1380.00	-5.74936
1385.00	-5.83728
1390.00	-5.95593
1395.00	-5.9793
1400.00	-6.00472
1405.00	-6.03199
1410.00	-6.08288
1415.00	-6.14184
1420.00	-6.20808
1425.00	-6.27208
1430.00	-6.37358
1435.00	-6.46932
1440.00	-6.31405
1445.00	-6.32795
1450.00	-6.39752
1455.00	-6.51282
1460.00	-6.55513
1465.00	-6.5537
1470.00	-6.58753
1475.00	-6.67066
1480.00	-6.75864
1485.00	-6.76759
1490.00	-6.88538
1495.00	-6.95189
1500.00	-6.98541
1505.00	-7.04631
1510.00	-7.06161
1515.00	-7.18512
1520.00	-7.30068
1525.00	-7.39589
1530.00	-7.41574
1535.00	-7.438
1540.00	-7.4668
1545.00	-7.57614
1550.00	-7.5604
1555.00	-7.57258
1560.00	-7.61427
1565.00	-7.56399
1570.00	-7.51435
1575.00	-7.46529
1580.00	-7.44308
1585.00	-7.28262
1590.00	-6.82652
1595.00	-6.14826
1600.00	-5.57294
1605.00	-4.93663
1610.00	-4.342
1615.00	-3.80245
1620.00	-3.11052
1625.00	-2.49219
1630.00	-1.82154
1635.00	-1.2882
1640.00	-0.742351
1645.00	-0.198406
1650.00	0.321874
1655.00	0.820854
1660.00	1.27872
1665.00	1.71274
1670.00	2.19994
1675.00	2.58135
1680.00	3.01681
1685.00	3.42628
1690.00	3.80358
1695.00	4.11681
1700.00	4.4953
1705.00	4.85349
1710.00	5.15392
1715.00	5.556
1720.00	5.89153
1725.00	6.18912
1730.00	6.46134
1735.00	6.76341
1740.00	6.95625
1745.00	7.27906
1750.00	7.59593
1755.00	7.72747
1760.00	7.93365
1765.00	8.19384
1770.00	8.49386
1775.00	8.73754
1780.00	8.99636
1785.00	9.1854
1790.00	9.28969
1795.00	9.33526
1800.00	9.45968
1805.00	9.6375
1810.00	9.74048
1815.00	9.78926
1820.00	9.83755
1825.00	9.88101
1830.00	9.99475
1835.00	10.0488
1840.00	10.1238
1845.00	10.064
1850.00	9.94
1855.00	9.85469
1860.00	9.75157
1865.00	9.64999
1870.00	9.48833
1875.00	9.36478
1880.00	9.22286
1885.00	9.04684
1890.00	8.81819
1895.00	8.73532
1900.00	8.53782
1905.00	8.33373
1910.00	8.13688
1915.00	7.86314
1920.00	7.67384
1925.00	7.41128
1930.00	7.21888
1935.00	7.01499
1940.00	6.88856
1945.00	6.72209
1950.00	6.603
1955.00	6.31583
1960.00	6.08811
1965.00	5.90511
1970.00	5.68774
1975.00	5.52722
1980.00	5.30812
1985.00	5.12849
1990.00	4.87464
1995.00	4.61545
2000.00	4.43046
2005.00	4.20691
2010.00	4.15496
2015.00	3.8975
2020.00	3.63066
2025.00	3.37295
2030.00	3.18491
2035.00	2.98933
2040.00	2.67284
2045.00	2.41873
2050.00	2.29538
2055.00	2.1273
2060.00	1.8575
2065.00	1.68931
2070.00	1.48087
2075.00	1.33717
2080.00	1.16834
2085.00	1.17442
2090.00	1.04381
2095.00	0.873579
2100.00	0.742323
2105.00	0.632972
2110.00	0.481879
2115.00	0.345894
2120.00	0.148882
2125.00	-0.0591583
2130.00	-0.189327
2135.00	-0.482071
2140.00	-0.679694
2145.00	-0.94535
2150.00	-1.02641
2155.00	-1.253
2160.00	-1.33402
2165.00	-1.45084
2170.00	-1.57793
2175.00	-1.79766
2180.00	-1.8725
2185.00	-2.03205
2190.00	-2.16686
2195.00	-2.31014
2200.00	-2.44348
2205.00	-2.53276
2210.00	-2.69212
2215.00	-2.79166
2220.00	-2.89879
2225.00	-2.98644
2230.00	-3.05654
2235.00	-3.12402
2240.00	-3.2067
2245.00	-3.246
2250.00	-3.25502
2255.00	-3.44313
2260.00	-3.63876
2265.00	-3.69192
2270.00	-3.77927
2275.00	-3.82715
2280.00	-3.88342
2285.00	-4.07453
2290.00	-4.23776
2295.00	-4.31003
2300.00	-4.35752
2305.00	-4.47049
2310.00	-4.65119
2315.00	-4.7304
2320.00	-4.83682
2325.00	-4.95893
2330.00	-4.97665
2335.00	-5.1199
2340.00	-5.24882
2345.00	-5.23316
2350.00	-5.44294
2355.00	-5.51761
2360.00	-5.58481
2365.00	-5.61896
2370.00	-5.68919
2375.00	-5.63388
2380.00	-5.69385
2385.00	-5.79172
2390.00	-5.86663
2395.00	-6.06574
2400.00	-6.11325
2405.00	-6.19552
2410.00	-6.23444
2415.00	-6.38799
2420.00	-6.39449
2425.00	-6.40474
2430.00	-6.42274
2435.00	-6.48722
2440.00	-6.53209
2445.00	-6.54174
2450.00	-6.59433
2455.00	-6.64605
2460.00	-6.82868
2465.00	-6.85257
2470.00	-6.93992
2475.00	-7.05804
2480.00	-7.07217
2485.00	-7.17268
2490.00	-7.1929
2495.00	-7.21549
2500.00	-7.27972
2505.00	-7.34191
2510.00	-7.40228
2515.00	-7.39954
2520.00	-7.55511
2525.00	-7.67756
2530.00	-7.77021
2535.00	-7.86676
2540.00	-7.85269
2545.00	-7.8532
2550.00	-7.87122
2555.00	-7.84353
2560.00	-7.92397
2565.00	-7.97442
2570.00	-7.94081
2575.00	-7.95445
2580.00	-7.96673
2585.00	-7.72757
2590.00	-7.24015
2595.00	-6.69611
2600.00	-6.02211
2605.00	-5.26626
2610.00	-4.57721
2615.00	-3.97462
2620.00	-3.26109
2625.00	-2.61014
2630.00	-1.94526
2635.00	-1.29419
2640.00	-0.690675
2645.00	-0.208965
2650.00	0.448455
2655.00	0.983066
2660.00	1.42032
2665.00	2.03772
2670.00	2.49242
2675.00	2.9236
2680.00	3.27216
2685.00	3.72633
2690.00	4.07801
2695.00	4.48233
2700.00	4.8506
2705.00	5.16888
2710.00	5.52556
2715.00	5.81146
2720.00	6.12584
2725.00	6.45267
2730.00	6.70293
2735.00	6.94133
2740.00	7.23051
2745.00	7.51712
2750.00	7.81019
2755.00	7.97737
2760.00	8.27269
2765.00	8.48581
2770.00	8.71273
2775.00	8.92136
2780.00	9.13106
2785.00	9.24517
2790.00	9.4225
2795.00	9.4943
2800.00	9.63793
2805.00	9.78915
2810.00	9.83306
2815.00	9.89892
2820.00	10.0328
2825.00	10.0699
2830.00	10.1516
2835.00	10.2251
2840.00	10.2254
2845.00	10.094
2850.00	10.0416
2855.00	10.0339
2860.00	9.91289
2865.00	9.71616
2870.00	9.53032
2875.00	9.24893
2880.00	9.06153
2885.00	8.9192
2890.00	8.72965
2895.00	8.52394
2900.00	8.3783
2905.00	8.25601
2910.00	8.06255
2915.00	7.79624
2920.00	7.52144
2925.00	7.29608
2930.00	7.18104
2935.00	6.96338
2940.00	6.8026
2945.00	6.64034
2950.00	6.37578
2955.00	6.11133
2960.00	5.78554
2965.00	5.68108
2970.00	5.42904
2975.00	5.14953
2980.00	4.8804
2985.00	4.66453
2990.00	4.50537
2995.00	4.30944
3000.00	4.07165
3005.00	3.79179
3010.00	3.5443
3015.00	3.40497
3020.00	3.21812
3025.00	2.96654
3030.00	2.83231
3035.00	2.63688
3040.00	2.51366
3045.00	2.29303
3050.00	2.05494
3055.00	1.79238
3060.00	1.62631
3065.00	1.41978
3070.00	1.13294
3075.00	1.05477
3080.00	0.93612
3085.00	0.772271
3090.00	0.563349
3095.00	0.485065
3100.00	0.326813
3105.00	0.162437
3110.00	-0.0118399
3115.00	-0.216977
3120.00	-0.313805
3125.00	-0.409729
3130.00	-0.570687
3135.00	-0.654093
3140.00	-0.737937
3145.00	-0.923143
3150.00	-1.0591
3155.00	-1.08049
3160.00	-1.1656
3165.00	-1.35632
3170.00	-1.49725
3175.00	-1.61091
3180.00	-1.78345
3185.00	-1.91239
3190.00	-2.03283
3195.00	-2.08854
3200.00	-2.16942
3205.00	-2.29049
3210.00	-2.43458
3215.00	-2.57742
3220.00	-2.70598
3225.00	-2.91827
3230.00	-2.99957
3235.00	-3.11226
3240.00	-3.26196
3245.00	-3.39231
3250.00	-3.52279
3255.00	-3.60071
3260.00	-3.71913
3265.00	-3.82571
3270.00	-3.87334
3275.00	-3.90304
3280.00	-3.97366
3285.00	-4.04162
3290.00	-4.19496
3295.00	-4.2364
3300.00	-4.34831
3305.00	-4.4227
3310.00	-4.45453
3315.00	-4.52708
3320.00	-4.56603
3325.00	-4.66254
3330.00	-4.77574
3335.00	-4.78544
3340.00	-4.86001
3345.00	-4.98859
3350.00	-5.03406
3355.00	-5.03988
3360.00	-5.07145
3365.00	-5.11303
3370.00	-5.23386
3375.00	-5.36456
3380.00	-5.45584
3385.00	-5.4941
3390.00	-5.49342
3395.00	-5.58499
3400.00	-5.66741
3405.00	-5.80743
3410.00	-5.86321
3415.00	-5.79488
3420.00	-5.89582
3425.00	-5.91203
3430.00	-5.97491
3435.00	-6.04467
3440.00	-6.05039
3445.00	-6.08626
3450.00	-6.18001
3455.00	-6.2556
3460.00	-6.42459
3465.00	-6.45378
3470.00	-6.51077
3475.00	-6.49183
3480.00	-6.58891
3485.00	-6.64995
3490.00	-6.67855
3495.00	-6.71306
3500.00	-6.65633
3505.00	-6.64039
3510.00	-6.74896
3515.00	-6.85106
3520.00	-6.86393
3525.00	-6.94137
3530.00	-6.98472
3535.00	-7.15104
3540.00	-7.21733
3545.00	-7.25942
3550.00	-7.33243
3555.00	-7.34984
3560.00	-7.29528
3565.00	-7.28129
3570.00	-7.3126
3575.00	-7.29249
3580.00	-7.25244
3585.00	-7.1286
3590.00	-6.63962
3595.00	-5.91859
3600.00	-5.18187
3605.00	-4.54955
3610.00	-3.97607
3615.00	-3.3458
3620.00	-2.77856
3625.00	-2.0705
3630.00	-1.37179
3635.00	-0.725394
3640.00	-0.104127
3645.00	0.380385
3650.00	0.974481
3655.00	1.43454
3660.00	1.83981
3665.00	2.38015
3670.00	2.87085
3675.00	3.172
3680.00	3.53522
3685.00	3.93235
3690.00	4.28539
3695.00	4.72164
3700.00	5.00892
3705.00	5.3377
3710.00	5.5941
3715.00	5.90826
3720.00	6.22613
3725.00	6.50343
3730.00	6.73105
3735.00	7.03687
3740.00	7.32089
3745.00	7.54578
3750.00	7.81403
3755.00	7.95449
3760.00	8.23455
3765.00	8.4427
3770.00	8.72661
3775.00	8.88556
3780.00	9.09007
3785.00	9.20389
3790.00	9.39851
3795.00	9.49466
3800.00	9.69971
3805.00	9.83597
3810.00	9.97617
3815.00	9.95748
3820.00	10.1426
3825.00	10.2609
3830.00	10.284
3835.00	10.2345
3840.00	10.2295
3845.00	10.0801
3850.00	10.0071
3855.00	9.9239
3860.00	9.82264
3865.00	9.67005
3870.00	9.56345
3875.00	9.48068
3880.00	9.30522
3885.00	9.09463
3890.00	8.96655
3895.00	8.89518
3900.00	8.76071
3905.00	8.56506
3910.00	8.43287
3915.00	8.29635
3920.00	8.06812
3925.00	7.95929
3930.00	7.78232
3935.00	7.47819
3940.00	7.31861
3945.00	7.06524
3950.00	6.82842
3955.00	6.6548
3960.00	6.32294
3965.00	6.01111
3970.00	5.80069
3975.00	5.52791
3980.00	5.2429
3985.00	5.01711
3990.00	4.85342
3995.00	4.60074
4000.00	4.30309
4005.00	4.10983
4010.00	3.94028
4015.00	3.67356
4020.00	3.50814
4025.00	3.24512
4030.00	3.00401
4035.00	2.82653
4040.00	2.67996
4045.00	2.43391
4050.00	2.21686
4055.00	2.10053
4060.00	1.91681
4065.00	1.76025
4070.00	1.60179
4075.00	1.41527
4080.00	1.13766
4085.00	0.892197
4090.00	0.73713
4095.00	0.540502
4100.00	0.363537
4105.00	0.17354
4110.00	0.0376606
4115.00	-0.154868
4120.00	-0.310584
4125.00	-0.516575
4130.00	-0.666849
4135.00	-0.867943
4140.00	-0.978691
4145.00	-1.09153
4150.00	-1.20626
4155.00	-1.3578
4160.00	-1.56443
4165.00	-1.77673
4170.00	-1.94146
4175.00	-2.06338
4180.00	-2.28286
4185.00	-2.44526
4190.00	-2.52558
4195.00	-2.64177
4200.00	-2.7639
4205.00	-2.86064
4210.00	-3.00478
4215.00	-2.99403
4220.00	-3.07654
4225.00	-3.25616
4230.00	-3.31245
4235.00	-3.39385
4240.00	-3.54174
4245.00	-3.61776
4250.00	-3.75643
4255.00	-3.92951
4260.00	-3.94042
4265.00	-3.83611
4270.00	-3.99684
4275.00	-4.13271
4280.00	-4.32084
4285.00	-4.33652
4290.00	-4.48671
4295.00	-4.50336
4300.00	-4.5403
4305.00	-4.61743
4310.00	-4.64296
4315.00	-4.64398
4320.00	-4.7766
4325.00	-4.79938
4330.00	-4.85939
4335.00	-5.01875
4340.00	-5.11389
4345.00	-5.26976
4350.00	-5.35296
4355.00	-5.43224
4360.00	-5.59578
4365.00	-5.71662
4370.00	-5.76392
4375.00	-5.84161
4380.00	-5.99055
4385.00	-6.05436
4390.00	-6.07667
4395.00	-6.1143
4400.00	-6.18329
4405.00	-6.21905
4410.00	-6.27317
4415.00	-6.30872
4420.00	-6.35388
4425.00	-6.33745
4430.00	-6.29633
4435.00	-6.43492
4440.00	-6.52892
4445.00	-6.60912
4450.00	-6.63741
4455.00	-6.65409
4460.00	-6.63399
4465.00	-6.67735
4470.00	-6.72954
4475.00	-6.79847
4480.00	-6.93513
4485.00	-6.9791
4490.00	-7.01429
4495.00	-6.89232
4500.00	-6.9318
4505.00	-6.98488
4510.00	-7.02389
4515.00	-7.18629
4520.00	-7.19198
4525.00	-7.17954
4530.00	-7.25615
4535.00	-7.31631
4540.00	-7.44508
4545.00	-7.46001
4550.00	-7.53491
4555.00	-7.55841
4560.00	-7.47421
4565.00	-7.50379
4570.00	-7.5348
4575.00	-7.53637
4580.00	-7.41925
4585.00	-7.26556
4590.00	-6.78923
4595.00	-6.1103
4600.00	-5.39831
4605.00	-4.74873
4610.00	-4.01047
4615.00	-3.447
4620.00	-2.79062
4625.00	-2.17354
4630.00	-1.50843
4635.00	-0.936162
4640.00	-0.394785
4645.00	0.0968448
4650.00	0.701735
4655.00	1.20663
4660.00	1.65664
4665.00	2.12311
4670.00	2.57805
4675.00	2.95238
4680.00	3.32878
4685.00	3.75095
4690.00	4.17919
4695.00	4.53827
4700.00	4.84388
4705.00	5.13649
4710.00	5.51837
4715.00	5.81815
4720.00	6.1582
4725.00	6.44229
4730.00	6.68042
4735.00	6.93424
4740.00	7.30315
4745.00	7.60005
4750.00	7.77508
4755.00	8.01162
4760.00	8.14109
4765.00	8.38932
4770.00	8.61272
4775.00	8.79184
4780.00	8.97499
4785.00	9.18811
4790.00	9.37554
4795.00	9.43886
4800.00	9.5178
4805.00	9.59324
4810.00	9.78844
4815.00	9.8412
4820.00	10.0072
4825.00	10.0776
4830.00	10.0883
4835.00	10.0803
4840.00	10.0424
4845.00	10.0127
4850.00	9.96406
4855.00	9.88073
4860.00	9.86281
4865.00	9.78522
4870.00	9.6232
4875.00	9.53007
4880.00	9.38918
4885.00	9.13068
4890.00	8.84097
4895.00	8.65924
4900.00	8.46496
4905.00	8.25498
4910.00	8.09674
4915.00	7.84896
4920.00	7.67864
4925.00	7.49462
4930.00	7.37729
4935.00	7.10049
4940.00	6.82504
4945.00	6.51128
4950.00	6.15427
4955.00	5.87247
4960.00	5.5969
4965.00	5.29621
4970.00	5.08704
4975.00	4.95586
4980.00	4.77195
4985.00	4.58887
4990.00	4.32753
4995.00	4.19328
5000.00	3.9715
5005.00	3.7675
5010.00	3.50049
5015.00	3.22507
5020.00	3.07816
5025.00	2.89765
5030.00	2.71324
5035.00	2.52532
5040.00	2.29913
5045.00	2.07799
5050.00	1.76484
5055.00	1.64981
5060.00	1.498
5065.00	1.21212
5070.00	1.02945
5075.00	0.843096
5080.00	0.692939
5085.00	0.628035
5090.00	0.437926
5095.00	0.25366
5100.00	0.0834298
5105.00	-0.118065
5110.00	-0.255512
5115.00	-0.409944
5120.00	-0.562101
5125.00	-0.76928
5130.00	-0.876724
5135.00	-0.929526
5140.00	-1.04728
5145.00	-1.184
5150.00	-1.39483
5155.00	-1.67238
5160.00	-1.77292
5165.00	-1.92926
5170.00	-2.10069
5175.00	-2.29887
5180.00	-2.4509
5185.00	-2.56138
5190.00	-2.7135
5195.00	-2.8943
5200.00	-3.03946
5205.00	-3.1745
5210.00	-3.25213
5215.00	-3.29127
5220.00	-3.39674
5225.00	-3.48726
5230.00	-3.63898
5235.00	-3.6965
5240.00	-3.84485
5245.00	-3.84228
5250.00	-3.94532
5255.00	-4.05123
5260.00	-4.14654
5265.00	-4.17965
5270.00	-4.28846
5275.00	-4.46102
5280.00	-4.58999
5285.00	-4.65776
5290.00	-4.6178
5295.00	-4.75304
5300.00	-4.78695
5305.00	-4.87893
5310.00	-4.97049
5315.00	-5.0529
5320.00	-5.0261
5325.00	-5.14245
5330.00	-5.25595
5335.00	-5.30542
5340.00	-5.38507
5345.00	-5.46113
5350.00	-5.54276
5355.00	-5.6294
5360.00	-5.67664
5365.00	-5.73672
5370.00	-5.74251
5375.00	-5.87941
5380.00	-5.92799
5385.00	-5.96293
5390.00	-6.10413
5395.00	-6.19609
5400.00	-6.24812
5405.00	-6.27739
5410.00	-6.26862
5415.00	-6.33096
5420.00	-6.50559
5425.00	-6.61008
5430.00	-6.63827
5435.00	-6.6373
5440.00	-6.70228
5445.00	-6.79588
5450.00	-6.89329
5455.00	-7.00291
5460.00	-7.10156
5465.00	-7.09817
5470.00	-7.12584
5475.00	-7.11563
5480.00	-7.20301
5485.00	-7.1763
5490.00	-7.31029
5495.00	-7.48357
5500.00	-7.55172
5505.00	-7.66134
5510.00	-7.8039
5515.00	-7.86635
5520.00	-7.89622
5525.00	-7.95383
5530.00	-8.01446
5535.00	-7.98563
5540.00	-8.02991
5545.00	-8.09171
5550.00	-8.08588
5555.00	-8.13769
5560.00	-8.18872
5565.00	-8.1644
5570.00	-8.13374
5575.00	-8.07541
5580.00	-8.02292
5585.00	-7.81764
5590.00	-7.36072
5595.00	-6.70367
5600.00	-6.10793
5605.00	-5.44446
5610.00	-4.81661
5615.00	-4.14618
5620.00	-3.49012
5625.00	-2.83821
5630.00	-2.14614
5635.00	-1.45743
5640.00	-0.881481
5645.00	-0.270945
5650.00	0.208301
5655.00	0.797655
5660.00	1.32368
5665.00	1.84979
5670.00	2.28377
5675.00	2.69192
5680.00	3.11632
5685.00	3.46755
5690.00	3.77049
5695.00	4.18361
5700.00	4.50712
5705.00	4.95193
5710.00	5.3347
5715.00	5.63969
5720.00	6.0327
5725.00	6.26349
5730.00	6.53706
5735.00	6.85789
5740.00	7.19493
5745.00	7.51143
5750.00	7.76995
5755.00	7.98944
5760.00	8.18698
5765.00	8.36038
5770.00	8.52961
5775.00	8.69948
5780.00	8.86114
5785.00	8.98029
5790.00	9.09631
5795.00	9.2139
5800.00	9.34167
5805.00	9.5313
5810.00	9.65367
5815.00	9.69796
5820.00	9.77294
5825.00	9.81409
5830.00	9.81161
5835.00	9.78304
5840.00	9.80561
5845.00	9.68545
5850.00	9.60365
5855.00	9.51247
5860.00	9.38212
5865.00	9.25163
5870.00	9.22199
5875.00	9.20409
5880.00	9.02556
5885.00	8.86489
5890.00	8.66321
5895.00	8.54316
5900.00	8.27708
5905.00	8.02882
5910.00	7.78784
5915.00	7.56656
5920.00	7.42009
5925.00	7.15657
5930.00	6.85356
5935.00	6.58962
5940.00	6.35208
5945.00	6.06806
5950.00	5.85195
5955.00	5.60038
5960.00	5.3169
5965.00	5.08372
5970.00	4.94409
5975.00	4.75697
5980.00	4.55344
5985.00	4.32637
5990.00	4.28442
5995.00	4.09742
6000.00	3.95985
6005.00	3.8053
6010.00	3.58719
6015.00	3.42163
6020.00	3.25067
6025.00	3.03096
6030.00	2.80688
6035.00	2.54375
6040.00	2.3201
6045.00	2.16711
6050.00	2.06014
6055.00	1.84535
6060.00	1.65642
6065.00	1.45127
6070.00	1.23591
6075.00	1.02452
6080.00	0.90451
6085.00	0.691144
6090.00	0.551793
6095.00	0.325411
6100.00	0.213853
6105.00	0.109061
6110.00	-0.108166
6115.00	-0.202705
6120.00	-0.384366
6125.00	-0.517133
6130.00	-0.733198
6135.00	-0.84864
6140.00	-0.983267
6145.00	-1.12638
6150.00	-1.20689
6155.00	-1.41544
6160.00	-1.5724
6165.00	-1.7444
6170.00	-1.92554
6175.00	-2.11051
6180.00	-2.24186
6185.00	-2.37325
6190.00	-2.43004
6195.00	-2.55139
6200.00	-2.67378
6205.00	-2.74003
6210.00	-2.87428
6215.00	-3.08729
6220.00	-3.3229
6225.00	-3.54372
6230.00	-3.67223
6235.00	-3.63424
6240.00	-3.74492
6245.00	-3.88404
6250.00	-4.03558
6255.00	-4.1149
6260.00	-4.2258
6265.00	-4.40023
6270.00	-4.4826
6275.00	-4.63574
6280.00	-4.65944
6285.00	-4.7949
6290.00	-4.85097
6295.00	-4.93216
6300.00	-5.04474
6305.00	-5.06704
6310.00	-5.16174
6315.00	-5.15918
6320.00	-5.15687
6325.00	-5.2338
6330.00	-5.21964
6335.00	-5.25519
6340.00	-5.33985
6345.00	-5.46434
6350.00	-5.55443
6355.00	-5.61356
6360.00	-5.64044
6365.00	-5.65585
6370.00	-5.69167
6375.00	-5.78976
6380.00	-5.92193
6385.00	-6.07162
6390.00	-6.18877
6395.00	-6.27227
6400.00	-6.42204
6405.00	-6.46026
6410.00	-6.49465
6415.00	-6.51683
6420.00	-6.52801
6425.00	-6.56441
6430.00	-6.68496
6435.00	-6.80224
6440.00	-6.82
6445.00	-6.89744
6450.00	-6.88373
6455.00	-6.94162
6460.00	-6.94983
6465.00	-7.07574
6470.00	-7.11883
6475.00	-7.14882
6480.00	-7.25045
6485.00	-7.33313
6490.00	-7.35486
6495.00	-7.43149
6500.00	-7.42583
6505.00	-7.44708
6510.00	-7.49254
6515.00	-7.53784
6520.00	-7.56983
6525.00	-7.65569
6530.00	-7.71102
6535.00	-7.68619
6540.00	-7.71212
6545.00	-7.68718
6550.00	-7.69985
6555.00	-7.821
6560.00	-7.86418
6565.00	-8.00402
6570.00	-8.04207
6575.00	-8.15972
6580.00	-8.12953
6585.00	-7.98383
6590.00	-7.52346
6595.00	-6.84135
6600.00	-6.08698
6605.00	-5.34659
6610.00	-4.62756
6615.00	-3.9058
6620.00	-3.31329
6625.00	-2.63077
6630.00	-2.01212
6635.00	-1.41144
6640.00	-0.796192
6645.00	-0.119558
6650.00	0.427955
6655.00	1.00412
6660.00	1.53146
6665.00	2.0719
6670.00	2.54952
6675.00	2.93987
6680.00	3.3307
6685.00	3.7439
6690.00	4.17284
6695.00	4.55012
6700.00	4.98185
6705.00	5.21237
6710.00	5.50325
6715.00	5.79577
6720.00	6.04587
6725.00	6.35436
6730.00	6.61445
6735.00	6.80024
6740.00	7.00696
6745.00	7.22373
6750.00	7.52419
6755.00	7.76387
6760.00	7.90056
6765.00	8.05871
6770.00	8.29761
6775.00	8.4819
6780.00	8.61264
6785.00	8.80054
6790.00	9.01794
6795.00	9.18287
6800.00	9.30058
6805.00	9.36262
6810.00	9.30432
6815.00	9.47573
6820.00	9.61244
6825.00	9.67842
6830.00	9.68072
6835.00	9.66963
6840.00	9.70794
6845.00	9.68973
6850.00	9.60311
6855.00	9.49443
6860.00	9.401
6865.00	9.28618
6870.00	9.16529
6875.00	9.02137
6880.00	8.96647
6885.00	8.82926
6890.00	8.59602
6895.00	8.37295
6900.00	8.159
6905.00	7.87427
6910.00	7.77166
6915.00	7.55639
6920.00	7.38459
6925.00	7.07195
6930.00	6.8169
6935.00	6.5698
6940.00	6.36497
6945.00	6.15429
6950.00	5.94272
6955.00	5.72597
6960.00	5.41677
6965.00	5.14287
6970.00	4.90514
6975.00	4.67801
6980.00	4.46482
6985.00	4.251
6990.00	4.02783
6995.00	3.87088
7000.00	3.72962
7005.00	3.57176
7010.00	3.43846
7015.00	3.2307
7020.00	2.99982
7025.00	2.74373
7030.00	2.59667
7035.00	2.45113
7040.00	2.22358
7045.00	2.02317
7050.00	1.83841
7055.00	1.56239
7060.00	1.33152
7065.00	1.08423
7070.00	1.00654
7075.00	0.897105
7080.00	0.697649
7085.00	0.575206
7090.00	0.385991
7095.00	0.180579
7100.00	9.76582e-005
7105.00	-0.193064
7110.00	-0.323011
7115.00	-0.466303
7120.00	-0.590875
7125.00	-0.764448
7130.00	-0.841647
7135.00	-1.05599
7140.00	-1.22695
7145.00	-1.41154
7150.00	-1.61279
7155.00	-1.74124
7160.00	-1.8744
7165.00	-1.94596
7170.00	-2.0367
7175.00	-2.15349
7180.00	-2.28933
7185.00	-2.42914
7190.00	-2.51985
7195.00	-2.57076
7200.00	-2.59902
7205.00	-2.73421
7210.00	-2.83831
7215.00	-2.95834
7220.00	-3.06637
7225.00	-3.19433
7230.00	-3.31826
7235.00	-3.46493
7240.00	-3.56181
7245.00	-3.67973
7250.00	-3.80341
7255.00	-3.94546
7260.00	-3.89771
7265.00	-4.03033
7270.00	-4.16285
7275.00	-4.28651
7280.00	-4.46805
7285.00	-4.59192
7290.00	-4.69023
7295.00	-4.85773
7300.00	-4.8724
7305.00	-4.99095
7310.00	-5.12399
7315.00	-5.15593
7320.00	-5.22418
7325.00	-5.32073
7330.00	-5.4164
7335.00	-5.44104
7340.00	-5.4764
7345.00	-5.5126
7350.00	-5.5408
7355.00	-5.62763
7360.00	-5.67505
7365.00	-5.72651
7370.00	-5.79477
7375.00	-5.87377
7380.00	-5.9712
7385.00	-5.92281
7390.00	-6.01095
7395.00	-6.02882
7400.00	-6.11075
7405.00	-6.16254
7410.00	-6.2706
7415.00	-6.39859
7420.00	-6.39964
7425.00	-6.54546
7430.00	-6.72937
7435.00	-6.76758
7440.00	-6.94245
7445.00	-6.95935
7450.00	-7.04041
7455.00	-7.04313
7460.00	-7.1641
7465.00	-7.2642
7470.00	-7.32356
7475.00	-7.38576
7480.00	-7.41979
7485.00	-7.36701
7490.00	-7.41609
7495.00	-7.41636
7500.00	-7.5044
7505.00	-7.55729
7510.00	-7.63563
7515.00	-7.73247
7520.00	-7.82402
7525.00	-7.9108
7530.00	-7.94939
7535.00	-8.06754
7540.00	-8.17386
7545.00	-8.18176
7550.00	-8.25472
7555.00	-8.33355
7560.00	-8.30353
7565.00	-8.35553
7570.00	-8.41111
7575.00	-8.33822
7580.00	-8.35602
7585.00	-8.17889
7590.00	-7.62
7595.00	-6.95897
7600.00	-6.2499
7605.00	-5.55906
7610.00	-4.83195
7615.00	-4.17316
7620.00	-3.41344
7625.00	-2.77359
7630.00	-2.21089
7635.00	-1.57277
7640.00	-0.954563
7645.00	-0.3016
7650.00	0.224609
7655.00	0.812333
7660.00	1.38079
7665.00	1.81339
7670.00	2.23346
7675.00	2.70809
7680.00	3.13526
7685.00	3.45826
7690.00	3.88065
7695.00	4.33104
7700.00	4.71883
7705.00	4.97127
7710.00	5.3126
7715.00	5.6154
7720.00	5.87915
7725.00	6.18237
7730.00	6.46404
7735.00	6.75706
7740.00	6.97248
7745.00	7.17515
7750.00	7.38388
7755.00	7.60248
7760.00	7.85189
7765.00	8.04124
7770.00	8.22043
7775.00	8.48267
7780.00	8.70552
7785.00	8.93681
7790.00	9.13181
7795.00	9.23706
7800.00	9.36691
7805.00	9.57157
7810.00	9.68114
7815.00	9.6744
7820.00	9.82636
7825.00	9.86216
7830.00	9.85048
7835.00	9.75657
7840.00	9.70716
7845.00	9.61002
7850.00	9.46552
7855.00	9.36182
7860.00	9.23775
7865.00	9.08658
7870.00	8.99443
7875.00	8.85442
7880.00	8.70208
7885.00	8.52546
7890.00	8.36651
7895.00	8.1137
7900.00	7.82472
7905.00	7.58659
7910.00	7.36787
7915.00	7.23249
7920.00	7.05358
7925.00	6.94085
7930.00	6.69013
7935.00	6.55229
7940.00	6.34482
7945.00	6.12298
7950.00	5.91455
7955.00	5.63916
7960.00	5.50105
7965.00	5.20117
7970.00	5.03224
7975.00	4.77484
7980.00	4.49929
7985.00	4.27763
7990.00	4.12204
7995.00	3.87226
8000.00	3.79232
8005.00	3.57112
8010.00	3.33253
8015.00	3.05635
8020.00	2.94825
8025.00	2.68416
8030.00	2.50793
8035.00	2.34054
8040.00	2.15916
8045.00	1.88179
8050.00	1.72434
8055.00	1.58263
8060.00	1.4551
8065.00	1.26569
8070.00	1.16985
8075.00	0.96946
8080.00	0.841785
8085.00	0.6742
8090.00	0.540933
8095.00	0.416602
8100.00	0.234468
8105.00	0.0442081
8110.00	-0.153365
8115.00	-0.313621
8120.00	-0.365665
8125.00	-0.557369
8130.00	-0.822089
8135.00	-0.946201
8140.00	-1.11936
8145.00	-1.18741
8150.00	-1.30133
8155.00	-1.43458
8160.00	-1.6028
8165.00	-1.73664
8170.00	-2.03269
8175.00	-2.20694
8180.00	-2.42523
8185.00	-2.56462
8190.00	-2.58911
8195.00	-2.67699
8200.00	-2.78682
8205.00	-2.912
8210.00	-2.97637
8215.00	-3.00358
8220.00	-3.05002
8225.00	-3.19278
8230.00	-3.33004
8235.00	-3.43163
8240.00	-3.61524
8245.00	-3.77172
8250.00	-3.87743
8255.00	-3.91111
8260.00	-4.0336
8265.00	-4.19653
8270.00	-4.20708
8275.00	-4.25169
8280.00	-4.33135
8285.00	-4.45133
8290.00	-4.55932
8295.00	-4.66089
8300.00	-4.74353
8305.00	-4.8179
8310.00	-5.04726
8315.00	-5.13955
8320.00	-5.20944
8325.00	-5.22844
8330.00	-5.29823
8335.00	-5.39176
8340.00	-5.3618
8345.00	-5.41386
8350.00	-5.5046
8355.00	-5.63456
8360.00	-5.75153
8365.00	-5.83485
8370.00	-5.86594
8375.00	-5.96855
8380.00	-6.06089
8385.00	-6.1045
8390.00	-6.17008
8395.00	-6.14131
8400.00	-6.26027
8405.00	-6.37174
8410.00	-6.43693
8415.00	-6.43415
8420.00	-6.49311
8425.00	-6.45398
8430.00	-6.4495
8435.00	-6.56837
8440.00	-6.57001
8445.00	-6.58904
8450.00	-6.69396
8455.00	-6.81473
8460.00	-6.87075
8465.00	-6.93872
8470.00	-7.00429
8475.00	-7.13354
8480.00	-7.12255
8485.00	-7.21802
8490.00	-7.2381
8495.00	-7.29568
8500.00	-7.31238
8505.00	-7.40643
8510.00	-7.39449
8515.00	-7.46277
8520.00	-7.55934
8525.00	-7.67698
8530.00	-7.68189
8535.00	-7.75654
8540.00	-7.74472
8545.00	-7.82187
8550.00	-7.96593
8555.00	-8.01657
8560.00	-8.05337
8565.00	-8.01186
8570.00	-8.18083
8575.00	-8.03438
8580.00	-8.11769
8585.00	-7.91171
8590.00	-7.40149
8595.00	-6.83693
8600.00	-6.17958
8605.00	-5.46066
8610.00	-4.77851
8615.00	-4.06799
8620.00	-3.38025
8625.00	-2.80956
8630.00	-2.15547
8635.00	-1.55801
8640.00	-0.954448
8645.00	-0.389293
8650.00	0.224703
8655.00	0.755349
8660.00	1.30317
8665.00	1.81815
8670.00	2.31237
8675.00	2.78789
8680.00	3.10612
8685.00	3.52422
8690.00	3.91806
8695.00	4.32959
8700.00	4.66924
8705.00	5.04077
8710.00	5.37954
8715.00	5.64931
8720.00	5.8965
8725.00	6.20237
8730.00	6.56106
8735.00	6.81804
8740.00	7.13711
8745.00	7.45501
8750.00	7.72355
8755.00	8.00475
8760.00	8.1876
8765.00	8.418
8770.00	8.59903
8775.00	8.72245
8780.00	8.91693
8785.00	9.09635
8790.00	9.26661
8795.00	9.40667
8800.00	9.56346
8805.00	9.55531
8810.00	9.73675
8815.00	9.77712
8820.00	9.78711
8825.00	9.73904
8830.00	9.73529
8835.00	9.74069
8840.00	9.73677
8845.00	9.64984
8850.00	9.63744
8855.00	9.52971
8860.00	9.50299
8865.00	9.37798
8870.00	9.12499
8875.00	8.98071
8880.00	8.82891
8885.00	8.63961
8890.00	8.50436
8895.00	8.31678
8900.00	8.06895
8905.00	7.90297
8910.00	7.71408
8915.00	7.41238
8920.00	7.26377
8925.00	7.02027
8930.00	6.81868
8935.00	6.66798
8940.00	6.46211
8945.00	6.26366
8950.00	6.04116
8955.00	5.82335
8960.00	5.6361
8965.00	5.37538
8970.00	5.13635
8975.00	4.94756
8980.00	4.77326
8985.00	4.46714
8990.00	4.3321
8995.00	4.05254
9000.00	3.85799
9005.00	3.69607
9010.00	3.49328
9015.00	3.2976
9020.00	3.17416
9025.00	2.84796
9030.00	2.69925
9035.00	2.42933
9040.00	2.26102
9045.00	2.09198
9050.00	1.89596
9055.00	1.74587
9060.00	1.54055
9065.00	1.35138
9070.00	1.04504
9075.00	0.852738
9080.00	0.666499
9085.00	0.520832
9090.00	0.43363
9095.00	0.236624
9100.00	0.160283
9105.00	0.0388995
9110.00	-0.0527868
9115.00	-0.24066
9120.00	-0.357068
9125.00	-0.523293
9130.00	-0.686065
9135.00	-0.902796
9140.00	-1.11541
9145.00	-1.28482
9150.00	-1.48996
9155.00	-1.65704
9160.00	-1.8908
9165.00	-2.1012
9170.00	-2.30372
9175.00	-2.44209
9180.00	-2.62809
9185.00	-2.76036
9190.00	-2.84868
9195.00	-2.81403
9200.00	-2.85747
9205.00	-3.03705
9210.00	-3.07575
9215.00	-3.12814
9220.00	-3.2982
9225.00	-3.45126
9230.00	-3.61536
9235.00	-3.70597
9240.00	-3.84898
9245.00	-3.85039
9250.00	-3.93945
9255.00	-4.13374
9260.00	-4.22519
9265.00	-4.21971
9270.00	-4.35524
9275.00	-4.43772
9280.00	-4.62608
9285.00	-4.76049
9290.00	-4.89462
9295.00	-4.91877
9300.00	-5.00196
9305.00	-5.10317
9310.00	-5.11963
9315.00	-5.20907
9320.00	-5.34225
9325.00	-5.45771
9330.00	-5.58797
9335.00	-5.62619
9340.00	-5.64303
9345.00	-5.63184
9350.00	-5.68762
9355.00	-5.77294
9360.00	-5.819
9365.00	-5.85168
9370.00	-5.93815
9375.00	-6.01159
9380.00	-6.05573
9385.00	-6.13936
9390.00	-6.14878
9395.00	-6.20554
9400.00	-6.25663
9405.00	-6.31139
9410.00	-6.39579
9415.00	-6.38834
9420.00	-6.46066
9425.00	-6.51696
9430.00	-6.68616
9435.00	-6.7287
9440.00	-6.81527
9445.00	-6.89318
9450.00	-6.95013
9455.00	-7.08479
9460.00	-7.13136
9465.00	-7.20839
9470.00	-7.32601
9475.00	-7.40113
9480.00	-7.58727
9485.00	-7.59676
9490.00	-7.66237
9495.00	-7.67752
9500.00	-7.69993
9505.00	-7.73328
9510.00	-7.7589
9515.00	-7.90048
9520.00	-7.94011
9525.00	-7.92309
9530.00	-7.99119
9535.00	-8.00857
9540.00	-7.96715
9545.00	-7.98256
9550.00	-8.08421
9555.00	-8.12303
9560.00	-8.14918
9565.00	-8.12882
9570.00	-8.18512
9575.00	-8.2314
9580.00	-8.22038
9585.00	-7.95145
9590.00	-7.44604
9595.00	-6.87703
9600.00	-6.22005
9605.00	-5.52342
9610.00	-4.75159
9615.00	-4.18863
9620.00	-3.5854
9625.00	-2.90201
9630.00	-2.19039
9635.00	-1.57187
9640.00	-0.980095
9645.00	-0.438714
9650.00	0.153884
9655.00	0.634545
9660.00	1.14616
9665.00	1.66367
9670.00	2.14261
9675.00	2.63511
9680.00	3.07397
9685.00	3.48211
9690.00	3.79237
9695.00	4.23403
9700.00	4.60958
9705.00	4.91245
9710.00	5.22893
9715.00	5.52693
9720.00	5.87854
9725.00	6.12475
9730.00	6.43853
9735.00	6.84823
9740.00	7.116
9745.00	7.41405
9750.00	7.67353
9755.00	7.87193
9760.00	8.05489
9765.00	8.27223
9770.00	8.42832
9775.00	8.64783
9780.00	8.8805
9785.00	9.06356
9790.00	9.22832
9795.00	9.40294
9800.00	9.4328
9805.00	9.57819
9810.00	9.69588
9815.00	9.71839
9820.00	9.87034
9825.00	9.78322
9830.00	9.83651
9835.00	9.73521
9840.00	9.65721
9845.00	9.51677
9850.00	9.50891
9855.00	9.4272
9860.00	9.20441
9865.00	9.01268
9870.00	8.96303
9875.00	8.83495
9880.00	8.64504
9885.00	8.4434
9890.00	8.34972
9895.00	8.14249
9900.00	8.035
9905.00	7.85486
9910.00	7.7015
9915.00	7.49325
9920.00	7.24436
9925.00	7.03354
9930.00	6.80428
9935.00	6.62429
9940.00	6.39207
9945.00	6.17867
9950.00	5.93833
9955.00	5.68251
[truncated: 56 more rows]
