# Supplementary material for: Abnormal developmental trajectory and vulnerability to cardiac arrhythmias in tetralogy of Fallot with DiGeorge syndrome
Source: Commun Biol. 2023 Sep 22;6:969. doi: 10.1038/s42003-023-05344-6 (PMC10516936; doi:10.1038/s42003-023-05344-6)
Supplement: Supplementary file 6 — Supplementary Data 3 [file 42003_2023_5344_MOESM6_ESM.zip › Supplementary Data3_CAS Measurement/Batch37/Control2_A1_4925/1A-wave.csv]

1A : V(t) = D'(t) / BackgroundImage *100
D'(t) = WaveFiltered Value( Pixel-Filter=(3 x 3) Tcnst-Filter=10)
average	1.00
frm num	2048
position	[56][66]
background	572.00
total pixel	9
time	value1
0.00	0
5.00	-0.3108
10.00	-0.609946
15.00	-0.892774
20.00	-1.16674
25.00	-1.34727
30.00	-1.57774
35.00	-1.81235
40.00	-1.97494
45.00	-2.15235
50.00	-2.26539
55.00	-2.39433
60.00	-2.47735
65.00	-2.56761
70.00	-2.61194
75.00	-2.70817
80.00	-2.79283
85.00	-2.88456
90.00	-2.93799
95.00	-2.98995
100.00	-3.03478
105.00	-3.0421
110.00	-3.08754
115.00	-3.10707
120.00	-3.10911
125.00	-3.10705
130.00	-3.14406
135.00	-3.13462
140.00	-3.11836
145.00	-3.1115
150.00	-3.00237
155.00	-2.92164
160.00	-2.80041
165.00	-2.66994
170.00	-2.50784
175.00	-2.38527
180.00	-2.28271
185.00	-2.12243
190.00	-1.9704
195.00	-1.87437
200.00	-1.78795
205.00	-1.72376
210.00	-1.6893
215.00	-1.64858
220.00	-1.62358
225.00	-1.61856
230.00	-1.56354
235.00	-1.58784
240.00	-1.58834
245.00	-1.58297
250.00	-1.55482
255.00	-1.51589
260.00	-1.52553
265.00	-1.53614
270.00	-1.55735
275.00	-1.5881
280.00	-1.62354
285.00	-1.66709
290.00	-1.76845
295.00	-1.8519
300.00	-1.94254
305.00	-1.99499
310.00	-2.04607
315.00	-2.10176
320.00	-2.20238
325.00	-2.27546
330.00	-2.33152
335.00	-2.37226
340.00	-2.47109
345.00	-2.56003
350.00	-2.60706
355.00	-2.6455
360.00	-2.69369
365.00	-2.78174
370.00	-2.8066
375.00	-2.89501
380.00	-2.91631
385.00	-2.91023
390.00	-2.92418
395.00	-3.00861
400.00	-2.98747
405.00	-3.07139
410.00	-3.08282
415.00	-3.10282
420.00	-3.15773
425.00	-3.21686
430.00	-3.20986
435.00	-3.21327
440.00	-3.24354
445.00	-3.27078
450.00	-3.29335
455.00	-3.27676
460.00	-3.23074
465.00	-3.2243
470.00	-3.269
475.00	-3.30535
480.00	-3.27784
485.00	-3.28806
490.00	-3.26228
495.00	-3.24297
500.00	-3.22364
505.00	-3.20042
510.00	-3.19507
515.00	-3.20384
520.00	-3.25836
525.00	-3.27246
530.00	-3.2599
535.00	-3.2214
540.00	-3.18093
545.00	-3.20277
550.00	-3.17193
555.00	-3.22575
560.00	-3.21203
565.00	-3.18998
570.00	-3.19732
575.00	-3.19616
580.00	-3.1854
585.00	-3.14269
590.00	-3.11786
595.00	-3.14601
600.00	-3.11696
605.00	-3.14131
610.00	-3.15352
615.00	-3.17617
620.00	-3.16741
625.00	-3.18089
630.00	-3.1736
635.00	-3.1787
640.00	-3.16192
645.00	-3.14487
650.00	-3.17615
655.00	-3.20041
660.00	-3.20671
665.00	-3.19684
670.00	-3.20933
675.00	-3.17977
680.00	-3.2095
685.00	-3.24791
690.00	-3.24558
695.00	-3.23765
700.00	-3.24216
705.00	-3.25012
710.00	-3.24562
715.00	-3.26488
720.00	-3.24142
725.00	-3.26304
730.00	-3.25531
735.00	-3.28137
740.00	-3.26403
745.00	-3.31642
750.00	-3.32083
755.00	-3.36948
760.00	-3.28506
765.00	-3.29843
770.00	-3.25996
775.00	-3.22146
780.00	-3.21788
785.00	-3.27294
790.00	-3.26033
795.00	-3.2451
800.00	-3.2411
805.00	-3.2375
810.00	-3.2129
815.00	-3.22183
820.00	-3.17937
825.00	-3.19166
830.00	-3.15416
835.00	-3.14954
840.00	-3.1415
845.00	-3.10901
850.00	-3.13222
855.00	-3.10455
860.00	-3.10878
865.00	-3.10287
870.00	-3.10144
875.00	-3.038
880.00	-3.04111
885.00	-2.9837
890.00	-3.01361
895.00	-3.01528
900.00	-2.98376
905.00	-2.99036
910.00	-2.9691
915.00	-2.9927
920.00	-3.00035
925.00	-3.01888
930.00	-3.03557
935.00	-3.05252
940.00	-3.06778
945.00	-3.00964
950.00	-3.02142
955.00	-3.0126
960.00	-3.02602
965.00	-3.08473
970.00	-3.0482
975.00	-3.0503
980.00	-3.01333
985.00	-2.97812
990.00	-2.98917
995.00	-2.96026
1000.00	-2.96532
1005.00	-2.97959
1010.00	-3.02157
1015.00	-2.97971
1020.00	-2.97505
1025.00	-2.95338
1030.00	-2.96496
1035.00	-2.98898
1040.00	-3.02225
1045.00	-2.99392
1050.00	-2.94899
1055.00	-2.99403
1060.00	-3.00931
1065.00	-2.99199
1070.00	-2.922
1075.00	-2.91729
1080.00	-2.90917
1085.00	-2.88632
1090.00	-2.9046
1095.00	-2.87249
1100.00	-2.82223
1105.00	-2.86246
1110.00	-2.87925
1115.00	-2.88658
1120.00	-2.93592
1125.00	-2.9201
1130.00	-2.92724
1135.00	-2.93755
1140.00	-2.93128
1145.00	-2.91593
1150.00	-2.81082
1155.00	-2.65017
1160.00	-2.55027
1165.00	-2.43704
1170.00	-2.28852
1175.00	-2.18205
1180.00	-2.08622
1185.00	-2.01357
1190.00	-1.9579
1195.00	-1.85147
1200.00	-1.7887
1205.00	-1.67976
1210.00	-1.59143
1215.00	-1.5702
1220.00	-1.51225
1225.00	-1.50865
1230.00	-1.49376
1235.00	-1.45317
1240.00	-1.46714
1245.00	-1.49913
1250.00	-1.50656
1255.00	-1.48605
1260.00	-1.49479
1265.00	-1.5415
1270.00	-1.58743
1275.00	-1.64431
1280.00	-1.71298
1285.00	-1.78838
1290.00	-1.82904
1295.00	-1.89866
1300.00	-1.98852
1305.00	-2.05967
1310.00	-2.11789
1315.00	-2.15862
1320.00	-2.25939
1325.00	-2.36562
1330.00	-2.43597
1335.00	-2.50512
1340.00	-2.53432
1345.00	-2.5645
1350.00	-2.57223
1355.00	-2.57724
1360.00	-2.62838
1365.00	-2.66663
1370.00	-2.73213
1375.00	-2.78332
1380.00	-2.8119
1385.00	-2.78906
1390.00	-2.83261
1395.00	-2.86986
1400.00	-2.84706
1405.00	-2.85178
1410.00	-2.88129
1415.00	-2.90202
1420.00	-2.93427
1425.00	-2.94582
1430.00	-2.94067
1435.00	-2.93021
1440.00	-2.9441
1445.00	-2.9197
1450.00	-2.94047
1455.00	-2.91061
1460.00	-2.90898
1465.00	-2.91723
1470.00	-2.94796
1475.00	-2.92317
1480.00	-2.89309
1485.00	-2.92429
1490.00	-2.91547
1495.00	-2.91336
1500.00	-2.94059
1505.00	-2.88546
1510.00	-2.84167
1515.00	-2.81197
1520.00	-2.8338
1525.00	-2.87871
1530.00	-2.89387
1535.00	-2.89391
1540.00	-2.88813
1545.00	-2.89069
1550.00	-2.95904
1555.00	-2.97976
1560.00	-2.97122
1565.00	-3.01015
1570.00	-3.00245
1575.00	-2.97222
1580.00	-2.98968
1585.00	-2.99957
1590.00	-2.96185
1595.00	-2.96481
1600.00	-3.00632
1605.00	-2.96016
1610.00	-2.96912
1615.00	-3.0102
1620.00	-3.03164
1625.00	-3.00625
1630.00	-2.97758
1635.00	-2.99256
1640.00	-3.00605
1645.00	-3.06869
1650.00	-3.0532
1655.00	-3.02177
1660.00	-3.02068
1665.00	-2.94783
1670.00	-2.98521
1675.00	-2.96641
1680.00	-2.96309
1685.00	-2.92707
1690.00	-2.93546
1695.00	-2.92746
1700.00	-2.91832
1705.00	-2.92563
1710.00	-2.93221
1715.00	-2.95756
1720.00	-2.96095
1725.00	-2.91155
1730.00	-2.92537
1735.00	-2.89701
1740.00	-2.922
1745.00	-2.95808
1750.00	-3.00415
1755.00	-3.03785
1760.00	-3.03709
1765.00	-3.08886
1770.00	-3.11991
1775.00	-3.1498
1780.00	-3.15339
1785.00	-3.15857
1790.00	-3.11078
1795.00	-3.1105
1800.00	-3.11025
1805.00	-3.09448
1810.00	-3.11915
1815.00	-3.08501
1820.00	-3.09314
1825.00	-3.10239
1830.00	-3.12044
1835.00	-3.11142
1840.00	-3.13439
1845.00	-3.14341
1850.00	-3.13404
1855.00	-3.1936
1860.00	-3.14813
1865.00	-3.17908
1870.00	-3.20694
1875.00	-3.2359
1880.00	-3.22699
1885.00	-3.21509
1890.00	-3.15582
1895.00	-3.09665
1900.00	-3.0803
1905.00	-3.08307
1910.00	-3.11276
1915.00	-3.08897
1920.00	-3.09865
1925.00	-3.08404
1930.00	-3.09809
1935.00	-3.08937
1940.00	-3.09512
1945.00	-3.09058
1950.00	-3.12535
1955.00	-3.13138
1960.00	-3.063
1965.00	-3.0034
1970.00	-3.01774
1975.00	-3.05591
1980.00	-3.06306
1985.00	-3.08892
1990.00	-3.05004
1995.00	-3.08886
2000.00	-3.13156
2005.00	-3.16417
2010.00	-3.16632
2015.00	-3.12553
2020.00	-3.12572
2025.00	-3.13949
2030.00	-3.10914
2035.00	-3.0896
2040.00	-3.08562
2045.00	-3.07231
2050.00	-3.07006
2055.00	-3.10687
2060.00	-3.10116
2065.00	-3.06688
2070.00	-3.03214
2075.00	-3.01253
2080.00	-3.02014
2085.00	-2.99979
2090.00	-2.9601
2095.00	-2.95741
2100.00	-2.93168
2105.00	-2.94154
2110.00	-2.96207
2115.00	-2.9553
2120.00	-2.97057
2125.00	-2.961
2130.00	-3.01649
2135.00	-3.04507
2140.00	-3.04554
2145.00	-3.01293
2150.00	-2.90395
2155.00	-2.81946
2160.00	-2.67154
2165.00	-2.52871
2170.00	-2.37491
2175.00	-2.22483
2180.00	-2.1558
2185.00	-2.09757
2190.00	-1.98882
2195.00	-1.86958
2200.00	-1.80306
2205.00	-1.68685
2210.00	-1.64443
2215.00	-1.59071
2220.00	-1.56761
2225.00	-1.55266
2230.00	-1.51977
2235.00	-1.49405
2240.00	-1.44177
2245.00	-1.42192
2250.00	-1.4021
2255.00	-1.41923
2260.00	-1.43465
2265.00	-1.49515
2270.00	-1.49132
2275.00	-1.49371
2280.00	-1.51139
2285.00	-1.52148
2290.00	-1.56552
2295.00	-1.66344
2300.00	-1.7671
2305.00	-1.83709
2310.00	-1.89425
2315.00	-1.96901
2320.00	-2.06154
2325.00	-2.09237
2330.00	-2.12983
2335.00	-2.20434
2340.00	-2.26751
2345.00	-2.28163
2350.00	-2.33707
2355.00	-2.41028
2360.00	-2.48199
2365.00	-2.57179
2370.00	-2.62153
2375.00	-2.64298
2380.00	-2.6856
2385.00	-2.70453
2390.00	-2.72933
2395.00	-2.75749
2400.00	-2.7634
2405.00	-2.74347
2410.00	-2.79158
2415.00	-2.8174
2420.00	-2.8212
2425.00	-2.79549
2430.00	-2.8248
2435.00	-2.84147
2440.00	-2.85647
2445.00	-2.82917
2450.00	-2.82209
2455.00	-2.78658
2460.00	-2.79735
2465.00	-2.77986
2470.00	-2.77576
2475.00	-2.76042
2480.00	-2.76799
2485.00	-2.79616
2490.00	-2.79238
2495.00	-2.79481
2500.00	-2.76397
2505.00	-2.78866
2510.00	-2.84779
2515.00	-2.8641
2520.00	-2.84964
2525.00	-2.82691
2530.00	-2.84142
2535.00	-2.81758
2540.00	-2.83108
2545.00	-2.851
2550.00	-2.86893
2555.00	-2.90061
2560.00	-2.86501
2565.00	-2.88737
2570.00	-2.92303
2575.00	-2.91628
2580.00	-2.93351
2585.00	-2.90822
2590.00	-2.90683
2595.00	-2.92112
2600.00	-2.95535
2605.00	-2.97062
2610.00	-2.96299
2615.00	-2.96195
2620.00	-2.9513
2625.00	-2.95143
2630.00	-2.98846
2635.00	-3.01401
2640.00	-3.04478
2645.00	-2.99671
2650.00	-3.03503
2655.00	-3.01902
2660.00	-3.01044
2665.00	-2.98523
2670.00	-2.98196
2675.00	-2.96737
2680.00	-2.94064
2685.00	-2.92824
2690.00	-2.97147
2695.00	-2.95404
2700.00	-2.98692
2705.00	-2.96018
2710.00	-2.90892
2715.00	-2.88998
2720.00	-2.94674
2725.00	-2.96093
2730.00	-2.96204
2735.00	-2.99023
2740.00	-2.99618
2745.00	-2.99377
2750.00	-2.98576
2755.00	-3.01353
2760.00	-3.01521
2765.00	-3.02837
2770.00	-3.09072
2775.00	-3.09828
2780.00	-3.10508
2785.00	-3.11508
2790.00	-3.10078
2795.00	-3.09956
2800.00	-3.07321
2805.00	-3.0728
2810.00	-3.08992
2815.00	-3.15195
2820.00	-3.11453
2825.00	-3.08474
2830.00	-3.10066
2835.00	-3.09751
2840.00	-3.09079
2845.00	-3.11388
2850.00	-3.12689
2855.00	-3.09004
2860.00	-3.05881
2865.00	-3.08704
2870.00	-3.07165
2875.00	-3.09666
2880.00	-3.08031
2885.00	-3.06948
2890.00	-3.00923
2895.00	-3.02688
2900.00	-3.05636
2905.00	-3.05375
2910.00	-3.07277
2915.00	-3.09572
2920.00	-3.0853
2925.00	-3.11282
2930.00	-3.06572
2935.00	-3.06023
2940.00	-3.07084
2945.00	-3.11146
2950.00	-3.10917
2955.00	-3.08769
2960.00	-3.06253
2965.00	-3.07679
2970.00	-3.10904
2975.00	-3.11865
2980.00	-3.09039
2985.00	-3.05525
2990.00	-3.08189
2995.00	-3.07673
3000.00	-3.07792
3005.00	-3.0615
3010.00	-3.05838
3015.00	-3.0614
3020.00	-3.04663
3025.00	-3.045
3030.00	-2.99885
3035.00	-2.98257
3040.00	-2.96015
3045.00	-2.96522
3050.00	-2.92705
3055.00	-3.00148
3060.00	-2.98882
3065.00	-2.98909
3070.00	-2.99321
3075.00	-3.03383
3080.00	-2.99462
3085.00	-2.97488
3090.00	-3.0115
3095.00	-3.02892
3100.00	-3.06208
3105.00	-3.05502
3110.00	-3.03895
3115.00	-3.04197
3120.00	-3.06217
3125.00	-3.04927
3130.00	-3.05903
3135.00	-3.01925
3140.00	-3.00482
3145.00	-2.98017
3150.00	-2.9036
3155.00	-2.78806
3160.00	-2.65883
3165.00	-2.49007
3170.00	-2.34596
3175.00	-2.22014
3180.00	-2.13022
3185.00	-1.9949
3190.00	-1.91973
3195.00	-1.86762
3200.00	-1.77604
3205.00	-1.7247
3210.00	-1.69209
3215.00	-1.59086
3220.00	-1.55804
3225.00	-1.55181
3230.00	-1.52483
3235.00	-1.56854
3240.00	-1.53601
3245.00	-1.58443
3250.00	-1.57556
3255.00	-1.60642
3260.00	-1.64198
3265.00	-1.63512
3270.00	-1.61535
3275.00	-1.65001
3280.00	-1.72199
3285.00	-1.76736
3290.00	-1.81984
3295.00	-1.91369
3300.00	-2.00398
3305.00	-2.05611
3310.00	-2.12828
3315.00	-2.19517
3320.00	-2.25343
3325.00	-2.31946
3330.00	-2.37501
3335.00	-2.44054
3340.00	-2.50534
3345.00	-2.55978
3350.00	-2.63791
3355.00	-2.67327
3360.00	-2.74782
3365.00	-2.74499
3370.00	-2.75798
3375.00	-2.80269
3380.00	-2.83905
3385.00	-2.88926
3390.00	-2.89948
3395.00	-2.89702
3400.00	-2.922
3405.00	-2.94449
3410.00	-2.95695
3415.00	-2.94098
3420.00	-2.98682
3425.00	-2.97174
3430.00	-2.94846
3435.00	-2.94111
3440.00	-2.99276
3445.00	-3.01982
3450.00	-3.03253
3455.00	-3.09446
3460.00	-3.04531
3465.00	-3.05935
3470.00	-3.03508
3475.00	-3.03072
3480.00	-3.01708
3485.00	-2.98344
3490.00	-2.97064
3495.00	-2.96107
3500.00	-2.98353
3505.00	-2.99598
3510.00	-2.99941
3515.00	-2.9889
3520.00	-3.01247
3525.00	-2.99094
3530.00	-2.9502
3535.00	-2.99317
3540.00	-2.9794
3545.00	-2.99032
3550.00	-2.99044
3555.00	-2.99636
3560.00	-3.0017
3565.00	-3.02787
3570.00	-3.05531
3575.00	-3.02367
3580.00	-3.04764
3585.00	-3.02454
3590.00	-3.00375
3595.00	-3.00446
3600.00	-2.98374
3605.00	-2.9748
3610.00	-2.98423
3615.00	-2.94805
3620.00	-2.97958
3625.00	-2.9866
3630.00	-2.95018
3635.00	-2.94653
3640.00	-2.97822
3645.00	-2.96595
3650.00	-2.96655
3655.00	-2.99041
3660.00	-3.00411
3665.00	-3.0281
3670.00	-3.03415
3675.00	-3.02211
3680.00	-3.01321
3685.00	-2.9955
3690.00	-2.95819
3695.00	-2.93626
3700.00	-2.95926
3705.00	-2.99356
3710.00	-3.03803
3715.00	-3.02172
3720.00	-3.01675
3725.00	-2.99091
3730.00	-3.06478
3735.00	-3.09629
3740.00	-3.12855
3745.00	-3.15369
3750.00	-3.18991
3755.00	-3.17395
3760.00	-3.15764
3765.00	-3.18764
3770.00	-3.16997
3775.00	-3.17154
3780.00	-3.19238
3785.00	-3.18977
3790.00	-3.21656
3795.00	-3.20182
3800.00	-3.18273
3805.00	-3.16943
3810.00	-3.16523
3815.00	-3.1731
3820.00	-3.13745
3825.00	-3.14811
3830.00	-3.15381
3835.00	-3.16088
3840.00	-3.1284
3845.00	-3.11665
3850.00	-3.15269
3855.00	-3.11908
3860.00	-3.11215
3865.00	-3.09231
3870.00	-3.10165
3875.00	-3.11782
3880.00	-3.14404
3885.00	-3.12684
3890.00	-3.13855
3895.00	-3.19571
3900.00	-3.17723
3905.00	-3.17808
3910.00	-3.13999
3915.00	-3.14068
3920.00	-3.10439
3925.00	-3.11058
3930.00	-3.12974
3935.00	-3.14699
3940.00	-3.15669
3945.00	-3.17513
3950.00	-3.18008
3955.00	-3.12625
3960.00	-3.06226
3965.00	-3.07655
3970.00	-3.06998
3975.00	-3.05436
3980.00	-3.03641
3985.00	-3.00667
3990.00	-3.01486
3995.00	-3.01252
4000.00	-3.02595
4005.00	-3.0497
4010.00	-3.03416
4015.00	-3.05903
4020.00	-3.08141
4025.00	-3.06853
4030.00	-3.05693
4035.00	-3.07175
4040.00	-3.07732
4045.00	-3.026
4050.00	-3.00506
4055.00	-2.9901
4060.00	-2.97081
4065.00	-2.95734
4070.00	-2.94521
4075.00	-2.9576
4080.00	-2.95322
4085.00	-2.92596
4090.00	-2.93057
4095.00	-2.93083
4100.00	-2.94466
4105.00	-2.90466
4110.00	-2.89586
4115.00	-2.93844
4120.00	-2.95346
4125.00	-2.96891
4130.00	-2.92454
4135.00	-2.97397
4140.00	-2.98737
4145.00	-3.01303
4150.00	-2.92929
4155.00	-2.7937
4160.00	-2.65808
4165.00	-2.54184
4170.00	-2.41198
4175.00	-2.31064
4180.00	-2.21944
4185.00	-2.10822
4190.00	-2.00617
4195.00	-1.93765
4200.00	-1.88569
4205.00	-1.79618
4210.00	-1.69815
4215.00	-1.66237
4220.00	-1.61268
4225.00	-1.57768
4230.00	-1.552
4235.00	-1.525
4240.00	-1.5687
4245.00	-1.55751
4250.00	-1.57465
4255.00	-1.60172
4260.00	-1.58723
4265.00	-1.57226
4270.00	-1.55878
4275.00	-1.53499
4280.00	-1.51164
4285.00	-1.57803
4290.00	-1.60088
4295.00	-1.67972
4300.00	-1.75262
4305.00	-1.85319
4310.00	-1.94759
4315.00	-2.01896
4320.00	-2.12398
4325.00	-2.19907
4330.00	-2.2414
4335.00	-2.27756
4340.00	-2.30815
4345.00	-2.41339
4350.00	-2.444
4355.00	-2.48709
4360.00	-2.51616
4365.00	-2.57534
4370.00	-2.6053
4375.00	-2.61478
4380.00	-2.66799
4385.00	-2.68285
4390.00	-2.69429
4395.00	-2.72789
4400.00	-2.72511
4405.00	-2.7634
4410.00	-2.73958
4415.00	-2.74534
4420.00	-2.70585
4425.00	-2.70722
4430.00	-2.71039
4435.00	-2.74238
4440.00	-2.74203
4445.00	-2.79611
4450.00	-2.78263
4455.00	-2.81128
4460.00	-2.81958
4465.00	-2.84066
4470.00	-2.80523
4475.00	-2.85299
4480.00	-2.80856
4485.00	-2.79577
4490.00	-2.83671
4495.00	-2.79391
4500.00	-2.78647
4505.00	-2.79919
4510.00	-2.79122
4515.00	-2.82485
4520.00	-2.83374
4525.00	-2.81843
4530.00	-2.82602
4535.00	-2.79011
4540.00	-2.79859
4545.00	-2.80428
4550.00	-2.86573
4555.00	-2.85694
4560.00	-2.8665
4565.00	-2.91979
4570.00	-2.91725
4575.00	-2.87805
4580.00	-2.94766
4585.00	-2.9637
4590.00	-2.92568
4595.00	-2.95168
4600.00	-2.93623
4605.00	-2.92816
4610.00	-2.93449
4615.00	-2.95961
4620.00	-2.96085
4625.00	-2.90952
4630.00	-2.89635
4635.00	-2.87672
4640.00	-2.87848
4645.00	-2.86453
4650.00	-2.90636
4655.00	-2.95177
4660.00	-3.01984
4665.00	-3.01506
4670.00	-3.01464
4675.00	-3.00455
4680.00	-2.98965
4685.00	-2.96846
4690.00	-2.96493
4695.00	-3.01226
4700.00	-3.02378
4705.00	-3.0458
4710.00	-3.05979
4715.00	-3.0549
4720.00	-3.04661
4725.00	-3.05081
4730.00	-3.04876
4735.00	-3.02166
4740.00	-2.99727
4745.00	-3.01611
4750.00	-3.0389
4755.00	-3.06135
4760.00	-3.05048
4765.00	-3.04457
4770.00	-3.06451
4775.00	-3.06692
4780.00	-3.05937
4785.00	-2.99236
4790.00	-3.02141
4795.00	-3.00093
4800.00	-2.99416
4805.00	-2.98806
4810.00	-2.91458
4815.00	-2.92033
4820.00	-2.95658
4825.00	-2.93676
4830.00	-2.95971
4835.00	-2.97259
4840.00	-3.00168
4845.00	-2.97929
4850.00	-2.94554
4855.00	-2.97732
4860.00	-2.9496
4865.00	-2.97709
4870.00	-2.96493
4875.00	-2.93262
4880.00	-2.89577
4885.00	-2.90922
4890.00	-2.98349
4895.00	-3.00565
4900.00	-2.99646
4905.00	-3.02704
4910.00	-3.01571
4915.00	-2.98221
4920.00	-2.99284
4925.00	-3.01407
4930.00	-2.97296
4935.00	-2.94179
4940.00	-2.91567
4945.00	-2.87469
4950.00	-2.91745
4955.00	-2.96564
4960.00	-2.93908
4965.00	-2.96374
4970.00	-2.95486
4975.00	-2.8983
4980.00	-2.92121
4985.00	-2.84083
4990.00	-2.85977
4995.00	-2.89237
5000.00	-2.9081
5005.00	-2.85039
5010.00	-2.89946
5015.00	-2.91643
5020.00	-2.8812
5025.00	-2.89223
5030.00	-2.93129
5035.00	-2.9509
5040.00	-2.96467
5045.00	-2.97123
5050.00	-2.95966
5055.00	-2.97061
5060.00	-2.99406
5065.00	-3.00545
5070.00	-3.02348
5075.00	-3.00862
5080.00	-2.98748
5085.00	-3.02478
5090.00	-3.00397
5095.00	-2.96387
5100.00	-2.93943
5105.00	-2.94075
5110.00	-2.9633
5115.00	-2.89036
5120.00	-2.87133
5125.00	-2.84449
5130.00	-2.84559
5135.00	-2.83104
5140.00	-2.78298
5145.00	-2.75526
5150.00	-2.70312
5155.00	-2.59015
5160.00	-2.44186
5165.00	-2.30451
5170.00	-2.22363
5175.00	-2.08868
5180.00	-1.97888
5185.00	-1.88589
5190.00	-1.79637
5195.00	-1.70414
5200.00	-1.63085
5205.00	-1.61928
5210.00	-1.57779
5215.00	-1.5657
5220.00	-1.51208
5225.00	-1.45023
5230.00	-1.48197
5235.00	-1.49306
5240.00	-1.49333
5245.00	-1.4586
5250.00	-1.45649
5255.00	-1.45458
5260.00	-1.51115
5265.00	-1.48629
5270.00	-1.48335
5275.00	-1.53121
5280.00	-1.58399
5285.00	-1.63344
5290.00	-1.71485
5295.00	-1.75704
5300.00	-1.82609
5305.00	-1.90572
5310.00	-1.9366
5315.00	-2.01877
5320.00	-2.11798
5325.00	-2.2267
5330.00	-2.26238
5335.00	-2.3178
5340.00	-2.41431
5345.00	-2.47979
5350.00	-2.52125
5355.00	-2.56438
5360.00	-2.56435
5365.00	-2.59541
5370.00	-2.63113
5375.00	-2.72738
5380.00	-2.78098
5385.00	-2.80203
5390.00	-2.76658
5395.00	-2.82403
5400.00	-2.88351
5405.00	-2.87876
5410.00	-2.8978
5415.00	-2.89551
5420.00	-2.87403
5425.00	-2.87217
5430.00	-2.87633
5435.00	-2.88784
5440.00	-2.96036
5445.00	-2.9693
5450.00	-2.99677
5455.00	-2.97293
5460.00	-2.9573
5465.00	-2.94711
5470.00	-2.96903
5475.00	-2.95962
5480.00	-2.97251
5485.00	-3.01326
5490.00	-3.01691
5495.00	-3.06486
5500.00	-3.0517
5505.00	-3.03013
5510.00	-2.9913
5515.00	-2.98354
5520.00	-2.95908
5525.00	-2.97203
5530.00	-2.99146
5535.00	-3.03808
5540.00	-3.0878
5545.00	-3.09565
5550.00	-3.1066
5555.00	-3.12811
5560.00	-3.12027
5565.00	-3.09962
5570.00	-3.09463
5575.00	-3.09208
5580.00	-3.02763
5585.00	-3.05315
5590.00	-3.05281
5595.00	-3.07192
5600.00	-3.07553
5605.00	-3.08266
5610.00	-3.058
5615.00	-3.04358
5620.00	-3.06362
5625.00	-3.07777
5630.00	-3.10022
5635.00	-3.08351
5640.00	-3.05877
5645.00	-3.06563
5650.00	-3.08347
5655.00	-3.11506
5660.00	-3.13184
5665.00	-3.19161
5670.00	-3.20073
5675.00	-3.2342
5680.00	-3.27208
5685.00	-3.2479
5690.00	-3.22032
5695.00	-3.2188
5700.00	-3.23103
5705.00	-3.18765
5710.00	-3.20299
5715.00	-3.17213
5720.00	-3.19679
5725.00	-3.20345
5730.00	-3.1434
5735.00	-3.12432
5740.00	-3.09744
5745.00	-3.14123
5750.00	-3.16705
5755.00	-3.10869
5760.00	-3.09891
5765.00	-3.08234
5770.00	-3.05188
5775.00	-3.02641
5780.00	-3.03263
5785.00	-2.99355
5790.00	-2.98363
5795.00	-2.98052
5800.00	-2.9214
5805.00	-2.93617
5810.00	-2.9281
5815.00	-2.94415
5820.00	-2.91974
5825.00	-2.86281
5830.00	-2.86014
5835.00	-2.88881
5840.00	-2.92433
5845.00	-2.98931
5850.00	-3.01284
5855.00	-3.03012
5860.00	-3.04762
5865.00	-3.10222
5870.00	-3.0523
5875.00	-3.04233
5880.00	-3.00616
5885.00	-3.02411
5890.00	-3.02279
5895.00	-3.02548
5900.00	-3.04733
5905.00	-3.0029
5910.00	-2.96484
5915.00	-2.99276
5920.00	-2.98486
5925.00	-3.02437
5930.00	-3.00748
5935.00	-3.06609
5940.00	-3.05086
5945.00	-3.13233
5950.00	-3.15709
5955.00	-3.15995
5960.00	-3.1431
5965.00	-3.15708
5970.00	-3.19296
5975.00	-3.18447
5980.00	-3.1807
5985.00	-3.19092
5990.00	-3.22925
5995.00	-3.21518
6000.00	-3.27051
6005.00	-3.229
6010.00	-3.21885
6015.00	-3.21553
6020.00	-3.18924
6025.00	-3.18694
6030.00	-3.17128
6035.00	-3.14164
6040.00	-3.11497
6045.00	-3.08708
6050.00	-3.08723
6055.00	-3.07959
6060.00	-3.09797
6065.00	-3.11257
6070.00	-3.0655
6075.00	-3.0678
6080.00	-3.07377
6085.00	-3.08108
6090.00	-3.03132
6095.00	-3.02151
6100.00	-3.07872
6105.00	-3.04668
6110.00	-3.09555
6115.00	-3.056
6120.00	-3.06314
6125.00	-3.01907
6130.00	-2.99688
6135.00	-2.99245
6140.00	-2.98264
6145.00	-2.95633
6150.00	-2.87825
6155.00	-2.81576
6160.00	-2.66822
6165.00	-2.50046
6170.00	-2.33783
6175.00	-2.1934
6180.00	-2.07507
6185.00	-1.98217
6190.00	-1.88108
6195.00	-1.81535
6200.00	-1.71928
6205.00	-1.63865
6210.00	-1.60299
6215.00	-1.57478
6220.00	-1.56105
6225.00	-1.54092
6230.00	-1.52669
6235.00	-1.45366
6240.00	-1.49478
6245.00	-1.49681
6250.00	-1.49865
6255.00	-1.52361
6260.00	-1.50139
6265.00	-1.495
6270.00	-1.49313
6275.00	-1.54195
6280.00	-1.59172
6285.00	-1.64234
6290.00	-1.69372
6295.00	-1.76134
6300.00	-1.82996
6305.00	-1.89949
6310.00	-1.97372
6315.00	-2.02499
6320.00	-2.10998
6325.00	-2.18064
6330.00	-2.20928
6335.00	-2.29138
6340.00	-2.39247
6345.00	-2.4446
6350.00	-2.48957
6355.00	-2.54947
6360.00	-2.57619
6365.00	-2.62937
6370.00	-2.64615
6375.00	-2.69622
6380.00	-2.72574
6385.00	-2.73483
6390.00	-2.76438
6395.00	-2.82788
6400.00	-2.88891
6405.00	-2.8642
6410.00	-2.85556
6415.00	-2.87886
6420.00	-2.89012
6425.00	-2.93133
6430.00	-2.93735
6435.00	-2.9447
6440.00	-2.98628
6445.00	-2.96932
6450.00	-3.00067
6455.00	-2.98226
6460.00	-2.99095
6465.00	-3.00072
6470.00	-2.98813
6475.00	-3.02537
6480.00	-3.03946
6485.00	-3.00941
6490.00	-3.00179
6495.00	-2.95996
6500.00	-2.94174
6505.00	-2.937
6510.00	-2.93856
6515.00	-2.93608
6520.00	-2.92219
6525.00	-2.92718
6530.00	-2.8967
6535.00	-2.92171
6540.00	-2.92286
6545.00	-2.94137
6550.00	-2.95609
6555.00	-2.97323
6560.00	-3.00224
6565.00	-2.99922
6570.00	-3.00039
6575.00	-2.98396
6580.00	-3.02938
6585.00	-2.99645
6590.00	-3.05617
6595.00	-3.05164
6600.00	-3.0631
6605.00	-3.09479
6610.00	-3.11359
6615.00	-3.13634
6620.00	-3.13739
6625.00	-3.19079
6630.00	-3.12618
6635.00	-3.15155
6640.00	-3.15885
6645.00	-3.1324
6650.00	-3.13385
6655.00	-3.13321
6660.00	-3.18119
6665.00	-3.19524
6670.00	-3.22925
6675.00	-3.23461
6680.00	-3.22972
6685.00	-3.17287
6690.00	-3.20135
6695.00	-3.20561
6700.00	-3.16283
6705.00	-3.13598
6710.00	-3.16814
6715.00	-3.14271
6720.00	-3.13147
6725.00	-3.12718
6730.00	-3.12914
6735.00	-3.13674
6740.00	-3.08142
6745.00	-3.09962
6750.00	-3.08492
6755.00	-3.07169
6760.00	-3.04424
6765.00	-3.09918
6770.00	-3.12143
6775.00	-3.11814
6780.00	-3.09965
6785.00	-3.03638
6790.00	-3.06685
6795.00	-3.09233
6800.00	-3.04728
6805.00	-3.0417
6810.00	-3.08135
6815.00	-3.11121
6820.00	-3.11672
6825.00	-3.11002
6830.00	-3.13313
6835.00	-3.18112
6840.00	-3.21654
6845.00	-3.19403
6850.00	-3.1796
6855.00	-3.17439
6860.00	-3.15609
6865.00	-3.08718
6870.00	-3.0407
6875.00	-3.05132
6880.00	-3.04921
6885.00	-3.06092
6890.00	-3.11225
6895.00	-3.11959
6900.00	-3.12038
6905.00	-3.10749
6910.00	-3.10559
6915.00	-3.09612
6920.00	-3.12062
6925.00	-3.10382
6930.00	-3.10812
6935.00	-3.09451
6940.00	-3.09198
6945.00	-3.13437
6950.00	-3.10648
6955.00	-3.09692
6960.00	-3.10969
6965.00	-3.12117
6970.00	-3.14705
6975.00	-3.16063
6980.00	-3.15148
6985.00	-3.12577
6990.00	-3.14536
6995.00	-3.13774
7000.00	-3.1503
7005.00	-3.13442
7010.00	-3.16091
7015.00	-3.14203
7020.00	-3.12503
7025.00	-3.16994
7030.00	-3.19289
7035.00	-3.21548
7040.00	-3.20473
7045.00	-3.1834
7050.00	-3.18169
7055.00	-3.17432
7060.00	-3.16381
7065.00	-3.16017
7070.00	-3.13553
7075.00	-3.14831
7080.00	-3.13263
7085.00	-3.14571
7090.00	-3.11862
7095.00	-3.17195
7100.00	-3.17139
7105.00	-3.17864
7110.00	-3.17935
7115.00	-3.17027
7120.00	-3.20095
7125.00	-3.18583
7130.00	-3.16639
7135.00	-3.11393
7140.00	-3.12305
7145.00	-3.08464
7150.00	-2.97431
7155.00	-2.84394
7160.00	-2.68775
7165.00	-2.56855
7170.00	-2.4127
7175.00	-2.32877
7180.00	-2.23576
7185.00	-2.10931
7190.00	-1.97802
7195.00	-1.88123
7200.00	-1.80577
7205.00	-1.72814
7210.00	-1.67382
7215.00	-1.63076
7220.00	-1.60366
7225.00	-1.60841
7230.00	-1.58548
7235.00	-1.58233
7240.00	-1.56396
7245.00	-1.59987
7250.00	-1.5137
7255.00	-1.53327
7260.00	-1.4829
7265.00	-1.48612
7270.00	-1.48902
7275.00	-1.51106
7280.00	-1.52895
7285.00	-1.6111
7290.00	-1.66949
7295.00	-1.73953
7300.00	-1.83947
7305.00	-1.94107
7310.00	-2.06942
7315.00	-2.19464
7320.00	-2.2821
7325.00	-2.37051
7330.00	-2.37822
7335.00	-2.41817
7340.00	-2.47939
7345.00	-2.57139
7350.00	-2.58814
7355.00	-2.58962
7360.00	-2.61815
7365.00	-2.59526
7370.00	-2.64071
7375.00	-2.64276
7380.00	-2.64655
7385.00	-2.66356
7390.00	-2.67498
7395.00	-2.68332
7400.00	-2.7219
7405.00	-2.75663
7410.00	-2.74903
7415.00	-2.79075
7420.00	-2.77392
7425.00	-2.80732
7430.00	-2.82574
7435.00	-2.82871
7440.00	-2.86635
7445.00	-2.8575
7450.00	-2.82233
7455.00	-2.84118
7460.00	-2.83484
7465.00	-2.86799
7470.00	-2.80846
7475.00	-2.8423
7480.00	-2.87081
7485.00	-2.83043
7490.00	-2.8543
7495.00	-2.81557
7500.00	-2.80208
7505.00	-2.83073
7510.00	-2.85069
7515.00	-2.83951
7520.00	-2.85276
7525.00	-2.89577
7530.00	-2.92282
7535.00	-2.94522
7540.00	-2.98481
7545.00	-2.96605
7550.00	-2.94334
7555.00	-2.98506
7560.00	-3.03426
7565.00	-3.04746
7570.00	-3.04186
7575.00	-3.02128
7580.00	-3.01441
7585.00	-3.03154
7590.00	-3.01976
7595.00	-3.02082
7600.00	-3.02759
7605.00	-3.04535
7610.00	-3.0555
7615.00	-3.0083
7620.00	-2.99302
7625.00	-2.99675
7630.00	-3.03312
7635.00	-3.06392
7640.00	-3.03725
7645.00	-3.07735
7650.00	-3.09013
7655.00	-3.06472
7660.00	-3.07487
7665.00	-3.08207
7670.00	-3.04193
7675.00	-3.02523
7680.00	-3.02768
7685.00	-3.02794
7690.00	-3.01458
7695.00	-2.98119
7700.00	-3.00164
7705.00	-3.02393
7710.00	-3.04788
7715.00	-3.03835
7720.00	-3.07251
7725.00	-3.03721
7730.00	-2.98601
7735.00	-3.00016
7740.00	-3.02065
7745.00	-3.04687
7750.00	-3.04521
7755.00	-3.07869
7760.00	-3.08356
7765.00	-3.08406
7770.00	-3.05538
7775.00	-3.02956
7780.00	-3.02381
7785.00	-3.02251
7790.00	-3.02329
7795.00	-3.02594
7800.00	-3.02249
7805.00	-3.05046
7810.00	-2.99017
7815.00	-3.00973
7820.00	-3.0215
7825.00	-3.0418
7830.00	-3.0659
7835.00	-3.07983
7840.00	-3.08653
7845.00	-3.11781
7850.00	-3.05273
7855.00	-3.01941
7860.00	-2.99913
7865.00	-2.98476
7870.00	-2.93881
7875.00	-2.88386
7880.00	-2.87325
7885.00	-2.88119
7890.00	-2.8825
7895.00	-2.91865
7900.00	-2.91816
7905.00	-2.91772
7910.00	-2.95811
7915.00	-2.96922
7920.00	-3.00252
7925.00	-2.99753
7930.00	-2.99498
7935.00	-3.00434
7940.00	-3.0283
7945.00	-3.00325
7950.00	-2.98459
7955.00	-2.95808
7960.00	-2.94782
7965.00	-2.97744
7970.00	-2.99243
7975.00	-2.99428
7980.00	-2.99788
7985.00	-2.97976
7990.00	-2.94402
7995.00	-2.91962
8000.00	-2.91321
8005.00	-2.95017
8010.00	-2.93487
8015.00	-2.92499
8020.00	-2.91998
8025.00	-2.94656
8030.00	-2.88694
8035.00	-2.88574
8040.00	-2.86523
8045.00	-2.93613
8050.00	-2.90475
8055.00	-2.90177
8060.00	-2.90491
8065.00	-2.94659
8070.00	-2.9433
8075.00	-2.92286
8080.00	-2.91224
8085.00	-2.97844
8090.00	-2.96614
8095.00	-2.98227
8100.00	-3.00844
8105.00	-2.99703
8110.00	-2.9887
8115.00	-2.99675
8120.00	-2.9632
8125.00	-2.96408
8130.00	-2.93379
8135.00	-2.90459
8140.00	-2.8958
8145.00	-2.84709
8150.00	-2.79548
8155.00	-2.68493
8160.00	-2.5563
8165.00	-2.40945
8170.00	-2.2462
8175.00	-2.12842
8180.00	-2.03601
8185.00	-1.94702
8190.00	-1.88829
8195.00	-1.81601
8200.00	-1.72959
8205.00	-1.71398
8210.00	-1.67661
8215.00	-1.60802
8220.00	-1.53269
8225.00	-1.52511
8230.00	-1.4872
8235.00	-1.49
8240.00	-1.47503
8245.00	-1.47322
8250.00	-1.4677
8255.00	-1.4841
8260.00	-1.51245
8265.00	-1.51661
8270.00	-1.55143
8275.00	-1.60025
8280.00	-1.6267
8285.00	-1.67382
8290.00	-1.77062
8295.00	-1.8422
8300.00	-1.94936
8305.00	-2.05551
8310.00	-2.10442
8315.00	-2.1601
8320.00	-2.21799
8325.00	-2.27591
8330.00	-2.33192
8335.00	-2.39593
8340.00	-2.438
8345.00	-2.44284
8350.00	-2.51519
8355.00	-2.54339
8360.00	-2.52798
8365.00	-2.61512
8370.00	-2.65469
8375.00	-2.70197
8380.00	-2.75034
8385.00	-2.79776
8390.00	-2.79576
8395.00	-2.78037
8400.00	-2.75874
8405.00	-2.79367
8410.00	-2.81539
8415.00	-2.83299
8420.00	-2.88575
8425.00	-2.88661
8430.00	-2.89321
8435.00	-2.88943
8440.00	-2.86467
8445.00	-2.93174
8450.00	-2.94548
8455.00	-2.93259
8460.00	-2.90157
8465.00	-2.91639
8470.00	-2.91807
8475.00	-2.95649
8480.00	-2.91919
8485.00	-2.90893
8490.00	-2.89388
8495.00	-2.87838
8500.00	-2.84307
8505.00	-2.80546
8510.00	-2.82017
8515.00	-2.85673
8520.00	-2.84495
8525.00	-2.84017
8530.00	-2.82616
8535.00	-2.80967
8540.00	-2.82785
8545.00	-2.85392
8550.00	-2.88904
8555.00	-2.94979
8560.00	-2.92482
8565.00	-2.96839
8570.00	-3.00372
8575.00	-2.97335
8580.00	-2.93631
8585.00	-2.9865
8590.00	-2.99865
8595.00	-2.96297
8600.00	-2.92697
8605.00	-2.98198
8610.00	-2.94796
8615.00	-2.91346
8620.00	-2.93874
8625.00	-2.92265
8630.00	-2.96061
8635.00	-2.94815
8640.00	-2.95442
8645.00	-2.93093
8650.00	-2.95252
8655.00	-2.93116
8660.00	-2.95079
8665.00	-3.00536
8670.00	-3.02728
8675.00	-3.04701
8680.00	-3.05894
8685.00	-3.07355
8690.00	-3.05563
8695.00	-3.0531
8700.00	-3.04499
8705.00	-3.02604
8710.00	-3.00121
8715.00	-3.0352
8720.00	-3.04637
8725.00	-3.0467
8730.00	-3.07226
8735.00	-3.09137
8740.00	-3.08332
8745.00	-3.05471
8750.00	-3.04062
8755.00	-3.0221
8760.00	-3.00738
8765.00	-3.01744
8770.00	-3.02262
8775.00	-3.07972
8780.00	-3.06118
8785.00	-3.06198
8790.00	-3.04133
8795.00	-3.06159
8800.00	-3.08566
8805.00	-3.08012
8810.00	-3.0596
8815.00	-3.02365
8820.00	-3.0146
8825.00	-3.00452
8830.00	-2.98767
8835.00	-3.01136
8840.00	-2.96857
8845.00	-2.99806
8850.00	-2.9974
8855.00	-2.98321
8860.00	-2.97626
8865.00	-2.97584
8870.00	-3.02402
8875.00	-2.98385
8880.00	-3.00015
8885.00	-2.97986
8890.00	-3.00239
8895.00	-2.95856
8900.00	-2.97544
8905.00	-2.93043
8910.00	-2.90545
8915.00	-2.90239
8920.00	-2.94238
8925.00	-2.98419
8930.00	-2.98686
8935.00	-2.97178
8940.00	-2.9349
8945.00	-2.96192
8950.00	-2.92991
8955.00	-2.93218
8960.00	-2.89149
8965.00	-2.87623
8970.00	-2.8489
8975.00	-2.8651
8980.00	-2.90687
8985.00	-2.91727
8990.00	-2.90721
8995.00	-2.92146
9000.00	-2.95177
9005.00	-2.9907
9010.00	-2.98301
9015.00	-3.00911
9020.00	-2.99763
9025.00	-2.97759
9030.00	-2.99063
9035.00	-2.98294
9040.00	-3.00516
9045.00	-2.96882
9050.00	-2.93806
9055.00	-2.93369
9060.00	-2.94141
9065.00	-2.95613
9070.00	-2.97714
9075.00	-2.98828
9080.00	-3.02162
9085.00	-2.98558
9090.00	-3.02891
9095.00	-3.03099
9100.00	-3.05811
9105.00	-3.03397
9110.00	-3.04914
9115.00	-3.02783
9120.00	-3.03196
9125.00	-3.01626
9130.00	-3.01766
9135.00	-2.97231
9140.00	-2.89264
9145.00	-2.86755
9150.00	-2.8003
9155.00	-2.70092
9160.00	-2.594
9165.00	-2.44921
9170.00	-2.26256
9175.00	-2.11206
9180.00	-1.96884
9185.00	-1.8147
9190.00	-1.71093
9195.00	-1.64279
9200.00	-1.63196
9205.00	-1.56589
9210.00	-1.51614
9215.00	-1.48691
9220.00	-1.41009
9225.00	-1.3662
9230.00	-1.36944
9235.00	-1.33739
9240.00	-1.34157
9245.00	-1.3162
9250.00	-1.35746
9255.00	-1.38877
9260.00	-1.38004
9265.00	-1.37801
9270.00	-1.36647
9275.00	-1.38522
9280.00	-1.40404
9285.00	-1.42098
9290.00	-1.45371
9295.00	-1.53173
9300.00	-1.58252
9305.00	-1.67291
9310.00	-1.76785
9315.00	-1.79891
9320.00	-1.88709
9325.00	-1.98587
9330.00	-2.04952
9335.00	-2.10098
9340.00	-2.12787
9345.00	-2.16372
9350.00	-2.25232
9355.00	-2.27767
9360.00	-2.35099
9365.00	-2.39367
9370.00	-2.42237
9375.00	-2.45014
9380.00	-2.4965
9385.00	-2.5324
9390.00	-2.56471
9395.00	-2.57047
9400.00	-2.61257
9405.00	-2.66017
9410.00	-2.64085
9415.00	-2.63124
9420.00	-2.59733
9425.00	-2.64062
9430.00	-2.63686
9435.00	-2.68009
9440.00	-2.70928
9445.00	-2.69088
9450.00	-2.67237
9455.00	-2.65183
9460.00	-2.67803
9465.00	-2.63555
9470.00	-2.61481
9475.00	-2.60003
9480.00	-2.62363
9485.00	-2.62545
9490.00	-2.64651
9495.00	-2.65575
9500.00	-2.6427
9505.00	-2.64844
9510.00	-2.71576
9515.00	-2.7006
9520.00	-2.70249
9525.00	-2.71584
9530.00	-2.72592
9535.00	-2.78161
9540.00	-2.79871
9545.00	-2.79662
9550.00	-2.81999
9555.00	-2.82742
9560.00	-2.80303
9565.00	-2.80828
9570.00	-2.7994
9575.00	-2.77393
9580.00	-2.72381
9585.00	-2.76028
9590.00	-2.78923
9595.00	-2.85024
9600.00	-2.87213
9605.00	-2.85104
9610.00	-2.8476
9615.00	-2.76098
9620.00	-2.79179
9625.00	-2.81565
9630.00	-2.82934
9635.00	-2.83001
9640.00	-2.87335
9645.00	-2.84243
9650.00	-2.87093
9655.00	-2.82276
9660.00	-2.81244
9665.00	-2.76429
9670.00	-2.79672
9675.00	-2.77929
9680.00	-2.77331
9685.00	-2.78735
9690.00	-2.84467
9695.00	-2.84769
9700.00	-2.8407
9705.00	-2.84412
9710.00	-2.90742
9715.00	-2.93136
9720.00	-2.86744
9725.00	-2.86042
9730.00	-2.87935
9735.00	-2.90804
9740.00	-2.88142
9745.00	-2.86328
9750.00	-2.83725
9755.00	-2.8313
9760.00	-2.82012
9765.00	-2.84891
9770.00	-2.81266
9775.00	-2.83442
9780.00	-2.85984
9785.00	-2.90214
9790.00	-2.89359
9795.00	-2.87424
9800.00	-2.87819
9805.00	-2.92448
9810.00	-2.88261
9815.00	-2.90321
9820.00	-2.89844
9825.00	-2.92911
9830.00	-2.97419
9835.00	-2.99146
9840.00	-2.98174
9845.00	-2.99243
9850.00	-3.0001
9855.00	-2.99341
9860.00	-3.02429
9865.00	-2.97827
9870.00	-2.95628
9875.00	-2.94426
9880.00	-2.96646
9885.00	-2.95148
9890.00	-2.96519
9895.00	-2.91148
9900.00	-2.89811
9905.00	-2.9055
9910.00	-2.92381
9915.00	-2.93252
9920.00	-2.9151
9925.00	-2.9072
9930.00	-2.88648
9935.00	-2.84842
9940.00	-2.81222
9945.00	-2.81266
9950.00	-2.77809
9955.00	-2.76835
[truncated: 56 more rows]
