# Supplementary material for: Abnormal developmental trajectory and vulnerability to cardiac arrhythmias in tetralogy of Fallot with DiGeorge syndrome
Source: Commun Biol. 2023 Sep 22;6:969. doi: 10.1038/s42003-023-05344-6 (PMC10516936; doi:10.1038/s42003-023-05344-6)
Supplement: Supplementary file 6 — Supplementary Data 3 [file 42003_2023_5344_MOESM6_ESM.zip › Supplementary Data3_CAS Measurement/Batch37/Control2_A1_4925/1B-wave.csv]

1B : V(t) = D'(t) / BackgroundImage *100
D'(t) = WaveFiltered Value( Pixel-Filter=(3 x 3) Tcnst-Filter=10)
average	1.00
frm num	2048
position	[85][57]
background	268.44
total pixel	9
time	value1
0.00	-5.83609
5.00	-5.53808
10.00	-5.37748
15.00	-5.13775
20.00	-5.00477
25.00	-4.7485
30.00	-4.65444
35.00	-4.57807
40.00	-4.41
45.00	-4.23804
50.00	-4.12466
55.00	-4.03918
60.00	-3.96639
65.00	-3.97124
70.00	-3.93422
75.00	-3.93815
80.00	-3.92513
85.00	-3.93824
90.00	-3.89624
95.00	-3.89983
100.00	-3.97342
105.00	-3.97757
110.00	-4.002
115.00	-3.99087
120.00	-3.8898
125.00	-3.90645
130.00	-3.83865
135.00	-3.88939
140.00	-3.87297
145.00	-3.88302
150.00	-3.91276
155.00	-3.92712
160.00	-3.92348
165.00	-3.94918
170.00	-3.993
175.00	-3.93724
180.00	-3.9657
185.00	-4.00374
190.00	-3.98416
195.00	-3.9624
200.00	-3.95937
205.00	-3.9732
210.00	-3.94426
215.00	-3.95546
220.00	-3.89104
225.00	-3.81237
230.00	-3.89057
235.00	-3.82022
240.00	-3.7776
245.00	-3.80961
250.00	-3.76805
255.00	-3.73065
260.00	-3.70113
265.00	-3.50072
270.00	-3.20859
275.00	-2.68078
280.00	-1.99466
285.00	-1.31092
290.00	-0.612774
295.00	0.139729
300.00	0.854233
305.00	1.56351
310.00	2.21428
315.00	2.97381
320.00	3.64497
325.00	4.24488
330.00	4.85516
335.00	5.48306
340.00	6.06472
345.00	6.60891
350.00	7.2063
355.00	7.65288
360.00	8.14174
365.00	8.56514
370.00	8.97519
375.00	9.28214
380.00	9.47147
385.00	9.7081
390.00	9.92521
395.00	10.1413
400.00	10.3896
405.00	10.5592
410.00	10.6209
415.00	10.6639
420.00	10.7275
425.00	10.7557
430.00	10.7522
435.00	10.8607
440.00	10.8425
445.00	10.731
450.00	10.6347
455.00	10.577
460.00	10.3099
465.00	10.1274
470.00	9.9342
475.00	9.81412
480.00	9.67294
485.00	9.51691
490.00	9.26886
495.00	9.07459
500.00	8.85421
505.00	8.58551
510.00	8.39335
515.00	8.28663
520.00	8.06228
525.00	7.88105
530.00	7.70967
535.00	7.46436
540.00	7.23945
545.00	7.06186
550.00	6.81097
555.00	6.5562
560.00	6.26068
565.00	6.04852
570.00	5.83688
575.00	5.67951
580.00	5.40544
585.00	5.18774
590.00	4.92973
595.00	4.71821
600.00	4.56096
605.00	4.31182
610.00	4.07517
615.00	3.88703
620.00	3.66389
625.00	3.5417
630.00	3.36965
635.00	3.13202
640.00	2.94299
645.00	2.76459
650.00	2.54194
655.00	2.39536
660.00	2.23447
665.00	2.08966
670.00	1.84344
675.00	1.76672
680.00	1.65213
685.00	1.43725
690.00	1.31836
695.00	1.23205
700.00	1.06332
705.00	0.981819
710.00	0.804995
715.00	0.716217
720.00	0.615622
725.00	0.537504
730.00	0.429945
735.00	0.329004
740.00	0.138819
745.00	-0.0737389
750.00	-0.211233
755.00	-0.293586
760.00	-0.309757
765.00	-0.46504
770.00	-0.671019
775.00	-0.740507
780.00	-0.790628
785.00	-0.881268
790.00	-0.925591
795.00	-0.965482
800.00	-1.109
805.00	-1.13055
810.00	-1.1872
815.00	-1.24646
820.00	-1.41155
825.00	-1.48562
830.00	-1.54402
835.00	-1.60485
840.00	-1.7134
845.00	-1.81938
850.00	-1.86509
855.00	-1.84414
860.00	-1.83357
865.00	-1.90684
870.00	-1.9645
875.00	-2.05364
880.00	-2.15871
885.00	-2.22016
890.00	-2.25476
895.00	-2.27763
900.00	-2.22785
905.00	-2.2948
910.00	-2.40058
915.00	-2.40887
920.00	-2.41219
925.00	-2.36964
930.00	-2.37689
935.00	-2.46618
940.00	-2.45963
945.00	-2.49099
950.00	-2.57715
955.00	-2.5595
960.00	-2.58087
965.00	-2.59182
970.00	-2.65135
975.00	-2.81668
980.00	-2.88683
985.00	-2.95825
990.00	-3.01424
995.00	-3.04395
1000.00	-3.12035
1005.00	-3.15185
1010.00	-3.1471
1015.00	-3.21732
1020.00	-3.21844
1025.00	-3.26911
1030.00	-3.26919
1035.00	-3.30651
1040.00	-3.33596
1045.00	-3.42868
1050.00	-3.49558
1055.00	-3.50613
1060.00	-3.51975
1065.00	-3.56513
1070.00	-3.59355
1075.00	-3.5736
1080.00	-3.65084
1085.00	-3.66655
1090.00	-3.80072
1095.00	-3.76006
1100.00	-3.77312
1105.00	-3.81386
1110.00	-3.80913
1115.00	-3.83798
1120.00	-3.85981
1125.00	-3.87946
1130.00	-3.893
1135.00	-3.90933
1140.00	-3.98612
1145.00	-4.03866
1150.00	-4.01973
1155.00	-4.0358
1160.00	-4.14961
1165.00	-4.1113
1170.00	-4.07683
1175.00	-4.12858
1180.00	-4.11721
1185.00	-4.15251
1190.00	-4.14289
1195.00	-4.07214
1200.00	-4.09953
1205.00	-4.12004
1210.00	-4.06814
1215.00	-4.04626
1220.00	-4.0307
1225.00	-3.97946
1230.00	-3.91677
1235.00	-3.82725
1240.00	-3.85429
1245.00	-3.84138
1250.00	-3.75939
1255.00	-3.76425
1260.00	-3.66928
1265.00	-3.45136
1270.00	-3.08553
1275.00	-2.55347
1280.00	-1.9463
1285.00	-1.29223
1290.00	-0.587676
1295.00	0.125065
1300.00	0.733419
1305.00	1.4465
1310.00	2.15036
1315.00	2.85006
1320.00	3.48393
1325.00	4.09994
1330.00	4.71644
1335.00	5.29612
1340.00	5.76816
1345.00	6.27992
1350.00	6.67428
1355.00	7.16993
1360.00	7.56635
1365.00	7.91071
1370.00	8.23719
1375.00	8.59724
1380.00	9.04961
1385.00	9.38223
1390.00	9.63606
1395.00	9.82311
1400.00	9.92938
1405.00	10.025
1410.00	10.0987
1415.00	10.1898
1420.00	10.2139
1425.00	10.0658
1430.00	9.97812
1435.00	9.91987
1440.00	9.87987
1445.00	9.77765
1450.00	9.67323
1455.00	9.48405
1460.00	9.33449
1465.00	9.15849
1470.00	8.97112
1475.00	8.8149
1480.00	8.65361
1485.00	8.47119
1490.00	8.22424
1495.00	8.02682
1500.00	7.82016
1505.00	7.61761
1510.00	7.34012
1515.00	7.12764
1520.00	7.09368
1525.00	6.93481
1530.00	6.71732
1535.00	6.50503
1540.00	6.17737
1545.00	5.98182
1550.00	5.87619
1555.00	5.68592
1560.00	5.44431
1565.00	5.25584
1570.00	4.99102
1575.00	4.84374
1580.00	4.56218
1585.00	4.36672
1590.00	4.12045
1595.00	3.89052
1600.00	3.70428
1605.00	3.47872
1610.00	3.30055
1615.00	3.1195
1620.00	2.94
1625.00	2.81157
1630.00	2.70425
1635.00	2.558
1640.00	2.31875
1645.00	2.11585
1650.00	1.87115
1655.00	1.77924
1660.00	1.71721
1665.00	1.5993
1670.00	1.39384
1675.00	1.1427
1680.00	1.02015
1685.00	0.93883
1690.00	0.83253
1695.00	0.765833
1700.00	0.639581
1705.00	0.397642
1710.00	0.225428
1715.00	0.169772
1720.00	0.0658746
1725.00	-0.060746
1730.00	-0.170565
1735.00	-0.215595
1740.00	-0.268539
1745.00	-0.39897
1750.00	-0.508079
1755.00	-0.680781
1760.00	-0.745154
1765.00	-0.848618
1770.00	-0.900346
1775.00	-1.00899
1780.00	-1.12332
1785.00	-1.27175
1790.00	-1.33911
1795.00	-1.34179
1800.00	-1.37731
1805.00	-1.48793
1810.00	-1.47572
1815.00	-1.61375
1820.00	-1.67174
1825.00	-1.74877
1830.00	-1.8926
1835.00	-1.97652
1840.00	-2.05619
1845.00	-2.11133
1850.00	-2.21477
1855.00	-2.37409
1860.00	-2.38916
1865.00	-2.45654
1870.00	-2.41784
1875.00	-2.49476
1880.00	-2.56399
1885.00	-2.68839
1890.00	-2.80448
1895.00	-2.80963
1900.00	-2.84324
1905.00	-2.89832
1910.00	-2.94375
1915.00	-2.92255
1920.00	-2.93659
1925.00	-2.92439
1930.00	-2.9341
1935.00	-2.95526
1940.00	-2.93291
1945.00	-3.01214
1950.00	-2.91788
1955.00	-3.02758
1960.00	-3.06837
1965.00	-3.09266
1970.00	-3.10624
1975.00	-3.15571
1980.00	-3.2168
1985.00	-3.23866
1990.00	-3.32456
1995.00	-3.40187
2000.00	-3.43834
2005.00	-3.53325
2010.00	-3.48208
2015.00	-3.58503
2020.00	-3.62802
2025.00	-3.62945
2030.00	-3.70939
2035.00	-3.69441
2040.00	-3.7306
2045.00	-3.77972
2050.00	-3.77013
2055.00	-3.81116
2060.00	-3.82326
2065.00	-3.96659
2070.00	-3.95487
2075.00	-3.91534
2080.00	-3.89219
2085.00	-4.02863
2090.00	-4.0852
2095.00	-4.09887
2100.00	-4.14428
2105.00	-4.21826
2110.00	-4.29726
2115.00	-4.29386
2120.00	-4.30736
2125.00	-4.39401
2130.00	-4.48441
2135.00	-4.48712
2140.00	-4.5351
2145.00	-4.49136
2150.00	-4.51822
2155.00	-4.51755
2160.00	-4.49626
2165.00	-4.50607
2170.00	-4.52732
2175.00	-4.48436
2180.00	-4.51191
2185.00	-4.4498
2190.00	-4.46425
2195.00	-4.46485
2200.00	-4.50677
2205.00	-4.47828
2210.00	-4.47333
2215.00	-4.46474
2220.00	-4.52737
2225.00	-4.45543
2230.00	-4.49416
2235.00	-4.44209
2240.00	-4.39524
2245.00	-4.4524
2250.00	-4.45832
2255.00	-4.43881
2260.00	-4.42539
2265.00	-4.20637
2270.00	-3.73192
2275.00	-3.1435
2280.00	-2.44007
2285.00	-1.79044
2290.00	-1.08987
2295.00	-0.306214
2300.00	0.423911
2305.00	1.20106
2310.00	1.90049
2315.00	2.501
2320.00	3.14494
2325.00	3.76174
2330.00	4.3748
2335.00	4.94312
2340.00	5.43391
2345.00	5.97081
2350.00	6.40436
2355.00	6.95598
2360.00	7.37379
2365.00	7.79535
2370.00	8.19959
2375.00	8.60894
2380.00	9.03943
2385.00	9.29029
2390.00	9.60299
2395.00	9.78093
2400.00	9.93281
2405.00	10.0447
2410.00	10.1536
2415.00	10.173
2420.00	10.294
2425.00	10.3283
2430.00	10.3427
2435.00	10.2231
2440.00	10.1735
2445.00	10.0419
2450.00	9.94003
2455.00	9.84421
2460.00	9.70416
2465.00	9.61537
2470.00	9.50234
2475.00	9.33853
2480.00	9.24077
2485.00	9.01206
2490.00	8.75655
2495.00	8.58867
2500.00	8.27202
2505.00	8.10293
2510.00	7.79347
2515.00	7.65982
2520.00	7.45261
2525.00	7.25371
2530.00	7.00847
2535.00	6.62633
2540.00	6.40658
2545.00	6.19638
2550.00	5.89545
2555.00	5.65359
2560.00	5.54767
2565.00	5.31989
2570.00	5.08177
2575.00	4.78883
2580.00	4.55001
2585.00	4.36405
2590.00	4.20496
2595.00	3.9997
2600.00	3.73218
2605.00	3.58247
2610.00	3.38151
2615.00	3.18409
2620.00	2.96915
2625.00	2.74674
2630.00	2.67074
2635.00	2.55268
2640.00	2.38847
2645.00	2.17446
2650.00	2.03151
2655.00	1.91942
2660.00	1.75231
2665.00	1.62261
2670.00	1.56383
2675.00	1.41158
2680.00	1.24973
2685.00	1.11648
2690.00	0.930328
2695.00	0.862129
2700.00	0.693135
2705.00	0.565874
2710.00	0.472035
2715.00	0.321355
2720.00	0.156769
2725.00	0.0872841
2730.00	-8.67107e-005
2735.00	-0.0663032
2740.00	-0.20454
2745.00	-0.287563
2750.00	-0.354006
2755.00	-0.542115
2760.00	-0.719692
2765.00	-0.842259
2770.00	-0.865649
2775.00	-1.02743
2780.00	-1.16889
2785.00	-1.26309
2790.00	-1.28579
2795.00	-1.36417
2800.00	-1.46782
2805.00	-1.50729
2810.00	-1.45176
2815.00	-1.56321
2820.00	-1.74215
2825.00	-1.79973
2830.00	-1.87638
2835.00	-2.00331
2840.00	-2.09271
2845.00	-2.18145
2850.00	-2.31099
2855.00	-2.33237
2860.00	-2.33506
2865.00	-2.3499
2870.00	-2.33428
2875.00	-2.39473
2880.00	-2.44913
2885.00	-2.58087
2890.00	-2.63736
2895.00	-2.65094
2900.00	-2.72939
2905.00	-2.77102
2910.00	-2.76709
2915.00	-2.76356
2920.00	-2.85145
2925.00	-2.88501
2930.00	-2.96903
2935.00	-2.98669
2940.00	-3.06054
2945.00	-3.13528
2950.00	-3.13632
2955.00	-3.05862
2960.00	-3.22875
2965.00	-3.18733
2970.00	-3.34045
2975.00	-3.43273
2980.00	-3.50337
2985.00	-3.51313
2990.00	-3.49708
2995.00	-3.53231
3000.00	-3.46053
3005.00	-3.41663
3010.00	-3.4599
3015.00	-3.40365
3020.00	-3.48961
3025.00	-3.54628
3030.00	-3.53519
3035.00	-3.608
3040.00	-3.54521
3045.00	-3.56321
3050.00	-3.56285
3055.00	-3.68255
3060.00	-3.72821
3065.00	-3.78171
3070.00	-3.76364
3075.00	-3.78049
3080.00	-3.79151
3085.00	-3.84696
3090.00	-3.89687
3095.00	-3.94178
3100.00	-3.96979
3105.00	-4.04881
3110.00	-4.04128
3115.00	-4.07589
3120.00	-4.08635
3125.00	-4.1951
3130.00	-4.15638
3135.00	-4.22915
3140.00	-4.28637
3145.00	-4.2675
3150.00	-4.21327
3155.00	-4.18929
3160.00	-4.10977
3165.00	-4.092
3170.00	-4.14638
3175.00	-4.19118
3180.00	-4.20666
3185.00	-4.19163
3190.00	-4.24846
3195.00	-4.2458
3200.00	-4.28893
3205.00	-4.35259
3210.00	-4.36849
3215.00	-4.34969
3220.00	-4.2624
3225.00	-4.26662
3230.00	-4.26215
3235.00	-4.27881
3240.00	-4.16964
3245.00	-4.16658
3250.00	-4.1183
3255.00	-4.06243
3260.00	-3.90867
3265.00	-3.56747
3270.00	-3.19831
3275.00	-2.71705
3280.00	-2.05214
3285.00	-1.35437
3290.00	-0.6643
3295.00	0.0147129
3300.00	0.73344
3305.00	1.36374
3310.00	2.05518
3315.00	2.7437
3320.00	3.34268
3325.00	3.99351
3330.00	4.64962
3335.00	5.28151
3340.00	5.75088
3345.00	6.33887
3350.00	6.777
3355.00	7.16304
3360.00	7.65121
3365.00	7.94983
3370.00	8.32621
3375.00	8.63183
3380.00	9.00623
3385.00	9.27283
3390.00	9.49621
3395.00	9.68483
3400.00	9.88357
3405.00	10.0045
3410.00	10.0761
3415.00	10.1074
3420.00	10.1272
3425.00	10.0665
3430.00	10.0118
3435.00	9.95437
3440.00	9.91092
3445.00	9.83456
3450.00	9.72031
3455.00	9.63404
3460.00	9.43223
3465.00	9.27543
3470.00	9.1012
3475.00	8.9982
3480.00	8.85997
3485.00	8.71486
3490.00	8.3856
3495.00	8.11409
3500.00	7.93182
3505.00	7.66016
3510.00	7.38255
3515.00	7.28586
3520.00	7.0374
3525.00	6.84277
3530.00	6.61379
3535.00	6.42013
3540.00	6.20858
3545.00	6.0099
3550.00	5.76901
3555.00	5.53152
3560.00	5.33846
3565.00	5.17299
3570.00	4.92887
3575.00	4.72986
3580.00	4.62525
3585.00	4.42349
3590.00	4.21293
3595.00	4.04826
3600.00	3.7883
3605.00	3.50881
3610.00	3.28624
3615.00	3.07351
3620.00	2.85308
3625.00	2.72092
3630.00	2.54816
3635.00	2.40096
3640.00	2.23123
3645.00	2.01225
3650.00	1.84827
3655.00	1.65517
3660.00	1.57657
3665.00	1.38166
3670.00	1.22694
3675.00	1.08355
3680.00	0.933804
3685.00	0.894232
3690.00	0.759279
3695.00	0.64196
3700.00	0.519817
3705.00	0.298133
3710.00	0.210373
3715.00	0.110693
3720.00	0.000286183
3725.00	-0.165305
3730.00	-0.248113
3735.00	-0.384725
3740.00	-0.437312
3745.00	-0.509475
3750.00	-0.541309
3755.00	-0.632046
3760.00	-0.66404
3765.00	-0.75906
3770.00	-0.749379
3775.00	-0.860699
3780.00	-0.94847
3785.00	-0.961239
3790.00	-1.1176
3795.00	-1.17554
3800.00	-1.24011
3805.00	-1.37686
3810.00	-1.45854
3815.00	-1.49067
3820.00	-1.61892
3825.00	-1.58948
3830.00	-1.62093
3835.00	-1.64509
3840.00	-1.72065
3845.00	-1.72243
3850.00	-1.79853
3855.00	-1.83805
3860.00	-1.82808
3865.00	-1.94743
3870.00	-2.02172
3875.00	-2.07203
3880.00	-2.1794
3885.00	-2.22636
3890.00	-2.21896
3895.00	-2.25782
3900.00	-2.2928
3905.00	-2.39879
3910.00	-2.46106
3915.00	-2.58333
3920.00	-2.61059
3925.00	-2.5896
3930.00	-2.69074
3935.00	-2.72796
3940.00	-2.70765
3945.00	-2.6935
3950.00	-2.66008
3955.00	-2.78728
3960.00	-2.88107
3965.00	-2.98204
3970.00	-3.07291
3975.00	-3.06777
3980.00	-3.24112
3985.00	-3.32264
3990.00	-3.29253
3995.00	-3.3151
4000.00	-3.31057
4005.00	-3.38929
4010.00	-3.46426
4015.00	-3.59383
4020.00	-3.64836
4025.00	-3.73468
4030.00	-3.79581
4035.00	-3.79289
4040.00	-3.82337
4045.00	-3.81355
4050.00	-3.79643
4055.00	-3.76033
4060.00	-3.78165
4065.00	-3.72633
4070.00	-3.75105
4075.00	-3.74432
4080.00	-3.63479
4085.00	-3.64797
4090.00	-3.63499
4095.00	-3.5902
4100.00	-3.64923
4105.00	-3.6444
4110.00	-3.58212
4115.00	-3.70818
4120.00	-3.7554
4125.00	-3.70685
4130.00	-3.7211
4135.00	-3.79601
4140.00	-3.7972
4145.00	-3.82725
4150.00	-3.8129
4155.00	-3.8331
4160.00	-3.8637
4165.00	-3.85812
4170.00	-3.8945
4175.00	-3.93551
4180.00	-4.02209
4185.00	-4.06276
4190.00	-3.96692
4195.00	-3.94274
4200.00	-3.9334
4205.00	-4.04503
4210.00	-4.07099
4215.00	-4.07366
4220.00	-4.03053
4225.00	-4.04552
4230.00	-4.08799
4235.00	-4.00618
4240.00	-3.98222
4245.00	-4.05171
4250.00	-3.94869
4255.00	-3.97187
4260.00	-3.91409
4265.00	-3.69652
4270.00	-3.28548
4275.00	-2.721
4280.00	-1.88599
4285.00	-1.22139
4290.00	-0.519785
4295.00	0.165472
4300.00	0.889819
4305.00	1.64107
4310.00	2.30478
4315.00	2.98076
4320.00	3.63053
4325.00	4.25258
4330.00	4.79586
4335.00	5.35104
4340.00	5.91279
4345.00	6.51357
4350.00	7.06668
4355.00	7.5769
4360.00	7.95746
4365.00	8.35376
4370.00	8.79322
4375.00	9.24668
4380.00	9.47681
4385.00	9.67566
4390.00	10.0243
4395.00	10.2015
4400.00	10.3527
4405.00	10.5012
4410.00	10.5687
4415.00	10.65
4420.00	10.7233
4425.00	10.7809
4430.00	10.6921
4435.00	10.5914
4440.00	10.4594
4445.00	10.3572
4450.00	10.2569
4455.00	10.1294
4460.00	9.97737
4465.00	9.824
4470.00	9.60319
4475.00	9.35065
4480.00	9.12337
4485.00	8.91054
4490.00	8.75624
4495.00	8.52217
4500.00	8.31151
4505.00	8.13847
4510.00	7.90823
4515.00	7.5934
4520.00	7.35973
4525.00	7.12458
4530.00	6.89639
4535.00	6.56271
4540.00	6.40313
4545.00	6.15189
4550.00	5.87611
4555.00	5.70654
4560.00	5.46701
4565.00	5.29283
4570.00	5.09053
4575.00	4.93744
4580.00	4.73343
4585.00	4.47946
4590.00	4.23019
4595.00	4.00584
4600.00	3.78738
4605.00	3.60732
4610.00	3.44526
4615.00	3.25388
4620.00	3.09406
4625.00	2.92124
4630.00	2.81537
4635.00	2.69526
4640.00	2.50438
4645.00	2.41536
4650.00	2.19038
4655.00	2.08724
4660.00	1.9199
4665.00	1.76931
4670.00	1.65446
4675.00	1.48488
4680.00	1.34053
4685.00	1.11541
4690.00	0.945926
4695.00	0.780969
4700.00	0.66976
4705.00	0.561393
4710.00	0.405916
4715.00	0.307377
4720.00	0.169024
4725.00	-0.087945
4730.00	-0.240574
4735.00	-0.208239
4740.00	-0.352978
4745.00	-0.45427
4750.00	-0.50818
4755.00	-0.536005
4760.00	-0.623133
4765.00	-0.676713
4770.00	-0.824274
4775.00	-0.936383
4780.00	-1.01659
4785.00	-1.07635
4790.00	-1.16325
4795.00	-1.27044
4800.00	-1.40416
4805.00	-1.40033
4810.00	-1.39275
4815.00	-1.37764
4820.00	-1.39716
4825.00	-1.46026
4830.00	-1.40943
4835.00	-1.40094
4840.00	-1.49264
4845.00	-1.5586
4850.00	-1.70903
4855.00	-1.81545
4860.00	-1.90708
4865.00	-2.02267
4870.00	-2.07702
4875.00	-2.15492
4880.00	-2.22088
4885.00	-2.34648
4890.00	-2.37673
4895.00	-2.4619
4900.00	-2.41853
4905.00	-2.46227
4910.00	-2.54717
4915.00	-2.6153
4920.00	-2.66006
4925.00	-2.68379
4930.00	-2.78793
4935.00	-2.84026
4940.00	-2.88736
4945.00	-2.92561
4950.00	-2.84414
4955.00	-2.91983
4960.00	-2.91344
4965.00	-2.95322
4970.00	-2.96833
4975.00	-3.00262
4980.00	-3.14524
4985.00	-3.22393
4990.00	-3.22852
4995.00	-3.22438
5000.00	-3.27446
5005.00	-3.34436
5010.00	-3.29552
5015.00	-3.22673
5020.00	-3.21449
5025.00	-3.20347
5030.00	-3.18942
5035.00	-3.25127
5040.00	-3.24899
5045.00	-3.31316
5050.00	-3.43301
5055.00	-3.42497
5060.00	-3.40118
5065.00	-3.37563
5070.00	-3.43542
5075.00	-3.4644
5080.00	-3.61464
5085.00	-3.72917
5090.00	-3.75775
5095.00	-3.86624
5100.00	-3.83972
5105.00	-3.80757
5110.00	-3.88625
5115.00	-3.91981
5120.00	-3.92104
5125.00	-3.90559
5130.00	-3.98689
5135.00	-4.02694
5140.00	-4.00504
5145.00	-3.93566
5150.00	-3.96014
5155.00	-3.96148
5160.00	-3.9751
5165.00	-4.00805
5170.00	-4.09566
5175.00	-4.12897
5180.00	-4.07204
5185.00	-4.1698
5190.00	-4.01772
5195.00	-4.0133
5200.00	-4.10866
5205.00	-4.19862
5210.00	-4.25889
5215.00	-4.28416
5220.00	-4.27379
5225.00	-4.22307
5230.00	-4.19397
5235.00	-4.15951
5240.00	-4.06227
5245.00	-4.07409
5250.00	-4.05161
5255.00	-4.04794
5260.00	-3.9246
5265.00	-3.71426
5270.00	-3.31386
5275.00	-2.71344
5280.00	-2.01991
5285.00	-1.33364
5290.00	-0.670479
5295.00	0.00915216
5300.00	0.773966
5305.00	1.3671
5310.00	2.00026
5315.00	2.74394
5320.00	3.36359
5325.00	3.9461
5330.00	4.57798
5335.00	5.11356
5340.00	5.74045
5345.00	6.25084
5350.00	6.77642
5355.00	7.25358
5360.00	7.62922
5365.00	7.96729
5370.00	8.30053
5375.00	8.66667
5380.00	8.99619
5385.00	9.24309
5390.00	9.51912
5395.00	9.69303
5400.00	9.80403
5405.00	9.9867
5410.00	10.0642
5415.00	10.2126
5420.00	10.2675
5425.00	10.3666
5430.00	10.4888
5435.00	10.4168
5440.00	10.3602
5445.00	10.2927
5450.00	10.203
5455.00	10.0519
5460.00	9.94491
5465.00	9.71615
5470.00	9.51854
5475.00	9.32827
5480.00	9.14462
5485.00	8.97105
5490.00	8.75275
5495.00	8.54387
5500.00	8.29379
5505.00	8.1308
5510.00	7.96755
5515.00	7.67163
5520.00	7.46324
5525.00	7.36675
5530.00	7.14332
5535.00	6.81392
5540.00	6.55057
5545.00	6.30115
5550.00	6.0601
5555.00	5.7935
5560.00	5.56597
5565.00	5.25358
5570.00	4.99312
5575.00	4.84563
5580.00	4.55974
5585.00	4.35625
5590.00	4.23106
5595.00	4.00249
5600.00	3.81747
5605.00	3.58887
5610.00	3.4328
5615.00	3.20127
5620.00	3.04671
5625.00	2.75859
5630.00	2.5324
5635.00	2.35367
5640.00	2.20936
5645.00	2.11259
5650.00	2.13312
5655.00	1.98604
5660.00	1.8371
5665.00	1.67409
5670.00	1.59774
5675.00	1.45038
5680.00	1.26809
5685.00	1.14542
5690.00	1.01846
5695.00	0.937311
5700.00	0.827024
5705.00	0.678096
5710.00	0.552339
5715.00	0.52194
5720.00	0.403521
5725.00	0.197606
5730.00	0.0578119
5735.00	-0.0680024
5740.00	-0.239182
5745.00	-0.194569
5750.00	-0.224781
5755.00	-0.417535
5760.00	-0.454423
5765.00	-0.595239
5770.00	-0.610219
5775.00	-0.793402
5780.00	-0.8134
5785.00	-0.926596
5790.00	-1.00364
5795.00	-1.05228
5800.00	-1.16642
5805.00	-1.29813
5810.00	-1.32974
5815.00	-1.52375
5820.00	-1.628
5825.00	-1.71768
5830.00	-1.80254
5835.00	-1.84579
5840.00	-1.78952
5845.00	-1.85478
5850.00	-1.89281
5855.00	-1.98085
5860.00	-1.92763
5865.00	-1.99563
5870.00	-2.05683
5875.00	-2.07879
5880.00	-2.16893
5885.00	-2.22521
5890.00	-2.23034
5895.00	-2.23909
5900.00	-2.32975
5905.00	-2.36168
5910.00	-2.41111
5915.00	-2.39765
5920.00	-2.46417
5925.00	-2.49921
5930.00	-2.568
5935.00	-2.6506
5940.00	-2.65044
5945.00	-2.6503
5950.00	-2.67501
5955.00	-2.67241
5960.00	-2.74457
5965.00	-2.86332
5970.00	-2.9702
5975.00	-2.96292
5980.00	-2.97706
5985.00	-3.02703
5990.00	-3.08857
5995.00	-3.13567
6000.00	-3.17393
6005.00	-3.14627
6010.00	-3.17932
6015.00	-3.2008
6020.00	-3.14976
6025.00	-3.2073
6030.00	-3.26736
6035.00	-3.23036
6040.00	-3.28398
6045.00	-3.30326
6050.00	-3.41168
6055.00	-3.40164
6060.00	-3.38018
6065.00	-3.27395
6070.00	-3.33563
6075.00	-3.34561
6080.00	-3.35045
6085.00	-3.41276
6090.00	-3.40675
6095.00	-3.42617
6100.00	-3.46021
6105.00	-3.46601
6110.00	-3.48365
6115.00	-3.58644
6120.00	-3.54651
6125.00	-3.50229
6130.00	-3.52044
6135.00	-3.5616
6140.00	-3.59452
6145.00	-3.52894
6150.00	-3.49061
6155.00	-3.61755
6160.00	-3.64486
6165.00	-3.52044
6170.00	-3.62784
6175.00	-3.64171
6180.00	-3.72042
6185.00	-3.82437
6190.00	-3.76478
6195.00	-3.78151
6200.00	-3.7676
6205.00	-3.77578
6210.00	-3.8328
6215.00	-3.78479
6220.00	-3.80366
6225.00	-3.77511
6230.00	-3.73287
6235.00	-3.65345
6240.00	-3.63579
6245.00	-3.60748
6250.00	-3.53646
6255.00	-3.57189
6260.00	-3.43821
6265.00	-3.25168
6270.00	-2.93892
6275.00	-2.38427
6280.00	-1.69468
6285.00	-0.995414
6290.00	-0.324681
6295.00	0.427986
6300.00	1.1178
6305.00	1.85039
6310.00	2.52628
6315.00	3.17183
6320.00	3.72799
6325.00	4.33616
6330.00	4.85867
6335.00	5.42826
6340.00	5.95746
6345.00	6.56204
6350.00	7.08133
6355.00	7.52386
6360.00	8.00078
6365.00	8.46726
6370.00	8.84156
6375.00	9.28605
6380.00	9.65297
6385.00	9.739
6390.00	9.91576
6395.00	10.1742
6400.00	10.3074
6405.00	10.4439
6410.00	10.5543
6415.00	10.6785
6420.00	10.6123
6425.00	10.6479
6430.00	10.5889
6435.00	10.5897
6440.00	10.4951
6445.00	10.4431
6450.00	10.2928
6455.00	10.1079
6460.00	10.0326
6465.00	9.93162
6470.00	9.74558
6475.00	9.59055
6480.00	9.40551
6485.00	9.25552
6490.00	9.11225
6495.00	8.90053
6500.00	8.77207
6505.00	8.54883
6510.00	8.29825
6515.00	8.09757
6520.00	7.90039
6525.00	7.67741
6530.00	7.55122
6535.00	7.25968
6540.00	6.96003
6545.00	6.72347
6550.00	6.46917
6555.00	6.21132
6560.00	5.96271
6565.00	5.71826
6570.00	5.62656
6575.00	5.43642
6580.00	5.24874
6585.00	4.98463
6590.00	4.7966
6595.00	4.56942
6600.00	4.34841
6605.00	4.27366
6610.00	4.07395
6615.00	3.94801
6620.00	3.7643
6625.00	3.58241
6630.00	3.38973
6635.00	3.27013
6640.00	3.05073
6645.00	2.93605
6650.00	2.7542
6655.00	2.60296
6660.00	2.5165
6665.00	2.38902
6670.00	2.22876
6675.00	2.07625
6680.00	1.81068
6685.00	1.55097
6690.00	1.41243
6695.00	1.27946
6700.00	1.19705
6705.00	1.08148
6710.00	1.01886
6715.00	0.888003
6720.00	0.732977
6725.00	0.585176
6730.00	0.427321
6735.00	0.384589
6740.00	0.234375
6745.00	0.128156
6750.00	-0.0585007
6755.00	-0.172684
6760.00	-0.320978
6765.00	-0.433748
6770.00	-0.431764
6775.00	-0.525177
6780.00	-0.505772
6785.00	-0.56695
6790.00	-0.564063
6795.00	-0.590438
6800.00	-0.655566
6805.00	-0.705904
6810.00	-0.734651
6815.00	-0.714994
6820.00	-0.759389
6825.00	-0.869708
6830.00	-1.06006
6835.00	-1.14445
6840.00	-1.20384
6845.00	-1.34422
6850.00	-1.35881
6855.00	-1.4961
6860.00	-1.61139
6865.00	-1.61996
6870.00	-1.71044
6875.00	-1.82913
6880.00	-1.85318
6885.00	-1.92448
6890.00	-1.90173
6895.00	-1.96404
6900.00	-2.08221
6905.00	-2.15958
6910.00	-2.21267
6915.00	-2.23147
6920.00	-2.22769
6925.00	-2.26568
6930.00	-2.42405
6935.00	-2.50035
6940.00	-2.44485
6945.00	-2.4156
6950.00	-2.41411
6955.00	-2.40862
6960.00	-2.51544
6965.00	-2.61158
6970.00	-2.7188
6975.00	-2.73665
6980.00	-2.75686
6985.00	-2.77505
6990.00	-2.94457
6995.00	-2.99365
7000.00	-3.00886
7005.00	-3.04324
7010.00	-3.01623
7015.00	-3.04573
7020.00	-3.05159
7025.00	-3.05272
7030.00	-3.07858
7035.00	-3.06873
7040.00	-3.10126
7045.00	-3.07259
7050.00	-3.15441
7055.00	-3.19907
7060.00	-3.19373
7065.00	-3.20548
7070.00	-3.24917
7075.00	-3.30091
7080.00	-3.35575
7085.00	-3.33061
7090.00	-3.33281
7095.00	-3.3886
7100.00	-3.43882
7105.00	-3.47159
7110.00	-3.42658
7115.00	-3.44816
7120.00	-3.50484
7125.00	-3.65932
7130.00	-3.62038
7135.00	-3.6143
7140.00	-3.6378
7145.00	-3.65068
7150.00	-3.72021
7155.00	-3.75796
7160.00	-3.89955
7165.00	-3.93592
7170.00	-3.91484
7175.00	-3.94554
7180.00	-3.97317
7185.00	-3.8987
7190.00	-3.88135
7195.00	-3.91126
7200.00	-3.91335
7205.00	-3.7538
7210.00	-3.7468
7215.00	-3.79844
7220.00	-3.90701
7225.00	-3.97161
7230.00	-3.95938
7235.00	-3.90285
7240.00	-3.86438
7245.00	-3.83804
7250.00	-3.71086
7255.00	-3.75368
7260.00	-3.72186
7265.00	-3.53593
7270.00	-3.16578
7275.00	-2.68778
7280.00	-2.0796
7285.00	-1.317
7290.00	-0.634804
7295.00	0.078511
7300.00	0.794998
7305.00	1.5102
7310.00	2.22011
7315.00	2.92111
7320.00	3.58926
7325.00	4.22372
7330.00	4.75333
7335.00	5.31277
7340.00	5.94871
7345.00	6.43
7350.00	6.87143
7355.00	7.4136
7360.00	7.8022
7365.00	8.21404
7370.00	8.53502
7375.00	8.8239
7380.00	9.11287
7385.00	9.38949
7390.00	9.74607
7395.00	10.009
7400.00	10.1712
7405.00	10.2923
7410.00	10.36
7415.00	10.5202
7420.00	10.5733
7425.00	10.5714
7430.00	10.636
7435.00	10.6485
7440.00	10.5522
7445.00	10.4862
7450.00	10.3648
7455.00	10.2885
7460.00	10.0958
7465.00	9.86435
7470.00	9.80921
7475.00	9.56091
7480.00	9.42849
7485.00	9.23067
7490.00	9.10231
7495.00	8.93297
7500.00	8.77643
7505.00	8.48653
7510.00	8.21321
7515.00	7.91341
7520.00	7.66843
7525.00	7.34447
7530.00	7.13568
7535.00	6.95192
7540.00	6.71202
7545.00	6.56234
7550.00	6.33243
7555.00	6.27038
7560.00	6.05311
7565.00	5.75409
7570.00	5.54292
7575.00	5.32389
7580.00	5.06468
7585.00	4.88934
7590.00	4.7067
7595.00	4.43884
7600.00	4.24744
7605.00	4.00896
7610.00	3.80674
7615.00	3.59576
7620.00	3.37278
7625.00	3.15139
7630.00	2.9687
7635.00	2.79187
7640.00	2.63685
7645.00	2.4932
7650.00	2.2563
7655.00	2.09275
7660.00	1.93729
7665.00	1.71045
7670.00	1.56423
7675.00	1.47818
7680.00	1.35519
7685.00	1.18242
7690.00	0.985537
7695.00	0.920096
7700.00	0.873616
7705.00	0.645526
7710.00	0.552
7715.00	0.426436
7720.00	0.222368
7725.00	0.138045
7730.00	-0.0164879
7735.00	-0.0810643
7740.00	-0.110209
7745.00	-0.194387
7750.00	-0.2122
7755.00	-0.215815
7760.00	-0.256319
7765.00	-0.338303
7770.00	-0.383115
7775.00	-0.49381
7780.00	-0.572741
7785.00	-0.656195
7790.00	-0.743721
7795.00	-0.84319
7800.00	-0.920295
7805.00	-1.11386
7810.00	-1.24254
7815.00	-1.26729
7820.00	-1.4303
7825.00	-1.37419
7830.00	-1.4727
7835.00	-1.51583
7840.00	-1.62914
7845.00	-1.63593
7850.00	-1.74138
7855.00	-1.74522
7860.00	-1.88113
7865.00	-1.94136
7870.00	-1.94176
7875.00	-1.88831
7880.00	-1.96852
7885.00	-1.94551
7890.00	-2.04069
7895.00	-2.056
7900.00	-2.09874
7905.00	-2.15791
7910.00	-2.0994
7915.00	-2.05916
7920.00	-2.17609
7925.00	-2.24408
7930.00	-2.33838
7935.00	-2.36117
7940.00	-2.44376
7945.00	-2.456
7950.00	-2.48772
7955.00	-2.54938
7960.00	-2.60073
7965.00	-2.65937
7970.00	-2.74111
7975.00	-2.72363
7980.00	-2.78239
7985.00	-2.7318
7990.00	-2.73594
7995.00	-2.74794
8000.00	-2.81669
8005.00	-2.89098
8010.00	-2.88334
8015.00	-2.86404
8020.00	-2.84668
8025.00	-2.92625
8030.00	-3.05167
8035.00	-3.1066
8040.00	-3.0774
8045.00	-3.12148
8050.00	-3.18599
8055.00	-3.24818
8060.00	-3.22138
8065.00	-3.28831
8070.00	-3.31958
8075.00	-3.39325
8080.00	-3.38505
8085.00	-3.34456
8090.00	-3.3702
8095.00	-3.39328
8100.00	-3.323
8105.00	-3.37149
8110.00	-3.36961
8115.00	-3.30996
8120.00	-3.33907
8125.00	-3.40251
8130.00	-3.40994
8135.00	-3.44974
8140.00	-3.41106
8145.00	-3.43833
8150.00	-3.4546
8155.00	-3.4444
8160.00	-3.52629
8165.00	-3.58757
8170.00	-3.59719
8175.00	-3.56859
8180.00	-3.58011
8185.00	-3.52011
8190.00	-3.46198
8195.00	-3.52555
8200.00	-3.47928
8205.00	-3.53698
8210.00	-3.55994
8215.00	-3.53507
8220.00	-3.62445
8225.00	-3.56829
8230.00	-3.60468
8235.00	-3.55464
8240.00	-3.47235
8245.00	-3.46866
8250.00	-3.52742
8255.00	-3.51409
8260.00	-3.44
8265.00	-3.1705
8270.00	-2.88656
8275.00	-2.39509
8280.00	-1.78306
8285.00	-1.08737
8290.00	-0.316385
8295.00	0.398201
8300.00	1.11169
8305.00	1.79936
8310.00	2.49277
8315.00	3.22032
8320.00	3.88338
8325.00	4.60018
8330.00	5.19562
8335.00	5.73566
8340.00	6.31276
8345.00	6.80731
8350.00	7.34347
8355.00	7.7722
8360.00	8.21601
8365.00	8.65269
8370.00	9.04156
8375.00	9.38326
8380.00	9.8398
8385.00	10.0272
8390.00	10.2952
8395.00	10.466
8400.00	10.6032
8405.00	10.768
8410.00	10.9329
8415.00	10.9117
8420.00	10.9918
8425.00	11.0102
8430.00	10.9481
8435.00	10.8549
8440.00	10.7049
8445.00	10.5077
8450.00	10.4338
8455.00	10.2679
8460.00	10.1393
8465.00	9.93247
8470.00	9.75876
8475.00	9.4948
8480.00	9.32761
8485.00	9.13574
8490.00	8.86786
8495.00	8.61849
8500.00	8.4189
8505.00	8.12336
8510.00	7.89878
8515.00	7.65112
8520.00	7.46547
8525.00	7.25701
8530.00	7.16458
8535.00	6.82064
8540.00	6.57732
8545.00	6.32108
8550.00	6.03251
8555.00	5.81006
8560.00	5.67193
8565.00	5.45656
8570.00	5.271
8575.00	5.16609
8580.00	4.98888
8585.00	4.92046
8590.00	4.72229
8595.00	4.34112
8600.00	4.18846
8605.00	3.96001
8610.00	3.77924
8615.00	3.54205
8620.00	3.34099
8625.00	3.14348
8630.00	2.89122
8635.00	2.69729
8640.00	2.49379
8645.00	2.27338
8650.00	2.16608
8655.00	1.97017
8660.00	1.93457
8665.00	1.7287
8670.00	1.62619
8675.00	1.51324
8680.00	1.47781
8685.00	1.43351
8690.00	1.26532
8695.00	1.16776
8700.00	1.00546
8705.00	0.880078
8710.00	0.763096
8715.00	0.666091
8720.00	0.595343
8725.00	0.436471
8730.00	0.355572
8735.00	0.307598
8740.00	0.185778
8745.00	0.0678627
8750.00	-0.0548176
8755.00	-0.161091
8760.00	-0.223624
8765.00	-0.366825
8770.00	-0.466732
8775.00	-0.577343
8780.00	-0.788649
8785.00	-0.780148
8790.00	-0.859418
8795.00	-0.905927
8800.00	-0.972619
8805.00	-1.10301
8810.00	-1.23277
8815.00	-1.28747
8820.00	-1.3781
8825.00	-1.4431
8830.00	-1.59681
8835.00	-1.65236
8840.00	-1.72305
8845.00	-1.76184
8850.00	-1.90436
8855.00	-1.9333
8860.00	-1.96762
8865.00	-2.08542
8870.00	-2.059
8875.00	-2.11386
8880.00	-2.17565
8885.00	-2.16918
8890.00	-2.25028
8895.00	-2.2529
8900.00	-2.34632
8905.00	-2.39314
8910.00	-2.45184
8915.00	-2.46328
8920.00	-2.63086
8925.00	-2.57887
8930.00	-2.53207
8935.00	-2.4734
8940.00	-2.47854
8945.00	-2.52456
8950.00	-2.62393
8955.00	-2.67611
8960.00	-2.66926
8965.00	-2.70034
8970.00	-2.71177
8975.00	-2.63513
8980.00	-2.6986
8985.00	-2.72261
8990.00	-2.71525
8995.00	-2.67138
9000.00	-2.65672
9005.00	-2.76357
9010.00	-2.85559
9015.00	-2.91771
9020.00	-2.99432
9025.00	-2.9929
9030.00	-3.0206
9035.00	-3.08277
9040.00	-3.2091
9045.00	-3.20276
9050.00	-3.19291
9055.00	-3.20889
9060.00	-3.30605
9065.00	-3.3314
9070.00	-3.30869
9075.00	-3.26756
9080.00	-3.28021
9085.00	-3.3247
9090.00	-3.36889
9095.00	-3.45418
9100.00	-3.43989
9105.00	-3.50153
9110.00	-3.47836
9115.00	-3.51546
9120.00	-3.57782
9125.00	-3.64223
9130.00	-3.60499
9135.00	-3.62115
9140.00	-3.67708
9145.00	-3.65291
9150.00	-3.64772
9155.00	-3.58924
9160.00	-3.56558
9165.00	-3.60637
9170.00	-3.57272
9175.00	-3.54244
9180.00	-3.53174
9185.00	-3.52211
9190.00	-3.54655
9195.00	-3.58097
9200.00	-3.57055
9205.00	-3.47426
9210.00	-3.45382
9215.00	-3.54718
9220.00	-3.49462
9225.00	-3.53837
9230.00	-3.58188
9235.00	-3.69141
9240.00	-3.68237
9245.00	-3.66181
9250.00	-3.62676
9255.00	-3.58693
9260.00	-3.53453
9265.00	-3.28041
9270.00	-2.9772
9275.00	-2.427
9280.00	-1.8242
9285.00	-1.16165
9290.00	-0.499126
9295.00	0.287542
9300.00	0.9169
9305.00	1.57852
9310.00	2.25262
9315.00	2.88415
9320.00	3.52703
9325.00	4.01456
9330.00	4.66442
9335.00	5.31967
9340.00	5.7728
9345.00	6.32135
9350.00	6.86885
9355.00	7.37816
9360.00	7.73306
9365.00	8.14767
9370.00	8.52081
9375.00	8.92701
9380.00	9.22222
9385.00	9.53344
9390.00	9.84252
9395.00	10.0545
9400.00	10.3073
9405.00	10.4934
9410.00	10.6651
9415.00	10.7493
9420.00	10.7919
9425.00	10.822
9430.00	10.8284
9435.00	10.7182
9440.00	10.6356
9445.00	10.4661
9450.00	10.3259
9455.00	10.1626
9460.00	10.0072
9465.00	9.93366
9470.00	9.70602
9475.00	9.60049
9480.00	9.40203
9485.00	9.13235
9490.00	8.79445
9495.00	8.52759
9500.00	8.34122
9505.00	8.10726
9510.00	7.95051
9515.00	7.74735
9520.00	7.53139
9525.00	7.28321
9530.00	7.07228
9535.00	6.89899
9540.00	6.6975
9545.00	6.48305
9550.00	6.27763
9555.00	6.07205
9560.00	5.84978
9565.00	5.68285
9570.00	5.46224
9575.00	5.40443
9580.00	5.21581
9585.00	5.07502
9590.00	4.87381
9595.00	4.71342
9600.00	4.56078
9605.00	4.39858
9610.00	4.2112
9615.00	3.92253
9620.00	3.72896
9625.00	3.48023
9630.00	3.28949
9635.00	3.09713
9640.00	2.94471
9645.00	2.76199
9650.00	2.6141
9655.00	2.46031
9660.00	2.3012
9665.00	2.14144
9670.00	1.96869
9675.00	1.81735
9680.00	1.74737
9685.00	1.66369
9690.00	1.43938
9695.00	1.39478
9700.00	1.18079
9705.00	1.03374
9710.00	0.971758
9715.00	0.928391
9720.00	0.818995
9725.00	0.687427
9730.00	0.610406
9735.00	0.479001
9740.00	0.369015
9745.00	0.241054
9750.00	0.142445
9755.00	-0.0373625
9760.00	-0.0170699
9765.00	-0.131257
9770.00	-0.229886
9775.00	-0.442825
9780.00	-0.522715
9785.00	-0.544946
9790.00	-0.713962
9795.00	-0.779155
9800.00	-0.933028
9805.00	-1.04668
9810.00	-1.05377
9815.00	-1.04773
9820.00	-1.11266
9825.00	-1.03036
9830.00	-1.13014
9835.00	-1.18269
9840.00	-1.29621
9845.00	-1.35699
9850.00	-1.38271
9855.00	-1.38517
9860.00	-1.42877
9865.00	-1.40179
9870.00	-1.46028
9875.00	-1.45912
9880.00	-1.56156
9885.00	-1.5958
9890.00	-1.6142
9895.00	-1.68043
9900.00	-1.82695
9905.00	-1.84293
9910.00	-1.90285
9915.00	-1.98988
9920.00	-2.08063
9925.00	-2.03399
9930.00	-2.14516
9935.00	-2.21624
9940.00	-2.25124
9945.00	-2.20823
9950.00	-2.31026
9955.00	-2.43105
[truncated: 56 more rows]
