# Supplementary material for: Abnormal developmental trajectory and vulnerability to cardiac arrhythmias in tetralogy of Fallot with DiGeorge syndrome
Source: Commun Biol. 2023 Sep 22;6:969. doi: 10.1038/s42003-023-05344-6 (PMC10516936; doi:10.1038/s42003-023-05344-6)
Supplement: Supplementary file 6 — Supplementary Data 3 [file 42003_2023_5344_MOESM6_ESM.zip › Supplementary Data3_CAS Measurement/Batch37/Control2_A2 ARRYTHMIC/1A-wave.csv]

1A : V(t) = D'(t) / BackgroundImage *100
D'(t) = WaveFiltered Value( Pixel-Filter=(3 x 3) Tcnst-Filter=10)
average	1.00
frm num	2048
position	[31][32]
background	458.89
total pixel	9
time	value1
0.00	0
5.00	-0.230024
10.00	-0.446731
15.00	-0.73862
20.00	-1.04732
25.00	-1.36632
30.00	-1.6292
35.00	-1.85127
40.00	-2.16736
45.00	-2.37193
50.00	-2.62626
55.00	-2.81884
60.00	-2.92921
65.00	-3.07939
70.00	-3.25571
75.00	-3.40956
80.00	-3.55286
85.00	-3.6431
90.00	-3.73399
95.00	-3.84486
100.00	-3.92768
105.00	-3.99012
110.00	-4.056
115.00	-4.08623
120.00	-4.12797
125.00	-4.17038
130.00	-4.20613
135.00	-4.25767
140.00	-4.27742
145.00	-4.25162
150.00	-4.24534
155.00	-4.22275
160.00	-4.20241
165.00	-4.15505
170.00	-4.1778
175.00	-4.19101
180.00	-4.12058
185.00	-4.13709
190.00	-4.11321
195.00	-4.13046
200.00	-4.11209
205.00	-4.08587
210.00	-4.1107
215.00	-4.09188
220.00	-4.05799
225.00	-4.02508
230.00	-4.04872
235.00	-3.98767
240.00	-3.99811
245.00	-3.98086
250.00	-3.94839
255.00	-3.93612
260.00	-3.89844
265.00	-3.87906
270.00	-3.8495
275.00	-3.83017
280.00	-3.79824
285.00	-3.80583
290.00	-3.8175
295.00	-3.73599
300.00	-3.72074
305.00	-3.71429
310.00	-3.69395
315.00	-3.65143
320.00	-3.57927
325.00	-3.56759
330.00	-3.54739
335.00	-3.56311
340.00	-3.55062
345.00	-3.52244
350.00	-3.50918
355.00	-3.46577
360.00	-3.49691
365.00	-3.50315
370.00	-3.47003
375.00	-3.44022
380.00	-3.39402
385.00	-3.4275
390.00	-3.40678
395.00	-3.35424
400.00	-3.34569
405.00	-3.35011
410.00	-3.33471
415.00	-3.33053
420.00	-3.33889
425.00	-3.32461
430.00	-3.35777
435.00	-3.36339
440.00	-3.41204
445.00	-3.44856
450.00	-3.47659
455.00	-3.4437
460.00	-3.46737
465.00	-3.41603
470.00	-3.3892
475.00	-3.39168
480.00	-3.41571
485.00	-3.42523
490.00	-3.41442
495.00	-3.34901
500.00	-3.35067
505.00	-3.31827
510.00	-3.26489
515.00	-3.25317
520.00	-3.25957
525.00	-3.21691
530.00	-3.26326
535.00	-3.2517
540.00	-3.27762
545.00	-3.27674
550.00	-3.23962
555.00	-3.22558
560.00	-3.2178
565.00	-3.22774
570.00	-3.28995
575.00	-3.22972
580.00	-3.23362
585.00	-3.1984
590.00	-3.20786
595.00	-3.20668
600.00	-3.18626
605.00	-3.17272
610.00	-3.20895
615.00	-3.18346
620.00	-3.18715
625.00	-3.16867
630.00	-3.16416
635.00	-3.1843
640.00	-3.14432
645.00	-3.12287
650.00	-3.1423
655.00	-3.11863
660.00	-3.10216
665.00	-3.12609
670.00	-3.07498
675.00	-3.07257
680.00	-3.0486
685.00	-2.99556
690.00	-2.96235
695.00	-2.94698
700.00	-2.94042
705.00	-2.92967
710.00	-2.91758
715.00	-2.9309
720.00	-2.9889
725.00	-2.98057
730.00	-2.94886
735.00	-2.98327
740.00	-2.93676
745.00	-2.90216
750.00	-2.91219
755.00	-2.88247
760.00	-2.89931
765.00	-2.89751
770.00	-2.87653
775.00	-2.86732
780.00	-2.83483
785.00	-2.78137
790.00	-2.76473
795.00	-2.79819
800.00	-2.79682
805.00	-2.76653
810.00	-2.77559
815.00	-2.74985
820.00	-2.75574
825.00	-2.69566
830.00	-2.74328
835.00	-2.72804
840.00	-2.75063
845.00	-2.80729
850.00	-2.83407
855.00	-2.77584
860.00	-2.74281
865.00	-2.73971
870.00	-2.72482
875.00	-2.75258
880.00	-2.77272
885.00	-2.79327
890.00	-2.82629
895.00	-2.85601
900.00	-2.76169
905.00	-2.74703
910.00	-2.65876
915.00	-2.55512
920.00	-2.41341
925.00	-2.22291
930.00	-1.99578
935.00	-1.76472
940.00	-1.56404
945.00	-1.35679
950.00	-1.23079
955.00	-1.06655
960.00	-0.94779
965.00	-0.86996
970.00	-0.790228
975.00	-0.713627
980.00	-0.668898
985.00	-0.667384
990.00	-0.721711
995.00	-0.710072
1000.00	-0.699598
1005.00	-0.743439
1010.00	-0.761105
1015.00	-0.902912
1020.00	-1.05475
1025.00	-1.20109
1030.00	-1.32311
1035.00	-1.46199
1040.00	-1.57245
1045.00	-1.67913
1050.00	-1.83567
1055.00	-1.9015
1060.00	-1.94621
1065.00	-2.07605
1070.00	-2.13721
1075.00	-2.19467
1080.00	-2.23671
1085.00	-2.32781
1090.00	-2.33474
1095.00	-2.39908
1100.00	-2.42552
1105.00	-2.47594
1110.00	-2.54554
1115.00	-2.63239
1120.00	-2.67424
1125.00	-2.71432
1130.00	-2.71407
1135.00	-2.74049
1140.00	-2.78121
1145.00	-2.80575
1150.00	-2.84721
1155.00	-2.82641
1160.00	-2.82222
1165.00	-2.78697
1170.00	-2.76009
1175.00	-2.76011
1180.00	-2.71897
1185.00	-2.71584
1190.00	-2.75418
1195.00	-2.7669
1200.00	-2.75897
1205.00	-2.76637
1210.00	-2.77787
1215.00	-2.77611
1220.00	-2.73821
1225.00	-2.71136
1230.00	-2.72836
1235.00	-2.74124
1240.00	-2.71651
1245.00	-2.67246
1250.00	-2.67156
1255.00	-2.65138
1260.00	-2.67922
1265.00	-2.68975
1270.00	-2.68469
1275.00	-2.6971
1280.00	-2.69857
1285.00	-2.70959
1290.00	-2.70497
1295.00	-2.71777
1300.00	-2.72202
1305.00	-2.72827
1310.00	-2.77263
1315.00	-2.76413
1320.00	-2.80733
1325.00	-2.80747
1330.00	-2.77128
1335.00	-2.71933
1340.00	-2.72585
1345.00	-2.6736
1350.00	-2.66048
1355.00	-2.63898
1360.00	-2.64385
1365.00	-2.6337
1370.00	-2.64394
1375.00	-2.67252
1380.00	-2.65225
1385.00	-2.65094
1390.00	-2.64735
1395.00	-2.62717
1400.00	-2.70343
1405.00	-2.68006
1410.00	-2.71714
1415.00	-2.73356
1420.00	-2.73139
1425.00	-2.74397
1430.00	-2.77223
1435.00	-2.76862
1440.00	-2.77505
1445.00	-2.77357
1450.00	-2.7674
1455.00	-2.76669
1460.00	-2.75395
1465.00	-2.74247
1470.00	-2.75878
1475.00	-2.7662
1480.00	-2.78982
1485.00	-2.74328
1490.00	-2.67961
1495.00	-2.70705
1500.00	-2.7269
1505.00	-2.66486
1510.00	-2.71799
1515.00	-2.72706
1520.00	-2.74733
1525.00	-2.69536
1530.00	-2.6728
1535.00	-2.68155
1540.00	-2.69184
1545.00	-2.61878
1550.00	-2.59662
1555.00	-2.57908
1560.00	-2.59963
1565.00	-2.5939
1570.00	-2.57906
1575.00	-2.57055
1580.00	-2.57984
1585.00	-2.6342
1590.00	-2.64439
1595.00	-2.65114
1600.00	-2.68385
1605.00	-2.67212
1610.00	-2.65188
1615.00	-2.63367
1620.00	-2.63664
1625.00	-2.63932
1630.00	-2.69742
1635.00	-2.69403
1640.00	-2.69581
1645.00	-2.67805
1650.00	-2.70806
1655.00	-2.70602
1660.00	-2.73566
1665.00	-2.71149
1670.00	-2.70184
1675.00	-2.75127
1680.00	-2.74249
1685.00	-2.81691
1690.00	-2.78703
1695.00	-2.77951
1700.00	-2.80423
1705.00	-2.78531
1710.00	-2.74891
1715.00	-2.70888
1720.00	-2.70676
1725.00	-2.72422
1730.00	-2.73025
1735.00	-2.71388
1740.00	-2.75242
1745.00	-2.78226
1750.00	-2.79459
1755.00	-2.82264
1760.00	-2.79461
1765.00	-2.82992
1770.00	-2.88349
1775.00	-2.84212
1780.00	-2.78551
1785.00	-2.72245
1790.00	-2.67297
1795.00	-2.63327
1800.00	-2.70893
1805.00	-2.71164
1810.00	-2.71651
1815.00	-2.7112
1820.00	-2.66526
1825.00	-2.66266
1830.00	-2.7039
1835.00	-2.70712
1840.00	-2.65432
1845.00	-2.64555
1850.00	-2.61586
1855.00	-2.62304
1860.00	-2.59076
1865.00	-2.58592
1870.00	-2.5283
1875.00	-2.50549
1880.00	-2.47044
1885.00	-2.53817
1890.00	-2.55554
1895.00	-2.53243
1900.00	-2.52132
1905.00	-2.4532
1910.00	-2.41612
1915.00	-2.28588
1920.00	-2.08877
1925.00	-1.8799
1930.00	-1.65316
1935.00	-1.44184
1940.00	-1.21776
1945.00	-1.00881
1950.00	-0.939409
1955.00	-0.850311
1960.00	-0.745909
1965.00	-0.683425
1970.00	-0.576341
1975.00	-0.547763
1980.00	-0.485723
1985.00	-0.398409
1990.00	-0.317406
1995.00	-0.334092
2000.00	-0.356373
2005.00	-0.453907
2010.00	-0.536846
2015.00	-0.623597
2020.00	-0.662932
2025.00	-0.780659
2030.00	-0.90114
2035.00	-1.02894
2040.00	-1.15849
2045.00	-1.29204
2050.00	-1.41223
2055.00	-1.51556
2060.00	-1.67151
2065.00	-1.78039
2070.00	-1.87354
2075.00	-2.01306
2080.00	-2.09989
2085.00	-2.18046
2090.00	-2.26507
2095.00	-2.30733
2100.00	-2.39379
2105.00	-2.50066
2110.00	-2.55568
2115.00	-2.5495
2120.00	-2.60448
2125.00	-2.62248
2130.00	-2.61931
2135.00	-2.66489
2140.00	-2.68169
2145.00	-2.7743
2150.00	-2.84312
2155.00	-2.84452
2160.00	-2.84578
2165.00	-2.80576
2170.00	-2.76973
2175.00	-2.81237
2180.00	-2.79021
2185.00	-2.77269
2190.00	-2.74482
2195.00	-2.74879
2200.00	-2.76447
2205.00	-2.73984
2210.00	-2.68377
2215.00	-2.72532
2220.00	-2.75061
2225.00	-2.72978
2230.00	-2.70378
2235.00	-2.68038
2240.00	-2.69805
2245.00	-2.68248
2250.00	-2.70964
2255.00	-2.74618
2260.00	-2.7379
2265.00	-2.71835
2270.00	-2.77097
2275.00	-2.79896
2280.00	-2.79025
2285.00	-2.81147
2290.00	-2.7555
2295.00	-2.71966
2300.00	-2.76246
2305.00	-2.80341
2310.00	-2.79425
2315.00	-2.82476
2320.00	-2.79652
2325.00	-2.84374
2330.00	-2.86687
2335.00	-2.8659
2340.00	-2.89892
2345.00	-2.86327
2350.00	-2.81181
2355.00	-2.85024
2360.00	-2.78313
2365.00	-2.75422
2370.00	-2.77661
2375.00	-2.79193
2380.00	-2.80814
2385.00	-2.80577
2390.00	-2.82786
2395.00	-2.81868
2400.00	-2.83948
2405.00	-2.84609
2410.00	-2.8593
2415.00	-2.87361
2420.00	-2.8647
2425.00	-2.89784
2430.00	-2.85745
2435.00	-2.84774
2440.00	-2.84383
2445.00	-2.81611
2450.00	-2.80811
2455.00	-2.7888
2460.00	-2.79321
2465.00	-2.81897
2470.00	-2.81068
2475.00	-2.77901
2480.00	-2.79651
2485.00	-2.80742
2490.00	-2.75428
2495.00	-2.75488
2500.00	-2.75058
2505.00	-2.72733
2510.00	-2.75242
2515.00	-2.73142
2520.00	-2.67377
2525.00	-2.63158
2530.00	-2.65655
2535.00	-2.63545
2540.00	-2.64793
2545.00	-2.59864
2550.00	-2.61965
2555.00	-2.61676
2560.00	-2.59722
2565.00	-2.58931
2570.00	-2.60641
2575.00	-2.66054
2580.00	-2.6802
2585.00	-2.64704
2590.00	-2.67774
2595.00	-2.69326
2600.00	-2.69754
2605.00	-2.68929
2610.00	-2.65038
2615.00	-2.61779
2620.00	-2.6272
2625.00	-2.60903
2630.00	-2.57573
2635.00	-2.57482
2640.00	-2.59094
2645.00	-2.62725
2650.00	-2.62602
2655.00	-2.66366
2660.00	-2.66848
2665.00	-2.6704
2670.00	-2.66728
2675.00	-2.68869
2680.00	-2.67648
2685.00	-2.68486
2690.00	-2.66819
2695.00	-2.68224
2700.00	-2.6731
2705.00	-2.71814
2710.00	-2.68845
2715.00	-2.69564
2720.00	-2.66578
2725.00	-2.6486
2730.00	-2.64766
2735.00	-2.69767
2740.00	-2.69424
2745.00	-2.67179
2750.00	-2.63222
2755.00	-2.6305
2760.00	-2.59989
2765.00	-2.6353
2770.00	-2.68896
2775.00	-2.68399
2780.00	-2.68193
2785.00	-2.66314
2790.00	-2.63895
2795.00	-2.63656
2800.00	-2.64409
2805.00	-2.64845
2810.00	-2.633
2815.00	-2.64573
2820.00	-2.6475
2825.00	-2.68783
2830.00	-2.66602
2835.00	-2.67545
2840.00	-2.6234
2845.00	-2.66857
2850.00	-2.61963
2855.00	-2.60222
2860.00	-2.63255
2865.00	-2.62838
2870.00	-2.61251
2875.00	-2.55707
2880.00	-2.62098
2885.00	-2.69544
2890.00	-2.61718
2895.00	-2.59759
2900.00	-2.54122
2905.00	-2.52923
2910.00	-2.44822
2915.00	-2.37047
2920.00	-2.13584
2925.00	-1.95616
2930.00	-1.70243
2935.00	-1.46197
2940.00	-1.31819
2945.00	-1.16943
2950.00	-1.0428
2955.00	-0.916726
2960.00	-0.793576
2965.00	-0.743274
2970.00	-0.676211
2975.00	-0.715127
2980.00	-0.687198
2985.00	-0.703224
2990.00	-0.700698
2995.00	-0.722638
3000.00	-0.677009
3005.00	-0.718267
3010.00	-0.782033
3015.00	-0.846687
3020.00	-0.941195
3025.00	-1.06015
3030.00	-1.19142
3035.00	-1.31441
3040.00	-1.46384
3045.00	-1.56443
3050.00	-1.65496
3055.00	-1.77276
3060.00	-1.8812
3065.00	-1.98848
3070.00	-2.07292
3075.00	-2.15861
3080.00	-2.2333
3085.00	-2.33443
3090.00	-2.40607
3095.00	-2.49718
3100.00	-2.51623
3105.00	-2.5019
3110.00	-2.51805
3115.00	-2.5568
3120.00	-2.56504
3125.00	-2.58941
3130.00	-2.59924
3135.00	-2.62018
3140.00	-2.6463
3145.00	-2.64317
3150.00	-2.64278
3155.00	-2.63274
3160.00	-2.67455
3165.00	-2.60806
3170.00	-2.63055
3175.00	-2.65805
3180.00	-2.60774
3185.00	-2.64721
3190.00	-2.66336
3195.00	-2.68516
3200.00	-2.73868
3205.00	-2.74084
3210.00	-2.70404
3215.00	-2.67093
3220.00	-2.71376
3225.00	-2.71599
3230.00	-2.71558
3235.00	-2.72489
3240.00	-2.72117
3245.00	-2.76382
3250.00	-2.73926
3255.00	-2.74378
3260.00	-2.72364
3265.00	-2.74183
3270.00	-2.70978
3275.00	-2.75599
3280.00	-2.79516
3285.00	-2.78926
3290.00	-2.78878
3295.00	-2.76414
3300.00	-2.74681
3305.00	-2.753
3310.00	-2.70046
3315.00	-2.71613
3320.00	-2.7157
3325.00	-2.66205
3330.00	-2.63071
3335.00	-2.57345
3340.00	-2.57761
3345.00	-2.57166
3350.00	-2.61232
3355.00	-2.62469
3360.00	-2.61404
3365.00	-2.60929
3370.00	-2.63892
3375.00	-2.622
3380.00	-2.66973
3385.00	-2.64973
3390.00	-2.5833
3395.00	-2.60585
3400.00	-2.6794
3405.00	-2.61969
3410.00	-2.6386
3415.00	-2.60718
3420.00	-2.60312
3425.00	-2.58494
3430.00	-2.58795
3435.00	-2.55918
3440.00	-2.52602
3445.00	-2.51555
3450.00	-2.50128
3455.00	-2.53203
3460.00	-2.58149
3465.00	-2.56063
3470.00	-2.61449
3475.00	-2.59275
3480.00	-2.6313
3485.00	-2.68778
3490.00	-2.70714
3495.00	-2.6955
3500.00	-2.68745
3505.00	-2.68505
3510.00	-2.66836
3515.00	-2.65334
3520.00	-2.62772
3525.00	-2.61434
3530.00	-2.55872
3535.00	-2.53529
3540.00	-2.58927
3545.00	-2.587
3550.00	-2.57527
3555.00	-2.62525
3560.00	-2.6436
3565.00	-2.64316
3570.00	-2.61855
3575.00	-2.5722
3580.00	-2.52805
3585.00	-2.5319
3590.00	-2.49905
3595.00	-2.51307
3600.00	-2.52811
3605.00	-2.5029
3610.00	-2.46084
3615.00	-2.47384
3620.00	-2.45406
3625.00	-2.46531
3630.00	-2.48028
3635.00	-2.47923
3640.00	-2.47828
3645.00	-2.50406
3650.00	-2.47157
3655.00	-2.38664
3660.00	-2.40463
3665.00	-2.41114
3670.00	-2.33952
3675.00	-2.31138
3680.00	-2.34659
3685.00	-2.36616
3690.00	-2.39589
3695.00	-2.39843
3700.00	-2.3644
3705.00	-2.41852
3710.00	-2.37521
3715.00	-2.38709
3720.00	-2.38082
3725.00	-2.3655
3730.00	-2.35898
3735.00	-2.36037
3740.00	-2.34225
3745.00	-2.43006
3750.00	-2.45824
3755.00	-2.46181
3760.00	-2.47471
3765.00	-2.46937
3770.00	-2.44035
3775.00	-2.46024
3780.00	-2.46845
3785.00	-2.45889
3790.00	-2.45756
3795.00	-2.43456
3800.00	-2.41871
3805.00	-2.38991
3810.00	-2.37852
3815.00	-2.42881
3820.00	-2.45953
3825.00	-2.4315
3830.00	-2.41595
3835.00	-2.45039
3840.00	-2.53707
3845.00	-2.5497
3850.00	-2.58771
3855.00	-2.57107
3860.00	-2.61178
3865.00	-2.55642
3870.00	-2.54775
3875.00	-2.55205
3880.00	-2.58983
3885.00	-2.58992
3890.00	-2.52221
3895.00	-2.47823
3900.00	-2.47496
3905.00	-2.4478
3910.00	-2.46452
3915.00	-2.36335
3920.00	-2.14154
3925.00	-1.91286
3930.00	-1.70462
3935.00	-1.47847
3940.00	-1.30157
3945.00	-1.12056
3950.00	-0.993979
3955.00	-0.865525
3960.00	-0.747496
3965.00	-0.663061
3970.00	-0.599176
3975.00	-0.551365
3980.00	-0.576132
3985.00	-0.603264
3990.00	-0.642212
3995.00	-0.599782
4000.00	-0.595494
4005.00	-0.690908
4010.00	-0.776781
4015.00	-0.776585
4020.00	-0.858733
4025.00	-0.925402
4030.00	-1.02657
4035.00	-1.14183
4040.00	-1.30367
4045.00	-1.4227
4050.00	-1.55162
4055.00	-1.65796
4060.00	-1.73913
4065.00	-1.8582
4070.00	-1.93872
4075.00	-2.03541
4080.00	-2.11516
4085.00	-2.19178
4090.00	-2.21473
4095.00	-2.24023
4100.00	-2.33098
4105.00	-2.33759
4110.00	-2.37502
4115.00	-2.3966
4120.00	-2.40391
4125.00	-2.45892
4130.00	-2.49148
4135.00	-2.54984
4140.00	-2.59025
4145.00	-2.58788
4150.00	-2.60513
4155.00	-2.60854
4160.00	-2.64792
4165.00	-2.63737
4170.00	-2.59639
4175.00	-2.60794
4180.00	-2.57717
4185.00	-2.61969
4190.00	-2.6386
4195.00	-2.63382
4200.00	-2.61015
4205.00	-2.56705
4210.00	-2.48952
4215.00	-2.48512
4220.00	-2.486
4225.00	-2.46501
4230.00	-2.5018
4235.00	-2.51312
4240.00	-2.46278
4245.00	-2.44652
4250.00	-2.46579
4255.00	-2.44197
4260.00	-2.43991
4265.00	-2.4211
4270.00	-2.44775
4275.00	-2.44995
4280.00	-2.47372
4285.00	-2.48059
4290.00	-2.52066
4295.00	-2.5301
4300.00	-2.51438
4305.00	-2.47359
4310.00	-2.47805
4315.00	-2.51596
4320.00	-2.51134
4325.00	-2.51686
4330.00	-2.56784
4335.00	-2.52655
4340.00	-2.54508
4345.00	-2.57629
4350.00	-2.6068
4355.00	-2.60277
4360.00	-2.604
4365.00	-2.58331
4370.00	-2.58164
4375.00	-2.57045
4380.00	-2.59185
4385.00	-2.57722
4390.00	-2.60037
4395.00	-2.61394
4400.00	-2.57531
4405.00	-2.6277
4410.00	-2.64096
4415.00	-2.619
4420.00	-2.59681
4425.00	-2.56715
4430.00	-2.58162
4435.00	-2.60675
4440.00	-2.61726
4445.00	-2.66304
4450.00	-2.62918
4455.00	-2.61566
4460.00	-2.63981
4465.00	-2.63975
4470.00	-2.61548
4475.00	-2.62028
4480.00	-2.5907
4485.00	-2.55923
4490.00	-2.54544
4495.00	-2.53787
4500.00	-2.51895
4505.00	-2.49223
4510.00	-2.44882
4515.00	-2.48723
4520.00	-2.47338
4525.00	-2.47785
4530.00	-2.44557
4535.00	-2.36324
4540.00	-2.37873
4545.00	-2.37814
4550.00	-2.38488
4555.00	-2.34736
4560.00	-2.30149
4565.00	-2.28684
4570.00	-2.31723
4575.00	-2.31795
4580.00	-2.31618
4585.00	-2.39933
4590.00	-2.40395
4595.00	-2.3839
4600.00	-2.42638
4605.00	-2.46946
4610.00	-2.4598
4615.00	-2.42689
4620.00	-2.42149
4625.00	-2.43358
4630.00	-2.4033
4635.00	-2.39541
4640.00	-2.41253
4645.00	-2.41825
4650.00	-2.38224
4655.00	-2.38372
4660.00	-2.36569
4665.00	-2.40757
4670.00	-2.39442
4675.00	-2.37289
4680.00	-2.33173
4685.00	-2.34069
4690.00	-2.32454
4695.00	-2.38022
4700.00	-2.38675
4705.00	-2.42895
4710.00	-2.43787
4715.00	-2.42653
4720.00	-2.38726
4725.00	-2.36888
4730.00	-2.36201
4735.00	-2.41395
4740.00	-2.40258
4745.00	-2.41413
4750.00	-2.41001
4755.00	-2.36756
4760.00	-2.33661
4765.00	-2.36445
4770.00	-2.35803
4775.00	-2.40794
4780.00	-2.45044
4785.00	-2.433
4790.00	-2.39551
4795.00	-2.36903
4800.00	-2.36458
4805.00	-2.38236
4810.00	-2.38867
4815.00	-2.40646
4820.00	-2.38374
4825.00	-2.34875
4830.00	-2.31969
4835.00	-2.2669
4840.00	-2.27749
4845.00	-2.27493
4850.00	-2.30167
4855.00	-2.287
4860.00	-2.25443
4865.00	-2.23722
4870.00	-2.24836
4875.00	-2.19786
4880.00	-2.20568
4885.00	-2.22724
4890.00	-2.22728
4895.00	-2.21036
4900.00	-2.16366
4905.00	-2.08531
4910.00	-2.00268
4915.00	-1.9138
4920.00	-1.74421
4925.00	-1.50441
4930.00	-1.30797
4935.00	-1.14085
4940.00	-0.961389
4945.00	-0.790189
4950.00	-0.643374
4955.00	-0.47492
4960.00	-0.398372
4965.00	-0.310109
4970.00	-0.220987
4975.00	-0.213416
4980.00	-0.167861
4985.00	-0.175288
4990.00	-0.143232
4995.00	-0.184598
5000.00	-0.229093
5005.00	-0.266716
5010.00	-0.293313
5015.00	-0.35357
5020.00	-0.446543
5025.00	-0.583486
5030.00	-0.701893
5035.00	-0.842358
5040.00	-0.956669
5045.00	-1.09103
5050.00	-1.21195
5055.00	-1.33773
5060.00	-1.50904
5065.00	-1.60269
5070.00	-1.72813
5075.00	-1.8144
5080.00	-1.83877
5085.00	-2.01567
5090.00	-2.03928
5095.00	-2.06538
5100.00	-2.10339
5105.00	-2.15213
5110.00	-2.1621
5115.00	-2.19044
5120.00	-2.24259
5125.00	-2.2314
5130.00	-2.26008
5135.00	-2.30526
5140.00	-2.30476
5145.00	-2.35031
5150.00	-2.36709
5155.00	-2.40399
5160.00	-2.42025
5165.00	-2.43004
5170.00	-2.41464
5175.00	-2.38141
5180.00	-2.42898
5185.00	-2.45243
5190.00	-2.48806
5195.00	-2.48138
5200.00	-2.4439
5205.00	-2.45859
5210.00	-2.4597
5215.00	-2.42681
5220.00	-2.44321
5225.00	-2.40228
5230.00	-2.46713
5235.00	-2.43107
5240.00	-2.44947
5245.00	-2.43939
5250.00	-2.45453
5255.00	-2.473
5260.00	-2.43877
5265.00	-2.42734
5270.00	-2.45095
5275.00	-2.42377
5280.00	-2.40658
5285.00	-2.379
5290.00	-2.36143
5295.00	-2.37953
5300.00	-2.33528
5305.00	-2.35357
5310.00	-2.35308
5315.00	-2.35022
5320.00	-2.36217
5325.00	-2.33418
5330.00	-2.309
5335.00	-2.30086
5340.00	-2.36617
5345.00	-2.38137
5350.00	-2.38052
5355.00	-2.37491
5360.00	-2.4304
5365.00	-2.45613
5370.00	-2.49623
5375.00	-2.51779
5380.00	-2.50572
5385.00	-2.50454
5390.00	-2.52286
5395.00	-2.5466
5400.00	-2.57523
5405.00	-2.55984
5410.00	-2.51935
5415.00	-2.49744
5420.00	-2.48498
5425.00	-2.43019
5430.00	-2.4172
5435.00	-2.43456
5440.00	-2.46955
5445.00	-2.51073
5450.00	-2.57201
5455.00	-2.59084
5460.00	-2.5642
5465.00	-2.61044
5470.00	-2.67385
5475.00	-2.66797
5480.00	-2.66267
5485.00	-2.63127
5490.00	-2.61754
5495.00	-2.63666
5500.00	-2.65386
5505.00	-2.67419
5510.00	-2.60532
5515.00	-2.62566
5520.00	-2.61733
5525.00	-2.63889
5530.00	-2.64135
5535.00	-2.63387
5540.00	-2.66588
5545.00	-2.66564
5550.00	-2.68721
5555.00	-2.66788
5560.00	-2.65533
5565.00	-2.67309
5570.00	-2.63096
5575.00	-2.63905
5580.00	-2.63423
5585.00	-2.66378
5590.00	-2.69281
5595.00	-2.7044
5600.00	-2.71483
5605.00	-2.73148
5610.00	-2.7731
5615.00	-2.80814
5620.00	-2.75977
5625.00	-2.76951
5630.00	-2.77101
5635.00	-2.78689
5640.00	-2.75275
5645.00	-2.69781
5650.00	-2.67258
5655.00	-2.6184
5660.00	-2.62048
5665.00	-2.62236
5670.00	-2.60467
5675.00	-2.62024
5680.00	-2.60034
5685.00	-2.58244
5690.00	-2.56875
5695.00	-2.54432
5700.00	-2.50538
5705.00	-2.53572
5710.00	-2.48796
5715.00	-2.46676
5720.00	-2.49612
5725.00	-2.49832
5730.00	-2.51967
5735.00	-2.52921
5740.00	-2.56684
5745.00	-2.54745
5750.00	-2.56873
5755.00	-2.53704
5760.00	-2.59084
5765.00	-2.61021
5770.00	-2.61311
5775.00	-2.5673
5780.00	-2.55028
5785.00	-2.53496
5790.00	-2.53328
5795.00	-2.56566
5800.00	-2.51249
5805.00	-2.49853
5810.00	-2.50291
5815.00	-2.48749
5820.00	-2.48087
5825.00	-2.45796
5830.00	-2.43251
5835.00	-2.41202
5840.00	-2.37663
5845.00	-2.33993
5850.00	-2.39892
5855.00	-2.40116
5860.00	-2.39833
5865.00	-2.46116
5870.00	-2.44991
5875.00	-2.48579
5880.00	-2.47208
5885.00	-2.45732
5890.00	-2.36171
5895.00	-2.3144
5900.00	-2.30814
5905.00	-2.3243
5910.00	-2.23715
5915.00	-2.1006
5920.00	-1.91717
5925.00	-1.70851
5930.00	-1.51102
5935.00	-1.32844
5940.00	-1.13991
5945.00	-0.996862
5950.00	-0.814851
5955.00	-0.614722
5960.00	-0.519351
5965.00	-0.414147
5970.00	-0.379997
5975.00	-0.300835
5980.00	-0.193269
5985.00	-0.186049
5990.00	-0.16018
5995.00	-0.173218
6000.00	-0.155896
6005.00	-0.166941
6010.00	-0.234993
6015.00	-0.288975
6020.00	-0.400513
6025.00	-0.532375
6030.00	-0.677685
6035.00	-0.859311
6040.00	-0.964663
6045.00	-1.09096
6050.00	-1.27
6055.00	-1.34639
6060.00	-1.47325
6065.00	-1.62375
6070.00	-1.74709
6075.00	-1.80724
6080.00	-1.8057
6085.00	-1.86968
6090.00	-1.93695
6095.00	-2.02655
6100.00	-2.08781
6105.00	-2.13085
6110.00	-2.18411
6115.00	-2.23204
6120.00	-2.28971
6125.00	-2.30771
6130.00	-2.30696
6135.00	-2.29419
6140.00	-2.34564
6145.00	-2.31931
6150.00	-2.25445
6155.00	-2.25176
6160.00	-2.25177
6165.00	-2.29778
6170.00	-2.32224
6175.00	-2.30793
6180.00	-2.32653
6185.00	-2.31906
6190.00	-2.39708
6195.00	-2.4213
6200.00	-2.3874
6205.00	-2.34479
6210.00	-2.29917
6215.00	-2.28233
6220.00	-2.28654
6225.00	-2.31212
6230.00	-2.30125
6235.00	-2.32052
6240.00	-2.33302
6245.00	-2.30069
6250.00	-2.34907
6255.00	-2.28365
6260.00	-2.31437
6265.00	-2.2839
6270.00	-2.30733
6275.00	-2.27514
6280.00	-2.26312
6285.00	-2.2741
6290.00	-2.23071
6295.00	-2.24493
6300.00	-2.23835
6305.00	-2.27844
6310.00	-2.2903
6315.00	-2.29614
6320.00	-2.28444
6325.00	-2.26423
6330.00	-2.34289
6335.00	-2.34105
6340.00	-2.35876
6345.00	-2.3287
6350.00	-2.34038
6355.00	-2.33636
6360.00	-2.3037
6365.00	-2.32999
6370.00	-2.30038
6375.00	-2.2253
6380.00	-2.21343
6385.00	-2.23906
6390.00	-2.25244
6395.00	-2.26206
6400.00	-2.28767
6405.00	-2.20418
6410.00	-2.17263
6415.00	-2.19749
6420.00	-2.21988
6425.00	-2.24486
6430.00	-2.27946
6435.00	-2.3009
6440.00	-2.3081
6445.00	-2.30732
6450.00	-2.29935
6455.00	-2.3067
6460.00	-2.30363
6465.00	-2.27908
6470.00	-2.21824
6475.00	-2.19739
6480.00	-2.1883
6485.00	-2.18981
6490.00	-2.23233
6495.00	-2.22944
6500.00	-2.19293
6505.00	-2.25693
6510.00	-2.29274
6515.00	-2.30802
6520.00	-2.35325
6525.00	-2.2971
6530.00	-2.27804
6535.00	-2.28995
6540.00	-2.30793
6545.00	-2.30716
6550.00	-2.27741
6555.00	-2.23127
6560.00	-2.24543
6565.00	-2.19522
6570.00	-2.22509
6575.00	-2.21566
6580.00	-2.21201
6585.00	-2.17725
6590.00	-2.19439
6595.00	-2.20256
6600.00	-2.18085
6605.00	-2.15889
6610.00	-2.1585
6615.00	-2.1993
6620.00	-2.22393
6625.00	-2.23156
6630.00	-2.21906
6635.00	-2.2078
6640.00	-2.20494
6645.00	-2.21931
6650.00	-2.22983
6655.00	-2.2175
6660.00	-2.25241
6665.00	-2.20877
6670.00	-2.22518
6675.00	-2.24721
6680.00	-2.24767
6685.00	-2.16818
6690.00	-2.19834
6695.00	-2.17463
6700.00	-2.17508
6705.00	-2.19244
6710.00	-2.13785
6715.00	-2.15167
6720.00	-2.17863
6725.00	-2.19321
6730.00	-2.17244
6735.00	-2.19006
6740.00	-2.16476
6745.00	-2.15167
6750.00	-2.15685
6755.00	-2.1954
6760.00	-2.24704
6765.00	-2.25963
6770.00	-2.27338
6775.00	-2.3027
6780.00	-2.32909
6785.00	-2.30683
6790.00	-2.30859
6795.00	-2.28354
6800.00	-2.28279
6805.00	-2.20706
6810.00	-2.2188
6815.00	-2.19788
6820.00	-2.2396
6825.00	-2.2505
6830.00	-2.23369
6835.00	-2.20644
6840.00	-2.22067
6845.00	-2.23105
6850.00	-2.24765
6855.00	-2.26502
6860.00	-2.20074
6865.00	-2.23733
6870.00	-2.22667
6875.00	-2.25824
6880.00	-2.2237
6885.00	-2.22167
6890.00	-2.18352
6895.00	-2.12497
6900.00	-2.06986
6905.00	-1.99605
6910.00	-1.95625
6915.00	-1.79937
6920.00	-1.64606
6925.00	-1.44756
6930.00	-1.25922
6935.00	-1.05824
6940.00	-0.85556
6945.00	-0.736106
6950.00	-0.570486
6955.00	-0.460168
6960.00	-0.329406
6965.00	-0.255303
6970.00	-0.20556
6975.00	-0.107522
6980.00	-0.104033
6985.00	-0.0500466
6990.00	-0.103153
6995.00	-0.146107
7000.00	-0.196871
7005.00	-0.259509
7010.00	-0.31104
7015.00	-0.403422
7020.00	-0.554364
7025.00	-0.680525
7030.00	-0.86671
7035.00	-1.00038
7040.00	-1.08678
7045.00	-1.24929
7050.00	-1.35438
7055.00	-1.47076
7060.00	-1.58761
7065.00	-1.69035
7070.00	-1.74892
7075.00	-1.80163
7080.00	-1.8757
7085.00	-1.96174
7090.00	-1.99801
7095.00	-2.02823
7100.00	-2.08691
7105.00	-2.15183
7110.00	-2.15456
7115.00	-2.19334
7120.00	-2.25488
7125.00	-2.24247
7130.00	-2.29183
7135.00	-2.28056
7140.00	-2.25832
7145.00	-2.26009
7150.00	-2.29558
7155.00	-2.3469
7160.00	-2.40761
7165.00	-2.40655
7170.00	-2.37655
7175.00	-2.42219
7180.00	-2.44147
7185.00	-2.43461
7190.00	-2.38244
7195.00	-2.44201
7200.00	-2.43994
7205.00	-2.45745
7210.00	-2.43689
7215.00	-2.4208
7220.00	-2.34579
7225.00	-2.35818
7230.00	-2.36934
7235.00	-2.40359
7240.00	-2.35694
7245.00	-2.36095
7250.00	-2.34278
7255.00	-2.38937
7260.00	-2.33445
7265.00	-2.34314
7270.00	-2.35338
7275.00	-2.40375
7280.00	-2.3934
7285.00	-2.42767
7290.00	-2.4464
7295.00	-2.41242
7300.00	-2.39151
7305.00	-2.37754
7310.00	-2.38434
7315.00	-2.38562
7320.00	-2.39645
7325.00	-2.36019
7330.00	-2.32999
7335.00	-2.27132
7340.00	-2.29601
7345.00	-2.27948
7350.00	-2.32272
7355.00	-2.33984
7360.00	-2.32378
7365.00	-2.34563
7370.00	-2.32415
7375.00	-2.30723
7380.00	-2.31379
7385.00	-2.32454
7390.00	-2.28579
7395.00	-2.2945
7400.00	-2.34108
7405.00	-2.29584
7410.00	-2.27933
7415.00	-2.27416
7420.00	-2.33245
7425.00	-2.37766
7430.00	-2.44498
7435.00	-2.51767
7440.00	-2.50803
7445.00	-2.51147
7450.00	-2.53151
7455.00	-2.55681
7460.00	-2.54084
7465.00	-2.54583
7470.00	-2.56001
7475.00	-2.56794
7480.00	-2.57264
7485.00	-2.59141
7490.00	-2.58166
7495.00	-2.57531
7500.00	-2.57928
7505.00	-2.52959
7510.00	-2.54781
7515.00	-2.53758
7520.00	-2.56228
7525.00	-2.55302
7530.00	-2.52532
7535.00	-2.52219
7540.00	-2.52905
7545.00	-2.48922
7550.00	-2.4679
7555.00	-2.4705
7560.00	-2.47285
7565.00	-2.46527
7570.00	-2.47056
7575.00	-2.48985
7580.00	-2.48784
7585.00	-2.48603
7590.00	-2.50619
7595.00	-2.46622
7600.00	-2.43994
7605.00	-2.46713
7610.00	-2.45771
7615.00	-2.42743
7620.00	-2.38566
7625.00	-2.3868
7630.00	-2.4072
7635.00	-2.42798
7640.00	-2.42974
7645.00	-2.37078
7650.00	-2.34194
7655.00	-2.35956
7660.00	-2.32699
7665.00	-2.36548
7670.00	-2.36622
7675.00	-2.425
7680.00	-2.36894
7685.00	-2.34512
7690.00	-2.33095
7695.00	-2.31335
7700.00	-2.2733
7705.00	-2.30263
7710.00	-2.2467
7715.00	-2.23752
7720.00	-2.20748
7725.00	-2.22402
7730.00	-2.24375
7735.00	-2.21792
7740.00	-2.2431
7745.00	-2.23187
7750.00	-2.22175
7755.00	-2.22234
7760.00	-2.20592
7765.00	-2.25651
7770.00	-2.25846
7775.00	-2.29896
7780.00	-2.35236
7785.00	-2.32293
7790.00	-2.36425
7795.00	-2.37964
7800.00	-2.37654
7805.00	-2.35923
7810.00	-2.32669
7815.00	-2.32889
7820.00	-2.30181
7825.00	-2.19996
7830.00	-2.24389
7835.00	-2.22289
7840.00	-2.24999
7845.00	-2.23323
7850.00	-2.20603
7855.00	-2.20092
7860.00	-2.17696
7865.00	-2.18202
7870.00	-2.18658
7875.00	-2.19068
7880.00	-2.18469
7885.00	-2.17687
7890.00	-2.18921
7895.00	-2.18579
7900.00	-2.22144
7905.00	-2.24627
7910.00	-2.14029
7915.00	-2.01343
7920.00	-1.82903
7925.00	-1.67277
7930.00	-1.4837
7935.00	-1.34017
7940.00	-1.16015
7945.00	-0.94486
7950.00	-0.772892
7955.00	-0.625385
7960.00	-0.497471
7965.00	-0.360557
7970.00	-0.297867
7975.00	-0.246288
7980.00	-0.190182
7985.00	-0.185692
7990.00	-0.184072
7995.00	-0.172929
8000.00	-0.172585
8005.00	-0.184382
8010.00	-0.17805
8015.00	-0.312788
8020.00	-0.426788
8025.00	-0.577813
8030.00	-0.728265
8035.00	-0.861249
8040.00	-0.985778
8045.00	-1.14386
8050.00	-1.26676
8055.00	-1.3919
8060.00	-1.51421
8065.00	-1.62671
8070.00	-1.69407
8075.00	-1.81522
8080.00	-1.93152
8085.00	-1.96597
8090.00	-2.00666
8095.00	-2.09655
8100.00	-2.11208
8105.00	-2.14058
8110.00	-2.21466
8115.00	-2.3007
8120.00	-2.31034
8125.00	-2.36017
8130.00	-2.43893
8135.00	-2.44201
8140.00	-2.42783
8145.00	-2.43202
8150.00	-2.42853
8155.00	-2.36485
8160.00	-2.4044
8165.00	-2.41335
8170.00	-2.44562
8175.00	-2.47225
8180.00	-2.45505
8185.00	-2.43715
8190.00	-2.42588
8195.00	-2.43753
8200.00	-2.41169
8205.00	-2.4296
8210.00	-2.40698
8215.00	-2.39873
8220.00	-2.43004
8225.00	-2.44612
8230.00	-2.46059
8235.00	-2.43487
8240.00	-2.47952
8245.00	-2.38411
8250.00	-2.40478
8255.00	-2.37979
8260.00	-2.36942
8265.00	-2.35766
8270.00	-2.35434
8275.00	-2.35377
8280.00	-2.392
8285.00	-2.37556
8290.00	-2.3874
8295.00	-2.39321
8300.00	-2.41055
8305.00	-2.40194
8310.00	-2.40388
8315.00	-2.35235
8320.00	-2.36167
8325.00	-2.29984
8330.00	-2.30472
8335.00	-2.33091
8340.00	-2.34963
8345.00	-2.30353
8350.00	-2.31773
8355.00	-2.30872
8360.00	-2.29576
8365.00	-2.272
8370.00	-2.26029
8375.00	-2.2764
8380.00	-2.30299
8385.00	-2.34388
8390.00	-2.36131
8395.00	-2.34309
8400.00	-2.3267
8405.00	-2.30469
8410.00	-2.26308
8415.00	-2.24985
8420.00	-2.26457
8425.00	-2.31414
8430.00	-2.31275
8435.00	-2.30424
8440.00	-2.31837
8445.00	-2.33835
8450.00	-2.34422
8455.00	-2.34709
8460.00	-2.36904
8465.00	-2.36216
8470.00	-2.40923
8475.00	-2.39107
8480.00	-2.3723
8485.00	-2.36025
8490.00	-2.38573
8495.00	-2.38445
8500.00	-2.36634
8505.00	-2.37668
8510.00	-2.32787
8515.00	-2.32027
8520.00	-2.30616
8525.00	-2.22082
8530.00	-2.18276
8535.00	-2.17029
8540.00	-2.14455
8545.00	-2.14801
8550.00	-2.15597
8555.00	-2.18977
8560.00	-2.1766
8565.00	-2.15507
8570.00	-2.23012
8575.00	-2.18386
8580.00	-2.20518
8585.00	-2.25101
8590.00	-2.24625
8595.00	-2.25649
8600.00	-2.24392
8605.00	-2.28103
8610.00	-2.25147
8615.00	-2.26603
8620.00	-2.25493
8625.00	-2.23767
8630.00	-2.25119
8635.00	-2.28031
8640.00	-2.27988
8645.00	-2.2916
8650.00	-2.31668
8655.00	-2.2884
8660.00	-2.29927
8665.00	-2.33326
8670.00	-2.36628
8675.00	-2.37663
8680.00	-2.38836
8685.00	-2.37955
8690.00	-2.39825
8695.00	-2.39329
8700.00	-2.36704
8705.00	-2.35067
8710.00	-2.33837
8715.00	-2.33213
8720.00	-2.33379
8725.00	-2.29653
8730.00	-2.29448
8735.00	-2.3338
8740.00	-2.32318
8745.00	-2.28215
8750.00	-2.28638
8755.00	-2.29503
8760.00	-2.30039
8765.00	-2.31248
8770.00	-2.26768
8775.00	-2.24672
8780.00	-2.27871
8785.00	-2.23485
8790.00	-2.24381
8795.00	-2.1865
8800.00	-2.20756
8805.00	-2.19262
8810.00	-2.26149
8815.00	-2.25326
8820.00	-2.23617
8825.00	-2.1772
8830.00	-2.15318
8835.00	-2.11946
8840.00	-2.12786
8845.00	-2.10151
8850.00	-2.08022
8855.00	-2.06348
8860.00	-2.08232
8865.00	-1.99031
8870.00	-2.01888
8875.00	-1.98648
8880.00	-1.96701
8885.00	-1.98096
8890.00	-1.93783
8895.00	-1.97649
8900.00	-1.96529
8905.00	-1.89951
8910.00	-1.85241
8915.00	-1.7156
8920.00	-1.54888
8925.00	-1.3262
8930.00	-1.11367
8935.00	-0.936931
8940.00	-0.797233
8945.00	-0.632764
8950.00	-0.458107
8955.00	-0.327551
8960.00	-0.219735
8965.00	-0.159021
8970.00	-0.121327
8975.00	-0.0680318
8980.00	-0.0588073
8985.00	0.0390831
8990.00	0.0206469
8995.00	0.00163309
9000.00	-0.020322
9005.00	-0.0933503
9010.00	-0.190553
9015.00	-0.297406
9020.00	-0.420207
9025.00	-0.518623
9030.00	-0.689521
9035.00	-0.809431
9040.00	-0.946405
9045.00	-1.06968
9050.00	-1.23148
9055.00	-1.3432
9060.00	-1.48975
9065.00	-1.58533
9070.00	-1.71493
9075.00	-1.80978
9080.00	-1.87578
9085.00	-1.95454
9090.00	-2.02543
9095.00	-2.06502
9100.00	-2.09823
9105.00	-2.2056
9110.00	-2.27801
9115.00	-2.31656
9120.00	-2.34156
9125.00	-2.33016
9130.00	-2.36349
9135.00	-2.35959
9140.00	-2.39966
9145.00	-2.39698
9150.00	-2.41152
9155.00	-2.36649
9160.00	-2.35503
9165.00	-2.37134
9170.00	-2.37876
9175.00	-2.37091
9180.00	-2.48006
9185.00	-2.46692
9190.00	-2.45025
9195.00	-2.49336
9200.00	-2.52732
9205.00	-2.49977
9210.00	-2.53067
9215.00	-2.51731
9220.00	-2.44233
9225.00	-2.44507
9230.00	-2.46933
9235.00	-2.45
9240.00	-2.47134
9245.00	-2.50024
9250.00	-2.47782
9255.00	-2.46975
9260.00	-2.43585
9265.00	-2.38597
9270.00	-2.40161
9275.00	-2.36484
9280.00	-2.35596
9285.00	-2.39881
9290.00	-2.3938
9295.00	-2.37476
9300.00	-2.38425
9305.00	-2.40975
9310.00	-2.44723
9315.00	-2.42768
9320.00	-2.43673
9325.00	-2.42308
9330.00	-2.4447
9335.00	-2.39151
9340.00	-2.36786
9345.00	-2.38773
9350.00	-2.3693
9355.00	-2.36723
9360.00	-2.42349
9365.00	-2.40874
9370.00	-2.4221
9375.00	-2.42929
9380.00	-2.44302
9385.00	-2.44327
9390.00	-2.41928
9395.00	-2.41222
9400.00	-2.42766
9405.00	-2.42218
9410.00	-2.40514
9415.00	-2.44066
9420.00	-2.45083
9425.00	-2.4624
9430.00	-2.42682
9435.00	-2.39479
9440.00	-2.39744
9445.00	-2.40709
9450.00	-2.37462
9455.00	-2.35265
9460.00	-2.39099
9465.00	-2.36255
9470.00	-2.39022
9475.00	-2.39817
9480.00	-2.39564
9485.00	-2.34494
9490.00	-2.33562
9495.00	-2.37325
9500.00	-2.34658
9505.00	-2.32257
9510.00	-2.29855
9515.00	-2.29388
9520.00	-2.27998
9525.00	-2.2699
9530.00	-2.33589
9535.00	-2.36622
9540.00	-2.35721
9545.00	-2.3733
9550.00	-2.35873
9555.00	-2.34804
9560.00	-2.35779
9565.00	-2.38835
9570.00	-2.40133
9575.00	-2.39607
9580.00	-2.41312
9585.00	-2.45752
9590.00	-2.44179
9595.00	-2.41795
9600.00	-2.43282
9605.00	-2.41472
9610.00	-2.3839
9615.00	-2.36343
9620.00	-2.35953
9625.00	-2.32697
9630.00	-2.35093
9635.00	-2.35312
9640.00	-2.35994
9645.00	-2.32976
9650.00	-2.33649
9655.00	-2.3135
9660.00	-2.31217
9665.00	-2.32066
9670.00	-2.30651
9675.00	-2.33979
9680.00	-2.36973
9685.00	-2.3652
9690.00	-2.35144
9695.00	-2.37296
9700.00	-2.35842
9705.00	-2.32597
9710.00	-2.31613
9715.00	-2.33391
9720.00	-2.33055
9725.00	-2.26698
9730.00	-2.32842
9735.00	-2.28444
9740.00	-2.25939
9745.00	-2.25137
9750.00	-2.23446
9755.00	-2.21925
9760.00	-2.26367
9765.00	-2.23827
9770.00	-2.24931
9775.00	-2.22292
9780.00	-2.18949
9785.00	-2.20541
9790.00	-2.23184
9795.00	-2.23142
9800.00	-2.18988
9805.00	-2.20818
9810.00	-2.20528
9815.00	-2.11792
9820.00	-2.141
9825.00	-2.11334
9830.00	-2.06181
9835.00	-2.09776
9840.00	-2.05747
9845.00	-2.03333
9850.00	-2.06486
9855.00	-2.06176
9860.00	-2.04445
9865.00	-2.0555
9870.00	-2.05334
9875.00	-2.05624
9880.00	-2.04432
9885.00	-2.03843
9890.00	-2.05493
9895.00	-2.04072
9900.00	-2.00614
9905.00	-1.95807
9910.00	-1.87606
9915.00	-1.76352
9920.00	-1.5799
9925.00	-1.43886
9930.00	-1.21749
9935.00	-1.08122
9940.00	-0.868978
9945.00	-0.711862
9950.00	-0.536559
9955.00	-0.395736
[truncated: 56 more rows]
