# Supplementary material for: Abnormal developmental trajectory and vulnerability to cardiac arrhythmias in tetralogy of Fallot with DiGeorge syndrome
Source: Commun Biol. 2023 Sep 22;6:969. doi: 10.1038/s42003-023-05344-6 (PMC10516936; doi:10.1038/s42003-023-05344-6)
Supplement: Supplementary file 6 — Supplementary Data 3 [file 42003_2023_5344_MOESM6_ESM.zip › Supplementary Data3_CAS Measurement/Batch37/Control2_A2 ARRYTHMIC/1B-wave.csv]

1B : V(t) = D'(t) / BackgroundImage *100
D'(t) = WaveFiltered Value( Pixel-Filter=(3 x 3) Tcnst-Filter=10)
average	1.00
frm num	2048
position	[33][31]
background	233.33
total pixel	9
time	value1
0.00	0
5.00	0.3
10.00	0.679524
15.00	0.916334
20.00	1.21994
25.00	1.49318
30.00	1.54386
35.00	1.73234
40.00	1.85434
45.00	2.01652
50.00	2.0863
55.00	2.13005
60.00	2.23609
65.00	2.29344
70.00	2.29743
75.00	2.30578
80.00	2.29425
85.00	2.21244
90.00	2.17215
95.00	2.07875
100.00	2.03278
105.00	1.87712
110.00	1.77036
115.00	1.5838
120.00	1.42066
125.00	1.21669
130.00	1.09978
135.00	0.904087
140.00	0.861297
145.00	0.737072
150.00	0.596698
155.00	0.398933
160.00	0.316183
165.00	0.270279
170.00	0.119441
175.00	0.00273529
180.00	-0.145157
185.00	-0.392546
190.00	-0.600911
195.00	-0.755106
200.00	-1.03198
205.00	-1.18116
210.00	-1.32019
215.00	-1.40722
220.00	-1.59983
225.00	-1.80175
230.00	-1.9311
235.00	-2.09513
240.00	-2.30943
245.00	-2.50706
250.00	-2.71349
255.00	-2.79453
260.00	-2.96745
265.00	-3.15642
270.00	-3.20269
275.00	-3.23004
280.00	-3.36894
285.00	-3.49395
290.00	-3.61598
295.00	-3.68296
300.00	-3.75275
305.00	-3.90129
310.00	-4.05878
315.00	-4.13385
320.00	-4.2538
325.00	-4.25699
330.00	-4.33129
335.00	-4.45055
340.00	-4.56263
345.00	-4.70161
350.00	-4.86478
355.00	-4.96402
360.00	-5.09142
365.00	-5.12514
370.00	-5.26501
375.00	-5.31946
380.00	-5.45894
385.00	-5.54162
390.00	-5.73508
395.00	-5.8949
400.00	-6.00541
405.00	-6.22392
410.00	-6.25867
415.00	-6.36614
420.00	-6.33905
425.00	-6.48133
430.00	-6.52367
435.00	-6.64274
440.00	-6.84037
445.00	-6.96585
450.00	-7.04546
455.00	-7.12663
460.00	-7.24254
465.00	-7.37066
470.00	-7.38598
475.00	-7.43309
480.00	-7.50883
485.00	-7.64843
490.00	-7.65501
495.00	-7.82284
500.00	-7.84532
505.00	-7.96079
510.00	-7.92662
515.00	-7.85776
520.00	-7.80532
525.00	-7.76288
530.00	-7.86279
535.00	-7.87651
540.00	-7.81267
545.00	-7.9314
550.00	-8.17635
555.00	-8.23015
560.00	-8.15951
565.00	-8.15785
570.00	-8.23254
575.00	-8.22833
580.00	-8.25312
585.00	-8.31828
590.00	-8.36741
595.00	-8.45924
600.00	-8.50855
605.00	-8.64341
610.00	-8.65526
615.00	-8.6945
620.00	-8.71552
625.00	-8.8154
630.00	-8.8291
635.00	-8.95571
640.00	-8.97443
645.00	-9.01984
650.00	-9.11786
655.00	-9.21083
660.00	-9.33261
665.00	-9.37554
670.00	-9.35227
675.00	-9.46942
680.00	-9.50343
685.00	-9.42928
690.00	-9.49111
695.00	-9.53248
700.00	-9.46018
705.00	-9.48559
710.00	-9.51799
715.00	-9.58524
720.00	-9.43624
725.00	-9.54976
730.00	-9.56621
735.00	-9.57625
740.00	-9.59482
745.00	-9.58296
750.00	-9.53895
755.00	-9.62791
760.00	-9.66988
765.00	-9.70289
770.00	-9.78022
775.00	-9.79744
780.00	-9.79865
785.00	-9.80926
790.00	-9.89976
795.00	-9.8955
800.00	-9.87738
805.00	-9.94678
810.00	-9.87591
815.00	-9.9788
820.00	-9.91901
825.00	-9.9033
830.00	-9.93202
835.00	-9.94358
840.00	-9.93494
845.00	-9.97954
850.00	-9.9673
855.00	-9.90866
860.00	-9.88446
865.00	-9.87221
870.00	-9.85165
875.00	-9.86173
880.00	-9.87555
885.00	-9.94038
890.00	-9.8892
895.00	-9.92885
900.00	-10.0074
905.00	-9.9638
910.00	-9.85313
915.00	-9.82972
920.00	-9.59913
925.00	-9.17255
930.00	-8.73149
935.00	-8.07739
940.00	-7.47441
945.00	-6.75554
950.00	-6.03237
955.00	-5.40056
960.00	-4.83669
965.00	-4.2054
970.00	-3.55153
975.00	-2.89162
980.00	-2.41198
985.00	-1.82792
990.00	-1.38799
995.00	-0.968236
1000.00	-0.542841
1005.00	-0.150461
1010.00	0.236013
1015.00	0.545745
1020.00	0.805457
1025.00	1.1011
1030.00	1.29575
1035.00	1.54713
1040.00	1.73051
1045.00	1.9146
1050.00	1.98029
1055.00	1.96321
1060.00	2.08594
1065.00	2.14401
1070.00	2.13437
1075.00	2.1257
1080.00	2.13694
1085.00	2.028
1090.00	2.0252
1095.00	2.04173
1100.00	2.01375
1105.00	1.9219
1110.00	1.79161
1115.00	1.62197
1120.00	1.58359
1125.00	1.46332
1130.00	1.25509
1135.00	1.10101
1140.00	0.990905
1145.00	0.863243
1150.00	0.676919
1155.00	0.461608
1160.00	0.348781
1165.00	0.123426
1170.00	0.044417
1175.00	-0.050501
1180.00	-0.183546
1185.00	-0.33662
1190.00	-0.593434
1195.00	-0.715043
1200.00	-0.867349
1205.00	-1.04252
1210.00	-1.10493
1215.00	-1.24206
1220.00	-1.39404
1225.00	-1.58321
1230.00	-1.77251
1235.00	-1.80478
1240.00	-1.94335
1245.00	-2.06806
1250.00	-2.1565
1255.00	-2.2837
1260.00	-2.44581
1265.00	-2.68218
1270.00	-2.83301
1275.00	-2.95447
1280.00	-3.00664
1285.00	-3.2155
1290.00	-3.36538
1295.00	-3.35741
1300.00	-3.50263
1305.00	-3.61427
1310.00	-3.70998
1315.00	-3.77708
1320.00	-3.95652
1325.00	-4.18467
1330.00	-4.40906
1335.00	-4.54435
1340.00	-4.63753
1345.00	-4.7214
1350.00	-4.91592
1355.00	-5.091
1360.00	-5.16761
1365.00	-5.29371
1370.00	-5.39767
1375.00	-5.59124
1380.00	-5.71307
1385.00	-5.87509
1390.00	-5.99235
1395.00	-6.03597
1400.00	-6.08475
1405.00	-6.30009
1410.00	-6.40341
1415.00	-6.47259
1420.00	-6.5301
1425.00	-6.57709
1430.00	-6.71938
1435.00	-6.87601
1440.00	-7.00746
1445.00	-7.10671
1450.00	-7.13414
1455.00	-7.23025
1460.00	-7.33103
1465.00	-7.44079
1470.00	-7.55385
1475.00	-7.65561
1480.00	-7.7329
1485.00	-7.81199
1490.00	-7.84032
1495.00	-7.85629
1500.00	-7.8659
1505.00	-7.91264
1510.00	-7.88804
1515.00	-8.04686
1520.00	-7.98979
1525.00	-8.02891
1530.00	-7.99744
1535.00	-7.94532
1540.00	-7.96507
1545.00	-8.01619
1550.00	-7.98123
1555.00	-8.04978
1560.00	-8.11147
1565.00	-8.24794
1570.00	-8.26124
1575.00	-8.3494
1580.00	-8.42398
1585.00	-8.37682
1590.00	-8.41533
1595.00	-8.51666
1600.00	-8.56023
1605.00	-8.61373
1610.00	-8.60474
1615.00	-8.60617
1620.00	-8.61698
1625.00	-8.53147
1630.00	-8.57833
1635.00	-8.67287
1640.00	-8.72463
1645.00	-8.84741
1650.00	-8.82933
1655.00	-8.91307
1660.00	-8.96462
1665.00	-9.07768
1670.00	-9.20325
1675.00	-9.33054
1680.00	-9.34034
1685.00	-9.47774
1690.00	-9.45854
1695.00	-9.46982
1700.00	-9.50856
1705.00	-9.53389
1710.00	-9.57098
1715.00	-9.60912
1720.00	-9.69583
1725.00	-9.8691
1730.00	-9.78219
1735.00	-9.91826
1740.00	-9.88834
1745.00	-9.90426
1750.00	-9.89955
1755.00	-9.93817
1760.00	-9.9253
1765.00	-9.91849
1770.00	-9.89807
1775.00	-9.94159
1780.00	-9.98553
1785.00	-9.92507
1790.00	-9.88018
1795.00	-9.86359
1800.00	-9.88676
1805.00	-10.06
1810.00	-10.054
1815.00	-9.98669
1820.00	-9.97373
1825.00	-10.043
1830.00	-10.0863
1835.00	-9.94437
1840.00	-9.89279
1845.00	-9.95113
1850.00	-10.0417
1855.00	-10.0804
1860.00	-10.0724
1865.00	-10.0604
1870.00	-10.0686
1875.00	-10.0903
1880.00	-10.1146
1885.00	-10.2079
1890.00	-10.1538
1895.00	-10.2051
1900.00	-10.1655
1905.00	-10.149
1910.00	-10.1007
1915.00	-10.0288
1920.00	-9.88304
1925.00	-9.54235
1930.00	-8.98812
1935.00	-8.30835
1940.00	-7.57752
1945.00	-6.83405
1950.00	-6.21731
1955.00	-5.52415
1960.00	-4.94317
1965.00	-4.39647
1970.00	-3.79492
1975.00	-3.18209
1980.00	-2.56864
1985.00	-2.0594
1990.00	-1.42965
1995.00	-0.910493
2000.00	-0.462301
2005.00	-0.116071
2010.00	0.209822
2015.00	0.569792
2020.00	0.893766
2025.00	1.28058
2030.00	1.57633
2035.00	1.67584
2040.00	1.81778
2045.00	1.95505
2050.00	2.00716
2055.00	2.01597
2060.00	2.02866
2065.00	1.97818
2070.00	2.02321
2075.00	2.02566
2080.00	1.99452
2085.00	2.03792
2090.00	2.10556
2095.00	2.0331
2100.00	1.99169
2105.00	1.90205
2110.00	1.75946
2115.00	1.82637
2120.00	1.71993
2125.00	1.62889
2130.00	1.44695
2135.00	1.26416
2140.00	1.07584
2145.00	0.944445
2150.00	0.754763
2155.00	0.555477
2160.00	0.366596
2165.00	0.220412
2170.00	0.00313303
2175.00	-0.149561
2180.00	-0.353653
2185.00	-0.518288
2190.00	-0.699792
2195.00	-0.648861
2200.00	-0.850641
2205.00	-0.979863
2210.00	-1.13902
2215.00	-1.35845
2220.00	-1.48451
2225.00	-1.69796
2230.00	-1.84722
2235.00	-1.97678
2240.00	-2.00291
2245.00	-2.17881
2250.00	-2.34188
2255.00	-2.51246
2260.00	-2.68978
2265.00	-2.83033
2270.00	-2.96158
2275.00	-3.07495
2280.00	-3.30078
2285.00	-3.46594
2290.00	-3.59554
2295.00	-3.69789
2300.00	-3.87572
2305.00	-3.92148
2310.00	-4.07219
2315.00	-4.17926
2320.00	-4.3899
2325.00	-4.57948
2330.00	-4.7263
2335.00	-4.95367
2340.00	-5.04878
2345.00	-5.17247
2350.00	-5.35522
2355.00	-5.45304
2360.00	-5.64583
2365.00	-5.76696
2370.00	-5.89979
2375.00	-6.05267
2380.00	-6.19026
2385.00	-6.33314
2390.00	-6.44268
2395.00	-6.50793
2400.00	-6.69047
2405.00	-6.79762
2410.00	-6.89881
2415.00	-6.98512
2420.00	-6.9628
2425.00	-7.13795
2430.00	-7.12415
2435.00	-7.11174
2440.00	-7.22913
2445.00	-7.17765
2450.00	-7.19798
2455.00	-7.17342
2460.00	-7.14655
2465.00	-7.23666
2470.00	-7.28442
2475.00	-7.41312
2480.00	-7.35753
2485.00	-7.48844
2490.00	-7.58245
2495.00	-7.58135
2500.00	-7.64226
2505.00	-7.71137
2510.00	-7.79738
2515.00	-7.91764
2520.00	-8.08778
2525.00	-8.16472
2530.00	-8.27205
2535.00	-8.35437
2540.00	-8.44751
2545.00	-8.56466
2550.00	-8.75105
2555.00	-8.78071
2560.00	-8.83121
2565.00	-8.90523
2570.00	-8.98137
2575.00	-9.07371
2580.00	-9.18063
2585.00	-9.1959
2590.00	-9.23821
2595.00	-9.19534
2600.00	-9.28057
2605.00	-9.32871
2610.00	-9.24822
2615.00	-9.32339
2620.00	-9.40058
2625.00	-9.44147
2630.00	-9.47828
2635.00	-9.50188
2640.00	-9.58026
2645.00	-9.61271
2650.00	-9.53239
2655.00	-9.57439
2660.00	-9.63124
2665.00	-9.66335
2670.00	-9.7494
2675.00	-9.85065
2680.00	-9.89416
2685.00	-9.94284
2690.00	-9.91046
2695.00	-10.0623
2700.00	-10.0037
2705.00	-10.0271
2710.00	-10.0434
2715.00	-10.1486
2720.00	-10.0814
2725.00	-10.097
2730.00	-10.2397
2735.00	-10.2396
2740.00	-10.2585
2745.00	-10.3326
2750.00	-10.2708
2755.00	-10.377
2760.00	-10.406
2765.00	-10.3892
2770.00	-10.536
2775.00	-10.5205
2780.00	-10.4494
2785.00	-10.5664
2790.00	-10.5478
2795.00	-10.574
2800.00	-10.5547
2805.00	-10.4992
2810.00	-10.4779
2815.00	-10.4253
2820.00	-10.4447
2825.00	-10.4431
2830.00	-10.4797
2835.00	-10.5603
2840.00	-10.4376
2845.00	-10.3796
2850.00	-10.3178
2855.00	-10.386
2860.00	-10.3665
2865.00	-10.3774
2870.00	-10.554
2875.00	-10.5891
2880.00	-10.5349
2885.00	-10.4957
2890.00	-10.4842
2895.00	-10.4406
2900.00	-10.4203
2905.00	-10.3307
2910.00	-10.3357
2915.00	-10.245
2920.00	-10.1014
2925.00	-9.67701
2930.00	-9.19979
2935.00	-8.64171
2940.00	-7.79183
2945.00	-7.0936
2950.00	-6.36519
2955.00	-5.70486
2960.00	-5.1439
2965.00	-4.48665
2970.00	-3.89989
2975.00	-3.25276
2980.00	-2.65129
2985.00	-2.13854
2990.00	-1.68659
2995.00	-1.2846
3000.00	-0.875189
3005.00	-0.359098
3010.00	0.057764
3015.00	0.371035
3020.00	0.657741
3025.00	0.925301
3030.00	1.18039
3035.00	1.34806
3040.00	1.54183
3045.00	1.6305
3050.00	1.73888
3055.00	1.81738
3060.00	1.87373
3065.00	1.89588
3070.00	1.92058
3075.00	1.89995
3080.00	1.84805
3085.00	1.72039
3090.00	1.64835
3095.00	1.74542
3100.00	1.60897
3105.00	1.49093
3110.00	1.33708
3115.00	1.25575
3120.00	1.19208
3125.00	1.06335
3130.00	1.00463
3135.00	0.913693
3140.00	0.927086
3145.00	0.772472
3150.00	0.638082
3155.00	0.602846
3160.00	0.494942
3165.00	0.312114
3170.00	0.0999505
3175.00	-0.0529018
3180.00	-0.195231
3185.00	-0.289993
3190.00	-0.394327
3195.00	-0.512038
3200.00	-0.608453
3205.00	-0.757131
3210.00	-0.848085
3215.00	-1.12518
3220.00	-1.28409
3225.00	-1.36997
3230.00	-1.64726
3235.00	-1.80634
3240.00	-1.93523
3245.00	-2.10837
3250.00	-2.24039
3255.00	-2.34493
3260.00	-2.44377
3265.00	-2.6851
3270.00	-2.95945
3275.00	-3.15398
3280.00	-3.2862
3285.00	-3.4052
3290.00	-3.5504
3295.00	-3.64774
3300.00	-3.73058
3305.00	-3.83372
3310.00	-3.95987
3315.00	-4.09245
3320.00	-4.26892
3325.00	-4.34679
3330.00	-4.51687
3335.00	-4.77947
3340.00	-4.86343
3345.00	-5.04375
3350.00	-5.15843
3355.00	-5.24735
3360.00	-5.38452
3365.00	-5.58892
3370.00	-5.74908
3375.00	-5.88369
3380.00	-5.90485
3385.00	-6.12865
3390.00	-6.22531
3395.00	-6.34087
3400.00	-6.50202
3405.00	-6.46611
3410.00	-6.56235
3415.00	-6.66802
3420.00	-6.75836
3425.00	-6.80157
3430.00	-6.84523
3435.00	-6.93213
3440.00	-7.00559
3445.00	-7.03836
3450.00	-7.225
3455.00	-7.31202
3460.00	-7.38558
3465.00	-7.47084
3470.00	-7.5047
3475.00	-7.59233
3480.00	-7.66167
3485.00	-7.7336
3490.00	-7.80309
3495.00	-7.89421
3500.00	-7.87146
3505.00	-7.9605
3510.00	-8.11683
3515.00	-8.12896
3520.00	-8.27797
3525.00	-8.28351
3530.00	-8.32658
3535.00	-8.40821
3540.00	-8.41501
3545.00	-8.53065
3550.00	-8.52997
3555.00	-8.43887
3560.00	-8.47594
3565.00	-8.48073
3570.00	-8.59932
3575.00	-8.57272
3580.00	-8.5964
3585.00	-8.62248
3590.00	-8.70785
3595.00	-8.68468
3600.00	-8.8305
3605.00	-8.91412
3610.00	-8.97509
3615.00	-9.03948
3620.00	-9.18315
3625.00	-9.22198
3630.00	-9.29978
3635.00	-9.32695
3640.00	-9.35616
3645.00	-9.28721
3650.00	-9.40134
3655.00	-9.38978
3660.00	-9.38414
3665.00	-9.47429
3670.00	-9.47925
3675.00	-9.53132
3680.00	-9.54009
3685.00	-9.62418
3690.00	-9.69033
3695.00	-9.75463
3700.00	-9.76488
3705.00	-9.92649
3710.00	-9.92908
3715.00	-10.0457
3720.00	-10.0745
3725.00	-10.0527
3730.00	-10.0808
3735.00	-9.96319
3740.00	-9.96687
3745.00	-10.0083
3750.00	-10.0027
3755.00	-9.97385
3760.00	-10.0336
3765.00	-10.0112
3770.00	-9.98151
3775.00	-10.0595
3780.00	-10.0822
3785.00	-10.1311
3790.00	-10.2989
3795.00	-10.3595
3800.00	-10.3521
3805.00	-10.4122
3810.00	-10.5233
3815.00	-10.5043
3820.00	-10.5444
3825.00	-10.5185
3830.00	-10.4952
3835.00	-10.4505
3840.00	-10.4007
3845.00	-10.3796
3850.00	-10.4274
3855.00	-10.4227
3860.00	-10.3948
3865.00	-10.3791
3870.00	-10.3983
3875.00	-10.3871
3880.00	-10.396
3885.00	-10.3516
3890.00	-10.2831
3895.00	-10.3072
3900.00	-10.3431
3905.00	-10.2326
3910.00	-10.1998
3915.00	-10.0846
3920.00	-9.92378
3925.00	-9.52188
3930.00	-8.96969
3935.00	-8.38701
3940.00	-7.76259
3945.00	-7.12443
3950.00	-6.43579
3955.00	-5.78269
3960.00	-5.00442
3965.00	-4.40874
3970.00	-3.81549
3975.00	-3.26727
3980.00	-2.75483
3985.00	-2.35077
3990.00	-1.85379
3995.00	-1.39698
4000.00	-0.914429
4005.00	-0.456319
4010.00	-0.134497
4015.00	0.255144
4020.00	0.539153
4025.00	0.713809
4030.00	1.01862
4035.00	1.33104
4040.00	1.44556
4045.00	1.51053
4050.00	1.669
4055.00	1.67829
4060.00	1.7676
4065.00	1.67179
4070.00	1.69985
4075.00	1.6632
4080.00	1.52545
4085.00	1.511
4090.00	1.42181
4095.00	1.3701
4100.00	1.30928
4105.00	1.15931
4110.00	1.12909
4115.00	1.0638
4120.00	0.900277
4125.00	0.834059
4130.00	0.741129
4135.00	0.490826
4140.00	0.327457
4145.00	0.161378
4150.00	-0.0166643
4155.00	-0.0292836
4160.00	-0.150165
4165.00	-0.301815
4170.00	-0.46211
4175.00	-0.620661
4180.00	-0.763357
4185.00	-0.948926
4190.00	-1.15403
4195.00	-1.34339
4200.00	-1.41858
4205.00	-1.5291
4210.00	-1.70952
4215.00	-1.92905
4220.00	-2.01709
4225.00	-2.04872
4230.00	-2.14861
4235.00	-2.33375
4240.00	-2.51942
4245.00	-2.71986
4250.00	-2.96216
4255.00	-3.11356
4260.00	-3.21173
4265.00	-3.3477
4270.00	-3.40817
4275.00	-3.52449
4280.00	-3.63395
4285.00	-3.79436
4290.00	-3.81969
4295.00	-3.95677
4300.00	-4.10395
4305.00	-4.09355
4310.00	-4.21277
4315.00	-4.22483
4320.00	-4.36425
4325.00	-4.52306
4330.00	-4.66599
4335.00	-4.83273
4340.00	-5.05422
4345.00	-5.20594
4350.00	-5.39963
4355.00	-5.53586
4360.00	-5.66322
4365.00	-5.76357
4370.00	-5.93007
4375.00	-6.05611
4380.00	-6.23145
4385.00	-6.21783
4390.00	-6.25319
4395.00	-6.32787
4400.00	-6.57604
4405.00	-6.72319
4410.00	-6.77468
4415.00	-6.89245
4420.00	-6.9794
4425.00	-7.01479
4430.00	-7.0895
4435.00	-7.16151
4440.00	-7.21202
4445.00	-7.33368
4450.00	-7.39079
4455.00	-7.56599
4460.00	-7.65701
4465.00	-7.75322
4470.00	-7.83504
4475.00	-7.97534
4480.00	-8.00162
4485.00	-8.08241
4490.00	-8.14083
4495.00	-8.33151
4500.00	-8.36503
4505.00	-8.37614
4510.00	-8.47663
4515.00	-8.50515
4520.00	-8.54511
4525.00	-8.63346
4530.00	-8.67011
4535.00	-8.72691
4540.00	-8.76374
4545.00	-8.79689
4550.00	-8.9172
4555.00	-8.92548
4560.00	-9.05198
4565.00	-9.05155
4570.00	-9.09877
4575.00	-9.10794
4580.00	-9.13048
4585.00	-9.2222
4590.00	-9.25712
4595.00	-9.40284
4600.00	-9.37684
4605.00	-9.43439
4610.00	-9.40048
4615.00	-9.46995
4620.00	-9.5801
4625.00	-9.61257
4630.00	-9.64179
4635.00	-9.74904
4640.00	-9.76937
4645.00	-9.81624
4650.00	-9.94414
4655.00	-10.0783
4660.00	-10.0609
4665.00	-10.0453
4670.00	-10.0503
4675.00	-10.0405
4680.00	-10.0889
4685.00	-10.0419
4690.00	-10.152
4695.00	-10.1273
4700.00	-10.086
4705.00	-10.2012
4710.00	-10.2096
4715.00	-10.3077
4720.00	-10.3293
4725.00	-10.2583
4730.00	-10.3753
4735.00	-10.4045
4740.00	-10.3688
4745.00	-10.3938
4750.00	-10.3925
4755.00	-10.3437
4760.00	-10.3665
4765.00	-10.4489
4770.00	-10.5231
4775.00	-10.5708
4780.00	-10.5565
4785.00	-10.6295
4790.00	-10.6808
4795.00	-10.546
4800.00	-10.5105
4805.00	-10.5261
4810.00	-10.4545
4815.00	-10.409
4820.00	-10.4633
4825.00	-10.5742
4830.00	-10.6501
4835.00	-10.5279
4840.00	-10.5085
4845.00	-10.5243
4850.00	-10.529
4855.00	-10.5809
4860.00	-10.5894
4865.00	-10.6305
4870.00	-10.5913
4875.00	-10.6607
4880.00	-10.6994
4885.00	-10.7295
4890.00	-10.7517
4895.00	-10.7575
4900.00	-10.7627
4905.00	-10.696
4910.00	-10.5788
4915.00	-10.5304
4920.00	-10.2726
4925.00	-9.84534
4930.00	-9.28938
4935.00	-8.73187
4940.00	-8.05868
4945.00	-7.25282
4950.00	-6.55134
4955.00	-5.89145
4960.00	-5.28802
4965.00	-4.64017
4970.00	-4.00472
4975.00	-3.32806
4980.00	-2.77144
4985.00	-2.18477
4990.00	-1.71868
4995.00	-1.35157
5000.00	-0.911653
5005.00	-0.439535
5010.00	0.0377518
5015.00	0.400643
5020.00	0.670103
5025.00	0.831664
5030.00	1.06278
5035.00	1.15651
5040.00	1.29324
5045.00	1.43058
5050.00	1.51133
5055.00	1.59829
5060.00	1.70989
5065.00	1.7389
5070.00	1.6793
5075.00	1.63518
5080.00	1.53833
5085.00	1.56545
5090.00	1.57081
5095.00	1.53277
5100.00	1.49854
5105.00	1.41059
5110.00	1.30287
5115.00	1.26782
5120.00	1.09342
5125.00	1.03646
5130.00	0.985193
5135.00	0.843816
5140.00	0.702292
5145.00	0.493967
5150.00	0.373142
5155.00	0.173923
5160.00	0.137483
5165.00	0.00944893
5170.00	-0.0962579
5175.00	-0.348537
5180.00	-0.504159
5185.00	-0.534696
5190.00	-0.724083
5195.00	-0.961199
5200.00	-1.12698
5205.00	-1.3381
5210.00	-1.48524
5215.00	-1.67005
5220.00	-1.86495
5225.00	-2.0356
5230.00	-2.3368
5235.00	-2.48883
5240.00	-2.63043
5245.00	-2.74834
5250.00	-2.87826
5255.00	-3.03806
5260.00	-3.1533
5265.00	-3.18559
5270.00	-3.30036
5275.00	-3.38937
5280.00	-3.54091
5285.00	-3.66301
5290.00	-3.70623
5295.00	-3.85942
5300.00	-4.00681
5305.00	-4.14423
5310.00	-4.33933
5315.00	-4.41492
5320.00	-4.54009
5325.00	-4.74323
5330.00	-4.96414
5335.00	-5.03439
5340.00	-5.04524
5345.00	-5.06929
5350.00	-5.19093
5355.00	-5.19089
5360.00	-5.29561
5365.00	-5.38509
5370.00	-5.4942
5375.00	-5.58288
5380.00	-5.68173
5385.00	-5.83261
5390.00	-5.97316
5395.00	-6.09013
5400.00	-6.28111
5405.00	-6.41491
5410.00	-6.5877
5415.00	-6.6956
5420.00	-6.69747
5425.00	-6.9182
5430.00	-7.03114
5435.00	-7.14231
5440.00	-7.29475
5445.00	-7.4367
5450.00	-7.53113
5455.00	-7.6542
5460.00	-7.83164
5465.00	-8.00562
5470.00	-8.09553
5475.00	-8.1955
5480.00	-8.195
5485.00	-8.32312
5490.00	-8.37652
5495.00	-8.36744
5500.00	-8.44975
5505.00	-8.44763
5510.00	-8.4362
5515.00	-8.48305
5520.00	-8.43475
5525.00	-8.47699
5530.00	-8.4531
5535.00	-8.45065
5540.00	-8.56749
5545.00	-8.68217
5550.00	-8.70443
5555.00	-8.80065
5560.00	-8.83487
5565.00	-8.91329
5570.00	-8.85529
5575.00	-8.88405
5580.00	-8.81945
5585.00	-8.89941
5590.00	-8.99519
5595.00	-9.02424
5600.00	-9.15039
5605.00	-9.24487
5610.00	-9.3061
5615.00	-9.2993
5620.00	-9.40746
5625.00	-9.49053
5630.00	-9.55576
5635.00	-9.61923
5640.00	-9.66207
5645.00	-9.75301
5650.00	-9.76342
5655.00	-9.88232
5660.00	-9.87027
5665.00	-9.84515
5670.00	-9.85588
5675.00	-9.89886
5680.00	-9.88516
5685.00	-9.79189
5690.00	-9.69365
5695.00	-9.70524
5700.00	-9.64424
5705.00	-9.54172
5710.00	-9.60183
5715.00	-9.66546
5720.00	-9.6751
5725.00	-9.73616
5730.00	-9.91493
5735.00	-9.99486
5740.00	-10.0525
5745.00	-10.133
5750.00	-10.1864
5755.00	-10.263
5760.00	-10.2081
5765.00	-10.2635
5770.00	-10.2609
5775.00	-10.192
5780.00	-10.268
5785.00	-10.2507
5790.00	-10.2495
5795.00	-10.3198
5800.00	-10.3592
5805.00	-10.3995
5810.00	-10.4072
5815.00	-10.4807
5820.00	-10.5517
5825.00	-10.6108
5830.00	-10.6878
5835.00	-10.6667
5840.00	-10.7714
5845.00	-10.7467
5850.00	-10.772
5855.00	-10.6805
5860.00	-10.6887
5865.00	-10.7198
5870.00	-10.8145
5875.00	-10.7711
5880.00	-10.8464
5885.00	-10.8856
5890.00	-10.9065
5895.00	-10.9302
5900.00	-10.9086
5905.00	-10.9558
5910.00	-10.8936
5915.00	-10.7233
5920.00	-10.5081
5925.00	-10.1335
5930.00	-9.55344
5935.00	-8.80762
5940.00	-8.18877
5945.00	-7.47465
5950.00	-6.83671
5955.00	-6.18161
5960.00	-5.49202
5965.00	-4.73329
5970.00	-4.02663
5975.00	-3.35254
5980.00	-2.77443
5985.00	-2.28746
5990.00	-1.81586
5995.00	-1.4057
6000.00	-0.998464
6005.00	-0.665284
6010.00	-0.241613
6015.00	0.130168
6020.00	0.502865
6025.00	0.709722
6030.00	0.900654
6035.00	1.08678
6040.00	1.23524
6045.00	1.38315
6050.00	1.44007
6055.00	1.51035
6060.00	1.63074
6065.00	1.62957
6070.00	1.56662
6075.00	1.59567
6080.00	1.58372
6085.00	1.55392
6090.00	1.55567
6095.00	1.53344
6100.00	1.442
6105.00	1.36923
6110.00	1.3323
6115.00	1.24669
6120.00	1.12679
6125.00	1.10458
6130.00	1.04651
6135.00	1.00376
6140.00	0.984337
6145.00	0.923998
6150.00	0.745884
6155.00	0.652248
6160.00	0.439404
6165.00	0.209749
6170.00	0.055441
6175.00	-0.0739127
6180.00	-0.342712
6185.00	-0.498917
6190.00	-0.615692
6195.00	-0.830313
6200.00	-1.01395
6205.00	-1.0697
6210.00	-1.26749
6215.00	-1.47884
6220.00	-1.64048
6225.00	-1.78119
6230.00	-1.95545
6235.00	-2.15514
6240.00	-2.31106
6245.00	-2.31329
6250.00	-2.49624
6255.00	-2.54662
6260.00	-2.66815
6265.00	-2.89181
6270.00	-3.10739
6275.00	-3.25856
6280.00	-3.39937
6285.00	-3.50705
6290.00	-3.64206
6295.00	-3.82547
6300.00	-4.04769
6305.00	-4.10958
6310.00	-4.2891
6315.00	-4.45543
6320.00	-4.5337
6325.00	-4.57557
6330.00	-4.83706
6335.00	-4.88668
6340.00	-5.06468
6345.00	-5.23917
6350.00	-5.25335
6355.00	-5.41849
6360.00	-5.48616
6365.00	-5.57088
6370.00	-5.70427
6375.00	-5.82908
6380.00	-5.92236
6385.00	-5.98251
6390.00	-5.98902
6395.00	-6.11393
6400.00	-6.12634
6405.00	-6.31847
6410.00	-6.34377
6415.00	-6.44272
6420.00	-6.63178
6425.00	-6.72575
6430.00	-6.77698
6435.00	-6.73738
6440.00	-6.73983
6445.00	-6.85156
6450.00	-6.97593
6455.00	-7.01643
6460.00	-7.10527
6465.00	-7.23283
6470.00	-7.31908
6475.00	-7.38717
6480.00	-7.50083
6485.00	-7.41742
6490.00	-7.4852
6495.00	-7.54144
6500.00	-7.55396
6505.00	-7.64619
6510.00	-7.76728
6515.00	-7.83341
6520.00	-7.85959
6525.00	-7.95935
6530.00	-7.99675
6535.00	-7.93041
6540.00	-7.91356
6545.00	-8.05553
6550.00	-8.03569
6555.00	-8.15117
6560.00	-8.20272
6565.00	-8.37769
6570.00	-8.40182
6575.00	-8.42831
6580.00	-8.43786
6585.00	-8.65122
6590.00	-8.65276
6595.00	-8.65415
6600.00	-8.70302
6605.00	-8.84224
6610.00	-8.90564
6615.00	-8.91507
6620.00	-8.93785
6625.00	-9.1155
6630.00	-9.10871
6635.00	-9.17403
6640.00	-9.25186
6645.00	-9.40763
6650.00	-9.49544
6655.00	-9.43161
6660.00	-9.51702
6665.00	-9.5796
6670.00	-9.68355
6675.00	-9.74853
6680.00	-9.77367
6685.00	-9.67726
6690.00	-9.69525
6695.00	-9.67334
6700.00	-9.68696
6705.00	-9.77541
6710.00	-9.75501
6715.00	-9.74617
6720.00	-9.7906
6725.00	-9.86393
6730.00	-9.88706
6735.00	-9.95073
6740.00	-10.008
6745.00	-10.0787
6750.00	-10.1327
6755.00	-10.0194
6760.00	-10.008
6765.00	-10.0643
6770.00	-10.015
6775.00	-10.0373
6780.00	-10.0479
6785.00	-10.0431
6790.00	-10.1578
6795.00	-10.2611
6800.00	-10.2826
6805.00	-10.2924
6810.00	-10.2965
6815.00	-10.3335
6820.00	-10.2811
6825.00	-10.2245
6830.00	-10.1639
6835.00	-10.3047
6840.00	-10.3837
6845.00	-10.4215
6850.00	-10.3603
6855.00	-10.4005
6860.00	-10.37
6865.00	-10.352
6870.00	-10.3263
6875.00	-10.3366
6880.00	-10.2839
6885.00	-10.2602
6890.00	-10.3009
6895.00	-10.2803
6900.00	-10.2761
6905.00	-10.339
6910.00	-10.2527
6915.00	-10.2227
6920.00	-10.0861
6925.00	-9.75844
6930.00	-9.14927
6935.00	-8.48672
6940.00	-7.83805
6945.00	-7.16377
6950.00	-6.44263
6955.00	-5.66027
6960.00	-4.95139
6965.00	-4.23244
6970.00	-3.66157
6975.00	-3.14304
6980.00	-2.50968
6985.00	-1.95395
6990.00	-1.40618
6995.00	-0.998893
7000.00	-0.537099
7005.00	-0.169103
7010.00	0.276379
7015.00	0.553503
7020.00	0.855295
7025.00	1.12691
7030.00	1.30946
7035.00	1.48803
7040.00	1.59637
7045.00	1.76055
7050.00	1.82735
7055.00	1.8208
7060.00	1.8673
7065.00	1.91866
7070.00	1.83632
7075.00	1.83364
7080.00	1.80742
7085.00	1.88382
7090.00	1.94306
7095.00	1.90113
7100.00	1.87769
7105.00	1.75658
7110.00	1.67616
7115.00	1.60855
7120.00	1.52388
7125.00	1.31435
7130.00	1.18292
7135.00	1.02653
7140.00	0.890543
7145.00	0.777679
7150.00	0.666578
7155.00	0.528491
7160.00	0.418499
7165.00	0.238554
7170.00	0.128984
7175.00	-0.0648664
7180.00	-0.23457
7185.00	-0.415875
7190.00	-0.636192
7195.00	-0.782097
7200.00	-0.822935
7205.00	-1.04064
7210.00	-1.20324
7215.00	-1.40673
7220.00	-1.47082
7225.00	-1.60945
7230.00	-1.69136
7235.00	-1.86032
7240.00	-2.04096
7245.00	-2.33686
7250.00	-2.56508
7255.00	-2.78
7260.00	-2.89248
7265.00	-3.09847
7270.00	-3.2791
7275.00	-3.36071
7280.00	-3.49607
7285.00	-3.61789
7290.00	-3.6942
7295.00	-3.88192
7300.00	-4.1223
7305.00	-4.25769
7310.00	-4.37001
7315.00	-4.51397
7320.00	-4.5959
7325.00	-4.7125
7330.00	-4.83649
7335.00	-4.82903
7340.00	-4.87946
7345.00	-5.05342
7350.00	-5.18617
7355.00	-5.30089
7360.00	-5.40413
7365.00	-5.39229
7370.00	-5.56735
7375.00	-5.64395
7380.00	-5.71289
7385.00	-5.7416
7390.00	-5.90553
7395.00	-5.94355
7400.00	-5.93015
7405.00	-5.97999
7410.00	-6.2058
7415.00	-6.31379
7420.00	-6.33956
7425.00	-6.45322
7430.00	-6.62695
7435.00	-6.5833
7440.00	-6.6964
7445.00	-6.86485
7450.00	-6.95932
7455.00	-7.05863
7460.00	-7.0861
7465.00	-7.25368
7470.00	-7.38545
7475.00	-7.40881
7480.00	-7.52984
7485.00	-7.61495
7490.00	-7.75821
7495.00	-7.7443
7500.00	-7.82701
7505.00	-7.80621
7510.00	-7.90178
7515.00	-8.02113
7520.00	-8.08568
7525.00	-8.11045
7530.00	-8.16607
7535.00	-8.23042
7540.00	-8.3169
7545.00	-8.34711
7550.00	-8.46002
7555.00	-8.55688
7560.00	-8.55833
7565.00	-8.62155
7570.00	-8.69749
7575.00	-8.74202
7580.00	-8.82496
7585.00	-8.93294
7590.00	-8.94917
7595.00	-8.97807
7600.00	-9.02788
7605.00	-9.12033
7610.00	-9.14163
7615.00	-9.09889
7620.00	-9.06996
7625.00	-9.16296
7630.00	-9.26095
7635.00	-9.33009
7640.00	-9.40185
7645.00	-9.51404
7650.00	-9.54835
7655.00	-9.60304
7660.00	-9.61893
7665.00	-9.6618
7670.00	-9.71943
7675.00	-9.79034
7680.00	-9.85416
7685.00	-9.86399
7690.00	-9.84902
7695.00	-9.81173
7700.00	-9.89723
7705.00	-9.92179
7710.00	-9.91533
7715.00	-9.91903
7720.00	-9.87951
7725.00	-9.92965
7730.00	-9.99859
7735.00	-10.0654
7740.00	-10.0827
7745.00	-10.0792
7750.00	-10.1427
7755.00	-10.1379
7760.00	-10.1337
7765.00	-10.2298
7770.00	-10.2211
7775.00	-10.1419
7780.00	-10.2039
7785.00	-10.1978
7790.00	-10.197
7795.00	-10.3154
7800.00	-10.2744
7805.00	-10.3517
7810.00	-10.407
7815.00	-10.4282
7820.00	-10.4473
7825.00	-10.4978
7830.00	-10.5385
7835.00	-10.537
7840.00	-10.4833
7845.00	-10.3731
7850.00	-10.2834
7855.00	-10.2646
7860.00	-10.3048
7865.00	-10.2648
7870.00	-10.3621
7875.00	-10.2402
7880.00	-10.2019
7885.00	-10.1103
7890.00	-10.0135
7895.00	-9.93122
7900.00	-9.90001
7905.00	-9.8862
7910.00	-9.84519
7915.00	-9.80829
7920.00	-9.64175
7925.00	-9.29186
7930.00	-8.88172
7935.00	-8.2745
7940.00	-7.62324
7945.00	-6.93235
7950.00	-6.22959
7955.00	-5.61139
7960.00	-4.94073
7965.00	-4.35618
7970.00	-3.73961
7975.00	-3.1847
7980.00	-2.5948
7985.00	-1.95913
7990.00	-1.42512
7995.00	-0.958797
8000.00	-0.524822
8005.00	-0.0580539
8010.00	0.414418
8015.00	0.715834
8020.00	1.04425
8025.00	1.31602
8030.00	1.64156
8035.00	1.80597
8040.00	1.90633
8045.00	1.94427
8050.00	1.93555
8055.00	1.93248
8060.00	1.93923
8065.00	1.98816
8070.00	2.07506
8075.00	1.93898
8080.00	1.90223
8085.00	1.83581
8090.00	1.6808
8095.00	1.75082
8100.00	1.62336
8105.00	1.60388
8110.00	1.50063
8115.00	1.21247
8120.00	1.00551
8125.00	0.928771
8130.00	0.840655
8135.00	0.666114
8140.00	0.475693
8145.00	0.313838
8150.00	0.153882
8155.00	-0.0234106
8160.00	-0.230593
8165.00	-0.264677
8170.00	-0.338209
8175.00	-0.399626
8180.00	-0.631092
8185.00	-0.772745
8190.00	-0.904994
8195.00	-1.05259
8200.00	-1.22828
8205.00	-1.39117
8210.00	-1.58539
8215.00	-1.77923
8220.00	-1.8775
8225.00	-2.07546
8230.00	-2.2822
8235.00	-2.49208
8240.00	-2.7143
8245.00	-2.94287
8250.00	-3.06763
8255.00	-3.29896
8260.00	-3.4643
8265.00	-3.60359
8270.00	-3.76704
8275.00	-3.97605
8280.00	-4.15463
8285.00	-4.32012
8290.00	-4.4024
8295.00	-4.56216
8300.00	-4.6488
8305.00	-4.76963
8310.00	-4.94029
8315.00	-5.06055
8320.00	-5.11163
8325.00	-5.21952
8330.00	-5.40709
8335.00	-5.50448
8340.00	-5.51117
8345.00	-5.7172
8350.00	-5.76929
8355.00	-5.81617
8360.00	-5.9155
8365.00	-6.10491
8370.00	-6.22775
8375.00	-6.34307
8380.00	-6.38495
8385.00	-6.49408
8390.00	-6.58276
8395.00	-6.68163
8400.00	-6.83728
8405.00	-6.91069
8410.00	-6.90058
8415.00	-7.05337
8420.00	-7.02899
8425.00	-6.97371
8430.00	-7.19062
8435.00	-7.23347
8440.00	-7.22441
8445.00	-7.25435
8450.00	-7.33367
8455.00	-7.45745
8460.00	-7.52123
8465.00	-7.59291
8470.00	-7.71934
8475.00	-7.7855
8480.00	-7.92123
8485.00	-7.97673
8490.00	-8.00763
8495.00	-8.13544
8500.00	-8.25523
8505.00	-8.29637
8510.00	-8.28578
8515.00	-8.3572
8520.00	-8.45482
8525.00	-8.49981
8530.00	-8.62602
8535.00	-8.66342
8540.00	-8.77803
8545.00	-8.83356
8550.00	-8.74544
8555.00	-8.78518
8560.00	-8.90666
8565.00	-9.00647
8570.00	-9.04392
8575.00	-9.09191
8580.00	-9.08748
8585.00	-9.06445
8590.00	-9.0961
8595.00	-9.12935
8600.00	-9.10689
8605.00	-9.15334
8610.00	-9.22372
8615.00	-9.32516
8620.00	-9.38788
8625.00	-9.44909
8630.00	-9.59466
8635.00	-9.63043
8640.00	-9.6912
8645.00	-9.70303
8650.00	-9.66606
8655.00	-9.59946
8660.00	-9.66332
8665.00	-9.79223
8670.00	-9.74157
8675.00	-9.80551
8680.00	-9.83925
8685.00	-9.9077
8690.00	-9.89788
8695.00	-9.98905
8700.00	-10.033
8705.00	-10.0583
8710.00	-10.081
8715.00	-10.2682
8720.00	-10.1937
8725.00	-10.2553
8730.00	-10.3012
8735.00	-10.3711
8740.00	-10.4244
8745.00	-10.4487
8750.00	-10.4514
8755.00	-10.5491
8760.00	-10.618
8765.00	-10.5658
8770.00	-10.6663
8775.00	-10.6711
8780.00	-10.7516
8785.00	-10.8384
8790.00	-10.9545
8795.00	-11.0496
8800.00	-11.0208
8805.00	-11.033
8810.00	-11.0773
8815.00	-10.9982
8820.00	-11.0317
8825.00	-11.0285
8830.00	-11.0018
8835.00	-11.0302
8840.00	-10.9224
8845.00	-10.9254
8850.00	-11.0186
8855.00	-10.9406
8860.00	-10.9132
8865.00	-10.8599
8870.00	-10.7787
8875.00	-10.7818
8880.00	-10.8655
8885.00	-10.898
8890.00	-10.9177
8895.00	-10.8926
8900.00	-10.8081
8905.00	-10.7654
8910.00	-10.5698
8915.00	-10.4176
8920.00	-10.0806
8925.00	-9.62493
8930.00	-9.08148
8935.00	-8.43047
8940.00	-7.74457
8945.00	-7.12249
8950.00	-6.41501
8955.00	-5.81636
8960.00	-5.17282
8965.00	-4.56506
8970.00	-4.03713
8975.00	-3.37151
8980.00	-2.90579
8985.00	-2.2914
8990.00	-1.80988
8995.00	-1.28127
9000.00	-0.881715
9005.00	-0.441163
9010.00	-0.0541893
9015.00	0.346468
9020.00	0.592773
9025.00	0.84302
9030.00	1.08729
9035.00	1.22618
9040.00	1.35118
9045.00	1.61606
9050.00	1.65446
9055.00	1.6652
9060.00	1.73201
9065.00	1.73977
9070.00	1.70865
9075.00	1.63778
9080.00	1.45972
9085.00	1.37089
9090.00	1.28142
9095.00	1.17709
9100.00	1.08319
9105.00	1.02725
9110.00	0.905477
9115.00	0.843501
9120.00	0.654389
9125.00	0.48895
9130.00	0.387674
9135.00	0.248906
9140.00	0.133539
9145.00	0.0249474
9150.00	-0.096595
9155.00	-0.220269
9160.00	-0.41729
9165.00	-0.589846
9170.00	-0.721338
9175.00	-0.887299
9180.00	-0.979522
9185.00	-1.03395
9190.00	-1.30198
9195.00	-1.41464
9200.00	-1.60175
9205.00	-1.76538
9210.00	-1.95551
9215.00	-2.10758
9220.00	-2.30635
9225.00	-2.40905
9230.00	-2.42052
9235.00	-2.48323
9240.00	-2.65396
9245.00	-2.7838
9250.00	-2.96256
9255.00	-3.16631
9260.00	-3.28301
9265.00	-3.52614
9270.00	-3.59257
9275.00	-3.78093
9280.00	-3.91236
9285.00	-4.07827
9290.00	-4.27997
9295.00	-4.46626
9300.00	-4.63392
9305.00	-4.73719
9310.00	-4.99204
9315.00	-5.10712
9320.00	-5.33927
9325.00	-5.45296
9330.00	-5.6029
9335.00	-5.69976
9340.00	-5.8393
9345.00	-5.81728
9350.00	-5.90222
9355.00	-5.93581
9360.00	-5.9708
9365.00	-6.20705
9370.00	-6.2673
9375.00	-6.34057
9380.00	-6.45889
9385.00	-6.55586
9390.00	-6.69551
9395.00	-6.74025
9400.00	-6.88051
9405.00	-7.0115
9410.00	-7.11035
9415.00	-7.2136
9420.00	-7.30177
9425.00	-7.36207
9430.00	-7.483
9435.00	-7.49661
9440.00	-7.58504
9445.00	-7.71701
9450.00	-7.84531
9455.00	-7.87031
9460.00	-8.03566
9465.00	-8.17971
9470.00	-8.30936
9475.00	-8.46414
9480.00	-8.63677
9485.00	-8.65881
9490.00	-8.72626
9495.00	-8.77268
9500.00	-8.86208
9505.00	-8.97587
9510.00	-9.08305
9515.00	-9.1795
9520.00	-9.27108
9525.00	-9.36778
9530.00	-9.45005
9535.00	-9.49076
9540.00	-9.4893
9545.00	-9.50704
9550.00	-9.59919
9555.00	-9.60118
9560.00	-9.62677
9565.00	-9.74505
9570.00	-9.8134
9575.00	-9.94158
9580.00	-9.90933
9585.00	-9.94221
9590.00	-10.048
9595.00	-10.067
9600.00	-9.92696
9605.00	-10.0105
9610.00	-9.90465
9615.00	-9.838
9620.00	-9.82562
9625.00	-9.8383
9630.00	-9.86399
9635.00	-9.99664
9640.00	-10.0065
9645.00	-10.0249
9650.00	-10.1367
9655.00	-10.1849
9660.00	-10.1807
9665.00	-10.1817
9670.00	-10.2778
9675.00	-10.3405
9680.00	-10.3731
9685.00	-10.4311
9690.00	-10.4213
9695.00	-10.4553
9700.00	-10.4193
9705.00	-10.5155
9710.00	-10.5258
9715.00	-10.5018
9720.00	-10.5707
9725.00	-10.566
9730.00	-10.7666
9735.00	-10.7566
9740.00	-10.9095
9745.00	-10.9185
9750.00	-10.941
9755.00	-10.9326
9760.00	-10.9679
9765.00	-10.9235
9770.00	-10.9359
9775.00	-11.0185
9780.00	-11.0595
9785.00	-11.0774
9790.00	-11.2268
9795.00	-11.3184
9800.00	-11.2818
9805.00	-11.2441
9810.00	-11.2578
9815.00	-11.3129
9820.00	-11.3388
9825.00	-11.3144
9830.00	-11.4116
9835.00	-11.4418
9840.00	-11.4691
9845.00	-11.465
9850.00	-11.5995
9855.00	-11.63
9860.00	-11.5051
9865.00	-11.5451
9870.00	-11.5191
9875.00	-11.5244
9880.00	-11.5576
9885.00	-11.5066
9890.00	-11.4798
9895.00	-11.427
9900.00	-11.4462
9905.00	-11.3683
9910.00	-11.2886
9915.00	-11.1645
9920.00	-10.8528
9925.00	-10.5009
9930.00	-9.81268
9935.00	-9.0838
9940.00	-8.44208
9945.00	-7.69787
9950.00	-6.98047
9955.00	-6.30623
[truncated: 56 more rows]
