# Supplementary material for: Abnormal developmental trajectory and vulnerability to cardiac arrhythmias in tetralogy of Fallot with DiGeorge syndrome
Source: Commun Biol. 2023 Sep 22;6:969. doi: 10.1038/s42003-023-05344-6 (PMC10516936; doi:10.1038/s42003-023-05344-6)
Supplement: Supplementary file 6 — Supplementary Data 3 [file 42003_2023_5344_MOESM6_ESM.zip › Supplementary Data3_CAS Measurement/Batch39/Control2_A1 4925/1A-wave.csv]

1A : V(t) = D'(t) / BackgroundImage *100
D'(t) = WaveFiltered Value( Pixel-Filter=(3 x 3) Tcnst-Filter=10)
average	1.00
frm num	2048
position	[76][57]
background	343.00
total pixel	9
time	value1
0.00	0
5.00	-0.0939424
10.00	-0.210884
15.00	-0.27726
20.00	-0.395306
25.00	-0.443239
30.00	-0.453985
35.00	-0.54788
40.00	-0.629147
45.00	-0.663414
50.00	-0.71693
55.00	-0.726222
60.00	-0.754021
65.00	-0.804955
70.00	-0.93178
75.00	-0.997333
80.00	-1.02394
85.00	-1.0252
90.00	-1.15268
95.00	-1.14755
100.00	-1.22392
105.00	-1.28293
110.00	-1.28422
115.00	-1.321
120.00	-1.40594
125.00	-1.4176
130.00	-1.42485
135.00	-1.52856
140.00	-1.50852
145.00	-1.62978
150.00	-1.71299
155.00	-1.79437
160.00	-1.92915
165.00	-2.07961
170.00	-2.2377
175.00	-2.36378
180.00	-2.63275
185.00	-2.87158
190.00	-3.02498
195.00	-3.16952
200.00	-3.24453
205.00	-3.35092
210.00	-3.38188
215.00	-3.49397
220.00	-3.54949
225.00	-3.69665
230.00	-3.74487
235.00	-3.76882
240.00	-3.81306
245.00	-3.86907
250.00	-3.93892
255.00	-3.94995
260.00	-4.02143
265.00	-4.02421
270.00	-3.98784
275.00	-3.99074
280.00	-4.04194
285.00	-4.07831
290.00	-4.04948
295.00	-4.07537
300.00	-4.15698
305.00	-4.11382
310.00	-4.14623
315.00	-4.13329
320.00	-4.12165
325.00	-4.11765
330.00	-4.13996
335.00	-4.05962
340.00	-4.00999
345.00	-4.06899
350.00	-4.07673
355.00	-4.03511
360.00	-4.03004
365.00	-4.08379
370.00	-4.06414
375.00	-4.00758
380.00	-3.99555
385.00	-3.94261
390.00	-4.01482
395.00	-4.11544
400.00	-4.04728
405.00	-3.96973
410.00	-3.9712
415.00	-3.9952
420.00	-3.97793
425.00	-3.99802
430.00	-3.94807
435.00	-4.05213
440.00	-4.09071
445.00	-4.08009
450.00	-4.15799
455.00	-4.16007
460.00	-4.1587
465.00	-4.24494
470.00	-4.14762
475.00	-4.08272
480.00	-4.03726
485.00	-3.98662
490.00	-4.01232
495.00	-4.08728
500.00	-4.13207
505.00	-4.11083
510.00	-4.12086
515.00	-4.10398
520.00	-4.06935
525.00	-4.05115
530.00	-4.09631
535.00	-4.01385
540.00	-3.98176
545.00	-4.05653
550.00	-4.01693
555.00	-4.06551
560.00	-4.05417
565.00	-4.06987
570.00	-4.06781
575.00	-4.02708
580.00	-4.09408
585.00	-4.1058
590.00	-4.06775
595.00	-4.04646
600.00	-4.05969
605.00	-4.02302
610.00	-4.04184
615.00	-4.09117
620.00	-4.09993
625.00	-4.13697
630.00	-4.12496
635.00	-4.10767
640.00	-4.15042
645.00	-4.12086
650.00	-4.1137
655.00	-4.11697
660.00	-4.16527
665.00	-4.12127
670.00	-4.13351
675.00	-4.1186
680.00	-4.09547
685.00	-4.02282
690.00	-4.0449
695.00	-4.04857
700.00	-4.05835
705.00	-4.01857
710.00	-3.99896
715.00	-4.0299
720.00	-4.02212
725.00	-3.92765
730.00	-3.85882
735.00	-3.80984
740.00	-3.88561
745.00	-3.8631
750.00	-3.80397
755.00	-3.86089
760.00	-3.88944
765.00	-3.9119
770.00	-3.9062
775.00	-4.04036
780.00	-4.09956
785.00	-4.08481
790.00	-4.07153
795.00	-4.0693
800.00	-4.04138
805.00	-4.07456
810.00	-4.03639
815.00	-4.00852
820.00	-3.96724
825.00	-4.03375
830.00	-4.00615
835.00	-3.94567
840.00	-3.93659
845.00	-3.98349
850.00	-3.9771
855.00	-3.97784
860.00	-4.06596
865.00	-4.02866
870.00	-4.04367
875.00	-4.05719
880.00	-4.05963
885.00	-4.07155
890.00	-4.06608
895.00	-4.12271
900.00	-4.13479
905.00	-4.10356
910.00	-4.04954
915.00	-3.99768
920.00	-3.96396
925.00	-3.96277
930.00	-4.03621
935.00	-4.11849
940.00	-4.0403
945.00	-4.11246
950.00	-4.05107
955.00	-4.08328
960.00	-4.06692
965.00	-4.08459
970.00	-4.00979
975.00	-3.99106
980.00	-3.97744
985.00	-3.91335
990.00	-3.76173
995.00	-3.54429
1000.00	-3.22873
1005.00	-2.95769
1010.00	-2.7591
1015.00	-2.52206
1020.00	-2.32493
1025.00	-2.14426
1030.00	-2.01082
1035.00	-1.92636
1040.00	-1.83738
1045.00	-1.81238
1050.00	-1.78015
1055.00	-1.73819
1060.00	-1.68747
1065.00	-1.62238
1070.00	-1.52493
1075.00	-1.47286
1080.00	-1.42599
1085.00	-1.39677
1090.00	-1.32836
1095.00	-1.33806
1100.00	-1.35974
1105.00	-1.38898
1110.00	-1.38937
1115.00	-1.37677
1120.00	-1.43022
1125.00	-1.48156
1130.00	-1.54397
1135.00	-1.58069
1140.00	-1.58459
1145.00	-1.74359
1150.00	-1.76684
1155.00	-1.8817
1160.00	-2.03367
1165.00	-2.151
1170.00	-2.2566
1175.00	-2.37431
1180.00	-2.52237
1185.00	-2.6621
1190.00	-2.79757
1195.00	-2.91626
1200.00	-3.06519
1205.00	-3.1312
1210.00	-3.30399
1215.00	-3.3364
1220.00	-3.38177
1225.00	-3.40317
1230.00	-3.46454
1235.00	-3.47442
1240.00	-3.57401
1245.00	-3.62153
1250.00	-3.69346
1255.00	-3.67397
1260.00	-3.68558
1265.00	-3.7349
1270.00	-3.7631
1275.00	-3.77551
1280.00	-3.80289
1285.00	-3.74006
1290.00	-3.68999
1295.00	-3.66437
1300.00	-3.68018
1305.00	-3.743
1310.00	-3.78334
1315.00	-3.75486
1320.00	-3.72275
1325.00	-3.79427
1330.00	-3.80357
1335.00	-3.81194
1340.00	-3.80976
1345.00	-3.81427
1350.00	-3.86044
1355.00	-3.83073
1360.00	-3.87202
1365.00	-3.8865
1370.00	-3.93193
1375.00	-3.96957
1380.00	-3.95163
1385.00	-3.92251
1390.00	-3.95462
1395.00	-3.93817
1400.00	-3.94604
1405.00	-3.9596
1410.00	-3.94589
1415.00	-3.95946
1420.00	-3.93604
1425.00	-3.90525
1430.00	-3.92289
1435.00	-3.84806
1440.00	-3.88438
1445.00	-3.84579
1450.00	-3.81431
1455.00	-3.85724
1460.00	-3.91531
1465.00	-3.93518
1470.00	-3.94659
1475.00	-3.94065
1480.00	-3.98067
1485.00	-3.97133
1490.00	-3.95968
1495.00	-3.99455
1500.00	-4.02918
1505.00	-4.03442
1510.00	-3.98407
1515.00	-4.00355
1520.00	-3.98868
1525.00	-3.97854
1530.00	-3.96293
1535.00	-3.98452
1540.00	-3.91325
1545.00	-3.89769
1550.00	-3.8675
1555.00	-3.86623
1560.00	-3.9396
1565.00	-3.87606
1570.00	-3.85127
1575.00	-3.80628
1580.00	-3.82085
1585.00	-3.78538
1590.00	-3.80205
1595.00	-3.82353
1600.00	-3.89793
1605.00	-3.9325
1610.00	-3.96361
1615.00	-3.92682
1620.00	-3.90991
1625.00	-3.91088
1630.00	-3.92148
1635.00	-3.93749
1640.00	-3.94543
1645.00	-3.8975
1650.00	-3.89324
1655.00	-3.91208
1660.00	-3.8772
1665.00	-3.82314
1670.00	-3.82631
1675.00	-3.85832
1680.00	-3.89037
1685.00	-3.90626
1690.00	-3.84281
1695.00	-3.8343
1700.00	-3.85256
1705.00	-3.86898
1710.00	-3.87729
1715.00	-3.79406
1720.00	-3.80015
1725.00	-3.86393
1730.00	-3.91161
1735.00	-3.80228
1740.00	-3.74923
1745.00	-3.76951
1750.00	-3.79425
1755.00	-3.83594
1760.00	-3.86051
1765.00	-3.81784
1770.00	-3.85717
1775.00	-3.83751
1780.00	-3.88136
1785.00	-3.89167
1790.00	-3.92038
1795.00	-3.84256
1800.00	-3.7952
1805.00	-3.78821
1810.00	-3.75925
1815.00	-3.69754
1820.00	-3.72623
1825.00	-3.66783
1830.00	-3.68654
1835.00	-3.66774
1840.00	-3.7318
1845.00	-3.72467
1850.00	-3.70854
1855.00	-3.70697
1860.00	-3.79303
1865.00	-3.75063
1870.00	-3.8064
1875.00	-3.8728
1880.00	-3.92931
1885.00	-3.87976
1890.00	-3.81572
1895.00	-3.82288
1900.00	-3.79692
1905.00	-3.80596
1910.00	-3.79465
1915.00	-3.79743
1920.00	-3.83557
1925.00	-3.8537
1930.00	-3.88621
1935.00	-3.8604
1940.00	-3.89224
1945.00	-3.85611
1950.00	-3.84303
1955.00	-3.84098
1960.00	-3.89096
1965.00	-3.95214
1970.00	-3.94889
1975.00	-3.95892
1980.00	-3.92584
1985.00	-3.87016
1990.00	-3.69694
1995.00	-3.41471
2000.00	-3.24817
2005.00	-3.03673
2010.00	-2.8108
2015.00	-2.63014
2020.00	-2.43839
2025.00	-2.37272
2030.00	-2.197
2035.00	-2.0842
2040.00	-1.97944
2045.00	-1.8722
2050.00	-1.77244
2055.00	-1.72153
2060.00	-1.64332
2065.00	-1.60857
2070.00	-1.54165
2075.00	-1.5041
2080.00	-1.43468
2085.00	-1.44022
2090.00	-1.47761
2095.00	-1.4497
2100.00	-1.46994
2105.00	-1.50759
2110.00	-1.48965
2115.00	-1.48322
2120.00	-1.51954
2125.00	-1.47773
2130.00	-1.43037
2135.00	-1.42663
2140.00	-1.46537
2145.00	-1.47433
2150.00	-1.51478
2155.00	-1.62245
2160.00	-1.6902
2165.00	-1.80625
2170.00	-1.93013
2175.00	-2.11936
2180.00	-2.18925
2185.00	-2.32666
2190.00	-2.46005
2195.00	-2.52178
2200.00	-2.59678
2205.00	-2.71935
2210.00	-2.80051
2215.00	-2.86708
2220.00	-2.94642
2225.00	-2.98543
2230.00	-3.04322
2235.00	-3.10495
2240.00	-3.17347
2245.00	-3.22865
2250.00	-3.31719
2255.00	-3.30941
2260.00	-3.35424
2265.00	-3.39134
2270.00	-3.35671
2275.00	-3.43244
2280.00	-3.41638
2285.00	-3.4084
2290.00	-3.40445
2295.00	-3.43978
2300.00	-3.44241
2305.00	-3.49986
2310.00	-3.5386
2315.00	-3.54755
2320.00	-3.63983
2325.00	-3.59007
2330.00	-3.57444
2335.00	-3.57981
2340.00	-3.61703
2345.00	-3.66349
2350.00	-3.65671
2355.00	-3.65062
2360.00	-3.59977
2365.00	-3.63176
2370.00	-3.54394
2375.00	-3.57503
2380.00	-3.60625
2385.00	-3.67647
2390.00	-3.68135
2395.00	-3.68251
2400.00	-3.67707
2405.00	-3.66569
2410.00	-3.71053
2415.00	-3.73468
2420.00	-3.76938
2425.00	-3.71962
2430.00	-3.73638
2435.00	-3.82274
2440.00	-3.81299
2445.00	-3.8269
2450.00	-3.83618
2455.00	-3.86396
2460.00	-3.80798
2465.00	-3.82563
2470.00	-3.85447
2475.00	-3.78
2480.00	-3.76482
2485.00	-3.75762
2490.00	-3.71876
2495.00	-3.71941
2500.00	-3.72648
2505.00	-3.75876
2510.00	-3.70034
2515.00	-3.68988
2520.00	-3.65779
2525.00	-3.59327
2530.00	-3.61619
2535.00	-3.72429
2540.00	-3.73087
2545.00	-3.7627
2550.00	-3.82375
2555.00	-3.81714
2560.00	-3.77881
2565.00	-3.7605
2570.00	-3.71811
2575.00	-3.70911
2580.00	-3.7496
2585.00	-3.71154
2590.00	-3.71615
2595.00	-3.70087
2600.00	-3.7519
2605.00	-3.73952
2610.00	-3.75754
2615.00	-3.70572
2620.00	-3.71416
2625.00	-3.73147
2630.00	-3.76325
2635.00	-3.81128
2640.00	-3.80268
2645.00	-3.84678
2650.00	-3.91885
2655.00	-3.96105
2660.00	-3.94395
2665.00	-3.91885
2670.00	-3.88977
2675.00	-3.9284
2680.00	-3.87569
2685.00	-3.77319
2690.00	-3.79755
2695.00	-3.74498
2700.00	-3.81428
2705.00	-3.79566
2710.00	-3.80806
2715.00	-3.79655
2720.00	-3.81858
2725.00	-3.89347
2730.00	-3.91229
2735.00	-3.89359
2740.00	-3.86056
2745.00	-3.90211
2750.00	-3.8909
2755.00	-3.86139
2760.00	-3.85102
2765.00	-3.75422
2770.00	-3.70922
2775.00	-3.73674
2780.00	-3.77123
2785.00	-3.82171
2790.00	-3.85418
2795.00	-3.9158
2800.00	-3.89351
2805.00	-3.85725
2810.00	-3.89589
2815.00	-3.85615
2820.00	-3.8787
2825.00	-3.90223
2830.00	-3.83919
2835.00	-3.94442
2840.00	-3.91279
2845.00	-3.90376
2850.00	-3.90535
2855.00	-3.87762
2860.00	-3.84296
2865.00	-3.89598
2870.00	-3.81736
2875.00	-3.85027
2880.00	-3.85721
2885.00	-3.84078
2890.00	-3.86486
2895.00	-3.84767
2900.00	-3.8743
2905.00	-3.87236
2910.00	-3.83498
2915.00	-3.85964
2920.00	-3.88184
2925.00	-3.89858
2930.00	-3.8683
2935.00	-3.854
2940.00	-3.93507
2945.00	-3.93677
2950.00	-4.00632
2955.00	-4.04301
2960.00	-4.05983
2965.00	-3.9875
2970.00	-4.02607
2975.00	-3.97332
2980.00	-3.955
2985.00	-3.79921
2990.00	-3.659
2995.00	-3.36437
3000.00	-3.07976
3005.00	-2.87221
3010.00	-2.64978
3015.00	-2.39452
3020.00	-2.18746
3025.00	-2.00111
3030.00	-1.88522
3035.00	-1.80036
3040.00	-1.71426
3045.00	-1.68213
3050.00	-1.62406
3055.00	-1.56207
3060.00	-1.51924
3065.00	-1.45802
3070.00	-1.39968
3075.00	-1.34394
3080.00	-1.33912
3085.00	-1.32831
3090.00	-1.33153
3095.00	-1.31176
3100.00	-1.34579
3105.00	-1.33755
3110.00	-1.40139
3115.00	-1.45562
3120.00	-1.41696
3125.00	-1.44047
3130.00	-1.47459
3135.00	-1.58952
3140.00	-1.66381
3145.00	-1.7501
3150.00	-1.85691
3155.00	-2.04051
3160.00	-2.12477
3165.00	-2.24919
3170.00	-2.49722
3175.00	-2.62651
3180.00	-2.70723
3185.00	-2.87383
3190.00	-2.94926
3195.00	-3.10784
3200.00	-3.16635
3205.00	-3.26112
3210.00	-3.3043
3215.00	-3.36907
3220.00	-3.42413
3225.00	-3.46721
3230.00	-3.51569
3235.00	-3.56581
3240.00	-3.66274
3245.00	-3.65928
3250.00	-3.66264
3255.00	-3.74341
3260.00	-3.79019
3265.00	-3.86793
3270.00	-3.9055
3275.00	-3.87128
3280.00	-3.92795
3285.00	-3.97247
3290.00	-4.01254
3295.00	-4.12635
3300.00	-4.01174
3305.00	-3.98633
3310.00	-3.96023
3315.00	-3.88815
3320.00	-3.8751
3325.00	-3.90547
3330.00	-3.89393
3335.00	-3.89975
3340.00	-3.86934
3345.00	-3.9586
3350.00	-3.94175
3355.00	-3.94926
3360.00	-3.84588
3365.00	-3.85002
3370.00	-3.83755
3375.00	-3.85548
3380.00	-3.91048
3385.00	-3.89197
3390.00	-3.89798
3395.00	-3.90986
3400.00	-3.90112
3405.00	-3.87706
3410.00	-3.8133
3415.00	-3.7883
3420.00	-3.81115
3425.00	-3.79933
3430.00	-3.80164
3435.00	-3.72598
3440.00	-3.71296
3445.00	-3.67208
3450.00	-3.75839
3455.00	-3.79071
3460.00	-3.8522
3465.00	-3.92373
3470.00	-3.91037
3475.00	-3.93721
3480.00	-4.00348
3485.00	-3.98214
3490.00	-3.94674
3495.00	-3.9246
3500.00	-3.93382
3505.00	-3.94212
3510.00	-3.96903
3515.00	-3.93818
3520.00	-3.92985
3525.00	-3.9677
3530.00	-3.9791
3535.00	-4.02822
3540.00	-3.99145
3545.00	-4.02962
3550.00	-4.02511
3555.00	-4.00808
3560.00	-3.99924
3565.00	-4.02044
3570.00	-3.97797
3575.00	-3.91707
3580.00	-3.94324
3585.00	-3.86314
3590.00	-3.88175
3595.00	-3.87582
3600.00	-3.87049
3605.00	-3.84949
3610.00	-3.83383
3615.00	-3.83918
3620.00	-3.85694
3625.00	-3.86969
3630.00	-3.89737
3635.00	-4.01621
3640.00	-3.9936
3645.00	-4.04452
3650.00	-4.08386
3655.00	-4.14843
3660.00	-4.14499
3665.00	-4.17752
3670.00	-4.15822
3675.00	-4.15056
3680.00	-4.1469
3685.00	-4.17925
3690.00	-4.20836
3695.00	-4.19569
3700.00	-4.21668
3705.00	-4.24528
3710.00	-4.17385
3715.00	-4.20026
3720.00	-4.24023
3725.00	-4.2924
3730.00	-4.21625
3735.00	-4.14124
3740.00	-4.16443
3745.00	-4.18855
3750.00	-4.21997
3755.00	-4.23853
3760.00	-4.18721
3765.00	-4.17017
3770.00	-4.16132
3775.00	-4.16954
3780.00	-4.18667
3785.00	-4.16645
3790.00	-4.14825
3795.00	-4.16102
3800.00	-4.22111
3805.00	-4.25575
3810.00	-4.27721
3815.00	-4.24794
3820.00	-4.21511
3825.00	-4.15641
3830.00	-4.1295
3835.00	-4.16358
3840.00	-4.15863
3845.00	-4.15417
3850.00	-4.07565
3855.00	-4.08596
3860.00	-4.1244
3865.00	-4.07477
3870.00	-4.10462
3875.00	-4.05373
3880.00	-4.06623
3885.00	-4.10665
3890.00	-4.10415
3895.00	-4.08246
3900.00	-4.00787
3905.00	-4.01849
3910.00	-4.0086
3915.00	-4.0483
3920.00	-4.14234
3925.00	-4.1881
3930.00	-4.26491
3935.00	-4.23039
3940.00	-4.19932
3945.00	-4.17783
3950.00	-4.14877
3955.00	-4.08375
3960.00	-4.05114
3965.00	-4.18377
3970.00	-4.19623
3975.00	-4.19449
3980.00	-4.12166
3985.00	-4.08202
3990.00	-3.97184
3995.00	-3.73015
4000.00	-3.45755
4005.00	-3.24137
4010.00	-3.03386
4015.00	-2.7661
4020.00	-2.5478
4025.00	-2.39668
4030.00	-2.39025
4035.00	-2.2646
4040.00	-2.13856
4045.00	-2.01865
4050.00	-1.92369
4055.00	-1.85441
4060.00	-1.7208
4065.00	-1.67182
4070.00	-1.62449
4075.00	-1.5819
4080.00	-1.52413
4085.00	-1.47538
4090.00	-1.49953
4095.00	-1.4338
4100.00	-1.33901
4105.00	-1.32173
4110.00	-1.35153
4115.00	-1.36538
4120.00	-1.42645
4125.00	-1.41986
4130.00	-1.52731
4135.00	-1.58838
4140.00	-1.67897
4145.00	-1.70868
4150.00	-1.77428
4155.00	-1.89812
4160.00	-2.10675
4165.00	-2.26537
4170.00	-2.38545
4175.00	-2.51619
4180.00	-2.63386
4185.00	-2.73329
4190.00	-2.86488
4195.00	-2.8667
4200.00	-2.95904
4205.00	-3.03567
4210.00	-3.1597
4215.00	-3.20006
4220.00	-3.2947
4225.00	-3.29241
4230.00	-3.30654
4235.00	-3.36785
4240.00	-3.3712
4245.00	-3.41633
4250.00	-3.56385
4255.00	-3.63182
4260.00	-3.61202
4265.00	-3.67517
4270.00	-3.74821
4275.00	-3.7686
4280.00	-3.70272
4285.00	-3.76005
4290.00	-3.75981
4295.00	-3.74988
4300.00	-3.80573
4305.00	-3.78797
4310.00	-3.7979
4315.00	-3.73233
4320.00	-3.70571
4325.00	-3.70767
4330.00	-3.68028
4335.00	-3.63943
4340.00	-3.63506
4345.00	-3.60197
4350.00	-3.62726
4355.00	-3.62087
4360.00	-3.61835
4365.00	-3.6906
4370.00	-3.73294
4375.00	-3.71922
4380.00	-3.73926
4385.00	-3.71195
4390.00	-3.78455
4395.00	-3.79159
4400.00	-3.78172
4405.00	-3.78255
4410.00	-3.8157
4415.00	-3.79046
4420.00	-3.79043
4425.00	-3.77744
4430.00	-3.85645
4435.00	-3.86277
4440.00	-3.90733
4445.00	-3.94744
4450.00	-3.95114
4455.00	-3.93827
4460.00	-3.92345
4465.00	-3.89068
4470.00	-3.91302
4475.00	-3.93312
4480.00	-3.84755
4485.00	-3.81589
4490.00	-3.8619
4495.00	-3.89035
4500.00	-3.97103
4505.00	-4.01772
4510.00	-3.95608
4515.00	-3.92329
4520.00	-3.90025
4525.00	-3.92811
4530.00	-3.91106
4535.00	-3.86009
4540.00	-3.75915
4545.00	-3.90802
4550.00	-3.88327
4555.00	-3.85127
4560.00	-3.79332
4565.00	-3.82216
4570.00	-3.78655
4575.00	-3.79663
4580.00	-3.80245
4585.00	-3.80121
4590.00	-3.85193
4595.00	-3.86518
4600.00	-3.87711
4605.00	-3.91376
4610.00	-3.96294
4615.00	-3.98453
4620.00	-3.96184
4625.00	-3.92847
4630.00	-3.89844
4635.00	-3.94267
4640.00	-3.95657
4645.00	-3.99823
4650.00	-4.01629
4655.00	-4.00986
4660.00	-3.99113
4665.00	-3.98722
4670.00	-4.00638
4675.00	-3.96207
4680.00	-3.97727
4685.00	-3.96503
4690.00	-4.00584
4695.00	-4.01018
4700.00	-4.0562
4705.00	-4.04903
4710.00	-4.06848
4715.00	-4.06656
4720.00	-4.10046
4725.00	-4.03703
4730.00	-3.98642
4735.00	-3.98622
4740.00	-3.96013
4745.00	-4.02411
4750.00	-3.96831
4755.00	-3.95697
4760.00	-3.94028
4765.00	-3.91554
4770.00	-3.96131
4775.00	-3.95714
4780.00	-3.96959
4785.00	-3.99375
4790.00	-4.05113
4795.00	-4.08982
4800.00	-4.03717
4805.00	-3.98331
4810.00	-3.98342
4815.00	-3.90902
4820.00	-3.87769
4825.00	-3.79766
4830.00	-3.82606
4835.00	-3.85809
4840.00	-3.8351
4845.00	-3.89862
4850.00	-3.93636
4855.00	-3.97032
4860.00	-3.91343
4865.00	-3.86546
4870.00	-3.87412
4875.00	-3.92403
4880.00	-3.96894
4885.00	-3.97049
4890.00	-4.01076
4895.00	-4.05348
4900.00	-4.00447
4905.00	-4.00246
4910.00	-4.0039
4915.00	-4.03435
4920.00	-4.07471
4925.00	-4.07217
4930.00	-4.04396
4935.00	-4.02505
4940.00	-4.02747
4945.00	-4.01669
4950.00	-3.97135
4955.00	-3.94999
4960.00	-3.92752
4965.00	-3.88786
4970.00	-3.90724
4975.00	-3.92144
4980.00	-3.96337
4985.00	-3.88449
4990.00	-3.72928
4995.00	-3.50213
5000.00	-3.22642
5005.00	-2.91673
5010.00	-2.66069
5015.00	-2.508
5020.00	-2.34467
5025.00	-2.2009
5030.00	-1.99053
5035.00	-1.83683
5040.00	-1.6985
5045.00	-1.60963
5050.00	-1.56853
5055.00	-1.51533
5060.00	-1.49662
5065.00	-1.41822
5070.00	-1.39302
5075.00	-1.43512
5080.00	-1.46006
5085.00	-1.4663
5090.00	-1.4946
5095.00	-1.41641
5100.00	-1.42054
5105.00	-1.45665
5110.00	-1.46648
5115.00	-1.45588
5120.00	-1.55973
5125.00	-1.52361
5130.00	-1.58181
5135.00	-1.60828
5140.00	-1.70336
5145.00	-1.72739
5150.00	-1.80408
5155.00	-1.97677
5160.00	-2.08683
5165.00	-2.20209
5170.00	-2.32849
5175.00	-2.5362
5180.00	-2.7361
5185.00	-2.8415
5190.00	-2.93312
5195.00	-3.00909
5200.00	-3.1455
5205.00	-3.2132
5210.00	-3.313
5215.00	-3.38986
5220.00	-3.40397
5225.00	-3.44906
5230.00	-3.44429
5235.00	-3.49831
5240.00	-3.52425
5245.00	-3.59942
5250.00	-3.70271
5255.00	-3.76652
5260.00	-3.78831
5265.00	-3.75934
5270.00	-3.79157
5275.00	-3.83353
5280.00	-3.81947
5285.00	-3.8554
5290.00	-3.83267
5295.00	-3.83813
5300.00	-3.87544
5305.00	-3.91874
5310.00	-3.93179
5315.00	-3.98888
5320.00	-3.99492
5325.00	-3.97444
5330.00	-3.96248
5335.00	-3.96144
5340.00	-3.98965
5345.00	-4.02477
5350.00	-4.03045
5355.00	-4.01613
5360.00	-4.11663
5365.00	-4.22651
5370.00	-4.15047
5375.00	-4.19218
5380.00	-4.20056
5385.00	-4.19515
5390.00	-4.17408
5395.00	-4.23934
5400.00	-4.22681
5405.00	-4.20581
5410.00	-4.18691
5415.00	-4.15047
5420.00	-4.18894
5425.00	-4.23328
5430.00	-4.25699
5435.00	-4.21354
5440.00	-4.21654
5445.00	-4.19657
5450.00	-4.24663
5455.00	-4.21069
5460.00	-4.22046
5465.00	-4.23573
5470.00	-4.18145
5475.00	-4.15527
5480.00	-4.08312
5485.00	-4.02142
5490.00	-4.08899
5495.00	-4.10445
5500.00	-4.07302
5505.00	-3.98641
5510.00	-3.96678
5515.00	-3.92968
5520.00	-3.8898
5525.00	-3.92842
5530.00	-3.89839
5535.00	-3.8746
5540.00	-3.84672
5545.00	-3.83133
5550.00	-3.86284
5555.00	-3.875
5560.00	-3.84384
5565.00	-3.85466
5570.00	-3.85792
5575.00	-3.80255
5580.00	-3.85637
5585.00	-3.81735
5590.00	-3.85673
5595.00	-3.82091
5600.00	-3.77572
5605.00	-3.80631
5610.00	-3.80469
5615.00	-3.7352
5620.00	-3.70506
5625.00	-3.6099
5630.00	-3.55017
5635.00	-3.56769
5640.00	-3.65147
5645.00	-3.65238
5650.00	-3.64671
5655.00	-3.6902
5660.00	-3.68724
5665.00	-3.71696
5670.00	-3.69188
5675.00	-3.67578
5680.00	-3.70017
5685.00	-3.66057
5690.00	-3.69296
5695.00	-3.69619
5700.00	-3.65375
5705.00	-3.64471
5710.00	-3.67544
5715.00	-3.68043
5720.00	-3.659
5725.00	-3.5976
5730.00	-3.55206
5735.00	-3.57263
5740.00	-3.61705
5745.00	-3.66351
5750.00	-3.66321
5755.00	-3.61435
5760.00	-3.63516
5765.00	-3.66361
5770.00	-3.65682
5775.00	-3.5924
5780.00	-3.55062
5785.00	-3.52274
5790.00	-3.45229
5795.00	-3.49903
5800.00	-3.5087
5805.00	-3.55304
5810.00	-3.55406
5815.00	-3.59062
5820.00	-3.64944
5825.00	-3.64083
5830.00	-3.59745
5835.00	-3.61995
5840.00	-3.63373
5845.00	-3.55218
5850.00	-3.58893
5855.00	-3.56693
5860.00	-3.59897
5865.00	-3.62456
5870.00	-3.57632
5875.00	-3.62361
5880.00	-3.63054
5885.00	-3.75664
5890.00	-3.72111
5895.00	-3.7442
5900.00	-3.72288
5905.00	-3.67453
5910.00	-3.67637
5915.00	-3.6683
5920.00	-3.67076
5925.00	-3.58875
5930.00	-3.64128
5935.00	-3.62377
5940.00	-3.6404
5945.00	-3.62621
5950.00	-3.61992
5955.00	-3.6175
5960.00	-3.59589
5965.00	-3.57968
5970.00	-3.65903
5975.00	-3.61382
5980.00	-3.5537
5985.00	-3.45749
5990.00	-3.33202
5995.00	-3.10571
6000.00	-2.87937
6005.00	-2.72424
6010.00	-2.52309
6015.00	-2.31289
6020.00	-2.14963
6025.00	-1.96706
6030.00	-1.89669
6035.00	-1.72322
6040.00	-1.65132
6045.00	-1.53478
6050.00	-1.46552
6055.00	-1.387
6060.00	-1.30985
6065.00	-1.3052
6070.00	-1.30425
6075.00	-1.26777
6080.00	-1.29972
6085.00	-1.32524
6090.00	-1.29314
6095.00	-1.31932
6100.00	-1.24569
6105.00	-1.32521
6110.00	-1.25747
6115.00	-1.19651
6120.00	-1.22587
6125.00	-1.28793
6130.00	-1.40533
6135.00	-1.46564
6140.00	-1.50372
6145.00	-1.53152
6150.00	-1.58893
6155.00	-1.63735
6160.00	-1.73277
6165.00	-1.88343
6170.00	-2.10649
6175.00	-2.22302
6180.00	-2.33762
6185.00	-2.46991
6190.00	-2.57277
6195.00	-2.6783
6200.00	-2.74413
6205.00	-2.91999
6210.00	-2.98433
6215.00	-3.07138
6220.00	-3.13029
6225.00	-3.23191
6230.00	-3.23266
6235.00	-3.27544
6240.00	-3.2524
6245.00	-3.28349
6250.00	-3.33091
6255.00	-3.33148
6260.00	-3.26072
6265.00	-3.29746
6270.00	-3.3856
6275.00	-3.32562
6280.00	-3.32996
6285.00	-3.39865
6290.00	-3.43131
6295.00	-3.36677
6300.00	-3.36051
6305.00	-3.40347
6310.00	-3.47452
6315.00	-3.48016
6320.00	-3.55003
6325.00	-3.62263
6330.00	-3.57782
6335.00	-3.5537
6340.00	-3.57086
6345.00	-3.56363
6350.00	-3.57332
6355.00	-3.63063
6360.00	-3.65305
6365.00	-3.68295
6370.00	-3.66451
6375.00	-3.6058
6380.00	-3.64367
6385.00	-3.64535
6390.00	-3.60799
6395.00	-3.54846
6400.00	-3.54671
6405.00	-3.52569
6410.00	-3.53594
6415.00	-3.53544
6420.00	-3.55118
6425.00	-3.56535
6430.00	-3.58783
6435.00	-3.58538
6440.00	-3.59613
6445.00	-3.53454
6450.00	-3.53742
6455.00	-3.58536
6460.00	-3.63499
6465.00	-3.61163
6470.00	-3.61652
6475.00	-3.51725
6480.00	-3.46031
6485.00	-3.50949
6490.00	-3.46628
6495.00	-3.53753
6500.00	-3.56603
6505.00	-3.56252
6510.00	-3.58528
6515.00	-3.62195
6520.00	-3.61933
6525.00	-3.60077
6530.00	-3.60675
6535.00	-3.57973
6540.00	-3.56837
6545.00	-3.57759
6550.00	-3.5794
6555.00	-3.60371
6560.00	-3.61587
6565.00	-3.66568
6570.00	-3.6101
6575.00	-3.4888
6580.00	-3.50597
6585.00	-3.39833
6590.00	-3.29497
6595.00	-3.31857
6600.00	-3.31713
6605.00	-3.39034
6610.00	-3.4044
6615.00	-3.39438
6620.00	-3.40479
6625.00	-3.42389
6630.00	-3.38276
6635.00	-3.34899
6640.00	-3.35747
6645.00	-3.40721
6650.00	-3.35803
6655.00	-3.31377
6660.00	-3.29986
6665.00	-3.32944
6670.00	-3.41762
6675.00	-3.37064
6680.00	-3.36076
6685.00	-3.44256
6690.00	-3.43196
6695.00	-3.46778
6700.00	-3.45142
6705.00	-3.51444
6710.00	-3.49341
6715.00	-3.50364
6720.00	-3.50313
6725.00	-3.48
6730.00	-3.50453
6735.00	-3.52337
6740.00	-3.50793
6745.00	-3.53938
6750.00	-3.58389
6755.00	-3.53
6760.00	-3.46855
6765.00	-3.52014
6770.00	-3.57629
6775.00	-3.57823
6780.00	-3.57674
6785.00	-3.56568
6790.00	-3.57516
6795.00	-3.61609
6800.00	-3.65941
6805.00	-3.66924
6810.00	-3.66189
6815.00	-3.67794
6820.00	-3.76367
6825.00	-3.73067
6830.00	-3.63295
6835.00	-3.68754
6840.00	-3.69132
6845.00	-3.72063
6850.00	-3.67898
6855.00	-3.67714
6860.00	-3.68843
6865.00	-3.67916
6870.00	-3.69673
6875.00	-3.72874
6880.00	-3.76727
6885.00	-3.79547
6890.00	-3.81761
6895.00	-3.86021
6900.00	-3.85967
6905.00	-3.89159
6910.00	-3.89116
6915.00	-3.88429
6920.00	-3.84247
6925.00	-3.85343
6930.00	-3.8309
6935.00	-3.8333
6940.00	-3.85489
6945.00	-3.87433
6950.00	-3.81083
6955.00	-3.71482
6960.00	-3.70291
6965.00	-3.72458
6970.00	-3.72789
6975.00	-3.80214
6980.00	-3.7815
6985.00	-3.69813
6990.00	-3.53888
6995.00	-3.21415
7000.00	-2.91541
7005.00	-2.66274
7010.00	-2.40942
7015.00	-2.2689
7020.00	-2.07117
7025.00	-1.96123
7030.00	-1.84609
7035.00	-1.71655
7040.00	-1.61293
7045.00	-1.51318
7050.00	-1.40721
7055.00	-1.29565
7060.00	-1.23087
7065.00	-1.14342
7070.00	-1.08414
7075.00	-1.02432
7080.00	-1.02555
7085.00	-0.952149
7090.00	-0.941158
7095.00	-0.976618
7100.00	-1.07332
7105.00	-1.05993
7110.00	-1.09647
7115.00	-1.07429
7120.00	-1.077
7125.00	-1.1831
7130.00	-1.26563
7135.00	-1.34315
7140.00	-1.41939
7145.00	-1.50421
7150.00	-1.58703
7155.00	-1.72959
7160.00	-1.8255
7165.00	-1.95717
7170.00	-2.12426
7175.00	-2.3038
7180.00	-2.45567
7185.00	-2.5794
7190.00	-2.74906
7195.00	-2.80133
7200.00	-2.84513
7205.00	-2.93963
7210.00	-3.02468
7215.00	-3.13685
7220.00	-3.20541
7225.00	-3.29951
7230.00	-3.32266
7235.00	-3.35968
7240.00	-3.46103
7245.00	-3.46478
7250.00	-3.50055
7255.00	-3.54246
7260.00	-3.58342
7265.00	-3.59761
7270.00	-3.61686
7275.00	-3.57263
7280.00	-3.60086
7285.00	-3.57443
7290.00	-3.59275
7295.00	-3.59305
7300.00	-3.5836
7305.00	-3.53298
7310.00	-3.54574
7315.00	-3.53778
7320.00	-3.51766
7325.00	-3.53518
7330.00	-3.47969
7335.00	-3.45566
7340.00	-3.45671
7345.00	-3.40258
7350.00	-3.38626
7355.00	-3.35214
7360.00	-3.38622
7365.00	-3.43308
7370.00	-3.44935
7375.00	-3.46074
7380.00	-3.45481
7385.00	-3.43326
7390.00	-3.34261
7395.00	-3.28046
7400.00	-3.3217
7405.00	-3.2908
7410.00	-3.29213
7415.00	-3.26742
7420.00	-3.34237
7425.00	-3.36446
7430.00	-3.34224
7435.00	-3.3773
7440.00	-3.39591
7445.00	-3.34786
7450.00	-3.30138
7455.00	-3.34377
7460.00	-3.39488
7465.00	-3.3437
7470.00	-3.38186
7475.00	-3.3417
7480.00	-3.43837
7485.00	-3.44438
7490.00	-3.40121
7495.00	-3.37207
7500.00	-3.39768
7505.00	-3.45635
7510.00	-3.45085
7515.00	-3.40055
7520.00	-3.36176
7525.00	-3.38192
7530.00	-3.3871
7535.00	-3.36585
7540.00	-3.34673
7545.00	-3.27121
7550.00	-3.33281
7555.00	-3.35586
7560.00	-3.41224
7565.00	-3.3982
7570.00	-3.40499
7575.00	-3.33984
7580.00	-3.3136
7585.00	-3.26731
7590.00	-3.20944
7595.00	-3.2092
7600.00	-3.24785
7605.00	-3.33771
7610.00	-3.32464
7615.00	-3.25456
7620.00	-3.30164
7625.00	-3.40879
7630.00	-3.47608
7635.00	-3.49776
7640.00	-3.52375
7645.00	-3.58926
7650.00	-3.51864
7655.00	-3.56198
7660.00	-3.60747
7665.00	-3.66784
7670.00	-3.67683
7675.00	-3.68491
7680.00	-3.58853
7685.00	-3.60221
7690.00	-3.59832
7695.00	-3.64989
7700.00	-3.63476
7705.00	-3.57578
7710.00	-3.61341
7715.00	-3.66023
7720.00	-3.6635
7725.00	-3.61785
7730.00	-3.65127
7735.00	-3.62952
7740.00	-3.64234
7745.00	-3.64415
7750.00	-3.63931
7755.00	-3.67382
7760.00	-3.69193
7765.00	-3.63696
7770.00	-3.65551
7775.00	-3.74347
7780.00	-3.7287
7785.00	-3.68949
7790.00	-3.72222
7795.00	-3.6869
7800.00	-3.72313
7805.00	-3.77194
7810.00	-3.68305
7815.00	-3.65812
7820.00	-3.65188
7825.00	-3.5588
7830.00	-3.49123
7835.00	-3.56323
7840.00	-3.54704
7845.00	-3.51951
7850.00	-3.56277
7855.00	-3.58226
7860.00	-3.56093
7865.00	-3.5385
7870.00	-3.59281
7875.00	-3.60606
7880.00	-3.56291
7885.00	-3.58563
7890.00	-3.66115
7895.00	-3.6708
7900.00	-3.71188
7905.00	-3.77153
7910.00	-3.71508
7915.00	-3.70314
7920.00	-3.69888
7925.00	-3.72096
7930.00	-3.67604
7935.00	-3.6421
7940.00	-3.6407
7945.00	-3.58113
7950.00	-3.59231
7955.00	-3.64772
7960.00	-3.59393
7965.00	-3.60383
7970.00	-3.58034
7975.00	-3.63047
7980.00	-3.56869
7985.00	-3.42562
7990.00	-3.31629
7995.00	-3.08508
8000.00	-2.76038
8005.00	-2.60096
8010.00	-2.36678
8015.00	-2.14954
8020.00	-1.99613
8025.00	-1.82891
8030.00	-1.72701
8035.00	-1.5543
8040.00	-1.47986
8045.00	-1.41934
8050.00	-1.3098
8055.00	-1.2922
8060.00	-1.16622
8065.00	-1.15325
8070.00	-1.09624
8075.00	-1.08056
8080.00	-1.09236
8085.00	-1.12566
8090.00	-1.15238
8095.00	-1.14728
8100.00	-1.10058
8105.00	-1.05531
8110.00	-1.17006
8115.00	-1.14052
8120.00	-1.169
8125.00	-1.22055
8130.00	-1.31553
8135.00	-1.25848
8140.00	-1.32052
8145.00	-1.39579
8150.00	-1.54452
8155.00	-1.70753
8160.00	-1.8024
8165.00	-1.92343
8170.00	-2.09066
8175.00	-2.1375
8180.00	-2.26389
8185.00	-2.40355
8190.00	-2.54544
8195.00	-2.63104
8200.00	-2.67567
8205.00	-2.68993
8210.00	-2.76756
8215.00	-2.86981
8220.00	-2.90677
8225.00	-2.94003
8230.00	-3.02503
8235.00	-3.04323
8240.00	-3.07904
8245.00	-3.09184
8250.00	-3.13899
8255.00	-3.15227
8260.00	-3.20633
8265.00	-3.23231
8270.00	-3.24274
8275.00	-3.22621
8280.00	-3.25992
8285.00	-3.1866
8290.00	-3.21132
8295.00	-3.19145
8300.00	-3.18004
8305.00	-3.23133
8310.00	-3.25481
8315.00	-3.28566
8320.00	-3.32639
8325.00	-3.33065
8330.00	-3.33448
8335.00	-3.39624
8340.00	-3.3352
8345.00	-3.30294
8350.00	-3.29335
8355.00	-3.2426
8360.00	-3.30707
8365.00	-3.34889
8370.00	-3.39301
8375.00	-3.36145
8380.00	-3.34277
8385.00	-3.30328
8390.00	-3.35196
8395.00	-3.36985
8400.00	-3.3892
8405.00	-3.29971
8410.00	-3.26453
8415.00	-3.31384
8420.00	-3.29668
8425.00	-3.28771
8430.00	-3.37034
8435.00	-3.40908
8440.00	-3.40831
8445.00	-3.43029
8450.00	-3.45007
8455.00	-3.39337
8460.00	-3.35206
8465.00	-3.36023
8470.00	-3.43885
8475.00	-3.44482
8480.00	-3.48906
8485.00	-3.42846
8490.00	-3.42251
8495.00	-3.44631
8500.00	-3.41914
8505.00	-3.41088
8510.00	-3.40345
8515.00	-3.46479
8520.00	-3.40662
8525.00	-3.39961
8530.00	-3.36739
8535.00	-3.38699
8540.00	-3.36575
8545.00	-3.37579
8550.00	-3.29736
8555.00	-3.31748
8560.00	-3.28376
8565.00	-3.35383
8570.00	-3.40393
8575.00	-3.38748
8580.00	-3.43422
8585.00	-3.34995
8590.00	-3.30002
8595.00	-3.28424
8600.00	-3.24736
8605.00	-3.29191
8610.00	-3.36117
8615.00	-3.35223
8620.00	-3.36038
8625.00	-3.358
8630.00	-3.34938
8635.00	-3.3643
8640.00	-3.31941
8645.00	-3.32761
8650.00	-3.42244
8655.00	-3.39766
8660.00	-3.46282
8665.00	-3.4178
8670.00	-3.55221
8675.00	-3.48853
8680.00	-3.44094
8685.00	-3.43699
8690.00	-3.52089
8695.00	-3.45063
8700.00	-3.41978
8705.00	-3.35315
8710.00	-3.39361
8715.00	-3.38466
8720.00	-3.34422
8725.00	-3.33374
8730.00	-3.35346
8735.00	-3.4198
8740.00	-3.34993
8745.00	-3.34211
8750.00	-3.31888
8755.00	-3.31093
8760.00	-3.35237
8765.00	-3.38318
8770.00	-3.34613
8775.00	-3.35165
8780.00	-3.38254
8785.00	-3.41681
8790.00	-3.43147
8795.00	-3.43169
8800.00	-3.44486
8805.00	-3.42431
8810.00	-3.44469
8815.00	-3.50515
8820.00	-3.55632
8825.00	-3.53758
8830.00	-3.56283
8835.00	-3.57908
8840.00	-3.53863
8845.00	-3.5573
8850.00	-3.58058
8855.00	-3.58533
8860.00	-3.63172
8865.00	-3.61193
8870.00	-3.58115
8875.00	-3.55345
8880.00	-3.54796
8885.00	-3.56246
8890.00	-3.53015
8895.00	-3.4622
8900.00	-3.52091
8905.00	-3.58346
8910.00	-3.5944
8915.00	-3.59453
8920.00	-3.61733
8925.00	-3.56982
8930.00	-3.65339
8935.00	-3.65086
8940.00	-3.69394
8945.00	-3.70356
8950.00	-3.70249
8955.00	-3.69505
8960.00	-3.66892
8965.00	-3.68104
8970.00	-3.7211
8975.00	-3.68265
8980.00	-3.66748
8985.00	-3.61171
8990.00	-3.46758
8995.00	-3.3087
9000.00	-3.07826
9005.00	-2.78987
9010.00	-2.5206
9015.00	-2.32361
9020.00	-2.15603
9025.00	-2.0117
9030.00	-1.8656
9035.00	-1.74706
9040.00	-1.70841
9045.00	-1.57968
9050.00	-1.41848
9055.00	-1.42888
9060.00	-1.37022
9065.00	-1.33362
9070.00	-1.24237
9075.00	-1.21855
9080.00	-1.23599
9085.00	-1.18366
9090.00	-1.18839
9095.00	-1.16025
9100.00	-1.07338
9105.00	-1.06646
9110.00	-1.08291
9115.00	-1.11716
9120.00	-1.12854
9125.00	-1.1323
9130.00	-1.09682
9135.00	-1.14587
9140.00	-1.25804
9145.00	-1.27477
9150.00	-1.4032
9155.00	-1.51231
9160.00	-1.66883
9165.00	-1.80645
9170.00	-1.94326
9175.00	-2.14738
9180.00	-2.27278
9185.00	-2.35972
9190.00	-2.46065
9195.00	-2.60655
9200.00	-2.67631
9205.00	-2.78445
9210.00	-2.84938
9215.00	-2.8981
9220.00	-3.00997
9225.00	-3.17221
9230.00	-3.2016
9235.00	-3.17947
9240.00	-3.25997
9245.00	-3.25791
9250.00	-3.32408
9255.00	-3.35773
9260.00	-3.45603
9265.00	-3.45056
9270.00	-3.44241
9275.00	-3.39295
9280.00	-3.42618
9285.00	-3.40427
9290.00	-3.40397
9295.00	-3.35836
9300.00	-3.45013
9305.00	-3.4744
9310.00	-3.47358
9315.00	-3.50199
9320.00	-3.48545
9325.00	-3.53535
9330.00	-3.50899
9335.00	-3.59217
9340.00	-3.64112
9345.00	-3.62038
9350.00	-3.592
9355.00	-3.59885
9360.00	-3.5791
9365.00	-3.53541
9370.00	-3.57708
9375.00	-3.47528
9380.00	-3.47437
9385.00	-3.46383
9390.00	-3.47702
9395.00	-3.46297
9400.00	-3.47625
9405.00	-3.45904
9410.00	-3.3982
9415.00	-3.37908
9420.00	-3.36511
9425.00	-3.3493
9430.00	-3.30592
9435.00	-3.28307
9440.00	-3.3856
9445.00	-3.34182
9450.00	-3.3413
9455.00	-3.26308
9460.00	-3.18621
9465.00	-3.19152
9470.00	-3.22547
9475.00	-3.26573
9480.00	-3.16592
9485.00	-3.1765
9490.00	-3.16012
9495.00	-3.1648
9500.00	-3.18522
9505.00	-3.1712
9510.00	-3.2007
9515.00	-3.22076
9520.00	-3.18699
9525.00	-3.20519
9530.00	-3.21185
9535.00	-3.20165
9540.00	-3.22162
9545.00	-3.191
9550.00	-3.21528
9555.00	-3.23388
9560.00	-3.26035
9565.00	-3.30685
9570.00	-3.31306
9575.00	-3.32837
9580.00	-3.33567
9585.00	-3.35195
9590.00	-3.32774
9595.00	-3.33186
9600.00	-3.30966
9605.00	-3.29939
9610.00	-3.26424
9615.00	-3.33302
9620.00	-3.41436
9625.00	-3.41306
9630.00	-3.39569
9635.00	-3.38006
9640.00	-3.45994
9645.00	-3.47676
9650.00	-3.49513
9655.00	-3.51815
9660.00	-3.53238
9665.00	-3.49661
9670.00	-3.55835
9675.00	-3.55237
9680.00	-3.51135
9685.00	-3.59106
9690.00	-3.56237
9695.00	-3.54303
9700.00	-3.55802
9705.00	-3.65897
9710.00	-3.59757
9715.00	-3.61035
9720.00	-3.6348
9725.00	-3.60498
9730.00	-3.61701
9735.00	-3.55981
9740.00	-3.50185
9745.00	-3.46913
9750.00	-3.46559
9755.00	-3.47213
9760.00	-3.48449
9765.00	-3.45026
9770.00	-3.40002
9775.00	-3.371
9780.00	-3.35136
9785.00	-3.40495
9790.00	-3.39487
9795.00	-3.44735
9800.00	-3.52698
9805.00	-3.53709
9810.00	-3.55267
9815.00	-3.59261
9820.00	-3.57996
9825.00	-3.62365
9830.00	-3.65325
9835.00	-3.69933
9840.00	-3.7246
9845.00	-3.78622
9850.00	-3.73802
9855.00	-3.73675
9860.00	-3.81335
9865.00	-3.83694
9870.00	-3.79014
9875.00	-3.77718
9880.00	-3.77847
9885.00	-3.77639
9890.00	-3.75184
9895.00	-3.77187
9900.00	-3.74129
9905.00	-3.73969
9910.00	-3.73825
9915.00	-3.70133
9920.00	-3.70372
9925.00	-3.66053
9930.00	-3.70912
9935.00	-3.79172
9940.00	-3.82719
9945.00	-3.83644
9950.00	-3.8642
9955.00	-3.90214
[truncated: 56 more rows]
