# Supplementary material for: Abnormal developmental trajectory and vulnerability to cardiac arrhythmias in tetralogy of Fallot with DiGeorge syndrome
Source: Commun Biol. 2023 Sep 22;6:969. doi: 10.1038/s42003-023-05344-6 (PMC10516936; doi:10.1038/s42003-023-05344-6)
Supplement: Supplementary file 6 — Supplementary Data 3 [file 42003_2023_5344_MOESM6_ESM.zip › Supplementary Data3_CAS Measurement/Batch39/Control2_A1 4925/1B-wave.csv]

1B : V(t) = D'(t) / BackgroundImage *100
D'(t) = WaveFiltered Value( Pixel-Filter=(3 x 3) Tcnst-Filter=10)
average	1.00
frm num	2048
position	[79][58]
background	254.11
total pixel	9
time	value1
0.00	-11.2374
5.00	-10.5903
10.00	-9.75864
15.00	-8.8571
20.00	-7.86645
25.00	-6.80434
30.00	-5.70851
35.00	-4.58672
40.00	-3.45468
45.00	-2.26094
50.00	-0.924217
55.00	0.117046
60.00	1.1941
65.00	2.40832
70.00	3.42241
75.00	4.45752
80.00	5.50717
85.00	6.58304
90.00	7.63877
95.00	8.61517
100.00	9.62947
105.00	10.5336
110.00	11.4085
115.00	12.2528
120.00	13.017
125.00	13.8273
130.00	14.6614
135.00	15.3859
140.00	16.0511
145.00	16.7197
150.00	17.3477
155.00	17.9697
160.00	18.4596
165.00	18.9442
170.00	19.4153
175.00	19.7694
180.00	20.0137
185.00	20.2073
190.00	20.2898
195.00	20.3771
200.00	20.3551
205.00	20.3835
210.00	20.3084
215.00	20.2102
220.00	20.0781
225.00	19.898
230.00	19.736
235.00	19.4021
240.00	19.1803
245.00	18.8538
250.00	18.5601
255.00	18.2126
260.00	17.8255
265.00	17.5209
270.00	17.1811
275.00	16.8316
280.00	16.4121
285.00	16.0696
290.00	15.7306
295.00	15.2813
300.00	14.9862
305.00	14.5764
310.00	14.2469
315.00	13.8191
320.00	13.4429
325.00	13.0387
330.00	12.6531
335.00	12.2579
340.00	11.8104
345.00	11.3727
350.00	10.8213
355.00	10.3907
360.00	9.94632
365.00	9.44141
370.00	9.0176
375.00	8.51374
380.00	8.17833
385.00	7.7584
390.00	7.41106
395.00	6.98915
400.00	6.62692
405.00	6.18723
410.00	5.86584
415.00	5.47165
420.00	5.01631
425.00	4.56715
430.00	4.17165
435.00	3.83756
440.00	3.34886
445.00	2.97462
450.00	2.64655
455.00	2.25509
460.00	1.87217
465.00	1.45321
470.00	1.04117
475.00	0.696559
480.00	0.403903
485.00	0.0749254
490.00	-0.24739
495.00	-0.537474
500.00	-0.746079
505.00	-1.16994
510.00	-1.52081
515.00	-1.82784
520.00	-2.1479
525.00	-2.46656
530.00	-2.72275
535.00	-3.02328
540.00	-3.32436
545.00	-3.56473
550.00	-3.90349
555.00	-4.16465
560.00	-4.53087
565.00	-4.72929
570.00	-5.08714
575.00	-5.38735
580.00	-5.50012
585.00	-5.71093
590.00	-6.01435
595.00	-6.29617
600.00	-6.63725
605.00	-6.92674
610.00	-7.18728
615.00	-7.37804
620.00	-7.66341
625.00	-7.82405
630.00	-8.09105
635.00	-8.33136
640.00	-8.58699
645.00	-8.84328
650.00	-9.06521
655.00	-9.21684
660.00	-9.51073
665.00	-9.72712
670.00	-9.98309
675.00	-10.2047
680.00	-10.4129
685.00	-10.644
690.00	-10.8258
695.00	-10.9719
700.00	-11.134
705.00	-11.3674
710.00	-11.5817
715.00	-11.6741
720.00	-11.8447
725.00	-12.0813
730.00	-12.3161
735.00	-12.4444
740.00	-12.5379
745.00	-12.714
750.00	-12.9074
755.00	-13.0552
760.00	-13.1533
765.00	-13.412
770.00	-13.6275
775.00	-13.7995
780.00	-13.9237
785.00	-13.9655
790.00	-14.13
795.00	-14.3086
800.00	-14.4343
805.00	-14.5956
810.00	-14.7102
815.00	-14.8264
820.00	-14.9397
825.00	-15.0898
830.00	-15.2424
835.00	-15.4103
840.00	-15.5527
845.00	-15.694
850.00	-15.7905
855.00	-15.8381
860.00	-15.9945
865.00	-16.0829
870.00	-16.2324
875.00	-16.3494
880.00	-16.4154
885.00	-16.5491
890.00	-16.6825
895.00	-16.7546
900.00	-16.8981
905.00	-17.0054
910.00	-17.032
915.00	-17.0866
920.00	-17.2056
925.00	-17.2428
930.00	-17.39
935.00	-17.47
940.00	-17.5769
945.00	-17.7213
950.00	-17.8206
955.00	-17.9756
960.00	-18.0232
965.00	-18.0967
970.00	-18.1804
975.00	-18.2294
980.00	-18.326
985.00	-18.3736
990.00	-18.4208
995.00	-18.1703
1000.00	-17.394
1005.00	-16.0219
1010.00	-14.6514
1015.00	-13.2519
1020.00	-11.7649
1025.00	-10.3392
1030.00	-8.78492
1035.00	-7.35111
1040.00	-5.98636
1045.00	-4.55694
1050.00	-3.06058
1055.00	-1.67013
1060.00	-0.291924
1065.00	0.96158
1070.00	2.27775
1075.00	3.57599
1080.00	4.79688
1085.00	5.9875
1090.00	7.05032
1095.00	8.05058
1100.00	9.20879
1105.00	10.0894
1110.00	11.0831
1115.00	11.973
1120.00	12.8877
1125.00	13.7283
1130.00	14.533
1135.00	15.2791
1140.00	16.0162
1145.00	16.7714
1150.00	17.333
1155.00	17.9215
1160.00	18.3987
1165.00	18.9725
1170.00	19.4276
1175.00	19.8067
1180.00	20.0823
1185.00	20.3609
1190.00	20.4367
1195.00	20.54
1200.00	20.5367
1205.00	20.49
1210.00	20.3868
1215.00	20.2458
1220.00	20.1408
1225.00	19.9457
1230.00	19.6826
1235.00	19.4809
1240.00	19.2643
1245.00	18.9601
1250.00	18.7169
1255.00	18.5068
1260.00	18.2696
1265.00	17.9468
1270.00	17.5775
1275.00	17.1928
1280.00	16.7984
1285.00	16.3691
1290.00	16.0614
1295.00	15.6227
1300.00	15.2673
1305.00	14.7725
1310.00	14.3228
1315.00	13.8
1320.00	13.2989
1325.00	12.9003
1330.00	12.5285
1335.00	12.1764
1340.00	11.8114
1345.00	11.3867
1350.00	10.952
1355.00	10.5871
1360.00	10.1492
1365.00	9.7115
1370.00	9.17323
1375.00	8.77186
1380.00	8.29695
1385.00	7.92637
1390.00	7.5054
1395.00	7.14839
1400.00	6.6653
1405.00	6.19553
1410.00	5.81209
1415.00	5.41016
1420.00	4.92599
1425.00	4.56019
1430.00	4.22223
1435.00	3.84373
1440.00	3.45936
1445.00	3.06095
1450.00	2.64554
1455.00	2.3154
1460.00	2.00078
1465.00	1.69576
1470.00	1.37315
1475.00	0.973481
1480.00	0.583172
1485.00	0.27562
1490.00	0.0556665
1495.00	-0.400272
1500.00	-0.828107
1505.00	-1.19567
1510.00	-1.57894
1515.00	-1.96762
1520.00	-2.2737
1525.00	-2.57103
1530.00	-2.79054
1535.00	-2.97934
1540.00	-3.28045
1545.00	-3.49023
1550.00	-3.85393
1555.00	-4.09381
1560.00	-4.2135
1565.00	-4.48302
1570.00	-4.72995
1575.00	-4.99591
1580.00	-5.28338
1585.00	-5.63392
1590.00	-5.98439
1595.00	-6.29544
1600.00	-6.55352
1605.00	-6.76831
1610.00	-6.99659
1615.00	-7.21516
1620.00	-7.4731
1625.00	-7.67463
1630.00	-7.99156
1635.00	-8.29865
1640.00	-8.43512
1645.00	-8.78968
1650.00	-9.01697
1655.00	-9.26088
1660.00	-9.4629
1665.00	-9.67971
1670.00	-9.86609
1675.00	-10.1519
1680.00	-10.3479
1685.00	-10.6249
1690.00	-10.8523
1695.00	-11.105
1700.00	-11.3632
1705.00	-11.4599
1710.00	-11.5776
1715.00	-11.8321
1720.00	-12.0787
1725.00	-12.2132
1730.00	-12.3518
1735.00	-12.5289
1740.00	-12.7321
1745.00	-12.8975
1750.00	-12.9763
1755.00	-13.1566
1760.00	-13.2314
1765.00	-13.3949
1770.00	-13.5115
1775.00	-13.6164
1780.00	-13.7589
1785.00	-13.8041
1790.00	-13.9803
1795.00	-14.1039
1800.00	-14.2458
1805.00	-14.3953
1810.00	-14.6174
1815.00	-14.7472
1820.00	-14.8816
1825.00	-15.0113
1830.00	-15.0711
1835.00	-15.2999
1840.00	-15.4665
1845.00	-15.5508
1850.00	-15.6879
1855.00	-15.8463
1860.00	-15.9144
1865.00	-16.0239
1870.00	-16.0656
1875.00	-16.1337
1880.00	-16.2694
1885.00	-16.4133
1890.00	-16.5691
1895.00	-16.6393
1900.00	-16.6501
1905.00	-16.7647
1910.00	-16.9947
1915.00	-16.9874
1920.00	-17.1382
1925.00	-17.239
1930.00	-17.3253
1935.00	-17.4205
1940.00	-17.5324
1945.00	-17.6594
1950.00	-17.7518
1955.00	-17.7912
1960.00	-17.7917
1965.00	-17.884
1970.00	-17.9495
1975.00	-18.0741
1980.00	-18.125
1985.00	-18.1228
1990.00	-18.077
1995.00	-17.8653
2000.00	-17.2244
2005.00	-16.0091
2010.00	-14.5919
2015.00	-13.1239
2020.00	-11.641
2025.00	-10.1927
2030.00	-8.57439
2035.00	-7.06544
2040.00	-5.57621
2045.00	-4.08287
2050.00	-2.68201
2055.00	-1.37315
2060.00	-0.0333825
2065.00	1.29484
2070.00	2.50772
2075.00	3.72612
2080.00	4.97572
2085.00	6.03915
2090.00	7.13615
2095.00	8.28961
2100.00	9.27963
2105.00	10.1663
2110.00	11.0123
2115.00	11.9618
2120.00	12.8514
2125.00	13.7175
2130.00	14.5845
2135.00	15.3954
2140.00	16.1383
2145.00	16.8419
2150.00	17.5364
2155.00	18.1702
2160.00	18.6619
2165.00	19.1831
2170.00	19.6041
2175.00	19.9043
2180.00	20.1526
2185.00	20.2974
2190.00	20.3927
2195.00	20.4173
2200.00	20.5137
2205.00	20.4518
2210.00	20.4399
2215.00	20.263
2220.00	20.1431
2225.00	19.9959
2230.00	19.7672
2235.00	19.5089
2240.00	19.1496
2245.00	18.835
2250.00	18.5125
2255.00	18.2441
2260.00	17.9282
2265.00	17.5084
2270.00	17.0693
2275.00	16.7659
2280.00	16.318
2285.00	15.9499
2290.00	15.5923
2295.00	15.135
2300.00	14.7715
2305.00	14.3568
2310.00	13.9881
2315.00	13.6081
2320.00	13.1392
2325.00	12.7829
2330.00	12.2742
2335.00	11.8863
2340.00	11.4716
2345.00	11.1028
2350.00	10.7752
2355.00	10.336
2360.00	9.91022
2365.00	9.4439
2370.00	8.98049
2375.00	8.55467
2380.00	8.14083
2385.00	7.61534
2390.00	7.12053
2395.00	6.84573
2400.00	6.3929
2405.00	5.97224
2410.00	5.5368
2415.00	5.15802
2420.00	4.86084
2425.00	4.49719
2430.00	3.98188
2435.00	3.58807
2440.00	3.19865
2445.00	2.80883
2450.00	2.51483
2455.00	2.13654
2460.00	1.76547
2465.00	1.4665
2470.00	1.07061
2475.00	0.709943
2480.00	0.341616
2485.00	0.0888273
2490.00	-0.239251
2495.00	-0.639462
2500.00	-1.11334
2505.00	-1.54857
2510.00	-1.84846
2515.00	-2.2233
2520.00	-2.50818
2525.00	-2.73834
2530.00	-3.07667
2535.00	-3.45549
2540.00	-3.73084
2545.00	-4.00489
2550.00	-4.31713
2555.00	-4.67247
2560.00	-5.03601
2565.00	-5.26699
2570.00	-5.54484
2575.00	-5.75992
2580.00	-6.03221
2585.00	-6.32536
2590.00	-6.54109
2595.00	-6.81396
2600.00	-7.0508
2605.00	-7.31642
2610.00	-7.538
2615.00	-7.76364
2620.00	-7.91426
2625.00	-8.04544
2630.00	-8.26844
2635.00	-8.4604
2640.00	-8.71624
2645.00	-8.88965
2650.00	-9.22937
2655.00	-9.37771
2660.00	-9.58117
2665.00	-9.75117
2670.00	-9.98287
2675.00	-10.1346
2680.00	-10.376
2685.00	-10.6677
2690.00	-10.8777
2695.00	-11.058
2700.00	-11.2639
2705.00	-11.4362
2710.00	-11.5475
2715.00	-11.7832
2720.00	-11.9385
2725.00	-12.1526
2730.00	-12.3322
2735.00	-12.5157
2740.00	-12.6983
2745.00	-12.8714
2750.00	-12.9529
2755.00	-13.118
2760.00	-13.236
2765.00	-13.3816
2770.00	-13.4951
2775.00	-13.6192
2780.00	-13.7264
2785.00	-13.8361
2790.00	-14.0266
2795.00	-14.2199
2800.00	-14.3195
2805.00	-14.5667
2810.00	-14.7628
2815.00	-15.0093
2820.00	-15.1306
2825.00	-15.1873
2830.00	-15.3389
2835.00	-15.4622
2840.00	-15.595
2845.00	-15.6883
2850.00	-15.8379
2855.00	-15.9507
2860.00	-16.0653
2865.00	-16.1728
2870.00	-16.3395
2875.00	-16.3496
2880.00	-16.2888
2885.00	-16.4439
2890.00	-16.4786
2895.00	-16.6103
2900.00	-16.8426
2905.00	-16.9861
2910.00	-17.1458
2915.00	-17.3158
2920.00	-17.3813
2925.00	-17.4534
2930.00	-17.5751
2935.00	-17.7197
2940.00	-17.7754
2945.00	-17.7994
2950.00	-17.869
2955.00	-17.9361
2960.00	-18.0445
2965.00	-18.1902
2970.00	-18.2864
2975.00	-18.3336
2980.00	-18.4023
2985.00	-18.5996
2990.00	-18.6067
2995.00	-18.4863
3000.00	-17.8139
3005.00	-16.6884
3010.00	-15.2994
3015.00	-13.8394
3020.00	-12.2587
3025.00	-10.7618
3030.00	-9.24395
3035.00	-7.73801
3040.00	-6.2646
3045.00	-4.79424
3050.00	-3.40095
3055.00	-2.06392
3060.00	-0.781882
3065.00	0.494382
3070.00	1.7742
3075.00	3.01785
3080.00	4.22022
3085.00	5.48163
3090.00	6.60378
3095.00	7.73177
3100.00	8.71198
3105.00	9.7647
3110.00	10.7471
3115.00	11.6794
3120.00	12.5928
3125.00	13.4455
3130.00	14.2916
3135.00	15.088
3140.00	15.8704
3145.00	16.5921
3150.00	17.1979
3155.00	17.66
3160.00	18.2027
3165.00	18.8179
3170.00	19.2273
3175.00	19.4952
3180.00	19.767
3185.00	19.8191
3190.00	19.9404
3195.00	20.0627
3200.00	20.0809
3205.00	20.0448
3210.00	20.0124
3215.00	19.8039
3220.00	19.6118
3225.00	19.4303
3230.00	19.2232
3235.00	19.0236
3240.00	18.7653
3245.00	18.5329
3250.00	18.1925
3255.00	17.8905
3260.00	17.5225
3265.00	17.2307
3270.00	16.8762
3275.00	16.4523
3280.00	16.0576
3285.00	15.6543
3290.00	15.2039
3295.00	14.8947
3300.00	14.5202
3305.00	14.122
3310.00	13.7723
3315.00	13.2652
3320.00	12.7782
3325.00	12.3793
3330.00	12.029
3335.00	11.67
3340.00	11.3556
3345.00	10.9328
3350.00	10.3555
3355.00	9.91458
3360.00	9.49592
3365.00	8.9967
3370.00	8.60862
3375.00	8.04509
3380.00	7.69095
3385.00	7.20607
3390.00	6.73033
3395.00	6.32402
3400.00	5.85777
3405.00	5.49937
3410.00	5.1462
3415.00	4.76275
3420.00	4.3783
3425.00	3.99294
3430.00	3.7292
3435.00	3.30381
3440.00	2.94282
3445.00	2.54359
3450.00	2.16243
3455.00	1.7844
3460.00	1.48353
3465.00	0.967886
3470.00	0.65247
3475.00	0.25491
3480.00	-0.116012
3485.00	-0.493567
3490.00	-0.846484
3495.00	-1.1335
3500.00	-1.40931
3505.00	-1.67502
3510.00	-2.04097
3515.00	-2.39219
3520.00	-2.73889
3525.00	-3.01157
3530.00	-3.36192
3535.00	-3.651
3540.00	-3.9068
3545.00	-4.23759
3550.00	-4.65773
3555.00	-4.81286
3560.00	-5.11426
3565.00	-5.40738
3570.00	-5.64495
3575.00	-5.92873
3580.00	-6.16664
3585.00	-6.47696
3590.00	-6.70377
3595.00	-7.01284
3600.00	-7.21667
3605.00	-7.36951
3610.00	-7.64262
3615.00	-7.85781
3620.00	-7.92904
3625.00	-8.00627
3630.00	-8.27692
3635.00	-8.50301
3640.00	-8.72835
3645.00	-8.97489
3650.00	-9.15742
3655.00	-9.37416
3660.00	-9.59984
3665.00	-9.8598
3670.00	-10.0763
3675.00	-10.2842
3680.00	-10.5326
3685.00	-10.6643
3690.00	-10.8222
3695.00	-10.9949
3700.00	-11.1415
3705.00	-11.3698
3710.00	-11.4833
3715.00	-11.5943
3720.00	-11.7685
3725.00	-12.004
3730.00	-12.1853
3735.00	-12.5059
3740.00	-12.7114
3745.00	-12.8263
3750.00	-13.0435
3755.00	-13.217
3760.00	-13.4301
3765.00	-13.6044
3770.00	-13.8006
3775.00	-13.9509
3780.00	-14.0774
3785.00	-14.2788
3790.00	-14.5125
3795.00	-14.666
3800.00	-14.8259
3805.00	-15.053
3810.00	-15.2005
3815.00	-15.3552
3820.00	-15.5249
3825.00	-15.5684
3830.00	-15.7081
3835.00	-15.7989
3840.00	-15.8893
3845.00	-16.0494
3850.00	-16.1891
3855.00	-16.2798
3860.00	-16.4752
3865.00	-16.5723
3870.00	-16.5898
3875.00	-16.7148
3880.00	-16.7967
3885.00	-16.9404
3890.00	-16.9779
3895.00	-17.0466
3900.00	-17.1697
3905.00	-17.2629
3910.00	-17.325
3915.00	-17.4552
3920.00	-17.5811
3925.00	-17.6901
3930.00	-17.8231
3935.00	-17.8554
3940.00	-18.0069
3945.00	-18.0471
3950.00	-18.2494
3955.00	-18.3615
3960.00	-18.493
3965.00	-18.6375
3970.00	-18.7021
3975.00	-18.6596
3980.00	-18.6388
3985.00	-18.6858
3990.00	-18.7105
3995.00	-18.4923
4000.00	-17.8761
4005.00	-16.6875
4010.00	-15.3555
4015.00	-13.8024
4020.00	-12.2997
4025.00	-10.6981
4030.00	-9.06861
4035.00	-7.53647
4040.00	-6.04824
4045.00	-4.50769
4050.00	-3.11245
4055.00	-1.61625
4060.00	-0.26092
4065.00	1.04633
4070.00	2.31467
4075.00	3.52177
4080.00	4.76994
4085.00	5.98075
4090.00	7.08359
4095.00	8.07178
4100.00	9.1273
4105.00	10.1123
4110.00	11.143
4115.00	12.027
4120.00	12.8575
4125.00	13.6881
4130.00	14.3525
4135.00	15.1778
4140.00	15.8726
4145.00	16.5459
4150.00	17.2219
4155.00	17.8434
4160.00	18.3765
4165.00	18.8694
4170.00	19.2824
4175.00	19.5929
4180.00	19.8942
4185.00	20.0867
4190.00	20.2556
4195.00	20.2851
4200.00	20.3117
4205.00	20.2656
4210.00	20.1717
4215.00	20.0741
4220.00	19.9294
4225.00	19.7292
4230.00	19.5578
4235.00	19.3248
4240.00	19.0145
4245.00	18.6915
4250.00	18.3878
4255.00	18.0969
4260.00	17.6339
4265.00	17.2566
4270.00	16.9214
4275.00	16.541
4280.00	16.273
4285.00	15.9181
4290.00	15.4763
4295.00	15.0743
4300.00	14.7606
4305.00	14.3033
4310.00	13.8918
4315.00	13.4208
4320.00	13.0276
4325.00	12.5469
4330.00	12.0924
4335.00	11.6745
4340.00	11.3029
4345.00	10.8897
4350.00	10.4435
4355.00	10.1381
4360.00	9.68398
4365.00	9.27964
4370.00	8.89387
4375.00	8.44611
4380.00	8.05624
4385.00	7.72723
4390.00	7.25184
4395.00	6.81524
4400.00	6.41356
4405.00	6.02144
4410.00	5.56796
4415.00	5.07675
4420.00	4.67839
4425.00	4.20181
4430.00	3.88657
4435.00	3.53726
4440.00	3.0611
4445.00	2.63694
4450.00	2.24644
4455.00	1.8294
4460.00	1.42346
4465.00	1.03188
4470.00	0.675086
4475.00	0.33648
4480.00	-0.125677
4485.00	-0.432305
4490.00	-0.664545
4495.00	-1.06595
4500.00	-1.45783
4505.00	-1.83238
4510.00	-2.16947
4515.00	-2.44225
4520.00	-2.76645
4525.00	-2.97953
4530.00	-3.29811
4535.00	-3.5411
4540.00	-3.79915
4545.00	-4.07949
4550.00	-4.38863
4555.00	-4.71934
4560.00	-4.89017
4565.00	-5.21882
4570.00	-5.55832
4575.00	-5.82453
4580.00	-6.09035
4585.00	-6.36894
4590.00	-6.54971
4595.00	-6.82172
4600.00	-7.10151
4605.00	-7.32708
4610.00	-7.56508
4615.00	-7.74429
4620.00	-7.9668
4625.00	-8.17143
4630.00	-8.39495
4635.00	-8.66171
4640.00	-8.94552
4645.00	-9.21406
4650.00	-9.45575
4655.00	-9.64704
4660.00	-9.85417
4665.00	-10.045
4670.00	-10.2692
4675.00	-10.5409
4680.00	-10.8029
4685.00	-11.0388
4690.00	-11.1942
4695.00	-11.4084
4700.00	-11.5749
4705.00	-11.7205
4710.00	-11.8777
4715.00	-12.0323
4720.00	-12.2283
4725.00	-12.4396
4730.00	-12.6736
4735.00	-12.8579
4740.00	-13.0806
4745.00	-13.233
4750.00	-13.3614
4755.00	-13.4988
4760.00	-13.5919
4765.00	-13.6931
4770.00	-13.8892
4775.00	-14
4780.00	-14.1698
4785.00	-14.3269
4790.00	-14.4246
4795.00	-14.5038
4800.00	-14.6625
4805.00	-14.8447
4810.00	-15.0437
4815.00	-15.1877
4820.00	-15.418
4825.00	-15.5509
4830.00	-15.7361
4835.00	-15.8765
4840.00	-15.8936
4845.00	-15.992
4850.00	-16.1243
4855.00	-16.239
4860.00	-16.3204
4865.00	-16.4549
4870.00	-16.5978
4875.00	-16.6958
4880.00	-16.7358
4885.00	-16.8463
4890.00	-17.0287
4895.00	-17.1448
4900.00	-17.2799
4905.00	-17.384
4910.00	-17.5652
4915.00	-17.6626
4920.00	-17.8509
4925.00	-17.9678
4930.00	-18.0731
4935.00	-18.1504
4940.00	-18.163
4945.00	-18.2007
4950.00	-18.2739
4955.00	-18.3573
4960.00	-18.4324
4965.00	-18.5787
4970.00	-18.6666
4975.00	-18.7238
4980.00	-18.701
4985.00	-18.5537
4990.00	-18.5392
4995.00	-18.4081
5000.00	-17.8265
5005.00	-16.6735
5010.00	-15.3123
5015.00	-13.8204
5020.00	-12.3072
5025.00	-10.7223
5030.00	-9.20405
5035.00	-7.70209
5040.00	-6.17981
5045.00	-4.73104
5050.00	-3.25226
5055.00	-1.86887
5060.00	-0.571361
5065.00	0.714459
5070.00	2.07721
5075.00	3.46109
5080.00	4.66286
5085.00	5.84502
5090.00	6.92209
5095.00	8.07509
5100.00	9.13903
5105.00	10.0397
5110.00	11.0165
5115.00	11.97
5120.00	12.8849
5125.00	13.7652
5130.00	14.54
5135.00	15.2504
5140.00	15.8941
5145.00	16.4953
5150.00	17.0977
5155.00	17.7928
5160.00	18.2741
5165.00	18.7379
5170.00	19.1379
5175.00	19.5328
5180.00	19.7526
5185.00	19.8937
5190.00	20.0294
5195.00	20.1384
5200.00	20.1578
5205.00	20.1927
5210.00	20.1061
5215.00	19.9669
5220.00	19.8417
5225.00	19.5541
5230.00	19.3389
5235.00	19.0797
5240.00	18.7502
5245.00	18.5543
5250.00	18.2511
5255.00	17.8995
5260.00	17.5481
5265.00	17.2188
5270.00	16.7955
5275.00	16.4146
5280.00	15.9231
5285.00	15.5683
5290.00	15.2008
5295.00	14.7913
5300.00	14.3048
5305.00	13.8231
5310.00	13.3853
5315.00	13.0306
5320.00	12.5976
5325.00	12.1599
5330.00	11.7397
5335.00	11.3397
5340.00	10.8266
5345.00	10.3255
5350.00	9.90074
5355.00	9.49659
5360.00	9.08475
5365.00	8.77532
5370.00	8.33067
5375.00	7.95234
5380.00	7.54189
5385.00	7.15062
5390.00	6.77662
5395.00	6.34382
5400.00	5.95867
5405.00	5.46775
5410.00	5.11774
5415.00	4.78086
5420.00	4.39023
5425.00	4.07801
5430.00	3.65709
5435.00	3.15583
5440.00	2.78778
5445.00	2.42592
5450.00	2.109
5455.00	1.71008
5460.00	1.3117
5465.00	0.966274
5470.00	0.668509
5475.00	0.273718
5480.00	-0.0203791
5485.00	-0.315674
5490.00	-0.664518
5495.00	-1.08342
5500.00	-1.3686
5505.00	-1.70398
5510.00	-2.06703
5515.00	-2.38066
5520.00	-2.84657
5525.00	-3.19156
5530.00	-3.50205
5535.00	-3.82959
5540.00	-4.12875
5545.00	-4.40673
5550.00	-4.67879
5555.00	-5.00671
5560.00	-5.3237
5565.00	-5.62649
5570.00	-5.84215
5575.00	-6.05811
5580.00	-6.36616
5585.00	-6.53409
5590.00	-6.81641
5595.00	-7.03114
5600.00	-7.22002
5605.00	-7.45561
5610.00	-7.75071
5615.00	-7.95946
5620.00	-8.2173
5625.00	-8.47996
5630.00	-8.59392
5635.00	-8.78394
5640.00	-9.08613
5645.00	-9.21818
5650.00	-9.39824
5655.00	-9.61277
5660.00	-9.83208
5665.00	-10.1125
5670.00	-10.2906
5675.00	-10.3765
5680.00	-10.6113
5685.00	-10.8619
5690.00	-11.1312
5695.00	-11.3955
5700.00	-11.6289
5705.00	-11.7996
5710.00	-11.9402
5715.00	-12.0754
5720.00	-12.2321
5725.00	-12.4431
5730.00	-12.528
5735.00	-12.7313
5740.00	-12.8486
5745.00	-13.0767
5750.00	-13.2994
5755.00	-13.3293
5760.00	-13.4174
5765.00	-13.628
5770.00	-13.7781
5775.00	-13.9481
5780.00	-14.0137
5785.00	-14.1428
5790.00	-14.3594
5795.00	-14.4801
5800.00	-14.5712
5805.00	-14.7495
5810.00	-14.888
5815.00	-15.0345
5820.00	-15.1882
5825.00	-15.331
5830.00	-15.5207
5835.00	-15.7001
5840.00	-15.7567
5845.00	-15.8295
5850.00	-16.0262
5855.00	-16.1857
5860.00	-16.2943
5865.00	-16.4445
5870.00	-16.5578
5875.00	-16.7297
5880.00	-16.8145
5885.00	-16.9039
5890.00	-16.9975
5895.00	-17.0949
5900.00	-17.0776
5905.00	-17.285
5910.00	-17.3842
5915.00	-17.3686
5920.00	-17.4288
5925.00	-17.4831
5930.00	-17.6106
5935.00	-17.721
5940.00	-17.9602
5945.00	-18.0532
5950.00	-18.163
5955.00	-18.2969
5960.00	-18.3168
5965.00	-18.4484
5970.00	-18.4618
5975.00	-18.5746
5980.00	-18.6104
5985.00	-18.6952
5990.00	-18.6796
5995.00	-18.6437
6000.00	-18.0124
6005.00	-16.9064
6010.00	-15.3863
6015.00	-13.8826
6020.00	-12.3501
6025.00	-10.809
6030.00	-9.26461
6035.00	-7.80907
6040.00	-6.39852
6045.00	-4.95849
6050.00	-3.61437
6055.00	-2.19915
6060.00	-0.741805
6065.00	0.749079
6070.00	2.05152
6075.00	3.36801
6080.00	4.64468
6085.00	5.92048
6090.00	7.02498
6095.00	8.17644
6100.00	9.25648
6105.00	10.2854
6110.00	11.2551
6115.00	12.1803
6120.00	13.0786
6125.00	13.9001
6130.00	14.7008
6135.00	15.4345
6140.00	16.2259
6145.00	16.9252
6150.00	17.572
6155.00	18.1628
6160.00	18.6946
6165.00	19.1732
6170.00	19.5383
6175.00	19.8582
6180.00	19.9931
6185.00	20.1757
6190.00	20.2176
6195.00	20.3121
6200.00	20.2748
6205.00	20.1843
6210.00	20.0898
6215.00	19.9348
6220.00	19.8303
6225.00	19.6094
6230.00	19.3756
6235.00	19.1171
6240.00	18.8844
6245.00	18.592
6250.00	18.2894
6255.00	17.9121
6260.00	17.6076
6265.00	17.2111
6270.00	16.7973
6275.00	16.3944
6280.00	16.0711
6285.00	15.7014
6290.00	15.3643
6295.00	14.8686
6300.00	14.4442
6305.00	13.9793
6310.00	13.5258
6315.00	13.0958
6320.00	12.7569
6325.00	12.3383
6330.00	12.0096
6335.00	11.4995
6340.00	11.0754
6345.00	10.6587
6350.00	10.2181
6355.00	9.75596
6360.00	9.38378
6365.00	8.96573
6370.00	8.48455
6375.00	8.07772
6380.00	7.68097
6385.00	7.25393
6390.00	6.74716
6395.00	6.35229
6400.00	5.97067
6405.00	5.61409
6410.00	5.2888
6415.00	4.98292
6420.00	4.59831
6425.00	4.22593
6430.00	3.90828
6435.00	3.51308
6440.00	3.02185
6445.00	2.72841
6450.00	2.23694
6455.00	1.8296
6460.00	1.37992
6465.00	1.10638
6470.00	0.733385
6475.00	0.380204
6480.00	0.0929487
6485.00	-0.143718
6490.00	-0.540365
6495.00	-0.910465
6500.00	-1.20857
6505.00	-1.42003
6510.00	-1.72403
6515.00	-2.11131
6520.00	-2.40302
6525.00	-2.66993
6530.00	-2.92764
6535.00	-3.14647
6540.00	-3.42649
6545.00	-3.62603
6550.00	-3.9368
6555.00	-4.24273
6560.00	-4.52681
6565.00	-4.79122
6570.00	-5.05106
6575.00	-5.35487
6580.00	-5.58895
6585.00	-5.85647
6590.00	-6.11909
6595.00	-6.44291
6600.00	-6.66875
6605.00	-6.95946
6610.00	-7.23422
6615.00	-7.46401
6620.00	-7.65334
6625.00	-7.94178
6630.00	-8.1839
6635.00	-8.47613
6640.00	-8.64732
6645.00	-8.75329
6650.00	-8.95798
6655.00	-9.18155
6660.00	-9.33904
6665.00	-9.48078
6670.00	-9.70892
6675.00	-9.9055
6680.00	-10.0955
6685.00	-10.3759
6690.00	-10.5232
6695.00	-10.6909
6700.00	-10.9248
6705.00	-11.0872
6710.00	-11.3471
6715.00	-11.4848
6720.00	-11.5694
6725.00	-11.7636
6730.00	-11.9733
6735.00	-12.197
6740.00	-12.4509
6745.00	-12.6225
6750.00	-12.7638
6755.00	-12.9523
6760.00	-13.1131
6765.00	-13.2972
6770.00	-13.4585
6775.00	-13.5862
6780.00	-13.7405
6785.00	-13.8793
6790.00	-14.0699
6795.00	-14.3026
6800.00	-14.3153
6805.00	-14.4666
6810.00	-14.6334
6815.00	-14.8054
6820.00	-14.9383
6825.00	-15.1717
6830.00	-15.2636
6835.00	-15.4075
6840.00	-15.6114
6845.00	-15.6157
6850.00	-15.6894
6855.00	-15.7864
6860.00	-15.9174
6865.00	-16.1622
6870.00	-16.2556
6875.00	-16.3441
6880.00	-16.4237
6885.00	-16.5522
6890.00	-16.5979
6895.00	-16.6084
6900.00	-16.8059
6905.00	-16.8394
6910.00	-16.9831
6915.00	-17.0207
6920.00	-17.0983
6925.00	-17.1681
6930.00	-17.209
6935.00	-17.2415
6940.00	-17.3757
6945.00	-17.4527
6950.00	-17.5789
6955.00	-17.6487
6960.00	-17.7422
6965.00	-17.8219
6970.00	-17.8237
6975.00	-17.9216
6980.00	-18.0752
6985.00	-18.1653
6990.00	-18.2028
6995.00	-18.1971
7000.00	-17.641
7005.00	-16.6727
7010.00	-15.3859
7015.00	-13.8385
7020.00	-12.271
7025.00	-10.6679
7030.00	-9.08078
7035.00	-7.52557
7040.00	-6.0253
7045.00	-4.46519
7050.00	-3.03047
7055.00	-1.62992
7060.00	-0.23387
7065.00	1.04444
7070.00	2.3873
7075.00	3.72706
7080.00	5.01592
7085.00	6.31582
7090.00	7.43762
7095.00	8.52596
7100.00	9.5142
7105.00	10.4473
7110.00	11.3746
7115.00	12.266
7120.00	13.1863
7125.00	14.0758
7130.00	14.9289
7135.00	15.6966
7140.00	16.5187
7145.00	17.2761
7150.00	17.9534
7155.00	18.6067
7160.00	19.0503
7165.00	19.4802
7170.00	19.8409
7175.00	20.1262
7180.00	20.3261
7185.00	20.4666
7190.00	20.4925
7195.00	20.4503
7200.00	20.386
7205.00	20.267
7210.00	20.1511
7215.00	20.0686
7220.00	19.9463
7225.00	19.7663
7230.00	19.5737
7235.00	19.3041
7240.00	18.974
7245.00	18.7076
7250.00	18.4066
7255.00	18.105
7260.00	17.8249
7265.00	17.516
7270.00	17.0936
7275.00	16.7485
7280.00	16.4029
7285.00	16.0569
7290.00	15.6099
7295.00	15.1596
7300.00	14.7892
7305.00	14.3072
7310.00	13.974
7315.00	13.5386
7320.00	13.1073
7325.00	12.658
7330.00	12.1705
7335.00	11.7405
7340.00	11.2967
7345.00	10.8841
7350.00	10.4865
7355.00	10.1419
7360.00	9.74858
7365.00	9.31592
7370.00	8.93527
7375.00	8.52709
7380.00	8.09415
7385.00	7.77883
7390.00	7.40759
7395.00	7.11721
7400.00	6.69844
7405.00	6.32593
7410.00	5.8595
7415.00	5.39598
7420.00	4.97444
7425.00	4.62566
7430.00	4.29427
7435.00	3.81675
7440.00	3.49191
7445.00	3.07276
7450.00	2.67366
7455.00	2.26637
7460.00	1.8867
7465.00	1.55811
7470.00	1.07873
7475.00	0.730366
7480.00	0.394976
7485.00	0.0187931
7490.00	-0.380987
7495.00	-0.683947
7500.00	-0.991591
7505.00	-1.3428
7510.00	-1.60642
7515.00	-1.87866
7520.00	-2.21987
7525.00	-2.5051
7530.00	-2.78804
7535.00	-3.01208
7540.00	-3.35801
7545.00	-3.63874
7550.00	-4.03131
7555.00	-4.32779
7560.00	-4.67769
7565.00	-4.92702
7570.00	-5.26947
7575.00	-5.57331
7580.00	-5.80304
7585.00	-6.00542
7590.00	-6.2138
7595.00	-6.58061
7600.00	-6.74896
7605.00	-6.95732
7610.00	-7.18856
7615.00	-7.44916
7620.00	-7.69243
7625.00	-7.78458
7630.00	-7.95934
7635.00	-8.19532
7640.00	-8.44706
7645.00	-8.68237
7650.00	-8.83294
7655.00	-9.06464
7660.00	-9.30816
7665.00	-9.50108
7670.00	-9.67472
7675.00	-9.9097
7680.00	-10.1343
7685.00	-10.284
7690.00	-10.5061
7695.00	-10.8372
7700.00	-10.9035
7705.00	-11.0724
7710.00	-11.2857
7715.00	-11.4951
7720.00	-11.618
7725.00	-11.8467
7730.00	-12
7735.00	-12.2036
7740.00	-12.4174
7745.00	-12.6099
7750.00	-12.7219
7755.00	-12.862
7760.00	-13.0187
7765.00	-13.0942
7770.00	-13.2802
7775.00	-13.4126
7780.00	-13.6236
7785.00	-13.761
7790.00	-13.9896
7795.00	-14.0555
7800.00	-14.2415
7805.00	-14.3959
7810.00	-14.4473
7815.00	-14.5592
7820.00	-14.6905
7825.00	-14.8787
7830.00	-15.0786
7835.00	-15.2935
7840.00	-15.3689
7845.00	-15.4367
7850.00	-15.6596
7855.00	-15.7727
7860.00	-15.8307
7865.00	-15.9661
7870.00	-16.1141
7875.00	-16.2998
7880.00	-16.3926
7885.00	-16.5679
7890.00	-16.5946
7895.00	-16.6973
7900.00	-16.7197
7905.00	-16.8055
7910.00	-17.0051
7915.00	-17.0711
7920.00	-17.1742
7925.00	-17.2364
7930.00	-17.3536
7935.00	-17.5203
7940.00	-17.6485
7945.00	-17.7157
7950.00	-17.7763
7955.00	-17.8657
7960.00	-17.8806
7965.00	-18.0646
7970.00	-18.0858
7975.00	-18.1137
7980.00	-18.1825
7985.00	-18.2882
7990.00	-18.2827
7995.00	-18.1641
8000.00	-17.6726
8005.00	-16.5306
8010.00	-15.188
8015.00	-13.6954
8020.00	-12.0767
8025.00	-10.458
8030.00	-8.86123
8035.00	-7.30174
8040.00	-5.78451
8045.00	-4.34029
8050.00	-2.88746
8055.00	-1.51432
8060.00	-0.121089
8065.00	1.23339
8070.00	2.57485
8075.00	3.7778
8080.00	5.07033
8085.00	6.22486
8090.00	7.39949
8095.00	8.52661
8100.00	9.58913
8105.00	10.5323
8110.00	11.4598
8115.00	12.4039
8120.00	13.3235
8125.00	14.2737
8130.00	14.9757
8135.00	15.7431
8140.00	16.495
8145.00	17.2417
8150.00	17.8306
8155.00	18.3737
8160.00	18.8581
8165.00	19.2898
8170.00	19.7351
8175.00	20.0659
8180.00	20.333
8185.00	20.4729
8190.00	20.4807
8195.00	20.514
8200.00	20.5658
8205.00	20.4987
8210.00	20.482
8215.00	20.2703
8220.00	20.106
8225.00	19.8619
8230.00	19.7165
8235.00	19.4502
8240.00	19.1492
8245.00	18.8915
8250.00	18.6027
8255.00	18.2991
8260.00	18.0083
8265.00	17.6548
8270.00	17.3366
8275.00	16.9934
8280.00	16.6058
8285.00	16.2701
8290.00	15.8193
8295.00	15.3874
8300.00	14.9287
8305.00	14.4896
8310.00	14.0463
8315.00	13.643
8320.00	13.2756
8325.00	12.8663
8330.00	12.4279
8335.00	12.0028
8340.00	11.5852
8345.00	11.1263
8350.00	10.5865
8355.00	10.07
8360.00	9.7189
8365.00	9.34167
8370.00	8.82727
8375.00	8.38617
8380.00	7.9542
8385.00	7.53482
8390.00	7.16612
8395.00	6.63315
8400.00	6.22782
8405.00	5.87176
8410.00	5.51196
8415.00	5.14441
8420.00	4.8005
8425.00	4.4079
8430.00	3.94962
8435.00	3.64211
8440.00	3.15546
8445.00	2.80494
8450.00	2.46323
8455.00	2.13383
8460.00	1.77615
8465.00	1.32744
8470.00	0.984812
8475.00	0.57588
8480.00	0.216587
8485.00	-0.172365
8490.00	-0.566148
8495.00	-0.938042
8500.00	-1.28586
8505.00	-1.59016
8510.00	-1.9165
8515.00	-2.28016
8520.00	-2.64244
8525.00	-2.9029
8530.00	-3.12419
8535.00	-3.41519
8540.00	-3.65522
8545.00	-4.0374
8550.00	-4.34638
8555.00	-4.59823
8560.00	-4.94296
8565.00	-5.1745
8570.00	-5.42225
8575.00	-5.70206
8580.00	-5.92766
8585.00	-6.24875
8590.00	-6.46778
8595.00	-6.74361
8600.00	-7.06181
8605.00	-7.33508
8610.00	-7.69908
8615.00	-7.8168
8620.00	-8.03643
8625.00	-8.29094
8630.00	-8.54624
8635.00	-8.72791
8640.00	-8.957
8645.00	-9.18504
8650.00	-9.42963
8655.00	-9.58855
8660.00	-9.78842
8665.00	-10.0208
8670.00	-10.1556
8675.00	-10.3206
8680.00	-10.4822
8685.00	-10.7326
8690.00	-10.84
8695.00	-11.0415
8700.00	-11.2054
8705.00	-11.3135
8710.00	-11.4983
8715.00	-11.5772
8720.00	-11.7924
8725.00	-11.9599
8730.00	-12.15
8735.00	-12.2861
8740.00	-12.4655
8745.00	-12.6925
8750.00	-12.8793
8755.00	-13.0955
8760.00	-13.2857
8765.00	-13.4657
8770.00	-13.6364
8775.00	-13.8512
8780.00	-14.0796
8785.00	-14.2108
8790.00	-14.3551
8795.00	-14.4674
8800.00	-14.5686
8805.00	-14.7689
8810.00	-14.9011
8815.00	-15.0026
8820.00	-15.0896
8825.00	-15.2378
8830.00	-15.3843
8835.00	-15.4856
8840.00	-15.6642
8845.00	-15.8293
8850.00	-15.8642
8855.00	-15.9568
8860.00	-16.132
8865.00	-16.281
8870.00	-16.345
8875.00	-16.4508
8880.00	-16.6116
8885.00	-16.682
8890.00	-16.894
8895.00	-17.0585
8900.00	-17.1061
8905.00	-17.1401
8910.00	-17.2494
8915.00	-17.3347
8920.00	-17.5252
8925.00	-17.5173
8930.00	-17.5452
8935.00	-17.6927
8940.00	-17.8168
8945.00	-17.9765
8950.00	-18.1334
8955.00	-18.2002
8960.00	-18.2735
8965.00	-18.3788
8970.00	-18.5086
8975.00	-18.468
8980.00	-18.497
8985.00	-18.4838
8990.00	-18.5156
8995.00	-18.3824
9000.00	-17.9609
9005.00	-16.8906
9010.00	-15.5995
9015.00	-14.1357
9020.00	-12.5822
9025.00	-10.9523
9030.00	-9.42422
9035.00	-7.93523
9040.00	-6.38963
9045.00	-4.86304
9050.00	-3.49348
9055.00	-2.14282
9060.00	-0.835406
9065.00	0.577387
9070.00	1.87951
9075.00	3.0864
9080.00	4.27754
9085.00	5.46763
9090.00	6.70049
9095.00	7.79695
9100.00	8.86246
9105.00	9.86516
9110.00	10.9381
9115.00	11.8119
9120.00	12.7077
9125.00	13.5707
9130.00	14.3999
9135.00	15.0544
9140.00	15.7002
9145.00	16.4783
9150.00	17.231
9155.00	17.6723
9160.00	18.1219
9165.00	18.6097
9170.00	18.8519
9175.00	19.0787
9180.00	19.3877
9185.00	19.5127
9190.00	19.5072
9195.00	19.5854
9200.00	19.5508
9205.00	19.5502
9210.00	19.5016
9215.00	19.4142
9220.00	19.2086
9225.00	19.0062
9230.00	18.7584
9235.00	18.5004
9240.00	18.2988
9245.00	18.0736
9250.00	17.7879
9255.00	17.4564
9260.00	17.0969
9265.00	16.7689
9270.00	16.4431
9275.00	16.1412
9280.00	15.8126
9285.00	15.4994
9290.00	15.1344
9295.00	14.7709
9300.00	14.3651
9305.00	14.0698
9310.00	13.6467
9315.00	13.2265
9320.00	12.7915
9325.00	12.3343
9330.00	11.9885
9335.00	11.4893
9340.00	11.0356
9345.00	10.6754
9350.00	10.2899
9355.00	9.7944
9360.00	9.39651
9365.00	9.02529
9370.00	8.61686
9375.00	8.20992
9380.00	7.72561
9385.00	7.36407
9390.00	6.91188
9395.00	6.45681
9400.00	6.06473
9405.00	5.60693
9410.00	5.28672
9415.00	4.81927
9420.00	4.44228
9425.00	3.9587
9430.00	3.47101
9435.00	3.07143
9440.00	2.68559
9445.00	2.27273
9450.00	1.90554
9455.00	1.59255
9460.00	1.2584
9465.00	0.927047
9470.00	0.558872
9475.00	0.231887
9480.00	-0.00555597
9485.00	-0.271725
9490.00	-0.559376
9495.00	-0.840124
9500.00	-1.1715
9505.00	-1.54408
9510.00	-1.87939
9515.00	-2.28175
9520.00	-2.67885
9525.00	-3.02312
9530.00	-3.31547
9535.00	-3.59608
9540.00	-3.94482
9545.00	-4.21059
9550.00	-4.44542
9555.00	-4.63052
9560.00	-4.98076
9565.00	-5.16043
9570.00	-5.51452
9575.00	-5.71077
9580.00	-5.93987
9585.00	-6.08922
9590.00	-6.451
9595.00	-6.71976
9600.00	-6.97914
9605.00	-7.1601
9610.00	-7.41917
9615.00	-7.66545
9620.00	-7.95268
9625.00	-8.14998
9630.00	-8.37128
9635.00	-8.58356
9640.00	-8.80085
9645.00	-9.03576
9650.00	-9.22969
9655.00	-9.44796
9660.00	-9.73184
9665.00	-9.95236
9670.00	-10.1552
9675.00	-10.3028
9680.00	-10.5362
9685.00	-10.72
9690.00	-10.9597
9695.00	-11.1886
9700.00	-11.4122
9705.00	-11.574
9710.00	-11.6496
9715.00	-11.8095
9720.00	-11.9535
9725.00	-12.0043
9730.00	-12.2555
9735.00	-12.4598
9740.00	-12.5868
9745.00	-12.8279
9750.00	-12.9881
9755.00	-13.0666
9760.00	-13.2247
9765.00	-13.4414
9770.00	-13.5839
9775.00	-13.6772
9780.00	-13.8136
9785.00	-13.9321
9790.00	-14.1086
9795.00	-14.1451
9800.00	-14.3571
9805.00	-14.5742
9810.00	-14.6734
9815.00	-14.8589
9820.00	-14.9078
9825.00	-14.9824
9830.00	-15.1107
9835.00	-15.2262
9840.00	-15.3521
9845.00	-15.3298
9850.00	-15.4365
9855.00	-15.6069
9860.00	-15.769
9865.00	-15.9148
9870.00	-16.0724
9875.00	-16.2972
9880.00	-16.3947
9885.00	-16.596
9890.00	-16.7423
9895.00	-16.8783
9900.00	-16.9613
9905.00	-17.1017
9910.00	-17.1449
9915.00	-17.3106
9920.00	-17.4379
9925.00	-17.5131
9930.00	-17.5632
9935.00	-17.7133
9940.00	-17.8922
9945.00	-17.9088
9950.00	-18.0287
9955.00	-18.211
[truncated: 56 more rows]
