# Supplementary material for: Abnormal developmental trajectory and vulnerability to cardiac arrhythmias in tetralogy of Fallot with DiGeorge syndrome
Source: Commun Biol. 2023 Sep 22;6:969. doi: 10.1038/s42003-023-05344-6 (PMC10516936; doi:10.1038/s42003-023-05344-6)
Supplement: Supplementary file 6 — Supplementary Data 3 [file 42003_2023_5344_MOESM6_ESM.zip › Supplementary Data3_CAS Measurement/Batch39/Control2_A2 4955/1A-wave.csv]

1A : V(t) = D'(t) / BackgroundImage *100
D'(t) = WaveFiltered Value( Pixel-Filter=(3 x 3) Tcnst-Filter=10)
average	1.00
frm num	2048
position	[82][48]
background	397.67
total pixel	9
time	value1
0.00	0
5.00	-0.265437
10.00	-0.521095
15.00	-0.865745
20.00	-1.10328
25.00	-1.33104
30.00	-1.53602
35.00	-1.72609
40.00	-1.90833
45.00	-2.09469
50.00	-2.32669
55.00	-2.54945
60.00	-2.67171
65.00	-2.87394
70.00	-3.00287
75.00	-3.13566
80.00	-3.26356
85.00	-3.41499
90.00	-3.55128
95.00	-3.66276
100.00	-3.79663
105.00	-3.94504
110.00	-4.01156
115.00	-4.19437
120.00	-4.33095
125.00	-4.49579
130.00	-4.64973
135.00	-4.79666
140.00	-4.90654
145.00	-5.04176
150.00	-5.17184
155.00	-5.24421
160.00	-5.22552
165.00	-5.33163
170.00	-5.45508
175.00	-5.4628
180.00	-5.5368
185.00	-5.53355
190.00	-5.63401
195.00	-5.67693
200.00	-5.73231
205.00	-5.74025
210.00	-5.77254
215.00	-5.79322
220.00	-5.7755
225.00	-5.7875
230.00	-5.83742
235.00	-5.85161
240.00	-5.81409
245.00	-5.76914
250.00	-5.73707
255.00	-5.83394
260.00	-5.83451
265.00	-5.79032
270.00	-5.7729
275.00	-5.74045
280.00	-5.80066
285.00	-5.78779
290.00	-5.77621
295.00	-5.79652
300.00	-5.84833
305.00	-5.83349
310.00	-5.77263
315.00	-5.77654
320.00	-5.79402
325.00	-5.84888
330.00	-5.92898
335.00	-5.91166
340.00	-5.90166
345.00	-5.9234
350.00	-5.95973
355.00	-5.99521
360.00	-6.07186
365.00	-6.05702
370.00	-6.08837
375.00	-6.08864
380.00	-6.05256
385.00	-6.0173
390.00	-6.02467
395.00	-5.99779
400.00	-5.97359
405.00	-5.9099
410.00	-5.91963
415.00	-5.8809
420.00	-5.90471
425.00	-5.99879
430.00	-6.01081
435.00	-6.02722
440.00	-6.04479
445.00	-6.00471
450.00	-6.00497
455.00	-5.99681
460.00	-5.96712
465.00	-5.97114
470.00	-5.9021
475.00	-6.0188
480.00	-6.03161
485.00	-6.05991
490.00	-6.04906
495.00	-6.04488
500.00	-6.03274
505.00	-5.9771
510.00	-5.9885
515.00	-5.95405
520.00	-5.92585
525.00	-5.88649
530.00	-5.83989
535.00	-5.86222
540.00	-5.85716
545.00	-5.78556
550.00	-5.81332
555.00	-5.788
560.00	-5.80434
565.00	-5.84419
570.00	-5.86609
575.00	-5.84668
580.00	-5.8348
585.00	-5.80454
590.00	-5.75217
595.00	-5.73577
600.00	-5.82998
605.00	-5.82256
610.00	-5.81588
615.00	-5.85458
620.00	-5.90338
625.00	-5.96406
630.00	-5.91809
635.00	-5.95774
640.00	-5.96269
645.00	-5.95038
650.00	-5.96166
655.00	-5.93269
660.00	-5.93456
665.00	-5.89992
670.00	-5.91345
675.00	-5.89768
680.00	-5.86673
685.00	-5.85843
690.00	-5.89846
695.00	-5.92052
700.00	-5.83699
705.00	-5.79534
710.00	-5.77742
715.00	-5.73893
720.00	-5.76856
725.00	-5.73096
730.00	-5.72227
735.00	-5.71444
740.00	-5.72137
745.00	-5.6857
750.00	-5.73741
755.00	-5.70293
760.00	-5.71101
765.00	-5.73505
770.00	-5.70918
775.00	-5.71664
780.00	-5.72055
785.00	-5.65423
790.00	-5.63924
795.00	-5.67045
800.00	-5.67899
805.00	-5.65873
810.00	-5.70196
815.00	-5.66823
820.00	-5.58758
825.00	-5.56249
830.00	-5.56505
835.00	-5.57854
840.00	-5.54318
845.00	-5.5365
850.00	-5.54166
855.00	-5.50161
860.00	-5.46556
865.00	-5.51414
870.00	-5.55786
875.00	-5.49663
880.00	-5.53372
885.00	-5.51961
890.00	-5.53205
895.00	-5.54045
900.00	-5.5564
905.00	-5.52884
910.00	-5.53477
915.00	-5.50938
920.00	-5.48372
925.00	-5.42711
930.00	-5.30351
935.00	-5.16992
940.00	-4.92395
945.00	-4.68582
950.00	-4.5637
955.00	-4.44541
960.00	-4.28028
965.00	-4.17357
970.00	-4.11106
975.00	-4.02407
980.00	-3.96254
985.00	-3.94349
990.00	-3.87604
995.00	-3.82652
1000.00	-3.79592
1005.00	-3.78515
1010.00	-3.78663
1015.00	-3.84664
1020.00	-3.83079
1025.00	-3.86682
1030.00	-3.81543
1035.00	-3.77197
1040.00	-3.79153
1045.00	-3.76164
1050.00	-3.7515
1055.00	-3.84017
1060.00	-3.88364
1065.00	-3.90321
1070.00	-3.93759
1075.00	-4.0775
1080.00	-4.15592
1085.00	-4.17062
1090.00	-4.16987
1095.00	-4.23626
1100.00	-4.26807
1105.00	-4.2967
1110.00	-4.4007
1115.00	-4.50547
1120.00	-4.68638
1125.00	-4.78494
1130.00	-4.93791
1135.00	-5.00852
1140.00	-5.12516
1145.00	-5.1547
1150.00	-5.20084
1155.00	-5.27869
1160.00	-5.30684
1165.00	-5.41041
1170.00	-5.50083
1175.00	-5.56265
1180.00	-5.57079
1185.00	-5.62841
1190.00	-5.73056
1195.00	-5.75264
1200.00	-5.71384
1205.00	-5.72642
1210.00	-5.707
1215.00	-5.68953
1220.00	-5.72968
1225.00	-5.71553
1230.00	-5.7475
1235.00	-5.76789
1240.00	-5.8058
1245.00	-5.82594
1250.00	-5.85525
1255.00	-5.83972
1260.00	-5.81735
1265.00	-5.77767
1270.00	-5.87328
1275.00	-5.8755
1280.00	-5.84956
1285.00	-5.82901
1290.00	-5.83286
1295.00	-5.88383
1300.00	-5.90735
1305.00	-5.85587
1310.00	-5.85704
1315.00	-5.84133
1320.00	-5.79645
1325.00	-5.82871
1330.00	-5.84936
1335.00	-5.84559
1340.00	-5.78632
1345.00	-5.77209
1350.00	-5.85987
1355.00	-5.82711
1360.00	-5.78925
1365.00	-5.79428
1370.00	-5.77088
1375.00	-5.7526
1380.00	-5.72219
1385.00	-5.69761
1390.00	-5.64196
1395.00	-5.65334
1400.00	-5.67756
1405.00	-5.63229
1410.00	-5.61391
1415.00	-5.64486
1420.00	-5.61963
1425.00	-5.56619
1430.00	-5.5628
1435.00	-5.57651
1440.00	-5.56929
1445.00	-5.59633
1450.00	-5.56198
1455.00	-5.55901
1460.00	-5.57031
1465.00	-5.53856
1470.00	-5.51279
1475.00	-5.56503
1480.00	-5.5869
1485.00	-5.58702
1490.00	-5.5592
1495.00	-5.58444
1500.00	-5.59599
1505.00	-5.56727
1510.00	-5.55259
1515.00	-5.60923
1520.00	-5.60433
1525.00	-5.54963
1530.00	-5.60936
1535.00	-5.62121
1540.00	-5.60673
1545.00	-5.6384
1550.00	-5.56911
1555.00	-5.55705
1560.00	-5.51266
1565.00	-5.55932
1570.00	-5.56221
1575.00	-5.62348
1580.00	-5.67024
1585.00	-5.71232
1590.00	-5.72226
1595.00	-5.72561
1600.00	-5.70907
1605.00	-5.69419
1610.00	-5.74505
1615.00	-5.79083
1620.00	-5.79571
1625.00	-5.82525
1630.00	-5.79875
1635.00	-5.82519
1640.00	-5.79589
1645.00	-5.75836
1650.00	-5.76369
1655.00	-5.78525
1660.00	-5.76275
1665.00	-5.75646
1670.00	-5.70331
1675.00	-5.65827
1680.00	-5.68478
1685.00	-5.69747
1690.00	-5.68375
1695.00	-5.69933
1700.00	-5.66866
1705.00	-5.72208
1710.00	-5.76177
1715.00	-5.81426
1720.00	-5.79445
1725.00	-5.84926
1730.00	-5.88462
1735.00	-5.8857
1740.00	-5.96212
1745.00	-6.02252
1750.00	-5.97908
1755.00	-5.93999
1760.00	-5.89363
1765.00	-5.82955
1770.00	-5.85012
1775.00	-5.83789
1780.00	-5.88277
1785.00	-5.84772
1790.00	-5.79103
1795.00	-5.79868
1800.00	-5.73292
1805.00	-5.67654
1810.00	-5.6649
1815.00	-5.69914
1820.00	-5.68525
1825.00	-5.77054
1830.00	-5.71597
1835.00	-5.71437
1840.00	-5.74086
1845.00	-5.75633
1850.00	-5.72554
1855.00	-5.76209
1860.00	-5.75308
1865.00	-5.76732
1870.00	-5.74382
1875.00	-5.75061
1880.00	-5.77907
1885.00	-5.77394
1890.00	-5.6939
1895.00	-5.67494
1900.00	-5.67744
1905.00	-5.61542
1910.00	-5.62387
1915.00	-5.61192
1920.00	-5.63748
1925.00	-5.59902
1930.00	-5.49176
1935.00	-5.27228
1940.00	-5.0552
1945.00	-4.91011
1950.00	-4.7963
1955.00	-4.69667
1960.00	-4.62096
1965.00	-4.52769
1970.00	-4.38227
1975.00	-4.24021
1980.00	-4.1906
1985.00	-4.16271
1990.00	-4.12364
1995.00	-4.10803
2000.00	-4.06884
2005.00	-4.06151
2010.00	-4.02697
2015.00	-3.95956
2020.00	-3.96595
2025.00	-3.97171
2030.00	-3.94894
2035.00	-3.98992
2040.00	-3.9374
2045.00	-3.95997
2050.00	-3.93838
2055.00	-3.92174
2060.00	-3.9878
2065.00	-4.10872
2070.00	-4.19519
2075.00	-4.27022
2080.00	-4.32937
2085.00	-4.37143
2090.00	-4.38972
2095.00	-4.45927
2100.00	-4.57775
2105.00	-4.69555
2110.00	-4.74849
2115.00	-4.87437
2120.00	-5.03236
2125.00	-5.16338
2130.00	-5.30644
2135.00	-5.39329
2140.00	-5.46866
2145.00	-5.5309
2150.00	-5.52824
2155.00	-5.53424
2160.00	-5.49213
2165.00	-5.44864
2170.00	-5.44862
2175.00	-5.52125
2180.00	-5.56706
2185.00	-5.63343
2190.00	-5.71273
2195.00	-5.77012
2200.00	-5.84972
2205.00	-5.86268
2210.00	-5.89949
2215.00	-5.90188
2220.00	-5.91242
2225.00	-5.95823
2230.00	-5.97152
2235.00	-5.96671
2240.00	-5.95679
2245.00	-5.9786
2250.00	-6.00103
2255.00	-6.04915
2260.00	-6.02261
2265.00	-6.05461
2270.00	-6.10855
2275.00	-6.11239
2280.00	-6.13541
2285.00	-6.1198
2290.00	-6.12531
2295.00	-6.08556
2300.00	-6.04979
2305.00	-6.04554
2310.00	-6.02215
2315.00	-6.03184
2320.00	-6.03497
2325.00	-6.04338
2330.00	-6.06491
2335.00	-6.01444
2340.00	-6.0724
2345.00	-6.06868
2350.00	-6.0346
2355.00	-6.01231
2360.00	-5.97269
2365.00	-5.97335
2370.00	-5.95159
2375.00	-5.97672
2380.00	-5.99933
2385.00	-6.0616
2390.00	-6.02822
2395.00	-5.99819
2400.00	-6.0438
2405.00	-6.07367
2410.00	-6.06703
2415.00	-6.06385
2420.00	-6.06657
2425.00	-6.03829
2430.00	-6.02401
2435.00	-6.08101
2440.00	-6.06805
2445.00	-6.0955
2450.00	-6.04477
2455.00	-6.06057
2460.00	-6.0776
2465.00	-6.146
2470.00	-6.15728
2475.00	-6.1758
2480.00	-6.22601
2485.00	-6.24046
2490.00	-6.20037
2495.00	-6.18944
2500.00	-6.19078
2505.00	-6.15567
2510.00	-6.12686
2515.00	-6.14563
2520.00	-6.08988
2525.00	-6.07045
2530.00	-6.07251
2535.00	-6.04363
2540.00	-6.01206
2545.00	-5.97246
2550.00	-5.95079
2555.00	-5.90894
2560.00	-5.91039
2565.00	-5.94802
2570.00	-5.88968
2575.00	-5.9182
2580.00	-5.94387
2585.00	-5.96977
2590.00	-6.00705
2595.00	-6.00987
2600.00	-6.03755
2605.00	-6.03452
2610.00	-6.07091
2615.00	-6.05616
2620.00	-6.08201
2625.00	-6.11086
2630.00	-6.12285
2635.00	-6.08894
2640.00	-6.08077
2645.00	-6.13768
2650.00	-6.12464
2655.00	-6.09055
2660.00	-6.10737
2665.00	-6.12251
2670.00	-6.14172
2675.00	-6.12827
2680.00	-6.11338
2685.00	-6.08041
2690.00	-6.03678
2695.00	-6.00309
2700.00	-5.97836
2705.00	-5.99801
2710.00	-6.05482
2715.00	-6.0361
2720.00	-6.05556
2725.00	-6.04235
2730.00	-6.0137
2735.00	-5.98511
2740.00	-5.98174
2745.00	-5.934
2750.00	-5.94691
2755.00	-5.96413
2760.00	-5.9852
2765.00	-5.97344
2770.00	-5.98241
2775.00	-5.92622
2780.00	-5.92594
2785.00	-5.9704
2790.00	-5.96011
2795.00	-5.95924
2800.00	-5.95566
2805.00	-5.96082
2810.00	-5.9962
2815.00	-5.93863
2820.00	-5.95667
2825.00	-5.94217
2830.00	-5.94309
2835.00	-5.90201
2840.00	-5.91254
2845.00	-5.89407
2850.00	-5.88304
2855.00	-5.87031
2860.00	-5.83651
2865.00	-5.89829
2870.00	-5.88125
2875.00	-5.87708
2880.00	-5.87613
2885.00	-5.83336
2890.00	-5.85355
2895.00	-5.89965
2900.00	-5.9188
2905.00	-5.84382
2910.00	-5.84899
2915.00	-5.88996
2920.00	-5.81508
2925.00	-5.80077
2930.00	-5.67892
2935.00	-5.51617
2940.00	-5.36969
2945.00	-5.15404
2950.00	-4.97951
2955.00	-4.83362
2960.00	-4.72187
2965.00	-4.60173
2970.00	-4.48523
2975.00	-4.39714
2980.00	-4.33184
2985.00	-4.28144
2990.00	-4.28079
2995.00	-4.23829
3000.00	-4.24196
3005.00	-4.19496
3010.00	-4.12193
3015.00	-4.10929
3020.00	-4.07836
3025.00	-4.07287
3030.00	-4.05396
3035.00	-4.1012
3040.00	-4.09622
3045.00	-4.11689
3050.00	-4.11872
3055.00	-4.12317
3060.00	-4.17187
3065.00	-4.19056
3070.00	-4.26326
3075.00	-4.26723
3080.00	-4.34344
3085.00	-4.37291
3090.00	-4.45532
3095.00	-4.49875
3100.00	-4.53784
3105.00	-4.65684
3110.00	-4.74438
3115.00	-4.83435
3120.00	-4.96282
3125.00	-5.13711
3130.00	-5.24927
3135.00	-5.31949
3140.00	-5.36312
3145.00	-5.38283
3150.00	-5.37542
3155.00	-5.45537
3160.00	-5.4882
3165.00	-5.50938
3170.00	-5.5899
3175.00	-5.61487
3180.00	-5.66808
3185.00	-5.72156
3190.00	-5.78086
3195.00	-5.79233
3200.00	-5.86411
3205.00	-5.88402
3210.00	-5.90193
3215.00	-5.90129
3220.00	-5.90909
3225.00	-5.92729
3230.00	-5.98838
3235.00	-5.9735
3240.00	-5.98805
3245.00	-5.97042
3250.00	-5.96292
3255.00	-5.97853
3260.00	-5.93391
3265.00	-5.98315
3270.00	-5.95204
3275.00	-5.92682
3280.00	-5.8734
3285.00	-5.86164
3290.00	-5.93767
3295.00	-5.95301
3300.00	-6.0255
3305.00	-6.00132
3310.00	-6.01588
3315.00	-5.96473
3320.00	-5.92707
3325.00	-5.95744
3330.00	-5.9736
3335.00	-5.96579
3340.00	-5.95317
3345.00	-6.02005
3350.00	-6.04113
3355.00	-6.02377
3360.00	-6.03609
3365.00	-6.02203
3370.00	-5.93394
3375.00	-5.8826
3380.00	-5.91462
3385.00	-5.90433
3390.00	-5.95933
3395.00	-5.91662
3400.00	-5.95642
3405.00	-5.98944
3410.00	-6.0024
3415.00	-5.99451
3420.00	-5.9427
3425.00	-5.9268
3430.00	-5.89852
3435.00	-5.93734
3440.00	-5.9108
3445.00	-5.92045
3450.00	-5.95148
3455.00	-5.96544
3460.00	-5.92492
3465.00	-5.95271
3470.00	-5.8939
3475.00	-5.89127
3480.00	-5.87772
3485.00	-5.85435
3490.00	-5.87523
3495.00	-5.88844
3500.00	-6.0037
3505.00	-5.95097
3510.00	-5.91748
3515.00	-5.92646
3520.00	-5.92895
3525.00	-5.9312
3530.00	-5.92483
3535.00	-5.95543
3540.00	-6.00532
3545.00	-6.06698
3550.00	-6.0638
3555.00	-6.10006
3560.00	-6.0824
3565.00	-6.09165
3570.00	-6.11115
3575.00	-6.05885
3580.00	-6.03972
3585.00	-6.10074
3590.00	-6.06066
3595.00	-6.05811
3600.00	-6.06979
3605.00	-6.11663
3610.00	-6.08613
3615.00	-6.06148
3620.00	-6.084
3625.00	-6.04559
3630.00	-6.07808
3635.00	-6.071
3640.00	-6.07022
3645.00	-6.06392
3650.00	-6.0387
3655.00	-6.06349
3660.00	-6.07464
3665.00	-6.0176
3670.00	-5.97745
3675.00	-5.97764
3680.00	-6.03928
3685.00	-5.96623
3690.00	-5.94798
3695.00	-5.97067
3700.00	-5.9883
3705.00	-5.9427
3710.00	-5.94636
3715.00	-5.94966
3720.00	-5.93865
3725.00	-5.94551
3730.00	-5.99639
3735.00	-5.98351
3740.00	-5.9803
3745.00	-5.99696
3750.00	-5.99799
3755.00	-5.98495
3760.00	-5.95086
3765.00	-5.99282
3770.00	-6.01941
3775.00	-6.0629
3780.00	-6.10484
3785.00	-6.11464
3790.00	-6.16817
3795.00	-6.14649
3800.00	-6.17168
3805.00	-6.10215
3810.00	-6.10384
3815.00	-6.14168
3820.00	-6.12265
3825.00	-6.09435
3830.00	-6.08564
3835.00	-6.06104
3840.00	-6.06125
3845.00	-6.0782
3850.00	-6.0767
3855.00	-6.07255
3860.00	-6.09396
3865.00	-6.10206
3870.00	-6.08419
3875.00	-6.06812
3880.00	-6.03689
3885.00	-5.97804
3890.00	-5.95302
3895.00	-5.92771
3900.00	-5.91611
3905.00	-5.87493
3910.00	-5.84346
3915.00	-5.85146
3920.00	-5.76925
3925.00	-5.71761
3930.00	-5.65716
3935.00	-5.47982
3940.00	-5.29507
3945.00	-5.12041
3950.00	-4.95484
3955.00	-4.78347
3960.00	-4.68232
3965.00	-4.57173
3970.00	-4.48896
3975.00	-4.46197
3980.00	-4.38739
3985.00	-4.28953
3990.00	-4.25454
3995.00	-4.21467
4000.00	-4.18158
4005.00	-4.12106
4010.00	-4.04145
4015.00	-3.98098
4020.00	-3.9042
4025.00	-3.91333
4030.00	-3.84611
4035.00	-3.85826
4040.00	-3.88596
4045.00	-3.90809
4050.00	-4.00904
4055.00	-4.0468
4060.00	-4.07241
4065.00	-4.14296
4070.00	-4.16174
4075.00	-4.17027
4080.00	-4.19471
4085.00	-4.25023
4090.00	-4.29182
4095.00	-4.35439
4100.00	-4.45262
4105.00	-4.60809
4110.00	-4.66977
4115.00	-4.75043
4120.00	-4.86214
4125.00	-4.94313
4130.00	-5.03837
4135.00	-5.08776
4140.00	-5.21324
4145.00	-5.28984
4150.00	-5.34482
4155.00	-5.42783
4160.00	-5.45225
4165.00	-5.49378
4170.00	-5.56189
4175.00	-5.5701
4180.00	-5.63338
4185.00	-5.69591
4190.00	-5.73543
4195.00	-5.75423
4200.00	-5.7516
4205.00	-5.78275
4210.00	-5.78285
4215.00	-5.81088
4220.00	-5.79419
4225.00	-5.83227
4230.00	-5.88329
4235.00	-5.8426
4240.00	-5.86466
4245.00	-5.83421
4250.00	-5.79564
4255.00	-5.8168
4260.00	-5.82746
4265.00	-5.86221
4270.00	-5.88789
4275.00	-5.82718
4280.00	-5.80328
4285.00	-5.86
4290.00	-5.8859
4295.00	-5.8701
4300.00	-5.8419
4305.00	-5.77462
4310.00	-5.7448
4315.00	-5.81295
4320.00	-5.8268
4325.00	-5.84205
4330.00	-5.90607
4335.00	-5.95251
4340.00	-5.96916
4345.00	-5.95342
4350.00	-5.90571
4355.00	-5.80969
4360.00	-5.74004
4365.00	-5.72765
4370.00	-5.72767
4375.00	-5.75563
4380.00	-5.778
4385.00	-5.75342
4390.00	-5.77881
4395.00	-5.79607
4400.00	-5.75013
4405.00	-5.84569
4410.00	-5.81714
4415.00	-5.80263
4420.00	-5.81471
4425.00	-5.80602
4430.00	-5.81218
4435.00	-5.85404
4440.00	-5.81907
4445.00	-5.82671
4450.00	-5.78609
4455.00	-5.79703
4460.00	-5.81526
4465.00	-5.83726
4470.00	-5.85146
4475.00	-5.86704
4480.00	-5.86989
4485.00	-5.86407
4490.00	-5.80854
4495.00	-5.89826
4500.00	-5.90078
4505.00	-5.89746
4510.00	-5.83579
4515.00	-5.85853
4520.00	-5.90134
4525.00	-5.89238
4530.00	-5.85357
4535.00	-5.89409
4540.00	-5.92217
4545.00	-5.872
4550.00	-5.87435
4555.00	-5.81779
4560.00	-5.84512
4565.00	-5.88369
4570.00	-5.89884
4575.00	-5.91527
4580.00	-5.94962
4585.00	-5.88832
4590.00	-5.88904
4595.00	-5.87013
4600.00	-5.88105
4605.00	-5.84338
4610.00	-5.843
4615.00	-5.79516
4620.00	-5.76887
4625.00	-5.76477
4630.00	-5.78623
4635.00	-5.6826
4640.00	-5.64801
4645.00	-5.63364
4650.00	-5.66821
4655.00	-5.69094
4660.00	-5.68625
4665.00	-5.67923
4670.00	-5.67571
4675.00	-5.65857
4680.00	-5.6655
4685.00	-5.66894
4690.00	-5.73351
4695.00	-5.71339
4700.00	-5.78189
4705.00	-5.73178
4710.00	-5.7761
4715.00	-5.76848
4720.00	-5.74486
4725.00	-5.7208
4730.00	-5.7271
4735.00	-5.68526
4740.00	-5.68114
4745.00	-5.66625
4750.00	-5.65285
4755.00	-5.61844
4760.00	-5.5763
4765.00	-5.58307
4770.00	-5.58637
4775.00	-5.60332
4780.00	-5.6018
4785.00	-5.60602
4790.00	-5.61262
4795.00	-5.58223
4800.00	-5.58282
4805.00	-5.58894
4810.00	-5.6671
4815.00	-5.7067
4820.00	-5.73397
4825.00	-5.73336
4830.00	-5.70486
4835.00	-5.65687
4840.00	-5.63323
4845.00	-5.67902
4850.00	-5.6839
4855.00	-5.76933
4860.00	-5.69812
4865.00	-5.68154
4870.00	-5.70852
4875.00	-5.71884
4880.00	-5.77003
4885.00	-5.76023
4890.00	-5.73464
4895.00	-5.76469
4900.00	-5.75542
4905.00	-5.7359
4910.00	-5.80215
4915.00	-5.78075
4920.00	-5.75311
4925.00	-5.72265
4930.00	-5.67287
4935.00	-5.53867
4940.00	-5.3648
4945.00	-5.18596
4950.00	-5.025
4955.00	-4.87176
4960.00	-4.74223
4965.00	-4.61447
4970.00	-4.55258
4975.00	-4.4354
4980.00	-4.3495
4985.00	-4.26381
4990.00	-4.21184
4995.00	-4.193
5000.00	-4.1062
5005.00	-4.13704
5010.00	-4.10054
5015.00	-4.10121
5020.00	-4.07109
5025.00	-3.99927
5030.00	-3.9933
5035.00	-4.02426
5040.00	-4.08286
5045.00	-4.11045
5050.00	-4.12131
5055.00	-4.15902
5060.00	-4.13988
5065.00	-4.18692
5070.00	-4.24601
5075.00	-4.24611
5080.00	-4.22385
5085.00	-4.29042
5090.00	-4.44814
5095.00	-4.50626
5100.00	-4.58092
5105.00	-4.70399
5110.00	-4.76447
5115.00	-4.87757
5120.00	-4.95701
5125.00	-5.09277
5130.00	-5.20099
5135.00	-5.25367
5140.00	-5.33183
5145.00	-5.37981
5150.00	-5.53197
5155.00	-5.54876
5160.00	-5.59461
5165.00	-5.63029
5170.00	-5.70431
5175.00	-5.69269
5180.00	-5.78842
5185.00	-5.88295
5190.00	-5.91494
5195.00	-5.92696
5200.00	-5.93499
5205.00	-5.96178
5210.00	-5.94677
5215.00	-5.96958
5220.00	-5.96776
5225.00	-5.91583
5230.00	-5.94453
5235.00	-5.92845
5240.00	-5.84692
5245.00	-5.77914
5250.00	-5.76563
5255.00	-5.74788
5260.00	-5.75705
5265.00	-5.76252
5270.00	-5.77302
5275.00	-5.76012
5280.00	-5.80719
5285.00	-5.82161
5290.00	-5.83738
5295.00	-5.8851
5300.00	-5.91967
5305.00	-5.93961
5310.00	-5.92402
5315.00	-5.89602
5320.00	-6.00214
5325.00	-6.06413
5330.00	-6.03888
5335.00	-5.98543
5340.00	-5.95688
5345.00	-5.9703
5350.00	-5.96841
5355.00	-5.97509
5360.00	-6.00624
5365.00	-6.01193
5370.00	-5.96117
5375.00	-5.99372
5380.00	-6.00905
5385.00	-6.00328
5390.00	-5.91427
5395.00	-5.89842
5400.00	-5.92048
5405.00	-5.92357
5410.00	-5.92635
5415.00	-5.88974
5420.00	-5.83723
5425.00	-5.88497
5430.00	-5.91955
5435.00	-5.88641
5440.00	-5.94599
5445.00	-5.95492
5450.00	-5.93221
5455.00	-5.92574
5460.00	-6.02051
5465.00	-6.01081
5470.00	-5.99369
5475.00	-6.02857
5480.00	-6.00688
5485.00	-6.02369
5490.00	-6.00249
5495.00	-6.01693
5500.00	-6.02994
5505.00	-6.03885
5510.00	-6.07481
5515.00	-6.07923
5520.00	-6.10556
5525.00	-6.02867
5530.00	-5.993
5535.00	-5.98605
5540.00	-6.00214
5545.00	-5.96353
5550.00	-5.95953
5555.00	-5.96709
5560.00	-5.93199
5565.00	-5.90879
5570.00	-5.96054
5575.00	-5.97639
5580.00	-5.97669
5585.00	-6.01327
5590.00	-6.01267
5595.00	-6.00654
5600.00	-5.99264
5605.00	-5.94102
5610.00	-5.93647
5615.00	-5.8709
5620.00	-5.84263
5625.00	-5.83394
5630.00	-5.92113
5635.00	-5.94092
5640.00	-5.93638
5645.00	-5.96023
5650.00	-5.96214
5655.00	-5.99459
5660.00	-5.99307
5665.00	-6.02801
5670.00	-6.0455
5675.00	-6.08638
5680.00	-6.10361
5685.00	-6.06604
5690.00	-6.07134
5695.00	-6.02861
5700.00	-5.98177
5705.00	-5.98432
5710.00	-5.98102
5715.00	-5.95291
5720.00	-5.9332
5725.00	-5.94899
5730.00	-5.9632
5735.00	-5.93408
5740.00	-5.92184
5745.00	-5.88288
5750.00	-5.86738
5755.00	-5.87578
5760.00	-5.87775
5765.00	-5.8935
5770.00	-5.8462
5775.00	-5.82319
5780.00	-5.80248
5785.00	-5.85649
5790.00	-5.89392
5795.00	-5.94716
5800.00	-5.96714
5805.00	-5.99071
5810.00	-5.95884
5815.00	-5.90221
5820.00	-5.86801
5825.00	-5.83723
5830.00	-5.88218
5835.00	-5.85836
5840.00	-5.85928
5845.00	-5.8657
5850.00	-5.85471
5855.00	-5.81129
5860.00	-5.79177
5865.00	-5.79935
5870.00	-5.76985
5875.00	-5.89138
5880.00	-5.88341
5885.00	-5.90697
5890.00	-5.93377
5895.00	-5.91318
5900.00	-5.88067
5905.00	-5.82627
5910.00	-5.79967
5915.00	-5.76734
5920.00	-5.7578
5925.00	-5.68775
5930.00	-5.59397
5935.00	-5.45648
5940.00	-5.25171
5945.00	-5.05344
5950.00	-4.88618
5955.00	-4.69932
5960.00	-4.58703
5965.00	-4.42171
5970.00	-4.30644
5975.00	-4.19991
5980.00	-4.14315
5985.00	-4.06971
5990.00	-4.09862
5995.00	-4.07434
6000.00	-4.06366
6005.00	-4.01494
6010.00	-4.03256
6015.00	-4.0065
6020.00	-4.0054
6025.00	-4.02398
6030.00	-4.0351
6035.00	-4.02556
6040.00	-4.02255
6045.00	-3.98632
6050.00	-3.98445
6055.00	-3.98835
6060.00	-4.0198
6065.00	-3.99223
6070.00	-3.99535
6075.00	-4.08199
6080.00	-4.05378
6085.00	-4.12619
6090.00	-4.1718
6095.00	-4.24638
6100.00	-4.37217
6105.00	-4.50495
6110.00	-4.62444
6115.00	-4.74317
6120.00	-4.86678
6125.00	-4.93613
6130.00	-5.00971
6135.00	-5.10667
6140.00	-5.15203
6145.00	-5.22079
6150.00	-5.26311
6155.00	-5.38223
6160.00	-5.42518
6165.00	-5.44706
6170.00	-5.45558
6175.00	-5.4884
6180.00	-5.5319
6185.00	-5.55988
6190.00	-5.53197
6195.00	-5.56274
6200.00	-5.63234
6205.00	-5.64468
6210.00	-5.64462
6215.00	-5.68647
6220.00	-5.69899
6225.00	-5.74379
6230.00	-5.77573
6235.00	-5.75976
6240.00	-5.75657
6245.00	-5.78444
6250.00	-5.75363
6255.00	-5.76502
6260.00	-5.7641
6265.00	-5.78842
6270.00	-5.84383
6275.00	-5.81547
6280.00	-5.82906
6285.00	-5.81894
6290.00	-5.80704
6295.00	-5.76559
6300.00	-5.78138
6305.00	-5.84867
6310.00	-5.88688
6315.00	-5.89333
6320.00	-5.88796
6325.00	-5.79092
6330.00	-5.80138
6335.00	-5.79123
6340.00	-5.72622
6345.00	-5.72638
6350.00	-5.693
6355.00	-5.7859
6360.00	-5.78009
6365.00	-5.78884
6370.00	-5.74642
6375.00	-5.7725
6380.00	-5.78201
6385.00	-5.80733
6390.00	-5.82173
6395.00	-5.83749
6400.00	-5.7958
6405.00	-5.80018
6410.00	-5.79574
6415.00	-5.75542
6420.00	-5.7359
6425.00	-5.74069
6430.00	-5.71705
6435.00	-5.73769
6440.00	-5.72553
6445.00	-5.75929
6450.00	-5.73938
6455.00	-5.69353
6460.00	-5.65225
6465.00	-5.64584
6470.00	-5.63169
6475.00	-5.59381
6480.00	-5.65192
6485.00	-5.58128
6490.00	-5.67138
6495.00	-5.67144
6500.00	-5.67987
6505.00	-5.67629
6510.00	-5.66189
6515.00	-5.7076
6520.00	-5.72919
6525.00	-5.78214
6530.00	-5.78789
6535.00	-5.7763
6540.00	-5.75469
6545.00	-5.74362
6550.00	-5.74763
6555.00	-5.74845
6560.00	-5.74639
6565.00	-5.7166
6570.00	-5.75684
6575.00	-5.77629
6580.00	-5.84968
6585.00	-5.8375
6590.00	-5.86286
6595.00	-5.86054
6600.00	-5.79977
6605.00	-5.79817
6610.00	-5.78555
6615.00	-5.79375
6620.00	-5.81231
6625.00	-5.85974
6630.00	-5.91361
6635.00	-5.97606
6640.00	-5.9233
6645.00	-5.88141
6650.00	-5.82973
6655.00	-5.80557
6660.00	-5.82853
6665.00	-5.852
6670.00	-5.83679
6675.00	-5.84545
6680.00	-5.83928
6685.00	-5.83932
6690.00	-5.8589
6695.00	-5.83742
6700.00	-5.81249
6705.00	-5.8655
6710.00	-5.9132
6715.00	-5.90026
6720.00	-5.92772
6725.00	-5.972
6730.00	-5.96435
6735.00	-5.92394
6740.00	-5.91271
6745.00	-5.87187
6750.00	-5.82674
6755.00	-5.76655
6760.00	-5.76827
6765.00	-5.75864
6770.00	-5.74718
6775.00	-5.75084
6780.00	-5.71501
6785.00	-5.73027
6790.00	-5.70767
6795.00	-5.69851
6800.00	-5.71821
6805.00	-5.71359
6810.00	-5.7234
6815.00	-5.75737
6820.00	-5.75163
6825.00	-5.7241
6830.00	-5.75242
6835.00	-5.77511
6840.00	-5.81509
6845.00	-5.80916
6850.00	-5.77309
6855.00	-5.72945
6860.00	-5.75164
6865.00	-5.75765
6870.00	-5.76305
6875.00	-5.77629
6880.00	-5.82454
6885.00	-5.79811
6890.00	-5.79108
6895.00	-5.77079
6900.00	-5.73855
6905.00	-5.73469
6910.00	-5.73121
6915.00	-5.69455
6920.00	-5.61686
6925.00	-5.54693
6930.00	-5.46164
6935.00	-5.34297
6940.00	-5.15514
6945.00	-4.9805
6950.00	-4.80936
6955.00	-4.67768
6960.00	-4.57035
6965.00	-4.43463
6970.00	-4.3097
6975.00	-4.29225
6980.00	-4.20949
6985.00	-4.14898
6990.00	-4.13363
6995.00	-4.01644
7000.00	-3.9445
7005.00	-3.9496
7010.00	-3.92625
7015.00	-3.89406
7020.00	-3.85112
7025.00	-3.78733
7030.00	-3.77741
7035.00	-3.8132
7040.00	-3.84261
7045.00	-3.87187
7050.00	-3.93453
7055.00	-3.93504
7060.00	-3.97182
7065.00	-3.98816
7070.00	-4.00287
7075.00	-4.0692
7080.00	-4.12889
7085.00	-4.14629
7090.00	-4.1843
7095.00	-4.29954
7100.00	-4.4284
7105.00	-4.52761
7110.00	-4.58896
7115.00	-4.73358
7120.00	-4.87213
7125.00	-4.98844
7130.00	-5.09591
7135.00	-5.18704
7140.00	-5.19642
7145.00	-5.25236
7150.00	-5.29711
7155.00	-5.34857
7160.00	-5.44517
7165.00	-5.47344
7170.00	-5.52124
7175.00	-5.52793
7180.00	-5.58424
7185.00	-5.58184
7190.00	-5.62718
7195.00	-5.65122
7200.00	-5.65609
7205.00	-5.69679
7210.00	-5.6999
7215.00	-5.70828
7220.00	-5.71303
7225.00	-5.70613
7230.00	-5.75301
7235.00	-5.73373
7240.00	-5.72476
7245.00	-5.73625
7250.00	-5.74658
7255.00	-5.78662
7260.00	-5.74722
7265.00	-5.77881
7270.00	-5.75416
7275.00	-5.74594
7280.00	-5.72737
7285.00	-5.72741
7290.00	-5.7554
7295.00	-5.78617
7300.00	-5.7999
7305.00	-5.7927
7310.00	-5.88121
7315.00	-5.84911
7320.00	-5.80625
7325.00	-5.78165
7330.00	-5.84891
7335.00	-5.8396
7340.00	-5.85078
7345.00	-5.90275
7350.00	-5.84894
7355.00	-5.84242
7360.00	-5.79185
7365.00	-5.84971
7370.00	-5.81797
7375.00	-5.91234
7380.00	-5.90507
7385.00	-5.9097
7390.00	-5.86637
7395.00	-5.88884
7400.00	-5.84759
7405.00	-5.88312
7410.00	-5.90671
7415.00	-5.90559
7420.00	-5.95487
7425.00	-5.90144
7430.00	-5.90643
7435.00	-5.90534
7440.00	-5.87641
7445.00	-5.92023
7450.00	-5.89261
7455.00	-5.88731
7460.00	-5.82108
7465.00	-5.81455
7470.00	-5.84779
7475.00	-5.82462
7480.00	-5.89038
7485.00	-5.89369
7490.00	-5.8352
7495.00	-5.8552
7500.00	-5.88717
7505.00	-5.89359
7510.00	-5.87422
7515.00	-5.92385
7520.00	-5.90704
7525.00	-5.87795
7530.00	-5.89926
7535.00	-5.87933
7540.00	-5.8558
7545.00	-5.82903
7550.00	-5.81612
7555.00	-5.80171
7560.00	-5.81947
7565.00	-5.8634
7570.00	-5.85264
7575.00	-5.88486
7580.00	-5.90269
7585.00	-5.91315
7590.00	-5.88065
7595.00	-5.88772
7600.00	-5.89409
7605.00	-5.9082
7610.00	-5.93487
7615.00	-5.91976
7620.00	-5.90895
7625.00	-5.90481
7630.00	-5.92623
7635.00	-5.89522
7640.00	-5.85334
7645.00	-5.86035
7650.00	-5.86107
7655.00	-5.86451
7660.00	-5.9207
7665.00	-5.907
7670.00	-5.93379
7675.00	-5.97187
7680.00	-6.00056
7685.00	-5.98726
7690.00	-5.94735
7695.00	-5.98966
7700.00	-5.98025
7705.00	-5.96339
7710.00	-6.01528
7715.00	-6.01448
7720.00	-6.01655
7725.00	-5.99327
7730.00	-5.89967
7735.00	-5.90763
7740.00	-5.89525
7745.00	-5.91204
7750.00	-5.88803
7755.00	-5.90275
7760.00	-5.90761
7765.00	-5.88405
7770.00	-5.89357
7775.00	-5.85465
7780.00	-5.84476
7785.00	-5.81631
7790.00	-5.77394
7795.00	-5.74977
7800.00	-5.71964
7805.00	-5.75678
7810.00	-5.75668
7815.00	-5.78733
7820.00	-5.85962
7825.00	-5.84085
7830.00	-5.82396
7835.00	-5.87024
7840.00	-5.92864
7845.00	-5.89739
7850.00	-5.92514
7855.00	-5.93056
7860.00	-5.9522
7865.00	-5.91859
7870.00	-5.93863
7875.00	-5.93432
7880.00	-5.92206
7885.00	-5.89425
7890.00	-5.86364
7895.00	-5.81933
7900.00	-5.84092
7905.00	-5.85476
7910.00	-5.83089
7915.00	-5.84015
7920.00	-5.79818
7925.00	-5.79953
7930.00	-5.67222
7935.00	-5.49617
7940.00	-5.29861
7945.00	-5.08448
7950.00	-4.99793
7955.00	-4.86696
7960.00	-4.75467
7965.00	-4.57258
7970.00	-4.4087
7975.00	-4.35621
7980.00	-4.30058
7985.00	-4.27846
7990.00	-4.22781
7995.00	-4.17385
8000.00	-4.13646
8005.00	-4.09722
8010.00	-4.07587
8015.00	-4.04549
8020.00	-4.04608
8025.00	-4.03264
8030.00	-4.00937
8035.00	-4.03313
8040.00	-4.00702
8045.00	-4.03381
8050.00	-4.09425
8055.00	-4.10673
8060.00	-4.16546
8065.00	-4.17641
8070.00	-4.18906
8075.00	-4.19206
8080.00	-4.21152
8085.00	-4.32683
8090.00	-4.37193
8095.00	-4.49635
8100.00	-4.58318
8105.00	-4.69765
8110.00	-4.80067
8115.00	-4.9353
8120.00	-4.99779
8125.00	-5.10432
8130.00	-5.26168
8135.00	-5.30829
8140.00	-5.38657
8145.00	-5.45144
8150.00	-5.44276
8155.00	-5.54112
8160.00	-5.56817
8165.00	-5.63723
8170.00	-5.65188
8175.00	-5.68183
8180.00	-5.66688
8185.00	-5.66739
8190.00	-5.7349
8195.00	-5.75655
8200.00	-5.80956
8205.00	-5.76227
8210.00	-5.79795
8215.00	-5.77976
8220.00	-5.76619
8225.00	-5.73442
8230.00	-5.74494
8235.00	-5.75441
8240.00	-5.75175
8245.00	-5.76613
8250.00	-5.73436
8255.00	-5.71136
8260.00	-5.72139
8265.00	-5.73321
8270.00	-5.74385
8275.00	-5.8121
8280.00	-5.83162
8285.00	-5.79889
8290.00	-5.87282
8295.00	-5.95611
8300.00	-5.9724
8305.00	-5.96192
8310.00	-5.95807
8315.00	-5.89873
8320.00	-5.87326
8325.00	-5.87269
8330.00	-5.90012
8335.00	-5.91642
8340.00	-5.88359
8345.00	-5.89596
8350.00	-5.82047
8355.00	-5.84195
8360.00	-5.83333
8365.00	-5.83396
8370.00	-5.80659
8375.00	-5.86298
8380.00	-5.8327
8385.00	-5.84457
8390.00	-5.84687
8395.00	-5.82938
8400.00	-5.80805
8405.00	-5.79724
8410.00	-5.8378
8415.00	-5.83798
8420.00	-5.8102
8425.00	-5.83829
8430.00	-5.84122
8435.00	-5.82709
8440.00	-5.86187
8445.00	-5.90714
8450.00	-5.8473
8455.00	-5.84933
8460.00	-5.85115
8465.00	-5.88074
8470.00	-5.91295
8475.00	-5.88606
8480.00	-5.87024
8485.00	-5.88673
8490.00	-5.87643
8495.00	-5.91187
8500.00	-5.84038
8505.00	-5.78722
8510.00	-5.73937
8515.00	-5.74381
8520.00	-5.71148
8525.00	-5.68797
8530.00	-5.68357
8535.00	-5.64889
8540.00	-5.63722
8545.00	-5.60717
8550.00	-5.58292
8555.00	-5.65609
8560.00	-5.66885
8565.00	-5.61608
8570.00	-5.67475
8575.00	-5.66051
8580.00	-5.66165
8585.00	-5.6571
8590.00	-5.65579
8595.00	-5.64344
8600.00	-5.65747
8605.00	-5.6673
8610.00	-5.6538
8615.00	-5.70032
8620.00	-5.71705
8625.00	-5.70695
8630.00	-5.78169
8635.00	-5.81821
8640.00	-5.76447
8645.00	-5.71611
8650.00	-5.73125
8655.00	-5.7365
8660.00	-5.72725
8665.00	-5.75805
8670.00	-5.75224
8675.00	-5.73862
8680.00	-5.77666
8685.00	-5.78855
8690.00	-5.81042
8695.00	-5.84966
8700.00	-5.87939
8705.00	-5.84747
8710.00	-5.81316
8715.00	-5.82419
8720.00	-5.78941
8725.00	-5.82796
8730.00	-5.80118
8735.00	-5.77709
8740.00	-5.71908
8745.00	-5.68643
8750.00	-5.69616
8755.00	-5.62668
8760.00	-5.5893
8765.00	-5.56683
8770.00	-5.66396
8775.00	-5.65918
8780.00	-5.68281
8785.00	-5.6957
8790.00	-5.68215
8795.00	-5.6951
8800.00	-5.67882
8805.00	-5.66975
8810.00	-5.66997
8815.00	-5.68973
8820.00	-5.67678
8825.00	-5.66792
8830.00	-5.66274
8835.00	-5.6441
8840.00	-5.5938
8845.00	-5.61838
8850.00	-5.69359
8855.00	-5.73893
8860.00	-5.72665
8865.00	-5.71559
8870.00	-5.73638
8875.00	-5.74391
8880.00	-5.78421
8885.00	-5.83167
8890.00	-5.83805
8895.00	-5.79071
8900.00	-5.77325
8905.00	-5.74635
8910.00	-5.7473
8915.00	-5.73697
8920.00	-5.71371
8925.00	-5.70953
8930.00	-5.62475
8935.00	-5.5233
8940.00	-5.35096
8945.00	-5.12601
8950.00	-4.96267
8955.00	-4.82404
8960.00	-4.66855
8965.00	-4.56771
8970.00	-4.50491
8975.00	-4.45676
8980.00	-4.41902
8985.00	-4.35991
8990.00	-4.28715
8995.00	-4.20769
9000.00	-4.20883
9005.00	-4.14838
9010.00	-4.11913
9015.00	-4.09
9020.00	-4.0107
9025.00	-4.02036
9030.00	-4.02347
9035.00	-4.01788
9040.00	-4.02123
9045.00	-4.06337
9050.00	-4.0482
9055.00	-4.06529
9060.00	-4.07508
9065.00	-4.11741
9070.00	-4.11361
9075.00	-4.14651
9080.00	-4.17891
9085.00	-4.26674
9090.00	-4.33183
9095.00	-4.36246
9100.00	-4.4543
9105.00	-4.50342
9110.00	-4.66218
9115.00	-4.78831
9120.00	-4.88506
9125.00	-4.95816
9130.00	-5.06866
9135.00	-5.20723
9140.00	-5.28444
9145.00	-5.34275
9150.00	-5.36729
9155.00	-5.41452
9160.00	-5.46821
9165.00	-5.47182
9170.00	-5.49184
9175.00	-5.50426
9180.00	-5.52103
9185.00	-5.4998
9190.00	-5.5282
9195.00	-5.53699
9200.00	-5.52534
9205.00	-5.57353
9210.00	-5.61691
9215.00	-5.64756
9220.00	-5.64721
9225.00	-5.66365
9230.00	-5.68404
9235.00	-5.73034
9240.00	-5.80553
9245.00	-5.78659
9250.00	-5.82262
9255.00	-5.83271
9260.00	-5.84737
9265.00	-5.84939
9270.00	-5.84282
9275.00	-5.80059
9280.00	-5.76817
9285.00	-5.82002
9290.00	-5.77728
9295.00	-5.83101
9300.00	-5.82349
9305.00	-5.8251
9310.00	-5.85449
9315.00	-5.86418
9320.00	-5.90923
9325.00	-5.92182
9330.00	-5.87728
9335.00	-5.82322
9340.00	-5.72707
9345.00	-5.75229
9350.00	-5.7275
9355.00	-5.69121
9360.00	-5.6837
9365.00	-5.72723
9370.00	-5.74126
9375.00	-5.74551
9380.00	-5.77728
9385.00	-5.74998
9390.00	-5.7338
9395.00	-5.74717
9400.00	-5.71451
9405.00	-5.71025
9410.00	-5.71201
9415.00	-5.74433
9420.00	-5.76224
9425.00	-5.75601
9430.00	-5.73364
9435.00	-5.73865
9440.00	-5.72639
9445.00	-5.72095
9450.00	-5.73002
9455.00	-5.72422
9460.00	-5.71061
9465.00	-5.6816
9470.00	-5.66387
9475.00	-5.67586
9480.00	-5.67547
9485.00	-5.66953
9490.00	-5.69772
9495.00	-5.72588
9500.00	-5.6702
9505.00	-5.66758
9510.00	-5.67361
9515.00	-5.68462
9520.00	-5.70571
9525.00	-5.72469
9530.00	-5.73618
9535.00	-5.73814
9540.00	-5.70079
9545.00	-5.66159
9550.00	-5.63189
9555.00	-5.66105
9560.00	-5.61743
9565.00	-5.65083
9570.00	-5.66412
9575.00	-5.64535
9580.00	-5.65639
9585.00	-5.63839
9590.00	-5.6194
9595.00	-5.65818
9600.00	-5.65956
9605.00	-5.64963
9610.00	-5.62113
9615.00	-5.66533
9620.00	-5.64364
9625.00	-5.68
9630.00	-5.69597
9635.00	-5.71592
9640.00	-5.73667
9645.00	-5.75535
9650.00	-5.78892
9655.00	-5.79958
9660.00	-5.81197
9665.00	-5.80635
9670.00	-5.81247
9675.00	-5.75651
9680.00	-5.77041
9685.00	-5.75498
9690.00	-5.76344
9695.00	-5.79621
9700.00	-5.73349
9705.00	-5.6966
9710.00	-5.67458
9715.00	-5.7302
9720.00	-5.78585
9725.00	-5.74932
9730.00	-5.73879
9735.00	-5.77122
9740.00	-5.73056
9745.00	-5.67721
9750.00	-5.7158
9755.00	-5.66951
9760.00	-5.65858
9765.00	-5.73815
9770.00	-5.62536
9775.00	-5.60208
9780.00	-5.61745
9785.00	-5.63408
9790.00	-5.64066
9795.00	-5.63262
9800.00	-5.63097
9805.00	-5.6658
9810.00	-5.63848
9815.00	-5.60551
9820.00	-5.64568
9825.00	-5.69302
9830.00	-5.71606
9835.00	-5.75356
9840.00	-5.7454
9845.00	-5.766
9850.00	-5.79292
9855.00	-5.7445
9860.00	-5.77637
9865.00	-5.8246
9870.00	-5.78978
9875.00	-5.84227
9880.00	-5.80009
9885.00	-5.74816
9890.00	-5.7629
9895.00	-5.76777
9900.00	-5.76937
9905.00	-5.73728
9910.00	-5.68045
9915.00	-5.59858
9920.00	-5.62548
9925.00	-5.57983
9930.00	-5.50243
9935.00	-5.31542
9940.00	-5.13314
9945.00	-4.95232
9950.00	-4.79517
9955.00	-4.56153
[truncated: 56 more rows]
