# Supplementary material for: Abnormal developmental trajectory and vulnerability to cardiac arrhythmias in tetralogy of Fallot with DiGeorge syndrome
Source: Commun Biol. 2023 Sep 22;6:969. doi: 10.1038/s42003-023-05344-6 (PMC10516936; doi:10.1038/s42003-023-05344-6)
Supplement: Supplementary file 6 — Supplementary Data 3 [file 42003_2023_5344_MOESM6_ESM.zip › Supplementary Data3_CAS Measurement/Batch39/Control2_A2 4955/1B-wave.csv]

1B : V(t) = D'(t) / BackgroundImage *100
D'(t) = WaveFiltered Value( Pixel-Filter=(3 x 3) Tcnst-Filter=10)
average	1.00
frm num	2048
position	[86][55]
background	520.78
total pixel	9
time	value1
0.00	0
5.00	0.373373
10.00	0.720077
15.00	1.12172
20.00	1.57281
25.00	1.99799
30.00	2.50227
35.00	2.97318
40.00	3.46528
45.00	3.93804
50.00	4.419
55.00	4.95214
60.00	5.4661
65.00	5.98413
70.00	6.41836
75.00	6.87531
80.00	7.38257
85.00	7.81137
90.00	8.2229
95.00	8.60607
100.00	8.95306
105.00	9.27815
110.00	9.6006
115.00	9.85667
120.00	10.0445
125.00	10.1495
130.00	10.2205
135.00	10.2482
140.00	10.2368
145.00	10.1945
150.00	10.0904
155.00	9.98172
160.00	9.7815
165.00	9.65464
170.00	9.48286
175.00	9.23651
180.00	9.05321
185.00	8.84769
190.00	8.58806
195.00	8.30531
200.00	7.9783
205.00	7.62639
210.00	7.25419
215.00	6.94268
220.00	6.63032
225.00	6.27239
230.00	5.88837
235.00	5.55556
240.00	5.2091
245.00	4.81407
250.00	4.42227
255.00	4.08885
260.00	3.71837
265.00	3.37854
270.00	3.03428
275.00	2.66898
280.00	2.32101
285.00	1.93316
290.00	1.56276
295.00	1.18886
300.00	0.854482
305.00	0.491671
310.00	0.135271
315.00	-0.200424
320.00	-0.532419
325.00	-0.908023
330.00	-1.2738
335.00	-1.63287
340.00	-1.89203
345.00	-2.14234
350.00	-2.4807
355.00	-2.76815
360.00	-3.06953
365.00	-3.43679
370.00	-3.71611
375.00	-4.02937
380.00	-4.30491
385.00	-4.61263
390.00	-4.89598
395.00	-5.15526
400.00	-5.40355
405.00	-5.66755
410.00	-5.92435
415.00	-6.15333
420.00	-6.42769
425.00	-6.69596
430.00	-6.93099
435.00	-7.22786
440.00	-7.50145
445.00	-7.71354
450.00	-7.89589
455.00	-8.13468
460.00	-8.34318
465.00	-8.59698
470.00	-8.81687
475.00	-9.0553
480.00	-9.23575
485.00	-9.49417
490.00	-9.69901
495.00	-9.91323
500.00	-10.089
505.00	-10.3111
510.00	-10.4962
515.00	-10.6541
520.00	-10.8902
525.00	-11.0706
530.00	-11.2458
535.00	-11.4099
540.00	-11.5853
545.00	-11.7496
550.00	-11.8847
555.00	-12.0809
560.00	-12.2511
565.00	-12.3978
570.00	-12.5513
575.00	-12.683
580.00	-12.8676
585.00	-12.9783
590.00	-13.1228
595.00	-13.2976
600.00	-13.4955
605.00	-13.6074
610.00	-13.753
615.00	-13.8925
620.00	-13.9711
625.00	-14.0953
630.00	-14.1942
635.00	-14.2981
640.00	-14.4429
645.00	-14.5774
650.00	-14.6686
655.00	-14.7742
660.00	-14.9631
665.00	-15.0926
670.00	-15.1131
675.00	-15.2147
680.00	-15.3382
685.00	-15.4643
690.00	-15.5671
695.00	-15.6447
700.00	-15.7423
705.00	-15.8365
710.00	-15.9448
715.00	-16.0571
720.00	-16.1412
725.00	-16.2169
730.00	-16.349
735.00	-16.4551
740.00	-16.5505
745.00	-16.6109
750.00	-16.6929
755.00	-16.7625
760.00	-16.8421
765.00	-16.9117
770.00	-16.9551
775.00	-17.0155
780.00	-17.1254
785.00	-17.1602
790.00	-17.2364
795.00	-17.3497
800.00	-17.4198
805.00	-17.5617
810.00	-17.6383
815.00	-17.6602
820.00	-17.7632
825.00	-17.8175
830.00	-17.9154
835.00	-18.0035
840.00	-18.1085
845.00	-18.2007
850.00	-18.2838
855.00	-18.3244
860.00	-18.3909
865.00	-18.457
870.00	-18.5486
875.00	-18.5926
880.00	-18.6237
885.00	-18.6282
890.00	-18.6621
895.00	-18.6798
900.00	-18.747
905.00	-18.7818
910.00	-18.8409
915.00	-18.8834
920.00	-18.9324
925.00	-18.938
930.00	-18.9068
935.00	-18.7891
940.00	-18.457
945.00	-17.8893
950.00	-17.0733
955.00	-16.1746
960.00	-15.1972
965.00	-14.1639
970.00	-13.1593
975.00	-12.1314
980.00	-11.0377
985.00	-9.95744
990.00	-8.93183
995.00	-7.89143
1000.00	-6.9124
1005.00	-5.90966
1010.00	-4.90478
1015.00	-4.01746
1020.00	-3.09939
1025.00	-2.24753
1030.00	-1.40191
1035.00	-0.583246
1040.00	0.23676
1045.00	1.02384
1050.00	1.79621
1055.00	2.53616
1060.00	3.21704
1065.00	3.87891
1070.00	4.57487
1075.00	5.2055
1080.00	5.788
1085.00	6.30585
1090.00	6.84019
1095.00	7.31256
1100.00	7.73769
1105.00	8.06271
1110.00	8.40429
1115.00	8.66051
1120.00	8.85911
1125.00	9.03998
1130.00	9.15369
1135.00	9.21763
1140.00	9.25383
1145.00	9.21814
1150.00	9.16469
1155.00	9.08884
1160.00	8.96084
1165.00	8.83284
1170.00	8.67283
1175.00	8.48829
1180.00	8.30086
1185.00	8.08098
1190.00	7.81054
1195.00	7.56287
1200.00	7.28237
1205.00	7.00431
1210.00	6.66659
1215.00	6.33703
1220.00	6.00843
1225.00	5.65721
1230.00	5.28564
1235.00	4.94483
1240.00	4.58903
1245.00	4.2304
1250.00	3.85004
1255.00	3.51624
1260.00	3.13688
1265.00	2.74211
1270.00	2.37616
1275.00	1.97853
1280.00	1.59505
1285.00	1.267
1290.00	0.903472
1295.00	0.557097
1300.00	0.241093
1305.00	-0.0945161
1310.00	-0.426434
1315.00	-0.774233
1320.00	-1.09579
1325.00	-1.46412
1330.00	-1.77216
1335.00	-2.08993
1340.00	-2.40579
1345.00	-2.74341
1350.00	-3.0686
1355.00	-3.36554
1360.00	-3.65412
1365.00	-3.92237
1370.00	-4.23634
1375.00	-4.49972
1380.00	-4.79649
1385.00	-5.08492
1390.00	-5.33811
1395.00	-5.62786
1400.00	-5.90143
1405.00	-6.16044
1410.00	-6.42769
1415.00	-6.73009
1420.00	-6.98091
1425.00	-7.24292
1430.00	-7.50647
1435.00	-7.73086
1440.00	-7.96695
1445.00	-8.2157
1450.00	-8.43531
1455.00	-8.65856
1460.00	-8.88508
1465.00	-9.1359
1470.00	-9.32109
1475.00	-9.5283
1480.00	-9.71906
1485.00	-9.91208
1490.00	-10.0773
1495.00	-10.2857
1500.00	-10.4903
1505.00	-10.6254
1510.00	-10.8473
1515.00	-11.0085
1520.00	-11.2134
1525.00	-11.3935
1530.00	-11.6069
1535.00	-11.7967
1540.00	-11.9527
1545.00	-12.1122
1550.00	-12.2857
1555.00	-12.4268
1560.00	-12.5731
1565.00	-12.7816
1570.00	-12.9116
1575.00	-13.1224
1580.00	-13.2589
1585.00	-13.4201
1590.00	-13.5204
1595.00	-13.7216
1600.00	-13.8557
1605.00	-13.9465
1610.00	-14.1329
1615.00	-14.26
1620.00	-14.4363
1625.00	-14.4968
1630.00	-14.6111
1635.00	-14.701
1640.00	-14.782
1645.00	-14.8763
1650.00	-14.976
1655.00	-15.0508
1660.00	-15.1779
1665.00	-15.2688
1670.00	-15.3933
1675.00	-15.452
1680.00	-15.5731
1685.00	-15.6629
1690.00	-15.7992
1695.00	-15.8814
1700.00	-16.0278
1705.00	-16.1233
1710.00	-16.2008
1715.00	-16.2918
1720.00	-16.3503
1725.00	-16.42
1730.00	-16.5638
1735.00	-16.674
1740.00	-16.7668
1745.00	-16.8801
1750.00	-16.9481
1755.00	-17.0668
1760.00	-17.1587
1765.00	-17.2201
1770.00	-17.3052
1775.00	-17.4181
1780.00	-17.5602
1785.00	-17.6604
1790.00	-17.7271
1795.00	-17.8554
1800.00	-17.9346
1805.00	-18.0229
1810.00	-18.1814
1815.00	-18.26
1820.00	-18.2902
1825.00	-18.392
1830.00	-18.4367
1835.00	-18.4813
1840.00	-18.4765
1845.00	-18.5256
1850.00	-18.589
1855.00	-18.646
1860.00	-18.6568
1865.00	-18.6708
1870.00	-18.7495
1875.00	-18.7692
1880.00	-18.7655
1885.00	-18.8561
1890.00	-18.9121
1895.00	-18.9091
1900.00	-18.9277
1905.00	-18.9935
1910.00	-18.993
1915.00	-19.0011
1920.00	-18.9572
1925.00	-18.9732
1930.00	-18.9619
1935.00	-18.9241
1940.00	-18.6382
1945.00	-18.0908
1950.00	-17.3037
1955.00	-16.3841
1960.00	-15.4028
1965.00	-14.3597
1970.00	-13.3205
1975.00	-12.3085
1980.00	-11.2505
1985.00	-10.2257
1990.00	-9.16687
1995.00	-8.13923
2000.00	-7.08849
2005.00	-6.10014
2010.00	-5.16369
2015.00	-4.21421
2020.00	-3.2658
2025.00	-2.32049
2030.00	-1.4569
2035.00	-0.598603
2040.00	0.257076
2045.00	1.08053
2050.00	1.8643
2055.00	2.5889
2060.00	3.31358
2065.00	3.98713
2070.00	4.6552
2075.00	5.29273
2080.00	5.86864
2085.00	6.44457
2090.00	6.97784
2095.00	7.49832
2100.00	7.91341
2105.00	8.319
2110.00	8.62429
2115.00	8.86491
2120.00	9.0452
2125.00	9.18399
2130.00	9.2833
2135.00	9.41108
2140.00	9.43008
2145.00	9.39597
2150.00	9.329
2155.00	9.28152
2160.00	9.15986
2165.00	9.00129
2170.00	8.7775
2175.00	8.55688
2180.00	8.33486
2185.00	8.11584
2190.00	7.84832
2195.00	7.59261
2200.00	7.28993
2205.00	7.00898
2210.00	6.70066
2215.00	6.35276
2220.00	6.02045
2225.00	5.7171
2230.00	5.37368
2235.00	5.0134
2240.00	4.68701
2245.00	4.36979
2250.00	3.98402
2255.00	3.65603
2260.00	3.24562
2265.00	2.87625
2270.00	2.46488
2275.00	2.09038
2280.00	1.72559
2285.00	1.35248
2290.00	0.976136
2295.00	0.643831
2300.00	0.314886
2305.00	0.00390112
2310.00	-0.32079
2315.00	-0.65355
2320.00	-0.972236
2325.00	-1.28252
2330.00	-1.61512
2335.00	-1.97633
2340.00	-2.29502
2345.00	-2.64158
2350.00	-2.90441
2355.00	-3.26684
2360.00	-3.58876
2365.00	-3.92542
2370.00	-4.23056
2375.00	-4.53931
2380.00	-4.84279
2385.00	-5.16287
2390.00	-5.42533
2395.00	-5.74689
2400.00	-6.02349
2405.00	-6.29164
2410.00	-6.52443
2415.00	-6.76168
2420.00	-7.00295
2425.00	-7.22862
2430.00	-7.39332
2435.00	-7.60982
2440.00	-7.87721
2445.00	-8.1008
2450.00	-8.29563
2455.00	-8.52218
2460.00	-8.75808
2465.00	-8.97038
2470.00	-9.14866
2475.00	-9.38378
2480.00	-9.56553
2485.00	-9.72483
2490.00	-9.90447
2495.00	-10.1003
2500.00	-10.2765
2505.00	-10.4373
2510.00	-10.6566
2515.00	-10.8305
2520.00	-11.0319
2525.00	-11.2344
2530.00	-11.4274
2535.00	-11.5712
2540.00	-11.7433
2545.00	-11.9259
2550.00	-12.1393
2555.00	-12.2567
2560.00	-12.4072
2565.00	-12.549
2570.00	-12.7087
2575.00	-12.9356
2580.00	-13.0566
2585.00	-13.1996
2590.00	-13.3539
2595.00	-13.495
2600.00	-13.671
2605.00	-13.8059
2610.00	-13.8825
2615.00	-14.0219
2620.00	-14.1793
2625.00	-14.2698
2630.00	-14.4004
2635.00	-14.5136
2640.00	-14.6858
2645.00	-14.8068
2650.00	-14.922
2655.00	-15.015
2660.00	-15.1393
2665.00	-15.2511
2670.00	-15.3497
2675.00	-15.4383
2680.00	-15.516
2685.00	-15.7054
2690.00	-15.831
2695.00	-15.9185
2700.00	-16.042
2705.00	-16.1532
2710.00	-16.2042
2715.00	-16.3333
2720.00	-16.4303
2725.00	-16.5176
2730.00	-16.6281
2735.00	-16.7063
2740.00	-16.8492
2745.00	-16.933
2750.00	-17.0575
2755.00	-17.1141
2760.00	-17.2311
2765.00	-17.3407
2770.00	-17.3839
2775.00	-17.474
2780.00	-17.5316
2785.00	-17.5898
2790.00	-17.6572
2795.00	-17.7839
2800.00	-17.8447
2805.00	-17.9399
2810.00	-17.9871
2815.00	-18.0276
2820.00	-18.1087
2825.00	-18.1583
2830.00	-18.2392
2835.00	-18.3014
2840.00	-18.3701
2845.00	-18.4618
2850.00	-18.5145
2855.00	-18.5321
2860.00	-18.5884
2865.00	-18.6604
2870.00	-18.7167
2875.00	-18.8229
2880.00	-18.8501
2885.00	-18.913
2890.00	-18.9291
2895.00	-18.982
2900.00	-19.0296
2905.00	-19.0319
2910.00	-19.0276
2915.00	-19.0429
2920.00	-19.0567
2925.00	-19.0499
2930.00	-19.063
2935.00	-19.0278
2940.00	-18.834
2945.00	-18.3417
2950.00	-17.5743
2955.00	-16.6447
2960.00	-15.6523
2965.00	-14.6247
2970.00	-13.638
2975.00	-12.6433
2980.00	-11.6393
2985.00	-10.6013
2990.00	-9.57526
2995.00	-8.52599
3000.00	-7.51124
3005.00	-6.50623
3010.00	-5.53984
3015.00	-4.57621
3020.00	-3.64494
3025.00	-2.70011
3030.00	-1.8135
3035.00	-0.968615
3040.00	-0.118607
3045.00	0.691206
3050.00	1.50111
3055.00	2.2407
3060.00	3.01513
3065.00	3.7356
3070.00	4.43948
3075.00	5.07725
3080.00	5.62351
3085.00	6.16634
3090.00	6.67196
3095.00	7.18249
3100.00	7.62916
3105.00	8.02477
3110.00	8.29334
3115.00	8.52225
3120.00	8.70481
3125.00	8.8499
3130.00	8.95702
3135.00	8.97875
3140.00	9.01324
3145.00	8.96961
3150.00	8.84926
3155.00	8.73668
3160.00	8.62896
3165.00	8.43601
3170.00	8.21967
3175.00	8.01857
3180.00	7.74797
3185.00	7.54283
3190.00	7.29847
3195.00	7.05508
3200.00	6.79548
3205.00	6.4637
3210.00	6.12457
3215.00	5.84068
3220.00	5.50624
3225.00	5.19031
3230.00	4.8953
3235.00	4.50605
3240.00	4.17919
3245.00	3.84874
3250.00	3.50654
3255.00	3.21136
3260.00	2.88169
3265.00	2.50604
3270.00	2.1765
3275.00	1.8031
3280.00	1.4585
3285.00	1.05663
3290.00	0.733341
3295.00	0.431715
3300.00	0.121849
3305.00	-0.191168
3310.00	-0.539024
3315.00	-0.854228
3320.00	-1.22112
3325.00	-1.55559
3330.00	-1.86941
3335.00	-2.21373
3340.00	-2.57695
3345.00	-2.89105
3350.00	-3.23775
3355.00	-3.52417
3360.00	-3.82036
3365.00	-4.10186
3370.00	-4.38721
3375.00	-4.69311
3380.00	-4.95347
3385.00	-5.24968
3390.00	-5.50559
3395.00	-5.72952
3400.00	-5.99719
3405.00	-6.18049
3410.00	-6.4756
3415.00	-6.75187
3420.00	-6.92158
3425.00	-7.19379
3430.00	-7.44518
3435.00	-7.75677
3440.00	-7.96894
3445.00	-8.20042
3450.00	-8.42155
3455.00	-8.62698
3460.00	-8.87373
3465.00	-9.07661
3470.00	-9.25066
3475.00	-9.47772
3480.00	-9.70554
3485.00	-9.88071
3490.00	-10.0618
3495.00	-10.2803
3500.00	-10.4727
3505.00	-10.6671
3510.00	-10.823
3515.00	-11.0272
3520.00	-11.2003
3525.00	-11.4181
3530.00	-11.6076
3535.00	-11.7974
3540.00	-11.9725
3545.00	-12.1279
3550.00	-12.2678
3555.00	-12.4513
3560.00	-12.5887
3565.00	-12.706
3570.00	-12.8606
3575.00	-12.987
3580.00	-13.1241
3585.00	-13.2519
3590.00	-13.3839
3595.00	-13.5305
3600.00	-13.7179
3605.00	-13.8929
3610.00	-14.0441
3615.00	-14.2185
3620.00	-14.3328
3625.00	-14.4592
3630.00	-14.575
3635.00	-14.7219
3640.00	-14.8606
3645.00	-14.9875
3650.00	-15.0633
3655.00	-15.1806
3660.00	-15.3289
3665.00	-15.4026
3670.00	-15.5137
3675.00	-15.6265
3680.00	-15.7195
3685.00	-15.8352
3690.00	-15.9329
3695.00	-15.959
3700.00	-16.0763
3705.00	-16.182
3710.00	-16.2621
3715.00	-16.3299
3720.00	-16.4208
3725.00	-16.5261
3730.00	-16.6017
3735.00	-16.6889
3740.00	-16.7568
3745.00	-16.8839
3750.00	-16.96
3755.00	-17.037
3760.00	-17.1511
3765.00	-17.2303
3770.00	-17.3229
3775.00	-17.4212
3780.00	-17.5417
3785.00	-17.6181
3790.00	-17.7403
3795.00	-17.8544
3800.00	-17.8932
3805.00	-17.9814
3810.00	-18.0373
3815.00	-18.0962
3820.00	-18.1726
3825.00	-18.2222
3830.00	-18.2797
3835.00	-18.3741
3840.00	-18.4142
3845.00	-18.493
3850.00	-18.5681
3855.00	-18.655
3860.00	-18.714
3865.00	-18.767
3870.00	-18.8234
3875.00	-18.8868
3880.00	-18.9461
3885.00	-19.0079
3890.00	-19.0444
3895.00	-19.0901
3900.00	-19.1183
3905.00	-19.1459
3910.00	-19.1665
3915.00	-19.1913
3920.00	-19.2031
3925.00	-19.1667
3930.00	-19.183
3935.00	-19.1423
3940.00	-18.9221
3945.00	-18.4274
3950.00	-17.6471
3955.00	-16.7465
3960.00	-15.7247
3965.00	-14.6921
3970.00	-13.6517
3975.00	-12.5554
3980.00	-11.4705
3985.00	-10.4323
3990.00	-9.38477
3995.00	-8.33321
4000.00	-7.2844
4005.00	-6.28287
4010.00	-5.30468
4015.00	-4.39017
4020.00	-3.48817
4025.00	-2.58462
4030.00	-1.6989
4035.00	-0.861201
4040.00	-0.00486501
4045.00	0.82131
4050.00	1.61394
4055.00	2.39345
4060.00	3.12487
4065.00	3.83223
4070.00	4.52432
4075.00	5.18347
4080.00	5.81298
4085.00	6.3646
4090.00	6.91227
4095.00	7.34756
4100.00	7.79693
4105.00	8.2099
4110.00	8.51756
4115.00	8.80726
4120.00	9.01252
4125.00	9.15458
4130.00	9.2611
4135.00	9.32069
4140.00	9.34659
4145.00	9.29523
4150.00	9.24686
4155.00	9.13293
4160.00	9.03466
4165.00	8.88861
4170.00	8.68675
4175.00	8.46028
4180.00	8.27139
4185.00	7.98617
4190.00	7.68681
4195.00	7.40671
4200.00	7.06715
4205.00	6.77861
4210.00	6.45492
4215.00	6.12947
4220.00	5.78748
4225.00	5.46903
4230.00	5.14828
4235.00	4.78494
4240.00	4.43659
4245.00	4.06547
4250.00	3.73573
4255.00	3.37283
4260.00	3.08888
4265.00	2.74159
4270.00	2.38636
4275.00	2.01544
4280.00	1.70295
4285.00	1.31503
4290.00	0.946704
4295.00	0.56827
4300.00	0.178607
4305.00	-0.176356
4310.00	-0.491556
4315.00	-0.792305
4320.00	-1.12699
4325.00	-1.4538
4330.00	-1.78847
4335.00	-2.11741
4340.00	-2.4668
4345.00	-2.77911
4350.00	-3.08793
4355.00	-3.41067
4360.00	-3.73101
4365.00	-3.99797
4370.00	-4.27878
4375.00	-4.53791
4380.00	-4.77966
4385.00	-5.03991
4390.00	-5.3296
4395.00	-5.59246
4400.00	-5.82903
4405.00	-6.10382
4410.00	-6.3874
4415.00	-6.64902
4420.00	-6.88448
4425.00	-7.14547
4430.00	-7.36969
4435.00	-7.61629
4440.00	-7.8297
4445.00	-8.04524
4450.00	-8.27336
4455.00	-8.48933
4460.00	-8.74772
4465.00	-8.94186
4470.00	-9.13792
4475.00	-9.38265
4480.00	-9.61785
4485.00	-9.85086
4490.00	-10.0798
4495.00	-10.2602
4500.00	-10.4439
4505.00	-10.6626
4510.00	-10.838
4515.00	-11.0408
4520.00	-11.2083
4525.00	-11.374
4530.00	-11.5189
4535.00	-11.6877
4540.00	-11.8865
4545.00	-12.0591
4550.00	-12.2037
4555.00	-12.4022
4560.00	-12.4954
4565.00	-12.6434
4570.00	-12.8234
4575.00	-12.9535
4580.00	-13.1794
4585.00	-13.2931
4590.00	-13.4679
4595.00	-13.5976
4600.00	-13.71
4605.00	-13.8815
4610.00	-14.0274
4615.00	-14.1331
4620.00	-14.2687
4625.00	-14.3652
4630.00	-14.4393
4635.00	-14.5699
4640.00	-14.679
4645.00	-14.7899
4650.00	-14.8449
4655.00	-14.9265
4660.00	-15.0468
4665.00	-15.1743
4670.00	-15.3146
4675.00	-15.426
4680.00	-15.5348
4685.00	-15.6327
4690.00	-15.7571
4695.00	-15.8818
4700.00	-16.0197
4705.00	-16.1438
4710.00	-16.2384
4715.00	-16.3662
4720.00	-16.4663
4725.00	-16.5436
4730.00	-16.6537
4735.00	-16.7549
4740.00	-16.8844
4745.00	-16.9903
4750.00	-17.0642
4755.00	-17.182
4760.00	-17.2475
4765.00	-17.332
4770.00	-17.4144
4775.00	-17.4673
4780.00	-17.5512
4785.00	-17.648
4790.00	-17.6882
4795.00	-17.7158
4800.00	-17.7642
4805.00	-17.8184
4810.00	-17.865
4815.00	-17.8835
4820.00	-17.9599
4825.00	-18.0393
4830.00	-18.1001
4835.00	-18.1569
4840.00	-18.2081
4845.00	-18.284
4850.00	-18.3609
4855.00	-18.4535
4860.00	-18.522
4865.00	-18.6433
4870.00	-18.7184
4875.00	-18.818
4880.00	-18.8159
4885.00	-18.8865
4890.00	-18.9116
4895.00	-18.9385
4900.00	-19.0118
4905.00	-19.0266
4910.00	-19.074
4915.00	-19.1572
4920.00	-19.1681
4925.00	-19.1971
4930.00	-19.2083
4935.00	-19.1991
4940.00	-18.9946
4945.00	-18.4414
4950.00	-17.6768
4955.00	-16.7839
4960.00	-15.8011
4965.00	-14.7928
4970.00	-13.7317
4975.00	-12.6572
4980.00	-11.5686
4985.00	-10.5056
4990.00	-9.46142
4995.00	-8.4534
5000.00	-7.41177
5005.00	-6.3911
5010.00	-5.38928
5015.00	-4.44711
5020.00	-3.50955
5025.00	-2.59107
5030.00	-1.73456
5035.00	-0.91677
5040.00	-0.086881
5045.00	0.745362
5050.00	1.52425
5055.00	2.30419
5060.00	3.08721
5065.00	3.777
5070.00	4.44901
5075.00	5.05596
5080.00	5.66195
5085.00	6.23721
5090.00	6.72294
5095.00	7.22197
5100.00	7.6583
5105.00	8.00832
5110.00	8.31694
5115.00	8.55203
5120.00	8.75934
5125.00	8.88404
5130.00	9.00481
5135.00	9.10497
5140.00	9.09484
5145.00	8.99397
5150.00	8.89039
5155.00	8.79077
5160.00	8.65417
5165.00	8.4971
5170.00	8.37493
5175.00	8.22871
5180.00	8.02244
5185.00	7.76212
5190.00	7.55557
5195.00	7.29713
5200.00	7.00267
5205.00	6.69711
5210.00	6.41571
5215.00	6.07283
5220.00	5.68531
5225.00	5.36427
5230.00	5.0284
5235.00	4.6621
5240.00	4.30044
5245.00	3.9536
5250.00	3.56251
5255.00	3.20413
5260.00	2.88158
5265.00	2.48034
5270.00	2.1299
5275.00	1.76542
5280.00	1.38619
5285.00	1.04275
5290.00	0.678183
5295.00	0.313799
5300.00	-0.0205462
5305.00	-0.385464
5310.00	-0.724558
5315.00	-1.03401
5320.00	-1.36159
5325.00	-1.71828
5330.00	-2.04357
5335.00	-2.33847
5340.00	-2.64655
5345.00	-2.94729
5350.00	-3.24355
5355.00	-3.53153
5360.00	-3.79284
5365.00	-4.11977
5370.00	-4.36706
5375.00	-4.71337
5380.00	-5.00798
5385.00	-5.28593
5390.00	-5.57876
5395.00	-5.79537
5400.00	-6.04152
5405.00	-6.29719
5410.00	-6.5657
5415.00	-6.77963
5420.00	-7.07243
5425.00	-7.30822
5430.00	-7.57377
5435.00	-7.8213
5440.00	-7.98221
5445.00	-8.19103
5450.00	-8.38963
5455.00	-8.60465
5460.00	-8.8003
5465.00	-8.97211
5470.00	-9.18222
5475.00	-9.39692
5480.00	-9.64135
5485.00	-9.92748
5490.00	-10.1317
5495.00	-10.3538
5500.00	-10.5836
5505.00	-10.7734
5510.00	-11.0189
5515.00	-11.2249
5520.00	-11.3569
5525.00	-11.5355
5530.00	-11.709
5535.00	-11.8972
5540.00	-12.0218
5545.00	-12.1787
5550.00	-12.3049
5555.00	-12.4933
5560.00	-12.5987
5565.00	-12.7406
5570.00	-12.9131
5575.00	-13.0513
5580.00	-13.1906
5585.00	-13.3031
5590.00	-13.4343
5595.00	-13.6121
5600.00	-13.7508
5605.00	-13.8713
5610.00	-13.9905
5615.00	-14.0999
5620.00	-14.2474
5625.00	-14.3823
5630.00	-14.4738
5635.00	-14.5861
5640.00	-14.7276
5645.00	-14.838
5650.00	-14.9693
5655.00	-15.1024
5660.00	-15.1817
5665.00	-15.2658
5670.00	-15.3629
5675.00	-15.4651
5680.00	-15.5807
5685.00	-15.6718
5690.00	-15.7816
5695.00	-15.9381
5700.00	-16.0511
5705.00	-16.1784
5710.00	-16.2653
5715.00	-16.3414
5720.00	-16.4162
5725.00	-16.5198
5730.00	-16.6323
5735.00	-16.7165
5740.00	-16.8327
5745.00	-16.9054
5750.00	-16.9772
5755.00	-17.0567
5760.00	-17.1411
5765.00	-17.2213
5770.00	-17.3042
5775.00	-17.3958
5780.00	-17.4634
5785.00	-17.5199
5790.00	-17.6049
5795.00	-17.7155
5800.00	-17.8002
5805.00	-17.8572
5810.00	-17.9319
5815.00	-18.0291
5820.00	-18.1058
5825.00	-18.1813
5830.00	-18.2492
5835.00	-18.2656
5840.00	-18.2995
5845.00	-18.3769
5850.00	-18.4637
5855.00	-18.5397
5860.00	-18.5889
5865.00	-18.6267
5870.00	-18.6672
5875.00	-18.7548
5880.00	-18.823
5885.00	-18.8481
5890.00	-18.9262
5895.00	-18.9772
5900.00	-18.9485
5905.00	-18.9739
5910.00	-19.0265
5915.00	-19.0996
5920.00	-19.1503
5925.00	-19.1256
5930.00	-19.1184
5935.00	-19.0456
5940.00	-18.8522
5945.00	-18.4029
5950.00	-17.704
5955.00	-16.8127
5960.00	-15.8547
5965.00	-14.8687
5970.00	-13.832
5975.00	-12.7881
5980.00	-11.7184
5985.00	-10.666
5990.00	-9.64207
5995.00	-8.60959
6000.00	-7.55234
6005.00	-6.53468
6010.00	-5.54411
6015.00	-4.60992
6020.00	-3.69448
6025.00	-2.7383
6030.00	-1.83721
6035.00	-1.01768
6040.00	-0.171303
6045.00	0.684317
6050.00	1.43517
6055.00	2.21975
6060.00	2.94935
6065.00	3.65292
6070.00	4.30747
6075.00	4.95204
6080.00	5.57269
6085.00	6.12914
6090.00	6.66621
6095.00	7.14531
6100.00	7.57224
6105.00	7.89246
6110.00	8.24467
6115.00	8.47845
6120.00	8.73579
6125.00	8.93753
6130.00	9.04868
6135.00	9.12525
6140.00	9.14936
6145.00	9.14332
6150.00	9.09308
6155.00	8.96892
6160.00	8.87425
6165.00	8.6781
6170.00	8.53997
6175.00	8.3303
6180.00	8.0584
6185.00	7.80942
6190.00	7.57467
6195.00	7.28445
6200.00	7.03606
6205.00	6.72929
6210.00	6.35933
6215.00	6.0221
6220.00	5.65031
6225.00	5.3093
6230.00	5.03013
6235.00	4.6722
6240.00	4.36713
6245.00	4.02003
6250.00	3.66923
6255.00	3.31084
6260.00	2.95416
6265.00	2.61393
6270.00	2.25653
6275.00	1.87939
6280.00	1.50797
6285.00	1.08621
6290.00	0.747164
6295.00	0.397218
6300.00	0.105736
6305.00	-0.205669
6310.00	-0.571277
6315.00	-0.932327
6320.00	-1.2402
6325.00	-1.58343
6330.00	-1.91581
6335.00	-2.20215
6340.00	-2.53239
6345.00	-2.83388
6350.00	-3.16922
6355.00	-3.47957
6360.00	-3.82075
6365.00	-4.12142
6370.00	-4.42402
6375.00	-4.71556
6380.00	-4.96301
6385.00	-5.23053
6390.00	-5.52463
6395.00	-5.80425
6400.00	-6.08152
6405.00	-6.378
6410.00	-6.65763
6415.00	-6.91143
6420.00	-7.14199
6425.00	-7.37082
6430.00	-7.58958
6435.00	-7.86113
6440.00	-8.07992
6445.00	-8.34084
6450.00	-8.60981
6455.00	-8.84548
6460.00	-9.08105
6465.00	-9.28453
6470.00	-9.51247
6475.00	-9.70481
6480.00	-9.94619
6485.00	-10.1762
6490.00	-10.3427
6495.00	-10.5161
6500.00	-10.7489
6505.00	-10.9242
6510.00	-11.1034
6515.00	-11.3073
6520.00	-11.5229
6525.00	-11.7147
6530.00	-11.8362
6535.00	-11.9818
6540.00	-12.1278
6545.00	-12.2783
6550.00	-12.465
6555.00	-12.6096
6560.00	-12.7717
6565.00	-12.9369
6570.00	-13.1175
6575.00	-13.2928
6580.00	-13.4165
6585.00	-13.5385
6590.00	-13.6888
6595.00	-13.8689
6600.00	-14.0139
6605.00	-14.1422
6610.00	-14.2493
6615.00	-14.369
6620.00	-14.4619
6625.00	-14.5924
6630.00	-14.7163
6635.00	-14.8107
6640.00	-14.9426
6645.00	-15.0869
6650.00	-15.2104
6655.00	-15.298
6660.00	-15.4132
6665.00	-15.5105
6670.00	-15.566
6675.00	-15.7098
6680.00	-15.882
6685.00	-15.9601
6690.00	-16.0517
6695.00	-16.1705
6700.00	-16.2539
6705.00	-16.3417
6710.00	-16.4272
6715.00	-16.5361
6720.00	-16.6064
6725.00	-16.6953
6730.00	-16.7497
6735.00	-16.8072
6740.00	-16.8845
6745.00	-16.9605
6750.00	-17.0567
6755.00	-17.1112
6760.00	-17.1816
6765.00	-17.2578
6770.00	-17.3434
6775.00	-17.4418
6780.00	-17.5367
6785.00	-17.5859
6790.00	-17.6408
6795.00	-17.7372
6800.00	-17.8282
6805.00	-17.9421
6810.00	-17.9999
6815.00	-18.0817
6820.00	-18.1084
6825.00	-18.1943
6830.00	-18.246
6835.00	-18.3224
6840.00	-18.3677
6845.00	-18.4639
6850.00	-18.5377
6855.00	-18.6084
6860.00	-18.5867
6865.00	-18.6333
6870.00	-18.6923
6875.00	-18.7902
6880.00	-18.8378
6885.00	-18.8785
6890.00	-18.9045
6895.00	-18.9577
6900.00	-19.0376
6905.00	-19.0839
6910.00	-19.1555
6915.00	-19.1836
6920.00	-19.1769
6925.00	-19.1752
6930.00	-19.165
6935.00	-19.1303
6940.00	-19.0159
6945.00	-18.5715
6950.00	-17.8302
6955.00	-16.9369
6960.00	-15.9921
6965.00	-15.0521
6970.00	-14.0206
6975.00	-12.9663
6980.00	-11.9044
6985.00	-10.7907
6990.00	-9.72873
6995.00	-8.72598
7000.00	-7.70617
7005.00	-6.66886
7010.00	-5.6606
7015.00	-4.70837
7020.00	-3.81935
7025.00	-2.89549
7030.00	-2.02775
7035.00	-1.14223
7040.00	-0.308999
7045.00	0.547589
7050.00	1.29718
7055.00	2.02729
7060.00	2.74626
7065.00	3.50001
7070.00	4.16558
7075.00	4.84354
7080.00	5.4473
7085.00	6.03336
7090.00	6.56081
7095.00	7.11233
7100.00	7.59162
7105.00	7.99098
7110.00	8.25867
7115.00	8.52945
7120.00	8.72195
7125.00	8.88453
7130.00	9.03726
7135.00	9.0659
7140.00	9.09167
7145.00	9.0658
7150.00	9.03398
7155.00	8.87519
7160.00	8.76642
7165.00	8.6344
7170.00	8.43236
7175.00	8.27826
7180.00	8.0841
7185.00	7.81549
7190.00	7.55666
7195.00	7.26184
7200.00	6.92397
7205.00	6.61988
7210.00	6.30993
7215.00	5.93283
7220.00	5.65318
7225.00	5.32682
7230.00	4.91362
7235.00	4.59507
7240.00	4.27638
7245.00	3.89995
7250.00	3.56329
7255.00	3.23257
7260.00	2.87304
7265.00	2.50466
7270.00	2.15818
7275.00	1.78875
7280.00	1.36025
7285.00	1.01513
7290.00	0.612788
7295.00	0.263478
7300.00	-0.0807704
7305.00	-0.403395
7310.00	-0.740696
7315.00	-1.0336
7320.00	-1.30361
7325.00	-1.63623
7330.00	-1.97613
7335.00	-2.31831
7340.00	-2.66467
7345.00	-2.96147
7350.00	-3.27552
7355.00	-3.53683
7360.00	-3.77841
7365.00	-4.0321
7370.00	-4.3543
7375.00	-4.64002
7380.00	-4.93983
7385.00	-5.17552
7390.00	-5.48366
7395.00	-5.79512
7400.00	-6.06263
7405.00	-6.32899
7410.00	-6.57086
7415.00	-6.8184
7420.00	-7.06253
7425.00	-7.29931
7430.00	-7.58922
7435.00	-7.816
7440.00	-8.05424
7445.00	-8.27079
7450.00	-8.50196
7455.00	-8.73561
7460.00	-8.95017
7465.00	-9.16034
7470.00	-9.40496
7475.00	-9.60379
7480.00	-9.74646
7485.00	-9.93034
7490.00	-10.1108
7495.00	-10.3115
7500.00	-10.5051
7505.00	-10.7155
7510.00	-10.9134
7515.00	-11.0595
7520.00	-11.2913
7525.00	-11.4743
7530.00	-11.6924
7535.00	-11.8545
7540.00	-12.0601
7545.00	-12.2495
7550.00	-12.4049
7555.00	-12.5662
7560.00	-12.6814
7565.00	-12.8236
7570.00	-13.0368
7575.00	-13.2096
7580.00	-13.3288
7585.00	-13.4894
7590.00	-13.7065
7595.00	-13.8421
7600.00	-13.992
7605.00	-14.1119
7610.00	-14.2667
7615.00	-14.3805
7620.00	-14.5234
7625.00	-14.6392
7630.00	-14.7477
7635.00	-14.8987
7640.00	-15.0496
7645.00	-15.1682
7650.00	-15.3348
7655.00	-15.4484
7660.00	-15.5123
7665.00	-15.6231
7670.00	-15.6908
7675.00	-15.8094
7680.00	-15.9033
7685.00	-15.99
7690.00	-16.0807
7695.00	-16.1667
7700.00	-16.2228
7705.00	-16.2881
7710.00	-16.4024
7715.00	-16.4904
7720.00	-16.6015
7725.00	-16.7165
7730.00	-16.7688
7735.00	-16.8222
7740.00	-16.8895
7745.00	-16.997
7750.00	-17.0788
7755.00	-17.1567
7760.00	-17.2909
7765.00	-17.3902
7770.00	-17.4818
7775.00	-17.5856
7780.00	-17.6747
7785.00	-17.7485
7790.00	-17.8085
7795.00	-17.8668
7800.00	-17.947
7805.00	-18.0042
7810.00	-18.092
7815.00	-18.203
7820.00	-18.2666
7825.00	-18.3026
7830.00	-18.3712
7835.00	-18.4649
7840.00	-18.5429
7845.00	-18.675
7850.00	-18.7021
7855.00	-18.7862
7860.00	-18.8256
7865.00	-18.8654
7870.00	-18.9716
7875.00	-19.0501
7880.00	-19.076
7885.00	-19.0971
7890.00	-19.1588
7895.00	-19.1952
7900.00	-19.2663
7905.00	-19.3174
7910.00	-19.355
7915.00	-19.4186
7920.00	-19.4247
7925.00	-19.4088
7930.00	-19.4266
7935.00	-19.4489
7940.00	-19.3069
7945.00	-18.8313
7950.00	-18.1323
7955.00	-17.2514
7960.00	-16.3285
7965.00	-15.3613
7970.00	-14.3138
7975.00	-13.3048
7980.00	-12.241
7985.00	-11.2004
7990.00	-10.202
7995.00	-9.12206
8000.00	-8.09251
8005.00	-7.02936
8010.00	-6.02986
8015.00	-5.0535
8020.00	-4.10437
8025.00	-3.16481
8030.00	-2.31494
8035.00	-1.45404
8040.00	-0.647236
8045.00	0.217573
8050.00	0.991634
8055.00	1.72669
8060.00	2.46719
8065.00	3.15284
8070.00	3.90647
8075.00	4.51006
8080.00	5.10236
8085.00	5.64611
8090.00	6.22935
8095.00	6.6988
8100.00	7.16824
8105.00	7.56727
8110.00	7.91786
8115.00	8.21206
8120.00	8.38082
8125.00	8.43457
8130.00	8.49574
8135.00	8.52306
8140.00	8.51991
8145.00	8.47227
8150.00	8.37393
8155.00	8.32595
8160.00	8.1889
8165.00	8.05488
8170.00	7.88306
8175.00	7.67508
8180.00	7.41963
8185.00	7.19185
8190.00	6.96552
8195.00	6.67221
8200.00	6.48077
8205.00	6.24874
8210.00	5.96737
8215.00	5.65866
8220.00	5.39363
8225.00	5.09109
8230.00	4.78467
8235.00	4.46409
8240.00	4.14143
8245.00	3.77209
8250.00	3.37354
8255.00	2.99992
8260.00	2.61245
8265.00	2.25093
8270.00	1.93836
8275.00	1.58877
8280.00	1.24428
8285.00	0.861687
8290.00	0.504556
8295.00	0.134066
8300.00	-0.235645
8305.00	-0.566252
8310.00	-0.925671
8315.00	-1.23421
8320.00	-1.56524
8325.00	-1.8845
8330.00	-2.2017
8335.00	-2.52773
8340.00	-2.82968
8345.00	-3.14838
8350.00	-3.4032
8355.00	-3.72002
8360.00	-4.01795
8365.00	-4.24769
8370.00	-4.54833
8375.00	-4.82744
8380.00	-5.11705
8385.00	-5.4481
8390.00	-5.74818
8395.00	-6.04172
8400.00	-6.34431
8405.00	-6.61878
8410.00	-6.8722
8415.00	-7.12375
8420.00	-7.42268
8425.00	-7.66612
8430.00	-7.92788
8435.00	-8.13573
8440.00	-8.33774
8445.00	-8.57288
8450.00	-8.83144
8455.00	-9.11535
8460.00	-9.31967
8465.00	-9.50569
8470.00	-9.73285
8475.00	-9.95436
8480.00	-10.1217
8485.00	-10.283
8490.00	-10.4751
8495.00	-10.7099
8500.00	-10.9169
8505.00	-11.0648
8510.00	-11.2299
8515.00	-11.402
8520.00	-11.6038
8525.00	-11.7854
8530.00	-11.9873
8535.00	-12.2202
8540.00	-12.3508
8545.00	-12.5367
8550.00	-12.6784
8555.00	-12.8102
8560.00	-13.0013
8565.00	-13.1563
8570.00	-13.3448
8575.00	-13.5017
8580.00	-13.6407
8585.00	-13.7616
8590.00	-13.8896
8595.00	-14.0219
8600.00	-14.1644
8605.00	-14.3588
8610.00	-14.4697
8615.00	-14.5739
8620.00	-14.706
8625.00	-14.8569
8630.00	-14.9607
8635.00	-15.0968
8640.00	-15.2449
8645.00	-15.359
8650.00	-15.4467
8655.00	-15.5385
8660.00	-15.6552
8665.00	-15.7197
8670.00	-15.765
8675.00	-15.8975
8680.00	-16.0274
8685.00	-16.1166
8690.00	-16.2139
8695.00	-16.3015
8700.00	-16.3462
8705.00	-16.4696
8710.00	-16.5636
8715.00	-16.6888
8720.00	-16.7908
8725.00	-16.8655
8730.00	-16.9135
8735.00	-17.0506
8740.00	-17.1271
8745.00	-17.2322
8750.00	-17.3033
8755.00	-17.4036
8760.00	-17.4661
8765.00	-17.5436
8770.00	-17.6305
8775.00	-17.7173
8780.00	-17.8274
8785.00	-17.9136
8790.00	-17.987
8795.00	-18.1085
8800.00	-18.173
8805.00	-18.2397
8810.00	-18.3444
8815.00	-18.4195
8820.00	-18.5085
8825.00	-18.5949
8830.00	-18.7025
8835.00	-18.7397
8840.00	-18.8009
8845.00	-18.8666
8850.00	-18.9215
8855.00	-19.0199
8860.00	-19.1086
8865.00	-19.2182
8870.00	-19.2144
8875.00	-19.2943
8880.00	-19.3576
8885.00	-19.4252
8890.00	-19.4691
8895.00	-19.4722
8900.00	-19.5199
8905.00	-19.5308
8910.00	-19.5171
8915.00	-19.5624
8920.00	-19.5392
8925.00	-19.5055
8930.00	-19.5029
8935.00	-19.4685
8940.00	-19.3202
8945.00	-18.9223
8950.00	-18.2995
8955.00	-17.419
8960.00	-16.4238
8965.00	-15.4322
8970.00	-14.3733
8975.00	-13.3285
8980.00	-12.2517
8985.00	-11.2164
8990.00	-10.1481
8995.00	-9.11837
9000.00	-8.08919
9005.00	-7.07331
9010.00	-6.06515
9015.00	-5.07673
9020.00	-4.13381
9025.00	-3.1721
9030.00	-2.25749
9035.00	-1.40021
9040.00	-0.55398
9045.00	0.278034
9050.00	1.08232
9055.00	1.79551
9060.00	2.46725
9065.00	3.19343
9070.00	3.86619
9075.00	4.52288
9080.00	5.13738
9085.00	5.72456
9090.00	6.21461
9095.00	6.70687
9100.00	7.20111
9105.00	7.58618
9110.00	7.86234
9115.00	8.11942
9120.00	8.30385
9125.00	8.44423
9130.00	8.51511
9135.00	8.53196
9140.00	8.49165
9145.00	8.4511
9150.00	8.40394
9155.00	8.3231
9160.00	8.18206
9165.00	7.99752
9170.00	7.85064
9175.00	7.68004
9180.00	7.47743
9185.00	7.26094
9190.00	7.03837
9195.00	6.78258
9200.00	6.5097
9205.00	6.22357
9210.00	5.96818
9215.00	5.6978
9220.00	5.35844
9225.00	5.03596
9230.00	4.72438
9235.00	4.39062
9240.00	4.09451
9245.00	3.7512
9250.00	3.44435
9255.00	3.10845
9260.00	2.76134
9265.00	2.434
9270.00	2.12232
9275.00	1.73727
9280.00	1.4142
9285.00	1.05515
9290.00	0.700011
9295.00	0.305709
9300.00	-0.0107594
9305.00	-0.331851
9310.00	-0.654971
9315.00	-1.03966
9320.00	-1.41361
9325.00	-1.76297
9330.00	-2.07525
9335.00	-2.42459
9340.00	-2.72619
9345.00	-2.98696
9350.00	-3.3134
9355.00	-3.58372
9360.00	-3.85688
9365.00	-4.19234
9370.00	-4.50278
9375.00	-4.73311
9380.00	-5.01508
9385.00	-5.31579
9390.00	-5.6163
9395.00	-5.91023
9400.00	-6.18757
9405.00	-6.49904
9410.00	-6.7687
9415.00	-7.08394
9420.00	-7.29298
9425.00	-7.51098
9430.00	-7.80746
9435.00	-8.07643
9440.00	-8.30996
9445.00	-8.54788
9450.00	-8.81534
9455.00	-9.06673
9460.00	-9.29725
9465.00	-9.56445
9470.00	-9.76013
9475.00	-10.0152
9480.00	-10.217
9485.00	-10.4114
9490.00	-10.6227
9495.00	-10.8341
9500.00	-11.033
9505.00	-11.2397
9510.00	-11.3745
9515.00	-11.5407
9520.00	-11.7158
9525.00	-11.9055
9530.00	-12.0953
9535.00	-12.2726
9540.00	-12.4258
9545.00	-12.5764
9550.00	-12.7354
9555.00	-12.8807
9560.00	-13.0179
9565.00	-13.1925
9570.00	-13.3283
9575.00	-13.4122
9580.00	-13.5645
9585.00	-13.6738
9590.00	-13.817
9595.00	-13.9842
9600.00	-14.1305
9605.00	-14.26
9610.00	-14.3872
9615.00	-14.538
9620.00	-14.6929
9625.00	-14.843
9630.00	-14.9269
9635.00	-15.0557
9640.00	-15.1759
9645.00	-15.3353
9650.00	-15.4489
9655.00	-15.5724
9660.00	-15.6964
9665.00	-15.8251
9670.00	-15.9238
9675.00	-15.9658
9680.00	-16.1123
9685.00	-16.2037
9690.00	-16.2965
9695.00	-16.4207
9700.00	-16.5815
9705.00	-16.7176
9710.00	-16.8253
9715.00	-16.9029
9720.00	-17.0091
9725.00	-17.126
9730.00	-17.2397
9735.00	-17.325
9740.00	-17.421
9745.00	-17.5692
9750.00	-17.6727
9755.00	-17.7659
9760.00	-17.8605
9765.00	-17.9349
9770.00	-17.9784
9775.00	-18.0346
9780.00	-18.1023
9785.00	-18.1525
9790.00	-18.1913
9795.00	-18.2412
9800.00	-18.2968
9805.00	-18.3361
9810.00	-18.4312
9815.00	-18.5424
9820.00	-18.6276
9825.00	-18.7064
9830.00	-18.7687
9835.00	-18.8419
9840.00	-18.9057
9845.00	-18.9332
9850.00	-19.022
9855.00	-19.1082
9860.00	-19.124
9865.00	-19.2022
9870.00	-19.2641
9875.00	-19.2216
9880.00	-19.3221
9885.00	-19.3847
9890.00	-19.4774
9895.00	-19.5523
9900.00	-19.5706
9905.00	-19.5871
9910.00	-19.6169
9915.00	-19.6266
9920.00	-19.6503
9925.00	-19.6332
9930.00	-19.6093
9935.00	-19.6347
9940.00	-19.4869
9945.00	-19.0872
9950.00	-18.4415
9955.00	-17.5809
[truncated: 56 more rows]
