# Supplementary material for: Abnormal developmental trajectory and vulnerability to cardiac arrhythmias in tetralogy of Fallot with DiGeorge syndrome
Source: Commun Biol. 2023 Sep 22;6:969. doi: 10.1038/s42003-023-05344-6 (PMC10516936; doi:10.1038/s42003-023-05344-6)
Supplement: Supplementary file 6 — Supplementary Data 3 [file 42003_2023_5344_MOESM6_ESM.zip › Supplementary Data3_CAS Measurement/Batch39/Control2_A3 4910/1A-wave.csv]

1A : V(t) = D'(t) / BackgroundImage *100
D'(t) = WaveFiltered Value( Pixel-Filter=(3 x 3) Tcnst-Filter=10)
average	1.00
frm num	2048
position	[83][53]
background	321.33
total pixel	9
time	value1
0.00	2.93914
5.00	2.64523
10.00	2.28043
15.00	1.87258
20.00	1.44673
25.00	1.07384
30.00	0.717496
35.00	0.376037
40.00	0.0410609
45.00	-0.250044
50.00	-0.577737
55.00	-0.862287
60.00	-1.13567
65.00	-1.35405
70.00	-1.58172
75.00	-1.80736
80.00	-1.91708
85.00	-2.04695
90.00	-2.09468
95.00	-2.22408
100.00	-2.26446
105.00	-2.34922
110.00	-2.43242
115.00	-2.50729
120.00	-2.63347
125.00	-2.67787
130.00	-2.68325
135.00	-2.68463
140.00	-2.73429
145.00	-2.76169
150.00	-2.77598
155.00	-2.78538
160.00	-2.7973
165.00	-2.8184
170.00	-2.82355
175.00	-2.86969
180.00	-2.86626
185.00	-2.85626
190.00	-2.77119
195.00	-2.76032
200.00	-2.61223
205.00	-2.53427
210.00	-2.39841
215.00	-2.2381
220.00	-2.07999
225.00	-1.98955
230.00	-1.90125
235.00	-1.7457
240.00	-1.623
245.00	-1.52294
250.00	-1.46401
255.00	-1.41788
260.00	-1.48702
265.00	-1.36598
270.00	-1.40573
275.00	-1.32048
280.00	-1.31637
285.00	-1.29539
290.00	-1.38369
295.00	-1.35251
300.00	-1.31754
305.00	-1.34139
310.00	-1.35248
315.00	-1.38666
320.00	-1.44855
325.00	-1.48004
330.00	-1.5153
335.00	-1.63002
340.00	-1.6572
345.00	-1.63671
350.00	-1.64939
355.00	-1.71612
360.00	-1.84188
365.00	-1.91703
370.00	-2.02616
375.00	-2.14166
380.00	-2.21449
385.00	-2.27313
390.00	-2.35702
395.00	-2.44635
400.00	-2.49563
405.00	-2.56764
410.00	-2.59788
415.00	-2.56631
420.00	-2.68658
425.00	-2.76024
430.00	-2.86458
435.00	-3.02072
440.00	-3.01602
445.00	-3.06366
450.00	-3.09616
455.00	-3.15307
460.00	-3.18354
465.00	-3.2006
470.00	-3.18828
475.00	-3.29477
480.00	-3.35257
485.00	-3.31814
490.00	-3.34594
495.00	-3.37096
500.00	-3.30703
505.00	-3.34285
510.00	-3.31631
515.00	-3.26822
520.00	-3.29064
525.00	-3.33502
530.00	-3.40262
535.00	-3.4531
540.00	-3.43282
545.00	-3.40074
550.00	-3.40299
555.00	-3.39118
560.00	-3.45663
565.00	-3.44638
570.00	-3.5063
575.00	-3.53949
580.00	-3.51749
585.00	-3.52535
590.00	-3.52897
595.00	-3.55644
600.00	-3.62265
605.00	-3.64074
610.00	-3.61207
615.00	-3.60702
620.00	-3.61285
625.00	-3.58697
630.00	-3.54639
635.00	-3.53754
640.00	-3.53302
645.00	-3.54971
650.00	-3.52323
655.00	-3.46828
660.00	-3.4534
665.00	-3.52645
670.00	-3.5023
675.00	-3.46327
680.00	-3.4074
685.00	-3.38478
690.00	-3.44395
695.00	-3.43151
700.00	-3.36844
705.00	-3.28747
710.00	-3.31142
715.00	-3.32952
720.00	-3.37001
725.00	-3.29235
730.00	-3.22936
735.00	-3.25913
740.00	-3.22713
745.00	-3.23636
750.00	-3.18244
755.00	-3.15119
760.00	-3.10232
765.00	-3.16899
770.00	-3.06302
775.00	-3.0368
780.00	-3.07545
785.00	-3.09294
790.00	-3.12942
795.00	-3.21759
800.00	-3.21049
805.00	-3.19027
810.00	-3.18245
815.00	-3.21344
820.00	-3.29666
825.00	-3.32661
830.00	-3.23254
835.00	-3.15133
840.00	-3.14394
845.00	-3.17187
850.00	-3.15897
855.00	-3.18886
860.00	-3.24687
865.00	-3.21264
870.00	-3.23024
875.00	-3.25646
880.00	-3.3008
885.00	-3.28884
890.00	-3.34723
895.00	-3.43436
900.00	-3.46091
905.00	-3.51593
910.00	-3.55507
915.00	-3.45198
920.00	-3.48714
925.00	-3.42197
930.00	-3.49471
935.00	-3.51522
940.00	-3.49911
945.00	-3.51227
950.00	-3.49299
955.00	-3.55517
960.00	-3.53506
965.00	-3.54809
970.00	-3.58401
975.00	-3.52298
980.00	-3.55104
985.00	-3.57284
990.00	-3.54751
995.00	-3.58349
1000.00	-3.57784
1005.00	-3.56238
1010.00	-3.57613
1015.00	-3.5228
1020.00	-3.4506
1025.00	-3.4202
1030.00	-3.36864
1035.00	-3.38793
1040.00	-3.37071
1045.00	-3.33102
1050.00	-3.30912
1055.00	-3.32744
1060.00	-3.37852
1065.00	-3.34841
1070.00	-3.38701
1075.00	-3.43559
1080.00	-3.44818
1085.00	-3.51485
1090.00	-3.50568
1095.00	-3.55622
1100.00	-3.52218
1105.00	-3.48116
1110.00	-3.43388
1115.00	-3.39132
1120.00	-3.35647
1125.00	-3.2283
1130.00	-3.17518
1135.00	-3.21727
1140.00	-3.16525
1145.00	-3.22909
1150.00	-3.29
1155.00	-3.34481
1160.00	-3.33537
1165.00	-3.2992
1170.00	-3.33235
1175.00	-3.28957
1180.00	-3.40322
1185.00	-3.28074
1190.00	-3.26732
1195.00	-3.21376
1200.00	-3.12752
1205.00	-3.04644
1210.00	-2.9873
1215.00	-2.8995
1220.00	-2.81701
1225.00	-2.60793
1230.00	-2.51657
1235.00	-2.38248
1240.00	-2.29637
1245.00	-2.18776
1250.00	-2.11767
1255.00	-2.04767
1260.00	-2.05383
1265.00	-1.96256
1270.00	-1.89424
1275.00	-1.81892
1280.00	-1.80301
1285.00	-1.8198
1290.00	-1.85221
1295.00	-1.81567
1300.00	-1.78625
1305.00	-1.73902
1310.00	-1.71035
1315.00	-1.76061
1320.00	-1.81277
1325.00	-1.78018
1330.00	-1.83383
1335.00	-1.88904
1340.00	-1.91452
1345.00	-1.93399
1350.00	-1.97573
1355.00	-1.99254
1360.00	-2.01804
1365.00	-2.00988
1370.00	-2.10972
1375.00	-2.22032
1380.00	-2.31295
1385.00	-2.37903
1390.00	-2.50765
1395.00	-2.55772
1400.00	-2.69614
1405.00	-2.71006
1410.00	-2.7883
1415.00	-2.76535
1420.00	-2.83805
1425.00	-2.91386
1430.00	-2.94405
1435.00	-2.98159
1440.00	-3.01193
1445.00	-3.01156
1450.00	-2.97666
1455.00	-3.08702
1460.00	-3.11718
1465.00	-3.21348
1470.00	-3.19297
1475.00	-3.22637
1480.00	-3.24951
1485.00	-3.25651
1490.00	-3.31813
1495.00	-3.40126
1500.00	-3.37579
1505.00	-3.3425
1510.00	-3.31946
1515.00	-3.29526
1520.00	-3.38758
1525.00	-3.40152
1530.00	-3.4521
1535.00	-3.42501
1540.00	-3.41792
1545.00	-3.41845
1550.00	-3.34977
1555.00	-3.37441
1560.00	-3.29976
1565.00	-3.27061
1570.00	-3.30317
1575.00	-3.28751
1580.00	-3.28034
1585.00	-3.25313
1590.00	-3.26323
1595.00	-3.24119
1600.00	-3.16604
1605.00	-3.16755
1610.00	-3.19312
1615.00	-3.14006
1620.00	-3.08885
1625.00	-3.14995
1630.00	-3.14616
1635.00	-3.09088
1640.00	-3.14832
1645.00	-3.1274
1650.00	-3.15353
1655.00	-3.23236
1660.00	-3.24799
1665.00	-3.27243
1670.00	-3.31863
1675.00	-3.30143
1680.00	-3.28249
1685.00	-3.32423
1690.00	-3.23385
1695.00	-3.32886
1700.00	-3.27952
1705.00	-3.29043
1710.00	-3.26222
1715.00	-3.23683
1720.00	-3.21052
1725.00	-3.19029
1730.00	-3.23779
1735.00	-3.31512
1740.00	-3.2464
1745.00	-3.22605
1750.00	-3.15241
1755.00	-3.14837
1760.00	-3.13782
1765.00	-3.21477
1770.00	-3.21141
1775.00	-3.20493
1780.00	-3.2648
1785.00	-3.25644
1790.00	-3.29387
1795.00	-3.29297
1800.00	-3.25413
1805.00	-3.30908
1810.00	-3.33432
1815.00	-3.29481
1820.00	-3.24887
1825.00	-3.31817
1830.00	-3.31139
1835.00	-3.3364
1840.00	-3.38658
1845.00	-3.47323
1850.00	-3.46823
1855.00	-3.32888
1860.00	-3.3314
1865.00	-3.2576
1870.00	-3.36061
1875.00	-3.3565
1880.00	-3.44961
1885.00	-3.44352
1890.00	-3.4
1895.00	-3.41615
1900.00	-3.40649
1905.00	-3.44274
1910.00	-3.47191
1915.00	-3.49471
1920.00	-3.49793
1925.00	-3.487
1930.00	-3.42184
1935.00	-3.41161
1940.00	-3.41623
1945.00	-3.3132
1950.00	-3.26542
1955.00	-3.27428
1960.00	-3.33759
1965.00	-3.35307
1970.00	-3.40504
1975.00	-3.38611
1980.00	-3.41749
1985.00	-3.46647
1990.00	-3.48635
1995.00	-3.49041
2000.00	-3.51136
2005.00	-3.48526
2010.00	-3.52055
2015.00	-3.53502
2020.00	-3.55496
2025.00	-3.54525
2030.00	-3.55379
2035.00	-3.57877
2040.00	-3.60126
2045.00	-3.56271
2050.00	-3.54876
2055.00	-3.50509
2060.00	-3.59718
2065.00	-3.52446
2070.00	-3.41406
2075.00	-3.42189
2080.00	-3.38053
2085.00	-3.37097
2090.00	-3.35891
2095.00	-3.41721
2100.00	-3.41436
2105.00	-3.3945
2110.00	-3.40083
2115.00	-3.46185
2120.00	-3.47182
2125.00	-3.49808
2130.00	-3.4906
2135.00	-3.45274
2140.00	-3.43596
2145.00	-3.43123
2150.00	-3.38548
2155.00	-3.43766
2160.00	-3.48117
2165.00	-3.43043
2170.00	-3.42971
2175.00	-3.43598
2180.00	-3.49003
2185.00	-3.44877
2190.00	-3.38743
2195.00	-3.35298
2200.00	-3.27356
2205.00	-3.209
2210.00	-3.10248
2215.00	-2.9755
2220.00	-2.81626
2225.00	-2.70753
2230.00	-2.59237
2235.00	-2.46108
2240.00	-2.36365
2245.00	-2.30364
2250.00	-2.1943
2255.00	-2.12701
2260.00	-2.01804
2265.00	-1.98567
2270.00	-1.93233
2275.00	-1.91891
2280.00	-1.92757
2285.00	-1.89733
2290.00	-1.88049
2295.00	-1.82038
2300.00	-1.84235
2305.00	-1.79989
2310.00	-1.7997
2315.00	-1.85141
2320.00	-1.88757
2325.00	-1.98235
2330.00	-1.96392
2335.00	-2.01303
2340.00	-1.97425
2345.00	-1.98429
2350.00	-2.06595
2355.00	-2.16018
2360.00	-2.24845
2365.00	-2.33827
2370.00	-2.43639
2375.00	-2.459
2380.00	-2.59
2385.00	-2.69753
2390.00	-2.85309
2395.00	-2.98272
2400.00	-3.01986
2405.00	-3.11206
2410.00	-3.17776
2415.00	-3.21614
2420.00	-3.22993
2425.00	-3.24926
2430.00	-3.22516
2435.00	-3.25535
2440.00	-3.29634
2445.00	-3.30557
2450.00	-3.31042
2455.00	-3.33899
2460.00	-3.35433
2465.00	-3.40617
2470.00	-3.43209
2475.00	-3.43466
2480.00	-3.41968
2485.00	-3.50303
2490.00	-3.57458
2495.00	-3.59402
2500.00	-3.58386
2505.00	-3.56088
2510.00	-3.59553
2515.00	-3.54372
2520.00	-3.53859
2525.00	-3.58583
2530.00	-3.60415
2535.00	-3.58606
2540.00	-3.54903
2545.00	-3.49842
2550.00	-3.50127
2555.00	-3.44852
2560.00	-3.40104
2565.00	-3.45167
2570.00	-3.3935
2575.00	-3.37918
2580.00	-3.41125
2585.00	-3.37787
2590.00	-3.36512
2595.00	-3.32598
2600.00	-3.32533
2605.00	-3.3455
2610.00	-3.30832
2615.00	-3.23682
2620.00	-3.26929
2625.00	-3.32964
2630.00	-3.35283
2635.00	-3.31492
2640.00	-3.31538
2645.00	-3.31925
2650.00	-3.32273
2655.00	-3.32932
2660.00	-3.21078
2665.00	-3.18016
2670.00	-3.22521
2675.00	-3.16894
2680.00	-3.19783
2685.00	-3.22728
2690.00	-3.27108
2695.00	-3.24826
2700.00	-3.19315
2705.00	-3.2127
2710.00	-3.21646
2715.00	-3.27863
2720.00	-3.21356
2725.00	-3.24145
2730.00	-3.30804
2735.00	-3.43021
2740.00	-3.41914
2745.00	-3.42646
2750.00	-3.3881
2755.00	-3.37087
2760.00	-3.33115
2765.00	-3.36111
2770.00	-3.39153
2775.00	-3.45348
2780.00	-3.37784
2785.00	-3.36509
2790.00	-3.44006
2795.00	-3.40726
2800.00	-3.47801
2805.00	-3.48291
2810.00	-3.48386
2815.00	-3.57461
2820.00	-3.52144
2825.00	-3.5047
2830.00	-3.55188
2835.00	-3.53902
2840.00	-3.47212
2845.00	-3.44994
2850.00	-3.43344
2855.00	-3.42896
2860.00	-3.39381
2865.00	-3.45208
2870.00	-3.4976
2875.00	-3.47633
2880.00	-3.48486
2885.00	-3.49944
2890.00	-3.51948
2895.00	-3.5064
2900.00	-3.54649
2905.00	-3.52034
2910.00	-3.52446
2915.00	-3.52125
2920.00	-3.51145
2925.00	-3.513
2930.00	-3.50403
2935.00	-3.52361
2940.00	-3.45133
2945.00	-3.5073
2950.00	-3.48852
2955.00	-3.47854
2960.00	-3.47301
2965.00	-3.57176
2970.00	-3.51888
2975.00	-3.56464
2980.00	-3.5505
2985.00	-3.5274
2990.00	-3.6138
2995.00	-3.6397
3000.00	-3.69758
3005.00	-3.65286
3010.00	-3.63681
3015.00	-3.63274
3020.00	-3.55992
3025.00	-3.567
3030.00	-3.55608
3035.00	-3.64308
3040.00	-3.61763
3045.00	-3.62586
3050.00	-3.6298
3055.00	-3.55382
3060.00	-3.67907
3065.00	-3.69844
3070.00	-3.69512
3075.00	-3.7613
3080.00	-3.73095
3085.00	-3.77971
3090.00	-3.76826
3095.00	-3.7303
3100.00	-3.81716
3105.00	-3.81235
3110.00	-3.891
3115.00	-3.86152
3120.00	-3.8246
3125.00	-3.84671
3130.00	-3.90809
3135.00	-3.87344
3140.00	-3.93561
3145.00	-3.97428
3150.00	-4.02637
3155.00	-3.95914
3160.00	-3.86751
3165.00	-3.84037
3170.00	-3.85398
3175.00	-3.88698
3180.00	-3.89593
3185.00	-3.9109
3190.00	-3.85522
3195.00	-3.77399
3200.00	-3.77003
3205.00	-3.66965
3210.00	-3.51707
3215.00	-3.34517
3220.00	-3.14897
3225.00	-3.03117
3230.00	-2.86636
3235.00	-2.80103
3240.00	-2.74914
3245.00	-2.66095
3250.00	-2.58157
3255.00	-2.56892
3260.00	-2.51604
3265.00	-2.38892
3270.00	-2.25376
3275.00	-2.21856
3280.00	-2.1281
3285.00	-2.10547
3290.00	-2.03324
3295.00	-1.96131
3300.00	-1.91041
3305.00	-1.89226
3310.00	-1.83443
3315.00	-1.76855
3320.00	-1.81991
3325.00	-1.86614
3330.00	-1.92157
3335.00	-1.90922
3340.00	-2.00184
3345.00	-2.07136
3350.00	-2.20655
3355.00	-2.17608
3360.00	-2.23164
3365.00	-2.2851
3370.00	-2.35396
3375.00	-2.39519
3380.00	-2.44958
3385.00	-2.55041
3390.00	-2.68956
3395.00	-2.7076
3400.00	-2.82066
3405.00	-2.85671
3410.00	-2.94794
3415.00	-2.97818
3420.00	-3.01577
3425.00	-3.01157
3430.00	-3.03199
3435.00	-3.10223
3440.00	-3.15508
3445.00	-3.17844
3450.00	-3.22366
3455.00	-3.2782
3460.00	-3.2927
3465.00	-3.29538
3470.00	-3.32546
3475.00	-3.36636
3480.00	-3.43774
3485.00	-3.40517
3490.00	-3.40698
3495.00	-3.41206
3500.00	-3.40972
3505.00	-3.39378
3510.00	-3.45551
3515.00	-3.55256
3520.00	-3.54654
3525.00	-3.57225
3530.00	-3.54352
3535.00	-3.49691
3540.00	-3.54141
3545.00	-3.53305
3550.00	-3.58777
3555.00	-3.66813
3560.00	-3.61598
3565.00	-3.65549
3570.00	-3.64264
3575.00	-3.67948
3580.00	-3.72301
3585.00	-3.69995
3590.00	-3.69648
3595.00	-3.7072
3600.00	-3.66497
3605.00	-3.67537
3610.00	-3.70203
3615.00	-3.73293
3620.00	-3.77112
3625.00	-3.75362
3630.00	-3.72404
3635.00	-3.7562
3640.00	-3.72636
3645.00	-3.69605
3650.00	-3.63419
3655.00	-3.69954
3660.00	-3.70303
3665.00	-3.74075
3670.00	-3.74012
3675.00	-3.68768
3680.00	-3.67853
3685.00	-3.68412
3690.00	-3.65457
3695.00	-3.61415
3700.00	-3.6573
3705.00	-3.64081
3710.00	-3.61214
3715.00	-3.58633
3720.00	-3.59768
3725.00	-3.61136
3730.00	-3.60638
3735.00	-3.52582
3740.00	-3.55014
3745.00	-3.6239
3750.00	-3.60037
3755.00	-3.58612
3760.00	-3.60441
3765.00	-3.64507
3770.00	-3.59868
3775.00	-3.67104
3780.00	-3.6843
3785.00	-3.72389
3790.00	-3.70766
3795.00	-3.68613
3800.00	-3.69442
3805.00	-3.73646
3810.00	-3.75009
3815.00	-3.7174
3820.00	-3.78826
3825.00	-3.70681
3830.00	-3.74761
3835.00	-3.73592
3840.00	-3.79801
3845.00	-3.79165
3850.00	-3.76173
3855.00	-3.67601
3860.00	-3.71989
3865.00	-3.75592
3870.00	-3.73649
3875.00	-3.72245
3880.00	-3.72019
3885.00	-3.72162
3890.00	-3.70215
3895.00	-3.70192
3900.00	-3.73284
3905.00	-3.78832
3910.00	-3.81405
3915.00	-3.79572
3920.00	-3.72043
3925.00	-3.71492
3930.00	-3.665
3935.00	-3.64083
3940.00	-3.63636
3945.00	-3.59776
3950.00	-3.60451
3955.00	-3.57947
3960.00	-3.61917
3965.00	-3.60649
3970.00	-3.58471
3975.00	-3.57893
3980.00	-3.57028
3985.00	-3.6109
3990.00	-3.57139
3995.00	-3.54966
4000.00	-3.54739
4005.00	-3.47273
4010.00	-3.5404
4015.00	-3.58401
4020.00	-3.56447
4025.00	-3.55381
4030.00	-3.57878
4035.00	-3.58052
4040.00	-3.52675
4045.00	-3.50257
4050.00	-3.48081
4055.00	-3.49234
4060.00	-3.48889
4065.00	-3.4512
4070.00	-3.46224
4075.00	-3.46525
4080.00	-3.47488
4085.00	-3.57691
4090.00	-3.64453
4095.00	-3.64315
4100.00	-3.67302
4105.00	-3.65842
4110.00	-3.58995
4115.00	-3.55599
4120.00	-3.51505
4125.00	-3.48512
4130.00	-3.52734
4135.00	-3.45469
4140.00	-3.38931
4145.00	-3.42382
4150.00	-3.38227
4155.00	-3.34487
4160.00	-3.26626
4165.00	-3.19897
4170.00	-3.20411
4175.00	-3.1949
4180.00	-3.15549
4185.00	-3.12349
4190.00	-3.07739
4195.00	-3.01515
4200.00	-2.97298
4205.00	-2.88315
4210.00	-2.79539
4215.00	-2.70948
4220.00	-2.43854
4225.00	-2.31916
4230.00	-2.19098
4235.00	-2.05487
4240.00	-1.9877
4245.00	-1.91687
4250.00	-1.79434
4255.00	-1.79817
4260.00	-1.71863
4265.00	-1.61592
4270.00	-1.59956
4275.00	-1.55717
4280.00	-1.51902
4285.00	-1.55384
4290.00	-1.56789
4295.00	-1.59782
4300.00	-1.67317
4305.00	-1.69257
4310.00	-1.63397
4315.00	-1.66421
4320.00	-1.71563
4325.00	-1.66509
4330.00	-1.6853
4335.00	-1.74153
4340.00	-1.69186
4345.00	-1.72323
4350.00	-1.74454
4355.00	-1.82251
4360.00	-1.90997
4365.00	-2.01634
4370.00	-2.06713
4375.00	-2.09209
4380.00	-2.14913
4385.00	-2.30075
4390.00	-2.38879
4395.00	-2.51644
4400.00	-2.65207
4405.00	-2.74648
4410.00	-2.81761
4415.00	-2.83668
4420.00	-2.93683
4425.00	-2.92323
4430.00	-2.97669
4435.00	-2.99714
4440.00	-2.97751
4445.00	-2.99096
4450.00	-2.93391
4455.00	-2.97593
4460.00	-2.98608
4465.00	-2.95718
4470.00	-2.92426
4475.00	-2.9292
4480.00	-2.90254
4485.00	-2.96152
4490.00	-2.95928
4495.00	-2.99531
4500.00	-2.97932
4505.00	-3.06174
4510.00	-3.03565
4515.00	-2.96722
4520.00	-3.03357
4525.00	-3.10365
4530.00	-3.04917
4535.00	-3.06583
4540.00	-2.984
4545.00	-2.96914
4550.00	-2.99381
4555.00	-3.03675
4560.00	-2.98549
4565.00	-3.01544
4570.00	-2.96977
4575.00	-2.97017
4580.00	-2.94978
4585.00	-2.96254
4590.00	-2.92908
4595.00	-2.96467
4600.00	-2.97249
4605.00	-2.88271
4610.00	-2.94022
4615.00	-3.01964
4620.00	-3.07037
4625.00	-3.08146
4630.00	-3.11909
4635.00	-3.04923
4640.00	-3.04168
4645.00	-3.05217
4650.00	-3.10657
4655.00	-3.18319
4660.00	-3.20719
4665.00	-3.20113
4670.00	-3.24409
4675.00	-3.19285
4680.00	-3.18477
4685.00	-3.12563
4690.00	-3.08623
4695.00	-3.1061
4700.00	-3.07557
4705.00	-3.1138
4710.00	-3.05484
4715.00	-3.10205
4720.00	-3.04081
4725.00	-2.95803
4730.00	-2.93539
4735.00	-2.94614
4740.00	-2.85208
4745.00	-2.91611
4750.00	-2.89075
4755.00	-2.84372
4760.00	-2.83598
4765.00	-2.80826
4770.00	-2.85938
4775.00	-2.91577
4780.00	-3.01147
4785.00	-3.07339
4790.00	-3.08417
4795.00	-3.07658
4800.00	-3.16312
4805.00	-3.11306
4810.00	-3.11641
4815.00	-3.03299
4820.00	-3.04435
4825.00	-3.0442
4830.00	-2.97837
4835.00	-3.02977
4840.00	-2.98959
4845.00	-3.02604
4850.00	-2.97585
4855.00	-2.96527
4860.00	-2.95228
4865.00	-3.07199
4870.00	-3.01721
4875.00	-3.04398
4880.00	-3.06116
4885.00	-2.96943
4890.00	-2.95603
4895.00	-2.98892
4900.00	-3.01506
4905.00	-3.03513
4910.00	-3.07394
4915.00	-3.08121
4920.00	-3.13962
4925.00	-3.15415
4930.00	-3.18106
4935.00	-3.15686
4940.00	-3.21462
4945.00	-3.21128
4950.00	-3.19098
4955.00	-3.22458
4960.00	-3.22024
4965.00	-3.18867
4970.00	-3.18101
4975.00	-3.22944
4980.00	-3.24882
4985.00	-3.25589
4990.00	-3.22075
4995.00	-3.15801
5000.00	-3.1707
5005.00	-3.11989
5010.00	-3.12947
5015.00	-3.18651
5020.00	-3.14794
5025.00	-3.11669
5030.00	-3.14389
5035.00	-3.12341
5040.00	-3.07041
5045.00	-3.06074
5050.00	-3.02783
5055.00	-3.13307
5060.00	-3.15171
5065.00	-3.10625
5070.00	-3.07917
5075.00	-3.07208
5080.00	-3.1314
5085.00	-3.11563
5090.00	-3.12565
5095.00	-3.14849
5100.00	-3.12756
5105.00	-3.11563
5110.00	-3.16022
5115.00	-3.04129
5120.00	-2.99996
5125.00	-2.94893
5130.00	-2.98253
5135.00	-3.00931
5140.00	-3.00229
5145.00	-2.93028
5150.00	-2.95191
5155.00	-2.90568
5160.00	-2.96435
5165.00	-2.93071
5170.00	-2.9938
5175.00	-2.94684
5180.00	-2.9599
5185.00	-2.93362
5190.00	-2.9895
5195.00	-2.94297
5200.00	-2.94258
5205.00	-2.83851
5210.00	-2.67568
5215.00	-2.4911
5220.00	-2.31806
5225.00	-2.16924
5230.00	-2.03185
5235.00	-1.89436
5240.00	-1.83978
5245.00	-1.73187
5250.00	-1.6071
5255.00	-1.52246
5260.00	-1.47049
5265.00	-1.36839
5270.00	-1.35949
5275.00	-1.30307
5280.00	-1.29033
5285.00	-1.3169
5290.00	-1.32352
5295.00	-1.30874
5300.00	-1.24702
5305.00	-1.19839
5310.00	-1.27219
5315.00	-1.30057
5320.00	-1.47134
5325.00	-1.45215
5330.00	-1.52478
5335.00	-1.54865
5340.00	-1.57705
5345.00	-1.57494
5350.00	-1.63183
5355.00	-1.6692
5360.00	-1.61639
5365.00	-1.69334
5370.00	-1.74876
5375.00	-1.79865
5380.00	-1.79513
5385.00	-1.85075
5390.00	-1.95613
5395.00	-2.04752
5400.00	-2.11939
5405.00	-2.14604
5410.00	-2.21498
5415.00	-2.2701
5420.00	-2.25748
5425.00	-2.26686
5430.00	-2.28568
5435.00	-2.30608
5440.00	-2.34863
5445.00	-2.44572
5450.00	-2.45011
5455.00	-2.42294
5460.00	-2.51951
5465.00	-2.43354
5470.00	-2.4184
5475.00	-2.47393
5480.00	-2.4513
5485.00	-2.39289
5490.00	-2.45443
5495.00	-2.49253
5500.00	-2.47149
5505.00	-2.5148
5510.00	-2.60218
5515.00	-2.6428
5520.00	-2.68972
5525.00	-2.71466
5530.00	-2.66795
5535.00	-2.70199
5540.00	-2.69804
5545.00	-2.69795
5550.00	-2.70823
5555.00	-2.69329
5560.00	-2.73171
5565.00	-2.69367
5570.00	-2.69401
5575.00	-2.72544
5580.00	-2.72606
5585.00	-2.66092
5590.00	-2.60922
5595.00	-2.57997
5600.00	-2.59168
5605.00	-2.64717
5610.00	-2.64525
5615.00	-2.70922
5620.00	-2.67343
5625.00	-2.67234
5630.00	-2.67481
5635.00	-2.73237
5640.00	-2.7323
5645.00	-2.75644
5650.00	-2.67789
5655.00	-2.73514
5660.00	-2.75554
5665.00	-2.75315
5670.00	-2.68185
5675.00	-2.72487
5680.00	-2.73246
5685.00	-2.72892
5690.00	-2.7292
5695.00	-2.75019
5700.00	-2.7518
5705.00	-2.79474
5710.00	-2.85067
5715.00	-2.81111
5720.00	-2.76859
5725.00	-2.77181
5730.00	-2.792
5735.00	-2.80672
5740.00	-2.83725
5745.00	-2.85435
5750.00	-2.85938
5755.00	-2.77745
5760.00	-2.79362
5765.00	-2.81163
5770.00	-2.75868
5775.00	-2.79402
5780.00	-2.76704
5785.00	-2.82574
5790.00	-2.84054
5795.00	-2.83311
5800.00	-2.88175
5805.00	-2.82179
5810.00	-2.84736
5815.00	-2.85653
5820.00	-2.87863
5825.00	-2.94
5830.00	-2.94338
5835.00	-3.01902
5840.00	-3.01104
5845.00	-3.01768
5850.00	-2.94067
5855.00	-2.90939
5860.00	-2.87088
5865.00	-2.83621
5870.00	-2.888
5875.00	-2.90003
5880.00	-2.88665
5885.00	-2.88844
5890.00	-2.91426
5895.00	-2.87871
5900.00	-2.8398
5905.00	-2.87394
5910.00	-2.89775
5915.00	-2.9088
5920.00	-3.0052
5925.00	-3.06775
5930.00	-3.0376
5935.00	-3.03121
5940.00	-3.01509
5945.00	-3.00058
5950.00	-3.01864
5955.00	-3.02106
5960.00	-2.95063
5965.00	-2.90107
5970.00	-2.81843
5975.00	-2.85471
5980.00	-2.8597
5985.00	-2.89184
5990.00	-2.83779
5995.00	-2.94129
6000.00	-2.95145
6005.00	-2.92947
6010.00	-2.8924
6015.00	-2.95586
6020.00	-2.95073
6025.00	-2.94957
6030.00	-2.90012
6035.00	-2.86598
6040.00	-2.83526
6045.00	-2.87331
6050.00	-2.87298
6055.00	-2.84502
6060.00	-2.79565
6065.00	-2.80654
6070.00	-2.76793
6075.00	-2.74356
6080.00	-2.81844
6085.00	-2.78556
6090.00	-2.81475
6095.00	-2.8514
6100.00	-2.86017
6105.00	-2.86115
6110.00	-2.87932
6115.00	-2.87839
6120.00	-2.86372
6125.00	-2.85397
6130.00	-2.80371
6135.00	-2.78959
6140.00	-2.77342
6145.00	-2.72775
6150.00	-2.7316
6155.00	-2.67283
6160.00	-2.65105
6165.00	-2.60033
6170.00	-2.55814
6175.00	-2.55129
6180.00	-2.56933
6185.00	-2.53369
6190.00	-2.44976
6195.00	-2.50561
6200.00	-2.46598
6205.00	-2.36461
6210.00	-2.28029
6215.00	-2.07301
6220.00	-1.99019
6225.00	-1.91219
6230.00	-1.78321
6235.00	-1.62564
6240.00	-1.48728
6245.00	-1.425
6250.00	-1.26867
6255.00	-1.18675
6260.00	-1.10265
6265.00	-1.03043
6270.00	-0.934298
6275.00	-0.937687
6280.00	-0.909617
6285.00	-0.908558
6290.00	-0.824618
6295.00	-0.745614
6300.00	-0.823197
6305.00	-0.837696
6310.00	-0.819625
6315.00	-0.803361
6320.00	-0.878626
6325.00	-0.97057
6330.00	-0.935754
6335.00	-0.977033
6340.00	-1.10063
6345.00	-1.17383
6350.00	-1.22934
6355.00	-1.2378
6360.00	-1.29037
6365.00	-1.33422
6370.00	-1.41864
6375.00	-1.42892
6380.00	-1.51425
6385.00	-1.7086
6390.00	-1.7625
6395.00	-1.87671
6400.00	-2.02099
6405.00	-2.04365
6410.00	-2.07787
6415.00	-2.11905
6420.00	-2.18377
6425.00	-2.20744
6430.00	-2.25295
6435.00	-2.30082
6440.00	-2.35428
6445.00	-2.44388
6450.00	-2.50724
6455.00	-2.57809
6460.00	-2.59691
6465.00	-2.58964
6470.00	-2.56926
6475.00	-2.62008
6480.00	-2.57938
6485.00	-2.60844
6490.00	-2.63805
6495.00	-2.67853
6500.00	-2.64927
6505.00	-2.65405
6510.00	-2.66873
6515.00	-2.61624
6520.00	-2.58283
6525.00	-2.61846
6530.00	-2.69202
6535.00	-2.62683
6540.00	-2.69956
6545.00	-2.64053
6550.00	-2.6531
6555.00	-2.66442
6560.00	-2.59161
6565.00	-2.54338
6570.00	-2.58641
6575.00	-2.63552
6580.00	-2.57943
6585.00	-2.62232
6590.00	-2.61597
6595.00	-2.61025
6600.00	-2.62931
6605.00	-2.65683
6610.00	-2.69544
6615.00	-2.65757
6620.00	-2.74451
6625.00	-2.69136
6630.00	-2.68847
6635.00	-2.72391
6640.00	-2.73852
6645.00	-2.80699
6650.00	-2.76142
6655.00	-2.74808
6660.00	-2.78101
6665.00	-2.77608
6670.00	-2.83042
6675.00	-2.89316
6680.00	-2.98766
6685.00	-2.98973
6690.00	-2.98467
6695.00	-3.01469
6700.00	-2.92069
6705.00	-2.89833
6710.00	-2.94045
6715.00	-2.97144
6720.00	-2.99241
6725.00	-2.95251
6730.00	-2.92005
6735.00	-2.89776
6740.00	-2.86732
6745.00	-2.85029
6750.00	-2.91796
6755.00	-2.9512
6760.00	-2.99149
6765.00	-2.96897
6770.00	-2.97636
6775.00	-3.00376
6780.00	-3.02496
6785.00	-3.01638
6790.00	-3.01557
6795.00	-2.98718
6800.00	-2.99966
6805.00	-2.99707
6810.00	-2.91866
6815.00	-2.8723
6820.00	-2.88244
6825.00	-2.87774
6830.00	-2.85968
6835.00	-2.91257
6840.00	-2.8357
6845.00	-2.75268
6850.00	-2.72984
6855.00	-2.68507
6860.00	-2.64478
6865.00	-2.68459
6870.00	-2.66855
6875.00	-2.66449
6880.00	-2.67812
6885.00	-2.63853
6890.00	-2.61326
6895.00	-2.61473
6900.00	-2.69558
6905.00	-2.60929
6910.00	-2.63536
6915.00	-2.60695
6920.00	-2.60905
6925.00	-2.65935
6930.00	-2.62163
6935.00	-2.53927
6940.00	-2.57926
6945.00	-2.636
6950.00	-2.57295
6955.00	-2.59574
6960.00	-2.57475
6965.00	-2.55587
6970.00	-2.58728
6975.00	-2.63284
6980.00	-2.6116
6985.00	-2.62361
6990.00	-2.66208
6995.00	-2.63792
7000.00	-2.62309
7005.00	-2.68236
7010.00	-2.61122
7015.00	-2.55411
7020.00	-2.60298
7025.00	-2.64006
7030.00	-2.69417
7035.00	-2.73941
7040.00	-2.72827
7045.00	-2.64562
7050.00	-2.61965
7055.00	-2.69309
7060.00	-2.62088
7065.00	-2.59046
7070.00	-2.64954
7075.00	-2.71653
7080.00	-2.77337
7085.00	-2.8349
7090.00	-2.83841
7095.00	-2.8554
7100.00	-2.76695
7105.00	-2.73576
7110.00	-2.76302
7115.00	-2.791
7120.00	-2.72629
7125.00	-2.66458
7130.00	-2.67475
7135.00	-2.62858
7140.00	-2.65963
7145.00	-2.69796
7150.00	-2.7117
7155.00	-2.66529
7160.00	-2.63735
7165.00	-2.61566
7170.00	-2.69642
7175.00	-2.69995
7180.00	-2.77227
7185.00	-2.7613
7190.00	-2.786
7195.00	-2.75636
7200.00	-2.79884
7205.00	-2.78867
7210.00	-2.74839
7215.00	-2.56346
7220.00	-2.47309
7225.00	-2.30531
7230.00	-2.1958
7235.00	-2.03154
7240.00	-1.87334
7245.00	-1.76554
7250.00	-1.67197
7255.00	-1.67766
7260.00	-1.52373
7265.00	-1.46472
7270.00	-1.3217
7275.00	-1.27598
7280.00	-1.24174
7285.00	-1.24551
7290.00	-1.23506
7295.00	-1.22221
7300.00	-1.25559
7305.00	-1.16115
7310.00	-1.18335
7315.00	-1.10996
7320.00	-1.15803
7325.00	-1.17708
7330.00	-1.15619
7335.00	-1.21692
7340.00	-1.14709
7345.00	-1.16032
7350.00	-1.25868
7355.00	-1.3057
7360.00	-1.3826
7365.00	-1.48984
7370.00	-1.48609
7375.00	-1.57953
7380.00	-1.71549
7385.00	-1.76178
7390.00	-1.81728
7395.00	-1.84302
7400.00	-1.99758
7405.00	-2.0952
7410.00	-2.19342
7415.00	-2.26454
7420.00	-2.25592
7425.00	-2.35882
7430.00	-2.46872
7435.00	-2.49502
7440.00	-2.53597
7445.00	-2.53134
7450.00	-2.51334
7455.00	-2.45218
7460.00	-2.50779
7465.00	-2.56476
7470.00	-2.63332
7475.00	-2.62587
7480.00	-2.49468
7485.00	-2.52529
7490.00	-2.54247
7495.00	-2.54064
7500.00	-2.56321
7505.00	-2.58697
7510.00	-2.63602
7515.00	-2.64212
7520.00	-2.69257
7525.00	-2.67574
7530.00	-2.70899
7535.00	-2.69743
7540.00	-2.70085
7545.00	-2.7316
7550.00	-2.73506
7555.00	-2.7693
7560.00	-2.78283
7565.00	-2.83304
7570.00	-2.81253
7575.00	-2.83211
7580.00	-2.80477
7585.00	-2.76634
7590.00	-2.67643
7595.00	-2.64392
7600.00	-2.6769
7605.00	-2.672
7610.00	-2.65722
7615.00	-2.66467
7620.00	-2.64025
7625.00	-2.71509
7630.00	-2.75478
7635.00	-2.75247
7640.00	-2.66741
7645.00	-2.67037
7650.00	-2.70417
7655.00	-2.71383
7660.00	-2.71216
7665.00	-2.71411
7670.00	-2.74699
7675.00	-2.73854
7680.00	-2.78972
7685.00	-2.78046
7690.00	-2.76521
7695.00	-2.74802
7700.00	-2.76368
7705.00	-2.76739
7710.00	-2.77419
7715.00	-2.7976
7720.00	-2.75297
7725.00	-2.71627
7730.00	-2.70052
7735.00	-2.68634
7740.00	-2.78078
7745.00	-2.72054
7750.00	-2.68016
7755.00	-2.73027
7760.00	-2.80994
7765.00	-2.83323
7770.00	-2.89223
7775.00	-2.81739
7780.00	-2.89872
7785.00	-2.9408
7790.00	-2.91643
7795.00	-2.97057
7800.00	-2.92248
7805.00	-2.79275
7810.00	-2.82122
7815.00	-2.80189
7820.00	-2.88131
7825.00	-2.83177
7830.00	-2.77681
7835.00	-2.79304
7840.00	-2.81803
7845.00	-2.75752
7850.00	-2.73073
7855.00	-2.69971
7860.00	-2.68561
7865.00	-2.68676
7870.00	-2.63247
7875.00	-2.62856
7880.00	-2.6285
7885.00	-2.68722
7890.00	-2.79195
7895.00	-2.86199
7900.00	-2.89045
7905.00	-2.96448
7910.00	-2.92391
7915.00	-2.90814
7920.00	-2.89741
7925.00	-2.87392
7930.00	-2.82166
7935.00	-2.82304
7940.00	-2.89343
7945.00	-2.91875
7950.00	-2.94499
7955.00	-2.89254
7960.00	-2.85916
7965.00	-2.81529
7970.00	-2.85188
7975.00	-2.83641
7980.00	-2.80864
7985.00	-2.85627
7990.00	-2.88531
7995.00	-2.88032
8000.00	-2.85162
8005.00	-2.86729
8010.00	-2.83644
8015.00	-2.85017
8020.00	-2.82103
8025.00	-2.80172
8030.00	-2.76014
8035.00	-2.76421
8040.00	-2.79553
8045.00	-2.81335
8050.00	-2.79827
8055.00	-2.79161
8060.00	-2.78216
8065.00	-2.77711
8070.00	-2.80714
8075.00	-2.7996
8080.00	-2.84467
8085.00	-2.79533
8090.00	-2.78551
8095.00	-2.80779
8100.00	-2.72411
8105.00	-2.73178
8110.00	-2.6799
8115.00	-2.6747
8120.00	-2.72535
8125.00	-2.69832
8130.00	-2.72586
8135.00	-2.74027
8140.00	-2.72213
8145.00	-2.71271
8150.00	-2.7561
8155.00	-2.80898
8160.00	-2.76321
8165.00	-2.6909
8170.00	-2.69152
8175.00	-2.699
8180.00	-2.75759
8185.00	-2.72388
8190.00	-2.75578
8195.00	-2.69458
8200.00	-2.73633
8205.00	-2.63559
8210.00	-2.54492
8215.00	-2.49444
8220.00	-2.22425
8225.00	-2.02948
8230.00	-1.87495
8235.00	-1.7324
8240.00	-1.58682
8245.00	-1.40048
8250.00	-1.30538
8255.00	-1.3754
8260.00	-1.29318
8265.00	-1.21227
8270.00	-1.15675
8275.00	-1.1863
8280.00	-1.18523
8285.00	-1.12895
8290.00	-1.09559
8295.00	-1.13471
8300.00	-1.14227
8305.00	-1.11448
8310.00	-1.0964
8315.00	-1.09741
8320.00	-1.17785
8325.00	-1.15342
8330.00	-1.18677
8335.00	-1.25481
8340.00	-1.3368
8345.00	-1.34835
8350.00	-1.43827
8355.00	-1.46733
8360.00	-1.57302
8365.00	-1.54712
8370.00	-1.63791
8375.00	-1.72654
8380.00	-1.79593
8385.00	-1.86184
8390.00	-1.96266
8395.00	-2.06031
8400.00	-2.09978
8405.00	-2.16297
8410.00	-2.23713
8415.00	-2.25201
8420.00	-2.34838
8425.00	-2.35905
8430.00	-2.37211
8435.00	-2.45993
8440.00	-2.5528
8445.00	-2.5292
8450.00	-2.55982
8455.00	-2.58392
8460.00	-2.63327
8465.00	-2.71573
8470.00	-2.76919
8475.00	-2.75161
8480.00	-2.80148
8485.00	-2.81525
8490.00	-2.7896
8495.00	-2.81147
8500.00	-2.82769
8505.00	-2.74894
8510.00	-2.70572
8515.00	-2.7913
8520.00	-2.73347
8525.00	-2.74021
8530.00	-2.77047
8535.00	-2.80809
8540.00	-2.86269
8545.00	-2.87033
8550.00	-2.90833
8555.00	-2.92525
8560.00	-2.98196
8565.00	-3.0987
8570.00	-3.1277
8575.00	-3.15379
8580.00	-3.18074
8585.00	-3.17041
8590.00	-3.22681
8595.00	-3.27066
8600.00	-3.22022
8605.00	-3.22669
8610.00	-3.25326
8615.00	-3.24605
8620.00	-3.29835
8625.00	-3.27972
8630.00	-3.22146
8635.00	-3.18631
8640.00	-3.18925
8645.00	-3.17462
8650.00	-3.16836
8655.00	-3.18347
8660.00	-3.121
8665.00	-3.13394
8670.00	-3.10754
8675.00	-3.13911
8680.00	-3.12257
8685.00	-3.17684
8690.00	-3.18765
8695.00	-3.12131
8700.00	-3.09272
8705.00	-3.01512
8710.00	-3.03864
8715.00	-2.9872
8720.00	-2.96165
8725.00	-2.99397
8730.00	-2.96429
8735.00	-2.95831
8740.00	-2.84229
8745.00	-2.83468
8750.00	-2.80709
8755.00	-2.84105
8760.00	-2.86123
8765.00	-2.8379
8770.00	-2.8584
8775.00	-2.82498
8780.00	-2.82256
8785.00	-2.88609
8790.00	-2.84644
8795.00	-2.85917
8800.00	-2.80838
8805.00	-2.76268
8810.00	-2.73537
8815.00	-2.77995
8820.00	-2.77858
8825.00	-2.76352
8830.00	-2.80529
8835.00	-2.80138
8840.00	-2.83936
8845.00	-2.76981
8850.00	-2.80749
8855.00	-2.84832
8860.00	-2.78825
8865.00	-2.77221
8870.00	-2.78545
8875.00	-2.73858
8880.00	-2.75172
8885.00	-2.77046
8890.00	-2.80116
8895.00	-2.79421
8900.00	-2.75684
8905.00	-2.77853
8910.00	-2.82571
8915.00	-2.81976
8920.00	-2.81441
8925.00	-2.79922
8930.00	-2.86508
8935.00	-2.82754
8940.00	-2.85944
8945.00	-2.85358
8950.00	-2.82756
8955.00	-2.75227
8960.00	-2.68451
8965.00	-2.6996
8970.00	-2.73047
8975.00	-2.63723
8980.00	-2.67088
8985.00	-2.67696
8990.00	-2.72047
8995.00	-2.75962
9000.00	-2.743
9005.00	-2.83177
9010.00	-2.82867
9015.00	-2.82243
9020.00	-2.81336
9025.00	-2.81902
9030.00	-2.77571
9035.00	-2.80934
9040.00	-2.86036
9045.00	-2.87515
9050.00	-2.84006
9055.00	-2.79464
9060.00	-2.82292
9065.00	-2.74464
9070.00	-2.80213
9075.00	-2.79162
9080.00	-2.78217
9085.00	-2.75983
9090.00	-2.85383
9095.00	-2.87274
9100.00	-2.86901
9105.00	-2.85181
9110.00	-2.84672
9115.00	-2.90437
9120.00	-2.89747
9125.00	-2.80828
9130.00	-2.84903
9135.00	-2.81309
9140.00	-2.81186
9145.00	-2.83842
9150.00	-2.82429
9155.00	-2.7355
9160.00	-2.80081
9165.00	-2.74203
9170.00	-2.74791
9175.00	-2.72554
9180.00	-2.76073
9185.00	-2.68175
9190.00	-2.64525
9195.00	-2.65044
9200.00	-2.62052
9205.00	-2.62472
9210.00	-2.57318
9215.00	-2.43343
9220.00	-2.29036
9225.00	-2.12011
9230.00	-1.96688
9235.00	-1.84281
9240.00	-1.70348
9245.00	-1.63686
9250.00	-1.57345
9255.00	-1.50255
9260.00	-1.45949
9265.00	-1.3827
9270.00	-1.29975
9275.00	-1.28389
9280.00	-1.20736
9285.00	-1.21802
9290.00	-1.17921
9295.00	-1.22035
9300.00	-1.20896
9305.00	-1.19526
9310.00	-1.27974
9315.00	-1.27971
9320.00	-1.35921
9325.00	-1.29244
9330.00	-1.2946
9335.00	-1.2827
9340.00	-1.31003
9345.00	-1.4107
9350.00	-1.40449
9355.00	-1.37469
9360.00	-1.38936
9365.00	-1.44407
9370.00	-1.52442
9375.00	-1.66243
9380.00	-1.75207
9385.00	-1.88806
9390.00	-1.89981
9395.00	-1.98991
9400.00	-2.09867
9405.00	-2.18617
9410.00	-2.24418
9415.00	-2.32059
9420.00	-2.35478
9425.00	-2.36827
9430.00	-2.4219
9435.00	-2.40101
9440.00	-2.45136
9445.00	-2.46556
9450.00	-2.51292
9455.00	-2.58321
9460.00	-2.58076
9465.00	-2.57857
9470.00	-2.56967
9475.00	-2.64465
9480.00	-2.69485
9485.00	-2.6605
9490.00	-2.67107
9495.00	-2.64947
9500.00	-2.65769
9505.00	-2.70312
9510.00	-2.67486
9515.00	-2.59755
9520.00	-2.60059
9525.00	-2.65865
9530.00	-2.71091
9535.00	-2.69569
9540.00	-2.65434
9545.00	-2.68628
9550.00	-2.63203
9555.00	-2.7077
9560.00	-2.8
9565.00	-2.83466
9570.00	-2.79324
9575.00	-2.82166
9580.00	-2.88528
9585.00	-2.77656
9590.00	-2.80319
9595.00	-2.83753
9600.00	-2.86152
9605.00	-2.88657
9610.00	-2.84688
9615.00	-2.89068
9620.00	-2.99235
9625.00	-2.93516
9630.00	-2.98051
9635.00	-3.06282
9640.00	-3.05045
9645.00	-3.01857
9650.00	-2.92764
9655.00	-2.88038
9660.00	-2.90355
9665.00	-2.86561
9670.00	-2.89717
9675.00	-2.85642
9680.00	-2.86815
9685.00	-2.73693
9690.00	-2.76753
9695.00	-2.80889
9700.00	-2.84267
9705.00	-2.83502
9710.00	-2.84889
9715.00	-2.851
9720.00	-2.79412
9725.00	-2.84666
9730.00	-2.8974
9735.00	-2.89812
9740.00	-2.80886
9745.00	-2.8288
9750.00	-2.89516
9755.00	-2.88919
9760.00	-2.86306
9765.00	-2.93291
9770.00	-2.96465
9775.00	-2.99322
9780.00	-2.99819
9785.00	-2.98537
9790.00	-3.00495
9795.00	-2.95342
9800.00	-2.96236
9805.00	-2.98079
9810.00	-2.96625
9815.00	-2.99466
9820.00	-2.96145
9825.00	-2.94193
9830.00	-2.95202
9835.00	-2.92653
9840.00	-2.86901
9845.00	-2.88985
9850.00	-2.88787
9855.00	-2.87916
9860.00	-2.91974
9865.00	-2.93551
9870.00	-2.95316
9875.00	-2.93447
9880.00	-2.97643
9885.00	-2.94158
9890.00	-2.95171
9895.00	-2.91588
9900.00	-2.89746
9905.00	-2.93275
9910.00	-2.92647
9915.00	-2.91045
9920.00	-2.92023
9925.00	-2.90483
9930.00	-2.9463
9935.00	-2.88334
9940.00	-2.91313
9945.00	-2.94339
9950.00	-2.99829
9955.00	-2.93014
[truncated: 56 more rows]
