# Supplementary material for: Abnormal developmental trajectory and vulnerability to cardiac arrhythmias in tetralogy of Fallot with DiGeorge syndrome
Source: Commun Biol. 2023 Sep 22;6:969. doi: 10.1038/s42003-023-05344-6 (PMC10516936; doi:10.1038/s42003-023-05344-6)
Supplement: Supplementary file 6 — Supplementary Data 3 [file 42003_2023_5344_MOESM6_ESM.zip › Supplementary Data3_CAS Measurement/Batch39/Control2_A3 4910/1B-wave.csv]

1B : V(t) = D'(t) / BackgroundImage *100
D'(t) = WaveFiltered Value( Pixel-Filter=(3 x 3) Tcnst-Filter=10)
average	1.00
frm num	2048
position	[86][44]
background	422.33
total pixel	9
time	value1
0.00	0
5.00	0.14733
10.00	0.324651
15.00	0.484241
20.00	0.680489
25.00	0.822911
30.00	0.940568
35.00	1.03067
40.00	1.13018
45.00	1.25395
50.00	1.3627
55.00	1.43164
60.00	1.48579
65.00	1.54505
70.00	1.57997
75.00	1.6114
80.00	1.67388
85.00	1.64067
90.00	1.68707
95.00	1.7341
100.00	1.73433
105.00	1.75558
110.00	1.76418
115.00	1.77719
120.00	1.70997
125.00	1.77312
130.00	1.76419
135.00	1.81665
140.00	1.80337
145.00	1.7572
150.00	1.79722
155.00	1.84638
160.00	1.93799
165.00	2.17828
170.00	2.5603
175.00	3.18562
180.00	4.00097
185.00	4.93473
190.00	5.80932
195.00	6.72799
200.00	7.53901
205.00	8.45836
210.00	9.22525
215.00	10.0996
220.00	10.9102
225.00	11.6214
230.00	12.464
235.00	13.2644
240.00	13.9585
245.00	14.7305
250.00	15.3043
255.00	15.9785
260.00	16.6117
265.00	17.2104
270.00	17.8046
275.00	18.3051
280.00	18.8608
285.00	19.3636
290.00	19.8766
295.00	20.333
300.00	20.8332
305.00	21.223
310.00	21.6079
315.00	21.957
320.00	22.3422
325.00	22.6152
330.00	22.9135
335.00	23.1399
340.00	23.2963
345.00	23.4003
350.00	23.4596
355.00	23.4999
360.00	23.473
365.00	23.4435
370.00	23.3669
375.00	23.256
380.00	23.1956
385.00	23.0807
390.00	22.9142
395.00	22.7669
400.00	22.6265
405.00	22.4738
410.00	22.2838
415.00	22.0575
420.00	21.8381
425.00	21.6222
430.00	21.4068
435.00	21.1314
440.00	20.8862
445.00	20.6445
450.00	20.4164
455.00	20.1638
460.00	19.889
465.00	19.6391
470.00	19.3827
475.00	19.115
480.00	18.8583
485.00	18.6037
490.00	18.3324
495.00	18.0671
500.00	17.789
505.00	17.486
510.00	17.2817
515.00	17.0874
520.00	16.8072
525.00	16.6182
530.00	16.3928
535.00	16.0953
540.00	15.8565
545.00	15.5547
550.00	15.2831
555.00	15.0492
560.00	14.8886
565.00	14.6258
570.00	14.3655
575.00	14.1155
580.00	13.8957
585.00	13.669
590.00	13.465
595.00	13.2997
600.00	13.1563
605.00	12.9719
610.00	12.7639
615.00	12.5662
620.00	12.3409
625.00	12.1513
630.00	11.9359
635.00	11.7236
640.00	11.5142
645.00	11.3967
650.00	11.2331
655.00	11.0148
660.00	10.8552
665.00	10.7036
670.00	10.5251
675.00	10.325
680.00	10.187
685.00	10.0049
690.00	9.85685
695.00	9.71042
700.00	9.50759
705.00	9.39609
710.00	9.18523
715.00	9.0323
720.00	8.89466
725.00	8.71553
730.00	8.64114
735.00	8.49262
740.00	8.33265
745.00	8.12817
750.00	7.99149
755.00	7.83691
760.00	7.67411
765.00	7.55389
770.00	7.40361
775.00	7.31834
780.00	7.16267
785.00	7.0252
790.00	6.89358
795.00	6.77249
800.00	6.70561
805.00	6.61384
810.00	6.48916
815.00	6.39273
820.00	6.25333
825.00	6.15154
830.00	6.02573
835.00	5.89672
840.00	5.75167
845.00	5.7132
850.00	5.55756
855.00	5.52009
860.00	5.47058
865.00	5.32605
870.00	5.25648
875.00	5.1623
880.00	5.09069
885.00	4.97099
890.00	4.83432
895.00	4.78762
900.00	4.79557
905.00	4.74222
910.00	4.5837
915.00	4.56732
920.00	4.51311
925.00	4.44591
930.00	4.33281
935.00	4.23102
940.00	4.12626
945.00	3.98198
950.00	3.94948
955.00	3.87287
960.00	3.86706
965.00	3.78554
970.00	3.74374
975.00	3.69033
980.00	3.61859
985.00	3.51456
990.00	3.42093
995.00	3.34192
1000.00	3.22346
1005.00	3.13
1010.00	3.038
1015.00	2.95256
1020.00	2.89145
1025.00	2.87855
1030.00	2.78538
1035.00	2.73836
1040.00	2.71446
1045.00	2.62718
1050.00	2.56967
1055.00	2.53896
1060.00	2.48238
1065.00	2.42619
1070.00	2.35984
1075.00	2.31592
1080.00	2.23691
1085.00	2.23159
1090.00	2.12682
1095.00	2.08514
1100.00	2.04764
1105.00	2.03756
1110.00	2.01797
1115.00	1.95561
1120.00	1.99682
1125.00	1.94447
1130.00	1.93682
1135.00	1.9273
1140.00	1.97398
1145.00	1.966
1150.00	1.93778
1155.00	1.96237
1160.00	2.07921
1165.00	2.28697
1170.00	2.70021
1175.00	3.3773
1180.00	4.11298
1185.00	4.90925
1190.00	5.76797
1195.00	6.61712
1200.00	7.51289
1205.00	8.34277
1210.00	9.24487
1215.00	10.062
1220.00	10.8975
1225.00	11.7125
1230.00	12.5012
1235.00	13.2637
1240.00	13.9816
1245.00	14.6671
1250.00	15.4024
1255.00	16.0853
1260.00	16.7446
1265.00	17.3432
1270.00	17.9504
1275.00	18.56
1280.00	19.0875
1285.00	19.6492
1290.00	20.1442
1295.00	20.5949
1300.00	21.0005
1305.00	21.3998
1310.00	21.7986
1315.00	22.1181
1320.00	22.4241
1325.00	22.6942
1330.00	22.9425
1335.00	23.1318
1340.00	23.2917
1345.00	23.404
1350.00	23.4682
1355.00	23.4602
1360.00	23.4715
1365.00	23.3816
1370.00	23.3534
1375.00	23.2438
1380.00	23.1504
1385.00	23.0848
1390.00	22.9783
1395.00	22.78
1400.00	22.6277
1405.00	22.4381
1410.00	22.2727
1415.00	22.0212
1420.00	21.7133
1425.00	21.4862
1430.00	21.3239
1435.00	21.1436
1440.00	20.8762
1445.00	20.6407
1450.00	20.3788
1455.00	20.2036
1460.00	19.917
1465.00	19.6143
1470.00	19.3629
1475.00	19.1025
1480.00	18.8155
1485.00	18.5441
1490.00	18.2603
1495.00	18.0075
1500.00	17.7853
1505.00	17.5038
1510.00	17.2319
1515.00	16.9952
1520.00	16.7243
1525.00	16.4883
1530.00	16.2575
1535.00	16.0209
1540.00	15.729
1545.00	15.4715
1550.00	15.1635
1555.00	14.9416
1560.00	14.7102
1565.00	14.4573
1570.00	14.2139
1575.00	13.9817
1580.00	13.7937
1585.00	13.5535
1590.00	13.2979
1595.00	13.1388
1600.00	12.9273
1605.00	12.6685
1610.00	12.4829
1615.00	12.2975
1620.00	12.0886
1625.00	11.8058
1630.00	11.5881
1635.00	11.4737
1640.00	11.2735
1645.00	11.0933
1650.00	10.86
1655.00	10.6922
1660.00	10.5622
1665.00	10.3347
1670.00	10.1879
1675.00	9.99253
1680.00	9.84306
1685.00	9.67433
1690.00	9.52247
1695.00	9.36475
1700.00	9.21754
1705.00	9.11399
1710.00	8.95766
1715.00	8.79065
1720.00	8.57193
1725.00	8.45139
1730.00	8.31133
1735.00	8.16949
1740.00	8.04972
1745.00	7.94457
1750.00	7.79468
1755.00	7.64136
1760.00	7.48496
1765.00	7.41523
1770.00	7.32617
1775.00	7.18813
1780.00	7.02181
1785.00	6.86422
1790.00	6.73818
1795.00	6.69577
1800.00	6.55763
1805.00	6.45699
1810.00	6.29011
1815.00	6.22937
1820.00	6.10104
1825.00	5.98554
1830.00	5.9079
1835.00	5.81698
1840.00	5.65096
1845.00	5.56732
1850.00	5.48415
1855.00	5.33563
1860.00	5.22564
1865.00	5.1398
1870.00	5.02835
1875.00	4.91225
1880.00	4.76304
1885.00	4.62875
1890.00	4.51315
1895.00	4.40122
1900.00	4.30575
1905.00	4.23034
1910.00	4.14932
1915.00	4.08167
1920.00	4.01552
1925.00	3.95335
1930.00	3.8632
1935.00	3.78469
1940.00	3.69036
1945.00	3.61335
1950.00	3.53089
1955.00	3.51718
1960.00	3.44434
1965.00	3.40509
1970.00	3.3303
1975.00	3.3235
1980.00	3.27002
1985.00	3.17191
1990.00	3.14938
1995.00	3.10542
2000.00	3.10795
2005.00	3.03657
2010.00	2.94075
2015.00	2.85978
2020.00	2.78164
2025.00	2.74026
2030.00	2.68723
2035.00	2.5974
2040.00	2.50341
2045.00	2.51353
2050.00	2.4858
2055.00	2.41875
2060.00	2.40576
2065.00	2.30725
2070.00	2.23175
2075.00	2.198
2080.00	2.14921
2085.00	2.12634
2090.00	2.11102
2095.00	2.0683
2100.00	2.06668
2105.00	2.00471
2110.00	2.03049
2115.00	2.04318
2120.00	2.0467
2125.00	1.99462
2130.00	1.92144
2135.00	1.87663
2140.00	1.90996
2145.00	1.93996
2150.00	1.94065
2155.00	2.01756
2160.00	2.13414
2165.00	2.3522
2170.00	2.76944
2175.00	3.40278
2180.00	4.1438
2185.00	5.0054
2190.00	5.90186
2195.00	6.73761
2200.00	7.62397
2205.00	8.49798
2210.00	9.25303
2215.00	10.0825
2220.00	10.9948
2225.00	11.737
2230.00	12.4812
2235.00	13.2036
2240.00	13.9143
2245.00	14.6197
2250.00	15.2808
2255.00	15.9364
2260.00	16.579
2265.00	17.2021
2270.00	17.7918
2275.00	18.3383
2280.00	18.9275
2285.00	19.4578
2290.00	19.964
2295.00	20.4485
2300.00	20.832
2305.00	21.2297
2310.00	21.6193
2315.00	21.9725
2320.00	22.2351
2325.00	22.5136
2330.00	22.7484
2335.00	22.9176
2340.00	23.0594
2345.00	23.1581
2350.00	23.1733
2355.00	23.2369
2360.00	23.2337
2365.00	23.1913
2370.00	23.1479
2375.00	23.1141
2380.00	22.9731
2385.00	22.8779
2390.00	22.7842
2395.00	22.6289
2400.00	22.4787
2405.00	22.3144
2410.00	22.1325
2415.00	21.9371
2420.00	21.7429
2425.00	21.5233
2430.00	21.3126
2435.00	21.0703
2440.00	20.8338
2445.00	20.5763
2450.00	20.3261
2455.00	20.0798
2460.00	19.8714
2465.00	19.5864
2470.00	19.3642
2475.00	19.0905
2480.00	18.8468
2485.00	18.5906
2490.00	18.2785
2495.00	18.0608
2500.00	17.8122
2505.00	17.5332
2510.00	17.2716
2515.00	17.0414
2520.00	16.7764
2525.00	16.5536
2530.00	16.2531
2535.00	15.9643
2540.00	15.6807
2545.00	15.4596
2550.00	15.2291
2555.00	14.9506
2560.00	14.7052
2565.00	14.4923
2570.00	14.2243
2575.00	14.0305
2580.00	13.7614
2585.00	13.5691
2590.00	13.2698
2595.00	13.0163
2600.00	12.7986
2605.00	12.5579
2610.00	12.3334
2615.00	12.0814
2620.00	11.8967
2625.00	11.7173
2630.00	11.4927
2635.00	11.2747
2640.00	11.0733
2645.00	10.8579
2650.00	10.6797
2655.00	10.4615
2660.00	10.2546
2665.00	10.0474
2670.00	9.98713
2675.00	9.86187
2680.00	9.71757
2685.00	9.49298
2690.00	9.36978
2695.00	9.20102
2700.00	9.05966
2705.00	8.87719
2710.00	8.72349
2715.00	8.57726
2720.00	8.49302
2725.00	8.32512
2730.00	8.16085
2735.00	8.03406
2740.00	7.93836
2745.00	7.84434
2750.00	7.69132
2755.00	7.52729
2760.00	7.33231
2765.00	7.23312
2770.00	7.14122
2775.00	6.99274
2780.00	6.84595
2785.00	6.72963
2790.00	6.55917
2795.00	6.47678
2800.00	6.34213
2805.00	6.24725
2810.00	6.18553
2815.00	6.09052
2820.00	5.93925
2825.00	5.81625
2830.00	5.71608
2835.00	5.62066
2840.00	5.48743
2845.00	5.34647
2850.00	5.2354
2855.00	5.04335
2860.00	4.97311
2865.00	4.82834
2870.00	4.7112
2875.00	4.56631
2880.00	4.50694
2885.00	4.3588
2890.00	4.27809
2895.00	4.21334
2900.00	4.10245
2905.00	4.0237
2910.00	3.95019
2915.00	3.89982
2920.00	3.8729
2925.00	3.82762
2930.00	3.72373
2935.00	3.61971
2940.00	3.58134
2945.00	3.51787
2950.00	3.48705
2955.00	3.38828
2960.00	3.38357
2965.00	3.3083
2970.00	3.29055
2975.00	3.25878
2980.00	3.1539
2985.00	3.17789
2990.00	3.06794
2995.00	3.00056
3000.00	2.94781
3005.00	2.88191
3010.00	2.81735
3015.00	2.71714
3020.00	2.63485
3025.00	2.58973
3030.00	2.51755
3035.00	2.48416
3040.00	2.462
3045.00	2.45258
3050.00	2.38622
3055.00	2.30808
3060.00	2.28248
3065.00	2.21998
3070.00	2.16636
3075.00	2.07864
3080.00	2.04967
3085.00	1.97888
3090.00	1.9862
3095.00	1.97964
3100.00	1.93953
3105.00	1.95605
3110.00	1.8762
3115.00	1.81749
3120.00	1.77255
3125.00	1.75052
3130.00	1.66228
3135.00	1.58814
3140.00	1.58192
3145.00	1.59999
3150.00	1.611
3155.00	1.58671
3160.00	1.63588
3165.00	1.8906
3170.00	2.26981
3175.00	2.86367
3180.00	3.60072
3185.00	4.46664
3190.00	5.32752
3195.00	6.20493
3200.00	7.14192
3205.00	8.0694
3210.00	8.89624
3215.00	9.73248
3220.00	10.5982
3225.00	11.3616
3230.00	12.1092
3235.00	12.8372
3240.00	13.5609
3245.00	14.27
3250.00	14.974
3255.00	15.6392
3260.00	16.3221
3265.00	16.9393
3270.00	17.5026
3275.00	18.0544
3280.00	18.6352
3285.00	19.1842
3290.00	19.6625
3295.00	20.1719
3300.00	20.6093
3305.00	21.0714
3310.00	21.4636
3315.00	21.7771
3320.00	22.0646
3325.00	22.339
3330.00	22.5861
3335.00	22.7084
3340.00	22.8711
3345.00	23.0018
3350.00	23.0878
3355.00	23.1442
3360.00	23.1371
3365.00	23.0754
3370.00	23.0725
3375.00	22.941
3380.00	22.8253
3385.00	22.679
3390.00	22.5395
3395.00	22.4245
3400.00	22.2815
3405.00	22.087
3410.00	21.8909
3415.00	21.6224
3420.00	21.4281
3425.00	21.219
3430.00	21.0781
3435.00	20.8751
3440.00	20.6371
3445.00	20.3387
3450.00	20.0991
3455.00	19.8545
3460.00	19.6186
3465.00	19.3116
3470.00	19.1194
3475.00	18.8202
3480.00	18.5062
3485.00	18.2552
3490.00	17.9766
3495.00	17.6417
3500.00	17.4219
3505.00	17.124
3510.00	16.8218
3515.00	16.6129
3520.00	16.4065
3525.00	16.1444
3530.00	15.9454
3535.00	15.7137
3540.00	15.4656
3545.00	15.2556
3550.00	15.0402
3555.00	14.8542
3560.00	14.6711
3565.00	14.4379
3570.00	14.1833
3575.00	13.9462
3580.00	13.6829
3585.00	13.4827
3590.00	13.2894
3595.00	13.0549
3600.00	12.8465
3605.00	12.6273
3610.00	12.4617
3615.00	12.2573
3620.00	12.0471
3625.00	11.8369
3630.00	11.6161
3635.00	11.4358
3640.00	11.2367
3645.00	10.9918
3650.00	10.8476
3655.00	10.6968
3660.00	10.5269
3665.00	10.3713
3670.00	10.2419
3675.00	10.0701
3680.00	9.91811
3685.00	9.74713
3690.00	9.6143
3695.00	9.48687
3700.00	9.37743
3705.00	9.26316
3710.00	9.07612
3715.00	8.93936
3720.00	8.78733
3725.00	8.64525
3730.00	8.55946
3735.00	8.41649
3740.00	8.29307
3745.00	8.11096
3750.00	7.9418
3755.00	7.7764
3760.00	7.66964
3765.00	7.56829
3770.00	7.44024
3775.00	7.31185
3780.00	7.15419
3785.00	7.05966
3790.00	6.90618
3795.00	6.76542
3800.00	6.59927
3805.00	6.51288
3810.00	6.38514
3815.00	6.28069
3820.00	6.17091
3825.00	6.01685
3830.00	5.95976
3835.00	5.80051
3840.00	5.7177
3845.00	5.61423
3850.00	5.53426
3855.00	5.4044
3860.00	5.29543
3865.00	5.19472
3870.00	5.14355
3875.00	5.05803
3880.00	4.98369
3885.00	4.92205
3890.00	4.85078
3895.00	4.74455
3900.00	4.5595
3905.00	4.43504
3910.00	4.3888
3915.00	4.33929
3920.00	4.23422
3925.00	4.15544
3930.00	4.10822
3935.00	3.9868
3940.00	3.9012
3945.00	3.77416
3950.00	3.71245
3955.00	3.62534
3960.00	3.57589
3965.00	3.45771
3970.00	3.4066
3975.00	3.42374
3980.00	3.36287
3985.00	3.3265
3990.00	3.24642
3995.00	3.19539
4000.00	3.12578
4005.00	3.04998
4010.00	3.01334
4015.00	2.95141
4020.00	2.85622
4025.00	2.79685
4030.00	2.76184
4035.00	2.71981
4040.00	2.64514
4045.00	2.55164
4050.00	2.45696
4055.00	2.36385
4060.00	2.3011
4065.00	2.26831
4070.00	2.17829
4075.00	2.12357
4080.00	2.1059
4085.00	2.06106
4090.00	2.14172
4095.00	2.12486
4100.00	2.14652
4105.00	2.0792
4110.00	2.04755
4115.00	2.04011
4120.00	1.98869
4125.00	1.97925
4130.00	1.94707
4135.00	1.88391
4140.00	1.91914
4145.00	1.93507
4150.00	1.94677
4155.00	1.97835
4160.00	2.05676
4165.00	2.19573
4170.00	2.61809
4175.00	3.15344
4180.00	3.9115
4185.00	4.73845
4190.00	5.59846
4195.00	6.48561
4200.00	7.35244
4205.00	8.23782
4210.00	9.04782
4215.00	9.88205
4220.00	10.6828
4225.00	11.5062
4230.00	12.1893
4235.00	12.933
4240.00	13.6339
4245.00	14.3647
4250.00	14.9987
4255.00	15.7167
4260.00	16.3892
4265.00	17.0233
4270.00	17.5204
4275.00	18.102
4280.00	18.6885
4285.00	19.2454
4290.00	19.7333
4295.00	20.1515
4300.00	20.5489
4305.00	20.9802
4310.00	21.3499
4315.00	21.7301
4320.00	22.0327
4325.00	22.3735
4330.00	22.4908
4335.00	22.649
4340.00	22.8308
4345.00	22.9524
4350.00	22.9881
4355.00	23.0755
4360.00	23.0331
4365.00	23.0003
4370.00	22.9207
4375.00	22.7623
4380.00	22.6513
4385.00	22.5067
4390.00	22.3817
4395.00	22.1799
4400.00	22.0377
4405.00	21.8307
4410.00	21.6366
4415.00	21.4382
4420.00	21.236
4425.00	21.0014
4430.00	20.7876
4435.00	20.5425
4440.00	20.3062
4445.00	20.0515
4450.00	19.8195
4455.00	19.5029
4460.00	19.2917
4465.00	19.0805
4470.00	18.8378
4475.00	18.5878
4480.00	18.3549
4485.00	18.1426
4490.00	17.8964
4495.00	17.6721
4500.00	17.4177
4505.00	17.165
4510.00	16.906
4515.00	16.6887
4520.00	16.4326
4525.00	16.2258
4530.00	15.9897
4535.00	15.7009
4540.00	15.4726
4545.00	15.1934
4550.00	14.9211
4555.00	14.6997
4560.00	14.4531
4565.00	14.1785
4570.00	13.9709
4575.00	13.7524
4580.00	13.498
4585.00	13.3005
4590.00	13.0754
4595.00	12.8465
4600.00	12.5827
4605.00	12.3426
4610.00	12.1317
4615.00	11.9656
4620.00	11.7399
4625.00	11.563
4630.00	11.3801
4635.00	11.1971
4640.00	10.9614
4645.00	10.6966
4650.00	10.5556
4655.00	10.4077
4660.00	10.2694
4665.00	10.0369
4670.00	9.87251
4675.00	9.70083
4680.00	9.47003
4685.00	9.32808
4690.00	9.20032
4695.00	9.03798
4700.00	8.88662
4705.00	8.74776
4710.00	8.54123
4715.00	8.42638
4720.00	8.30461
4725.00	8.15292
4730.00	8.0848
4735.00	7.92615
4740.00	7.78073
4745.00	7.66827
4750.00	7.56443
4755.00	7.34205
4760.00	7.23926
4765.00	7.11518
4770.00	7.02192
4775.00	6.88274
4780.00	6.72064
4785.00	6.58528
4790.00	6.48713
4795.00	6.40932
4800.00	6.29982
4805.00	6.24074
4810.00	6.17705
4815.00	6.06447
4820.00	5.96053
4825.00	5.8354
4830.00	5.6728
4835.00	5.55541
4840.00	5.46027
4845.00	5.37202
4850.00	5.23471
4855.00	5.09798
4860.00	5.01175
4865.00	4.86049
4870.00	4.75065
4875.00	4.68338
4880.00	4.61756
4885.00	4.51624
4890.00	4.40137
4895.00	4.32956
4900.00	4.29386
4905.00	4.19071
4910.00	4.12944
4915.00	4.06903
4920.00	3.95679
4925.00	3.87155
4930.00	3.72907
4935.00	3.66135
4940.00	3.55567
4945.00	3.46845
4950.00	3.4189
4955.00	3.30063
4960.00	3.17315
4965.00	3.09524
4970.00	2.99619
4975.00	2.89126
4980.00	2.8889
4985.00	2.87362
4990.00	2.78621
4995.00	2.69701
5000.00	2.59832
5005.00	2.54632
5010.00	2.48638
5015.00	2.41138
5020.00	2.39123
5025.00	2.3389
5030.00	2.29444
5035.00	2.20706
5040.00	2.15736
5045.00	2.14157
5050.00	2.07212
5055.00	2.02013
5060.00	1.92861
5065.00	1.91465
5070.00	1.85473
5075.00	1.835
5080.00	1.81725
5085.00	1.76181
5090.00	1.73032
5095.00	1.72304
5100.00	1.74016
5105.00	1.72136
5110.00	1.70445
5115.00	1.6866
5120.00	1.65474
5125.00	1.61555
5130.00	1.55923
5135.00	1.54538
5140.00	1.575
5145.00	1.58325
5150.00	1.65118
5155.00	1.7281
5160.00	1.8289
5165.00	1.89069
5170.00	2.22516
5175.00	2.76034
5180.00	3.53929
5185.00	4.35611
5190.00	5.22805
5195.00	6.12066
5200.00	6.92927
5205.00	7.75437
5210.00	8.63639
5215.00	9.50388
5220.00	10.303
5225.00	11.117
5230.00	11.8864
5235.00	12.6735
5240.00	13.432
5245.00	14.1593
5250.00	14.8454
5255.00	15.5366
5260.00	16.1666
5265.00	16.7967
5270.00	17.377
5275.00	17.9124
5280.00	18.4574
5285.00	19.0136
5290.00	19.5064
5295.00	19.9262
5300.00	20.3487
5305.00	20.6948
5310.00	21.0931
5315.00	21.3963
5320.00	21.6323
5325.00	21.9185
5330.00	22.1733
5335.00	22.4527
5340.00	22.5989
5345.00	22.691
5350.00	22.7713
5355.00	22.8067
5360.00	22.8176
5365.00	22.8247
5370.00	22.81
5375.00	22.7469
5380.00	22.6769
5385.00	22.5455
5390.00	22.4219
5395.00	22.2687
5400.00	22.107
5405.00	21.8906
5410.00	21.8115
5415.00	21.6403
5420.00	21.51
5425.00	21.2453
5430.00	20.9966
5435.00	20.7228
5440.00	20.5263
5445.00	20.2732
5450.00	19.9902
5455.00	19.696
5460.00	19.4601
5465.00	19.1532
5470.00	18.8374
5475.00	18.5427
5480.00	18.3328
5485.00	18.0991
5490.00	17.8388
5495.00	17.5466
5500.00	17.3494
5505.00	17.1667
5510.00	16.8681
5515.00	16.5677
5520.00	16.2896
5525.00	16.0813
5530.00	15.878
5535.00	15.6241
5540.00	15.3692
5545.00	15.0583
5550.00	14.8364
5555.00	14.5892
5560.00	14.3221
5565.00	14.0554
5570.00	13.9258
5575.00	13.7171
5580.00	13.5662
5585.00	13.3803
5590.00	13.1656
5595.00	12.9093
5600.00	12.676
5605.00	12.4792
5610.00	12.2442
5615.00	12.0484
5620.00	11.7933
5625.00	11.6032
5630.00	11.4321
5635.00	11.2097
5640.00	11.0753
5645.00	10.8807
5650.00	10.6924
5655.00	10.5282
5660.00	10.3304
5665.00	10.1287
5670.00	9.94721
5675.00	9.77332
5680.00	9.53527
5685.00	9.36048
5690.00	9.2558
5695.00	9.03266
5700.00	8.8792
5705.00	8.78844
5710.00	8.59099
5715.00	8.50011
5720.00	8.43411
5725.00	8.25368
5730.00	8.12286
5735.00	8.01566
5740.00	7.89812
5745.00	7.7292
5750.00	7.53507
5755.00	7.43139
5760.00	7.30388
5765.00	7.16281
5770.00	7.0227
5775.00	6.91238
5780.00	6.77362
5785.00	6.64612
5790.00	6.50505
5795.00	6.41493
5800.00	6.29172
5805.00	6.17294
5810.00	6.10813
5815.00	6.01034
5820.00	5.90128
5825.00	5.80576
5830.00	5.65402
5835.00	5.56481
5840.00	5.49241
5845.00	5.46408
5850.00	5.32546
5855.00	5.25858
5860.00	5.19313
5865.00	5.14475
5870.00	5.0328
5875.00	4.90047
5880.00	4.80506
5885.00	4.71392
5890.00	4.65821
5895.00	4.58176
5900.00	4.52085
5905.00	4.44761
5910.00	4.36065
5915.00	4.27186
5920.00	4.23405
5925.00	4.1816
5930.00	4.12913
5935.00	3.96089
5940.00	3.88314
5945.00	3.86052
5950.00	3.72177
5955.00	3.61268
5960.00	3.56449
5965.00	3.47376
5970.00	3.40526
5975.00	3.39359
5980.00	3.34889
5985.00	3.28498
5990.00	3.23536
5995.00	3.15387
6000.00	3.07263
6005.00	2.99688
6010.00	2.89977
6015.00	2.815
6020.00	2.865
6025.00	2.80212
6030.00	2.7166
6035.00	2.65804
6040.00	2.5343
6045.00	2.51765
6050.00	2.45794
6055.00	2.41736
6060.00	2.29927
6065.00	2.22983
6070.00	2.18048
6075.00	2.1466
6080.00	2.18187
6085.00	2.17942
6090.00	2.19563
6095.00	2.14181
6100.00	2.15915
6105.00	2.13792
6110.00	2.12407
6115.00	2.08004
6120.00	2.01147
6125.00	1.98923
6130.00	1.9771
6135.00	2.00564
6140.00	1.98924
6145.00	1.91923
6150.00	1.91673
6155.00	1.96973
6160.00	2.03848
6165.00	2.1135
6170.00	2.31257
6175.00	2.73114
6180.00	3.37884
6185.00	4.15382
6190.00	4.98548
6195.00	5.78133
6200.00	6.6344
6205.00	7.49687
6210.00	8.38097
6215.00	9.22664
6220.00	10.0535
6225.00	10.874
6230.00	11.7335
6235.00	12.4938
6240.00	13.215
6245.00	13.9587
6250.00	14.6255
6255.00	15.2703
6260.00	15.89
6265.00	16.5478
6270.00	17.1845
6275.00	17.8207
6280.00	18.3801
6285.00	18.9362
6290.00	19.4262
6295.00	19.875
6300.00	20.3527
6305.00	20.7694
6310.00	21.1655
6315.00	21.4878
6320.00	21.8647
6325.00	22.1644
6330.00	22.3499
6335.00	22.5354
6340.00	22.7128
6345.00	22.7382
6350.00	22.8427
6355.00	22.85
6360.00	22.8538
6365.00	22.8284
6370.00	22.7555
6375.00	22.7109
6380.00	22.6235
6385.00	22.5395
6390.00	22.435
6395.00	22.283
6400.00	22.1437
6405.00	21.9656
6410.00	21.7527
6415.00	21.6164
6420.00	21.4463
6425.00	21.2065
6430.00	20.9906
6435.00	20.7779
6440.00	20.5312
6445.00	20.296
6450.00	20.0475
6455.00	19.7739
6460.00	19.5303
6465.00	19.2163
6470.00	18.8995
6475.00	18.6459
6480.00	18.4046
6485.00	18.1795
6490.00	17.9269
6495.00	17.6944
6500.00	17.4009
6505.00	17.1209
6510.00	16.869
6515.00	16.6185
6520.00	16.3195
6525.00	16.0503
6530.00	15.816
6535.00	15.5998
6540.00	15.3474
6545.00	15.1623
6550.00	14.8878
6555.00	14.6777
6560.00	14.4412
6565.00	14.2336
6570.00	13.9967
6575.00	13.7652
6580.00	13.5226
6585.00	13.2805
6590.00	13.1206
6595.00	12.853
6600.00	12.6437
6605.00	12.437
6610.00	12.1746
6615.00	11.9806
6620.00	11.7612
6625.00	11.6032
6630.00	11.3479
6635.00	11.1024
6640.00	10.9129
6645.00	10.7214
6650.00	10.5096
6655.00	10.3715
6660.00	10.1947
6665.00	9.93554
6670.00	9.79965
6675.00	9.68262
6680.00	9.52993
6685.00	9.39778
6690.00	9.26831
6695.00	9.1439
6700.00	9.03193
6705.00	8.89696
6710.00	8.74391
6715.00	8.54829
6720.00	8.37486
6725.00	8.18983
6730.00	8.05488
6735.00	7.91764
6740.00	7.81516
6745.00	7.67032
6750.00	7.52418
6755.00	7.39528
6760.00	7.24507
6765.00	7.13093
6770.00	6.97559
6775.00	6.84367
6780.00	6.696
6785.00	6.5631
6790.00	6.45402
6795.00	6.2927
6800.00	6.19487
6805.00	6.03579
6810.00	5.93734
6815.00	5.8803
6820.00	5.77899
6825.00	5.62729
6830.00	5.48024
6835.00	5.35053
6840.00	5.31798
6845.00	5.25185
6850.00	5.16865
6855.00	5.03589
6860.00	4.97166
6865.00	4.86913
6870.00	4.74528
6875.00	4.66275
6880.00	4.62794
6885.00	4.5019
6890.00	4.38847
6895.00	4.31005
6900.00	4.20528
6905.00	4.11624
6910.00	4.02032
6915.00	3.94715
6920.00	3.84446
6925.00	3.731
6930.00	3.67361
6935.00	3.643
6940.00	3.51022
6945.00	3.51436
6950.00	3.47863
6955.00	3.35703
6960.00	3.34492
6965.00	3.33929
6970.00	3.28161
6975.00	3.21653
6980.00	3.04747
6985.00	2.96109
6990.00	2.87545
6995.00	2.7326
7000.00	2.65403
7005.00	2.5991
7010.00	2.56281
7015.00	2.5249
7020.00	2.52234
7025.00	2.44111
7030.00	2.39432
7035.00	2.29169
7040.00	2.22301
7045.00	2.21907
7050.00	2.16554
7055.00	2.08842
7060.00	2.0348
7065.00	2.02075
7070.00	1.95548
7075.00	1.97566
7080.00	1.89122
7085.00	1.79418
7090.00	1.82261
7095.00	1.74558
7100.00	1.75255
7105.00	1.6799
7110.00	1.65661
7115.00	1.57251
7120.00	1.59679
7125.00	1.56865
7130.00	1.59069
7135.00	1.66577
7140.00	1.65178
7145.00	1.54975
7150.00	1.56052
7155.00	1.54127
7160.00	1.55815
7165.00	1.64175
7170.00	1.83011
7175.00	2.26799
7180.00	2.88044
7185.00	3.58687
7190.00	4.45155
7195.00	5.38761
7200.00	6.25637
7205.00	7.1093
7210.00	7.99794
7215.00	8.88718
7220.00	9.69012
7225.00	10.5417
7230.00	11.366
7235.00	12.1473
7240.00	12.9662
7245.00	13.6533
7250.00	14.3216
7255.00	15.0231
7260.00	15.6308
7265.00	16.2356
7270.00	16.8219
7275.00	17.3971
7280.00	17.9804
7285.00	18.5423
7290.00	19.0559
7295.00	19.5838
7300.00	20.0432
7305.00	20.4804
7310.00	20.9659
7315.00	21.3555
7320.00	21.6956
7325.00	22.007
7330.00	22.2162
7335.00	22.386
7340.00	22.5784
7345.00	22.691
7350.00	22.7949
7355.00	22.8359
7360.00	22.8569
7365.00	22.9048
7370.00	22.8296
7375.00	22.8223
7380.00	22.7606
7385.00	22.655
7390.00	22.5626
7395.00	22.461
7400.00	22.3012
7405.00	22.1074
7410.00	21.883
7415.00	21.7573
7420.00	21.5626
7425.00	21.3164
7430.00	21.0764
7435.00	20.7946
7440.00	20.5567
7445.00	20.3164
7450.00	20.0632
7455.00	19.7643
7460.00	19.548
7465.00	19.2848
7470.00	19.0085
7475.00	18.7993
7480.00	18.5321
7485.00	18.2259
7490.00	17.9397
7495.00	17.7664
7500.00	17.5604
7505.00	17.2277
7510.00	16.9598
7515.00	16.7029
7520.00	16.4559
7525.00	16.2284
7530.00	15.9946
7535.00	15.7369
7540.00	15.4971
7545.00	15.2655
7550.00	14.9728
7555.00	14.791
7560.00	14.53
7565.00	14.3556
7570.00	14.1381
7575.00	13.8687
7580.00	13.6237
7585.00	13.3821
7590.00	13.1909
7595.00	12.9794
7600.00	12.7759
7605.00	12.5612
7610.00	12.3443
7615.00	12.0701
7620.00	11.8024
7625.00	11.5824
7630.00	11.4397
7635.00	11.2455
7640.00	11.0917
7645.00	10.9218
7650.00	10.7294
7655.00	10.5246
7660.00	10.3377
7665.00	10.1169
7670.00	9.89709
7675.00	9.74664
7680.00	9.66647
7685.00	9.51803
7690.00	9.37391
7695.00	9.20737
7700.00	8.98382
7705.00	8.90101
7710.00	8.71073
7715.00	8.55262
7720.00	8.39191
7725.00	8.21834
7730.00	8.09106
7735.00	7.9502
7740.00	7.77081
7745.00	7.60146
7750.00	7.40958
7755.00	7.32635
7760.00	7.21197
7765.00	7.08535
7770.00	6.95561
7775.00	6.80465
7780.00	6.75823
7785.00	6.64804
7790.00	6.5252
7795.00	6.34098
7800.00	6.21201
7805.00	6.07752
7810.00	5.97227
7815.00	5.98541
7820.00	5.86043
7825.00	5.72164
7830.00	5.67039
7835.00	5.55323
7840.00	5.45042
7845.00	5.31317
7850.00	5.20542
7855.00	5.06373
7860.00	4.98619
7865.00	4.9243
7870.00	4.84755
7875.00	4.83898
7880.00	4.70236
7885.00	4.56888
7890.00	4.51978
7895.00	4.41245
7900.00	4.37373
7905.00	4.26785
7910.00	4.11994
7915.00	4.03943
7920.00	3.95383
7925.00	3.86363
7930.00	3.81139
7935.00	3.71438
7940.00	3.65339
7945.00	3.60376
7950.00	3.48805
7955.00	3.40497
7960.00	3.2881
7965.00	3.20396
7970.00	3.14402
7975.00	3.10849
7980.00	3.03705
7985.00	2.98591
7990.00	2.92673
7995.00	2.85242
8000.00	2.82238
8005.00	2.7585
8010.00	2.70628
8015.00	2.64349
8020.00	2.53963
8025.00	2.44878
8030.00	2.33544
8035.00	2.25712
8040.00	2.19716
8045.00	2.16423
8050.00	2.10829
8055.00	2.10004
8060.00	2.10051
8065.00	2.01674
8070.00	1.99134
8075.00	1.92901
8080.00	1.87554
8085.00	1.89057
8090.00	1.79885
8095.00	1.78735
8100.00	1.77699
8105.00	1.72294
8110.00	1.65062
8115.00	1.63815
8120.00	1.57694
8125.00	1.57973
8130.00	1.60855
8135.00	1.63449
8140.00	1.63678
8145.00	1.6257
8150.00	1.57363
8155.00	1.50045
8160.00	1.50563
8165.00	1.52607
8170.00	1.62603
8175.00	1.95803
8180.00	2.56465
8185.00	3.25267
8190.00	4.06395
8195.00	4.89933
8200.00	5.81693
8205.00	6.6717
8210.00	7.55938
8215.00	8.48458
8220.00	9.32778
8225.00	10.2182
8230.00	11.0354
8235.00	11.8471
8240.00	12.583
8245.00	13.3373
8250.00	14.0583
8255.00	14.7256
8260.00	15.3577
8265.00	16.0003
8270.00	16.6339
8275.00	17.2199
8280.00	17.7947
8285.00	18.3541
8290.00	18.7944
8295.00	19.2854
8300.00	19.7615
8305.00	20.1768
8310.00	20.5822
8315.00	21.0154
8320.00	21.3369
8325.00	21.6526
8330.00	21.8288
8335.00	22.0532
8340.00	22.2315
8345.00	22.4787
8350.00	22.5802
8355.00	22.6269
8360.00	22.6741
8365.00	22.6456
8370.00	22.6436
8375.00	22.5944
8380.00	22.5502
8385.00	22.5025
8390.00	22.3964
8395.00	22.2378
8400.00	22.0608
8405.00	21.8832
8410.00	21.7154
8415.00	21.5144
8420.00	21.3335
8425.00	21.118
8430.00	20.911
8435.00	20.6484
8440.00	20.4462
8445.00	20.1906
8450.00	19.879
8455.00	19.6196
8460.00	19.4256
8465.00	19.2694
8470.00	18.9657
8475.00	18.7424
8480.00	18.4177
8485.00	18.1808
8490.00	17.9676
8495.00	17.7335
8500.00	17.4808
8505.00	17.2376
8510.00	16.953
8515.00	16.7125
8520.00	16.4278
8525.00	16.1636
8530.00	15.8995
8535.00	15.6776
8540.00	15.4884
8545.00	15.2919
8550.00	15.0544
8555.00	14.875
8560.00	14.6108
8565.00	14.3705
8570.00	14.1436
8575.00	13.9947
8580.00	13.7397
8585.00	13.5601
8590.00	13.3275
8595.00	13.105
8600.00	12.8732
8605.00	12.7355
8610.00	12.4249
8615.00	12.2032
8620.00	12.0115
8625.00	11.8259
8630.00	11.6246
8635.00	11.433
8640.00	11.2131
8645.00	11.0231
8650.00	10.8337
8655.00	10.7238
8660.00	10.5065
8665.00	10.2845
8670.00	10.1138
8675.00	9.94426
8680.00	9.80224
8685.00	9.64023
8690.00	9.48389
8695.00	9.3537
8700.00	9.15235
8705.00	8.97639
8710.00	8.87328
8715.00	8.69103
8720.00	8.50596
8725.00	8.33676
8730.00	8.18712
8735.00	8.0577
8740.00	7.94911
8745.00	7.8698
8750.00	7.73265
8755.00	7.5487
8760.00	7.45419
8765.00	7.30861
8770.00	7.17496
8775.00	7.00206
8780.00	6.85434
8785.00	6.6793
8790.00	6.57175
8795.00	6.4197
8800.00	6.32232
8805.00	6.1847
8810.00	6.03979
8815.00	5.91726
8820.00	5.79646
8825.00	5.64039
8830.00	5.58148
8835.00	5.48111
8840.00	5.40656
8845.00	5.2658
8850.00	5.2233
8855.00	5.17979
8860.00	5.05381
8865.00	4.98779
8870.00	4.91258
8875.00	4.78439
8880.00	4.64796
8885.00	4.60674
8890.00	4.47493
8895.00	4.42996
8900.00	4.35792
8905.00	4.26151
8910.00	4.1537
8915.00	4.01983
8920.00	3.90988
8925.00	3.77409
8930.00	3.67555
8935.00	3.57372
8940.00	3.49522
8945.00	3.40089
8950.00	3.32126
8955.00	3.19171
8960.00	3.16194
8965.00	3.072
8970.00	2.99632
8975.00	2.97556
8980.00	2.95425
8985.00	2.90087
8990.00	2.83177
8995.00	2.80116
9000.00	2.71836
9005.00	2.64121
9010.00	2.55336
9015.00	2.49008
9020.00	2.38577
9025.00	2.36819
9030.00	2.31027
9035.00	2.22131
9040.00	2.20439
9045.00	2.19968
9050.00	2.11126
9055.00	2.05009
9060.00	2.02925
9065.00	1.99996
9070.00	2.03148
9075.00	1.9704
9080.00	1.93648
9085.00	1.88227
9090.00	1.92293
9095.00	1.88849
9100.00	1.84171
9105.00	1.8417
9110.00	1.82327
9115.00	1.78038
9120.00	1.76283
9125.00	1.72598
9130.00	1.71913
9135.00	1.70507
9140.00	1.674
9145.00	1.71444
9150.00	1.67717
9155.00	1.65678
9160.00	1.65159
9165.00	1.67585
9170.00	1.85555
9175.00	2.15144
9180.00	2.66506
9185.00	3.35619
9190.00	4.14396
9195.00	5.03712
9200.00	5.9383
9205.00	6.79409
9210.00	7.62481
9215.00	8.49874
9220.00	9.2958
9225.00	10.1631
9230.00	10.9753
9235.00	11.7299
9240.00	12.5169
9245.00	13.2436
9250.00	13.9398
9255.00	14.6321
9260.00	15.2947
9265.00	15.9567
9270.00	16.5657
9275.00	17.1349
9280.00	17.7392
9285.00	18.3173
9290.00	18.7955
9295.00	19.3101
9300.00	19.7337
9305.00	20.1913
9310.00	20.5925
9315.00	20.9511
9320.00	21.3422
9325.00	21.6678
9330.00	21.9688
9335.00	22.1266
9340.00	22.3185
9345.00	22.4492
9350.00	22.48
9355.00	22.5735
9360.00	22.6287
9365.00	22.6547
9370.00	22.6255
9375.00	22.5308
9380.00	22.3666
9385.00	22.2136
9390.00	22.118
9395.00	21.9636
9400.00	21.7983
9405.00	21.6521
9410.00	21.4443
9415.00	21.2362
9420.00	21.0699
9425.00	20.9808
9430.00	20.7586
9435.00	20.4796
9440.00	20.297
9445.00	20.0931
9450.00	19.7965
9455.00	19.5322
9460.00	19.3548
9465.00	19.1373
9470.00	18.8363
9475.00	18.6101
9480.00	18.3961
9485.00	18.085
9490.00	17.8971
9495.00	17.6623
9500.00	17.343
9505.00	17.0794
9510.00	16.779
9515.00	16.5139
9520.00	16.2516
9525.00	16.0103
9530.00	15.7773
9535.00	15.5255
9540.00	15.2963
9545.00	15.0874
9550.00	14.9046
9555.00	14.6665
9560.00	14.439
9565.00	14.1948
9570.00	14.0013
9575.00	13.7903
9580.00	13.6083
9585.00	13.4261
9590.00	13.1701
9595.00	12.9475
9600.00	12.6972
9605.00	12.5246
9610.00	12.314
9615.00	12.1665
9620.00	11.9443
9625.00	11.6996
9630.00	11.5268
9635.00	11.3475
9640.00	11.102
9645.00	10.9021
9650.00	10.6485
9655.00	10.3861
9660.00	10.242
9665.00	10.1044
9670.00	9.97792
9675.00	9.80623
9680.00	9.67012
9685.00	9.46343
9690.00	9.26426
9695.00	9.09816
9700.00	8.93552
9705.00	8.77861
9710.00	8.66371
9715.00	8.49452
9720.00	8.3291
9725.00	8.20916
9730.00	8.08806
9735.00	7.97381
9740.00	7.80521
9745.00	7.67715
9750.00	7.57242
9755.00	7.43607
9760.00	7.33966
9765.00	7.23973
9770.00	7.08929
9775.00	6.96968
9780.00	6.83836
9785.00	6.69911
9790.00	6.56327
9795.00	6.44891
9800.00	6.30652
9805.00	6.07576
9810.00	5.96279
9815.00	5.89532
9820.00	5.81881
9825.00	5.73417
9830.00	5.55275
9835.00	5.44736
9840.00	5.30778
9845.00	5.18742
9850.00	5.05805
9855.00	4.93635
9860.00	4.81104
9865.00	4.7272
9870.00	4.63596
9875.00	4.62225
9880.00	4.48888
9885.00	4.37149
9890.00	4.30529
9895.00	4.23783
9900.00	4.08502
9905.00	4.02906
9910.00	3.98395
9915.00	3.89863
9920.00	3.85342
9925.00	3.76537
9930.00	3.69664
9935.00	3.6611
9940.00	3.56071
9945.00	3.53613
9950.00	3.52453
9955.00	3.42728
[truncated: 56 more rows]
