# Supplementary material for: Abnormal developmental trajectory and vulnerability to cardiac arrhythmias in tetralogy of Fallot with DiGeorge syndrome
Source: Commun Biol. 2023 Sep 22;6:969. doi: 10.1038/s42003-023-05344-6 (PMC10516936; doi:10.1038/s42003-023-05344-6)
Supplement: Supplementary file 6 — Supplementary Data 3 [file 42003_2023_5344_MOESM6_ESM.zip › Supplementary Data3_CAS Measurement/Batch40/Control1_A1_4980/1A-wave.csv]

1A : V(t) = D'(t) / BackgroundImage *100
D'(t) = WaveFiltered Value( Pixel-Filter=(3 x 3) Tcnst-Filter=10)
average	1.00
frm num	2048
position	[92][93]
background	595.78
total pixel	9
time	value1
0.00	2.40582
5.00	2.19694
10.00	2.00522
15.00	1.8364
20.00	1.69193
25.00	1.51341
30.00	1.37139
35.00	1.24544
40.00	1.11158
45.00	0.994823
50.00	0.93264
55.00	0.805806
60.00	0.76439
65.00	0.701006
70.00	0.591741
75.00	0.512052
80.00	0.488822
85.00	0.438074
90.00	0.403592
95.00	0.314743
100.00	0.339218
105.00	0.3743
110.00	0.329411
115.00	0.275955
120.00	0.244629
125.00	0.164217
130.00	0.14593
135.00	0.144392
140.00	0.109438
145.00	0.0928995
150.00	0.0966643
155.00	0.0981878
160.00	0.088369
165.00	0.0608823
170.00	0.0790388
175.00	0.106569
180.00	0.0698028
185.00	0.0777424
190.00	0.0587783
195.00	0.011871
200.00	0.0423885
205.00	0.0474745
210.00	0.0874865
215.00	0.0768728
220.00	0.0822404
225.00	0.0497717
230.00	0.00749497
235.00	-0.000714432
240.00	-0.00437294
245.00	0.00165928
250.00	-0.0190214
255.00	-0.00592939
260.00	0.000258479
265.00	0.00582756
270.00	0.0388144
275.00	0.0405279
280.00	0.0215553
285.00	0.0455094
290.00	0.0819879
295.00	0.0924389
300.00	0.083195
305.00	0.0879303
310.00	0.103382
315.00	0.076259
320.00	0.117122
325.00	0.122195
330.00	0.13795
335.00	0.12229
340.00	0.124981
345.00	0.129268
350.00	0.0790414
355.00	0.0767321
360.00	0.0895737
365.00	0.0787513
370.00	0.0671462
375.00	0.0716215
380.00	0.0532695
385.00	0.0255628
390.00	-0.0236179
395.00	-0.00260634
400.00	-0.0023457
405.00	-0.0450056
410.00	0.00611938
415.00	0.0166973
420.00	0.0243525
425.00	0.0237822
430.00	0.0493786
435.00	0.0910651
440.00	0.124853
445.00	0.136612
450.00	0.139736
455.00	0.153737
460.00	0.179393
465.00	0.174508
470.00	0.147733
475.00	0.146014
480.00	0.176172
485.00	0.180935
490.00	0.211331
495.00	0.236822
500.00	0.20195
505.00	0.178025
510.00	0.201252
515.00	0.179262
520.00	0.172525
525.00	0.170193
530.00	0.151308
535.00	0.149232
540.00	0.166014
545.00	0.115843
550.00	0.128503
555.00	0.102598
560.00	0.0942032
565.00	0.122082
570.00	0.167688
575.00	0.177029
580.00	0.191031
585.00	0.220417
590.00	0.224485
595.00	0.179657
600.00	0.157961
605.00	0.16641
610.00	0.151634
615.00	0.175635
620.00	0.215886
625.00	0.244651
630.00	0.263081
635.00	0.316967
640.00	0.374789
645.00	0.447344
650.00	0.510778
655.00	0.573464
660.00	0.669045
665.00	0.827803
670.00	0.922195
675.00	1.11345
680.00	1.25761
685.00	1.47687
690.00	1.62758
695.00	1.75016
700.00	1.86049
705.00	1.94113
710.00	2.02676
715.00	2.04788
720.00	2.11352
725.00	2.17445
730.00	2.20691
735.00	2.24918
740.00	2.23314
745.00	2.18327
750.00	2.12347
755.00	2.08643
760.00	2.05309
765.00	2.01936
770.00	2.00579
775.00	1.95441
780.00	1.90257
785.00	1.83727
790.00	1.79155
795.00	1.67767
800.00	1.67775
805.00	1.61628
810.00	1.53857
815.00	1.50221
820.00	1.3781
825.00	1.26826
830.00	1.22536
835.00	1.13453
840.00	1.05651
845.00	0.937805
850.00	0.827239
855.00	0.731461
860.00	0.62288
865.00	0.506508
870.00	0.388718
875.00	0.333061
880.00	0.236346
885.00	0.166087
890.00	0.0897989
895.00	0.0938738
900.00	0.0658367
905.00	0.0200885
910.00	-0.0173549
915.00	-0.0398641
920.00	-0.0843671
925.00	-0.10204
930.00	-0.17949
935.00	-0.219355
940.00	-0.236584
945.00	-0.229711
950.00	-0.18436
955.00	-0.177114
960.00	-0.164997
965.00	-0.127983
970.00	-0.154349
975.00	-0.150104
980.00	-0.166798
985.00	-0.146388
990.00	-0.118695
995.00	-0.10869
1000.00	-0.109011
1005.00	-0.103705
1010.00	-0.0989293
1015.00	-0.143121
1020.00	-0.104564
1025.00	-0.0922425
1030.00	-0.0811533
1035.00	-0.0655781
1040.00	-0.0646152
1045.00	-0.0935882
1050.00	-0.106609
1055.00	-0.101543
1060.00	-0.0932538
1065.00	-0.106308
1070.00	-0.136707
1075.00	-0.167796
1080.00	-0.141691
1085.00	-0.123792
1090.00	-0.0797082
1095.00	-0.138877
1100.00	-0.132449
1105.00	-0.128529
1110.00	-0.17349
1115.00	-0.184116
1120.00	-0.163839
1125.00	-0.18289
1130.00	-0.140356
1135.00	-0.14497
1140.00	-0.149123
1145.00	-0.154725
1150.00	-0.120603
1155.00	-0.157032
1160.00	-0.152519
1165.00	-0.170837
1170.00	-0.181728
1175.00	-0.12812
1180.00	-0.120903
1185.00	-0.101353
1190.00	-0.126652
1195.00	-0.0860123
1200.00	-0.15201
1205.00	-0.134944
1210.00	-0.181129
1215.00	-0.177936
1220.00	-0.152682
1225.00	-0.146739
1230.00	-0.14512
1235.00	-0.166042
1240.00	-0.141978
1245.00	-0.18373
1250.00	-0.206386
1255.00	-0.182018
1260.00	-0.143301
1265.00	-0.140161
1270.00	-0.15039
1275.00	-0.144675
1280.00	-0.119018
1285.00	-0.0772766
1290.00	-0.0993886
1295.00	-0.152859
1300.00	-0.178602
1305.00	-0.147687
1310.00	-0.188868
1315.00	-0.169981
1320.00	-0.164173
1325.00	-0.153351
1330.00	-0.130556
1335.00	-0.1175
1340.00	-0.133725
1345.00	-0.133407
1350.00	-0.127526
1355.00	-0.109179
1360.00	-0.103856
1365.00	-0.10466
1370.00	-0.096059
1375.00	-0.0827231
1380.00	-0.0669909
1385.00	-0.043507
1390.00	-0.0186416
1395.00	-0.0578069
1400.00	-0.0557562
1405.00	-0.0725603
1410.00	-0.0764941
1415.00	-0.0912244
1420.00	-0.0821019
1425.00	-0.0608369
1430.00	-0.071538
1435.00	-0.081169
1440.00	-0.0264277
1445.00	0.00791968
1450.00	0.0145876
1455.00	7.40185e-005
1460.00	-0.00552831
1465.00	-0.0273552
1470.00	-0.00783489
1475.00	0.0134633
1480.00	0.0456866
1485.00	0.035523
1490.00	0.00959097
1495.00	0.0533913
1500.00	0.0443222
1505.00	0.0622697
1510.00	0.0840174
1515.00	0.0849405
1520.00	0.0988262
1525.00	0.111323
1530.00	0.098326
1535.00	0.131388
1540.00	0.149954
1545.00	0.166663
1550.00	0.140672
1555.00	0.147119
1560.00	0.203276
1565.00	0.179219
1570.00	0.217246
1575.00	0.260796
1580.00	0.279476
1585.00	0.290693
1590.00	0.261623
1595.00	0.293275
1600.00	0.284462
1605.00	0.270936
1610.00	0.277412
1615.00	0.27578
1620.00	0.337721
1625.00	0.386008
1630.00	0.457441
1635.00	0.518
1640.00	0.551989
1645.00	0.586309
1650.00	0.669416
1655.00	0.736753
1660.00	0.84771
1665.00	0.953167
1670.00	1.08538
1675.00	1.25659
1680.00	1.42
1685.00	1.56334
1690.00	1.69048
1695.00	1.83475
1700.00	1.91797
1705.00	1.99846
1710.00	2.09141
1715.00	2.11912
1720.00	2.17017
1725.00	2.1956
1730.00	2.25019
1735.00	2.29746
1740.00	2.29524
1745.00	2.29324
1750.00	2.2728
1755.00	2.26185
1760.00	2.28185
1765.00	2.24575
1770.00	2.22446
1775.00	2.19411
1780.00	2.20595
1785.00	2.19797
1790.00	2.13483
1795.00	2.05003
1800.00	2.01287
1805.00	1.90856
1810.00	1.83147
1815.00	1.70614
1820.00	1.59707
1825.00	1.50077
1830.00	1.43462
1835.00	1.34711
1840.00	1.24596
1845.00	1.08593
1850.00	0.986665
1855.00	0.899188
1860.00	0.803674
1865.00	0.712117
1870.00	0.667015
1875.00	0.549959
1880.00	0.498693
1885.00	0.456284
1890.00	0.392006
1895.00	0.326695
1900.00	0.269781
1905.00	0.240938
1910.00	0.209384
1915.00	0.184716
1920.00	0.14573
1925.00	0.0528276
1930.00	0.0121103
1935.00	-0.0133454
1940.00	-0.0605003
1945.00	-0.0413954
1950.00	-0.00928122
1955.00	0.000971785
1960.00	0.00833451
1965.00	-0.0260685
1970.00	-0.0402464
1975.00	-0.0548716
1980.00	-0.0493844
1985.00	-0.00714644
1990.00	0.0271378
1995.00	0.022559
2000.00	0.0184381
2005.00	0.0128644
2010.00	0.0358226
2015.00	0.0695399
2020.00	0.0793707
2025.00	0.0807585
2030.00	0.048438
2035.00	0.0324043
2040.00	-0.00813566
2045.00	-0.0203769
2050.00	0.0189603
2055.00	0.0431739
2060.00	0.0463164
2065.00	0.0304949
2070.00	0.0143906
2075.00	-0.00196826
2080.00	-0.0409359
2085.00	-0.00513774
2090.00	-0.00835392
2095.00	-0.0187084
2100.00	-0.0354873
2105.00	-0.0412635
2110.00	-0.044597
2115.00	-0.0270825
2120.00	0.0203852
2125.00	0.0649711
2130.00	0.0510141
2135.00	0.0626974
2140.00	0.0377779
2145.00	0.0638398
2150.00	0.0332111
2155.00	0.0336199
2160.00	0.00601325
2165.00	0.0110069
2170.00	0.0789103
2175.00	0.117644
2180.00	0.0779047
2185.00	0.129793
2190.00	0.178358
2195.00	0.171712
2200.00	0.173191
2205.00	0.206226
2210.00	0.221038
2215.00	0.208259
2220.00	0.254572
2225.00	0.20487
2230.00	0.184383
2235.00	0.173405
2240.00	0.187769
2245.00	0.196967
2250.00	0.182865
2255.00	0.173903
2260.00	0.171433
2265.00	0.152425
2270.00	0.127857
2275.00	0.115072
2280.00	0.127809
2285.00	0.113163
2290.00	0.0962519
2295.00	0.161226
2300.00	0.191728
2305.00	0.17442
2310.00	0.175628
2315.00	0.197229
2320.00	0.196156
2325.00	0.178406
2330.00	0.216514
2335.00	0.213513
2340.00	0.205216
2345.00	0.203344
2350.00	0.19047
2355.00	0.195667
2360.00	0.20967
2365.00	0.226003
2370.00	0.242567
2375.00	0.25188
2380.00	0.249072
2385.00	0.240949
2390.00	0.270939
2395.00	0.24571
2400.00	0.260303
2405.00	0.267842
2410.00	0.246653
2415.00	0.300317
2420.00	0.337424
2425.00	0.352171
2430.00	0.363578
2435.00	0.340275
2440.00	0.364062
2445.00	0.327656
2450.00	0.307945
2455.00	0.290205
2460.00	0.2444
2465.00	0.251665
2470.00	0.237688
2475.00	0.223244
2480.00	0.210245
2485.00	0.20414
2490.00	0.155751
2495.00	0.149501
2500.00	0.164391
2505.00	0.205766
2510.00	0.192649
2515.00	0.158464
2520.00	0.157538
2525.00	0.154839
2530.00	0.15987
2535.00	0.156938
2540.00	0.171083
2545.00	0.183815
2550.00	0.185948
2555.00	0.221437
2560.00	0.244053
2565.00	0.227108
2570.00	0.247291
2575.00	0.265457
2580.00	0.289265
2585.00	0.299503
2590.00	0.318042
2595.00	0.310483
2600.00	0.311139
2605.00	0.337839
2610.00	0.330165
2615.00	0.353098
2620.00	0.433417
2625.00	0.475864
2630.00	0.562556
2635.00	0.595819
2640.00	0.66492
2645.00	0.723382
2650.00	0.824486
2655.00	0.921075
2660.00	1.04344
2665.00	1.08083
2670.00	1.27301
2675.00	1.40867
2680.00	1.62775
2685.00	1.79321
2690.00	1.95704
2695.00	2.06346
2700.00	2.15365
2705.00	2.22735
2710.00	2.30302
2715.00	2.35806
2720.00	2.41132
2725.00	2.4518
2730.00	2.47331
2735.00	2.50573
2740.00	2.55728
2745.00	2.544
2750.00	2.48356
2755.00	2.49816
2760.00	2.4423
2765.00	2.39203
2770.00	2.35611
2775.00	2.31259
2780.00	2.24545
2785.00	2.19994
2790.00	2.15712
2795.00	2.12045
2800.00	2.04082
2805.00	1.94117
2810.00	1.8459
2815.00	1.78813
2820.00	1.69697
2825.00	1.63544
2830.00	1.49241
2835.00	1.44201
2840.00	1.36309
2845.00	1.26221
2850.00	1.16583
2855.00	1.08282
2860.00	0.96894
2865.00	0.881371
2870.00	0.830534
2875.00	0.74748
2880.00	0.670867
2885.00	0.616835
2890.00	0.532772
2895.00	0.48882
2900.00	0.382123
2905.00	0.336451
2910.00	0.340106
2915.00	0.32661
2920.00	0.316328
2925.00	0.294021
2930.00	0.331758
2935.00	0.388101
2940.00	0.347426
2945.00	0.344388
2950.00	0.350978
2955.00	0.397939
2960.00	0.36747
2965.00	0.395998
2970.00	0.345208
2975.00	0.374096
2980.00	0.377716
2985.00	0.397759
2990.00	0.391552
2995.00	0.391562
3000.00	0.36919
3005.00	0.40314
3010.00	0.344177
3015.00	0.320949
3020.00	0.322423
3025.00	0.34613
3030.00	0.309652
3035.00	0.254442
3040.00	0.221538
3045.00	0.212439
3050.00	0.21171
3055.00	0.183079
3060.00	0.23191
3065.00	0.225504
3070.00	0.208549
3075.00	0.256698
3080.00	0.266463
3085.00	0.262196
3090.00	0.239706
3095.00	0.26236
3100.00	0.256639
3105.00	0.257085
3110.00	0.274271
3115.00	0.259898
3120.00	0.243233
3125.00	0.21145
3130.00	0.190305
3135.00	0.219764
3140.00	0.229492
3145.00	0.234518
3150.00	0.183091
3155.00	0.196487
3160.00	0.249572
3165.00	0.271239
3170.00	0.28701
3175.00	0.332908
3180.00	0.312672
3185.00	0.29073
3190.00	0.269117
3195.00	0.249665
3200.00	0.237753
3205.00	0.202788
3210.00	0.156399
3215.00	0.127705
3220.00	0.101879
3225.00	0.0767716
3230.00	0.111989
3235.00	0.151144
3240.00	0.160275
3245.00	0.161032
3250.00	0.116954
3255.00	0.103394
3260.00	0.0949193
3265.00	0.0947523
3270.00	0.118847
3275.00	0.157316
3280.00	0.182614
3285.00	0.192327
3290.00	0.193609
3295.00	0.185438
3300.00	0.222844
3305.00	0.245319
3310.00	0.254356
3315.00	0.210271
3320.00	0.234003
3325.00	0.242308
3330.00	0.260971
3335.00	0.223684
3340.00	0.25167
3345.00	0.202259
3350.00	0.213737
3355.00	0.211013
3360.00	0.195507
3365.00	0.222581
3370.00	0.198458
3375.00	0.189802
3380.00	0.198796
3385.00	0.156537
3390.00	0.161398
3395.00	0.180693
3400.00	0.190598
3405.00	0.229352
3410.00	0.232527
3415.00	0.233519
3420.00	0.213897
3425.00	0.233537
3430.00	0.284782
3435.00	0.274954
3440.00	0.292218
3445.00	0.31335
3450.00	0.326775
3455.00	0.338857
3460.00	0.381435
3465.00	0.389916
3470.00	0.382629
3475.00	0.396585
3480.00	0.431526
3485.00	0.423808
3490.00	0.433646
3495.00	0.435041
3500.00	0.443756
3505.00	0.431085
3510.00	0.423411
3515.00	0.433289
3520.00	0.44964
3525.00	0.453165
3530.00	0.433958
3535.00	0.355128
3540.00	0.3364
3545.00	0.327005
3550.00	0.368903
3555.00	0.315228
3560.00	0.30049
3565.00	0.283496
3570.00	0.271931
3575.00	0.324932
3580.00	0.383823
3585.00	0.369685
3590.00	0.373746
3595.00	0.364346
3600.00	0.400645
3605.00	0.444505
3610.00	0.495168
3615.00	0.53517
3620.00	0.576767
3625.00	0.588094
3630.00	0.592694
3635.00	0.654648
3640.00	0.691757
3645.00	0.796024
3650.00	0.84697
3655.00	0.926391
3660.00	1.05941
3665.00	1.16421
3670.00	1.28278
3675.00	1.42865
3680.00	1.6047
3685.00	1.71465
3690.00	1.85277
3695.00	1.97522
3700.00	2.04812
3705.00	2.09508
3710.00	2.14666
3715.00	2.23039
3720.00	2.22742
3725.00	2.23594
3730.00	2.26411
3735.00	2.2298
3740.00	2.22129
3745.00	2.22482
3750.00	2.23546
3755.00	2.19095
3760.00	2.18633
3765.00	2.15792
3770.00	2.11557
3775.00	2.08305
3780.00	2.06498
3785.00	2.03752
3790.00	2.01467
3795.00	1.95494
3800.00	1.87134
3805.00	1.80357
3810.00	1.72019
3815.00	1.6638
3820.00	1.59253
3825.00	1.55637
3830.00	1.46787
3835.00	1.36211
3840.00	1.29677
3845.00	1.19134
3850.00	1.05169
3855.00	0.955846
3860.00	0.852801
3865.00	0.774981
3870.00	0.665778
3875.00	0.61039
3880.00	0.513917
3885.00	0.46812
3890.00	0.428768
3895.00	0.389621
3900.00	0.352524
3905.00	0.347111
3910.00	0.306805
3915.00	0.250015
3920.00	0.236203
3925.00	0.225638
3930.00	0.163909
3935.00	0.169898
3940.00	0.132394
3945.00	0.109829
3950.00	0.111901
3955.00	0.108171
3960.00	0.145843
3965.00	0.174153
3970.00	0.190308
3975.00	0.173142
3980.00	0.161423
3985.00	0.15647
3990.00	0.144553
3995.00	0.145018
4000.00	0.171545
4005.00	0.154391
4010.00	0.178116
4015.00	0.212524
4020.00	0.200596
4025.00	0.137642
4030.00	0.138798
4035.00	0.206977
4040.00	0.186279
4045.00	0.197491
4050.00	0.233691
4055.00	0.202862
4060.00	0.191901
4065.00	0.163386
4070.00	0.180617
4075.00	0.173745
4080.00	0.19367
4085.00	0.183628
4090.00	0.15967
4095.00	0.156758
4100.00	0.146677
4105.00	0.122685
4110.00	0.16077
4115.00	0.142828
4120.00	0.108031
4125.00	0.156907
4130.00	0.180381
4135.00	0.220157
4140.00	0.246631
4145.00	0.270457
4150.00	0.291901
4155.00	0.34104
4160.00	0.33118
4165.00	0.298062
4170.00	0.260796
4175.00	0.258961
4180.00	0.259175
4185.00	0.289207
4190.00	0.290125
4195.00	0.292818
4200.00	0.29897
4205.00	0.323158
4210.00	0.305762
4215.00	0.271456
4220.00	0.264825
4225.00	0.253262
4230.00	0.246586
4235.00	0.268551
4240.00	0.299511
4245.00	0.290074
4250.00	0.289041
4255.00	0.286247
4260.00	0.278137
4265.00	0.272703
4270.00	0.284597
4275.00	0.295302
4280.00	0.288151
4285.00	0.333935
4290.00	0.335976
4295.00	0.388168
4300.00	0.440735
4305.00	0.47872
4310.00	0.497987
4315.00	0.502273
4320.00	0.48002
4325.00	0.489832
4330.00	0.517313
4335.00	0.484232
4340.00	0.452593
4345.00	0.455823
4350.00	0.412106
4355.00	0.438034
4360.00	0.418476
4365.00	0.387818
4370.00	0.367686
4375.00	0.295483
4380.00	0.265934
4385.00	0.274776
4390.00	0.265948
4395.00	0.276653
4400.00	0.288152
4405.00	0.250012
4410.00	0.225011
4415.00	0.223024
4420.00	0.234291
4425.00	0.208997
4430.00	0.167583
4435.00	0.178799
4440.00	0.218733
4445.00	0.221105
4450.00	0.221374
4455.00	0.197372
4460.00	0.190689
4465.00	0.16789
4470.00	0.138047
4475.00	0.139162
4480.00	0.17187
4485.00	0.206902
4490.00	0.249621
4495.00	0.235849
4500.00	0.188019
4505.00	0.225167
4510.00	0.19519
4515.00	0.207376
4520.00	0.279887
4525.00	0.281738
4530.00	0.249834
4535.00	0.267745
4540.00	0.246566
4545.00	0.210719
4550.00	0.202702
4555.00	0.221596
4560.00	0.234871
4565.00	0.243089
4570.00	0.246754
4575.00	0.300408
4580.00	0.305802
4585.00	0.329306
4590.00	0.326215
4595.00	0.334623
4600.00	0.344055
4605.00	0.358139
4610.00	0.368949
4615.00	0.395464
4620.00	0.430516
4625.00	0.449009
4630.00	0.448867
4635.00	0.504689
4640.00	0.543739
4645.00	0.619914
4650.00	0.690336
4655.00	0.78915
4660.00	0.885543
4665.00	0.992811
4670.00	1.11546
4675.00	1.28553
4680.00	1.44232
4685.00	1.60581
4690.00	1.7287
4695.00	1.84304
4700.00	1.90118
4705.00	1.96656
4710.00	2.04965
4715.00	2.11698
4720.00	2.17943
4725.00	2.24869
4730.00	2.27559
4735.00	2.31473
4740.00	2.31078
4745.00	2.26061
4750.00	2.23783
4755.00	2.23971
4760.00	2.19291
4765.00	2.09857
4770.00	2.08827
4775.00	2.07899
4780.00	2.0147
4785.00	1.99226
4790.00	1.89561
4795.00	1.78065
4800.00	1.70143
4805.00	1.62267
4810.00	1.54433
4815.00	1.49433
4820.00	1.39339
4825.00	1.3044
4830.00	1.19261
4835.00	1.06776
4840.00	0.981496
4845.00	0.855372
4850.00	0.76051
4855.00	0.637834
4860.00	0.646785
4865.00	0.544807
4870.00	0.443702
4875.00	0.343382
4880.00	0.268015
4885.00	0.194589
4890.00	0.13783
4895.00	0.138967
4900.00	0.130665
4905.00	0.117599
4910.00	0.092784
4915.00	0.0667208
4920.00	0.0786985
4925.00	0.0633688
4930.00	0.0253273
4935.00	0.0526342
4940.00	0.0119362
4945.00	0.0331223
4950.00	0.0260801
4955.00	0.0272021
4960.00	0.0394017
4965.00	0.0410564
4970.00	-0.00221372
4975.00	-0.0635366
4980.00	-0.049723
4985.00	-0.0727253
4990.00	0.0147412
4995.00	-0.00911266
5000.00	0.0216382
5005.00	0.00828454
5010.00	-0.0149236
5015.00	-0.0283511
5020.00	-0.0367058
5025.00	-0.0237104
5030.00	0.0122303
5035.00	-0.00204761
5040.00	-0.0521972
5045.00	-0.0339226
5050.00	0.00676914
5055.00	-0.0218824
5060.00	-0.00850432
5065.00	0.0445654
5070.00	0.0475688
5075.00	0.0745165
5080.00	0.0782547
5085.00	0.0741592
5090.00	0.0965829
5095.00	0.137279
5100.00	0.123551
5105.00	0.155955
5110.00	0.149685
5115.00	0.155231
5120.00	0.162088
5125.00	0.175718
5130.00	0.219691
5135.00	0.192127
5140.00	0.13002
5145.00	0.115153
5150.00	0.150262
5155.00	0.16694
5160.00	0.146516
5165.00	0.163569
5170.00	0.169592
5175.00	0.161958
5180.00	0.138302
5185.00	0.120742
5190.00	0.138507
5195.00	0.113467
5200.00	0.0872002
5205.00	0.11205
5210.00	0.0784651
5215.00	0.0706186
5220.00	0.0728816
5225.00	0.0767833
5230.00	0.0467252
5235.00	0.0345928
5240.00	0.0441884
5245.00	0.0211198
5250.00	0.0264677
5255.00	0.0368758
5260.00	0.0164034
5265.00	0.0147631
5270.00	0.000231913
5275.00	0.0207235
5280.00	0.0466258
5285.00	0.0400982
5290.00	0.0733879
5295.00	0.075374
5300.00	0.0678366
5305.00	0.139382
5310.00	0.131039
5315.00	0.12726
5320.00	0.105209
5325.00	0.128258
5330.00	0.152731
5335.00	0.131863
5340.00	0.128002
5345.00	0.154366
5350.00	0.150119
5355.00	0.166812
5360.00	0.148266
5365.00	0.163279
5370.00	0.128301
5375.00	0.128526
5380.00	0.180947
5385.00	0.162853
5390.00	0.178272
5395.00	0.138065
5400.00	0.137313
5405.00	0.166477
5410.00	0.170344
5415.00	0.162634
5420.00	0.122126
5425.00	0.156538
5430.00	0.174454
5435.00	0.143953
5440.00	0.166858
5445.00	0.194931
5450.00	0.214603
5455.00	0.209927
5460.00	0.211314
5465.00	0.259187
5470.00	0.276163
5475.00	0.263466
5480.00	0.259499
5485.00	0.257794
5490.00	0.284234
5495.00	0.261405
5500.00	0.272564
5505.00	0.303122
5510.00	0.263485
5515.00	0.255786
5520.00	0.302942
5525.00	0.296892
5530.00	0.289583
5535.00	0.288599
5540.00	0.250414
5545.00	0.236563
5550.00	0.302425
5555.00	0.311347
5560.00	0.339892
5565.00	0.294713
5570.00	0.257782
5575.00	0.286088
5580.00	0.317158
5585.00	0.317147
5590.00	0.313407
5595.00	0.341745
5600.00	0.331816
5605.00	0.334069
5610.00	0.384586
5615.00	0.418861
5620.00	0.462764
5625.00	0.444462
5630.00	0.489535
5635.00	0.535695
5640.00	0.599619
5645.00	0.696315
5650.00	0.742312
5655.00	0.804224
5660.00	0.928949
5665.00	1.06918
5670.00	1.18792
5675.00	1.30785
5680.00	1.55565
5685.00	1.6761
5690.00	1.85351
5695.00	1.93672
5700.00	2.05263
5705.00	2.11966
5710.00	2.15946
5715.00	2.24005
5720.00	2.32563
5725.00	2.39146
5730.00	2.44139
5735.00	2.4714
5740.00	2.48349
5745.00	2.48505
5750.00	2.44356
5755.00	2.43419
5760.00	2.44254
5765.00	2.37359
5770.00	2.35444
5775.00	2.3633
5780.00	2.32466
5785.00	2.26937
5790.00	2.20468
5795.00	2.15766
5800.00	2.13772
5805.00	2.05636
5810.00	1.9477
5815.00	1.83685
5820.00	1.7259
5825.00	1.61113
5830.00	1.52088
5835.00	1.39677
5840.00	1.3261
5845.00	1.2196
5850.00	1.12188
5855.00	1.00783
5860.00	0.907045
5865.00	0.87602
5870.00	0.808933
5875.00	0.71312
5880.00	0.645538
5885.00	0.605229
5890.00	0.522326
5895.00	0.429064
5900.00	0.361913
5905.00	0.344371
5910.00	0.27823
5915.00	0.274651
5920.00	0.235996
5925.00	0.231046
5930.00	0.224727
5935.00	0.179874
5940.00	0.193591
5945.00	0.198477
5950.00	0.174899
5955.00	0.200304
5960.00	0.184003
5965.00	0.156278
5970.00	0.17795
5975.00	0.167615
5980.00	0.175098
5985.00	0.207943
5990.00	0.181553
5995.00	0.154073
6000.00	0.153586
6005.00	0.143822
6010.00	0.207769
6015.00	0.237346
6020.00	0.217342
6025.00	0.232907
6030.00	0.217076
6035.00	0.262508
6040.00	0.279151
6045.00	0.275481
6050.00	0.259123
6055.00	0.27051
6060.00	0.254649
6065.00	0.221724
6070.00	0.195822
6075.00	0.137075
6080.00	0.110313
6085.00	0.130986
6090.00	0.114157
6095.00	0.0971467
6100.00	0.102352
6105.00	0.067872
6110.00	0.0293802
6115.00	0.0618767
6120.00	0.0911236
6125.00	0.109986
6130.00	0.134422
6135.00	0.147089
6140.00	0.141705
6145.00	0.0995601
6150.00	0.0802792
6155.00	0.109551
6160.00	0.128435
6165.00	0.126782
6170.00	0.155133
6175.00	0.14335
6180.00	0.13461
6185.00	0.113689
6190.00	0.1247
6195.00	0.136474
6200.00	0.158261
6205.00	0.15549
6210.00	0.169781
6215.00	0.0931234
6220.00	0.0651613
6225.00	0.0791599
6230.00	0.0563241
6235.00	0.0432318
6240.00	0.0202588
6245.00	-0.00601174
6250.00	0.0113742
6255.00	0.0307515
6260.00	0.00902662
6265.00	0.00812396
6270.00	0.0166364
6275.00	0.0560023
6280.00	0.0932965
6285.00	0.111941
6290.00	0.132452
6295.00	0.132262
6300.00	0.0854658
6305.00	0.112354
6310.00	0.0787387
6315.00	0.117489
6320.00	0.133715
6325.00	0.142723
6330.00	0.150831
6335.00	0.145072
6340.00	0.108185
6345.00	0.084312
6350.00	0.1281
6355.00	0.150725
6360.00	0.148707
6365.00	0.20657
6370.00	0.172859
6375.00	0.194737
6380.00	0.173398
6385.00	0.135544
6390.00	0.174209
6395.00	0.182898
6400.00	0.172068
6405.00	0.130616
6410.00	0.145529
6415.00	0.119787
6420.00	0.128323
6425.00	0.132275
6430.00	0.148887
6435.00	0.169433
6440.00	0.217764
6445.00	0.171743
6450.00	0.188138
6455.00	0.176784
6460.00	0.155376
6465.00	0.126783
6470.00	0.11597
6475.00	0.0987781
6480.00	0.0889003
6485.00	0.107985
6490.00	0.0804016
6495.00	0.0649015
6500.00	0.0751962
6505.00	0.125491
6510.00	0.146511
6515.00	0.167295
6520.00	0.19719
6525.00	0.227825
6530.00	0.219962
6535.00	0.257645
6540.00	0.243071
6545.00	0.218764
6550.00	0.239782
6555.00	0.299727
6560.00	0.293999
6565.00	0.294439
6570.00	0.320944
6575.00	0.32242
6580.00	0.314422
6585.00	0.314685
6590.00	0.298136
6595.00	0.283242
6600.00	0.366817
6605.00	0.356245
6610.00	0.356055
6615.00	0.391318
6620.00	0.378296
6625.00	0.377766
6630.00	0.390344
6635.00	0.444558
6640.00	0.512001
6645.00	0.593214
6650.00	0.696146
6655.00	0.760809
6660.00	0.858171
6665.00	0.996151
6670.00	1.12033
6675.00	1.27686
6680.00	1.43078
6685.00	1.57118
6690.00	1.74603
6695.00	1.88288
6700.00	1.98366
6705.00	2.1042
6710.00	2.20337
6715.00	2.2721
6720.00	2.27615
6725.00	2.32642
6730.00	2.33809
6735.00	2.37657
6740.00	2.42052
6745.00	2.45821
6750.00	2.43619
6755.00	2.43315
6760.00	2.43788
6765.00	2.45332
6770.00	2.38143
6775.00	2.34471
6780.00	2.29673
6785.00	2.26661
6790.00	2.22458
6795.00	2.19049
6800.00	2.09826
6805.00	2.04136
6810.00	1.95472
6815.00	1.85995
6820.00	1.75229
6825.00	1.71134
6830.00	1.63159
6835.00	1.51692
6840.00	1.42304
6845.00	1.31804
6850.00	1.1881
6855.00	1.08607
6860.00	1.00171
6865.00	0.897809
6870.00	0.794973
6875.00	0.642742
6880.00	0.539303
6885.00	0.479778
6890.00	0.383311
6895.00	0.365494
6900.00	0.291645
6905.00	0.234506
6910.00	0.209191
6915.00	0.216246
6920.00	0.162917
6925.00	0.1746
6930.00	0.155275
6935.00	0.147207
6940.00	0.111972
6945.00	0.128749
6950.00	0.132659
6955.00	0.162288
6960.00	0.134869
6965.00	0.130707
6970.00	0.119501
6975.00	0.0907664
6980.00	0.0686349
6985.00	0.0860161
6990.00	0.0718196
6995.00	0.0702325
7000.00	0.104239
7005.00	0.0677052
7010.00	0.0889093
7015.00	0.0818834
7020.00	0.0643701
7025.00	0.0840428
7030.00	0.101748
7035.00	0.128873
7040.00	0.145825
7045.00	0.177867
7050.00	0.191785
7055.00	0.222961
7060.00	0.237964
7065.00	0.175003
7070.00	0.155638
7075.00	0.168049
7080.00	0.138189
7085.00	0.115045
7090.00	0.125921
7095.00	0.145033
7100.00	0.169694
7105.00	0.167645
7110.00	0.130365
7115.00	0.135979
7120.00	0.142896
7125.00	0.123011
7130.00	0.123765
7135.00	0.109523
7140.00	0.14706
7145.00	0.162194
7150.00	0.155299
7155.00	0.149094
7160.00	0.156565
7165.00	0.155828
7170.00	0.13838
7175.00	0.152517
7180.00	0.159645
7185.00	0.119436
7190.00	0.146657
7195.00	0.118936
7200.00	0.107042
7205.00	0.0590387
7210.00	0.04008
7215.00	0.0267471
7220.00	0.0445871
7225.00	0.0531833
7230.00	0.0739746
7235.00	0.124391
7240.00	0.119412
7245.00	0.142905
7250.00	0.117425
7255.00	0.126197
7260.00	0.134092
7265.00	0.135603
7270.00	0.172397
7275.00	0.175672
7280.00	0.15997
7285.00	0.185002
7290.00	0.157177
7295.00	0.128405
7300.00	0.175243
7305.00	0.178234
7310.00	0.19025
7315.00	0.18428
7320.00	0.197556
7325.00	0.187126
7330.00	0.196388
7335.00	0.176749
7340.00	0.224348
7345.00	0.239213
7350.00	0.254456
7355.00	0.206631
7360.00	0.187833
7365.00	0.195159
7370.00	0.155128
7375.00	0.203025
7380.00	0.193912
7385.00	0.157736
7390.00	0.134503
7395.00	0.0930777
7400.00	0.0837699
7405.00	0.0847178
7410.00	0.111681
7415.00	0.149002
7420.00	0.128507
7425.00	0.132441
7430.00	0.147171
7435.00	0.110075
7440.00	0.113987
7445.00	0.111913
7450.00	0.110047
7455.00	0.121422
7460.00	0.116739
7465.00	0.123715
7470.00	0.146778
7475.00	0.14702
7480.00	0.152833
7485.00	0.200959
7490.00	0.212568
7495.00	0.202501
7500.00	0.202765
7505.00	0.208598
7510.00	0.230633
7515.00	0.213165
7520.00	0.232878
7525.00	0.250619
7530.00	0.262857
7535.00	0.251491
7540.00	0.271101
7545.00	0.281291
7550.00	0.286731
7555.00	0.254328
7560.00	0.25687
7565.00	0.287132
7570.00	0.277069
7575.00	0.301581
7580.00	0.293803
7585.00	0.273747
7590.00	0.311647
7595.00	0.328972
7600.00	0.312859
7605.00	0.326333
7610.00	0.344054
7615.00	0.343218
7620.00	0.364845
7625.00	0.341416
7630.00	0.394928
7635.00	0.439359
7640.00	0.503592
7645.00	0.568861
7650.00	0.610819
7655.00	0.68588
7660.00	0.841089
7665.00	0.965858
7670.00	1.12291
7675.00	1.2885
7680.00	1.45618
7685.00	1.57539
7690.00	1.6976
7695.00	1.81131
7700.00	1.89687
7705.00	2.0261
7710.00	2.0995
7715.00	2.12268
7720.00	2.1715
7725.00	2.23224
7730.00	2.21602
7735.00	2.20516
7740.00	2.25134
7745.00	2.30968
7750.00	2.32862
7755.00	2.32515
7760.00	2.27354
7765.00	2.26998
7770.00	2.26492
7775.00	2.24171
7780.00	2.17792
7785.00	2.14663
7790.00	2.09608
7795.00	2.04873
7800.00	1.92778
7805.00	1.87301
7810.00	1.81439
7815.00	1.75977
7820.00	1.68264
7825.00	1.64119
7830.00	1.58524
7835.00	1.49013
7840.00	1.41385
7845.00	1.33401
7850.00	1.25283
7855.00	1.16671
7860.00	1.10785
7865.00	1.01758
7870.00	0.960582
7875.00	0.879444
7880.00	0.795229
7885.00	0.738086
7890.00	0.722092
7895.00	0.705832
7900.00	0.657628
7905.00	0.599325
7910.00	0.537528
7915.00	0.51921
7920.00	0.456099
7925.00	0.423544
7930.00	0.379324
7935.00	0.384286
7940.00	0.355183
7945.00	0.343909
7950.00	0.335628
7955.00	0.283415
7960.00	0.266264
7965.00	0.237772
7970.00	0.199075
7975.00	0.199682
7980.00	0.153604
7985.00	0.169949
7990.00	0.167874
7995.00	0.167871
8000.00	0.188383
8005.00	0.18633
8010.00	0.197536
8015.00	0.224407
8020.00	0.239266
8025.00	0.248909
8030.00	0.274372
8035.00	0.308479
8040.00	0.329851
8045.00	0.289406
8050.00	0.228761
8055.00	0.261834
8060.00	0.213271
8065.00	0.264678
8070.00	0.23075
8075.00	0.19835
8080.00	0.193435
8085.00	0.177821
8090.00	0.176824
8095.00	0.179656
8100.00	0.171016
8105.00	0.183754
8110.00	0.198948
8115.00	0.164133
8120.00	0.119745
8125.00	0.113366
8130.00	0.103894
8135.00	0.110289
8140.00	0.12537
8145.00	0.140808
8150.00	0.130457
8155.00	0.178955
8160.00	0.218874
8165.00	0.217502
8170.00	0.206941
8175.00	0.169462
8180.00	0.178626
8185.00	0.136518
8190.00	0.152706
8195.00	0.135571
8200.00	0.181693
8205.00	0.150469
8210.00	0.187641
8215.00	0.178202
8220.00	0.184626
8225.00	0.156839
8230.00	0.195239
8235.00	0.17385
8240.00	0.197495
8245.00	0.18334
8250.00	0.187386
8255.00	0.136943
8260.00	0.0952738
8265.00	0.152886
8270.00	0.178627
8275.00	0.192468
8280.00	0.165762
8285.00	0.130536
8290.00	0.102562
8295.00	0.122146
8300.00	0.104336
8305.00	0.112552
8310.00	0.110622
8315.00	0.0920999
8320.00	0.0978097
8325.00	0.104814
8330.00	0.185716
8335.00	0.174604
8340.00	0.155279
8345.00	0.190105
8350.00	0.234504
8355.00	0.244623
8360.00	0.238811
8365.00	0.237309
8370.00	0.250878
8375.00	0.274279
8380.00	0.306531
8385.00	0.326232
8390.00	0.386858
8395.00	0.400391
8400.00	0.408841
8405.00	0.386607
8410.00	0.402031
8415.00	0.412182
8420.00	0.404533
8425.00	0.438679
8430.00	0.409731
8435.00	0.396732
8440.00	0.385034
8445.00	0.36891
8450.00	0.354399
8455.00	0.339474
8460.00	0.342826
8465.00	0.308543
8470.00	0.300069
8475.00	0.298036
8480.00	0.277558
8485.00	0.268452
8490.00	0.226687
8495.00	0.198423
8500.00	0.25318
8505.00	0.252106
8510.00	0.256735
8515.00	0.266496
8520.00	0.290201
8525.00	0.277966
8530.00	0.330363
8535.00	0.319707
8540.00	0.347415
8545.00	0.290294
8550.00	0.330269
8555.00	0.366246
8560.00	0.327756
8565.00	0.35093
8570.00	0.388571
8575.00	0.387013
8580.00	0.350177
8585.00	0.382298
8590.00	0.368313
8595.00	0.368782
8600.00	0.406502
8605.00	0.412477
8610.00	0.417853
8615.00	0.456262
8620.00	0.45726
8625.00	0.487998
8630.00	0.554827
8635.00	0.603783
8640.00	0.657168
8645.00	0.708945
8650.00	0.807763
8655.00	0.935864
8660.00	1.00826
8665.00	1.08647
8670.00	1.18111
8675.00	1.28493
8680.00	1.44551
8685.00	1.62546
8690.00	1.72961
8695.00	1.87929
8700.00	2.00281
8705.00	2.07855
8710.00	2.14484
8715.00	2.30522
8720.00	2.30222
8725.00	2.34988
8730.00	2.39651
8735.00	2.4795
8740.00	2.49824
8745.00	2.47781
8750.00	2.46501
8755.00	2.41247
8760.00	2.39502
8765.00	2.35134
8770.00	2.39036
8775.00	2.37325
8780.00	2.37464
8785.00	2.27705
8790.00	2.22279
8795.00	2.1236
8800.00	2.05857
8805.00	1.97021
8810.00	1.90001
8815.00	1.87226
8820.00	1.76709
8825.00	1.70415
8830.00	1.63817
8835.00	1.48741
8840.00	1.43005
8845.00	1.32808
8850.00	1.24189
8855.00	1.13822
8860.00	1.04491
8865.00	0.89193
8870.00	0.782222
8875.00	0.73757
8880.00	0.721627
8885.00	0.656924
8890.00	0.600557
8895.00	0.579665
8900.00	0.516104
8905.00	0.479413
8910.00	0.468772
8915.00	0.431219
8920.00	0.430992
8925.00	0.399082
8930.00	0.379689
8935.00	0.35664
8940.00	0.337761
8945.00	0.313309
8950.00	0.341658
8955.00	0.328007
8960.00	0.289611
8965.00	0.292355
8970.00	0.253794
8975.00	0.247065
8980.00	0.233548
8985.00	0.215788
8990.00	0.218454
8995.00	0.183554
9000.00	0.223013
9005.00	0.251066
9010.00	0.250204
9015.00	0.230778
9020.00	0.245
9025.00	0.222365
9030.00	0.267268
9035.00	0.29649
9040.00	0.315331
9045.00	0.313637
9050.00	0.299058
9055.00	0.274747
9060.00	0.264057
9065.00	0.284276
9070.00	0.257713
9075.00	0.237537
9080.00	0.241758
9085.00	0.241827
9090.00	0.223239
9095.00	0.24381
9100.00	0.303353
9105.00	0.284207
9110.00	0.257651
9115.00	0.250536
9120.00	0.232942
9125.00	0.213378
9130.00	0.20696
9135.00	0.217969
9140.00	0.240931
9145.00	0.276517
9150.00	0.27311
9155.00	0.238339
9160.00	0.207045
9165.00	0.169556
9170.00	0.206685
9175.00	0.217721
9180.00	0.205274
9185.00	0.222046
9190.00	0.244601
9195.00	0.289145
9200.00	0.288205
9205.00	0.289224
9210.00	0.297601
9215.00	0.340575
9220.00	0.373657
9225.00	0.375456
9230.00	0.390129
9235.00	0.397741
9240.00	0.391536
9245.00	0.350518
9250.00	0.322926
9255.00	0.290633
9260.00	0.28022
9265.00	0.241008
9270.00	0.256072
9275.00	0.245384
9280.00	0.261875
9285.00	0.258067
9290.00	0.208016
9295.00	0.168565
9300.00	0.0789741
9305.00	0.0542919
9310.00	0.020888
9315.00	0.0467739
9320.00	0.077531
9325.00	0.0735079
9330.00	0.069887
9335.00	0.087143
9340.00	0.0877536
9345.00	0.123738
9350.00	0.143068
9355.00	0.173521
9360.00	0.148709
9365.00	0.139433
9370.00	0.13668
9375.00	0.102497
9380.00	0.133277
9385.00	0.183358
9390.00	0.192997
9395.00	0.181157
9400.00	0.176096
9405.00	0.162217
9410.00	0.1777
9415.00	0.176714
9420.00	0.188883
9425.00	0.203564
9430.00	0.181343
9435.00	0.137099
9440.00	0.125254
9445.00	0.133243
9450.00	0.114324
9455.00	0.138326
9460.00	0.154333
9465.00	0.178064
9470.00	0.145338
9475.00	0.203538
9480.00	0.213024
9485.00	0.193587
9490.00	0.161173
9495.00	0.17303
9500.00	0.185567
9505.00	0.20058
9510.00	0.242066
9515.00	0.240239
9520.00	0.249785
9525.00	0.202427
9530.00	0.217619
9535.00	0.220101
9540.00	0.220471
9545.00	0.198424
9550.00	0.131957
9555.00	0.0851918
9560.00	0.102782
9565.00	0.107424
9570.00	0.0836266
9575.00	0.0939137
9580.00	0.0845223
9585.00	0.0965848
9590.00	0.114901
9595.00	0.129521
9600.00	0.124028
9605.00	0.16571
9610.00	0.190168
9615.00	0.234561
9620.00	0.250269
9625.00	0.290516
9630.00	0.328604
9635.00	0.377802
9640.00	0.429541
9645.00	0.496621
9650.00	0.566317
9655.00	0.636504
9660.00	0.725781
9665.00	0.845296
9670.00	1.01067
9675.00	1.15019
9680.00	1.3317
9685.00	1.49133
9690.00	1.65924
9695.00	1.79918
9700.00	1.92325
9705.00	2.02186
9710.00	2.09383
9715.00	2.15113
9720.00	2.21204
9725.00	2.21277
9730.00	2.2787
9735.00	2.28581
9740.00	2.29408
9745.00	2.2978
9750.00	2.3086
9755.00	2.30154
9760.00	2.28399
9765.00	2.23276
9770.00	2.20158
9775.00	2.18284
9780.00	2.20514
9785.00	2.15061
9790.00	2.09407
9795.00	2.04878
9800.00	1.98191
9805.00	1.8751
9810.00	1.79576
9815.00	1.70943
9820.00	1.65785
9825.00	1.60769
9830.00	1.56069
9835.00	1.46243
9840.00	1.31619
9845.00	1.18643
9850.00	1.06779
9855.00	0.981527
9860.00	0.846075
9865.00	0.726033
9870.00	0.60121
9875.00	0.554144
9880.00	0.521109
9885.00	0.485783
9890.00	0.4428
9895.00	0.419034
9900.00	0.405106
9905.00	0.359
9910.00	0.3231
9915.00	0.281465
9920.00	0.275698
9925.00	0.255588
9930.00	0.261734
9935.00	0.244886
9940.00	0.244642
9945.00	0.225773
9950.00	0.236765
9955.00	0.229873
[truncated: 56 more rows]
