# Supplementary material for: Abnormal developmental trajectory and vulnerability to cardiac arrhythmias in tetralogy of Fallot with DiGeorge syndrome
Source: Commun Biol. 2023 Sep 22;6:969. doi: 10.1038/s42003-023-05344-6 (PMC10516936; doi:10.1038/s42003-023-05344-6)
Supplement: Supplementary file 6 — Supplementary Data 3 [file 42003_2023_5344_MOESM6_ESM.zip › Supplementary Data3_CAS Measurement/Batch40/Control1_A1_4980/1B-wave.csv]

1B : V(t) = D'(t) / BackgroundImage *100
D'(t) = WaveFiltered Value( Pixel-Filter=(5 x 5) Tcnst-Filter=10)
average	1.00
frm num	2048
position	[61][75]
background	249.12
total pixel	25
time	value1
0.00	0
5.00	0.114001
10.00	0.312942
15.00	0.424551
20.00	0.542661
25.00	0.581522
30.00	0.565117
35.00	0.587282
40.00	0.602414
45.00	0.548595
50.00	0.484102
55.00	0.43248
60.00	0.389232
65.00	0.326224
70.00	0.269517
75.00	0.261833
80.00	0.190692
85.00	0.0865229
90.00	0.0489688
95.00	-0.0233655
100.00	-0.0691985
105.00	-0.144167
110.00	-0.230906
115.00	-0.264013
120.00	-0.3195
125.00	-0.382284
130.00	-0.450028
135.00	-0.498153
140.00	-0.612115
145.00	-0.679355
150.00	-0.72221
155.00	-0.852301
160.00	-0.91158
165.00	-0.987409
170.00	-1.07171
175.00	-1.13314
180.00	-1.2125
185.00	-1.3321
190.00	-1.42528
195.00	-1.47222
200.00	-1.54337
205.00	-1.55763
210.00	-1.61702
215.00	-1.67529
220.00	-1.68439
225.00	-1.79854
230.00	-1.87238
235.00	-1.88585
240.00	-1.906
245.00	-1.94822
250.00	-1.97016
255.00	-1.96903
260.00	-1.907
265.00	-1.95073
270.00	-1.91943
275.00	-1.91696
280.00	-1.87619
285.00	-1.89089
290.00	-1.88966
295.00	-1.87731
300.00	-1.84694
305.00	-1.74734
310.00	-1.73799
315.00	-1.66053
320.00	-1.61169
325.00	-1.34294
330.00	-0.913208
335.00	-0.301656
340.00	0.388433
345.00	1.27123
350.00	2.20063
355.00	3.20247
360.00	4.19243
365.00	5.21507
370.00	6.14667
375.00	7.04774
380.00	7.91811
385.00	8.79136
390.00	9.63027
395.00	10.3837
400.00	11.1661
405.00	11.7997
410.00	12.4437
415.00	12.9768
420.00	13.6396
425.00	14.241
430.00	14.8143
435.00	15.3335
440.00	15.8634
445.00	16.3484
450.00	16.8218
455.00	17.2334
460.00	17.6102
465.00	17.882
470.00	18.1313
475.00	18.4457
480.00	18.7142
485.00	18.9429
490.00	19.2291
495.00	19.5156
500.00	19.6722
505.00	19.9096
510.00	20.0461
515.00	20.169
520.00	20.339
525.00	20.5161
530.00	20.5727
535.00	20.6365
540.00	20.718
545.00	20.6773
550.00	20.6632
555.00	20.7453
560.00	20.7758
565.00	20.8096
570.00	20.7967
575.00	20.7996
580.00	20.7925
585.00	20.6674
590.00	20.5756
595.00	20.44
600.00	20.2184
605.00	20.0414
610.00	19.8292
615.00	19.6061
620.00	19.3603
625.00	19.1263
630.00	18.8594
635.00	18.6739
640.00	18.3848
645.00	18.1344
650.00	17.9025
655.00	17.6087
660.00	17.3588
665.00	17.1226
670.00	16.796
675.00	16.4924
680.00	16.1791
685.00	15.8666
690.00	15.5725
695.00	15.2403
700.00	14.9254
705.00	14.5889
710.00	14.3407
715.00	14.0562
720.00	13.7906
725.00	13.513
730.00	13.2022
735.00	12.8871
740.00	12.6469
745.00	12.4628
750.00	12.1125
755.00	11.8421
760.00	11.6245
765.00	11.3789
770.00	11.1627
775.00	10.8476
780.00	10.5866
785.00	10.3709
790.00	10.1639
795.00	9.90859
800.00	9.62903
805.00	9.43042
810.00	9.09432
815.00	8.80145
820.00	8.52022
825.00	8.21733
830.00	8.0218
835.00	7.72058
840.00	7.46233
845.00	7.1994
850.00	6.99969
855.00	6.75412
860.00	6.52187
865.00	6.35138
870.00	6.09517
875.00	5.85817
880.00	5.70909
885.00	5.47697
890.00	5.29536
895.00	5.11425
900.00	4.89506
905.00	4.7331
910.00	4.52312
915.00	4.3534
920.00	4.10432
925.00	3.97327
930.00	3.79913
935.00	3.59905
940.00	3.41095
945.00	3.3107
950.00	3.15625
955.00	2.96587
960.00	2.82021
965.00	2.73087
970.00	2.61514
975.00	2.53667
980.00	2.42269
985.00	2.30888
990.00	2.17593
995.00	2.07716
1000.00	2.01556
1005.00	1.93282
1010.00	1.82464
1015.00	1.76741
1020.00	1.6838
1025.00	1.6246
1030.00	1.47499
1035.00	1.40777
1040.00	1.27181
1045.00	1.18638
1050.00	1.07898
1055.00	0.97911
1060.00	0.852297
1065.00	0.768673
1070.00	0.677355
1075.00	0.526126
1080.00	0.471907
1085.00	0.34604
1090.00	0.252026
1095.00	0.156175
1100.00	0.018528
1105.00	-0.139073
1110.00	-0.227927
1115.00	-0.320742
1120.00	-0.44281
1125.00	-0.552672
1130.00	-0.595349
1135.00	-0.596829
1140.00	-0.676838
1145.00	-0.782565
1150.00	-0.895381
1155.00	-0.911816
1160.00	-0.945875
1165.00	-0.958866
1170.00	-1.02033
1175.00	-1.08368
1180.00	-1.14872
1185.00	-1.18478
1190.00	-1.22526
1195.00	-1.26812
1200.00	-1.34523
1205.00	-1.37609
1210.00	-1.41189
1215.00	-1.41842
1220.00	-1.48852
1225.00	-1.51308
1230.00	-1.54321
1235.00	-1.58639
1240.00	-1.65093
1245.00	-1.69297
1250.00	-1.79182
1255.00	-1.77962
1260.00	-1.77507
1265.00	-1.8079
1270.00	-1.86957
1275.00	-1.8785
1280.00	-1.89136
1285.00	-1.87884
1290.00	-1.9013
1295.00	-1.88137
1300.00	-1.87628
1305.00	-1.8733
1310.00	-1.85135
1315.00	-1.81554
1320.00	-1.77528
1325.00	-1.53513
1330.00	-1.11027
1335.00	-0.560897
1340.00	0.182412
1345.00	1.06013
1350.00	2.01063
1355.00	3.00417
1360.00	3.99952
1365.00	5.02217
1370.00	5.92651
1375.00	6.80463
1380.00	7.60298
1385.00	8.48687
1390.00	9.27755
1395.00	10.0245
1400.00	10.7995
1405.00	11.566
1410.00	12.2094
1415.00	12.8044
1420.00	13.3882
1425.00	14.0098
1430.00	14.5196
1435.00	15.0378
1440.00	15.5571
1445.00	15.9218
1450.00	16.3575
1455.00	16.7336
1460.00	17.1187
1465.00	17.4541
1470.00	17.788
1475.00	18.1656
1480.00	18.3962
1485.00	18.6455
1490.00	18.9053
1495.00	19.1438
1500.00	19.3457
1505.00	19.6028
1510.00	19.8375
1515.00	20.0069
1520.00	20.1739
1525.00	20.3
1530.00	20.3943
1535.00	20.4936
1540.00	20.5476
1545.00	20.6942
1550.00	20.7796
1555.00	20.7264
1560.00	20.6913
1565.00	20.7272
1570.00	20.7338
1575.00	20.7156
1580.00	20.6094
1585.00	20.5122
1590.00	20.4375
1595.00	20.3109
1600.00	20.1456
1605.00	20.0016
1610.00	19.8736
1615.00	19.7312
1620.00	19.5789
1625.00	19.2844
1630.00	19.0548
1635.00	18.8818
1640.00	18.6635
1645.00	18.4381
1650.00	18.1759
1655.00	17.8933
1660.00	17.6277
1665.00	17.3036
1670.00	17.0376
1675.00	16.7195
1680.00	16.4413
1685.00	16.1828
1690.00	15.9037
1695.00	15.601
1700.00	15.2917
1705.00	14.9556
1710.00	14.6369
1715.00	14.3068
1720.00	13.9712
1725.00	13.6595
1730.00	13.3533
1735.00	13.0953
1740.00	12.7877
1745.00	12.474
1750.00	12.1643
1755.00	11.8277
1760.00	11.4703
1765.00	11.1694
1770.00	10.8906
1775.00	10.6285
1780.00	10.3396
1785.00	10.0603
1790.00	9.7848
1795.00	9.50317
1800.00	9.24168
1805.00	8.95335
1810.00	8.70509
1815.00	8.41744
1820.00	8.10074
1825.00	7.782
1830.00	7.50315
1835.00	7.27789
1840.00	7.07354
1845.00	6.81737
1850.00	6.68638
1855.00	6.38543
1860.00	6.18041
1865.00	6.0248
1870.00	5.87351
1875.00	5.66509
1880.00	5.55459
1885.00	5.3331
1890.00	5.12735
1895.00	4.96143
1900.00	4.81693
1905.00	4.666
1910.00	4.52053
1915.00	4.35268
1920.00	4.17752
1925.00	4.00223
1930.00	3.82198
1935.00	3.74485
1940.00	3.53736
1945.00	3.3185
1950.00	3.17611
1955.00	2.99659
1960.00	2.85589
1965.00	2.74853
1970.00	2.5941
1975.00	2.45832
1980.00	2.31365
1985.00	2.1722
1990.00	2.05132
1995.00	1.97785
2000.00	1.88764
2005.00	1.7342
2010.00	1.63625
2015.00	1.4935
2020.00	1.38268
2025.00	1.25084
2030.00	1.13057
2035.00	0.940442
2040.00	0.76451
2045.00	0.655946
2050.00	0.644943
2055.00	0.593294
2060.00	0.474556
2065.00	0.403015
2070.00	0.317755
2075.00	0.245839
2080.00	0.152212
2085.00	0.0262004
2090.00	-0.0936322
2095.00	-0.140467
2100.00	-0.193858
2105.00	-0.265994
2110.00	-0.358213
2115.00	-0.394646
2120.00	-0.506113
2125.00	-0.566291
2130.00	-0.649354
2135.00	-0.727322
2140.00	-0.800704
2145.00	-0.874776
2150.00	-1.0153
2155.00	-1.05989
2160.00	-1.1819
2165.00	-1.2612
2170.00	-1.30368
2175.00	-1.38365
2180.00	-1.42191
2185.00	-1.4467
2190.00	-1.41925
2195.00	-1.44431
2200.00	-1.54554
2205.00	-1.54031
2210.00	-1.51474
2215.00	-1.59126
2220.00	-1.61197
2225.00	-1.69965
2230.00	-1.73521
2235.00	-1.78006
2240.00	-1.82042
2245.00	-1.87762
2250.00	-1.9291
2255.00	-1.88391
2260.00	-1.89462
2265.00	-1.92353
2270.00	-1.87247
2275.00	-1.85863
2280.00	-1.88953
2285.00	-1.87078
2290.00	-1.90689
2295.00	-1.92975
2300.00	-1.92945
2305.00	-1.9902
2310.00	-1.99189
2315.00	-1.90831
2320.00	-1.8106
2325.00	-1.5894
2330.00	-1.2137
2335.00	-0.60421
2340.00	0.178755
2345.00	1.02954
2350.00	2.00879
2355.00	3.01215
2360.00	3.99385
2365.00	4.93679
2370.00	5.94119
2375.00	6.82587
2380.00	7.68953
2385.00	8.58724
2390.00	9.35023
2395.00	10.1654
2400.00	10.8813
2405.00	11.5835
2410.00	12.3439
2415.00	12.9865
2420.00	13.5392
2425.00	14.0575
2430.00	14.5207
2435.00	14.9922
2440.00	15.4695
2445.00	15.8863
2450.00	16.2598
2455.00	16.6553
2460.00	17.0868
2465.00	17.3627
2470.00	17.6881
2475.00	18.0467
2480.00	18.3631
2485.00	18.7089
2490.00	18.951
2495.00	19.1722
2500.00	19.3889
2505.00	19.6706
2510.00	19.8423
2515.00	20.0128
2520.00	20.1663
2525.00	20.3382
2530.00	20.4768
2535.00	20.5438
2540.00	20.7213
2545.00	20.759
2550.00	20.8571
2555.00	20.8812
2560.00	20.8628
2565.00	20.8831
2570.00	20.842
2575.00	20.8789
2580.00	20.8928
2585.00	20.8395
2590.00	20.6968
2595.00	20.5555
2600.00	20.3641
2605.00	20.1822
2610.00	19.9158
2615.00	19.7241
2620.00	19.5324
2625.00	19.3293
2630.00	19.0614
2635.00	18.8541
2640.00	18.5486
2645.00	18.2866
2650.00	18.0411
2655.00	17.7784
2660.00	17.497
2665.00	17.2117
2670.00	16.9051
2675.00	16.5553
2680.00	16.2598
2685.00	15.8862
2690.00	15.5949
2695.00	15.2445
2700.00	14.905
2705.00	14.5706
2710.00	14.268
2715.00	13.9973
2720.00	13.6332
2725.00	13.3505
2730.00	13.043
2735.00	12.7358
2740.00	12.4963
2745.00	12.2743
2750.00	12.0054
2755.00	11.7121
2760.00	11.432
2765.00	11.1302
2770.00	10.7429
2775.00	10.4795
2780.00	10.2584
2785.00	10.0178
2790.00	9.70962
2795.00	9.44836
2800.00	9.16344
2805.00	8.89257
2810.00	8.62149
2815.00	8.31971
2820.00	8.03045
2825.00	7.79902
2830.00	7.57307
2835.00	7.38577
2840.00	7.24289
2845.00	7.02598
2850.00	6.78421
2855.00	6.56019
2860.00	6.29916
2865.00	6.13328
2870.00	5.91333
2875.00	5.68809
2880.00	5.42596
2885.00	5.22858
2890.00	4.99313
2895.00	4.79408
2900.00	4.57639
2905.00	4.38047
2910.00	4.20575
2915.00	4.04047
2920.00	3.87888
2925.00	3.74469
2930.00	3.58216
2935.00	3.41181
2940.00	3.26973
2945.00	3.12098
2950.00	2.95339
2955.00	2.84752
2960.00	2.70407
2965.00	2.57977
2970.00	2.41653
2975.00	2.22626
2980.00	2.12245
2985.00	2.00815
2990.00	1.81536
2995.00	1.69645
3000.00	1.5557
3005.00	1.40174
3010.00	1.28404
3015.00	1.16849
3020.00	1.05966
3025.00	0.923191
3030.00	0.832477
3035.00	0.705877
3040.00	0.601571
3045.00	0.491638
3050.00	0.395911
3055.00	0.31939
3060.00	0.205562
3065.00	0.0886669
3070.00	0.0268137
3075.00	-0.0657842
3080.00	-0.17963
3085.00	-0.259611
3090.00	-0.376553
3095.00	-0.481801
3100.00	-0.520326
3105.00	-0.583901
3110.00	-0.666808
3115.00	-0.696466
3120.00	-0.718342
3125.00	-0.835975
3130.00	-0.885646
3135.00	-0.956041
3140.00	-0.982467
3145.00	-1.06245
3150.00	-1.2115
3155.00	-1.3312
3160.00	-1.43411
3165.00	-1.43681
3170.00	-1.50668
3175.00	-1.60007
3180.00	-1.54604
3185.00	-1.56003
3190.00	-1.62079
3195.00	-1.70277
3200.00	-1.72838
3205.00	-1.8558
3210.00	-1.86611
3215.00	-1.9348
3220.00	-2.00143
3225.00	-2.11921
3230.00	-2.13369
3235.00	-2.2286
3240.00	-2.28352
3245.00	-2.31047
3250.00	-2.39252
3255.00	-2.35237
3260.00	-2.39009
3265.00	-2.42405
3270.00	-2.46424
3275.00	-2.51967
3280.00	-2.59365
3285.00	-2.60564
3290.00	-2.53615
3295.00	-2.46879
3300.00	-2.47721
3305.00	-2.49121
3310.00	-2.5006
3315.00	-2.47854
3320.00	-2.41855
3325.00	-2.23129
3330.00	-1.87489
3335.00	-1.30686
3340.00	-0.471293
3345.00	0.444494
3350.00	1.3522
3355.00	2.36181
3360.00	3.41657
3365.00	4.42687
3370.00	5.31848
3375.00	6.27507
3380.00	7.1071
3385.00	8.00526
3390.00	8.83929
3395.00	9.63326
3400.00	10.3414
3405.00	11.0141
3410.00	11.6789
3415.00	12.3109
3420.00	12.8878
3425.00	13.4407
3430.00	13.9736
3435.00	14.4693
3440.00	14.9315
3445.00	15.4069
3450.00	15.846
3455.00	16.2749
3460.00	16.6448
3465.00	16.9312
3470.00	17.3736
3475.00	17.6562
3480.00	17.8864
3485.00	18.1626
3490.00	18.4305
3495.00	18.7069
3500.00	18.9316
3505.00	19.1531
3510.00	19.3412
3515.00	19.5474
3520.00	19.741
3525.00	19.888
3530.00	20.0058
3535.00	20.1279
3540.00	20.2474
3545.00	20.3871
3550.00	20.4181
3555.00	20.4475
3560.00	20.4564
3565.00	20.466
3570.00	20.4281
3575.00	20.4084
3580.00	20.3923
3585.00	20.3216
3590.00	20.2467
3595.00	20.1247
3600.00	19.9491
3605.00	19.7622
3610.00	19.6148
3615.00	19.4324
3620.00	19.2586
3625.00	19.0716
3630.00	18.8649
3635.00	18.5712
3640.00	18.2908
3645.00	18.0497
3650.00	17.8424
3655.00	17.508
3660.00	17.1927
3665.00	16.8752
3670.00	16.5813
3675.00	16.2607
3680.00	15.9978
3685.00	15.7147
3690.00	15.4053
3695.00	15.1926
3700.00	14.8615
3705.00	14.5668
3710.00	14.2838
3715.00	14.0067
3720.00	13.6465
3725.00	13.3223
3730.00	12.9856
3735.00	12.7018
3740.00	12.4994
3745.00	12.1952
3750.00	11.9117
3755.00	11.6133
3760.00	11.3174
3765.00	11.0303
3770.00	10.7204
3775.00	10.5235
3780.00	10.2177
3785.00	9.91048
3790.00	9.57775
3795.00	9.29435
3800.00	8.94777
3805.00	8.66956
3810.00	8.33568
3815.00	8.0946
3820.00	7.815
3825.00	7.58103
3830.00	7.34958
3835.00	7.09953
3840.00	6.88893
3845.00	6.72348
3850.00	6.4686
3855.00	6.24082
3860.00	6.01173
3865.00	5.78628
3870.00	5.57213
3875.00	5.29751
3880.00	5.07926
3885.00	4.92458
3890.00	4.75325
3895.00	4.61351
3900.00	4.49255
3905.00	4.3275
3910.00	4.16931
3915.00	4.08636
3920.00	3.89288
3925.00	3.67861
3930.00	3.50182
3935.00	3.33789
3940.00	3.16788
3945.00	3.03735
3950.00	2.89739
3955.00	2.72005
3960.00	2.55401
3965.00	2.41422
3970.00	2.24666
3975.00	2.09264
3980.00	1.94921
3985.00	1.84099
3990.00	1.6874
3995.00	1.54756
4000.00	1.4201
4005.00	1.30539
4010.00	1.19412
4015.00	1.06347
4020.00	0.916978
4025.00	0.761054
4030.00	0.611089
4035.00	0.477725
4040.00	0.393023
4045.00	0.297523
4050.00	0.251714
4055.00	0.144654
4060.00	0.0386666
4065.00	-0.0374544
4070.00	-0.0883011
4075.00	-0.188655
4080.00	-0.339989
4085.00	-0.42802
4090.00	-0.51367
4095.00	-0.638925
4100.00	-0.697062
4105.00	-0.775076
4110.00	-0.925571
4115.00	-0.993579
4120.00	-1.09011
4125.00	-1.19305
4130.00	-1.23591
4135.00	-1.25522
4140.00	-1.31114
4145.00	-1.4
4150.00	-1.51851
4155.00	-1.66531
4160.00	-1.74444
4165.00	-1.84617
4170.00	-1.88474
4175.00	-1.98207
4180.00	-2.05522
4185.00	-2.1355
4190.00	-2.12587
4195.00	-2.21996
4200.00	-2.234
4205.00	-2.34297
4210.00	-2.33828
4215.00	-2.38223
4220.00	-2.45711
4225.00	-2.44261
4230.00	-2.4392
4235.00	-2.46021
4240.00	-2.45825
4245.00	-2.48378
4250.00	-2.56617
4255.00	-2.60178
4260.00	-2.60814
4265.00	-2.59941
4270.00	-2.55623
4275.00	-2.53504
4280.00	-2.55128
4285.00	-2.56911
4290.00	-2.57874
4295.00	-2.54084
4300.00	-2.49067
4305.00	-2.47924
4310.00	-2.46253
4315.00	-2.44428
4320.00	-2.37166
4325.00	-2.23244
4330.00	-1.89359
4335.00	-1.40558
4340.00	-0.6629
4345.00	0.214245
4350.00	1.16906
4355.00	2.14239
4360.00	3.12436
4365.00	4.09002
4370.00	5.08757
4375.00	6.04156
4380.00	6.90497
4385.00	7.79926
4390.00	8.62819
4395.00	9.4497
4400.00	10.2324
4405.00	10.9545
4410.00	11.6574
4415.00	12.2595
4420.00	12.8303
4425.00	13.3584
4430.00	13.8803
4435.00	14.4287
4440.00	14.9303
4445.00	15.3737
4450.00	15.7518
4455.00	16.1917
4460.00	16.5941
4465.00	16.9514
4470.00	17.2906
4475.00	17.5863
4480.00	17.8411
4485.00	18.1363
4490.00	18.3956
4495.00	18.7221
4500.00	18.9195
4505.00	19.078
4510.00	19.2559
4515.00	19.4883
4520.00	19.6638
4525.00	19.7543
4530.00	19.8485
4535.00	20.0072
4540.00	20.1436
4545.00	20.2583
4550.00	20.2926
4555.00	20.4518
4560.00	20.4843
4565.00	20.5457
4570.00	20.5592
4575.00	20.4783
4580.00	20.3942
4585.00	20.3136
4590.00	20.2171
4595.00	20.1575
4600.00	19.9898
4605.00	19.8486
4610.00	19.6267
4615.00	19.464
4620.00	19.2886
4625.00	19.02
4630.00	18.7638
4635.00	18.5348
4640.00	18.2661
4645.00	18.0018
4650.00	17.7206
4655.00	17.4418
4660.00	17.2069
4665.00	16.896
4670.00	16.6386
4675.00	16.2994
4680.00	15.999
4685.00	15.7558
4690.00	15.4487
4695.00	15.1338
4700.00	14.8648
4705.00	14.5135
4710.00	14.2086
4715.00	13.8683
4720.00	13.4947
4725.00	13.3061
4730.00	13.0111
4735.00	12.683
4740.00	12.4102
4745.00	12.0828
4750.00	11.801
4755.00	11.4735
4760.00	11.1996
4765.00	10.9178
4770.00	10.6449
4775.00	10.3897
4780.00	10.062
4785.00	9.75908
4790.00	9.4704
4795.00	9.1897
4800.00	8.89694
4805.00	8.59491
4810.00	8.38089
4815.00	8.14492
4820.00	7.97269
4825.00	7.73258
4830.00	7.44102
4835.00	7.15453
4840.00	6.90953
4845.00	6.69546
4850.00	6.43375
4855.00	6.18697
4860.00	5.98895
4865.00	5.74812
4870.00	5.5683
4875.00	5.39361
4880.00	5.22676
4885.00	5.06054
4890.00	4.91576
4895.00	4.73889
4900.00	4.59576
4905.00	4.34813
4910.00	4.1911
4915.00	4.01444
4920.00	3.80568
4925.00	3.68041
4930.00	3.54519
4935.00	3.38656
4940.00	3.2759
4945.00	3.12493
4950.00	3.05489
4955.00	2.91479
4960.00	2.79993
4965.00	2.58577
4970.00	2.39945
4975.00	2.3008
4980.00	2.17188
4985.00	2.0446
4990.00	1.89634
4995.00	1.7613
5000.00	1.61086
5005.00	1.4851
5010.00	1.40081
5015.00	1.23344
5020.00	1.20964
5025.00	1.12882
5030.00	1.0609
5035.00	0.903426
5040.00	0.752069
5045.00	0.562861
5050.00	0.443954
5055.00	0.314459
5060.00	0.257323
5065.00	0.144885
5070.00	0.0452971
5075.00	0.0439787
5080.00	-0.0792374
5085.00	-0.202977
5090.00	-0.283836
5095.00	-0.383904
5100.00	-0.488417
5105.00	-0.577661
5110.00	-0.669221
5115.00	-0.745202
5120.00	-0.770232
5125.00	-0.828084
5130.00	-0.878544
5135.00	-1.01227
5140.00	-1.18722
5145.00	-1.29168
5150.00	-1.32308
5155.00	-1.31119
5160.00	-1.37115
5165.00	-1.45401
5170.00	-1.56551
5175.00	-1.64178
5180.00	-1.67188
5185.00	-1.77766
5190.00	-1.87927
5195.00	-1.9916
5200.00	-2.01563
5205.00	-2.07579
5210.00	-2.09942
5215.00	-2.18492
5220.00	-2.22976
5225.00	-2.21391
5230.00	-2.23658
5235.00	-2.32763
5240.00	-2.35819
5245.00	-2.37767
5250.00	-2.43213
5255.00	-2.3832
5260.00	-2.44514
5265.00	-2.46074
5270.00	-2.48763
5275.00	-2.5327
5280.00	-2.54276
5285.00	-2.53093
5290.00	-2.57168
5295.00	-2.58105
5300.00	-2.61838
5305.00	-2.5717
5310.00	-2.54574
5315.00	-2.57055
5320.00	-2.47406
5325.00	-2.24111
5330.00	-1.99452
5335.00	-1.40008
5340.00	-0.585694
5345.00	0.267673
5350.00	1.25247
5355.00	2.23673
5360.00	3.24298
5365.00	4.25138
5370.00	5.22155
5375.00	6.12361
5380.00	7.03822
5385.00	7.85014
5390.00	8.64669
5395.00	9.46474
5400.00	10.1705
5405.00	10.8763
5410.00	11.5147
5415.00	12.1295
5420.00	12.7261
5425.00	13.3
5430.00	13.8823
5435.00	14.3759
5440.00	14.8876
5445.00	15.3963
5450.00	15.8268
5455.00	16.325
5460.00	16.6659
5465.00	17.0256
5470.00	17.3574
5475.00	17.6657
5480.00	17.9945
5485.00	18.3321
5490.00	18.5622
5495.00	18.8078
5500.00	19.0288
5505.00	19.3064
5510.00	19.5257
5515.00	19.6557
5520.00	19.747
5525.00	19.8981
5530.00	19.9668
5535.00	19.9643
5540.00	20.0199
5545.00	20.025
5550.00	20.0857
5555.00	20.1629
5560.00	20.173
5565.00	20.1691
5570.00	20.1978
5575.00	20.2526
5580.00	20.2247
5585.00	20.0825
5590.00	19.985
5595.00	19.8586
5600.00	19.6888
5605.00	19.5471
5610.00	19.4068
5615.00	19.205
5620.00	18.9624
5625.00	18.7602
5630.00	18.4978
5635.00	18.2922
5640.00	18.0221
5645.00	17.8287
5650.00	17.5696
5655.00	17.2851
5660.00	16.9727
5665.00	16.6884
5670.00	16.3154
5675.00	16.0727
5680.00	15.8447
5685.00	15.5769
5690.00	15.2491
5695.00	14.9204
5700.00	14.6454
5705.00	14.3241
5710.00	13.9145
5715.00	13.6711
5720.00	13.3509
5725.00	13.1221
5730.00	12.8552
5735.00	12.6037
5740.00	12.3147
5745.00	12.0306
5750.00	11.6962
5755.00	11.3294
5760.00	11.0169
5765.00	10.6474
5770.00	10.3325
5775.00	10.025
5780.00	9.69048
5785.00	9.38777
5790.00	9.07038
5795.00	8.78473
5800.00	8.50196
5805.00	8.21213
5810.00	7.93524
5815.00	7.64267
5820.00	7.38419
5825.00	7.11462
5830.00	6.88646
5835.00	6.65061
5840.00	6.37893
5845.00	6.15369
5850.00	5.90923
5855.00	5.70205
5860.00	5.49312
5865.00	5.27136
5870.00	5.05572
5875.00	4.84238
5880.00	4.69212
5885.00	4.48302
5890.00	4.24185
5895.00	4.0264
5900.00	3.86782
5905.00	3.71225
5910.00	3.54655
5915.00	3.44559
5920.00	3.31297
5925.00	3.18399
5930.00	3.00367
5935.00	2.80607
5940.00	2.59451
5945.00	2.44103
5950.00	2.29969
5955.00	2.10665
5960.00	1.92488
5965.00	1.72918
5970.00	1.61728
5975.00	1.49248
5980.00	1.39783
5985.00	1.28373
5990.00	1.17463
5995.00	1.05235
6000.00	0.943903
6005.00	0.86878
6010.00	0.783508
6015.00	0.669833
6020.00	0.511327
6025.00	0.431293
6030.00	0.333571
6035.00	0.242411
6040.00	0.0768722
6045.00	-0.0303654
6050.00	-0.123668
6055.00	-0.212457
6060.00	-0.345354
6065.00	-0.42482
6070.00	-0.626397
6075.00	-0.798183
6080.00	-0.880535
6085.00	-0.97392
6090.00	-1.05476
6095.00	-1.11306
6100.00	-1.2137
6105.00	-1.30588
6110.00	-1.35512
6115.00	-1.40908
6120.00	-1.50099
6125.00	-1.50825
6130.00	-1.59506
6135.00	-1.60896
6140.00	-1.60381
6145.00	-1.67946
6150.00	-1.75558
6155.00	-1.81444
6160.00	-1.85619
6165.00	-1.96761
6170.00	-2.07432
6175.00	-2.16554
6180.00	-2.28457
6185.00	-2.39169
6190.00	-2.46241
6195.00	-2.52606
6200.00	-2.5978
6205.00	-2.65915
6210.00	-2.67583
6215.00	-2.72456
6220.00	-2.82301
6225.00	-2.84096
6230.00	-2.90529
6235.00	-2.94392
6240.00	-2.94176
6245.00	-2.98317
6250.00	-3.02685
6255.00	-3.01318
6260.00	-3.00891
6265.00	-3.07571
6270.00	-3.10854
6275.00	-3.12524
6280.00	-3.08889
6285.00	-3.17338
6290.00	-3.16594
6295.00	-3.19295
6300.00	-3.15786
6305.00	-3.11343
6310.00	-3.08789
6315.00	-3.1468
6320.00	-3.0842
6325.00	-2.89621
6330.00	-2.59053
6335.00	-2.04406
6340.00	-1.27607
6345.00	-0.274992
6350.00	0.683785
6355.00	1.70404
6360.00	2.76838
6365.00	3.80336
6370.00	4.82315
6375.00	5.76024
6380.00	6.61485
6385.00	7.58149
6390.00	8.41294
6395.00	9.17569
6400.00	9.928
6405.00	10.6131
6410.00	11.2795
6415.00	11.8856
6420.00	12.505
6425.00	13.0802
6430.00	13.6315
6435.00	14.1084
6440.00	14.5938
6445.00	15.0452
6450.00	15.4626
6455.00	15.8544
6460.00	16.2279
6465.00	16.6266
6470.00	16.9935
6475.00	17.3622
6480.00	17.6876
6485.00	18.0319
6490.00	18.3385
6495.00	18.5663
6500.00	18.8147
6505.00	19.0078
6510.00	19.1702
6515.00	19.3582
6520.00	19.4423
6525.00	19.6111
6530.00	19.7165
6535.00	19.8482
6540.00	19.9797
6545.00	20.1365
6550.00	20.1765
6555.00	20.1884
6560.00	20.2215
6565.00	20.184
6570.00	20.1967
6575.00	20.0814
6580.00	20.0305
6585.00	19.9446
6590.00	19.8063
6595.00	19.6641
6600.00	19.5057
6605.00	19.3727
6610.00	19.2402
6615.00	19.0615
6620.00	18.8638
6625.00	18.6425
6630.00	18.4304
6635.00	18.1144
6640.00	17.7994
6645.00	17.5272
6650.00	17.2484
6655.00	16.9606
6660.00	16.6952
6665.00	16.3488
6670.00	16.0883
6675.00	15.8379
6680.00	15.5434
6685.00	15.2784
6690.00	14.9179
6695.00	14.5998
6700.00	14.3762
6705.00	14.1059
6710.00	13.8385
6715.00	13.5401
6720.00	13.1928
6725.00	12.845
6730.00	12.5479
6735.00	12.2758
6740.00	11.9795
6745.00	11.7193
6750.00	11.4288
6755.00	11.1129
6760.00	10.8413
6765.00	10.5713
6770.00	10.2495
6775.00	9.95354
6780.00	9.6743
6785.00	9.36037
6790.00	9.08747
6795.00	8.80172
6800.00	8.49797
6805.00	8.17965
6810.00	7.90279
6815.00	7.65682
6820.00	7.42101
6825.00	7.24249
6830.00	6.97425
6835.00	6.68466
6840.00	6.42242
6845.00	6.19765
6850.00	5.98572
6855.00	5.76608
6860.00	5.54914
6865.00	5.33302
6870.00	5.11442
6875.00	4.88718
6880.00	4.66179
6885.00	4.5055
6890.00	4.29098
6895.00	4.06259
6900.00	3.88915
6905.00	3.64796
6910.00	3.53043
6915.00	3.3524
6920.00	3.20181
6925.00	2.99563
6930.00	2.81007
6935.00	2.58205
6940.00	2.40413
6945.00	2.29698
6950.00	2.1572
6955.00	1.96557
6960.00	1.77222
6965.00	1.57734
6970.00	1.41157
6975.00	1.3507
6980.00	1.20118
6985.00	1.10193
6990.00	0.990136
6995.00	0.841347
7000.00	0.747578
7005.00	0.67282
7010.00	0.533284
7015.00	0.455871
7020.00	0.373354
7025.00	0.201143
7030.00	0.108775
7035.00	-0.0225266
7040.00	-0.127853
7045.00	-0.222646
7050.00	-0.385032
7055.00	-0.484614
7060.00	-0.563
7065.00	-0.673687
7070.00	-0.773306
7075.00	-0.875809
7080.00	-0.971272
7085.00	-0.991358
7090.00	-1.00141
7095.00	-1.07789
7100.00	-1.13388
7105.00	-1.22601
7110.00	-1.29448
7115.00	-1.37056
7120.00	-1.38122
7125.00	-1.50322
7130.00	-1.56323
7135.00	-1.63812
7140.00	-1.65896
7145.00	-1.77887
7150.00	-1.84665
7155.00	-1.8932
7160.00	-1.92546
7165.00	-1.99303
7170.00	-2.03297
7175.00	-2.13796
7180.00	-2.24529
7185.00	-2.29372
7190.00	-2.33571
7195.00	-2.3767
7200.00	-2.42484
7205.00	-2.46013
7210.00	-2.57378
7215.00	-2.6263
7220.00	-2.60612
7225.00	-2.61526
7230.00	-2.63312
7235.00	-2.70057
7240.00	-2.67939
7245.00	-2.66835
7250.00	-2.63755
7255.00	-2.66442
7260.00	-2.71589
7265.00	-2.76865
7270.00	-2.80167
7275.00	-2.84103
7280.00	-2.87645
7285.00	-2.92118
7290.00	-2.94537
7295.00	-2.91416
7300.00	-2.8363
7305.00	-2.84811
7310.00	-2.78648
7315.00	-2.75671
7320.00	-2.6978
7325.00	-2.50349
7330.00	-2.16964
7335.00	-1.66366
7340.00	-0.911234
7345.00	-0.0702705
7350.00	0.840739
7355.00	1.82603
7360.00	2.78505
7365.00	3.69472
7370.00	4.68203
7375.00	5.58826
7380.00	6.47934
7385.00	7.33911
7390.00	8.19961
7395.00	8.96604
7400.00	9.7072
7405.00	10.4192
7410.00	11.1483
7415.00	11.7853
7420.00	12.458
7425.00	13.0009
7430.00	13.5586
7435.00	14.1102
7440.00	14.634
7445.00	15.1648
7450.00	15.6699
7455.00	16.1035
7460.00	16.5516
7465.00	16.9629
7470.00	17.2576
7475.00	17.5807
7480.00	17.8522
7485.00	18.1174
7490.00	18.385
7495.00	18.5776
7500.00	18.7574
7505.00	18.9401
7510.00	19.2041
7515.00	19.3662
7520.00	19.5523
7525.00	19.6828
7530.00	19.7617
7535.00	19.8344
7540.00	19.9848
7545.00	20.0448
7550.00	20.0731
7555.00	20.1194
7560.00	20.1418
7565.00	20.1106
7570.00	20.1114
7575.00	20.0913
7580.00	20.0266
7585.00	19.9556
7590.00	19.8804
7595.00	19.7436
7600.00	19.6318
7605.00	19.4686
7610.00	19.3168
7615.00	19.1626
7620.00	18.9114
7625.00	18.6468
7630.00	18.3862
7635.00	18.1917
7640.00	17.8722
7645.00	17.5221
7650.00	17.2214
7655.00	16.9058
7660.00	16.5864
7665.00	16.2749
7670.00	16.0508
7675.00	15.772
7680.00	15.4697
7685.00	15.1783
7690.00	14.8455
7695.00	14.5234
7700.00	14.1677
7705.00	13.8637
7710.00	13.5691
7715.00	13.296
7720.00	12.9876
7725.00	12.6828
7730.00	12.4244
7735.00	12.0491
7740.00	11.7401
7745.00	11.4556
7750.00	11.1113
7755.00	10.8078
7760.00	10.4544
7765.00	10.1491
7770.00	9.82305
7775.00	9.59541
7780.00	9.34877
7785.00	9.07221
7790.00	8.70449
7795.00	8.43295
7800.00	8.14361
7805.00	7.84145
7810.00	7.60322
7815.00	7.44663
7820.00	7.24789
7825.00	7.01282
7830.00	6.80287
7835.00	6.59143
7840.00	6.40274
7845.00	6.17673
7850.00	5.95083
7855.00	5.79731
7860.00	5.61257
7865.00	5.37404
7870.00	5.1674
7875.00	4.93165
7880.00	4.79494
7885.00	4.59162
7890.00	4.43111
7895.00	4.21761
7900.00	4.0656
7905.00	3.93842
7910.00	3.80148
7915.00	3.553
7920.00	3.36308
7925.00	3.18894
7930.00	3.03864
7935.00	2.89374
7940.00	2.72479
7945.00	2.49727
7950.00	2.35994
7955.00	2.15445
7960.00	2.05943
7965.00	1.96749
7970.00	1.88313
7975.00	1.76386
7980.00	1.60353
7985.00	1.46887
7990.00	1.25936
7995.00	1.14788
8000.00	1.0652
8005.00	0.963499
8010.00	0.904079
8015.00	0.741417
8020.00	0.599838
8025.00	0.498107
8030.00	0.388887
8035.00	0.24242
8040.00	0.121839
8045.00	0.0406118
8050.00	-0.0742394
8055.00	-0.169577
8060.00	-0.234508
8065.00	-0.344326
8070.00	-0.427106
8075.00	-0.459861
8080.00	-0.53751
8085.00	-0.551197
8090.00	-0.619712
8095.00	-0.718306
8100.00	-0.758871
8105.00	-0.816253
8110.00	-0.927306
8115.00	-0.985507
8120.00	-1.01701
8125.00	-1.07106
8130.00	-1.12291
8135.00	-1.26753
8140.00	-1.34309
8145.00	-1.38379
8150.00	-1.48787
8155.00	-1.57993
8160.00	-1.6676
8165.00	-1.78825
8170.00	-1.84706
8175.00	-1.98188
8180.00	-2.10322
8185.00	-2.22045
8190.00	-2.26334
8195.00	-2.29551
8200.00	-2.35016
8205.00	-2.39774
8210.00	-2.50639
8215.00	-2.55441
8220.00	-2.53339
8225.00	-2.61884
8230.00	-2.69093
8235.00	-2.77348
8240.00	-2.78033
8245.00	-2.7592
8250.00	-2.81244
8255.00	-2.81058
8260.00	-2.84262
8265.00	-2.87146
8270.00	-2.86852
8275.00	-2.89316
8280.00	-2.90571
8285.00	-2.90897
8290.00	-2.90067
8295.00	-2.93013
8300.00	-2.9181
8305.00	-2.9394
8310.00	-2.88309
8315.00	-2.96729
8320.00	-2.92105
8325.00	-2.8152
8330.00	-2.53689
8335.00	-2.04235
8340.00	-1.34358
8345.00	-0.491492
8350.00	0.460034
8355.00	1.40953
8360.00	2.37006
8365.00	3.30839
8370.00	4.23317
8375.00	5.1586
8380.00	5.98988
8385.00	6.80869
8390.00	7.60181
8395.00	8.37663
8400.00	9.04988
8405.00	9.76339
8410.00	10.359
8415.00	11.0154
8420.00	11.6384
8425.00	12.207
8430.00	12.7734
8435.00	13.2944
8440.00	13.7199
8445.00	14.2442
8450.00	14.6615
8455.00	15.1462
8460.00	15.5214
8465.00	15.9121
8470.00	16.2589
8475.00	16.5486
8480.00	16.8863
8485.00	17.208
8490.00	17.4766
8495.00	17.7537
8500.00	17.9404
8505.00	18.1149
8510.00	18.2767
8515.00	18.4529
8520.00	18.6532
8525.00	18.7886
8530.00	18.9312
8535.00	19.05
8540.00	19.0798
8545.00	19.1853
8550.00	19.2465
8555.00	19.3177
8560.00	19.324
8565.00	19.381
8570.00	19.3407
8575.00	19.3527
8580.00	19.378
8585.00	19.3123
8590.00	19.2742
8595.00	19.1692
8600.00	19.0763
8605.00	18.8915
8610.00	18.7381
8615.00	18.5968
8620.00	18.4021
8625.00	18.1756
8630.00	17.9894
8635.00	17.764
8640.00	17.5017
8645.00	17.2223
8650.00	16.8954
8655.00	16.5787
8660.00	16.3675
8665.00	16.1357
8670.00	15.7729
8675.00	15.4256
8680.00	15.1386
8685.00	14.7776
8690.00	14.4559
8695.00	14.1247
8700.00	13.7896
8705.00	13.4286
8710.00	13.107
8715.00	12.8255
8720.00	12.471
8725.00	12.1199
8730.00	11.8102
8735.00	11.4626
8740.00	11.1143
8745.00	10.7977
8750.00	10.5079
8755.00	10.2439
8760.00	9.95166
8765.00	9.5554
8770.00	9.34488
8775.00	9.16344
8780.00	8.86688
8785.00	8.5775
8790.00	8.38609
8795.00	8.13355
8800.00	7.84203
8805.00	7.57966
8810.00	7.3066
8815.00	7.03516
8820.00	6.81173
8825.00	6.52876
8830.00	6.27248
8835.00	6.03541
8840.00	5.8397
8845.00	5.65393
8850.00	5.35829
8855.00	5.04565
8860.00	4.83973
8865.00	4.65762
8870.00	4.41826
8875.00	4.2237
8880.00	3.98598
8885.00	3.79772
8890.00	3.58333
8895.00	3.44176
8900.00	3.25976
8905.00	3.10077
8910.00	2.89024
8915.00	2.80353
8920.00	2.7014
8925.00	2.59183
8930.00	2.45789
8935.00	2.31325
8940.00	2.11244
8945.00	1.92688
8950.00	1.81769
8955.00	1.65358
8960.00	1.46414
8965.00	1.29846
8970.00	1.12044
8975.00	1.01964
8980.00	0.869504
8985.00	0.721539
8990.00	0.610849
8995.00	0.562609
9000.00	0.376291
9005.00	0.258379
9010.00	0.194005
9015.00	0.0413357
9020.00	-0.0398691
9025.00	-0.111348
9030.00	-0.236694
9035.00	-0.355927
9040.00	-0.524252
9045.00	-0.581011
9050.00	-0.696321
9055.00	-0.753535
9060.00	-0.840353
9065.00	-0.940967
9070.00	-1.03955
9075.00	-1.12988
9080.00	-1.25132
9085.00	-1.38309
9090.00	-1.4198
9095.00	-1.48494
9100.00	-1.61744
9105.00	-1.70457
9110.00	-1.8135
9115.00	-1.90029
9120.00	-1.99607
9125.00	-2.11117
9130.00	-2.12484
9135.00	-2.26079
9140.00	-2.3446
9145.00	-2.43127
9150.00	-2.44023
9155.00	-2.48362
9160.00	-2.58047
9165.00	-2.69654
9170.00	-2.77531
9175.00	-2.85103
9180.00	-2.88866
9185.00	-2.95464
9190.00	-3.02206
9195.00	-3.11002
9200.00	-3.18438
9205.00	-3.26896
9210.00	-3.32581
9215.00	-3.34326
9220.00	-3.3959
9225.00	-3.44488
9230.00	-3.45845
9235.00	-3.45782
9240.00	-3.47331
9245.00	-3.51134
9250.00	-3.58409
9255.00	-3.55645
9260.00	-3.58616
9265.00	-3.58239
9270.00	-3.53404
9275.00	-3.56439
9280.00	-3.60776
9285.00	-3.61789
9290.00	-3.66072
9295.00	-3.65914
9300.00	-3.61275
9305.00	-3.55012
9310.00	-3.59331
9315.00	-3.60007
9320.00	-3.5628
9325.00	-3.3992
9330.00	-3.12029
9335.00	-2.65573
9340.00	-1.96305
9345.00	-1.13091
9350.00	-0.12989
9355.00	0.819194
9360.00	1.81146
9365.00	2.84418
9370.00	3.77364
9375.00	4.69685
9380.00	5.5711
9385.00	6.42857
9390.00	7.33838
9395.00	8.1267
9400.00	8.87793
9405.00	9.63112
9410.00	10.2929
9415.00	10.9223
9420.00	11.5272
9425.00	12.1166
9430.00	12.6246
9435.00	13.1348
9440.00	13.6534
9445.00	14.1281
9450.00	14.6132
9455.00	15.0224
9460.00	15.4566
9465.00	15.796
9470.00	16.1544
9475.00	16.4818
9480.00	16.8102
9485.00	17.1282
9490.00	17.4048
9495.00	17.6794
9500.00	17.8928
9505.00	18.1781
9510.00	18.3802
9515.00	18.4609
9520.00	18.609
9525.00	18.7407
9530.00	18.885
9535.00	18.9409
9540.00	19.0603
9545.00	19.1485
9550.00	19.2134
9555.00	19.2365
9560.00	19.2332
9565.00	19.2849
9570.00	19.227
9575.00	19.268
9580.00	19.17
9585.00	19.2087
9590.00	19.091
9595.00	19.0348
9600.00	18.8751
9605.00	18.7217
9610.00	18.5916
9615.00	18.4136
9620.00	18.1955
9625.00	17.9142
9630.00	17.6867
9635.00	17.453
9640.00	17.2347
9645.00	16.9033
9650.00	16.5987
9655.00	16.3598
9660.00	16.1031
9665.00	15.7966
9670.00	15.4773
9675.00	15.1435
9680.00	14.79
9685.00	14.4318
9690.00	14.0724
9695.00	13.8501
9700.00	13.4976
9705.00	13.1931
9710.00	12.8628
9715.00	12.5849
9720.00	12.2481
9725.00	11.8919
9730.00	11.5152
9735.00	11.25
9740.00	11.0065
9745.00	10.6798
9750.00	10.3825
9755.00	10.062
9760.00	9.72534
9765.00	9.43039
9770.00	9.16012
9775.00	8.87352
9780.00	8.54975
9785.00	8.268
9790.00	7.95019
9795.00	7.65934
9800.00	7.39116
9805.00	7.08878
9810.00	6.86963
9815.00	6.62582
9820.00	6.33254
9825.00	6.08464
9830.00	5.87759
9835.00	5.63987
9840.00	5.36168
9845.00	5.12256
9850.00	4.88648
9855.00	4.62904
9860.00	4.44552
9865.00	4.27875
9870.00	4.09654
9875.00	3.95824
9880.00	3.76633
9885.00	3.64339
9890.00	3.41072
9895.00	3.24306
9900.00	3.1323
9905.00	3.00212
9910.00	2.84481
9915.00	2.7241
9920.00	2.53519
9925.00	2.38122
9930.00	2.2571
9935.00	2.10043
9940.00	1.94659
9945.00	1.74229
9950.00	1.57609
9955.00	1.4233
[truncated: 56 more rows]
