# Supplementary material for: Abnormal developmental trajectory and vulnerability to cardiac arrhythmias in tetralogy of Fallot with DiGeorge syndrome
Source: Commun Biol. 2023 Sep 22;6:969. doi: 10.1038/s42003-023-05344-6 (PMC10516936; doi:10.1038/s42003-023-05344-6)
Supplement: Supplementary file 6 — Supplementary Data 3 [file 42003_2023_5344_MOESM6_ESM.zip › Supplementary Data3_CAS Measurement/Batch40/Control1_A2_4980/1A-wave.csv]

1A : V(t) = D'(t) / BackgroundImage *100
D'(t) = WaveFiltered Value( Pixel-Filter=(5 x 5) Tcnst-Filter=10)
average	1.00
frm num	2048
position	[52][86]
background	984.96
total pixel	25
time	value1
0.00	0
5.00	-0.112898
10.00	-0.21207
15.00	-0.278582
20.00	-0.337225
25.00	-0.366855
30.00	-0.365501
35.00	-0.35616
40.00	-0.32623
45.00	-0.250965
50.00	-0.174293
55.00	-0.117877
60.00	-0.0354268
65.00	0.0578657
70.00	0.170257
75.00	0.266535
80.00	0.380801
85.00	0.458868
90.00	0.541311
95.00	0.60617
100.00	0.665354
105.00	0.733241
110.00	0.772815
115.00	0.801933
120.00	0.830577
125.00	0.851889
130.00	0.851171
135.00	0.853367
140.00	0.84316
145.00	0.831943
150.00	0.804792
155.00	0.799443
160.00	0.790567
165.00	0.780549
170.00	0.772345
175.00	0.779987
180.00	0.745035
185.00	0.721701
190.00	0.687705
195.00	0.650205
200.00	0.638791
205.00	0.611868
210.00	0.588449
215.00	0.56656
220.00	0.549296
225.00	0.498834
230.00	0.455854
235.00	0.431386
240.00	0.406523
245.00	0.394704
250.00	0.377163
255.00	0.360565
260.00	0.334661
265.00	0.322312
270.00	0.306326
275.00	0.273662
280.00	0.238986
285.00	0.2159
290.00	0.187406
295.00	0.149984
300.00	0.0882836
305.00	0.0327528
310.00	-0.0598662
315.00	-0.134695
320.00	-0.204884
325.00	-0.280643
330.00	-0.335831
335.00	-0.40743
340.00	-0.492174
345.00	-0.548139
350.00	-0.630183
355.00	-0.700774
360.00	-0.756996
365.00	-0.813282
370.00	-0.872467
375.00	-0.914769
380.00	-0.954871
385.00	-1.00274
390.00	-1.03608
395.00	-1.07907
400.00	-1.11046
405.00	-1.12571
410.00	-1.14228
415.00	-1.16938
420.00	-1.18727
425.00	-1.19809
430.00	-1.20824
435.00	-1.22346
440.00	-1.24447
445.00	-1.25241
450.00	-1.25469
455.00	-1.25552
460.00	-1.27576
465.00	-1.28789
470.00	-1.31058
475.00	-1.31272
480.00	-1.34105
485.00	-1.34218
490.00	-1.3436
495.00	-1.35179
500.00	-1.3356
505.00	-1.36164
510.00	-1.38223
515.00	-1.38899
520.00	-1.37639
525.00	-1.39307
530.00	-1.40849
535.00	-1.4244
540.00	-1.41922
545.00	-1.40847
550.00	-1.40205
555.00	-1.41982
560.00	-1.42241
565.00	-1.43612
570.00	-1.44886
575.00	-1.4591
580.00	-1.45736
585.00	-1.45336
590.00	-1.44894
595.00	-1.44903
600.00	-1.45195
605.00	-1.45701
610.00	-1.46726
615.00	-1.46632
620.00	-1.48863
625.00	-1.50099
630.00	-1.50075
635.00	-1.49768
640.00	-1.50508
645.00	-1.51011
650.00	-1.48987
655.00	-1.48505
660.00	-1.4998
665.00	-1.51064
670.00	-1.51593
675.00	-1.52231
680.00	-1.51587
685.00	-1.52632
690.00	-1.53776
695.00	-1.56754
700.00	-1.58623
705.00	-1.59167
710.00	-1.61972
715.00	-1.60516
720.00	-1.60303
725.00	-1.59339
730.00	-1.58837
735.00	-1.58345
740.00	-1.57212
745.00	-1.56192
750.00	-1.55477
755.00	-1.55361
760.00	-1.5546
765.00	-1.54412
770.00	-1.54119
775.00	-1.55073
780.00	-1.55566
785.00	-1.56944
790.00	-1.58753
795.00	-1.58919
800.00	-1.61343
805.00	-1.60519
810.00	-1.59574
815.00	-1.58074
820.00	-1.56805
825.00	-1.58547
830.00	-1.60236
835.00	-1.63137
840.00	-1.63271
845.00	-1.63147
850.00	-1.63605
855.00	-1.63489
860.00	-1.61678
865.00	-1.60415
870.00	-1.60333
875.00	-1.62331
880.00	-1.62627
885.00	-1.63542
890.00	-1.6461
895.00	-1.63175
900.00	-1.62615
905.00	-1.62679
910.00	-1.62168
915.00	-1.62845
920.00	-1.61302
925.00	-1.58939
930.00	-1.56934
935.00	-1.56632
940.00	-1.57538
945.00	-1.58435
950.00	-1.59242
955.00	-1.56719
960.00	-1.58063
965.00	-1.56958
970.00	-1.56735
975.00	-1.56859
980.00	-1.54899
985.00	-1.5338
990.00	-1.54936
995.00	-1.55402
1000.00	-1.5501
1005.00	-1.52748
1010.00	-1.48438
1015.00	-1.46468
1020.00	-1.42786
1025.00	-1.3468
1030.00	-1.26451
1035.00	-1.16811
1040.00	-1.05455
1045.00	-0.933662
1050.00	-0.803746
1055.00	-0.639713
1060.00	-0.492896
1065.00	-0.36807
1070.00	-0.25857
1075.00	-0.144587
1080.00	-0.0322565
1085.00	0.0863038
1090.00	0.181231
1095.00	0.281691
1100.00	0.331495
1105.00	0.394593
1110.00	0.440822
1115.00	0.496643
1120.00	0.544444
1125.00	0.57244
1130.00	0.606164
1135.00	0.622708
1140.00	0.646938
1145.00	0.650064
1150.00	0.672371
1155.00	0.688792
1160.00	0.703571
1165.00	0.702253
1170.00	0.722183
1175.00	0.67758
1180.00	0.686983
1185.00	0.65524
1190.00	0.630327
1195.00	0.612778
1200.00	0.591705
1205.00	0.554871
1210.00	0.524968
1215.00	0.522423
1220.00	0.510385
1225.00	0.501582
1230.00	0.464013
1235.00	0.462284
1240.00	0.450574
1245.00	0.428259
1250.00	0.420764
1255.00	0.398181
1260.00	0.360394
1265.00	0.33004
1270.00	0.307188
1275.00	0.26388
1280.00	0.217187
1285.00	0.180848
1290.00	0.117685
1295.00	0.0413457
1300.00	-0.0241111
1305.00	-0.0988605
1310.00	-0.161262
1315.00	-0.228794
1320.00	-0.287136
1325.00	-0.363198
1330.00	-0.431248
1335.00	-0.502646
1340.00	-0.570152
1345.00	-0.647153
1350.00	-0.715641
1355.00	-0.784996
1360.00	-0.839294
1365.00	-0.897908
1370.00	-0.928732
1375.00	-0.961752
1380.00	-0.996343
1385.00	-1.02748
1390.00	-1.04209
1395.00	-1.06459
1400.00	-1.09783
1405.00	-1.11719
1410.00	-1.11837
1415.00	-1.13446
1420.00	-1.15178
1425.00	-1.1694
1430.00	-1.1885
1435.00	-1.20489
1440.00	-1.22491
1445.00	-1.24862
1450.00	-1.26062
1455.00	-1.2503
1460.00	-1.24953
1465.00	-1.26347
1470.00	-1.27276
1475.00	-1.28844
1480.00	-1.29198
1485.00	-1.2964
1490.00	-1.31945
1495.00	-1.32964
1500.00	-1.3246
1505.00	-1.34687
1510.00	-1.34945
1515.00	-1.35217
1520.00	-1.37859
1525.00	-1.38612
1530.00	-1.43391
1535.00	-1.44727
1540.00	-1.46418
1545.00	-1.45543
1550.00	-1.45365
1555.00	-1.44108
1560.00	-1.44561
1565.00	-1.44562
1570.00	-1.45173
1575.00	-1.46209
1580.00	-1.48929
1585.00	-1.50565
1590.00	-1.51428
1595.00	-1.53423
1600.00	-1.53797
1605.00	-1.54215
1610.00	-1.53454
1615.00	-1.5549
1620.00	-1.56429
1625.00	-1.57152
1630.00	-1.58656
1635.00	-1.59563
1640.00	-1.60703
1645.00	-1.6238
1650.00	-1.62264
1655.00	-1.6143
1660.00	-1.60475
1665.00	-1.599
1670.00	-1.59017
1675.00	-1.57695
1680.00	-1.59226
1685.00	-1.59913
1690.00	-1.61222
1695.00	-1.62278
1700.00	-1.62376
1705.00	-1.63885
1710.00	-1.61304
1715.00	-1.60119
1720.00	-1.61407
1725.00	-1.62729
1730.00	-1.61929
1735.00	-1.61371
1740.00	-1.61762
1745.00	-1.63455
1750.00	-1.62542
1755.00	-1.63912
1760.00	-1.64943
1765.00	-1.63353
1770.00	-1.64196
1775.00	-1.6264
1780.00	-1.6262
1785.00	-1.62318
1790.00	-1.61762
1795.00	-1.60409
1800.00	-1.60409
1805.00	-1.61059
1810.00	-1.60954
1815.00	-1.60656
1820.00	-1.61038
1825.00	-1.60976
1830.00	-1.61528
1835.00	-1.61254
1840.00	-1.60805
1845.00	-1.60765
1850.00	-1.62761
1855.00	-1.62404
1860.00	-1.63626
1865.00	-1.62127
1870.00	-1.61347
1875.00	-1.60197
1880.00	-1.61234
1885.00	-1.62167
1890.00	-1.64063
1895.00	-1.63008
1900.00	-1.63723
1905.00	-1.63554
1910.00	-1.63281
1915.00	-1.6539
1920.00	-1.65826
1925.00	-1.66503
1930.00	-1.65488
1935.00	-1.64046
1940.00	-1.63196
1945.00	-1.62674
1950.00	-1.62448
1955.00	-1.62894
1960.00	-1.6228
1965.00	-1.63515
1970.00	-1.64504
1975.00	-1.6645
1980.00	-1.65359
1985.00	-1.63728
1990.00	-1.62218
1995.00	-1.622
2000.00	-1.59828
2005.00	-1.57531
2010.00	-1.54246
2015.00	-1.49664
2020.00	-1.44769
2025.00	-1.39877
2030.00	-1.31981
2035.00	-1.22153
2040.00	-1.10953
2045.00	-1.00223
2050.00	-0.883329
2055.00	-0.732861
2060.00	-0.595004
2065.00	-0.446972
2070.00	-0.328363
2075.00	-0.197655
2080.00	-0.0641791
2085.00	0.0319886
2090.00	0.12788
2095.00	0.230427
2100.00	0.313378
2105.00	0.387222
2110.00	0.447997
2115.00	0.473047
2120.00	0.504934
2125.00	0.533225
2130.00	0.577775
2135.00	0.587411
2140.00	0.609892
2145.00	0.620378
2150.00	0.626566
2155.00	0.647974
2160.00	0.657494
2165.00	0.650224
2170.00	0.625406
2175.00	0.606725
2180.00	0.594786
2185.00	0.567796
2190.00	0.539038
2195.00	0.535085
2200.00	0.52503
2205.00	0.501767
2210.00	0.490577
2215.00	0.476444
2220.00	0.47469
2225.00	0.450369
2230.00	0.436196
2235.00	0.434
2240.00	0.406438
2245.00	0.397064
2250.00	0.367917
2255.00	0.352649
2260.00	0.308043
2265.00	0.278051
2270.00	0.240906
2275.00	0.200977
2280.00	0.147172
2285.00	0.0975298
2290.00	0.043511
2295.00	0.0107324
2300.00	-0.0439471
2305.00	-0.121992
2310.00	-0.180456
2315.00	-0.237134
2320.00	-0.319009
2325.00	-0.393508
2330.00	-0.478833
2335.00	-0.551157
2340.00	-0.631275
2345.00	-0.688762
2350.00	-0.7405
2355.00	-0.783003
2360.00	-0.833439
2365.00	-0.870709
2370.00	-0.901815
2375.00	-0.935497
2380.00	-0.962561
2385.00	-1.00885
2390.00	-1.04239
2395.00	-1.08069
2400.00	-1.09973
2405.00	-1.14449
2410.00	-1.17746
2415.00	-1.19779
2420.00	-1.22177
2425.00	-1.23239
2430.00	-1.25494
2435.00	-1.28255
2440.00	-1.29968
2445.00	-1.31145
2450.00	-1.31391
2455.00	-1.31694
2460.00	-1.33023
2465.00	-1.33853
2470.00	-1.34682
2475.00	-1.3494
2480.00	-1.34807
2485.00	-1.34281
2490.00	-1.35351
2495.00	-1.37451
2500.00	-1.37717
2505.00	-1.40189
2510.00	-1.41765
2515.00	-1.41234
2520.00	-1.42461
2525.00	-1.41617
2530.00	-1.43496
2535.00	-1.43645
2540.00	-1.4321
2545.00	-1.42737
2550.00	-1.43611
2555.00	-1.45697
2560.00	-1.46478
2565.00	-1.45923
2570.00	-1.47859
2575.00	-1.47693
2580.00	-1.48721
2585.00	-1.5054
2590.00	-1.50878
2595.00	-1.50775
2600.00	-1.52957
2605.00	-1.53703
2610.00	-1.54699
2615.00	-1.55798
2620.00	-1.56463
2625.00	-1.5832
2630.00	-1.5995
2635.00	-1.58453
2640.00	-1.58284
2645.00	-1.57766
2650.00	-1.57015
2655.00	-1.54634
2660.00	-1.5509
2665.00	-1.55216
2670.00	-1.56995
2675.00	-1.58961
2680.00	-1.60609
2685.00	-1.60467
2690.00	-1.59325
2695.00	-1.58296
2700.00	-1.59401
2705.00	-1.59868
2710.00	-1.5976
2715.00	-1.60638
2720.00	-1.62727
2725.00	-1.63023
2730.00	-1.62153
2735.00	-1.64456
2740.00	-1.63199
2745.00	-1.64829
2750.00	-1.65687
2755.00	-1.67109
2760.00	-1.67089
2765.00	-1.66056
2770.00	-1.68131
2775.00	-1.69065
2780.00	-1.68281
2785.00	-1.68103
2790.00	-1.67456
2795.00	-1.66955
2800.00	-1.66301
2805.00	-1.67377
2810.00	-1.70863
2815.00	-1.71321
2820.00	-1.70596
2825.00	-1.72095
2830.00	-1.69952
2835.00	-1.68958
2840.00	-1.67372
2845.00	-1.67001
2850.00	-1.67114
2855.00	-1.66931
2860.00	-1.66036
2865.00	-1.67829
2870.00	-1.66194
2875.00	-1.659
2880.00	-1.62711
2885.00	-1.59111
2890.00	-1.57901
2895.00	-1.57421
2900.00	-1.55284
2905.00	-1.56893
2910.00	-1.57204
2915.00	-1.5716
2920.00	-1.55536
2925.00	-1.54439
2930.00	-1.56174
2935.00	-1.56841
2940.00	-1.57686
2945.00	-1.57999
2950.00	-1.55073
2955.00	-1.54145
2960.00	-1.53472
2965.00	-1.52542
2970.00	-1.52638
2975.00	-1.51954
2980.00	-1.50972
2985.00	-1.52932
2990.00	-1.52055
2995.00	-1.52241
3000.00	-1.5115
3005.00	-1.50492
3010.00	-1.49535
3015.00	-1.48105
3020.00	-1.43772
3025.00	-1.38248
3030.00	-1.29499
3035.00	-1.20976
3040.00	-1.08066
3045.00	-0.957976
3050.00	-0.830096
3055.00	-0.692668
3060.00	-0.588476
3065.00	-0.460996
3070.00	-0.304029
3075.00	-0.168444
3080.00	-0.0512908
3085.00	0.0472431
3090.00	0.166788
3095.00	0.238234
3100.00	0.304973
3105.00	0.359758
3110.00	0.404598
3115.00	0.455106
3120.00	0.498127
3125.00	0.528724
3130.00	0.5522
3135.00	0.574546
3140.00	0.59344
3145.00	0.620191
3150.00	0.636551
3155.00	0.650056
3160.00	0.639875
3165.00	0.634367
3170.00	0.621694
3175.00	0.634248
3180.00	0.61915
3185.00	0.609217
3190.00	0.587688
3195.00	0.573997
3200.00	0.561675
3205.00	0.535154
3210.00	0.50966
3215.00	0.478593
3220.00	0.465659
3225.00	0.464171
3230.00	0.462832
3235.00	0.458378
3240.00	0.4365
3245.00	0.41478
3250.00	0.382237
3255.00	0.349292
3260.00	0.316394
3265.00	0.271759
3270.00	0.252705
3275.00	0.222967
3280.00	0.185239
3285.00	0.146003
3290.00	0.0847004
3295.00	0.0124714
3300.00	-0.0533469
3305.00	-0.135325
3310.00	-0.198547
3315.00	-0.241639
3320.00	-0.291387
3325.00	-0.370679
3330.00	-0.442854
3335.00	-0.507406
3340.00	-0.590275
3345.00	-0.657953
3350.00	-0.715614
3355.00	-0.761418
3360.00	-0.826196
3365.00	-0.874343
3370.00	-0.896152
3375.00	-0.931212
3380.00	-0.955862
3385.00	-0.987387
3390.00	-1.0117
3395.00	-1.04089
3400.00	-1.0497
3405.00	-1.07022
3410.00	-1.10574
3415.00	-1.13121
3420.00	-1.15211
3425.00	-1.16929
3430.00	-1.18881
3435.00	-1.21572
3440.00	-1.22126
3445.00	-1.22016
3450.00	-1.21997
3455.00	-1.25189
3460.00	-1.29727
3465.00	-1.31374
3470.00	-1.31841
3475.00	-1.32383
3480.00	-1.33765
3485.00	-1.33831
3490.00	-1.34052
3495.00	-1.34942
3500.00	-1.37448
3505.00	-1.37227
3510.00	-1.38368
3515.00	-1.38014
3520.00	-1.3871
3525.00	-1.39256
3530.00	-1.40966
3535.00	-1.42058
3540.00	-1.4304
3545.00	-1.4429
3550.00	-1.45699
3555.00	-1.47008
3560.00	-1.48552
3565.00	-1.51403
3570.00	-1.5336
3575.00	-1.54349
3580.00	-1.55077
3585.00	-1.56748
3590.00	-1.59023
3595.00	-1.58472
3600.00	-1.57082
3605.00	-1.57659
3610.00	-1.54929
3615.00	-1.53487
3620.00	-1.54099
3625.00	-1.5607
3630.00	-1.57439
3635.00	-1.56355
3640.00	-1.58873
3645.00	-1.58133
3650.00	-1.58727
3655.00	-1.59017
3660.00	-1.59278
3665.00	-1.60813
3670.00	-1.61667
3675.00	-1.63247
3680.00	-1.63694
3685.00	-1.62392
3690.00	-1.62112
3695.00	-1.62308
3700.00	-1.62768
3705.00	-1.6172
3710.00	-1.62402
3715.00	-1.6334
3720.00	-1.64712
3725.00	-1.67491
3730.00	-1.68935
3735.00	-1.68855
3740.00	-1.68985
3745.00	-1.69062
3750.00	-1.69293
3755.00	-1.70395
3760.00	-1.73093
3765.00	-1.75155
3770.00	-1.76198
3775.00	-1.75554
3780.00	-1.75664
3785.00	-1.74464
3790.00	-1.74196
3795.00	-1.73995
3800.00	-1.73002
3805.00	-1.73205
3810.00	-1.73388
3815.00	-1.73796
3820.00	-1.74976
3825.00	-1.75509
3830.00	-1.74528
3835.00	-1.74984
3840.00	-1.73405
3845.00	-1.74137
3850.00	-1.73373
3855.00	-1.74027
3860.00	-1.72421
3865.00	-1.72317
3870.00	-1.74132
3875.00	-1.74059
3880.00	-1.70827
3885.00	-1.71125
3890.00	-1.69892
3895.00	-1.68944
3900.00	-1.67928
3905.00	-1.68476
3910.00	-1.67386
3915.00	-1.65917
3920.00	-1.67316
3925.00	-1.69265
3930.00	-1.68136
3935.00	-1.66267
3940.00	-1.65844
3945.00	-1.63961
3950.00	-1.62753
3955.00	-1.64265
3960.00	-1.62215
3965.00	-1.63334
3970.00	-1.64585
3975.00	-1.64737
3980.00	-1.64629
3985.00	-1.63395
3990.00	-1.64559
3995.00	-1.6455
4000.00	-1.6438
4005.00	-1.64349
4010.00	-1.62656
4015.00	-1.57761
4020.00	-1.52341
4025.00	-1.4466
4030.00	-1.37829
4035.00	-1.29448
4040.00	-1.19752
4045.00	-1.07045
4050.00	-0.950414
4055.00	-0.812731
4060.00	-0.68638
4065.00	-0.55642
4070.00	-0.419556
4075.00	-0.301658
4080.00	-0.190271
4085.00	-0.0831184
4090.00	0.0271266
4095.00	0.126753
4100.00	0.209919
4105.00	0.284769
4110.00	0.344011
4115.00	0.405452
4120.00	0.460342
4125.00	0.481722
4130.00	0.50543
4135.00	0.51824
4140.00	0.550887
4145.00	0.590015
4150.00	0.592336
4155.00	0.577774
4160.00	0.57807
4165.00	0.569808
4170.00	0.566434
4175.00	0.560554
4180.00	0.573131
4185.00	0.561302
4190.00	0.546594
4195.00	0.526048
4200.00	0.498216
4205.00	0.488193
4210.00	0.464552
4215.00	0.434341
4220.00	0.429487
4225.00	0.391006
4230.00	0.369368
4235.00	0.34502
4240.00	0.317422
4245.00	0.299894
4250.00	0.280869
4255.00	0.266184
4260.00	0.227382
4265.00	0.197334
4270.00	0.142269
4275.00	0.121545
4280.00	0.0846176
4285.00	0.0266107
4290.00	-0.0182856
4295.00	-0.106613
4300.00	-0.163772
4305.00	-0.221712
4310.00	-0.27995
4315.00	-0.348609
4320.00	-0.403498
4325.00	-0.482544
4330.00	-0.546781
4335.00	-0.621652
4340.00	-0.692284
4345.00	-0.749761
4350.00	-0.801491
4355.00	-0.8582
4360.00	-0.890557
4365.00	-0.955823
4370.00	-1.01172
4375.00	-1.06974
4380.00	-1.09556
4385.00	-1.11881
4390.00	-1.16084
4395.00	-1.17715
4400.00	-1.20238
4405.00	-1.2389
4410.00	-1.25959
4415.00	-1.28267
4420.00	-1.31481
4425.00	-1.33034
4430.00	-1.34107
4435.00	-1.35682
4440.00	-1.37018
4445.00	-1.37367
4450.00	-1.38169
4455.00	-1.38729
4460.00	-1.40735
4465.00	-1.41728
4470.00	-1.44043
4475.00	-1.45152
4480.00	-1.4546
4485.00	-1.46102
4490.00	-1.46559
4495.00	-1.4571
4500.00	-1.46165
4505.00	-1.47428
4510.00	-1.50838
4515.00	-1.51552
4520.00	-1.52925
4525.00	-1.54405
4530.00	-1.55574
4535.00	-1.56261
4540.00	-1.58544
4545.00	-1.59218
4550.00	-1.57876
4555.00	-1.59267
4560.00	-1.58691
4565.00	-1.59716
4570.00	-1.59623
4575.00	-1.61002
4580.00	-1.6208
4585.00	-1.62644
4590.00	-1.62665
4595.00	-1.63333
4600.00	-1.65559
4605.00	-1.66465
4610.00	-1.65617
4615.00	-1.66517
4620.00	-1.6741
4625.00	-1.67644
4630.00	-1.68423
4635.00	-1.6811
4640.00	-1.67787
4645.00	-1.68511
4650.00	-1.68067
4655.00	-1.69373
4660.00	-1.69979
4665.00	-1.70281
4670.00	-1.71203
4675.00	-1.71667
4680.00	-1.7176
4685.00	-1.73143
4690.00	-1.72804
4695.00	-1.72418
4700.00	-1.71989
4705.00	-1.71522
4710.00	-1.73254
4715.00	-1.72376
4720.00	-1.71017
4725.00	-1.71053
4730.00	-1.69867
4735.00	-1.69978
4740.00	-1.70767
4745.00	-1.70382
4750.00	-1.70765
4755.00	-1.69568
4760.00	-1.69992
4765.00	-1.68994
4770.00	-1.68907
4775.00	-1.69073
4780.00	-1.68369
4785.00	-1.68548
4790.00	-1.67532
4795.00	-1.66495
4800.00	-1.6544
4805.00	-1.66521
4810.00	-1.67413
4815.00	-1.67688
4820.00	-1.68706
4825.00	-1.70192
4830.00	-1.71447
4835.00	-1.71319
4840.00	-1.69497
4845.00	-1.71634
4850.00	-1.72705
4855.00	-1.70948
4860.00	-1.7026
4865.00	-1.71712
4870.00	-1.718
4875.00	-1.70215
4880.00	-1.69722
4885.00	-1.70903
4890.00	-1.73021
4895.00	-1.73913
4900.00	-1.73131
4905.00	-1.72509
4910.00	-1.71218
4915.00	-1.6961
4920.00	-1.69096
4925.00	-1.68147
4930.00	-1.68673
4935.00	-1.69877
4940.00	-1.70474
4945.00	-1.6963
4950.00	-1.68627
4955.00	-1.68374
4960.00	-1.70177
4965.00	-1.69851
4970.00	-1.70491
4975.00	-1.70376
4980.00	-1.70395
4985.00	-1.7025
4990.00	-1.70769
4995.00	-1.68109
5000.00	-1.65918
5005.00	-1.63905
5010.00	-1.60673
5015.00	-1.58332
5020.00	-1.53707
5025.00	-1.48936
5030.00	-1.42164
5035.00	-1.34486
5040.00	-1.24936
5045.00	-1.13661
5050.00	-1.03716
5055.00	-0.897303
5060.00	-0.750717
5065.00	-0.610262
5070.00	-0.484665
5075.00	-0.342793
5080.00	-0.237445
5085.00	-0.120296
5090.00	-0.0128309
5095.00	0.0777959
5100.00	0.145146
5105.00	0.200482
5110.00	0.268966
5115.00	0.326539
5120.00	0.359269
5125.00	0.407
5130.00	0.433308
5135.00	0.450081
5140.00	0.452182
5145.00	0.466255
5150.00	0.481358
5155.00	0.486422
5160.00	0.480828
5165.00	0.499753
5170.00	0.505008
5175.00	0.487402
5180.00	0.465465
5185.00	0.452219
5190.00	0.4338
5195.00	0.426158
5200.00	0.389634
5205.00	0.366915
5210.00	0.347686
5215.00	0.343375
5220.00	0.332592
5225.00	0.309892
5230.00	0.300426
5235.00	0.261855
5240.00	0.241355
5245.00	0.203412
5250.00	0.192817
5255.00	0.155261
5260.00	0.121054
5265.00	0.0955468
5270.00	0.0486302
5275.00	0.0185885
5280.00	0.00576474
5285.00	-0.0329859
5290.00	-0.0865424
5295.00	-0.13718
5300.00	-0.20509
5305.00	-0.264584
5310.00	-0.346962
5315.00	-0.390239
5320.00	-0.462489
5325.00	-0.535229
5330.00	-0.595011
5335.00	-0.659372
5340.00	-0.715674
5345.00	-0.804925
5350.00	-0.855605
5355.00	-0.925584
5360.00	-0.987347
5365.00	-1.00963
5370.00	-1.04634
5375.00	-1.09034
5380.00	-1.11004
5385.00	-1.13752
5390.00	-1.16185
5395.00	-1.17724
5400.00	-1.18379
5405.00	-1.21364
5410.00	-1.22751
5415.00	-1.23877
5420.00	-1.28059
5425.00	-1.29588
5430.00	-1.30275
5435.00	-1.30933
5440.00	-1.32866
5445.00	-1.3424
5450.00	-1.35476
5455.00	-1.37036
5460.00	-1.38074
5465.00	-1.41567
5470.00	-1.4203
5475.00	-1.41594
5480.00	-1.43029
5485.00	-1.4294
5490.00	-1.4351
5495.00	-1.44713
5500.00	-1.44414
5505.00	-1.46014
5510.00	-1.48551
5515.00	-1.49128
5520.00	-1.50378
5525.00	-1.5065
5530.00	-1.52073
5535.00	-1.52258
5540.00	-1.52058
5545.00	-1.51797
5550.00	-1.51602
5555.00	-1.53336
5560.00	-1.55343
5565.00	-1.57069
5570.00	-1.57119
5575.00	-1.5688
5580.00	-1.5634
5585.00	-1.56584
5590.00	-1.55018
5595.00	-1.54705
5600.00	-1.55032
5605.00	-1.56301
5610.00	-1.57362
5615.00	-1.57951
5620.00	-1.58847
5625.00	-1.60506
5630.00	-1.61756
5635.00	-1.62271
5640.00	-1.62613
5645.00	-1.64505
5650.00	-1.64827
5655.00	-1.64223
5660.00	-1.64857
5665.00	-1.63357
5670.00	-1.62534
5675.00	-1.61754
5680.00	-1.61335
5685.00	-1.61812
5690.00	-1.6159
5695.00	-1.60701
5700.00	-1.60875
5705.00	-1.59286
5710.00	-1.6017
5715.00	-1.63362
5720.00	-1.6124
5725.00	-1.60426
5730.00	-1.59815
5735.00	-1.62434
5740.00	-1.62191
5745.00	-1.63922
5750.00	-1.65033
5755.00	-1.65505
5760.00	-1.65524
5765.00	-1.65743
5770.00	-1.685
5775.00	-1.69884
5780.00	-1.70846
5785.00	-1.7167
5790.00	-1.69448
5795.00	-1.6887
5800.00	-1.70785
5805.00	-1.71535
5810.00	-1.69976
5815.00	-1.69872
5820.00	-1.68602
5825.00	-1.68067
5830.00	-1.68479
5835.00	-1.6816
5840.00	-1.67873
5845.00	-1.6871
5850.00	-1.68084
5855.00	-1.69103
5860.00	-1.67219
5865.00	-1.65929
5870.00	-1.65987
5875.00	-1.66201
5880.00	-1.65257
5885.00	-1.66153
5890.00	-1.66229
5895.00	-1.64794
5900.00	-1.6464
5905.00	-1.64339
5910.00	-1.63744
5915.00	-1.62395
5920.00	-1.61425
5925.00	-1.62015
5930.00	-1.6092
5935.00	-1.61235
5940.00	-1.60016
5945.00	-1.59284
5950.00	-1.59843
5955.00	-1.60713
5960.00	-1.59667
5965.00	-1.59742
5970.00	-1.61068
5975.00	-1.61855
5980.00	-1.62036
5985.00	-1.62807
5990.00	-1.62771
5995.00	-1.62779
6000.00	-1.61608
6005.00	-1.60392
6010.00	-1.57064
6015.00	-1.55856
6020.00	-1.50829
6025.00	-1.45777
6030.00	-1.39931
6035.00	-1.32638
6040.00	-1.22623
6045.00	-1.12107
6050.00	-1.0179
6055.00	-0.877529
6060.00	-0.752414
6065.00	-0.609759
6070.00	-0.458627
6075.00	-0.330325
6080.00	-0.200638
6085.00	-0.0916369
6090.00	0.0361103
6095.00	0.130371
6100.00	0.20546
6105.00	0.291314
6110.00	0.347059
6115.00	0.380985
6120.00	0.428982
6125.00	0.484768
6130.00	0.519949
6135.00	0.539023
6140.00	0.560251
6145.00	0.587884
6150.00	0.581077
6155.00	0.588759
6160.00	0.587144
6165.00	0.583255
6170.00	0.569195
6175.00	0.5671
6180.00	0.55628
6185.00	0.518115
6190.00	0.489045
6195.00	0.465726
6200.00	0.434991
6205.00	0.430072
6210.00	0.387065
6215.00	0.383284
6220.00	0.377444
6225.00	0.370564
6230.00	0.338381
6235.00	0.313883
6240.00	0.297115
6245.00	0.263748
6250.00	0.236967
6255.00	0.206773
6260.00	0.188126
6265.00	0.151039
6270.00	0.126188
6275.00	0.0835174
6280.00	0.039022
6285.00	-0.0115826
6290.00	-0.0733711
6295.00	-0.144819
6300.00	-0.192472
6305.00	-0.251197
6310.00	-0.328417
6315.00	-0.412534
6320.00	-0.490676
6325.00	-0.564659
6330.00	-0.614594
6335.00	-0.666438
6340.00	-0.727313
6345.00	-0.787785
6350.00	-0.828808
6355.00	-0.875476
6360.00	-0.946716
6365.00	-0.974689
6370.00	-1.02789
6375.00	-1.06724
6380.00	-1.09493
6385.00	-1.12961
6390.00	-1.15879
6395.00	-1.16108
6400.00	-1.18508
6405.00	-1.19247
6410.00	-1.22267
6415.00	-1.25229
6420.00	-1.26107
6425.00	-1.26167
6430.00	-1.27399
6435.00	-1.29482
6440.00	-1.31194
6445.00	-1.32167
6450.00	-1.33123
6455.00	-1.34146
6460.00	-1.36489
6465.00	-1.3815
6470.00	-1.37899
6475.00	-1.38079
6480.00	-1.36576
6485.00	-1.35711
6490.00	-1.34933
6495.00	-1.34678
6500.00	-1.37617
6505.00	-1.37663
6510.00	-1.40101
6515.00	-1.42619
6520.00	-1.45129
6525.00	-1.46698
6530.00	-1.4673
6535.00	-1.49194
6540.00	-1.48448
6545.00	-1.48548
6550.00	-1.48516
6555.00	-1.49503
6560.00	-1.50594
6565.00	-1.52022
6570.00	-1.52496
6575.00	-1.53897
6580.00	-1.55036
6585.00	-1.53137
6590.00	-1.51834
6595.00	-1.53382
6600.00	-1.52867
6605.00	-1.52362
6610.00	-1.52843
6615.00	-1.53518
6620.00	-1.55182
6625.00	-1.55543
6630.00	-1.5534
6635.00	-1.56375
6640.00	-1.59134
6645.00	-1.60277
6650.00	-1.5956
6655.00	-1.59807
6660.00	-1.61086
6665.00	-1.611
6670.00	-1.62372
6675.00	-1.62582
6680.00	-1.64314
6685.00	-1.64655
6690.00	-1.64881
6695.00	-1.64474
6700.00	-1.62159
6705.00	-1.60848
6710.00	-1.60357
6715.00	-1.61703
6720.00	-1.59706
6725.00	-1.60345
6730.00	-1.5954
6735.00	-1.60277
6740.00	-1.57772
6745.00	-1.56899
6750.00	-1.57169
6755.00	-1.58022
6760.00	-1.58017
6765.00	-1.57526
6770.00	-1.58058
6775.00	-1.58334
6780.00	-1.5708
6785.00	-1.56114
6790.00	-1.56056
6795.00	-1.58929
6800.00	-1.60173
6805.00	-1.61172
6810.00	-1.62599
6815.00	-1.62258
6820.00	-1.62439
6825.00	-1.6179
6830.00	-1.6084
6835.00	-1.58929
6840.00	-1.57697
6845.00	-1.56872
6850.00	-1.58404
6855.00	-1.60107
6860.00	-1.60381
6865.00	-1.59166
6870.00	-1.57991
6875.00	-1.58924
6880.00	-1.5891
6885.00	-1.57923
6890.00	-1.56873
6895.00	-1.57267
6900.00	-1.57663
6905.00	-1.57126
6910.00	-1.5518
6915.00	-1.5615
6920.00	-1.57632
6925.00	-1.59047
6930.00	-1.56869
6935.00	-1.55965
6940.00	-1.56409
6945.00	-1.55957
6950.00	-1.56362
6955.00	-1.56848
6960.00	-1.57367
6965.00	-1.58768
6970.00	-1.59582
6975.00	-1.5934
6980.00	-1.59732
6985.00	-1.58297
6990.00	-1.59037
6995.00	-1.57997
7000.00	-1.57304
7005.00	-1.56519
7010.00	-1.56583
7015.00	-1.53677
7020.00	-1.48137
7025.00	-1.41445
7030.00	-1.3327
7035.00	-1.23436
7040.00	-1.12839
7045.00	-1.01149
7050.00	-0.906277
7055.00	-0.779099
7060.00	-0.633775
7065.00	-0.502984
7070.00	-0.350346
7075.00	-0.214597
7080.00	-0.0574972
7085.00	0.05912
7090.00	0.156359
7095.00	0.245093
7100.00	0.317238
7105.00	0.389071
7110.00	0.45291
7115.00	0.513207
7120.00	0.562195
7125.00	0.609533
7130.00	0.643203
7135.00	0.663759
7140.00	0.670888
7145.00	0.674056
7150.00	0.66513
7155.00	0.671717
7160.00	0.671959
7165.00	0.668522
7170.00	0.654464
7175.00	0.652776
7180.00	0.651664
7185.00	0.609239
7190.00	0.591363
7195.00	0.56634
7200.00	0.552347
7205.00	0.551531
7210.00	0.550796
7215.00	0.537546
7220.00	0.522777
7225.00	0.479028
7230.00	0.459959
7235.00	0.44036
7240.00	0.409319
7245.00	0.391942
7250.00	0.376708
7255.00	0.332945
7260.00	0.315083
7265.00	0.286824
7270.00	0.269918
7275.00	0.248612
7280.00	0.199384
7285.00	0.175791
7290.00	0.119632
7295.00	0.0390362
7300.00	-0.0582723
7305.00	-0.129606
7310.00	-0.187714
7315.00	-0.241636
7320.00	-0.287323
7325.00	-0.337782
7330.00	-0.395784
7335.00	-0.49347
7340.00	-0.555803
7345.00	-0.612308
7350.00	-0.667224
7355.00	-0.718679
7360.00	-0.772299
7365.00	-0.819744
7370.00	-0.847825
7375.00	-0.879189
7380.00	-0.900919
7385.00	-0.93469
7390.00	-0.942748
7395.00	-0.956498
7400.00	-0.957908
7405.00	-0.963238
7410.00	-0.989153
7415.00	-1.0141
7420.00	-1.02599
7425.00	-1.04604
7430.00	-1.06205
7435.00	-1.09636
7440.00	-1.10937
7445.00	-1.13813
7450.00	-1.14534
7455.00	-1.16685
7460.00	-1.18946
7465.00	-1.21225
7470.00	-1.21448
7475.00	-1.21283
7480.00	-1.22353
7485.00	-1.23926
7490.00	-1.25422
7495.00	-1.26769
7500.00	-1.28062
7505.00	-1.29957
7510.00	-1.32799
7515.00	-1.32434
7520.00	-1.32267
7525.00	-1.33213
7530.00	-1.33781
7535.00	-1.35794
7540.00	-1.37038
7545.00	-1.37426
7550.00	-1.39968
7555.00	-1.40429
7560.00	-1.4194
7565.00	-1.43868
7570.00	-1.43127
7575.00	-1.43962
7580.00	-1.4447
7585.00	-1.45049
7590.00	-1.46301
7595.00	-1.48159
7600.00	-1.50075
7605.00	-1.50093
7610.00	-1.50841
7615.00	-1.48752
7620.00	-1.48781
7625.00	-1.48848
7630.00	-1.49273
7635.00	-1.47544
7640.00	-1.46232
7645.00	-1.47366
7650.00	-1.46437
7655.00	-1.46576
7660.00	-1.46051
7665.00	-1.46512
7670.00	-1.46887
7675.00	-1.46087
7680.00	-1.46139
7685.00	-1.47363
7690.00	-1.48628
7695.00	-1.50618
7700.00	-1.51923
7705.00	-1.52772
7710.00	-1.53414
7715.00	-1.52733
7720.00	-1.51917
7725.00	-1.50817
7730.00	-1.50477
7735.00	-1.49846
7740.00	-1.49725
7745.00	-1.49982
7750.00	-1.4668
7755.00	-1.46266
7760.00	-1.46097
7765.00	-1.45417
7770.00	-1.45008
7775.00	-1.45736
7780.00	-1.48503
7785.00	-1.49085
7790.00	-1.48309
7795.00	-1.46758
7800.00	-1.46215
7805.00	-1.44507
7810.00	-1.44149
7815.00	-1.44841
7820.00	-1.4583
7825.00	-1.45907
7830.00	-1.45936
7835.00	-1.44947
7840.00	-1.4694
7845.00	-1.45851
7850.00	-1.4483
7855.00	-1.4521
7860.00	-1.46731
7865.00	-1.45865
7870.00	-1.47442
7875.00	-1.48089
7880.00	-1.47413
7885.00	-1.4855
7890.00	-1.48599
7895.00	-1.47263
7900.00	-1.46994
7905.00	-1.47849
7910.00	-1.4744
7915.00	-1.48697
7920.00	-1.49381
7925.00	-1.50078
7930.00	-1.5038
7935.00	-1.498
7940.00	-1.50496
7945.00	-1.49294
7950.00	-1.48579
7955.00	-1.46351
7960.00	-1.44792
7965.00	-1.45989
7970.00	-1.45523
7975.00	-1.46443
7980.00	-1.47515
7985.00	-1.44987
7990.00	-1.44296
7995.00	-1.42903
8000.00	-1.41852
8005.00	-1.43058
8010.00	-1.41707
8015.00	-1.3777
8020.00	-1.33496
8025.00	-1.28472
8030.00	-1.23097
8035.00	-1.15051
8040.00	-1.05739
8045.00	-0.942312
8050.00	-0.830212
8055.00	-0.700489
8060.00	-0.561401
8065.00	-0.410638
8070.00	-0.259925
8075.00	-0.142964
8080.00	-0.012115
8085.00	0.0971212
8090.00	0.206805
8095.00	0.312018
8100.00	0.396557
8105.00	0.460459
8110.00	0.532184
8115.00	0.587803
8120.00	0.623239
8125.00	0.637264
8130.00	0.662475
8135.00	0.690038
8140.00	0.713221
8145.00	0.715404
8150.00	0.70275
8155.00	0.710854
8160.00	0.703527
8165.00	0.720488
8170.00	0.718289
8175.00	0.687883
8180.00	0.68326
8185.00	0.649859
8190.00	0.619799
8195.00	0.594369
8200.00	0.548739
8205.00	0.568183
8210.00	0.556037
8215.00	0.547135
8220.00	0.559024
8225.00	0.538046
8230.00	0.503329
8235.00	0.481424
8240.00	0.443434
8245.00	0.421833
8250.00	0.3963
8255.00	0.366416
8260.00	0.345613
8265.00	0.304148
8270.00	0.240026
8275.00	0.192469
8280.00	0.146419
8285.00	0.102944
8290.00	0.0589422
8295.00	-0.014772
8300.00	-0.0729927
8305.00	-0.131077
8310.00	-0.190662
8315.00	-0.248351
8320.00	-0.338038
8325.00	-0.407792
8330.00	-0.481941
8335.00	-0.536492
8340.00	-0.60102
8345.00	-0.676152
8350.00	-0.722247
8355.00	-0.779977
8360.00	-0.820969
8365.00	-0.862329
8370.00	-0.885745
8375.00	-0.939308
8380.00	-0.967616
8385.00	-1.00284
8390.00	-1.01667
8395.00	-1.03521
8400.00	-1.06205
8405.00	-1.09961
8410.00	-1.12041
8415.00	-1.13549
8420.00	-1.15108
8425.00	-1.16349
8430.00	-1.17709
8435.00	-1.21492
8440.00	-1.23029
8445.00	-1.23965
8450.00	-1.24199
8455.00	-1.22947
8460.00	-1.2511
8465.00	-1.24904
8470.00	-1.26221
8475.00	-1.26513
8480.00	-1.26654
8485.00	-1.28284
8490.00	-1.2906
8495.00	-1.29231
8500.00	-1.2841
8505.00	-1.29782
8510.00	-1.30856
8515.00	-1.31984
8520.00	-1.32796
8525.00	-1.35152
8530.00	-1.36297
8535.00	-1.3615
8540.00	-1.37805
8545.00	-1.37791
8550.00	-1.36967
8555.00	-1.36631
8560.00	-1.37385
8565.00	-1.38429
8570.00	-1.39368
8575.00	-1.38955
8580.00	-1.3972
8585.00	-1.42398
8590.00	-1.41925
8595.00	-1.41744
8600.00	-1.41946
8605.00	-1.43102
8610.00	-1.40853
8615.00	-1.40332
8620.00	-1.4035
8625.00	-1.42031
8630.00	-1.43341
8635.00	-1.43587
8640.00	-1.44457
8645.00	-1.44306
8650.00	-1.44292
8655.00	-1.4497
8660.00	-1.46068
8665.00	-1.44375
8670.00	-1.45086
8675.00	-1.45562
8680.00	-1.45586
8685.00	-1.43251
8690.00	-1.42409
8695.00	-1.41529
8700.00	-1.4163
8705.00	-1.42249
8710.00	-1.42807
8715.00	-1.45055
8720.00	-1.48784
8725.00	-1.49256
8730.00	-1.49032
8735.00	-1.5017
8740.00	-1.51113
8745.00	-1.51027
8750.00	-1.5026
8755.00	-1.48595
8760.00	-1.46772
8765.00	-1.48136
8770.00	-1.49648
8775.00	-1.49871
8780.00	-1.50641
8785.00	-1.50441
8790.00	-1.49854
8795.00	-1.50301
8800.00	-1.49403
8805.00	-1.50139
8810.00	-1.50801
8815.00	-1.50219
8820.00	-1.50954
8825.00	-1.50478
8830.00	-1.5001
8835.00	-1.49141
8840.00	-1.49984
8845.00	-1.52164
8850.00	-1.50755
8855.00	-1.48147
8860.00	-1.47912
8865.00	-1.48268
8870.00	-1.46803
8875.00	-1.47433
8880.00	-1.46862
8885.00	-1.46756
8890.00	-1.4674
8895.00	-1.47499
8900.00	-1.46962
8905.00	-1.4713
8910.00	-1.46549
8915.00	-1.46961
8920.00	-1.46763
8925.00	-1.46138
8930.00	-1.46875
8935.00	-1.45021
8940.00	-1.43392
8945.00	-1.42495
8950.00	-1.41566
8955.00	-1.41704
8960.00	-1.43128
8965.00	-1.40511
8970.00	-1.40024
8975.00	-1.3654
8980.00	-1.36978
8985.00	-1.37088
8990.00	-1.37674
8995.00	-1.38933
9000.00	-1.37507
9005.00	-1.36589
9010.00	-1.33408
9015.00	-1.32088
9020.00	-1.29397
9025.00	-1.22752
9030.00	-1.16569
9035.00	-1.08526
9040.00	-0.981202
9045.00	-0.888768
9050.00	-0.769027
9055.00	-0.654356
9060.00	-0.515415
9065.00	-0.370875
9070.00	-0.255408
9075.00	-0.119406
9080.00	-0.00147126
9085.00	0.127818
9090.00	0.22631
9095.00	0.316983
9100.00	0.407117
9105.00	0.456967
9110.00	0.506706
9115.00	0.549034
9120.00	0.597282
9125.00	0.620806
9130.00	0.649288
9135.00	0.669641
9140.00	0.687148
9145.00	0.7293
9150.00	0.735968
9155.00	0.738719
9160.00	0.722921
9165.00	0.705047
9170.00	0.704799
9175.00	0.694423
9180.00	0.674526
9185.00	0.680173
9190.00	0.665356
9195.00	0.663391
9200.00	0.647815
9205.00	0.630549
9210.00	0.586581
9215.00	0.574219
9220.00	0.563499
9225.00	0.536795
9230.00	0.516011
9235.00	0.486339
9240.00	0.471818
9245.00	0.464029
9250.00	0.449709
9255.00	0.408393
9260.00	0.365523
9265.00	0.32694
9270.00	0.288561
9275.00	0.269451
9280.00	0.232759
9285.00	0.164405
9290.00	0.124411
9295.00	0.049429
9300.00	-0.0245523
9305.00	-0.0809827
9310.00	-0.159792
9315.00	-0.233968
9320.00	-0.321439
9325.00	-0.39001
9330.00	-0.457815
9335.00	-0.512342
9340.00	-0.583753
9345.00	-0.648022
9350.00	-0.707489
9355.00	-0.756136
9360.00	-0.788141
9365.00	-0.809635
9370.00	-0.832635
9375.00	-0.863082
9380.00	-0.865305
9385.00	-0.882738
9390.00	-0.913454
9395.00	-0.963028
9400.00	-0.980842
9405.00	-0.996874
9410.00	-1.00887
9415.00	-1.01194
9420.00	-1.01756
9425.00	-1.03641
9430.00	-1.04933
9435.00	-1.08409
9440.00	-1.09549
9445.00	-1.11427
9450.00	-1.13198
9455.00	-1.14793
9460.00	-1.16674
9465.00	-1.14672
9470.00	-1.14982
9475.00	-1.18185
9480.00	-1.18834
9485.00	-1.19784
9490.00	-1.19989
9495.00	-1.20457
9500.00	-1.20879
9505.00	-1.19878
9510.00	-1.21576
9515.00	-1.21561
9520.00	-1.21954
9525.00	-1.22145
9530.00	-1.21179
9535.00	-1.23275
9540.00	-1.24755
9545.00	-1.256
9550.00	-1.25954
9555.00	-1.27085
9560.00	-1.28509
9565.00	-1.29385
9570.00	-1.30904
9575.00	-1.31215
9580.00	-1.32226
9585.00	-1.32608
9590.00	-1.34698
9595.00	-1.35929
9600.00	-1.37281
9605.00	-1.3866
9610.00	-1.38886
9615.00	-1.3844
9620.00	-1.37916
9625.00	-1.40003
9630.00	-1.41151
9635.00	-1.41656
9640.00	-1.41866
9645.00	-1.43883
9650.00	-1.43952
9655.00	-1.4572
9660.00	-1.45849
9665.00	-1.4694
9670.00	-1.49059
9675.00	-1.51453
9680.00	-1.51334
9685.00	-1.49968
9690.00	-1.48535
9695.00	-1.49804
9700.00	-1.50824
9705.00	-1.50768
9710.00	-1.51854
9715.00	-1.51898
9720.00	-1.5348
9725.00	-1.52427
9730.00	-1.50748
9735.00	-1.51918
9740.00	-1.51996
9745.00	-1.50726
9750.00	-1.50273
9755.00	-1.49744
9760.00	-1.50039
9765.00	-1.49858
9770.00	-1.49492
9775.00	-1.50219
9780.00	-1.51563
9785.00	-1.53016
9790.00	-1.52984
9795.00	-1.51169
9800.00	-1.52662
9805.00	-1.53721
9810.00	-1.54593
9815.00	-1.54688
9820.00	-1.55017
9825.00	-1.53607
9830.00	-1.54815
9835.00	-1.53751
9840.00	-1.51818
9845.00	-1.52231
9850.00	-1.52318
9855.00	-1.54264
9860.00	-1.5561
9865.00	-1.54872
9870.00	-1.53599
9875.00	-1.53793
9880.00	-1.52993
9885.00	-1.5207
9890.00	-1.51807
9895.00	-1.51368
9900.00	-1.50486
9905.00	-1.49976
9910.00	-1.49883
9915.00	-1.49352
9920.00	-1.49402
9925.00	-1.48594
9930.00	-1.48355
9935.00	-1.50251
9940.00	-1.49277
9945.00	-1.49903
9950.00	-1.49411
9955.00	-1.4844
[truncated: 56 more rows]
