# Supplementary material for: Abnormal developmental trajectory and vulnerability to cardiac arrhythmias in tetralogy of Fallot with DiGeorge syndrome
Source: Commun Biol. 2023 Sep 22;6:969. doi: 10.1038/s42003-023-05344-6 (PMC10516936; doi:10.1038/s42003-023-05344-6)
Supplement: Supplementary file 6 — Supplementary Data 3 [file 42003_2023_5344_MOESM6_ESM.zip › Supplementary Data3_CAS Measurement/Batch40/Control1_A2_4980/1B-wave.csv]

1B : V(t) = D'(t) / BackgroundImage *100
D'(t) = WaveFiltered Value( Pixel-Filter=(5 x 5) Tcnst-Filter=10)
average	1.00
frm num	2048
position	[62][82]
background	500.48
total pixel	25
time	value1
0.00	0
5.00	0.0991049
10.00	0.317775
15.00	0.684815
20.00	1.19338
25.00	1.86368
30.00	2.62441
35.00	3.52405
40.00	4.51755
45.00	5.54758
50.00	6.60327
55.00	7.68367
60.00	8.84945
65.00	9.99216
70.00	11.1525
75.00	12.2791
80.00	13.3681
85.00	14.4634
90.00	15.4843
95.00	16.4415
100.00	17.3812
105.00	18.283
110.00	19.1217
115.00	19.9309
120.00	20.708
125.00	21.4217
130.00	22.116
135.00	22.7433
140.00	23.3742
145.00	23.9715
150.00	24.5531
155.00	25.0582
160.00	25.5111
165.00	25.9715
170.00	26.3819
175.00	26.7624
180.00	27.1224
185.00	27.4137
190.00	27.691
195.00	27.9326
200.00	28.1445
205.00	28.3639
210.00	28.5263
215.00	28.6955
220.00	28.8543
225.00	28.9971
230.00	29.1017
235.00	29.1767
240.00	29.2306
245.00	29.2719
250.00	29.2819
255.00	29.2309
260.00	29.2194
265.00	29.1859
270.00	29.1374
275.00	29.0361
280.00	28.9442
285.00	28.8095
290.00	28.6596
295.00	28.487
300.00	28.267
305.00	28.0058
310.00	27.738
315.00	27.4634
320.00	27.1116
325.00	26.7414
330.00	26.3083
335.00	25.8753
340.00	25.409
345.00	24.9301
350.00	24.448
355.00	23.9597
360.00	23.402
365.00	22.8408
370.00	22.2959
375.00	21.7255
380.00	21.165
385.00	20.5982
390.00	20.0314
395.00	19.4796
400.00	18.9303
405.00	18.396
410.00	17.8535
415.00	17.3454
420.00	16.8129
425.00	16.2417
430.00	15.7429
435.00	15.2635
440.00	14.7498
445.00	14.2403
450.00	13.7378
455.00	13.2168
460.00	12.7023
465.00	12.2265
470.00	11.7368
475.00	11.2664
480.00	10.8311
485.00	10.373
490.00	9.92714
495.00	9.52266
500.00	9.11467
505.00	8.71072
510.00	8.3088
515.00	7.95106
520.00	7.59553
525.00	7.21961
530.00	6.88288
535.00	6.52228
540.00	6.18735
545.00	5.84435
550.00	5.51886
555.00	5.12123
560.00	4.79213
565.00	4.50154
570.00	4.21363
575.00	3.91774
580.00	3.65385
585.00	3.38437
590.00	3.09469
595.00	2.87153
600.00	2.62674
605.00	2.38405
610.00	2.14724
615.00	1.90215
620.00	1.65199
625.00	1.43724
630.00	1.21199
635.00	0.970108
640.00	0.774792
645.00	0.576628
650.00	0.403077
655.00	0.209316
660.00	-0.0258098
665.00	-0.219041
670.00	-0.442501
675.00	-0.626033
680.00	-0.815987
685.00	-0.977355
690.00	-1.10181
695.00	-1.24258
700.00	-1.41324
705.00	-1.58202
710.00	-1.7555
715.00	-1.93881
720.00	-2.09259
725.00	-2.27256
730.00	-2.44412
735.00	-2.56736
740.00	-2.71263
745.00	-2.86736
750.00	-2.97625
755.00	-3.09262
760.00	-3.21974
765.00	-3.34134
770.00	-3.44759
775.00	-3.55679
780.00	-3.70942
785.00	-3.85718
790.00	-3.97898
795.00	-4.10777
800.00	-4.2149
805.00	-4.29773
810.00	-4.39705
815.00	-4.48244
820.00	-4.59286
825.00	-4.70023
830.00	-4.78407
835.00	-4.87472
840.00	-4.95071
845.00	-5.03908
850.00	-5.1218
855.00	-5.19866
860.00	-5.24225
865.00	-5.32065
870.00	-5.37682
875.00	-5.45614
880.00	-5.56031
885.00	-5.63567
890.00	-5.73227
895.00	-5.81441
900.00	-5.86996
905.00	-5.92315
910.00	-5.96942
915.00	-6.03105
920.00	-6.10649
925.00	-6.18798
930.00	-6.25732
935.00	-6.33971
940.00	-6.40586
945.00	-6.42944
950.00	-6.47464
955.00	-6.5257
960.00	-6.5293
965.00	-6.56851
970.00	-6.54305
975.00	-6.50575
980.00	-6.40425
985.00	-6.22658
990.00	-5.94599
995.00	-5.58877
1000.00	-5.10822
1005.00	-4.53266
1010.00	-3.82364
1015.00	-3.02327
1020.00	-2.1439
1025.00	-1.11829
1030.00	-0.0561712
1035.00	1.05479
1040.00	2.21449
1045.00	3.47882
1050.00	4.731
1055.00	5.98184
1060.00	7.3226
1065.00	8.61639
1070.00	9.90709
1075.00	11.1638
1080.00	12.3756
1085.00	13.5062
1090.00	14.6148
1095.00	15.6589
1100.00	16.6945
1105.00	17.6282
1110.00	18.5532
1115.00	19.42
1120.00	20.2498
1125.00	21.0373
1130.00	21.7461
1135.00	22.4199
1140.00	23.0584
1145.00	23.6841
1150.00	24.2665
1155.00	24.825
1160.00	25.3508
1165.00	25.8136
1170.00	26.2606
1175.00	26.6476
1180.00	26.9952
1185.00	27.3127
1190.00	27.5954
1195.00	27.8729
1200.00	28.1075
1205.00	28.3227
1210.00	28.4699
1215.00	28.6792
1220.00	28.8588
1225.00	28.9908
1230.00	29.1232
1235.00	29.2648
1240.00	29.3386
1245.00	29.3651
1250.00	29.3482
1255.00	29.3194
1260.00	29.299
1265.00	29.2895
1270.00	29.209
1275.00	29.0823
1280.00	28.921
1285.00	28.7375
1290.00	28.5548
1295.00	28.3136
1300.00	28.0693
1305.00	27.7944
1310.00	27.4814
1315.00	27.1397
1320.00	26.7459
1325.00	26.33
1330.00	25.9348
1335.00	25.4945
1340.00	25.031
1345.00	24.5692
1350.00	24.0464
1355.00	23.5143
1360.00	23.0043
1365.00	22.4382
1370.00	21.8672
1375.00	21.2798
1380.00	20.7303
1385.00	20.1494
1390.00	19.5971
1395.00	19.072
1400.00	18.5323
1405.00	17.9778
1410.00	17.4148
1415.00	16.9026
1420.00	16.3824
1425.00	15.8711
1430.00	15.3485
1435.00	14.7967
1440.00	14.2841
1445.00	13.7796
1450.00	13.2569
1455.00	12.7752
1460.00	12.3065
1465.00	11.8215
1470.00	11.3371
1475.00	10.8707
1480.00	10.4206
1485.00	9.96842
1490.00	9.52784
1495.00	9.12573
1500.00	8.69829
1505.00	8.27203
1510.00	7.85803
1515.00	7.49103
1520.00	7.12476
1525.00	6.75995
1530.00	6.37248
1535.00	6.02535
1540.00	5.68257
1545.00	5.34529
1550.00	5.01616
1555.00	4.68718
1560.00	4.3847
1565.00	4.09409
1570.00	3.79577
1575.00	3.52729
1580.00	3.2361
1585.00	2.96204
1590.00	2.7026
1595.00	2.44593
1600.00	2.21652
1605.00	1.9613
1610.00	1.7316
1615.00	1.45374
1620.00	1.22525
1625.00	0.969253
1630.00	0.743651
1635.00	0.492656
1640.00	0.299528
1645.00	0.083354
1650.00	-0.126388
1655.00	-0.303967
1660.00	-0.486965
1665.00	-0.701216
1670.00	-0.909228
1675.00	-1.09644
1680.00	-1.28411
1685.00	-1.41705
1690.00	-1.58864
1695.00	-1.77185
1700.00	-1.94313
1705.00	-2.10048
1710.00	-2.28445
1715.00	-2.44044
1720.00	-2.57603
1725.00	-2.73003
1730.00	-2.86624
1735.00	-3.0144
1740.00	-3.13815
1745.00	-3.25192
1750.00	-3.38629
1755.00	-3.48484
1760.00	-3.57833
1765.00	-3.68805
1770.00	-3.79719
1775.00	-3.92098
1780.00	-4.04599
1785.00	-4.16489
1790.00	-4.27509
1795.00	-4.42143
1800.00	-4.52996
1805.00	-4.63003
1810.00	-4.69452
1815.00	-4.79732
1820.00	-4.91462
1825.00	-5.02258
1830.00	-5.11096
1835.00	-5.20408
1840.00	-5.31586
1845.00	-5.39409
1850.00	-5.47489
1855.00	-5.58996
1860.00	-5.66796
1865.00	-5.74135
1870.00	-5.82498
1875.00	-5.94021
1880.00	-6.00955
1885.00	-6.07276
1890.00	-6.16242
1895.00	-6.26628
1900.00	-6.31181
1905.00	-6.40713
1910.00	-6.47294
1915.00	-6.57053
1920.00	-6.624
1925.00	-6.67131
1930.00	-6.68113
1935.00	-6.70675
1940.00	-6.76258
1945.00	-6.82082
1950.00	-6.85884
1955.00	-6.87149
1960.00	-6.90525
1965.00	-6.90286
1970.00	-6.90072
1975.00	-6.84124
1980.00	-6.71658
1985.00	-6.55643
1990.00	-6.25005
1995.00	-5.85203
2000.00	-5.34035
2005.00	-4.70881
2010.00	-3.99896
2015.00	-3.20424
2020.00	-2.33794
2025.00	-1.35447
2030.00	-0.299903
2035.00	0.833029
2040.00	2.03809
2045.00	3.2681
2050.00	4.54935
2055.00	5.85672
2060.00	7.1972
2065.00	8.49954
2070.00	9.78754
2075.00	11.0498
2080.00	12.2562
2085.00	13.4195
2090.00	14.5056
2095.00	15.5535
2100.00	16.5605
2105.00	17.5363
2110.00	18.4617
2115.00	19.3393
2120.00	20.1643
2125.00	20.9428
2130.00	21.6954
2135.00	22.3879
2140.00	23.0455
2145.00	23.6534
2150.00	24.2228
2155.00	24.7713
2160.00	25.2833
2165.00	25.7393
2170.00	26.1953
2175.00	26.6056
2180.00	26.9582
2185.00	27.2851
2190.00	27.5984
2195.00	27.898
2200.00	28.1597
2205.00	28.396
2210.00	28.6007
2215.00	28.8017
2220.00	28.9826
2225.00	29.1606
2230.00	29.236
2235.00	29.3032
2240.00	29.3668
2245.00	29.3889
2250.00	29.4255
2255.00	29.4106
2260.00	29.4315
2265.00	29.3416
2270.00	29.2655
2275.00	29.1498
2280.00	29.0369
2285.00	28.8435
2290.00	28.6445
2295.00	28.3992
2300.00	28.1336
2305.00	27.849
2310.00	27.5393
2315.00	27.1975
2320.00	26.8442
2325.00	26.472
2330.00	26.0067
2335.00	25.5528
2340.00	25.0667
2345.00	24.5781
2350.00	24.0664
2355.00	23.5524
2360.00	22.9938
2365.00	22.4719
2370.00	21.9031
2375.00	21.3688
2380.00	20.808
2385.00	20.229
2390.00	19.6535
2395.00	19.0572
2400.00	18.507
2405.00	17.9391
2410.00	17.3904
2415.00	16.835
2420.00	16.3208
2425.00	15.8036
2430.00	15.2798
2435.00	14.7629
2440.00	14.2753
2445.00	13.7597
2450.00	13.2365
2455.00	12.7456
2460.00	12.2471
2465.00	11.7633
2470.00	11.3247
2475.00	10.8572
2480.00	10.386
2485.00	9.95885
2490.00	9.51604
2495.00	9.08633
2500.00	8.70679
2505.00	8.31645
2510.00	7.97713
2515.00	7.6182
2520.00	7.2512
2525.00	6.86815
2530.00	6.48185
2535.00	6.12059
2540.00	5.80025
2545.00	5.44241
2550.00	5.10197
2555.00	4.78759
2560.00	4.46548
2565.00	4.12043
2570.00	3.84586
2575.00	3.58036
2580.00	3.29585
2585.00	3.04219
2590.00	2.74916
2595.00	2.49263
2600.00	2.21859
2605.00	1.95357
2610.00	1.74303
2615.00	1.46642
2620.00	1.25025
2625.00	1.03091
2630.00	0.791953
2635.00	0.560904
2640.00	0.335376
2645.00	0.1332
2650.00	-0.079928
2655.00	-0.294122
2660.00	-0.4837
2665.00	-0.707868
2670.00	-0.918411
2675.00	-1.12468
2680.00	-1.30953
2685.00	-1.50706
2690.00	-1.66406
2695.00	-1.79897
2700.00	-2.00909
2705.00	-2.17983
2710.00	-2.35187
2715.00	-2.5187
2720.00	-2.69282
2725.00	-2.83994
2730.00	-2.98993
2735.00	-3.13611
2740.00	-3.21812
2745.00	-3.35187
2750.00	-3.46505
2755.00	-3.5789
2760.00	-3.71174
2765.00	-3.82251
2770.00	-3.95736
2775.00	-4.1091
2780.00	-4.23207
2785.00	-4.34915
2790.00	-4.49128
2795.00	-4.57364
2800.00	-4.69013
2805.00	-4.81734
2810.00	-4.93263
2815.00	-5.04119
2820.00	-5.14769
2825.00	-5.22835
2830.00	-5.31932
2835.00	-5.3996
2840.00	-5.47425
2845.00	-5.55343
2850.00	-5.6023
2855.00	-5.69345
2860.00	-5.79466
2865.00	-5.86977
2870.00	-5.97972
2875.00	-6.04751
2880.00	-6.08214
2885.00	-6.16207
2890.00	-6.26597
2895.00	-6.32512
2900.00	-6.4303
2905.00	-6.51697
2910.00	-6.58458
2915.00	-6.63984
2920.00	-6.69996
2925.00	-6.73009
2930.00	-6.79477
2935.00	-6.8354
2940.00	-6.88476
2945.00	-6.95156
2950.00	-6.94614
2955.00	-6.97004
2960.00	-7.00513
2965.00	-7.02792
2970.00	-7.04044
2975.00	-7.02214
2980.00	-6.92015
2985.00	-6.75403
2990.00	-6.45906
2995.00	-6.09608
3000.00	-5.59118
3005.00	-4.9865
3010.00	-4.3296
3015.00	-3.5234
3020.00	-2.6132
3025.00	-1.66853
3030.00	-0.623322
3035.00	0.493998
3040.00	1.6898
3045.00	2.90589
3050.00	4.15862
3055.00	5.46351
3060.00	6.79376
3065.00	8.0733
3070.00	9.36795
3075.00	10.6219
3080.00	11.7831
3085.00	12.9322
3090.00	14.0303
3095.00	15.1105
3100.00	16.1298
3105.00	17.1095
3110.00	18.0161
3115.00	18.9087
3120.00	19.716
3125.00	20.4906
3130.00	21.2348
3135.00	21.9318
3140.00	22.6143
3145.00	23.2805
3150.00	23.8344
3155.00	24.3706
3160.00	24.9251
3165.00	25.4129
3170.00	25.8224
3175.00	26.1805
3180.00	26.5236
3185.00	26.8228
3190.00	27.1169
3195.00	27.3783
3200.00	27.6248
3205.00	27.8475
3210.00	28.0351
3215.00	28.2023
3220.00	28.3425
3225.00	28.4925
3230.00	28.6013
3235.00	28.6927
3240.00	28.7678
3245.00	28.8362
3250.00	28.861
3255.00	28.8905
3260.00	28.8715
3265.00	28.8192
3270.00	28.7514
3275.00	28.6264
3280.00	28.5075
3285.00	28.3078
3290.00	28.1089
3295.00	27.858
3300.00	27.6121
3305.00	27.3469
3310.00	26.9963
3315.00	26.6592
3320.00	26.2496
3325.00	25.8632
3330.00	25.4173
3335.00	24.9511
3340.00	24.4365
3345.00	23.9046
3350.00	23.3708
3355.00	22.864
3360.00	22.3455
3365.00	21.854
3370.00	21.2991
3375.00	20.7165
3380.00	20.1314
3385.00	19.5801
3390.00	19.0287
3395.00	18.4757
3400.00	17.9149
3405.00	17.3231
3410.00	16.7776
3415.00	16.2212
3420.00	15.7244
3425.00	15.1998
3430.00	14.6996
3435.00	14.1759
3440.00	13.6639
3445.00	13.1886
3450.00	12.7122
3455.00	12.2186
3460.00	11.7656
3465.00	11.2628
3470.00	10.7927
3475.00	10.348
3480.00	9.88385
3485.00	9.46612
3490.00	9.0518
3495.00	8.63735
3500.00	8.24116
3505.00	7.86062
3510.00	7.49495
3515.00	7.12829
3520.00	6.73276
3525.00	6.40475
3530.00	6.048
3535.00	5.74132
3540.00	5.38058
3545.00	5.04872
3550.00	4.73007
3555.00	4.38095
3560.00	4.05714
3565.00	3.7793
3570.00	3.47091
3575.00	3.18376
3580.00	2.92453
3585.00	2.67124
3590.00	2.39532
3595.00	2.1406
3600.00	1.88418
3605.00	1.67099
3610.00	1.42397
3615.00	1.15449
3620.00	0.94793
3625.00	0.722063
3630.00	0.517184
3635.00	0.313611
3640.00	0.113612
3645.00	-0.0647889
3650.00	-0.25652
3655.00	-0.425881
3660.00	-0.607078
3665.00	-0.791734
3670.00	-0.955528
3675.00	-1.12052
3680.00	-1.30179
3685.00	-1.46573
3690.00	-1.67162
3695.00	-1.86251
3700.00	-2.03032
3705.00	-2.15737
3710.00	-2.31807
3715.00	-2.50506
3720.00	-2.64778
3725.00	-2.74585
3730.00	-2.89566
3735.00	-3.04967
3740.00	-3.18908
3745.00	-3.31614
3750.00	-3.4337
3755.00	-3.52511
3760.00	-3.60818
3765.00	-3.70053
3770.00	-3.80841
3775.00	-3.90232
3780.00	-4.01001
3785.00	-4.09814
3790.00	-4.20543
3795.00	-4.33236
3800.00	-4.4418
3805.00	-4.56028
3810.00	-4.69569
3815.00	-4.7616
3820.00	-4.88247
3825.00	-5.00883
3830.00	-5.05782
3835.00	-5.16825
3840.00	-5.28681
3845.00	-5.4127
3850.00	-5.49963
3855.00	-5.58985
3860.00	-5.68064
3865.00	-5.78473
3870.00	-5.86962
3875.00	-5.95162
3880.00	-6.01183
3885.00	-6.06442
3890.00	-6.07738
3895.00	-6.13141
3900.00	-6.18882
3905.00	-6.29564
3910.00	-6.36301
3915.00	-6.45002
3920.00	-6.53152
3925.00	-6.61206
3930.00	-6.69974
3935.00	-6.74268
3940.00	-6.82928
3945.00	-6.86966
3950.00	-6.9044
3955.00	-6.94686
3960.00	-6.99626
3965.00	-6.98397
3970.00	-6.9841
3975.00	-6.94666
3980.00	-6.82664
3985.00	-6.65229
3990.00	-6.40026
3995.00	-6.01279
4000.00	-5.55298
4005.00	-4.99448
4010.00	-4.3208
4015.00	-3.52747
4020.00	-2.6816
4025.00	-1.7173
4030.00	-0.696788
4035.00	0.403102
4040.00	1.58162
4045.00	2.81572
4050.00	4.05909
4055.00	5.35235
4060.00	6.68572
4065.00	7.99285
4070.00	9.24839
4075.00	10.4975
4080.00	11.7463
4085.00	12.9246
4090.00	14.0379
4095.00	15.0901
4100.00	16.1386
4105.00	17.1039
4110.00	17.9886
4115.00	18.8512
4120.00	19.6379
4125.00	20.4067
4130.00	21.1426
4135.00	21.8576
4140.00	22.5107
4145.00	23.1433
4150.00	23.6974
4155.00	24.2393
4160.00	24.7461
4165.00	25.2079
4170.00	25.6483
4175.00	26.011
4180.00	26.3735
4185.00	26.738
4190.00	27.0734
4195.00	27.3551
4200.00	27.6479
4205.00	27.9002
4210.00	28.1305
4215.00	28.2938
4220.00	28.432
4225.00	28.5539
4230.00	28.6421
4235.00	28.7247
4240.00	28.8038
4245.00	28.8342
4250.00	28.86
4255.00	28.8408
4260.00	28.7932
4265.00	28.7216
4270.00	28.6092
4275.00	28.4873
4280.00	28.3343
4285.00	28.1983
4290.00	27.9848
4295.00	27.7558
4300.00	27.4834
4305.00	27.1959
4310.00	26.8269
4315.00	26.4836
4320.00	26.1314
4325.00	25.7058
4330.00	25.2955
4335.00	24.8647
4340.00	24.3732
4345.00	23.858
4350.00	23.3192
4355.00	22.7496
4360.00	22.2018
4365.00	21.6992
4370.00	21.1397
4375.00	20.6314
4380.00	20.0772
4385.00	19.5361
4390.00	18.9827
4395.00	18.4431
4400.00	17.9056
4405.00	17.333
4410.00	16.793
4415.00	16.247
4420.00	15.6749
4425.00	15.1592
4430.00	14.6127
4435.00	14.1201
4440.00	13.6217
4445.00	13.1067
4450.00	12.6152
4455.00	12.1417
4460.00	11.6573
4465.00	11.2085
4470.00	10.7662
4475.00	10.2906
4480.00	9.85933
4485.00	9.43526
4490.00	9.00564
4495.00	8.59501
4500.00	8.19586
4505.00	7.82065
4510.00	7.41902
4515.00	7.04317
4520.00	6.7025
4525.00	6.34875
4530.00	5.9992
4535.00	5.64145
4540.00	5.33146
4545.00	5.00052
4550.00	4.64992
4555.00	4.32799
4560.00	4.02147
4565.00	3.7472
4570.00	3.43882
4575.00	3.13969
4580.00	2.86569
4585.00	2.61189
4590.00	2.31873
4595.00	2.06368
4600.00	1.81015
4605.00	1.57959
4610.00	1.3489
4615.00	1.07494
4620.00	0.857153
4625.00	0.630773
4630.00	0.405451
4635.00	0.177885
4640.00	-0.0101398
4645.00	-0.248896
4650.00	-0.462977
4655.00	-0.691615
4660.00	-0.914174
4665.00	-1.0905
4670.00	-1.26997
4675.00	-1.47306
4680.00	-1.64704
4685.00	-1.79644
4690.00	-1.95647
4695.00	-2.1005
4700.00	-2.26129
4705.00	-2.42758
4710.00	-2.60123
4715.00	-2.77988
4720.00	-2.93188
4725.00	-3.10225
4730.00	-3.27716
4735.00	-3.42978
4740.00	-3.60471
4745.00	-3.73816
4750.00	-3.85747
4755.00	-3.98403
4760.00	-4.05957
4765.00	-4.17232
4770.00	-4.2666
4775.00	-4.37143
4780.00	-4.49295
4785.00	-4.59912
4790.00	-4.73623
4795.00	-4.85085
4800.00	-4.94121
4805.00	-5.0609
4810.00	-5.15423
4815.00	-5.26781
4820.00	-5.3956
4825.00	-5.48663
4830.00	-5.57336
4835.00	-5.68258
4840.00	-5.7697
4845.00	-5.87687
4850.00	-5.93336
4855.00	-5.9978
4860.00	-6.08136
4865.00	-6.15017
4870.00	-6.23688
4875.00	-6.32451
4880.00	-6.3826
4885.00	-6.45486
4890.00	-6.51589
4895.00	-6.58841
4900.00	-6.66726
4905.00	-6.74142
4910.00	-6.81456
4915.00	-6.8668
4920.00	-6.94419
4925.00	-7.01224
4930.00	-7.06629
4935.00	-7.09495
4940.00	-7.14953
4945.00	-7.15148
4950.00	-7.22758
4955.00	-7.27288
4960.00	-7.2633
4965.00	-7.27546
4970.00	-7.26963
4975.00	-7.238
4980.00	-7.14079
4985.00	-6.99657
4990.00	-6.74688
4995.00	-6.41266
5000.00	-5.94723
5005.00	-5.41405
5010.00	-4.77753
5015.00	-4.01445
5020.00	-3.10709
5025.00	-2.10505
5030.00	-1.06574
5035.00	0.0718459
5040.00	1.24433
5045.00	2.45382
5050.00	3.74136
5055.00	5.01764
5060.00	6.30057
5065.00	7.61264
5070.00	8.94137
5075.00	10.1964
5080.00	11.4074
5085.00	12.5645
5090.00	13.6857
5095.00	14.766
5100.00	15.8134
5105.00	16.788
5110.00	17.7187
5115.00	18.5923
5120.00	19.3857
5125.00	20.1917
5130.00	20.9427
5135.00	21.6993
5140.00	22.3794
5145.00	23.0155
5150.00	23.5872
5155.00	24.1281
5160.00	24.6309
5165.00	25.0954
5170.00	25.5774
5175.00	25.9664
5180.00	26.3437
5185.00	26.6769
5190.00	27.0367
5195.00	27.3413
5200.00	27.6323
5205.00	27.8886
5210.00	28.0904
5215.00	28.2817
5220.00	28.4171
5225.00	28.5941
5230.00	28.7158
5235.00	28.8006
5240.00	28.9009
5245.00	28.9536
5250.00	28.9858
5255.00	28.9733
5260.00	28.9204
5265.00	28.8848
5270.00	28.7825
5275.00	28.6752
5280.00	28.5754
5285.00	28.3873
5290.00	28.1884
5295.00	27.9647
5300.00	27.6794
5305.00	27.3435
5310.00	27.0069
5315.00	26.6088
5320.00	26.2209
5325.00	25.8255
5330.00	25.3585
5335.00	24.8967
5340.00	24.4339
5345.00	23.9614
5350.00	23.4314
5355.00	22.9297
5360.00	22.4286
5365.00	21.9145
5370.00	21.3783
5375.00	20.8365
5380.00	20.2946
5385.00	19.7021
5390.00	19.1362
5395.00	18.5477
5400.00	17.9909
5405.00	17.4298
5410.00	16.9112
5415.00	16.3678
5420.00	15.8324
5425.00	15.3345
5430.00	14.8177
5435.00	14.2766
5440.00	13.7952
5445.00	13.2965
5450.00	12.8004
5455.00	12.306
5460.00	11.8643
5465.00	11.3516
5470.00	10.8878
5475.00	10.42
5480.00	9.97983
5485.00	9.5573
5490.00	9.11787
5495.00	8.73118
5500.00	8.30803
5505.00	7.90162
5510.00	7.53025
5515.00	7.17365
5520.00	6.76719
5525.00	6.44213
5530.00	6.06886
5535.00	5.67936
5540.00	5.35439
5545.00	5.06192
5550.00	4.76992
5555.00	4.47276
5560.00	4.13977
5565.00	3.84888
5570.00	3.5599
5575.00	3.22309
5580.00	2.94474
5585.00	2.64147
5590.00	2.37972
5595.00	2.0946
5600.00	1.85556
5605.00	1.61326
5610.00	1.39039
5615.00	1.2066
5620.00	0.988432
5625.00	0.7737
5630.00	0.57085
5635.00	0.354718
5640.00	0.0946618
5645.00	-0.13859
5650.00	-0.357307
5655.00	-0.579729
5660.00	-0.77831
5665.00	-0.98101
5670.00	-1.15864
5675.00	-1.36407
5680.00	-1.54416
5685.00	-1.71743
5690.00	-1.88296
5695.00	-2.04873
5700.00	-2.19392
5705.00	-2.3166
5710.00	-2.49494
5715.00	-2.63787
5720.00	-2.81047
5725.00	-2.95062
5730.00	-3.07915
5735.00	-3.20522
5740.00	-3.33306
5745.00	-3.4785
5750.00	-3.5998
5755.00	-3.76252
5760.00	-3.85621
5765.00	-3.9877
5770.00	-4.11642
5775.00	-4.27063
5780.00	-4.37426
5785.00	-4.4947
5790.00	-4.5991
5795.00	-4.69785
5800.00	-4.77794
5805.00	-4.88838
5810.00	-4.98298
5815.00	-5.10729
5820.00	-5.21596
5825.00	-5.30178
5830.00	-5.40939
5835.00	-5.51983
5840.00	-5.60883
5845.00	-5.67055
5850.00	-5.71091
5855.00	-5.80558
5860.00	-5.90917
5865.00	-5.96483
5870.00	-6.05569
5875.00	-6.0975
5880.00	-6.20546
5885.00	-6.29943
5890.00	-6.40398
5895.00	-6.51246
5900.00	-6.56694
5905.00	-6.61597
5910.00	-6.68727
5915.00	-6.71227
5920.00	-6.77314
5925.00	-6.84311
5930.00	-6.91487
5935.00	-6.95469
5940.00	-6.99691
5945.00	-7.05569
5950.00	-7.0974
5955.00	-7.14054
5960.00	-7.16817
5965.00	-7.19304
5970.00	-7.2418
5975.00	-7.23853
5980.00	-7.17564
5985.00	-7.06629
5990.00	-6.83841
5995.00	-6.51742
6000.00	-6.08866
6005.00	-5.51816
6010.00	-4.84806
6015.00	-4.1003
6020.00	-3.2475
6025.00	-2.30974
6030.00	-1.3147
6035.00	-0.204165
6040.00	0.939973
6045.00	2.12795
6050.00	3.35457
6055.00	4.62237
6060.00	5.90966
6065.00	7.22326
6070.00	8.53978
6075.00	9.78459
6080.00	11.0352
6085.00	12.2039
6090.00	13.3876
6095.00	14.4537
6100.00	15.4764
6105.00	16.4567
6110.00	17.4133
6115.00	18.3215
6120.00	19.1588
6125.00	19.9547
6130.00	20.6614
6135.00	21.3838
6140.00	22.0715
6145.00	22.7056
6150.00	23.2939
6155.00	23.825
6160.00	24.3437
6165.00	24.8233
6170.00	25.263
6175.00	25.6515
6180.00	25.9596
6185.00	26.2864
6190.00	26.5942
6195.00	26.8775
6200.00	27.1277
6205.00	27.3458
6210.00	27.5492
6215.00	27.7202
6220.00	27.891
6225.00	28.0622
6230.00	28.1916
6235.00	28.2737
6240.00	28.3555
6245.00	28.394
6250.00	28.4206
6255.00	28.4398
6260.00	28.4052
6265.00	28.3348
6270.00	28.269
6275.00	28.1507
6280.00	28.0283
6285.00	27.8437
6290.00	27.6209
6295.00	27.4012
6300.00	27.1507
6305.00	26.8437
6310.00	26.5386
6315.00	26.1658
6320.00	25.7982
6325.00	25.3811
6330.00	24.9546
6335.00	24.4684
6340.00	23.9757
6345.00	23.426
6350.00	22.8832
6355.00	22.3684
6360.00	21.8395
6365.00	21.3244
6370.00	20.76
6375.00	20.2162
6380.00	19.7099
6385.00	19.1695
6390.00	18.6121
6395.00	18.0624
6400.00	17.491
6405.00	16.9367
6410.00	16.4339
6415.00	15.8807
6420.00	15.3092
6425.00	14.8277
6430.00	14.336
6435.00	13.8119
6440.00	13.2987
6445.00	12.7816
6450.00	12.254
6455.00	11.7758
6460.00	11.3072
6465.00	10.8606
6470.00	10.3915
6475.00	9.94542
6480.00	9.47438
6485.00	9.04245
6490.00	8.59376
6495.00	8.20753
6500.00	7.79439
6505.00	7.39059
6510.00	6.97442
6515.00	6.58948
6520.00	6.22625
6525.00	5.86017
6530.00	5.50673
6535.00	5.16066
6540.00	4.82442
6545.00	4.52021
6550.00	4.22724
6555.00	3.9212
6560.00	3.63698
6565.00	3.32123
6570.00	3.0043
6575.00	2.71186
6580.00	2.4143
6585.00	2.17207
6590.00	1.90131
6595.00	1.64884
6600.00	1.39924
6605.00	1.14103
6610.00	0.923025
6615.00	0.682865
6620.00	0.442743
6625.00	0.214645
6630.00	-0.0130214
6635.00	-0.226713
6640.00	-0.412641
6645.00	-0.634325
6650.00	-0.837037
6655.00	-1.04505
6660.00	-1.24266
6665.00	-1.43409
6670.00	-1.63915
6675.00	-1.82929
6680.00	-1.99323
6685.00	-2.18233
6690.00	-2.34533
6695.00	-2.51521
6700.00	-2.6673
6705.00	-2.80898
6710.00	-2.94608
6715.00	-3.07107
6720.00	-3.18436
6725.00	-3.32069
6730.00	-3.48654
6735.00	-3.62062
6740.00	-3.77167
6745.00	-3.9172
6750.00	-4.06017
6755.00	-4.1233
6760.00	-4.22248
6765.00	-4.33732
6770.00	-4.46465
6775.00	-4.57045
6780.00	-4.67447
6785.00	-4.7481
6790.00	-4.84075
6795.00	-4.9561
6800.00	-5.08788
6805.00	-5.16893
6810.00	-5.29942
6815.00	-5.3689
6820.00	-5.42264
6825.00	-5.52376
6830.00	-5.64993
6835.00	-5.77148
6840.00	-5.86729
6845.00	-5.93353
6850.00	-6.00274
6855.00	-6.0946
6860.00	-6.22923
6865.00	-6.32002
6870.00	-6.41212
6875.00	-6.47983
6880.00	-6.51839
6885.00	-6.54989
6890.00	-6.57345
6895.00	-6.67618
6900.00	-6.74945
6905.00	-6.77143
6910.00	-6.86875
6915.00	-6.92196
6920.00	-6.95947
6925.00	-6.98363
6930.00	-7.01097
6935.00	-7.05236
6940.00	-7.0968
6945.00	-7.1352
6950.00	-7.14979
6955.00	-7.20607
6960.00	-7.21676
6965.00	-7.26634
6970.00	-7.24703
6975.00	-7.276
6980.00	-7.21976
6985.00	-7.08362
6990.00	-6.87238
6995.00	-6.53521
7000.00	-6.05752
7005.00	-5.49732
7010.00	-4.85328
7015.00	-4.09861
7020.00	-3.22839
7025.00	-2.26936
7030.00	-1.22561
7035.00	-0.135177
7040.00	0.990872
7045.00	2.2321
7050.00	3.49067
7055.00	4.73447
7060.00	6.03452
7065.00	7.3788
7070.00	8.65179
7075.00	9.89898
7080.00	11.0958
7085.00	12.256
7090.00	13.3698
7095.00	14.4513
7100.00	15.5014
7105.00	16.4792
7110.00	17.4192
7115.00	18.2916
7120.00	19.147
7125.00	19.9082
7130.00	20.6531
7135.00	21.3755
7140.00	22.0633
7145.00	22.6527
7150.00	23.1975
7155.00	23.727
7160.00	24.2547
7165.00	24.6865
7170.00	25.1534
7175.00	25.5529
7180.00	25.9284
7185.00	26.3223
7190.00	26.6432
7195.00	26.9377
7200.00	27.2306
7205.00	27.4527
7210.00	27.6239
7215.00	27.8586
7220.00	28.0475
7225.00	28.2119
7230.00	28.3143
7235.00	28.3841
7240.00	28.4357
7245.00	28.463
7250.00	28.4531
7255.00	28.4371
7260.00	28.4123
7265.00	28.362
7270.00	28.2576
7275.00	28.126
7280.00	27.9741
7285.00	27.7798
7290.00	27.5745
7295.00	27.3323
7300.00	27.0479
7305.00	26.7368
7310.00	26.4001
7315.00	26.0355
7320.00	25.6122
7325.00	25.1706
7330.00	24.7203
7335.00	24.2288
7340.00	23.7025
7345.00	23.1881
7350.00	22.6555
7355.00	22.1547
7360.00	21.6048
7365.00	21.046
7370.00	20.5015
7375.00	19.9387
7380.00	19.3635
7385.00	18.833
7390.00	18.266
7395.00	17.719
7400.00	17.1595
7405.00	16.644
7410.00	16.1113
7415.00	15.5744
7420.00	15.036
7425.00	14.4978
7430.00	14.0039
7435.00	13.4907
7440.00	12.9768
7445.00	12.4816
7450.00	11.9967
7455.00	11.5091
7460.00	11.0464
7465.00	10.5811
7470.00	10.0928
7475.00	9.65022
7480.00	9.2031
7485.00	8.80229
7490.00	8.38721
7495.00	7.98008
7500.00	7.57849
7505.00	7.18429
7510.00	6.78076
7515.00	6.3944
7520.00	6.00352
7525.00	5.62616
7530.00	5.28893
7535.00	4.95664
7540.00	4.58166
7545.00	4.25217
7550.00	3.90768
7555.00	3.62081
7560.00	3.33865
7565.00	3.05354
7570.00	2.76577
7575.00	2.48919
7580.00	2.19951
7585.00	1.91243
7590.00	1.62687
7595.00	1.37947
7600.00	1.1616
7605.00	0.938341
7610.00	0.688656
7615.00	0.486319
7620.00	0.268249
7625.00	0.0384192
7630.00	-0.168428
7635.00	-0.388158
7640.00	-0.589911
7645.00	-0.797065
7650.00	-0.957128
7655.00	-1.15953
7660.00	-1.37925
7665.00	-1.5866
7670.00	-1.7796
7675.00	-1.97089
7680.00	-2.15423
7685.00	-2.34082
7690.00	-2.51835
7695.00	-2.66133
7700.00	-2.81719
7705.00	-2.98145
7710.00	-3.16124
7715.00	-3.33105
7720.00	-3.47749
7725.00	-3.62127
7730.00	-3.75866
7735.00	-3.93586
7740.00	-4.06258
7745.00	-4.22617
7750.00	-4.36142
7755.00	-4.45917
7760.00	-4.55912
7765.00	-4.66507
7770.00	-4.80199
7775.00	-4.92601
7780.00	-5.04962
7785.00	-5.12809
7790.00	-5.23469
7795.00	-5.34182
7800.00	-5.43743
7805.00	-5.56504
7810.00	-5.69028
7815.00	-5.81259
7820.00	-5.87152
7825.00	-5.95732
7830.00	-6.06172
7835.00	-6.18285
7840.00	-6.26869
7845.00	-6.37551
7850.00	-6.4285
7855.00	-6.52094
7860.00	-6.57137
7865.00	-6.65273
7870.00	-6.72675
7875.00	-6.79336
7880.00	-6.85731
7885.00	-6.93085
7890.00	-6.97865
7895.00	-7.02567
7900.00	-7.08558
7905.00	-7.15947
7910.00	-7.24675
7915.00	-7.31092
7920.00	-7.38465
7925.00	-7.45101
7930.00	-7.47877
7935.00	-7.51254
7940.00	-7.53015
7945.00	-7.58036
7950.00	-7.60797
7955.00	-7.6552
7960.00	-7.72008
7965.00	-7.7529
7970.00	-7.80482
7975.00	-7.76762
7980.00	-7.65422
7985.00	-7.46904
7990.00	-7.20967
7995.00	-6.83237
8000.00	-6.37772
8005.00	-5.83585
8010.00	-5.20671
8015.00	-4.44467
8020.00	-3.57501
8025.00	-2.63407
8030.00	-1.63777
8035.00	-0.58924
8040.00	0.510285
8045.00	1.73723
8050.00	2.97895
8055.00	4.24835
8060.00	5.57703
8065.00	6.91191
8070.00	8.20122
8075.00	9.51265
8080.00	10.7449
8085.00	11.9674
8090.00	13.1092
8095.00	14.2048
8100.00	15.1916
8105.00	16.1956
8110.00	17.1392
8115.00	18.0316
8120.00	18.8683
8125.00	19.6877
8130.00	20.4571
8135.00	21.1535
8140.00	21.8195
8145.00	22.4261
8150.00	23
8155.00	23.538
8160.00	24.0495
8165.00	24.529
8170.00	24.9461
8175.00	25.3599
8180.00	25.7187
8185.00	26.0896
8190.00	26.3907
8195.00	26.7072
8200.00	26.9473
8205.00	27.1849
8210.00	27.3581
8215.00	27.5235
8220.00	27.7299
8225.00	27.8661
8230.00	27.9751
8235.00	28.1068
8240.00	28.1797
8245.00	28.2166
8250.00	28.245
8255.00	28.2035
8260.00	28.186
8265.00	28.1048
8270.00	27.9901
8275.00	27.8741
8280.00	27.721
8285.00	27.5344
8290.00	27.3017
8295.00	27.086
8300.00	26.8158
8305.00	26.508
8310.00	26.1614
8315.00	25.8007
8320.00	25.4345
8325.00	25.0386
8330.00	24.6031
8335.00	24.1665
8340.00	23.6632
8345.00	23.1471
8350.00	22.6346
8355.00	22.0687
8360.00	21.5139
8365.00	20.9402
8370.00	20.3935
8375.00	19.8799
8380.00	19.3281
8385.00	18.7628
8390.00	18.2076
8395.00	17.6744
8400.00	17.0923
8405.00	16.5371
8410.00	16.0127
8415.00	15.4824
8420.00	14.9836
8425.00	14.5066
8430.00	13.9887
8435.00	13.4945
8440.00	12.9779
8445.00	12.4617
8450.00	11.9844
8455.00	11.4765
8460.00	11.0122
8465.00	10.5328
8470.00	10.0877
8475.00	9.62004
8480.00	9.18873
8485.00	8.73501
8490.00	8.31547
8495.00	7.9315
8500.00	7.52438
8505.00	7.16436
8510.00	6.76762
8515.00	6.40895
8520.00	6.04379
8525.00	5.6568
8530.00	5.27335
8535.00	4.93463
8540.00	4.617
8545.00	4.27359
8550.00	3.96851
8555.00	3.68115
8560.00	3.38177
8565.00	3.10354
8570.00	2.81316
8575.00	2.52945
8580.00	2.23175
8585.00	1.92945
8590.00	1.69494
8595.00	1.42954
8600.00	1.18988
8605.00	0.939818
8610.00	0.705171
8615.00	0.484398
8620.00	0.212972
8625.00	-0.0233184
8630.00	-0.240776
8635.00	-0.444479
8640.00	-0.690153
8645.00	-0.88968
8650.00	-1.09403
8655.00	-1.29633
8660.00	-1.49598
8665.00	-1.70684
8670.00	-1.9022
8675.00	-2.07164
8680.00	-2.31844
8685.00	-2.48941
8690.00	-2.65607
8695.00	-2.83004
8700.00	-2.98102
8705.00	-3.14327
8710.00	-3.33646
8715.00	-3.52152
8720.00	-3.6537
8725.00	-3.77107
8730.00	-3.88948
8735.00	-4.04002
8740.00	-4.15871
8745.00	-4.29431
8750.00	-4.41635
8755.00	-4.57334
8760.00	-4.67467
8765.00	-4.80983
8770.00	-4.91388
8775.00	-5.01952
8780.00	-5.17294
8785.00	-5.26866
8790.00	-5.38997
8795.00	-5.51434
8800.00	-5.62307
8805.00	-5.70814
8810.00	-5.82147
8815.00	-5.92666
8820.00	-6.04212
8825.00	-6.1692
8830.00	-6.24522
8835.00	-6.3464
8840.00	-6.42308
8845.00	-6.50248
8850.00	-6.57314
8855.00	-6.68389
8860.00	-6.7452
8865.00	-6.81716
8870.00	-6.88912
8875.00	-6.96987
8880.00	-7.05693
8885.00	-7.1153
8890.00	-7.16145
8895.00	-7.21416
8900.00	-7.272
8905.00	-7.34083
8910.00	-7.41877
8915.00	-7.48172
8920.00	-7.52319
8925.00	-7.55572
8930.00	-7.60418
8935.00	-7.66297
8940.00	-7.74386
8945.00	-7.81027
8950.00	-7.83886
8955.00	-7.84542
8960.00	-7.8649
8965.00	-7.89363
8970.00	-7.9099
8975.00	-7.92373
8980.00	-7.85307
8985.00	-7.72473
8990.00	-7.51332
8995.00	-7.16
9000.00	-6.69976
9005.00	-6.15366
9010.00	-5.50553
9015.00	-4.74478
9020.00	-3.89226
9025.00	-2.95716
9030.00	-1.91416
9035.00	-0.843588
9040.00	0.270982
9045.00	1.45472
9050.00	2.69832
9055.00	3.95262
9060.00	5.23255
9065.00	6.55552
9070.00	7.87727
9075.00	9.14677
9080.00	10.3692
9085.00	11.5342
9090.00	12.6194
9095.00	13.7216
9100.00	14.7935
9105.00	15.7766
9110.00	16.7173
9115.00	17.5848
9120.00	18.4358
9125.00	19.2448
9130.00	19.9986
9135.00	20.7097
9140.00	21.3993
9145.00	21.9975
9150.00	22.5791
9155.00	23.1249
9160.00	23.6689
9165.00	24.1688
9170.00	24.63
9175.00	24.9915
9180.00	25.356
9185.00	25.7024
9190.00	26.031
9195.00	26.2947
9200.00	26.5297
9205.00	26.7356
9210.00	26.9545
9215.00	27.1339
9220.00	27.3065
9225.00	27.4075
9230.00	27.5344
9235.00	27.6111
9240.00	27.6864
9245.00	27.7071
9250.00	27.7385
9255.00	27.746
9260.00	27.6616
9265.00	27.5545
9270.00	27.4733
9275.00	27.3578
9280.00	27.2148
9285.00	27.026
9290.00	26.8075
9295.00	26.5396
9300.00	26.2498
9305.00	25.9338
9310.00	25.5998
9315.00	25.2273
9320.00	24.8386
9325.00	24.3967
9330.00	23.9424
9335.00	23.4951
9340.00	23.0134
9345.00	22.5431
9350.00	22.0647
9355.00	21.5358
9360.00	20.9703
9365.00	20.3774
9370.00	19.7927
9375.00	19.2536
9380.00	18.6917
9385.00	18.1261
9390.00	17.5491
9395.00	16.9963
9400.00	16.4339
9405.00	15.9079
9410.00	15.3697
9415.00	14.8389
9420.00	14.3149
9425.00	13.8049
9430.00	13.2557
9435.00	12.7533
9440.00	12.2556
9445.00	11.7725
9450.00	11.2658
9455.00	10.7866
9460.00	10.321
9465.00	9.86833
9470.00	9.39381
9475.00	8.94676
9480.00	8.52443
9485.00	8.08758
9490.00	7.69523
9495.00	7.26778
9500.00	6.85909
9505.00	6.48329
9510.00	6.11069
9515.00	5.75538
9520.00	5.36606
9525.00	4.97412
9530.00	4.5894
9535.00	4.27991
9540.00	3.9734
9545.00	3.66718
9550.00	3.40036
9555.00	3.12267
9560.00	2.84876
9565.00	2.54231
9570.00	2.2673
9575.00	1.95745
9580.00	1.67618
9585.00	1.43344
9590.00	1.16941
9595.00	0.934981
9600.00	0.702417
9605.00	0.461139
9610.00	0.230402
9615.00	0.00355785
9620.00	-0.241363
9625.00	-0.452201
9630.00	-0.661137
9635.00	-0.84838
9640.00	-1.06725
9645.00	-1.24345
9650.00	-1.442
9655.00	-1.63987
9660.00	-1.82755
9665.00	-2.01244
9670.00	-2.17564
9675.00	-2.3593
9680.00	-2.53737
9685.00	-2.72561
9690.00	-2.90541
9695.00	-3.08642
9700.00	-3.25412
9705.00	-3.40425
9710.00	-3.55935
9715.00	-3.68855
9720.00	-3.8392
9725.00	-3.98836
9730.00	-4.09145
9735.00	-4.23697
9740.00	-4.36954
9745.00	-4.49365
9750.00	-4.59415
9755.00	-4.70139
9760.00	-4.80111
9765.00	-4.91003
9770.00	-5.04962
9775.00	-5.18165
9780.00	-5.25731
9785.00	-5.36298
9790.00	-5.47486
9795.00	-5.55956
9800.00	-5.6358
9805.00	-5.70681
9810.00	-5.83146
9815.00	-5.92367
9820.00	-6.00026
9825.00	-6.07239
9830.00	-6.15329
9835.00	-6.25008
9840.00	-6.32999
9845.00	-6.4227
9850.00	-6.47656
9855.00	-6.54821
9860.00	-6.64946
9865.00	-6.74938
9870.00	-6.82812
9875.00	-6.89499
9880.00	-6.94958
9885.00	-6.99711
9890.00	-7.04068
9895.00	-7.11746
9900.00	-7.16339
9905.00	-7.2271
9910.00	-7.25647
9915.00	-7.31327
9920.00	-7.38997
9925.00	-7.43582
9930.00	-7.47948
9935.00	-7.53077
9940.00	-7.58651
9945.00	-7.59672
9950.00	-7.65866
9955.00	-7.66725
[truncated: 56 more rows]
