# Supplementary material for: Abnormal developmental trajectory and vulnerability to cardiac arrhythmias in tetralogy of Fallot with DiGeorge syndrome
Source: Commun Biol. 2023 Sep 22;6:969. doi: 10.1038/s42003-023-05344-6 (PMC10516936; doi:10.1038/s42003-023-05344-6)
Supplement: Supplementary file 6 — Supplementary Data 3 [file 42003_2023_5344_MOESM6_ESM.zip › Supplementary Data3_CAS Measurement/Batch40/Control2_A1_5035/1A-wave.csv]

1A : V(t) = D'(t) / BackgroundImage *100
D'(t) = WaveFiltered Value( Pixel-Filter=(5 x 5) Tcnst-Filter=10)
average	1.00
frm num	2048
position	[50][66]
background	454.44
total pixel	25
time	value1
0.00	-0.897808
5.00	-0.799225
10.00	-0.74923
15.00	-0.7324
20.00	-0.710212
25.00	-0.712248
30.00	-0.678872
35.00	-0.657635
40.00	-0.629721
45.00	-0.656529
50.00	-0.656012
55.00	-0.654665
60.00	-0.626167
65.00	-0.589957
70.00	-0.56793
75.00	-0.563949
80.00	-0.566528
85.00	-0.568849
90.00	-0.548052
95.00	-0.539898
100.00	-0.49559
105.00	-0.496203
110.00	-0.513478
115.00	-0.507021
120.00	-0.502089
125.00	-0.487088
130.00	-0.491192
135.00	-0.466718
140.00	-0.515109
145.00	-0.541056
150.00	-0.543283
155.00	-0.579616
160.00	-0.586789
165.00	-0.585324
170.00	-0.557599
175.00	-0.552891
180.00	-0.574179
185.00	-0.547568
190.00	-0.5289
195.00	-0.512098
200.00	-0.485534
205.00	-0.449304
210.00	-0.455425
215.00	-0.496143
220.00	-0.499341
225.00	-0.442365
230.00	-0.469425
235.00	-0.470894
240.00	-0.505663
245.00	-0.50967
250.00	-0.507114
255.00	-0.503053
260.00	-0.512602
265.00	-0.527357
270.00	-0.520392
275.00	-0.537889
280.00	-0.530751
285.00	-0.525207
290.00	-0.548384
295.00	-0.519071
300.00	-0.541981
305.00	-0.55908
310.00	-0.569187
315.00	-0.56068
320.00	-0.569747
325.00	-0.585829
330.00	-0.603824
335.00	-0.594493
340.00	-0.564971
345.00	-0.548963
350.00	-0.547759
355.00	-0.510588
360.00	-0.489456
365.00	-0.488041
370.00	-0.468284
375.00	-0.459304
380.00	-0.453863
385.00	-0.426081
390.00	-0.429243
395.00	-0.435611
400.00	-0.458065
405.00	-0.438664
410.00	-0.432647
415.00	-0.446595
420.00	-0.438904
425.00	-0.478633
430.00	-0.454536
435.00	-0.472457
440.00	-0.479784
445.00	-0.485498
450.00	-0.499443
455.00	-0.497909
460.00	-0.492129
465.00	-0.478124
470.00	-0.483124
475.00	-0.531634
480.00	-0.56033
485.00	-0.528942
490.00	-0.513017
495.00	-0.48372
500.00	-0.415984
505.00	-0.419276
510.00	-0.449525
515.00	-0.421296
520.00	-0.443422
525.00	-0.44661
530.00	-0.445079
535.00	-0.422577
540.00	-0.425209
545.00	-0.410855
550.00	-0.406738
555.00	-0.398632
560.00	-0.419503
565.00	-0.442688
570.00	-0.425705
575.00	-0.439468
580.00	-0.443052
585.00	-0.464762
590.00	-0.454374
595.00	-0.449426
600.00	-0.438812
605.00	-0.448623
610.00	-0.453932
615.00	-0.469273
620.00	-0.475158
625.00	-0.46197
630.00	-0.498512
635.00	-0.495312
640.00	-0.465145
645.00	-0.46
650.00	-0.450089
655.00	-0.463173
660.00	-0.448543
665.00	-0.468824
670.00	-0.461551
675.00	-0.446203
680.00	-0.461437
685.00	-0.478668
690.00	-0.473931
695.00	-0.457345
700.00	-0.425694
705.00	-0.397208
710.00	-0.379492
715.00	-0.369709
720.00	-0.343301
725.00	-0.286966
730.00	-0.224821
735.00	-0.158329
740.00	-0.03071
745.00	0.123756
750.00	0.300624
755.00	0.47917
760.00	0.654825
765.00	0.868368
770.00	1.05968
775.00	1.194
780.00	1.34571
785.00	1.49896
790.00	1.64481
795.00	1.7664
800.00	1.83622
805.00	1.90433
810.00	1.9894
815.00	2.03516
820.00	2.07986
825.00	2.11569
830.00	2.1365
835.00	2.14202
840.00	2.16723
845.00	2.19521
850.00	2.17197
855.00	2.17394
860.00	2.20037
865.00	2.23559
870.00	2.24352
875.00	2.22162
880.00	2.24943
885.00	2.22694
890.00	2.20317
895.00	2.24603
900.00	2.21156
905.00	2.17612
910.00	2.1636
915.00	2.09687
920.00	2.06147
925.00	2.07889
930.00	2.04
935.00	1.98035
940.00	1.9566
945.00	1.89473
950.00	1.84697
955.00	1.76174
960.00	1.66302
965.00	1.5733
970.00	1.4723
975.00	1.40253
980.00	1.31333
985.00	1.19608
990.00	1.10552
995.00	1.03369
1000.00	0.921522
1005.00	0.868979
1010.00	0.830493
1015.00	0.739521
1020.00	0.706059
1025.00	0.631052
1030.00	0.608436
1035.00	0.532629
1040.00	0.458241
1045.00	0.455547
1050.00	0.39943
1055.00	0.340122
1060.00	0.324594
1065.00	0.302697
1070.00	0.244261
1075.00	0.211913
1080.00	0.177519
1085.00	0.160647
1090.00	0.155145
1095.00	0.165156
1100.00	0.132797
1105.00	0.102793
1110.00	0.0986755
1115.00	0.0826465
1120.00	0.0453351
1125.00	0.0311193
1130.00	0.00336167
1135.00	-0.0136984
1140.00	-0.01849
1145.00	0.0150464
1150.00	-0.00494255
1155.00	-0.0361357
1160.00	-0.053647
1165.00	-0.0412407
1170.00	-0.0379968
1175.00	-0.0289159
1180.00	-0.0233837
1185.00	-0.0157641
1190.00	0.0210205
1195.00	0.0145174
1200.00	-0.00629881
1205.00	-0.00390852
1210.00	-0.0167207
1215.00	-0.0212101
1220.00	-0.0340526
1225.00	-0.08522
1230.00	-0.123349
1235.00	-0.13566
1240.00	-0.134417
1245.00	-0.112173
1250.00	-0.151127
1255.00	-0.124572
1260.00	-0.139401
1265.00	-0.167711
1270.00	-0.133336
1275.00	-0.132325
1280.00	-0.149019
1285.00	-0.140279
1290.00	-0.131532
1295.00	-0.106056
1300.00	-0.09369
1305.00	-0.115128
1310.00	-0.113298
1315.00	-0.0887648
1320.00	-0.0922112
1325.00	-0.0750682
1330.00	-0.113332
1335.00	-0.146009
1340.00	-0.114684
1345.00	-0.151627
1350.00	-0.147907
1355.00	-0.111111
1360.00	-0.095599
1365.00	-0.0860391
1370.00	-0.106482
1375.00	-0.0984744
1380.00	-0.0789447
1385.00	-0.0842533
1390.00	-0.0643853
1395.00	-0.0825925
1400.00	-0.111302
1405.00	-0.108974
1410.00	-0.128003
1415.00	-0.121364
1420.00	-0.132993
1425.00	-0.129376
1430.00	-0.12172
1435.00	-0.146517
1440.00	-0.164432
1445.00	-0.173515
1450.00	-0.194012
1455.00	-0.181653
1460.00	-0.203977
1465.00	-0.1871
1470.00	-0.149906
1475.00	-0.165722
1480.00	-0.158832
1485.00	-0.142069
1490.00	-0.155148
1495.00	-0.151956
1500.00	-0.154365
1505.00	-0.155652
1510.00	-0.171774
1515.00	-0.171321
1520.00	-0.133944
1525.00	-0.103826
1530.00	-0.108407
1535.00	-0.118691
1540.00	-0.125306
1545.00	-0.118937
1550.00	-0.156335
1555.00	-0.159185
1560.00	-0.152069
1565.00	-0.160628
1570.00	-0.152487
1575.00	-0.14428
1580.00	-0.130732
1585.00	-0.127341
1590.00	-0.130451
1595.00	-0.139411
1600.00	-0.12723
1605.00	-0.12683
1610.00	-0.131751
1615.00	-0.160826
1620.00	-0.145623
1625.00	-0.12754
1630.00	-0.0813383
1635.00	-0.0696837
1640.00	-0.0882412
1645.00	-0.0820577
1650.00	-0.103779
1655.00	-0.0784375
1660.00	-0.0873177
1665.00	-0.0873879
1670.00	-0.095373
1675.00	-0.111362
1680.00	-0.132793
1685.00	-0.153842
1690.00	-0.134937
1695.00	-0.145209
1700.00	-0.149172
1705.00	-0.138656
1710.00	-0.136233
1715.00	-0.155177
1720.00	-0.163425
1725.00	-0.153244
1730.00	-0.109753
1735.00	-0.00635619
1740.00	0.0708572
1745.00	0.200203
1750.00	0.335099
1755.00	0.506677
1760.00	0.705107
1765.00	0.877532
1770.00	1.11281
1775.00	1.26295
1780.00	1.42977
1785.00	1.56669
1790.00	1.7181
1795.00	1.8746
1800.00	1.98641
1805.00	2.04567
1810.00	2.11221
1815.00	2.16945
1820.00	2.19896
1825.00	2.24665
1830.00	2.29837
1835.00	2.32643
1840.00	2.36225
1845.00	2.3892
1850.00	2.38178
1855.00	2.4015
1860.00	2.40781
1865.00	2.40644
1870.00	2.41049
1875.00	2.39654
1880.00	2.38398
1885.00	2.37707
1890.00	2.34797
1895.00	2.32355
1900.00	2.32004
1905.00	2.30193
1910.00	2.32435
1915.00	2.32517
1920.00	2.23525
1925.00	2.23882
1930.00	2.21738
1935.00	2.17609
1940.00	2.13716
1945.00	2.08188
1950.00	2.0022
1955.00	1.89616
1960.00	1.83154
1965.00	1.76193
1970.00	1.65175
1975.00	1.53499
1980.00	1.40173
1985.00	1.30205
1990.00	1.19209
1995.00	1.08432
2000.00	0.991734
2005.00	0.911925
2010.00	0.81105
2015.00	0.734346
2020.00	0.674995
2025.00	0.618058
2030.00	0.535127
2035.00	0.515062
2040.00	0.474999
2045.00	0.399332
2050.00	0.353238
2055.00	0.30031
2060.00	0.249154
2065.00	0.167905
2070.00	0.153755
2075.00	0.134859
2080.00	0.121373
2085.00	0.125079
2090.00	0.0791238
2095.00	0.06505
2100.00	0.0682272
2105.00	0.0614045
2110.00	0.0658265
2115.00	0.046921
2120.00	0.0369477
2125.00	0.0605392
2130.00	0.070329
2135.00	0.0817804
2140.00	0.080644
2145.00	0.0840222
2150.00	0.071219
2155.00	0.0596961
2160.00	0.0634087
2165.00	0.049146
2170.00	0.0495126
2175.00	0.0287177
2180.00	0.0108824
2185.00	-0.0368566
2190.00	-0.0683792
2195.00	-0.0448174
2200.00	-0.0667418
2205.00	-0.108479
2210.00	-0.115235
2215.00	-0.128357
2220.00	-0.135766
2225.00	-0.151236
2230.00	-0.174842
2235.00	-0.182003
2240.00	-0.182287
2245.00	-0.21159
2250.00	-0.171066
2255.00	-0.188287
2260.00	-0.211708
2265.00	-0.217824
2270.00	-0.218047
2275.00	-0.209445
2280.00	-0.202584
2285.00	-0.193768
2290.00	-0.239526
2295.00	-0.252542
2300.00	-0.27834
2305.00	-0.248746
2310.00	-0.231793
2315.00	-0.226218
2320.00	-0.228242
2325.00	-0.236225
2330.00	-0.259253
2335.00	-0.248291
2340.00	-0.25603
2345.00	-0.254192
2350.00	-0.292148
2355.00	-0.315745
2360.00	-0.300014
2365.00	-0.275294
2370.00	-0.303218
2375.00	-0.304583
2380.00	-0.316375
2385.00	-0.292659
2390.00	-0.266914
2395.00	-0.22878
2400.00	-0.210303
2405.00	-0.2192
2410.00	-0.24217
2415.00	-0.305093
2420.00	-0.304511
2425.00	-0.290784
2430.00	-0.317158
2435.00	-0.344416
2440.00	-0.33198
2445.00	-0.338391
2450.00	-0.332718
2455.00	-0.330254
2460.00	-0.335957
2465.00	-0.322606
2470.00	-0.332595
2475.00	-0.312539
2480.00	-0.312972
2485.00	-0.279034
2490.00	-0.24585
2495.00	-0.208062
2500.00	-0.20486
2505.00	-0.145645
2510.00	-0.153085
2515.00	-0.173865
2520.00	-0.167921
2525.00	-0.179296
2530.00	-0.183371
2535.00	-0.167675
2540.00	-0.164991
2545.00	-0.194262
2550.00	-0.226768
2555.00	-0.261304
2560.00	-0.30471
2565.00	-0.300645
2570.00	-0.319872
2575.00	-0.300208
2580.00	-0.297473
2585.00	-0.276528
2590.00	-0.278802
2595.00	-0.265885
2600.00	-0.29651
2605.00	-0.297666
2610.00	-0.303988
2615.00	-0.292954
2620.00	-0.288304
2625.00	-0.279718
2630.00	-0.279033
2635.00	-0.282817
2640.00	-0.271259
2645.00	-0.267019
2650.00	-0.273764
2655.00	-0.293919
2660.00	-0.294454
2665.00	-0.297576
2670.00	-0.299506
2675.00	-0.266035
2680.00	-0.308087
2685.00	-0.309846
2690.00	-0.286783
2695.00	-0.297714
2700.00	-0.282026
2705.00	-0.279349
2710.00	-0.244373
2715.00	-0.217295
2720.00	-0.191164
2725.00	-0.165886
2730.00	-0.133454
2735.00	-0.0514527
2740.00	0.0663587
2745.00	0.187352
2750.00	0.30857
2755.00	0.460795
2760.00	0.628605
2765.00	0.791957
2770.00	0.968021
2775.00	1.10711
2780.00	1.26574
2785.00	1.39179
2790.00	1.49203
2795.00	1.60864
2800.00	1.7224
2805.00	1.80454
2810.00	1.87055
2815.00	1.89914
2820.00	1.96009
2825.00	1.98589
2830.00	2.02671
2835.00	2.08546
2840.00	2.09961
2845.00	2.11586
2850.00	2.14721
2855.00	2.18335
2860.00	2.19387
2865.00	2.24294
2870.00	2.27655
2875.00	2.27335
2880.00	2.29687
2885.00	2.26699
2890.00	2.2753
2895.00	2.2643
2900.00	2.22184
2905.00	2.20034
2910.00	2.20036
2915.00	2.16164
2920.00	2.12944
2925.00	2.07757
2930.00	2.03706
2935.00	2.00499
2940.00	1.97789
2945.00	1.95614
2950.00	1.88024
2955.00	1.77583
2960.00	1.7206
2965.00	1.62952
2970.00	1.5273
2975.00	1.40978
2980.00	1.31105
2985.00	1.19403
2990.00	1.09575
2995.00	0.990576
3000.00	0.889758
3005.00	0.784938
3010.00	0.709965
3015.00	0.64513
3020.00	0.566534
3025.00	0.512521
3030.00	0.450706
3035.00	0.415318
3040.00	0.361463
3045.00	0.318275
3050.00	0.263562
3055.00	0.266253
3060.00	0.219383
3065.00	0.207127
3070.00	0.189055
3075.00	0.178071
3080.00	0.163785
3085.00	0.115719
3090.00	0.0997461
3095.00	0.0862507
3100.00	0.0415372
3105.00	0.0109774
3110.00	-0.0279692
3115.00	-0.0374951
3120.00	-0.0548705
3125.00	-0.107477
3130.00	-0.113453
3135.00	-0.130274
3140.00	-0.150695
3145.00	-0.169953
3150.00	-0.151197
3155.00	-0.173046
3160.00	-0.168065
3165.00	-0.170623
3170.00	-0.216935
3175.00	-0.1882
3180.00	-0.176422
3185.00	-0.201909
3190.00	-0.216046
3195.00	-0.234931
3200.00	-0.222881
3205.00	-0.196192
3210.00	-0.154567
3215.00	-0.161116
3220.00	-0.143244
3225.00	-0.182612
3230.00	-0.182835
3235.00	-0.193598
3240.00	-0.18304
3245.00	-0.226351
3250.00	-0.232762
3255.00	-0.235892
3260.00	-0.261594
3265.00	-0.245117
3270.00	-0.221486
3275.00	-0.218702
3280.00	-0.194191
3285.00	-0.173892
3290.00	-0.158263
3295.00	-0.186447
3300.00	-0.174844
3305.00	-0.146797
3310.00	-0.158523
3315.00	-0.122426
3320.00	-0.108423
3325.00	-0.101982
3330.00	-0.134034
3335.00	-0.101266
3340.00	-0.112264
3345.00	-0.101918
3350.00	-0.121653
3355.00	-0.152618
3360.00	-0.158481
3365.00	-0.117987
3370.00	-0.11411
3375.00	-0.117663
3380.00	-0.141985
3385.00	-0.109302
3390.00	-0.117736
3395.00	-0.123567
3400.00	-0.127054
3405.00	-0.150437
3410.00	-0.16532
3415.00	-0.161991
3420.00	-0.176599
3425.00	-0.182705
3430.00	-0.18732
3435.00	-0.165947
3440.00	-0.180159
3445.00	-0.206154
3450.00	-0.212825
3455.00	-0.213547
3460.00	-0.236203
3465.00	-0.228426
3470.00	-0.240792
3475.00	-0.241358
3480.00	-0.238347
3485.00	-0.24708
3490.00	-0.252299
3495.00	-0.221788
3500.00	-0.24626
3505.00	-0.243639
3510.00	-0.271207
3515.00	-0.222081
3520.00	-0.200753
3525.00	-0.173636
3530.00	-0.166835
3535.00	-0.212646
3540.00	-0.224829
3545.00	-0.237555
3550.00	-0.241966
3555.00	-0.239774
3560.00	-0.233401
3565.00	-0.239108
3570.00	-0.250405
3575.00	-0.245609
3580.00	-0.258017
3585.00	-0.263022
3590.00	-0.251684
3595.00	-0.273166
3600.00	-0.266974
3605.00	-0.269324
3610.00	-0.253834
3615.00	-0.277742
3620.00	-0.3019
3625.00	-0.354449
3630.00	-0.402624
3635.00	-0.409892
3640.00	-0.393549
3645.00	-0.403485
3650.00	-0.398345
3655.00	-0.372594
3660.00	-0.346777
3665.00	-0.337625
3670.00	-0.309144
3675.00	-0.325761
3680.00	-0.310789
3685.00	-0.338683
3690.00	-0.366429
3695.00	-0.362354
3700.00	-0.356926
3705.00	-0.396051
3710.00	-0.37757
3715.00	-0.328371
3720.00	-0.315778
3725.00	-0.257794
3730.00	-0.234655
3735.00	-0.174221
3740.00	-0.0811016
3745.00	0.0590392
3750.00	0.184286
3755.00	0.35158
3760.00	0.513588
3765.00	0.699884
3770.00	0.875473
3775.00	1.04759
3780.00	1.18224
3785.00	1.31048
3790.00	1.46373
3795.00	1.56734
3800.00	1.67555
3805.00	1.74653
3810.00	1.84474
3815.00	1.89176
3820.00	1.96312
3825.00	2.01591
3830.00	2.02733
3835.00	2.06577
3840.00	2.12061
3845.00	2.14005
3850.00	2.12673
3855.00	2.14467
3860.00	2.19162
3865.00	2.22068
3870.00	2.20722
3875.00	2.18718
3880.00	2.21228
3885.00	2.21551
3890.00	2.18408
3895.00	2.16812
3900.00	2.12471
3905.00	2.10852
3910.00	2.06579
3915.00	2.07662
3920.00	2.06172
3925.00	2.00342
3930.00	1.99497
3935.00	1.96447
3940.00	1.93614
3945.00	1.87016
3950.00	1.79141
3955.00	1.73373
3960.00	1.67919
3965.00	1.57288
3970.00	1.4464
3975.00	1.39242
3980.00	1.31391
3985.00	1.22917
3990.00	1.1397
3995.00	1.05742
4000.00	0.972804
4005.00	0.890487
4010.00	0.801438
4015.00	0.760904
4020.00	0.710339
4025.00	0.65955
4030.00	0.587434
4035.00	0.517248
4040.00	0.45496
4045.00	0.400662
4050.00	0.387002
4055.00	0.375588
4060.00	0.345071
4065.00	0.311444
4070.00	0.303185
4075.00	0.298392
4080.00	0.270314
4085.00	0.258246
4090.00	0.264989
4095.00	0.220006
4100.00	0.222651
4105.00	0.197745
4110.00	0.149804
4115.00	0.104897
4120.00	0.0944069
4125.00	0.111372
4130.00	0.151287
4135.00	0.103591
4140.00	0.0624245
4145.00	0.0570623
4150.00	0.0742413
4155.00	0.0500933
4160.00	0.0820526
4165.00	0.0870504
4170.00	0.0730641
4175.00	0.0772004
4180.00	0.113491
4185.00	0.117985
4190.00	0.137874
4195.00	0.149613
4200.00	0.152255
4205.00	0.142311
4210.00	0.148325
4215.00	0.148456
4220.00	0.122167
4225.00	0.154841
4230.00	0.156081
4235.00	0.16952
4240.00	0.175453
4245.00	0.162309
4250.00	0.172484
4255.00	0.155235
4260.00	0.133551
4265.00	0.111393
4270.00	0.129301
4275.00	0.0899646
4280.00	0.115296
4285.00	0.0782406
4290.00	0.117948
4295.00	0.147522
4300.00	0.145093
4305.00	0.137625
4310.00	0.139706
4315.00	0.138059
4320.00	0.134815
4325.00	0.0799641
4330.00	0.0966134
4335.00	0.0587856
4340.00	0.0696309
4345.00	0.033621
4350.00	-0.0111107
4355.00	-0.00383817
4360.00	-0.0131366
4365.00	-0.00302089
4370.00	0.0324894
4375.00	0.0327613
4380.00	0.0224435
4385.00	0.0175585
4390.00	0.0131621
4395.00	0.0250489
4400.00	0.0498304
4405.00	0.0501286
4410.00	0.0345532
4415.00	0.0548634
4420.00	0.0370542
4425.00	0.0412706
4430.00	0.0688309
4435.00	0.0531458
4440.00	0.0487114
4445.00	0.0271164
4450.00	0.000639237
4455.00	-0.0416745
4460.00	-0.0639132
4465.00	-0.0689645
4470.00	-0.0858336
4475.00	-0.0966147
4480.00	-0.0957553
4485.00	-0.104664
4490.00	-0.100359
4495.00	-0.0929638
4500.00	-0.0572613
4505.00	-0.0823423
4510.00	-0.069707
4515.00	-0.0574551
4520.00	-0.0569908
4525.00	-0.0680156
4530.00	-0.0752973
4535.00	-0.0492833
4540.00	-0.00562598
4545.00	0.000217848
4550.00	0.0133991
4555.00	0.0226217
4560.00	0.0538073
4565.00	0.058989
4570.00	0.069814
4575.00	0.0848377
4580.00	0.0446666
4585.00	0.00939275
4590.00	0.0419012
4595.00	0.0359507
4600.00	0.0675638
4605.00	0.0467242
4610.00	0.0138852
4615.00	0.0116165
4620.00	0.0192569
4625.00	0.0173312
4630.00	0.0129575
4635.00	-0.00330177
4640.00	-0.0364194
4645.00	-0.000209859
4650.00	0.0253371
4655.00	0.0175221
4660.00	-7.37701e-005
4665.00	0.00433463
4670.00	-0.0330674
4675.00	-0.0588074
4680.00	-0.0617287
4685.00	-0.0159467
4690.00	-0.00290933
4695.00	0.0114649
4700.00	0.0182402
4705.00	0.0296193
4710.00	0.0539437
4715.00	0.0670336
4720.00	0.0638511
4725.00	0.0979554
4730.00	0.122488
4735.00	0.183296
4740.00	0.286435
4745.00	0.428551
4750.00	0.559096
4755.00	0.671305
4760.00	0.84007
4765.00	1.02276
4770.00	1.19335
4775.00	1.36008
4780.00	1.49518
4785.00	1.64317
4790.00	1.76756
4795.00	1.86543
4800.00	1.95879
4805.00	2.04546
4810.00	2.11465
4815.00	2.18133
4820.00	2.22814
4825.00	2.28787
4830.00	2.33635
4835.00	2.3835
4840.00	2.40041
4845.00	2.41739
4850.00	2.42035
4855.00	2.3966
4860.00	2.4166
4865.00	2.42492
4870.00	2.39632
4875.00	2.3961
4880.00	2.35542
4885.00	2.35137
4890.00	2.37149
4895.00	2.32447
4900.00	2.31471
4905.00	2.29713
4910.00	2.24698
4915.00	2.25906
4920.00	2.22239
4925.00	2.21668
4930.00	2.15697
4935.00	2.05834
4940.00	1.99246
4945.00	1.9006
4950.00	1.83905
4955.00	1.77045
4960.00	1.7228
4965.00	1.62709
4970.00	1.55065
4975.00	1.44487
4980.00	1.35848
4985.00	1.26488
4990.00	1.19032
4995.00	1.08538
5000.00	1.02085
5005.00	0.909081
5010.00	0.869225
5015.00	0.783182
5020.00	0.703984
5025.00	0.681997
5030.00	0.645484
5035.00	0.564212
5040.00	0.509551
5045.00	0.471799
5050.00	0.461588
5055.00	0.438314
5060.00	0.417368
5065.00	0.399397
5070.00	0.366499
5075.00	0.348333
5080.00	0.360151
5085.00	0.367266
5090.00	0.312935
5095.00	0.32037
5100.00	0.311219
5105.00	0.330269
5110.00	0.319247
5115.00	0.317249
5120.00	0.306649
5125.00	0.297109
5130.00	0.260356
5135.00	0.244883
5140.00	0.250322
5145.00	0.250816
5150.00	0.227494
5155.00	0.199464
5160.00	0.166314
5165.00	0.142641
5170.00	0.119575
5175.00	0.0856125
5180.00	0.0849731
5185.00	0.104642
5190.00	0.10122
5195.00	0.115743
5200.00	0.120893
5205.00	0.102642
5210.00	0.136388
5215.00	0.114828
5220.00	0.120949
5225.00	0.0982916
5230.00	0.117509
5235.00	0.161211
5240.00	0.153892
5245.00	0.122659
5250.00	0.13768
5255.00	0.0878232
5260.00	0.0640774
5265.00	0.0779144
5270.00	0.0965291
5275.00	0.0833553
5280.00	0.133113
5285.00	0.132125
5290.00	0.118032
5295.00	0.144958
5300.00	0.144545
5305.00	0.143294
5310.00	0.130725
5315.00	0.113251
5320.00	0.092244
5325.00	0.0504521
5330.00	0.0383652
5335.00	0.0433307
5340.00	0.0143519
5345.00	-0.020531
5350.00	-0.0325612
5355.00	0.00150208
5360.00	0.00135187
5365.00	-0.00670515
5370.00	-0.00867525
5375.00	-0.01749
5380.00	-0.0333451
5385.00	-0.00536483
5390.00	0.000452875
5395.00	-0.0224777
5400.00	-0.0483965
5405.00	-0.0576401
5410.00	-0.0765218
5415.00	-0.0820727
5420.00	-0.0685842
5425.00	-0.0925329
5430.00	-0.0683162
5435.00	-0.0755678
5440.00	-0.0776933
5445.00	-0.0822468
5450.00	-0.0731419
5455.00	-0.041182
5460.00	-0.0353034
5465.00	-0.00800754
5470.00	-0.00720679
5475.00	-0.0126475
5480.00	-0.0193046
5485.00	-0.0578636
5490.00	-0.0564782
5495.00	-0.0904396
5500.00	-0.120125
5505.00	-0.0790654
5510.00	-0.0834817
5515.00	-0.0584097
5520.00	-0.00855849
5525.00	-0.00770264
5530.00	-0.0157344
5535.00	0.0166462
5540.00	0.0510699
5545.00	0.0609264
5550.00	0.0319485
5555.00	-0.00469415
5560.00	-0.0262298
5565.00	-0.00600277
5570.00	-0.0150847
5575.00	-0.0487844
5580.00	-0.0042968
5585.00	-0.000346305
5590.00	-0.00207208
5595.00	-0.0106669
5600.00	-0.0236835
5605.00	-0.0107527
5610.00	-0.042245
5615.00	-0.0292184
5620.00	-0.0139737
5625.00	0.00590793
5630.00	-0.0105265
5635.00	-0.0200363
5640.00	-0.0171525
5645.00	-0.0127966
5650.00	0.0245714
5655.00	0.04676
5660.00	0.0438444
5665.00	0.0280173
5670.00	0.0533821
5675.00	-0.00124755
5680.00	-0.0152061
5685.00	0.00215822
5690.00	0.0318693
5695.00	0.0154793
5700.00	0.0139314
5705.00	0.032783
5710.00	0.0550306
5715.00	0.0548088
5720.00	0.0378852
5725.00	0.0561018
5730.00	0.12795
5735.00	0.196133
5740.00	0.288306
5745.00	0.395907
5750.00	0.558763
5755.00	0.701813
5760.00	0.853443
5765.00	1.06209
5770.00	1.22874
5775.00	1.38401
5780.00	1.544
5785.00	1.67391
5790.00	1.80402
5795.00	1.85952
5800.00	1.93763
5805.00	2.02113
5810.00	2.09012
5815.00	2.12052
5820.00	2.18661
5825.00	2.26898
5830.00	2.29646
5835.00	2.34232
5840.00	2.39768
5845.00	2.41229
5850.00	2.45801
5855.00	2.47891
5860.00	2.48892
5865.00	2.48384
5870.00	2.47575
5875.00	2.47728
5880.00	2.47688
5885.00	2.46509
5890.00	2.44479
5895.00	2.45205
5900.00	2.48059
5905.00	2.44906
5910.00	2.44533
5915.00	2.40853
5920.00	2.38773
5925.00	2.31091
5930.00	2.27875
5935.00	2.22691
5940.00	2.17146
5945.00	2.09427
5950.00	2.03271
5955.00	1.97468
5960.00	1.90836
5965.00	1.79146
5970.00	1.66601
5975.00	1.52933
5980.00	1.43625
5985.00	1.31903
5990.00	1.22586
5995.00	1.12352
6000.00	1.01381
6005.00	0.942353
6010.00	0.85868
6015.00	0.808901
6020.00	0.72361
6025.00	0.635405
6030.00	0.580667
6035.00	0.512918
6040.00	0.476589
6045.00	0.478222
6050.00	0.441842
6055.00	0.431986
6060.00	0.389668
6065.00	0.365664
6070.00	0.352863
6075.00	0.309655
6080.00	0.286612
6085.00	0.270273
6090.00	0.272293
6095.00	0.237142
6100.00	0.233672
6105.00	0.239352
6110.00	0.23214
6115.00	0.216848
6120.00	0.191642
6125.00	0.174239
6130.00	0.183221
6135.00	0.172821
6140.00	0.112409
6145.00	0.102048
6150.00	0.0839213
6155.00	0.092253
6160.00	0.119116
6165.00	0.139772
6170.00	0.171565
6175.00	0.167612
6180.00	0.1887
6185.00	0.175991
6190.00	0.197121
6195.00	0.18357
6200.00	0.154651
6205.00	0.165592
6210.00	0.166637
6215.00	0.190462
6220.00	0.193421
6225.00	0.1776
6230.00	0.144877
6235.00	0.157675
6240.00	0.154231
6245.00	0.130886
6250.00	0.0993128
6255.00	0.0814597
6260.00	0.0671523
6265.00	0.0850828
6270.00	0.0880171
6275.00	0.0968195
6280.00	0.0792157
6285.00	0.0862576
6290.00	0.115481
6295.00	0.0951305
6300.00	0.107623
6305.00	0.116225
6310.00	0.105483
6315.00	0.0826114
6320.00	0.0734701
6325.00	0.082847
6330.00	0.0877653
6335.00	0.104515
6340.00	0.111667
6345.00	0.093459
6350.00	0.0955557
6355.00	0.0754377
6360.00	0.0775762
6365.00	0.0566155
6370.00	0.0500737
6375.00	0.0556288
6380.00	0.0553472
6385.00	0.0718175
6390.00	0.0637556
6395.00	0.0520988
6400.00	0.0671336
6405.00	0.0833056
6410.00	0.0652928
6415.00	0.0675655
6420.00	0.0546475
6425.00	0.0483026
6430.00	0.0461129
6435.00	0.0494235
6440.00	0.0330385
6445.00	0.0552606
6450.00	0.0585365
6455.00	0.0579641
6460.00	0.0556885
6465.00	0.0413176
6470.00	0.020462
6475.00	0.014895
6480.00	0.0406918
6485.00	0.0471851
6490.00	0.0547894
6495.00	0.0449095
6500.00	0.0527414
6505.00	0.0712328
6510.00	0.0861146
6515.00	0.0907062
6520.00	0.0842762
6525.00	0.0547237
6530.00	0.0712564
6535.00	0.0482871
6540.00	0.0135314
6545.00	0.0333032
6550.00	0.0378947
6555.00	0.0446677
6560.00	0.010274
6565.00	0.049736
6570.00	0.0491634
6575.00	0.0424866
6580.00	0.0840086
6585.00	0.0685661
6590.00	0.0669907
6595.00	0.0585312
6600.00	0.0148293
6605.00	0.0107058
6610.00	-0.0176511
6615.00	-0.0132454
6620.00	0.0021624
6625.00	0.0125086
6630.00	0.00597653
6635.00	0.022983
6640.00	0.0154034
6645.00	0.0156235
6650.00	0.0316652
6655.00	0.0637069
6660.00	0.0811017
6665.00	0.0518666
6670.00	0.0642841
6675.00	0.0719389
6680.00	0.0753075
6685.00	0.0510529
6690.00	0.05651
6695.00	0.0526194
6700.00	0.0843261
6705.00	0.0433259
6710.00	0.0706807
6715.00	0.0548106
6720.00	0.0572513
6725.00	0.0796927
6730.00	0.130697
6735.00	0.189804
6740.00	0.311656
6745.00	0.475896
6750.00	0.621952
6755.00	0.800932
6760.00	0.965536
6765.00	1.12952
6770.00	1.29031
6775.00	1.47728
6780.00	1.6385
6785.00	1.76248
6790.00	1.88198
6795.00	2.00273
6800.00	2.10525
6805.00	2.19135
6810.00	2.2618
6815.00	2.33225
6820.00	2.39302
6825.00	2.44946
6830.00	2.4985
6835.00	2.59634
6840.00	2.66238
6845.00	2.69189
6850.00	2.67708
6855.00	2.70424
6860.00	2.68731
6865.00	2.68352
6870.00	2.65371
6875.00	2.64624
6880.00	2.61487
6885.00	2.62536
6890.00	2.58816
6895.00	2.58724
6900.00	2.58114
6905.00	2.53955
6910.00	2.56374
6915.00	2.5327
6920.00	2.51445
6925.00	2.48041
6930.00	2.40401
6935.00	2.34053
6940.00	2.29924
6945.00	2.25064
6950.00	2.16729
6955.00	2.08611
6960.00	1.99633
6965.00	1.91728
6970.00	1.8303
6975.00	1.72561
6980.00	1.61466
6985.00	1.53329
6990.00	1.40373
6995.00	1.29328
7000.00	1.21061
7005.00	1.16436
7010.00	1.1113
7015.00	1.0213
7020.00	0.903322
7025.00	0.851719
7030.00	0.839604
7035.00	0.805815
7040.00	0.723473
7045.00	0.692496
7050.00	0.648772
7055.00	0.624384
7060.00	0.611237
7065.00	0.602926
7070.00	0.605128
7075.00	0.612391
7080.00	0.590761
7085.00	0.574815
7090.00	0.549901
7095.00	0.53364
7100.00	0.566536
7105.00	0.572377
7110.00	0.551227
7115.00	0.56124
7120.00	0.550006
7125.00	0.570703
7130.00	0.603414
7135.00	0.557156
7140.00	0.525205
7145.00	0.501732
7150.00	0.495569
7155.00	0.469777
7160.00	0.46945
7165.00	0.44451
7170.00	0.427346
7175.00	0.419819
7180.00	0.399843
7185.00	0.395947
7190.00	0.410925
7195.00	0.405921
7200.00	0.389094
7205.00	0.452288
7210.00	0.463393
7215.00	0.483069
7220.00	0.475251
7225.00	0.475257
7230.00	0.488465
7235.00	0.489791
7240.00	0.47866
7245.00	0.489768
7250.00	0.467197
7255.00	0.462727
7260.00	0.433178
7265.00	0.478761
7270.00	0.45377
7275.00	0.43744
7280.00	0.428024
7285.00	0.430112
7290.00	0.457517
7295.00	0.478661
7300.00	0.508253
7305.00	0.490875
7310.00	0.504282
7315.00	0.490823
7320.00	0.472548
7325.00	0.459621
7330.00	0.431263
7335.00	0.433027
7340.00	0.385323
7345.00	0.375838
7350.00	0.337374
7355.00	0.367891
7360.00	0.347826
7365.00	0.390501
7370.00	0.423628
7375.00	0.422635
7380.00	0.393574
7385.00	0.375342
7390.00	0.386219
7395.00	0.395128
7400.00	0.412828
7405.00	0.447243
7410.00	0.443008
7415.00	0.415431
7420.00	0.407336
7425.00	0.433498
7430.00	0.455283
7435.00	0.416797
7440.00	0.424408
7445.00	0.412775
7450.00	0.397903
7455.00	0.378358
7460.00	0.381891
7465.00	0.408837
7470.00	0.39348
7475.00	0.397262
7480.00	0.390103
7485.00	0.322046
7490.00	0.317128
7495.00	0.322384
7500.00	0.342077
7505.00	0.345718
7510.00	0.363959
7515.00	0.368052
7520.00	0.369096
7525.00	0.395561
7530.00	0.361286
7535.00	0.328678
7540.00	0.310774
7545.00	0.299941
7550.00	0.276109
7555.00	0.244097
7560.00	0.249614
7565.00	0.236095
7570.00	0.228329
7575.00	0.245986
7580.00	0.248674
7585.00	0.251973
7590.00	0.257583
7595.00	0.276715
7600.00	0.303616
7605.00	0.289098
7610.00	0.314761
7615.00	0.293847
7620.00	0.286468
7625.00	0.291269
7630.00	0.259501
7635.00	0.295165
7640.00	0.309659
7645.00	0.335906
7650.00	0.336644
7655.00	0.327625
7660.00	0.293982
7665.00	0.285709
7670.00	0.245695
7675.00	0.23873
7680.00	0.249185
7685.00	0.242751
7690.00	0.212314
7695.00	0.187562
7700.00	0.161764
7705.00	0.161431
7710.00	0.158491
7715.00	0.13384
7720.00	0.144222
7725.00	0.165888
7730.00	0.230278
7735.00	0.279427
7740.00	0.381754
7745.00	0.52138
7750.00	0.696335
7755.00	0.828268
7760.00	0.968133
7765.00	1.17851
7770.00	1.36345
7775.00	1.52197
7780.00	1.65144
7785.00	1.79965
7790.00	1.91015
7795.00	2.01489
7800.00	2.12851
7805.00	2.19732
7810.00	2.24693
7815.00	2.29687
7820.00	2.34796
7825.00	2.41156
7830.00	2.46351
7835.00	2.51555
7840.00	2.54918
7845.00	2.53896
7850.00	2.58609
7855.00	2.61971
7860.00	2.64645
7865.00	2.66699
7870.00	2.67491
7875.00	2.66092
7880.00	2.66153
7885.00	2.65064
7890.00	2.61619
7895.00	2.62567
7900.00	2.59724
7905.00	2.57781
7910.00	2.57969
7915.00	2.52329
7920.00	2.50861
7925.00	2.43819
7930.00	2.3801
7935.00	2.35862
7940.00	2.29352
7945.00	2.24197
7950.00	2.17268
7955.00	2.05488
7960.00	1.95678
7965.00	1.87729
7970.00	1.78198
7975.00	1.6698
7980.00	1.55123
7985.00	1.4674
7990.00	1.35147
7995.00	1.2797
8000.00	1.19838
8005.00	1.15336
8010.00	1.08115
8015.00	1.06634
8020.00	1.0442
8025.00	0.984674
8030.00	0.971586
8035.00	0.943083
8040.00	0.888384
8045.00	0.840035
8050.00	0.822927
8055.00	0.803129
8060.00	0.764186
8065.00	0.760824
8070.00	0.736674
8075.00	0.692933
8080.00	0.701098
8085.00	0.647712
8090.00	0.660399
8095.00	0.647171
8100.00	0.657271
8105.00	0.631153
8110.00	0.595324
8115.00	0.61325
8120.00	0.580972
8125.00	0.597692
8130.00	0.57049
8135.00	0.571535
8140.00	0.561912
8145.00	0.568216
8150.00	0.521956
8155.00	0.537536
8160.00	0.526033
8165.00	0.538564
8170.00	0.510234
8175.00	0.526106
8180.00	0.519266
8185.00	0.543917
8190.00	0.55378
8195.00	0.53273
8200.00	0.493541
8205.00	0.466192
8210.00	0.459182
8215.00	0.477518
8220.00	0.495782
8225.00	0.509578
8230.00	0.524636
8235.00	0.495058
8240.00	0.48252
8245.00	0.497643
8250.00	0.466363
8255.00	0.466378
8260.00	0.434703
8265.00	0.397394
8270.00	0.403426
8275.00	0.406213
8280.00	0.434248
8285.00	0.418109
8290.00	0.363975
8295.00	0.325817
8300.00	0.324043
8305.00	0.334769
8310.00	0.318896
8315.00	0.323975
8320.00	0.285416
8325.00	0.293843
8330.00	0.326073
8335.00	0.31459
8340.00	0.317459
8345.00	0.327083
8350.00	0.27325
8355.00	0.240644
8360.00	0.210418
8365.00	0.210501
8370.00	0.23082
8375.00	0.227103
8380.00	0.2352
8385.00	0.238086
8390.00	0.252126
8395.00	0.217231
8400.00	0.209591
8405.00	0.203596
8410.00	0.213163
8415.00	0.224414
8420.00	0.220457
8425.00	0.253864
8430.00	0.264566
8435.00	0.258354
8440.00	0.299414
8445.00	0.303801
8450.00	0.315671
8455.00	0.31227
8460.00	0.360262
8465.00	0.356803
8470.00	0.355451
8475.00	0.350713
8480.00	0.390459
8485.00	0.391022
8490.00	0.386248
8495.00	0.381951
8500.00	0.392167
8505.00	0.400481
8510.00	0.380678
8515.00	0.358454
8520.00	0.342853
8525.00	0.367542
8530.00	0.369516
8535.00	0.358091
8540.00	0.338125
8545.00	0.330719
8550.00	0.340777
8555.00	0.341027
8560.00	0.315727
8565.00	0.31144
8570.00	0.304062
8575.00	0.308864
8580.00	0.295581
8585.00	0.299471
8590.00	0.300331
8595.00	0.32223
8600.00	0.321694
8605.00	0.303608
8610.00	0.279409
8615.00	0.271713
8620.00	0.246302
8625.00	0.219911
8630.00	0.188238
8635.00	0.189659
8640.00	0.15661
8645.00	0.149751
8650.00	0.159421
8655.00	0.14524
8660.00	0.128955
8665.00	0.0966952
8670.00	0.0570987
8675.00	0.0355452
8680.00	0.0768811
8685.00	0.0911981
8690.00	0.0970417
8695.00	0.0961396
8700.00	0.079484
8705.00	0.0961813
8710.00	0.094485
8715.00	0.104401
8720.00	0.0895599
8725.00	0.155421
8730.00	0.195332
8735.00	0.233892
8740.00	0.350456
8745.00	0.454482
8750.00	0.600919
8755.00	0.753836
8760.00	0.942514
8765.00	1.10352
8770.00	1.28188
8775.00	1.44592
8780.00	1.60588
8785.00	1.74192
8790.00	1.87404
8795.00	1.9903
8800.00	2.05093
8805.00	2.15919
8810.00	2.2267
8815.00	2.28657
8820.00	2.34486
8825.00	2.40349
8830.00	2.47561
8835.00	2.50531
8840.00	2.52412
8845.00	2.58066
8850.00	2.5937
8855.00	2.60103
8860.00	2.60939
8865.00	2.63628
8870.00	2.63583
8875.00	2.61871
8880.00	2.61738
8885.00	2.64523
8890.00	2.6342
8895.00	2.66213
8900.00	2.62301
8905.00	2.58252
8910.00	2.55312
8915.00	2.51874
8920.00	2.48076
8925.00	2.39992
8930.00	2.3835
8935.00	2.35288
8940.00	2.30067
8945.00	2.23344
8950.00	2.14037
8955.00	2.08301
8960.00	2.02434
8965.00	1.94162
8970.00	1.861
8975.00	1.75588
8980.00	1.6243
8985.00	1.50148
8990.00	1.41383
8995.00	1.33142
9000.00	1.22644
9005.00	1.15309
9010.00	1.08883
9015.00	1.03364
9020.00	0.962845
9025.00	0.861279
9030.00	0.789235
9035.00	0.763123
9040.00	0.702655
9045.00	0.667597
9050.00	0.667733
9055.00	0.611522
9060.00	0.564453
9065.00	0.55994
9070.00	0.525071
9075.00	0.490168
9080.00	0.472838
9085.00	0.432596
9090.00	0.421904
9095.00	0.402599
9100.00	0.384344
9105.00	0.374957
9110.00	0.360346
9115.00	0.346317
9120.00	0.353055
9125.00	0.369681
9130.00	0.359999
9135.00	0.366249
9140.00	0.363072
9145.00	0.367254
9150.00	0.371898
9155.00	0.321506
9160.00	0.3096
9165.00	0.295364
9170.00	0.289593
9175.00	0.299362
9180.00	0.289671
9185.00	0.257183
9190.00	0.238506
9195.00	0.223458
9200.00	0.186148
9205.00	0.200101
9210.00	0.210898
9215.00	0.210053
9220.00	0.227777
9225.00	0.2094
9230.00	0.201663
9235.00	0.204382
9240.00	0.184824
9245.00	0.192748
9250.00	0.184916
9255.00	0.163784
9260.00	0.148285
9265.00	0.135217
9270.00	0.103211
9275.00	0.108734
9280.00	0.120746
9285.00	0.158843
9290.00	0.167604
9295.00	0.183411
9300.00	0.140425
9305.00	0.113179
9310.00	0.075455
9315.00	0.0582272
9320.00	0.0383212
9325.00	0.0459317
9330.00	0.043099
9335.00	0.0616744
9340.00	0.0669496
9345.00	0.0716973
9350.00	0.0830119
9355.00	0.0940752
9360.00	0.0961103
9365.00	0.107624
9370.00	0.136471
9375.00	0.132506
9380.00	0.133339
9385.00	0.128807
9390.00	0.117687
9395.00	0.134965
9400.00	0.138192
9405.00	0.127014
9410.00	0.109031
9415.00	0.110451
9420.00	0.127572
9425.00	0.124497
9430.00	0.105886
9435.00	0.119063
9440.00	0.132683
9445.00	0.14318
9450.00	0.107737
9455.00	0.100484
9460.00	0.0675503
9465.00	0.072238
9470.00	0.0702954
9475.00	0.0931928
9480.00	0.101478
9485.00	0.0754862
9490.00	0.0600157
9495.00	0.0584152
9500.00	0.0472924
9505.00	0.0698495
9510.00	0.0769478
9515.00	0.060451
9520.00	0.0517653
9525.00	0.0835573
9530.00	0.0452747
9535.00	0.0944397
9540.00	0.0973186
9545.00	0.0972689
9550.00	0.100745
9555.00	0.0959518
9560.00	0.113643
9565.00	0.102279
9570.00	0.0638843
9575.00	0.0830218
9580.00	0.0615165
9585.00	0.103776
9590.00	0.0951589
9595.00	0.110289
9600.00	0.131827
9605.00	0.120405
9610.00	0.142693
9615.00	0.141626
9620.00	0.160031
9625.00	0.130825
9630.00	0.152071
9635.00	0.174712
9640.00	0.203012
9645.00	0.189752
9650.00	0.209506
9655.00	0.204399
9660.00	0.226209
9665.00	0.215911
9670.00	0.154711
9675.00	0.155083
9680.00	0.20559
9685.00	0.189432
9690.00	0.188973
9695.00	0.132227
9700.00	0.130447
9705.00	0.138527
9710.00	0.152841
9715.00	0.129635
9720.00	0.128114
9725.00	0.139068
9730.00	0.168292
9735.00	0.250045
9740.00	0.362353
9745.00	0.488075
9750.00	0.605626
9755.00	0.759833
9760.00	0.930307
9765.00	1.08285
9770.00	1.31169
9775.00	1.46218
9780.00	1.60115
9785.00	1.71742
9790.00	1.80446
9795.00	1.9312
9800.00	2.00743
9805.00	2.09011
9810.00	2.18389
9815.00	2.26477
9820.00	2.3182
9825.00	2.37508
9830.00	2.40604
9835.00	2.4295
9840.00	2.43828
9845.00	2.42243
9850.00	2.44865
9855.00	2.43704
9860.00	2.46004
9865.00	2.44817
9870.00	2.47093
9875.00	2.46942
9880.00	2.44076
9885.00	2.39649
9890.00	2.3857
9895.00	2.35398
9900.00	2.34215
9905.00	2.32535
9910.00	2.31022
9915.00	2.3371
9920.00	2.3384
9925.00	2.30261
9930.00	2.26423
9935.00	2.1848
9940.00	2.18813
9945.00	2.10311
9950.00	2.03187
9955.00	1.93431
[truncated: 56 more rows]
