# Supplementary material for: Abnormal developmental trajectory and vulnerability to cardiac arrhythmias in tetralogy of Fallot with DiGeorge syndrome
Source: Commun Biol. 2023 Sep 22;6:969. doi: 10.1038/s42003-023-05344-6 (PMC10516936; doi:10.1038/s42003-023-05344-6)
Supplement: Supplementary file 6 — Supplementary Data 3 [file 42003_2023_5344_MOESM6_ESM.zip › Supplementary Data3_CAS Measurement/Batch40/Control2_A1_5035/1B-wave.csv]

1B : V(t) = D'(t) / BackgroundImage *100
D'(t) = WaveFiltered Value( Pixel-Filter=(5 x 5) Tcnst-Filter=10)
average	1.00
frm num	2048
position	[61][82]
background	348.36
total pixel	25
time	value1
0.00	0
5.00	-0.17568
10.00	-0.326903
15.00	-0.404444
20.00	-0.49375
25.00	-0.577571
30.00	-0.636934
35.00	-0.657062
40.00	-0.667139
45.00	-0.665875
50.00	-0.692295
55.00	-0.713776
60.00	-0.734257
65.00	-0.773359
70.00	-0.778696
75.00	-0.794982
80.00	-0.824566
85.00	-0.868416
90.00	-0.929697
95.00	-0.972219
100.00	-1.05068
105.00	-1.12359
110.00	-1.22021
115.00	-1.26353
120.00	-1.28875
125.00	-1.33326
130.00	-1.42843
135.00	-1.51064
140.00	-1.61563
145.00	-1.75835
150.00	-1.91206
155.00	-2.02284
160.00	-2.20292
165.00	-2.30528
170.00	-2.41004
175.00	-2.55829
180.00	-2.69745
185.00	-2.78711
190.00	-2.88846
195.00	-2.97279
200.00	-3.08658
205.00	-3.17866
210.00	-3.27531
215.00	-3.40133
220.00	-3.54346
225.00	-3.72993
230.00	-3.86331
235.00	-3.99598
240.00	-4.15787
245.00	-4.30932
250.00	-4.45939
255.00	-4.55198
260.00	-4.69501
265.00	-4.79274
270.00	-4.95418
275.00	-5.06963
280.00	-5.20912
285.00	-5.32318
290.00	-5.50966
295.00	-5.58908
300.00	-5.68122
305.00	-5.78252
310.00	-5.90699
315.00	-6.07528
320.00	-6.19573
325.00	-6.27314
330.00	-6.41859
335.00	-6.55983
340.00	-6.67431
345.00	-6.79916
350.00	-6.94024
355.00	-7.12232
360.00	-7.29538
365.00	-7.48673
370.00	-7.56479
375.00	-7.75101
380.00	-7.8635
385.00	-8.01641
390.00	-8.10924
395.00	-8.23528
400.00	-8.38086
405.00	-8.54978
410.00	-8.69262
415.00	-8.79132
420.00	-8.90886
425.00	-9.02728
430.00	-9.14878
435.00	-9.2432
440.00	-9.35115
445.00	-9.43796
450.00	-9.51265
455.00	-9.65566
460.00	-9.75221
465.00	-9.87011
470.00	-9.94637
475.00	-10.0896
480.00	-10.1841
485.00	-10.2634
490.00	-10.3865
495.00	-10.488
500.00	-10.5519
505.00	-10.638
510.00	-10.7362
515.00	-10.8522
520.00	-10.9037
525.00	-10.9719
530.00	-11.0609
535.00	-11.1524
540.00	-11.2531
545.00	-11.4001
550.00	-11.5587
555.00	-11.6831
560.00	-11.7641
565.00	-11.9013
570.00	-12.0132
575.00	-12.0474
580.00	-12.1069
585.00	-12.1903
590.00	-12.2848
595.00	-12.3424
600.00	-12.401
605.00	-12.4963
610.00	-12.5833
615.00	-12.7017
620.00	-12.7807
625.00	-12.8644
630.00	-12.9363
635.00	-13.0447
640.00	-13.1216
645.00	-13.2068
650.00	-13.2514
655.00	-13.3191
660.00	-13.3777
665.00	-13.4901
670.00	-13.5592
675.00	-13.634
680.00	-13.7323
685.00	-13.7771
690.00	-13.8221
695.00	-13.9062
700.00	-13.9842
705.00	-14.0118
710.00	-14.0839
715.00	-14.1383
720.00	-14.208
725.00	-14.2179
730.00	-14.2877
735.00	-14.3447
740.00	-14.3731
745.00	-14.4515
750.00	-14.5335
755.00	-14.5212
760.00	-14.5399
765.00	-14.5649
770.00	-14.6298
775.00	-14.6618
780.00	-14.7113
785.00	-14.7134
790.00	-14.6957
795.00	-14.7303
800.00	-14.7029
805.00	-14.7058
810.00	-14.7555
815.00	-14.7646
820.00	-14.8222
825.00	-14.8534
830.00	-14.8757
835.00	-14.8911
840.00	-14.9177
845.00	-14.9519
850.00	-14.9403
855.00	-14.8815
860.00	-14.8804
865.00	-14.8632
870.00	-14.8581
875.00	-14.811
880.00	-14.7538
885.00	-14.6861
890.00	-14.6252
895.00	-14.4671
900.00	-14.1928
905.00	-13.9011
910.00	-13.5398
915.00	-13.1606
920.00	-12.6897
925.00	-12.1694
930.00	-11.6586
935.00	-11.1231
940.00	-10.5677
945.00	-9.9886
950.00	-9.41344
955.00	-8.85675
960.00	-8.33162
965.00	-7.83489
970.00	-7.36602
975.00	-6.89926
980.00	-6.47572
985.00	-6.08191
990.00	-5.69762
995.00	-5.3334
1000.00	-4.98033
1005.00	-4.69013
1010.00	-4.38991
1015.00	-4.10593
1020.00	-3.85035
1025.00	-3.62262
1030.00	-3.41307
1035.00	-3.21185
1040.00	-3.02271
1045.00	-2.84675
1050.00	-2.72972
1055.00	-2.58075
1060.00	-2.4375
1065.00	-2.30398
1070.00	-2.16659
1075.00	-2.08313
1080.00	-2.00801
1085.00	-1.97485
1090.00	-1.89564
1095.00	-1.87027
1100.00	-1.91289
1105.00	-1.90647
1110.00	-1.88461
1115.00	-1.87183
1120.00	-1.8454
1125.00	-1.8974
1130.00	-1.96716
1135.00	-2.04717
1140.00	-2.09506
1145.00	-2.15654
1150.00	-2.27043
1155.00	-2.37523
1160.00	-2.46151
1165.00	-2.51505
1170.00	-2.62753
1175.00	-2.77241
1180.00	-2.84078
1185.00	-2.92988
1190.00	-2.99744
1195.00	-3.08006
1200.00	-3.2302
1205.00	-3.33547
1210.00	-3.47041
1215.00	-3.60448
1220.00	-3.74811
1225.00	-3.89804
1230.00	-4.03872
1235.00	-4.17567
1240.00	-4.3127
1245.00	-4.50492
1250.00	-4.65726
1255.00	-4.74728
1260.00	-4.8616
1265.00	-4.99778
1270.00	-5.10198
1275.00	-5.24972
1280.00	-5.4091
1285.00	-5.56057
1290.00	-5.68312
1295.00	-5.85428
1300.00	-5.99339
1305.00	-6.12662
1310.00	-6.24539
1315.00	-6.33391
1320.00	-6.40094
1325.00	-6.46586
1330.00	-6.53807
1335.00	-6.65703
1340.00	-6.77557
1345.00	-6.89949
1350.00	-7.02823
1355.00	-7.19577
1360.00	-7.32819
1365.00	-7.47607
1370.00	-7.5839
1375.00	-7.68554
1380.00	-7.79309
1385.00	-7.94959
1390.00	-8.03189
1395.00	-8.14384
1400.00	-8.27331
1405.00	-8.37261
1410.00	-8.53316
1415.00	-8.6237
1420.00	-8.75226
1425.00	-8.83696
1430.00	-8.9396
1435.00	-9.0136
1440.00	-9.13532
1445.00	-9.25406
1450.00	-9.35517
1455.00	-9.53345
1460.00	-9.66748
1465.00	-9.80649
1470.00	-9.92815
1475.00	-10.0572
1480.00	-10.1939
1485.00	-10.2792
1490.00	-10.4064
1495.00	-10.5174
1500.00	-10.6174
1505.00	-10.7176
1510.00	-10.8331
1515.00	-10.9727
1520.00	-11.0868
1525.00	-11.2102
1530.00	-11.2845
1535.00	-11.325
1540.00	-11.3855
1545.00	-11.51
1550.00	-11.614
1555.00	-11.6755
1560.00	-11.7756
1565.00	-11.8818
1570.00	-11.9371
1575.00	-12.0306
1580.00	-12.0378
1585.00	-12.0971
1590.00	-12.1688
1595.00	-12.262
1600.00	-12.3333
1605.00	-12.3941
1610.00	-12.4809
1615.00	-12.536
1620.00	-12.6018
1625.00	-12.6701
1630.00	-12.7511
1635.00	-12.8263
1640.00	-12.8917
1645.00	-12.9736
1650.00	-13.0679
1655.00	-13.1987
1660.00	-13.2946
1665.00	-13.3338
1670.00	-13.3783
1675.00	-13.4723
1680.00	-13.5558
1685.00	-13.6091
1690.00	-13.6743
1695.00	-13.7387
1700.00	-13.7933
1705.00	-13.8171
1710.00	-13.8799
1715.00	-13.9547
1720.00	-13.9934
1725.00	-14.0053
1730.00	-14.0607
1735.00	-14.1508
1740.00	-14.2192
1745.00	-14.2383
1750.00	-14.3348
1755.00	-14.3343
1760.00	-14.3488
1765.00	-14.3687
1770.00	-14.42
1775.00	-14.4305
1780.00	-14.4388
1785.00	-14.4601
1790.00	-14.4987
1795.00	-14.4555
1800.00	-14.5325
1805.00	-14.5696
1810.00	-14.6307
1815.00	-14.6523
1820.00	-14.7165
1825.00	-14.7192
1830.00	-14.6711
1835.00	-14.6921
1840.00	-14.7282
1845.00	-14.7412
1850.00	-14.7655
1855.00	-14.7955
1860.00	-14.7639
1865.00	-14.7721
1870.00	-14.7727
1875.00	-14.7009
1880.00	-14.6443
1885.00	-14.5129
1890.00	-14.3454
1895.00	-14.1532
1900.00	-13.8781
1905.00	-13.6064
1910.00	-13.2792
1915.00	-12.9181
1920.00	-12.4679
1925.00	-11.9445
1930.00	-11.4298
1935.00	-10.8988
1940.00	-10.3268
1945.00	-9.79017
1950.00	-9.22337
1955.00	-8.69718
1960.00	-8.21097
1965.00	-7.70794
1970.00	-7.23798
1975.00	-6.75416
1980.00	-6.31069
1985.00	-5.94946
1990.00	-5.59105
1995.00	-5.22829
2000.00	-4.973
2005.00	-4.62038
2010.00	-4.3478
2015.00	-4.04277
2020.00	-3.71772
2025.00	-3.48374
2030.00	-3.3386
2035.00	-3.11038
2040.00	-2.91876
2045.00	-2.76352
2050.00	-2.60774
2055.00	-2.45949
2060.00	-2.32951
2065.00	-2.24698
2070.00	-2.11988
2075.00	-2.04568
2080.00	-1.94331
2085.00	-1.89595
2090.00	-1.85448
2095.00	-1.84356
2100.00	-1.85211
2105.00	-1.84717
2110.00	-1.84732
2115.00	-1.85435
2120.00	-1.85722
2125.00	-1.88163
2130.00	-1.90589
2135.00	-1.93921
2140.00	-1.9956
2145.00	-2.10492
2150.00	-2.24579
2155.00	-2.3163
2160.00	-2.35795
2165.00	-2.45744
2170.00	-2.53895
2175.00	-2.63756
2180.00	-2.71598
2185.00	-2.82445
2190.00	-2.99211
2195.00	-3.09708
2200.00	-3.21911
2205.00	-3.32779
2210.00	-3.40838
2215.00	-3.55784
2220.00	-3.74172
2225.00	-3.88311
2230.00	-4.03791
2235.00	-4.18643
2240.00	-4.33272
2245.00	-4.44371
2250.00	-4.52408
2255.00	-4.61249
2260.00	-4.72422
2265.00	-4.85462
2270.00	-5.00298
2275.00	-5.12618
2280.00	-5.24165
2285.00	-5.35131
2290.00	-5.53038
2295.00	-5.68236
2300.00	-5.77092
2305.00	-5.88277
2310.00	-6.02592
2315.00	-6.15475
2320.00	-6.26037
2325.00	-6.39332
2330.00	-6.51986
2335.00	-6.6659
2340.00	-6.83063
2345.00	-6.93182
2350.00	-7.04011
2355.00	-7.1479
2360.00	-7.27132
2365.00	-7.41455
2370.00	-7.53198
2375.00	-7.63996
2380.00	-7.72107
2385.00	-7.88707
2390.00	-8.04107
2395.00	-8.13259
2400.00	-8.23562
2405.00	-8.38232
2410.00	-8.48449
2415.00	-8.61664
2420.00	-8.75279
2425.00	-8.88681
2430.00	-8.98447
2435.00	-9.09417
2440.00	-9.22391
2445.00	-9.36479
2450.00	-9.51799
2455.00	-9.64324
2460.00	-9.77778
2465.00	-9.87819
2470.00	-10.0455
2475.00	-10.1628
2480.00	-10.3257
2485.00	-10.3691
2490.00	-10.4609
2495.00	-10.5458
2500.00	-10.6073
2505.00	-10.7132
2510.00	-10.7775
2515.00	-10.8537
2520.00	-10.9235
2525.00	-11.0563
2530.00	-11.1379
2535.00	-11.2596
2540.00	-11.4082
2545.00	-11.4834
2550.00	-11.5751
2555.00	-11.6566
2560.00	-11.7333
2565.00	-11.8173
2570.00	-11.8688
2575.00	-11.9702
2580.00	-12.0787
2585.00	-12.1661
2590.00	-12.2964
2595.00	-12.3596
2600.00	-12.4017
2605.00	-12.4762
2610.00	-12.5893
2615.00	-12.6634
2620.00	-12.7715
2625.00	-12.8608
2630.00	-12.9618
2635.00	-13.0435
2640.00	-13.109
2645.00	-13.1771
2650.00	-13.2338
2655.00	-13.3079
2660.00	-13.3412
2665.00	-13.4435
2670.00	-13.4966
2675.00	-13.565
2680.00	-13.6334
2685.00	-13.7123
2690.00	-13.7718
2695.00	-13.7415
2700.00	-13.7383
2705.00	-13.8032
2710.00	-13.9145
2715.00	-13.9847
2720.00	-14.0606
2725.00	-14.0898
2730.00	-14.1494
2735.00	-14.1939
2740.00	-14.2466
2745.00	-14.3295
2750.00	-14.356
2755.00	-14.3982
2760.00	-14.4051
2765.00	-14.4447
2770.00	-14.4895
2775.00	-14.5057
2780.00	-14.5203
2785.00	-14.4944
2790.00	-14.5124
2795.00	-14.5022
2800.00	-14.5102
2805.00	-14.5186
2810.00	-14.5307
2815.00	-14.5428
2820.00	-14.5973
2825.00	-14.6716
2830.00	-14.7167
2835.00	-14.7251
2840.00	-14.735
2845.00	-14.7151
2850.00	-14.7099
2855.00	-14.7144
2860.00	-14.7368
2865.00	-14.7398
2870.00	-14.7516
2875.00	-14.7244
2880.00	-14.6723
2885.00	-14.5462
2890.00	-14.4063
2895.00	-14.238
2900.00	-13.9865
2905.00	-13.7223
2910.00	-13.341
2915.00	-12.8819
2920.00	-12.4032
2925.00	-11.9299
2930.00	-11.4281
2935.00	-10.9364
2940.00	-10.3767
2945.00	-9.81437
2950.00	-9.27042
2955.00	-8.73607
2960.00	-8.24827
2965.00	-7.72084
2970.00	-7.26337
2975.00	-6.79539
2980.00	-6.34435
2985.00	-5.89363
2990.00	-5.51325
2995.00	-5.18353
3000.00	-4.85464
3005.00	-4.52189
3010.00	-4.24768
3015.00	-4.00318
3020.00	-3.70276
3025.00	-3.51391
3030.00	-3.23141
3035.00	-3.00817
3040.00	-2.81184
3045.00	-2.64203
3050.00	-2.4938
3055.00	-2.4201
3060.00	-2.29406
3065.00	-2.18293
3070.00	-2.05764
3075.00	-1.97589
3080.00	-1.91838
3085.00	-1.885
3090.00	-1.87333
3095.00	-1.8146
3100.00	-1.81341
3105.00	-1.79397
3110.00	-1.78911
3115.00	-1.84903
3120.00	-1.8754
3125.00	-1.87617
3130.00	-1.92739
3135.00	-1.92067
3140.00	-1.92265
3145.00	-1.97496
3150.00	-2.04615
3155.00	-2.16649
3160.00	-2.22427
3165.00	-2.29464
3170.00	-2.40735
3175.00	-2.49157
3180.00	-2.58344
3185.00	-2.68679
3190.00	-2.80851
3195.00	-2.96743
3200.00	-3.11621
3205.00	-3.23747
3210.00	-3.36958
3215.00	-3.49076
3220.00	-3.60443
3225.00	-3.70672
3230.00	-3.83324
3235.00	-3.95055
3240.00	-4.1009
3245.00	-4.24771
3250.00	-4.37065
3255.00	-4.51115
3260.00	-4.63645
3265.00	-4.78711
3270.00	-4.9273
3275.00	-5.05347
3280.00	-5.16587
3285.00	-5.33478
3290.00	-5.44202
3295.00	-5.61317
3300.00	-5.75458
3305.00	-5.91629
3310.00	-6.05034
3315.00	-6.24563
3320.00	-6.38465
3325.00	-6.51435
3330.00	-6.65635
3335.00	-6.75544
3340.00	-6.84462
3345.00	-6.95704
3350.00	-7.07658
3355.00	-7.21862
3360.00	-7.30052
3365.00	-7.42361
3370.00	-7.52406
3375.00	-7.62709
3380.00	-7.7646
3385.00	-7.91706
3390.00	-8.02328
3395.00	-8.15562
3400.00	-8.2862
3405.00	-8.42325
3410.00	-8.5707
3415.00	-8.65749
3420.00	-8.74363
3425.00	-8.91416
3430.00	-9.01712
3435.00	-9.08911
3440.00	-9.19295
3445.00	-9.31855
3450.00	-9.46489
3455.00	-9.57937
3460.00	-9.69733
3465.00	-9.77594
3470.00	-9.88802
3475.00	-10.0142
3480.00	-10.1461
3485.00	-10.2016
3490.00	-10.2757
3495.00	-10.3975
3500.00	-10.4899
3505.00	-10.5398
3510.00	-10.6249
3515.00	-10.6865
3520.00	-10.7259
3525.00	-10.8406
3530.00	-10.9817
3535.00	-11.0834
3540.00	-11.1991
3545.00	-11.3147
3550.00	-11.374
3555.00	-11.4824
3560.00	-11.6156
3565.00	-11.6666
3570.00	-11.7572
3575.00	-11.8251
3580.00	-11.9424
3585.00	-12.0606
3590.00	-12.1715
3595.00	-12.268
3600.00	-12.3513
3605.00	-12.3953
3610.00	-12.4785
3615.00	-12.6028
3620.00	-12.7009
3625.00	-12.7398
3630.00	-12.7668
3635.00	-12.8714
3640.00	-12.953
3645.00	-13.0298
3650.00	-13.1151
3655.00	-13.217
3660.00	-13.2686
3665.00	-13.3782
3670.00	-13.4791
3675.00	-13.5711
3680.00	-13.6826
3685.00	-13.7588
3690.00	-13.8768
3695.00	-13.9864
3700.00	-14.038
3705.00	-14.1074
3710.00	-14.1698
3715.00	-14.2146
3720.00	-14.2812
3725.00	-14.3217
3730.00	-14.3524
3735.00	-14.3628
3740.00	-14.4295
3745.00	-14.4655
3750.00	-14.4922
3755.00	-14.5621
3760.00	-14.6077
3765.00	-14.5983
3770.00	-14.6151
3775.00	-14.6096
3780.00	-14.6264
3785.00	-14.6255
3790.00	-14.6637
3795.00	-14.6636
3800.00	-14.7095
3805.00	-14.7002
3810.00	-14.747
3815.00	-14.7742
3820.00	-14.778
3825.00	-14.7619
3830.00	-14.7945
3835.00	-14.825
3840.00	-14.8421
3845.00	-14.807
3850.00	-14.788
3855.00	-14.7743
3860.00	-14.7563
3865.00	-14.7734
3870.00	-14.7635
3875.00	-14.7902
3880.00	-14.7867
3885.00	-14.741
3890.00	-14.639
3895.00	-14.545
3900.00	-14.2938
3905.00	-13.9828
3910.00	-13.6524
3915.00	-13.2735
3920.00	-12.8751
3925.00	-12.4315
3930.00	-11.9175
3935.00	-11.3814
3940.00	-10.8426
3945.00	-10.3107
3950.00	-9.77909
3955.00	-9.22603
3960.00	-8.70186
3965.00	-8.22897
3970.00	-7.69772
3975.00	-7.22879
3980.00	-6.79067
3985.00	-6.34814
3990.00	-5.94987
3995.00	-5.58682
4000.00	-5.25205
4005.00	-4.95534
4010.00	-4.68486
4015.00	-4.44258
4020.00	-4.15563
4025.00	-3.94216
4030.00	-3.71214
4035.00	-3.54416
4040.00	-3.33902
4045.00	-3.16702
4050.00	-3.00877
4055.00	-2.81927
4060.00	-2.68891
4065.00	-2.57274
4070.00	-2.50148
4075.00	-2.43046
4080.00	-2.36653
4085.00	-2.29752
4090.00	-2.25608
4095.00	-2.28309
4100.00	-2.24309
4105.00	-2.19331
4110.00	-2.21167
4115.00	-2.21096
4120.00	-2.21147
4125.00	-2.23146
4130.00	-2.30685
4135.00	-2.35174
4140.00	-2.3933
4145.00	-2.48121
4150.00	-2.59249
4155.00	-2.68001
4160.00	-2.80126
4165.00	-2.85527
4170.00	-2.90618
4175.00	-2.9784
4180.00	-3.06982
4185.00	-3.16701
4190.00	-3.27746
4195.00	-3.38145
4200.00	-3.47619
4205.00	-3.58672
4210.00	-3.66897
4215.00	-3.81074
4220.00	-3.88207
4225.00	-4.04961
4230.00	-4.19236
4235.00	-4.34839
4240.00	-4.49571
4245.00	-4.65126
4250.00	-4.7591
4255.00	-4.86765
4260.00	-5.02045
4265.00	-5.14994
4270.00	-5.3147
4275.00	-5.4538
4280.00	-5.55373
4285.00	-5.68156
4290.00	-5.78397
4295.00	-5.9037
4300.00	-6.00572
4305.00	-6.1561
4310.00	-6.35229
4315.00	-6.49442
4320.00	-6.61774
4325.00	-6.76662
4330.00	-6.90865
4335.00	-7.025
4340.00	-7.17679
4345.00	-7.28699
4350.00	-7.41832
4355.00	-7.52963
4360.00	-7.64014
4365.00	-7.73041
4370.00	-7.85644
4375.00	-7.99283
4380.00	-8.07195
4385.00	-8.23502
4390.00	-8.38522
4395.00	-8.55026
4400.00	-8.68157
4405.00	-8.79401
4410.00	-8.90209
4415.00	-9.01774
4420.00	-9.12297
4425.00	-9.2349
4430.00	-9.38616
4435.00	-9.49244
4440.00	-9.63058
4445.00	-9.78246
4450.00	-9.85255
4455.00	-9.96846
4460.00	-10.0728
4465.00	-10.1816
4470.00	-10.3208
4475.00	-10.445
4480.00	-10.5465
4485.00	-10.6676
4490.00	-10.8111
4495.00	-10.9046
4500.00	-11.0049
4505.00	-11.0905
4510.00	-11.155
4515.00	-11.2291
4520.00	-11.2877
4525.00	-11.3152
4530.00	-11.3882
4535.00	-11.4424
4540.00	-11.5555
4545.00	-11.7158
4550.00	-11.8452
4555.00	-11.9605
4560.00	-12.1124
4565.00	-12.2136
4570.00	-12.3093
4575.00	-12.4184
4580.00	-12.4832
4585.00	-12.5944
4590.00	-12.7484
4595.00	-12.8251
4600.00	-12.9182
4605.00	-12.9882
4610.00	-13.0833
4615.00	-13.1712
4620.00	-13.2262
4625.00	-13.332
4630.00	-13.3951
4635.00	-13.5127
4640.00	-13.5657
4645.00	-13.6318
4650.00	-13.6867
4655.00	-13.7384
4660.00	-13.7953
4665.00	-13.8614
4670.00	-13.9243
4675.00	-14.0188
4680.00	-14.066
4685.00	-14.0947
4690.00	-14.1378
4695.00	-14.2018
4700.00	-14.202
4705.00	-14.2974
4710.00	-14.3512
4715.00	-14.3755
4720.00	-14.4307
4725.00	-14.4286
4730.00	-14.4785
4735.00	-14.4946
4740.00	-14.5517
4745.00	-14.5835
4750.00	-14.619
4755.00	-14.6647
4760.00	-14.6691
4765.00	-14.6984
4770.00	-14.7201
4775.00	-14.7063
4780.00	-14.7388
4785.00	-14.7473
4790.00	-14.7756
4795.00	-14.7528
4800.00	-14.799
4805.00	-14.8118
4810.00	-14.7521
4815.00	-14.7857
4820.00	-14.7665
4825.00	-14.8067
4830.00	-14.8474
4835.00	-14.8428
4840.00	-14.9523
4845.00	-14.9578
4850.00	-14.9513
4855.00	-14.9603
4860.00	-14.9501
4865.00	-14.8984
4870.00	-14.8829
4875.00	-14.8862
4880.00	-14.8627
4885.00	-14.7911
4890.00	-14.6749
4895.00	-14.4716
4900.00	-14.237
4905.00	-13.8743
4910.00	-13.5409
4915.00	-13.1089
4920.00	-12.6821
4925.00	-12.22
4930.00	-11.7248
4935.00	-11.1816
4940.00	-10.6846
4945.00	-10.0709
4950.00	-9.55062
4955.00	-8.99515
4960.00	-8.49981
4965.00	-7.95985
4970.00	-7.45208
4975.00	-6.96981
4980.00	-6.47492
4985.00	-6.03871
4990.00	-5.64381
4995.00	-5.27463
5000.00	-4.90448
5005.00	-4.57593
5010.00	-4.28713
5015.00	-4.05706
5020.00	-3.81555
5025.00	-3.55686
5030.00	-3.30566
5035.00	-3.11174
5040.00	-2.90161
5045.00	-2.76187
5050.00	-2.61084
5055.00	-2.40372
5060.00	-2.24258
5065.00	-2.18137
5070.00	-2.06887
5075.00	-1.99862
5080.00	-1.91244
5085.00	-1.81535
5090.00	-1.79342
5095.00	-1.79779
5100.00	-1.80633
5105.00	-1.84616
5110.00	-1.89578
5115.00	-1.91977
5120.00	-2.00911
5125.00	-2.09526
5130.00	-2.17165
5135.00	-2.22891
5140.00	-2.34475
5145.00	-2.41685
5150.00	-2.50701
5155.00	-2.60423
5160.00	-2.67449
5165.00	-2.80089
5170.00	-2.93876
5175.00	-3.05136
5180.00	-3.1527
5185.00	-3.26687
5190.00	-3.40981
5195.00	-3.48449
5200.00	-3.59304
5205.00	-3.67696
5210.00	-3.79841
5215.00	-3.90313
5220.00	-4.03182
5225.00	-4.23376
5230.00	-4.39828
5235.00	-4.5119
5240.00	-4.62564
5245.00	-4.74294
5250.00	-4.84965
5255.00	-4.98359
5260.00	-5.13628
5265.00	-5.26222
5270.00	-5.40887
5275.00	-5.49377
5280.00	-5.65515
5285.00	-5.78662
5290.00	-5.93709
5295.00	-6.02084
5300.00	-6.15707
5305.00	-6.27853
5310.00	-6.41885
5315.00	-6.58303
5320.00	-6.68601
5325.00	-6.82921
5330.00	-6.99139
5335.00	-7.16721
5340.00	-7.25885
5345.00	-7.40103
5350.00	-7.52325
5355.00	-7.66885
5360.00	-7.82055
5365.00	-7.94216
5370.00	-8.03898
5375.00	-8.19501
5380.00	-8.28376
5385.00	-8.36594
5390.00	-8.46975
5395.00	-8.64471
5400.00	-8.73901
5405.00	-8.90886
5410.00	-9.09043
5415.00	-9.17231
5420.00	-9.32294
5425.00	-9.4677
5430.00	-9.58305
5435.00	-9.71097
5440.00	-9.82381
5445.00	-10
5450.00	-10.1391
5455.00	-10.2022
5460.00	-10.3084
5465.00	-10.4568
5470.00	-10.6122
5475.00	-10.729
5480.00	-10.8044
5485.00	-10.9135
5490.00	-11.0198
5495.00	-11.0672
5500.00	-11.1833
5505.00	-11.2959
5510.00	-11.3605
5515.00	-11.4795
5520.00	-11.5774
5525.00	-11.6746
5530.00	-11.7507
5535.00	-11.8284
5540.00	-11.8891
5545.00	-11.9586
5550.00	-12.0396
5555.00	-12.1355
5560.00	-12.2366
5565.00	-12.353
5570.00	-12.4267
5575.00	-12.4746
5580.00	-12.5453
5585.00	-12.6365
5590.00	-12.7255
5595.00	-12.7815
5600.00	-12.8468
5605.00	-12.9503
5610.00	-13.0561
5615.00	-13.1318
5620.00	-13.2643
5625.00	-13.333
5630.00	-13.4327
5635.00	-13.5098
5640.00	-13.5573
5645.00	-13.6335
5650.00	-13.7054
5655.00	-13.8195
5660.00	-13.9418
5665.00	-13.9967
5670.00	-14.1058
5675.00	-14.1684
5680.00	-14.2408
5685.00	-14.3163
5690.00	-14.3797
5695.00	-14.4586
5700.00	-14.5399
5705.00	-14.5878
5710.00	-14.632
5715.00	-14.6868
5720.00	-14.7292
5725.00	-14.7857
5730.00	-14.8136
5735.00	-14.8514
5740.00	-14.9049
5745.00	-14.9772
5750.00	-15.0204
5755.00	-15.0776
5760.00	-15.1212
5765.00	-15.1316
5770.00	-15.1869
5775.00	-15.2275
5780.00	-15.2515
5785.00	-15.2627
5790.00	-15.2762
5795.00	-15.2413
5800.00	-15.2604
5805.00	-15.2282
5810.00	-15.2521
5815.00	-15.2758
5820.00	-15.3133
5825.00	-15.2793
5830.00	-15.2842
5835.00	-15.299
5840.00	-15.2481
5845.00	-15.2447
5850.00	-15.2634
5855.00	-15.2677
5860.00	-15.2842
5865.00	-15.2737
5870.00	-15.2953
5875.00	-15.2688
5880.00	-15.2898
5885.00	-15.2213
5890.00	-15.0702
5895.00	-14.8423
5900.00	-14.5821
5905.00	-14.2572
5910.00	-13.8856
5915.00	-13.4719
5920.00	-13.0536
5925.00	-12.5842
5930.00	-12.0158
5935.00	-11.5089
5940.00	-10.9448
5945.00	-10.3601
5950.00	-9.81556
5955.00	-9.25426
5960.00	-8.71694
5965.00	-8.20005
5970.00	-7.71074
5975.00	-7.3071
5980.00	-6.88182
5985.00	-6.45658
5990.00	-6.03713
5995.00	-5.69751
6000.00	-5.31377
6005.00	-4.99367
6010.00	-4.68721
6015.00	-4.48718
6020.00	-4.21643
6025.00	-3.97621
6030.00	-3.77609
6035.00	-3.59253
6040.00	-3.40666
6045.00	-3.19689
6050.00	-2.96906
6055.00	-2.77205
6060.00	-2.62575
6065.00	-2.47915
6070.00	-2.37132
6075.00	-2.29723
6080.00	-2.20989
6085.00	-2.20707
6090.00	-2.18386
6095.00	-2.12163
6100.00	-2.06678
6105.00	-2.03808
6110.00	-2.01799
6115.00	-2.04584
6120.00	-2.13635
6125.00	-2.19485
6130.00	-2.23716
6135.00	-2.27295
6140.00	-2.38323
6145.00	-2.45264
6150.00	-2.55873
6155.00	-2.66341
6160.00	-2.75991
6165.00	-2.88351
6170.00	-2.98785
6175.00	-3.11047
6180.00	-3.2392
6185.00	-3.35391
6190.00	-3.47436
6195.00	-3.56096
6200.00	-3.68368
6205.00	-3.77231
6210.00	-3.8739
6215.00	-3.98369
6220.00	-4.06414
6225.00	-4.19165
6230.00	-4.34316
6235.00	-4.47148
6240.00	-4.55712
6245.00	-4.72145
6250.00	-4.84524
6255.00	-4.98421
6260.00	-5.15292
6265.00	-5.29901
6270.00	-5.47183
6275.00	-5.61474
6280.00	-5.76747
6285.00	-5.84981
6290.00	-5.95951
6295.00	-6.07662
6300.00	-6.16938
6305.00	-6.34358
6310.00	-6.49691
6315.00	-6.63721
6320.00	-6.80711
6325.00	-6.92557
6330.00	-7.03219
6335.00	-7.18211
6340.00	-7.28948
6345.00	-7.41941
6350.00	-7.56736
6355.00	-7.71888
6360.00	-7.88051
6365.00	-7.97545
6370.00	-8.1229
6375.00	-8.2671
6380.00	-8.39342
6385.00	-8.5542
6390.00	-8.64492
6395.00	-8.86207
6400.00	-8.9599
6405.00	-9.06058
6410.00	-9.22353
6415.00	-9.35297
6420.00	-9.43156
6425.00	-9.53675
6430.00	-9.65897
6435.00	-9.76438
6440.00	-9.89255
6445.00	-10.0217
6450.00	-10.1161
6455.00	-10.2343
6460.00	-10.3855
6465.00	-10.4769
6470.00	-10.5613
6475.00	-10.6741
6480.00	-10.7239
6485.00	-10.8262
6490.00	-10.9458
6495.00	-11.0993
6500.00	-11.1985
6505.00	-11.3325
6510.00	-11.4279
6515.00	-11.5045
6520.00	-11.6068
6525.00	-11.6828
6530.00	-11.7661
6535.00	-11.8399
6540.00	-11.896
6545.00	-11.9855
6550.00	-12.0868
6555.00	-12.1986
6560.00	-12.2544
6565.00	-12.3678
6570.00	-12.4343
6575.00	-12.594
6580.00	-12.7125
6585.00	-12.8341
6590.00	-12.9251
6595.00	-12.9898
6600.00	-13.032
6605.00	-13.1262
6610.00	-13.18
6615.00	-13.2387
6620.00	-13.3283
6625.00	-13.3825
6630.00	-13.4589
6635.00	-13.5426
6640.00	-13.6822
6645.00	-13.825
6650.00	-13.8755
6655.00	-13.9979
6660.00	-14.1127
6665.00	-14.1562
6670.00	-14.223
6675.00	-14.3049
6680.00	-14.3705
6685.00	-14.4377
6690.00	-14.474
6695.00	-14.5032
6700.00	-14.58
6705.00	-14.648
6710.00	-14.6943
6715.00	-14.767
6720.00	-14.8232
6725.00	-14.8531
6730.00	-14.8743
6735.00	-14.9301
6740.00	-14.9631
6745.00	-15.0065
6750.00	-15.0376
6755.00	-15.1701
6760.00	-15.2101
6765.00	-15.2622
6770.00	-15.2792
6775.00	-15.3244
6780.00	-15.3352
6785.00	-15.3472
6790.00	-15.3499
6795.00	-15.3811
6800.00	-15.3713
6805.00	-15.3855
6810.00	-15.3775
6815.00	-15.414
6820.00	-15.4354
6825.00	-15.4339
6830.00	-15.4728
6835.00	-15.4871
6840.00	-15.5287
6845.00	-15.5202
6850.00	-15.4988
6855.00	-15.4566
6860.00	-15.4312
6865.00	-15.3704
6870.00	-15.3203
6875.00	-15.2902
6880.00	-15.2757
6885.00	-15.188
6890.00	-15.0689
6895.00	-14.933
6900.00	-14.681
6905.00	-14.3623
6910.00	-13.9916
6915.00	-13.6052
6920.00	-13.1277
6925.00	-12.6508
6930.00	-12.1401
6935.00	-11.576
6940.00	-11.0155
6945.00	-10.4421
6950.00	-9.89051
6955.00	-9.38487
6960.00	-8.89649
6965.00	-8.38921
6970.00	-7.91313
6975.00	-7.42954
6980.00	-6.99891
6985.00	-6.62397
6990.00	-6.26356
6995.00	-5.91393
7000.00	-5.59696
7005.00	-5.28988
7010.00	-4.97676
7015.00	-4.68921
7020.00	-4.42353
7025.00	-4.16604
7030.00	-3.94234
7035.00	-3.70312
7040.00	-3.51653
7045.00	-3.34859
7050.00	-3.19171
7055.00	-3.0264
7060.00	-2.87648
7065.00	-2.78518
7070.00	-2.72712
7075.00	-2.66913
7080.00	-2.54804
7085.00	-2.48614
7090.00	-2.43962
7095.00	-2.41267
7100.00	-2.40335
7105.00	-2.434
7110.00	-2.49029
7115.00	-2.55014
7120.00	-2.62467
7125.00	-2.63663
7130.00	-2.67151
7135.00	-2.68797
7140.00	-2.75216
7145.00	-2.79042
7150.00	-2.83977
7155.00	-2.87845
7160.00	-2.95459
7165.00	-3.06331
7170.00	-3.17264
7175.00	-3.25037
7180.00	-3.33066
7185.00	-3.46838
7190.00	-3.5728
7195.00	-3.74026
7200.00	-3.92198
7205.00	-4.05108
7210.00	-4.22698
7215.00	-4.33362
7220.00	-4.43534
7225.00	-4.53377
7230.00	-4.66485
7235.00	-4.79315
7240.00	-4.94766
7245.00	-5.08558
7250.00	-5.22807
7255.00	-5.33564
7260.00	-5.50136
7265.00	-5.67346
7270.00	-5.78817
7275.00	-5.89944
7280.00	-6.07308
7285.00	-6.15127
7290.00	-6.25034
7295.00	-6.41644
7300.00	-6.5556
7305.00	-6.66706
7310.00	-6.74671
7315.00	-6.89877
7320.00	-7.02185
7325.00	-7.15328
7330.00	-7.30028
7335.00	-7.42454
7340.00	-7.5513
7345.00	-7.70787
7350.00	-7.8373
7355.00	-7.96527
7360.00	-8.08274
7365.00	-8.17928
7370.00	-8.31669
7375.00	-8.42083
7380.00	-8.55016
7385.00	-8.68722
7390.00	-8.84961
7395.00	-8.95673
7400.00	-9.07954
7405.00	-9.23371
7410.00	-9.36327
7415.00	-9.43739
7420.00	-9.56151
7425.00	-9.63074
7430.00	-9.7229
7435.00	-9.7978
7440.00	-9.89507
7445.00	-10.0193
7450.00	-10.0945
7455.00	-10.239
7460.00	-10.3461
7465.00	-10.4586
7470.00	-10.5449
7475.00	-10.6777
7480.00	-10.7846
7485.00	-10.906
7490.00	-10.9407
7495.00	-11.0362
7500.00	-11.1348
7505.00	-11.2224
7510.00	-11.3827
7515.00	-11.5213
7520.00	-11.623
7525.00	-11.749
7530.00	-11.8441
7535.00	-11.9204
7540.00	-12.0489
7545.00	-12.1335
7550.00	-12.2521
7555.00	-12.337
7560.00	-12.4284
7565.00	-12.5519
7570.00	-12.6746
7575.00	-12.7334
7580.00	-12.8322
7585.00	-12.9131
7590.00	-13.018
7595.00	-13.109
7600.00	-13.1175
7605.00	-13.2146
7610.00	-13.2446
7615.00	-13.3244
7620.00	-13.4032
7625.00	-13.458
7630.00	-13.5211
7635.00	-13.5767
7640.00	-13.7117
7645.00	-13.7632
7650.00	-13.8544
7655.00	-13.9639
7660.00	-14.0625
7665.00	-14.2076
7670.00	-14.2864
7675.00	-14.3596
7680.00	-14.4359
7685.00	-14.4781
7690.00	-14.5058
7695.00	-14.5468
7700.00	-14.6135
7705.00	-14.6736
7710.00	-14.7231
7715.00	-14.7584
7720.00	-14.7408
7725.00	-14.7732
7730.00	-14.7966
7735.00	-14.8533
7740.00	-14.9238
7745.00	-14.9621
7750.00	-15.0114
7755.00	-15.0673
7760.00	-15.1371
7765.00	-15.2022
7770.00	-15.3067
7775.00	-15.3009
7780.00	-15.3715
7785.00	-15.3971
7790.00	-15.4546
7795.00	-15.4971
7800.00	-15.5067
7805.00	-15.4912
7810.00	-15.5083
7815.00	-15.5306
7820.00	-15.5173
7825.00	-15.4709
7830.00	-15.5061
7835.00	-15.5263
7840.00	-15.479
7845.00	-15.4755
7850.00	-15.4665
7855.00	-15.4275
7860.00	-15.467
7865.00	-15.4108
7870.00	-15.3635
7875.00	-15.3383
7880.00	-15.2765
7885.00	-15.1359
7890.00	-15.0507
7895.00	-14.8638
7900.00	-14.6497
7905.00	-14.3686
7910.00	-14.0639
7915.00	-13.6254
7920.00	-13.2022
7925.00	-12.6846
7930.00	-12.1349
7935.00	-11.5598
7940.00	-11.0021
7945.00	-10.4335
7950.00	-9.85978
7955.00	-9.32965
7960.00	-8.80661
7965.00	-8.26123
7970.00	-7.8301
7975.00	-7.39386
7980.00	-6.97598
7985.00	-6.57578
7990.00	-6.20526
7995.00	-5.81093
8000.00	-5.46408
8005.00	-5.10713
8010.00	-4.8054
8015.00	-4.5235
8020.00	-4.28473
8025.00	-4.04571
8030.00	-3.8329
8035.00	-3.63562
8040.00	-3.41559
8045.00	-3.28645
8050.00	-3.13464
8055.00	-2.93714
8060.00	-2.8283
8065.00	-2.73837
8070.00	-2.66548
8075.00	-2.5792
8080.00	-2.51304
8085.00	-2.45579
8090.00	-2.41689
8095.00	-2.38533
8100.00	-2.38448
8105.00	-2.33664
8110.00	-2.40037
8115.00	-2.45658
8120.00	-2.4842
8125.00	-2.48839
8130.00	-2.56565
8135.00	-2.65586
8140.00	-2.76919
8145.00	-2.88497
8150.00	-2.98572
8155.00	-3.0477
8160.00	-3.11381
8165.00	-3.22268
8170.00	-3.32411
8175.00	-3.42459
8180.00	-3.5242
8185.00	-3.62878
8190.00	-3.71027
8195.00	-3.82609
8200.00	-3.91886
8205.00	-4.02645
8210.00	-4.16118
8215.00	-4.2767
8220.00	-4.40822
8225.00	-4.61271
8230.00	-4.70718
8235.00	-4.85881
8240.00	-4.94131
8245.00	-5.08789
8250.00	-5.24508
8255.00	-5.39459
8260.00	-5.52455
8265.00	-5.5887
8270.00	-5.69581
8275.00	-5.79335
8280.00	-5.91329
8285.00	-6.03387
8290.00	-6.20669
8295.00	-6.30827
8300.00	-6.40427
8305.00	-6.54465
8310.00	-6.64572
8315.00	-6.83085
8320.00	-6.99631
8325.00	-7.09815
8330.00	-7.23458
8335.00	-7.35049
8340.00	-7.44561
8345.00	-7.57716
8350.00	-7.68292
8355.00	-7.78499
8360.00	-7.92164
8365.00	-8.10662
8370.00	-8.19618
8375.00	-8.33649
8380.00	-8.49147
8385.00	-8.60455
8390.00	-8.77751
8395.00	-8.93661
8400.00	-9.05455
8405.00	-9.19284
8410.00	-9.31845
8415.00	-9.41084
8420.00	-9.52843
8425.00	-9.60096
8430.00	-9.68691
8435.00	-9.83201
8440.00	-9.97178
8445.00	-10.093
8450.00	-10.2227
8455.00	-10.374
8460.00	-10.4825
8465.00	-10.5905
8470.00	-10.7325
8475.00	-10.873
8480.00	-10.9867
8485.00	-11.0673
8490.00	-11.1811
8495.00	-11.279
8500.00	-11.3614
8505.00	-11.4492
8510.00	-11.526
8515.00	-11.5929
8520.00	-11.6806
8525.00	-11.7629
8530.00	-11.8405
8535.00	-11.9138
8540.00	-12.0337
8545.00	-12.1462
8550.00	-12.1878
8555.00	-12.2573
8560.00	-12.3486
8565.00	-12.4847
8570.00	-12.6004
8575.00	-12.6907
8580.00	-12.7788
8585.00	-12.8708
8590.00	-12.9742
8595.00	-13.0788
8600.00	-13.189
8605.00	-13.2939
8610.00	-13.3642
8615.00	-13.4447
8620.00	-13.5022
8625.00	-13.5621
8630.00	-13.648
8635.00	-13.7713
8640.00	-13.8651
8645.00	-13.907
8650.00	-13.9631
8655.00	-13.9883
8660.00	-14.0144
8665.00	-14.077
8670.00	-14.1275
8675.00	-14.2167
8680.00	-14.3038
8685.00	-14.3684
8690.00	-14.4381
8695.00	-14.4985
8700.00	-14.5597
8705.00	-14.6068
8710.00	-14.6193
8715.00	-14.6191
8720.00	-14.6533
8725.00	-14.7507
8730.00	-14.7902
8735.00	-14.8039
8740.00	-14.8495
8745.00	-14.9135
8750.00	-14.9241
8755.00	-14.991
8760.00	-15.011
8765.00	-15.0944
8770.00	-15.1064
8775.00	-15.1574
8780.00	-15.1757
8785.00	-15.1726
8790.00	-15.1963
8795.00	-15.2142
8800.00	-15.2107
8805.00	-15.2352
8810.00	-15.2342
8815.00	-15.2563
8820.00	-15.2946
8825.00	-15.2946
8830.00	-15.3095
8835.00	-15.3597
8840.00	-15.3256
8845.00	-15.3202
8850.00	-15.336
8855.00	-15.325
8860.00	-15.307
8865.00	-15.2828
8870.00	-15.2518
8875.00	-15.2216
8880.00	-15.2209
8885.00	-15.1284
8890.00	-14.9762
8895.00	-14.7795
8900.00	-14.5256
8905.00	-14.2557
8910.00	-13.9279
8915.00	-13.5398
8920.00	-13.1296
8925.00	-12.6216
8930.00	-12.084
8935.00	-11.5783
8940.00	-11.0118
8945.00	-10.4032
8950.00	-9.84746
8955.00	-9.29789
8960.00	-8.75851
8965.00	-8.26846
8970.00	-7.82857
8975.00	-7.42578
8980.00	-6.95534
8985.00	-6.56753
8990.00	-6.21621
8995.00	-5.88624
9000.00	-5.57434
9005.00	-5.23392
9010.00	-4.94936
9015.00	-4.66226
9020.00	-4.39238
9025.00	-4.17475
9030.00	-3.95133
9035.00	-3.71695
9040.00	-3.5106
9045.00	-3.30766
9050.00	-3.15602
9055.00	-3.01266
9060.00	-2.87099
9065.00	-2.75269
9070.00	-2.68869
9075.00	-2.5978
9080.00	-2.54815
9085.00	-2.5448
9090.00	-2.49011
9095.00	-2.52127
9100.00	-2.50683
9105.00	-2.50187
9110.00	-2.54793
9115.00	-2.56986
9120.00	-2.62979
9125.00	-2.68717
9130.00	-2.72847
9135.00	-2.81502
9140.00	-2.88948
9145.00	-2.96452
9150.00	-3.06076
9155.00	-3.18643
9160.00	-3.28
9165.00	-3.34355
9170.00	-3.41452
9175.00	-3.55303
9180.00	-3.60535
9185.00	-3.72823
9190.00	-3.80437
9195.00	-3.90274
9200.00	-3.99703
9205.00	-4.12322
9210.00	-4.24712
9215.00	-4.3816
9220.00	-4.51297
9225.00	-4.61627
9230.00	-4.77125
9235.00	-4.99225
9240.00	-5.08896
9245.00	-5.18059
9250.00	-5.31129
9255.00	-5.45532
9260.00	-5.64122
9265.00	-5.76604
9270.00	-5.87493
9275.00	-6.01427
9280.00	-6.13509
9285.00	-6.28745
9290.00	-6.46592
9295.00	-6.53583
9300.00	-6.65845
9305.00	-6.82623
9310.00	-6.96804
9315.00	-7.10371
9320.00	-7.22581
9325.00	-7.35178
9330.00	-7.50419
9335.00	-7.59083
9340.00	-7.72737
9345.00	-7.85256
9350.00	-7.98245
9355.00	-8.10853
9360.00	-8.25072
9365.00	-8.37868
9370.00	-8.47893
9375.00	-8.64263
9380.00	-8.78422
9385.00	-8.86113
9390.00	-8.9958
9395.00	-9.1216
9400.00	-9.24056
9405.00	-9.33728
9410.00	-9.44386
9415.00	-9.56389
9420.00	-9.73966
9425.00	-9.82552
9430.00	-9.98317
9435.00	-10.1136
9440.00	-10.2091
9445.00	-10.2802
9450.00	-10.4027
9455.00	-10.513
9460.00	-10.6581
9465.00	-10.7428
9470.00	-10.8547
9475.00	-11.0059
9480.00	-11.1006
9485.00	-11.2375
9490.00	-11.3837
9495.00	-11.4912
9500.00	-11.6063
9505.00	-11.703
9510.00	-11.7636
9515.00	-11.8537
9520.00	-11.9647
9525.00	-12.0818
9530.00	-12.1953
9535.00	-12.2675
9540.00	-12.3475
9545.00	-12.4734
9550.00	-12.5385
9555.00	-12.6499
9560.00	-12.7272
9565.00	-12.8415
9570.00	-12.9295
9575.00	-13.0145
9580.00	-13.1024
9585.00	-13.1735
9590.00	-13.2386
9595.00	-13.3294
9600.00	-13.3996
9605.00	-13.4318
9610.00	-13.4848
9615.00	-13.543
9620.00	-13.5895
9625.00	-13.6268
9630.00	-13.6673
9635.00	-13.6876
9640.00	-13.7886
9645.00	-13.8255
9650.00	-13.9001
9655.00	-13.9281
9660.00	-13.9924
9665.00	-14.1031
9670.00	-14.1591
9675.00	-14.2531
9680.00	-14.3136
9685.00	-14.383
9690.00	-14.4259
9695.00	-14.5013
9700.00	-14.6048
9705.00	-14.6956
9710.00	-14.7612
9715.00	-14.7996
9720.00	-14.9099
9725.00	-14.9576
9730.00	-15.0005
9735.00	-15.0092
9740.00	-15.0515
9745.00	-15.0471
9750.00	-15.0707
9755.00	-15.1321
9760.00	-15.1576
9765.00	-15.2298
9770.00	-15.265
9775.00	-15.284
9780.00	-15.3241
9785.00	-15.2683
9790.00	-15.2962
9795.00	-15.3316
9800.00	-15.3084
9805.00	-15.3219
9810.00	-15.3697
9815.00	-15.3473
9820.00	-15.2949
9825.00	-15.3339
9830.00	-15.3438
9835.00	-15.3515
9840.00	-15.3573
9845.00	-15.3808
9850.00	-15.4308
9855.00	-15.3793
9860.00	-15.3914
9865.00	-15.4346
9870.00	-15.424
9875.00	-15.4053
9880.00	-15.3414
9885.00	-15.2874
9890.00	-15.1434
9895.00	-14.9679
9900.00	-14.6882
9905.00	-14.3585
9910.00	-13.9836
9915.00	-13.6026
9920.00	-13.146
9925.00	-12.7075
9930.00	-12.1946
9935.00	-11.6135
9940.00	-11.0768
9945.00	-10.4847
9950.00	-9.88864
9955.00	-9.33955
[truncated: 56 more rows]
