# Supplementary material for: Abnormal developmental trajectory and vulnerability to cardiac arrhythmias in tetralogy of Fallot with DiGeorge syndrome
Source: Commun Biol. 2023 Sep 22;6:969. doi: 10.1038/s42003-023-05344-6 (PMC10516936; doi:10.1038/s42003-023-05344-6)
Supplement: Supplementary file 6 — Supplementary Data 3 [file 42003_2023_5344_MOESM6_ESM.zip › Supplementary Data3_CAS Measurement/Batch40/Control2_A2_4965/1A-wave.csv]

1A : V(t) = D'(t) / BackgroundImage *100
D'(t) = WaveFiltered Value( Pixel-Filter=(5 x 5) Tcnst-Filter=10)
average	1.00
frm num	2048
position	[94][64]
background	354.96
total pixel	25
time	value1
0.00	2.46788
5.00	2.27857
10.00	2.02817
15.00	1.81409
20.00	1.55492
25.00	1.32393
30.00	1.15209
35.00	1.02562
40.00	0.912912
45.00	0.754008
50.00	0.605359
55.00	0.535808
60.00	0.44166
65.00	0.369321
70.00	0.197163
75.00	0.123356
80.00	0.0715791
85.00	0.000188617
90.00	-0.0674435
95.00	-0.0877445
100.00	-0.131934
105.00	-0.130009
110.00	-0.171099
115.00	-0.206953
120.00	-0.233587
125.00	-0.283476
130.00	-0.276539
135.00	-0.331148
140.00	-0.358885
145.00	-0.389483
150.00	-0.388849
155.00	-0.435607
160.00	-0.437122
165.00	-0.422709
170.00	-0.460447
175.00	-0.40088
180.00	-0.393472
185.00	-0.3992
190.00	-0.403229
195.00	-0.423758
200.00	-0.434346
205.00	-0.410068
210.00	-0.422025
215.00	-0.466593
220.00	-0.469517
225.00	-0.477782
230.00	-0.440146
235.00	-0.443461
240.00	-0.467855
245.00	-0.452622
250.00	-0.442294
255.00	-0.421729
260.00	-0.429139
265.00	-0.454965
270.00	-0.446656
275.00	-0.448193
280.00	-0.432673
285.00	-0.426593
290.00	-0.392948
295.00	-0.411125
300.00	-0.370012
305.00	-0.396117
310.00	-0.34749
315.00	-0.328517
320.00	-0.332853
325.00	-0.370562
330.00	-0.369566
335.00	-0.3867
340.00	-0.394232
345.00	-0.405519
350.00	-0.411169
355.00	-0.395971
360.00	-0.382292
365.00	-0.365474
370.00	-0.278217
375.00	-0.146721
380.00	-0.0689434
385.00	0.048386
390.00	0.157363
395.00	0.249808
400.00	0.344277
405.00	0.421411
410.00	0.481817
415.00	0.553085
420.00	0.609339
425.00	0.649825
430.00	0.691897
435.00	0.739903
440.00	0.761698
445.00	0.77568
450.00	0.805166
455.00	0.81142
460.00	0.822683
465.00	0.853103
470.00	0.883862
475.00	0.827029
480.00	0.811939
485.00	0.827658
490.00	0.824901
495.00	0.838196
500.00	0.818609
505.00	0.777316
510.00	0.791989
515.00	0.793926
520.00	0.760736
525.00	0.760164
530.00	0.743873
535.00	0.740479
540.00	0.734045
545.00	0.688812
550.00	0.690925
555.00	0.663527
560.00	0.614078
565.00	0.604507
570.00	0.58237
575.00	0.582731
580.00	0.562773
585.00	0.483957
590.00	0.463734
595.00	0.445533
600.00	0.412248
605.00	0.408211
610.00	0.439511
615.00	0.433874
620.00	0.382598
625.00	0.3218
630.00	0.267083
635.00	0.274181
640.00	0.267047
645.00	0.243723
650.00	0.18329
655.00	0.126647
660.00	0.0734143
665.00	0.0322662
670.00	-0.0070208
675.00	-0.0502673
680.00	-0.116235
685.00	-0.165463
690.00	-0.18047
695.00	-0.264969
700.00	-0.294817
705.00	-0.323933
710.00	-0.351265
715.00	-0.399528
720.00	-0.413666
725.00	-0.379061
730.00	-0.398626
735.00	-0.445534
740.00	-0.453944
745.00	-0.476163
750.00	-0.449957
755.00	-0.459052
760.00	-0.403005
765.00	-0.401019
770.00	-0.426276
775.00	-0.397171
780.00	-0.399149
785.00	-0.363742
790.00	-0.374697
795.00	-0.363146
800.00	-0.382048
805.00	-0.331448
810.00	-0.325348
815.00	-0.302956
820.00	-0.304213
825.00	-0.321121
830.00	-0.334084
835.00	-0.340117
840.00	-0.338785
845.00	-0.309414
850.00	-0.364116
855.00	-0.377287
860.00	-0.384634
865.00	-0.391246
870.00	-0.390436
875.00	-0.334489
880.00	-0.335974
885.00	-0.347452
890.00	-0.334117
895.00	-0.351416
900.00	-0.36135
905.00	-0.326341
910.00	-0.315118
915.00	-0.31854
920.00	-0.327254
925.00	-0.323828
930.00	-0.338774
935.00	-0.326308
940.00	-0.326357
945.00	-0.345558
950.00	-0.358331
955.00	-0.34729
960.00	-0.313688
965.00	-0.304857
970.00	-0.277752
975.00	-0.304067
980.00	-0.330005
985.00	-0.328557
990.00	-0.310351
995.00	-0.306361
1000.00	-0.311785
1005.00	-0.272719
1010.00	-0.282634
1015.00	-0.282543
1020.00	-0.255415
1025.00	-0.2603
1030.00	-0.211732
1035.00	-0.180417
1040.00	-0.188294
1045.00	-0.205525
1050.00	-0.17483
1055.00	-0.159601
1060.00	-0.145895
1065.00	-0.138066
1070.00	-0.126514
1075.00	-0.156684
1080.00	-0.160173
1085.00	-0.164439
1090.00	-0.194198
1095.00	-0.195062
1100.00	-0.17781
1105.00	-0.188201
1110.00	-0.190792
1115.00	-0.206646
1120.00	-0.223169
1125.00	-0.245927
1130.00	-0.228096
1135.00	-0.227824
1140.00	-0.269274
1145.00	-0.280661
1150.00	-0.258229
1155.00	-0.276355
1160.00	-0.274638
1165.00	-0.293377
1170.00	-0.28883
1175.00	-0.308404
1180.00	-0.338415
1185.00	-0.296685
1190.00	-0.300823
1195.00	-0.285391
1200.00	-0.28277
1205.00	-0.244351
1210.00	-0.22555
1215.00	-0.207503
1220.00	-0.232955
1225.00	-0.233324
1230.00	-0.207738
1235.00	-0.23542
1240.00	-0.245685
1245.00	-0.194071
1250.00	-0.167903
1255.00	-0.199569
1260.00	-0.251733
1265.00	-0.275015
1270.00	-0.258783
1275.00	-0.262204
1280.00	-0.279932
1285.00	-0.292507
1290.00	-0.258748
1295.00	-0.289218
1300.00	-0.308752
1305.00	-0.256466
1310.00	-0.273641
1315.00	-0.260927
1320.00	-0.260752
1325.00	-0.276372
1330.00	-0.333251
1335.00	-0.377682
1340.00	-0.360197
1345.00	-0.383903
1350.00	-0.339878
1355.00	-0.300256
1360.00	-0.306291
1365.00	-0.254251
1370.00	-0.178116
1375.00	-0.0521228
1380.00	0.0759203
1385.00	0.210316
1390.00	0.33578
1395.00	0.418271
1400.00	0.538716
1405.00	0.651624
1410.00	0.723942
1415.00	0.825088
1420.00	0.84738
1425.00	0.912518
1430.00	0.988046
1435.00	1.07067
1440.00	1.13376
1445.00	1.16801
1450.00	1.11882
1455.00	1.13766
1460.00	1.16588
1465.00	1.20931
1470.00	1.20219
1475.00	1.22622
1480.00	1.21854
1485.00	1.22628
1490.00	1.23887
1495.00	1.26036
1500.00	1.28194
1505.00	1.30588
1510.00	1.31502
1515.00	1.26015
1520.00	1.26711
1525.00	1.20914
1530.00	1.17499
1535.00	1.19497
1540.00	1.19605
1545.00	1.18463
1550.00	1.16871
1555.00	1.16791
1560.00	1.14127
1565.00	1.14547
1570.00	1.1053
1575.00	1.08379
1580.00	1.07908
1585.00	1.01287
1590.00	0.99272
1595.00	0.952046
1600.00	0.93685
1605.00	0.854434
1610.00	0.832097
1615.00	0.78044
1620.00	0.760994
1625.00	0.72997
1630.00	0.688526
1635.00	0.645592
1640.00	0.590048
1645.00	0.569357
1650.00	0.543974
1655.00	0.482815
1660.00	0.411996
1665.00	0.326848
1670.00	0.293036
1675.00	0.213023
1680.00	0.174817
1685.00	0.103245
1690.00	0.0793976
1695.00	0.0624427
1700.00	0.0268993
1705.00	-0.0028359
1710.00	-0.0149481
1715.00	-0.0675439
1720.00	-0.103611
1725.00	-0.0955039
1730.00	-0.0893342
1735.00	-0.102938
1740.00	-0.111802
1745.00	-0.11189
1750.00	-0.128874
1755.00	-0.145285
1760.00	-0.148787
1765.00	-0.159827
1770.00	-0.14159
1775.00	-0.112782
1780.00	-0.126295
1785.00	-0.132823
1790.00	-0.179265
1795.00	-0.183877
1800.00	-0.238737
1805.00	-0.206975
1810.00	-0.184024
1815.00	-0.216331
1820.00	-0.208221
1825.00	-0.193033
1830.00	-0.250358
1835.00	-0.203911
1840.00	-0.240992
1845.00	-0.198862
1850.00	-0.164326
1855.00	-0.177193
1860.00	-0.192153
1865.00	-0.185334
1870.00	-0.180323
1875.00	-0.211874
1880.00	-0.209843
1885.00	-0.226046
1890.00	-0.232741
1895.00	-0.236512
1900.00	-0.203846
1905.00	-0.229664
1910.00	-0.242758
1915.00	-0.22637
1920.00	-0.235286
1925.00	-0.226407
1930.00	-0.231938
1935.00	-0.250439
1940.00	-0.238918
1945.00	-0.244325
1950.00	-0.180452
1955.00	-0.200721
1960.00	-0.181776
1965.00	-0.195151
1970.00	-0.168874
1975.00	-0.155368
1980.00	-0.197302
1985.00	-0.209125
1990.00	-0.209623
1995.00	-0.248386
2000.00	-0.261862
2005.00	-0.25934
2010.00	-0.243548
2015.00	-0.259761
2020.00	-0.259703
2025.00	-0.308108
2030.00	-0.323499
2035.00	-0.305799
2040.00	-0.330437
2045.00	-0.34923
2050.00	-0.352621
2055.00	-0.368069
2060.00	-0.395494
2065.00	-0.417924
2070.00	-0.415573
2075.00	-0.384157
2080.00	-0.346868
2085.00	-0.351623
2090.00	-0.379566
2095.00	-0.360767
2100.00	-0.373146
2105.00	-0.378653
2110.00	-0.402767
2115.00	-0.391789
2120.00	-0.374021
2125.00	-0.410994
2130.00	-0.38229
2135.00	-0.411674
2140.00	-0.398679
2145.00	-0.380222
2150.00	-0.355722
2155.00	-0.344942
2160.00	-0.307067
2165.00	-0.30904
2170.00	-0.297293
2175.00	-0.308132
2180.00	-0.304364
2185.00	-0.300973
2190.00	-0.291159
2195.00	-0.26317
2200.00	-0.274041
2205.00	-0.24889
2210.00	-0.274711
2215.00	-0.329503
2220.00	-0.314583
2225.00	-0.3282
2230.00	-0.38215
2235.00	-0.413802
2240.00	-0.422005
2245.00	-0.397835
2250.00	-0.390731
2255.00	-0.334755
2260.00	-0.338467
2265.00	-0.312508
2270.00	-0.321825
2275.00	-0.349368
2280.00	-0.321192
2285.00	-0.286819
2290.00	-0.218696
2295.00	-0.245283
2300.00	-0.241038
2305.00	-0.247361
2310.00	-0.233893
2315.00	-0.165429
2320.00	-0.156774
2325.00	-0.118559
2330.00	-0.139383
2335.00	-0.114175
2340.00	-0.135438
2345.00	-0.128655
2350.00	-0.120297
2355.00	-0.134186
2360.00	-0.13429
2365.00	-0.090435
2370.00	-0.0419505
2375.00	0.0760603
2380.00	0.192412
2385.00	0.255434
2390.00	0.376386
2395.00	0.42439
2400.00	0.502528
2405.00	0.596517
2410.00	0.64392
2415.00	0.701232
2420.00	0.769716
2425.00	0.827971
2430.00	0.821802
2435.00	0.833153
2440.00	0.914364
2445.00	0.957027
2450.00	0.931191
2455.00	0.916954
2460.00	0.907522
2465.00	0.940727
2470.00	0.912014
2475.00	0.934628
2480.00	0.949347
2485.00	0.958086
2490.00	0.946794
2495.00	0.941138
2500.00	0.931541
2505.00	0.889097
2510.00	0.901607
2515.00	0.886948
2520.00	0.898546
2525.00	0.902223
2530.00	0.930324
2535.00	0.888002
2540.00	0.884845
2545.00	0.877496
2550.00	0.878771
2555.00	0.863014
2560.00	0.851088
2565.00	0.885429
2570.00	0.896052
2575.00	0.908994
2580.00	0.935291
2585.00	0.907121
2590.00	0.887403
2595.00	0.86853
2600.00	0.868447
2605.00	0.826678
2610.00	0.819511
2615.00	0.793905
2620.00	0.764097
2625.00	0.670784
2630.00	0.598071
2635.00	0.552914
2640.00	0.461562
2645.00	0.398502
2650.00	0.338368
2655.00	0.320308
2660.00	0.221791
2665.00	0.155663
2670.00	0.118686
2675.00	0.0730105
2680.00	0.0668364
2685.00	-0.00520676
2690.00	-0.0632842
2695.00	-0.0986507
2700.00	-0.123719
2705.00	-0.121489
2710.00	-0.167938
2715.00	-0.181571
2720.00	-0.227646
2725.00	-0.272495
2730.00	-0.292575
2735.00	-0.305012
2740.00	-0.267749
2745.00	-0.313095
2750.00	-0.325734
2755.00	-0.331475
2760.00	-0.34453
2765.00	-0.383325
2770.00	-0.415986
2775.00	-0.445381
2780.00	-0.445919
2785.00	-0.464433
2790.00	-0.496872
2795.00	-0.523813
2800.00	-0.568344
2805.00	-0.593772
2810.00	-0.587359
2815.00	-0.570318
2820.00	-0.552727
2825.00	-0.548164
2830.00	-0.564342
2835.00	-0.603693
2840.00	-0.598541
2845.00	-0.605173
2850.00	-0.576209
2855.00	-0.595216
2860.00	-0.603308
2865.00	-0.581291
2870.00	-0.600917
2875.00	-0.565617
2880.00	-0.575542
2885.00	-0.576586
2890.00	-0.58316
2895.00	-0.599218
2900.00	-0.580991
2905.00	-0.598394
2910.00	-0.615183
2915.00	-0.600994
2920.00	-0.596112
2925.00	-0.635667
2930.00	-0.628444
2935.00	-0.633213
2940.00	-0.626236
2945.00	-0.637987
2950.00	-0.623772
2955.00	-0.652672
2960.00	-0.651638
2965.00	-0.664229
2970.00	-0.663166
2975.00	-0.706157
2980.00	-0.699774
2985.00	-0.637685
2990.00	-0.631388
2995.00	-0.596421
3000.00	-0.581854
3005.00	-0.567618
3010.00	-0.554804
3015.00	-0.546653
3020.00	-0.528048
3025.00	-0.522573
3030.00	-0.506376
3035.00	-0.559412
3040.00	-0.541785
3045.00	-0.53719
3050.00	-0.540942
3055.00	-0.525162
3060.00	-0.532371
3065.00	-0.526463
3070.00	-0.562841
3075.00	-0.517826
3080.00	-0.493088
3085.00	-0.426876
3090.00	-0.405599
3095.00	-0.366166
3100.00	-0.327296
3105.00	-0.310343
3110.00	-0.298466
3115.00	-0.269746
3120.00	-0.225868
3125.00	-0.238215
3130.00	-0.231297
3135.00	-0.270146
3140.00	-0.247639
3145.00	-0.246539
3150.00	-0.21287
3155.00	-0.143127
3160.00	-0.133322
3165.00	-0.107594
3170.00	-0.052886
3175.00	-0.0757696
3180.00	-0.0760808
3185.00	-0.12369
3190.00	-0.103433
3195.00	-0.0874553
3200.00	-0.105755
3205.00	-0.124479
3210.00	-0.0770972
3215.00	-0.0738951
3220.00	-0.102566
3225.00	-0.112593
3230.00	-0.148663
3235.00	-0.16873
3240.00	-0.171015
3245.00	-0.18772
3250.00	-0.174582
3255.00	-0.202199
3260.00	-0.221421
3265.00	-0.195898
3270.00	-0.16842
3275.00	-0.118898
3280.00	-0.0224917
3285.00	0.00229521
3290.00	0.0155883
3295.00	0.0140295
3300.00	0.00586523
3305.00	0.0255627
3310.00	0.0523055
3315.00	0.0605976
3320.00	0.0567916
3325.00	0.0601276
3330.00	0.0552417
3335.00	0.0700015
3340.00	0.05624
3345.00	0.0449816
3350.00	0.0461179
3355.00	0.0798203
3360.00	0.0898684
3365.00	0.15751
3370.00	0.210499
3375.00	0.317914
3380.00	0.394304
3385.00	0.484466
3390.00	0.598291
3395.00	0.692846
3400.00	0.77231
3405.00	0.849463
3410.00	0.931296
3415.00	0.985789
3420.00	1.05286
3425.00	1.10196
3430.00	1.14389
3435.00	1.17938
3440.00	1.2147
3445.00	1.27128
3450.00	1.31093
3455.00	1.33309
3460.00	1.30346
3465.00	1.29482
3470.00	1.29605
3475.00	1.3197
3480.00	1.33085
3485.00	1.31383
3490.00	1.31317
3495.00	1.31821
3500.00	1.29569
3505.00	1.31262
3510.00	1.32898
3515.00	1.30877
3520.00	1.27819
3525.00	1.3025
3530.00	1.27592
3535.00	1.25313
3540.00	1.23262
3545.00	1.24796
3550.00	1.23811
3555.00	1.22135
3560.00	1.21867
3565.00	1.16779
3570.00	1.1299
3575.00	1.13298
3580.00	1.07377
3585.00	1.05429
3590.00	1.02887
3595.00	0.990216
3600.00	0.922747
3605.00	0.920623
3610.00	0.920966
3615.00	0.897609
3620.00	0.838274
3625.00	0.761208
3630.00	0.762843
3635.00	0.676416
3640.00	0.591871
3645.00	0.521415
3650.00	0.451244
3655.00	0.410627
3660.00	0.362803
3665.00	0.319761
3670.00	0.279897
3675.00	0.255288
3680.00	0.247789
3685.00	0.234279
3690.00	0.213105
3695.00	0.182779
3700.00	0.215211
3705.00	0.170026
3710.00	0.165419
3715.00	0.119578
3720.00	0.136919
3725.00	0.149146
3730.00	0.184941
3735.00	0.209269
3740.00	0.242432
3745.00	0.251996
3750.00	0.260603
3755.00	0.263842
3760.00	0.258868
3765.00	0.210444
3770.00	0.189399
3775.00	0.202012
3780.00	0.221252
3785.00	0.249837
3790.00	0.233868
3795.00	0.246542
3800.00	0.228649
3805.00	0.239591
3810.00	0.258453
3815.00	0.221339
3820.00	0.212728
3825.00	0.195963
3830.00	0.174113
3835.00	0.133037
3840.00	0.124241
3845.00	0.1321
3850.00	0.124525
3855.00	0.143625
3860.00	0.101091
3865.00	0.0560479
3870.00	0.0628389
3875.00	0.0351442
3880.00	0.0248684
3885.00	0.0370311
3890.00	0.013044
3895.00	0.0263892
3900.00	0.0846022
3905.00	0.100933
3910.00	0.0885864
3915.00	0.0808546
3920.00	0.107703
3925.00	0.135247
3930.00	0.104819
3935.00	0.0808141
3940.00	0.0614638
3945.00	0.0665863
3950.00	0.0700697
3955.00	0.0979962
3960.00	0.0960848
3965.00	0.0504159
3970.00	0.0115677
3975.00	-0.0155075
3980.00	-0.0376214
3985.00	-0.0248442
3990.00	-0.0178522
3995.00	-0.0645231
4000.00	-0.0637053
4005.00	-0.0922683
4010.00	-0.0819145
4015.00	-0.0782306
4020.00	-0.105341
4025.00	-0.109457
4030.00	-0.087242
4035.00	-0.0345692
4040.00	-0.00519383
4045.00	0.0223709
4050.00	0.0471791
4055.00	-0.0228983
4060.00	-0.0206085
4065.00	-0.00953254
4070.00	-0.0378784
4075.00	-0.0273292
4080.00	-0.067418
4085.00	-0.0663107
4090.00	-0.0484107
4095.00	-0.0706149
4100.00	-0.0612997
4105.00	-0.0743268
4110.00	-0.0601328
4115.00	-0.03947
4120.00	-0.0558069
4125.00	0.00724503
4130.00	0.07188
4135.00	0.0635651
4140.00	0.0898884
4145.00	0.0369509
4150.00	-0.0332306
4155.00	-0.0603335
4160.00	-0.103883
4165.00	-0.13519
4170.00	-0.103641
4175.00	-0.0639774
4180.00	-0.0463108
4185.00	-0.0428066
4190.00	-0.0734595
4195.00	-0.0818899
4200.00	-0.113142
4205.00	-0.11197
4210.00	-0.0849964
4215.00	-0.101288
4220.00	-0.108063
4225.00	-0.0882414
4230.00	-0.0850517
4235.00	-0.031471
4240.00	-0.0317046
4245.00	-0.0465643
4250.00	-0.0351466
4255.00	-0.030505
4260.00	-0.0206932
4265.00	-0.0558112
4270.00	-0.0784022
4275.00	-0.108876
4280.00	-0.0912272
4285.00	-0.100135
4290.00	-0.0799793
4295.00	-0.0978998
4300.00	-0.110648
4305.00	-0.115359
4310.00	-0.174817
4315.00	-0.137052
4320.00	-0.122219
4325.00	-0.085206
4330.00	-0.0969694
4335.00	-0.10981
4340.00	-0.0661494
4345.00	-0.000936305
4350.00	0.022822
4355.00	-0.0143938
4360.00	0.0895924
4365.00	0.133597
4370.00	0.211515
4375.00	0.310941
4380.00	0.356475
4385.00	0.459435
4390.00	0.587032
4395.00	0.701869
4400.00	0.744371
4405.00	0.813049
4410.00	0.84894
4415.00	0.859832
4420.00	0.938374
4425.00	1.02484
4430.00	1.09477
4435.00	1.15545
4440.00	1.19654
4445.00	1.22789
4450.00	1.26287
4455.00	1.2549
4460.00	1.27366
4465.00	1.28715
4470.00	1.26211
4475.00	1.30719
4480.00	1.27789
4485.00	1.3011
4490.00	1.32425
4495.00	1.371
4500.00	1.40744
4505.00	1.42108
4510.00	1.40744
4515.00	1.38727
4520.00	1.41645
4525.00	1.38637
4530.00	1.40775
4535.00	1.37966
4540.00	1.35326
4545.00	1.33062
4550.00	1.31813
4555.00	1.34183
4560.00	1.32259
4565.00	1.33007
4570.00	1.32327
4575.00	1.26757
4580.00	1.28168
4585.00	1.27634
4590.00	1.21857
4595.00	1.20039
4600.00	1.11641
4605.00	1.06787
4610.00	1.06927
4615.00	1.03897
4620.00	1.00719
4625.00	0.997752
4630.00	0.955448
4635.00	0.929771
4640.00	0.826651
4645.00	0.845406
4650.00	0.761992
4655.00	0.675651
4660.00	0.615974
4665.00	0.573534
4670.00	0.551114
4675.00	0.484734
4680.00	0.467813
4685.00	0.472869
4690.00	0.414313
4695.00	0.36612
4700.00	0.359934
4705.00	0.311545
4710.00	0.271375
4715.00	0.249872
4720.00	0.209109
4725.00	0.205101
4730.00	0.218398
4735.00	0.233745
4740.00	0.228401
4745.00	0.223591
4750.00	0.212501
4755.00	0.212662
4760.00	0.21506
4765.00	0.172143
4770.00	0.186482
4775.00	0.182483
4780.00	0.176631
4785.00	0.152206
4790.00	0.132478
4795.00	0.164306
4800.00	0.172667
4805.00	0.171176
4810.00	0.169835
4815.00	0.168628
4820.00	0.188953
4825.00	0.170057
4830.00	0.19362
4835.00	0.20581
4840.00	0.168326
4845.00	0.135717
4850.00	0.130034
4855.00	0.105761
4860.00	0.0726474
4865.00	0.0180534
4870.00	0.0320245
4875.00	0.0299489
4880.00	0.0404767
4885.00	0.056713
4890.00	0.0701988
4895.00	0.0857167
4900.00	0.0827794
4905.00	0.0575982
4910.00	0.0608535
4915.00	0.076179
4920.00	0.0629266
4925.00	0.0893137
4930.00	0.10292
4935.00	0.093755
4940.00	0.0415577
4945.00	0.0621935
4950.00	0.0593548
4955.00	0.0489118
4960.00	-0.0123238
4965.00	-0.0347561
4970.00	-0.0132502
4975.00	-0.00741767
4980.00	0.0102274
4985.00	0.0125853
4990.00	0.0440065
4995.00	0.0880621
5000.00	0.0420686
5005.00	0.0299735
5010.00	0.0731785
5015.00	0.0793833
5020.00	0.0860945
5025.00	0.0932615
5030.00	0.12563
5035.00	0.18068
5040.00	0.155851
5045.00	0.151535
5050.00	0.14427
5055.00	0.182806
5060.00	0.190444
5065.00	0.192811
5070.00	0.201702
5075.00	0.259287
5080.00	0.245754
5085.00	0.250478
5090.00	0.262617
5095.00	0.272416
5100.00	0.278981
5105.00	0.293904
5110.00	0.318605
5115.00	0.283364
5120.00	0.274184
5125.00	0.282826
5130.00	0.286096
5135.00	0.240583
5140.00	0.27625
5145.00	0.249752
5150.00	0.250695
5155.00	0.203088
5160.00	0.179399
5165.00	0.215549
5170.00	0.235689
5175.00	0.232404
5180.00	0.227194
5185.00	0.176302
5190.00	0.165433
5195.00	0.202981
5200.00	0.143242
5205.00	0.150328
5210.00	0.170229
5215.00	0.184759
5220.00	0.187694
5225.00	0.159909
5230.00	0.121381
5235.00	0.11375
5240.00	0.11139
5245.00	0.137439
5250.00	0.172151
5255.00	0.204519
5260.00	0.186321
5265.00	0.227414
5270.00	0.238479
5275.00	0.234915
5280.00	0.230581
5285.00	0.215411
5290.00	0.210773
5295.00	0.21336
5300.00	0.179629
5305.00	0.150397
5310.00	0.186067
5315.00	0.209155
5320.00	0.207397
5325.00	0.210322
5330.00	0.241126
5335.00	0.280119
5340.00	0.2476
5345.00	0.257773
5350.00	0.235377
5355.00	0.262549
5360.00	0.316303
5365.00	0.360174
5370.00	0.440226
5375.00	0.550587
5380.00	0.681465
5385.00	0.836442
5390.00	0.939861
5395.00	1.05886
5400.00	1.1513
5405.00	1.25479
5410.00	1.31525
5415.00	1.42488
5420.00	1.41874
5425.00	1.48309
5430.00	1.53875
5435.00	1.56405
5440.00	1.6364
5445.00	1.68912
5450.00	1.6915
5455.00	1.69251
5460.00	1.67313
5465.00	1.61738
5470.00	1.60327
5475.00	1.59507
5480.00	1.62713
5485.00	1.58612
5490.00	1.61232
5495.00	1.59871
5500.00	1.61463
5505.00	1.62671
5510.00	1.62519
5515.00	1.59
5520.00	1.58201
5525.00	1.53988
5530.00	1.52224
5535.00	1.50862
5540.00	1.44904
5545.00	1.445
5550.00	1.38276
5555.00	1.31097
5560.00	1.3275
5565.00	1.35138
5570.00	1.31203
5575.00	1.26196
5580.00	1.27888
5585.00	1.231
5590.00	1.24088
5595.00	1.23736
5600.00	1.19364
5605.00	1.18809
5610.00	1.14929
5615.00	1.13127
5620.00	1.06322
5625.00	1.04592
5630.00	0.962741
5635.00	0.899147
5640.00	0.874592
5645.00	0.816432
5650.00	0.767468
5655.00	0.73467
5660.00	0.675853
5665.00	0.640947
5670.00	0.601644
5675.00	0.558383
5680.00	0.53297
5685.00	0.507846
5690.00	0.510025
5695.00	0.492829
5700.00	0.475099
5705.00	0.453507
5710.00	0.458867
5715.00	0.455802
5720.00	0.453043
5725.00	0.452814
5730.00	0.425563
5735.00	0.41456
5740.00	0.412545
5745.00	0.356641
5750.00	0.292804
5755.00	0.290569
5760.00	0.332506
5765.00	0.354473
5770.00	0.333675
5775.00	0.344256
5780.00	0.303069
5785.00	0.338122
5790.00	0.369669
5795.00	0.352986
5800.00	0.351494
5805.00	0.316345
5810.00	0.320771
5815.00	0.287567
5820.00	0.25881
5825.00	0.252086
5830.00	0.221243
5835.00	0.183342
5840.00	0.215718
5845.00	0.177243
5850.00	0.16628
5855.00	0.180078
5860.00	0.150801
5865.00	0.134594
5870.00	0.127896
5875.00	0.0824268
5880.00	0.0877068
5885.00	0.0575252
5890.00	0.0269812
5895.00	0.0783737
5900.00	0.073917
5905.00	0.0856824
5910.00	0.0714797
5915.00	0.101519
5920.00	0.100382
5925.00	0.0937246
5930.00	0.118159
5935.00	0.130008
5940.00	0.167717
5945.00	0.184752
5950.00	0.167403
5955.00	0.126998
5960.00	0.108664
5965.00	0.104559
5970.00	0.101991
5975.00	0.0962998
5980.00	0.0675127
5985.00	0.0314624
5990.00	0.0181741
5995.00	0.043402
6000.00	0.067234
6005.00	0.136012
6010.00	0.111142
6015.00	0.087632
6020.00	0.0675999
6025.00	0.0439366
6030.00	0.0575732
6035.00	0.0597041
6040.00	0.0593681
6045.00	0.0951261
6050.00	0.113786
6055.00	0.0945189
6060.00	0.0918284
6065.00	0.0939144
6070.00	0.0912843
6075.00	0.0934247
6080.00	0.0705596
6085.00	0.0860414
6090.00	0.0537726
6095.00	0.0529029
6100.00	0.0408513
6105.00	0.058177
6110.00	0.0737702
6115.00	0.0562512
6120.00	0.0472454
6125.00	0.0639317
6130.00	0.0654268
6135.00	0.0746605
6140.00	0.071702
6145.00	0.10848
6150.00	0.143835
6155.00	0.151989
6160.00	0.15482
6165.00	0.167511
6170.00	0.175551
6175.00	0.186168
6180.00	0.206992
6185.00	0.241511
6190.00	0.227502
6195.00	0.245319
6200.00	0.254594
6205.00	0.282098
6210.00	0.252762
6215.00	0.209455
6220.00	0.222316
6225.00	0.248541
6230.00	0.243971
6235.00	0.204924
6240.00	0.157386
6245.00	0.145028
6250.00	0.146302
6255.00	0.160971
6260.00	0.129097
6265.00	0.143233
6270.00	0.149194
6275.00	0.111737
6280.00	0.0645024
6285.00	0.0907319
6290.00	0.0613748
6295.00	0.0304458
6300.00	0.0420507
6305.00	0.102078
6310.00	0.125677
6315.00	0.0793027
6320.00	0.065738
6325.00	0.02085
6330.00	0.0232726
6335.00	0.0761628
6340.00	0.0719272
6345.00	0.048958
6350.00	0.0418085
6355.00	0.0500234
6360.00	0.0912234
6365.00	0.0854818
6370.00	0.145674
6375.00	0.240414
6380.00	0.3516
6385.00	0.498995
6390.00	0.610241
6395.00	0.68557
6400.00	0.778158
6405.00	0.902055
6410.00	1.00567
6415.00	1.10795
6420.00	1.0997
6425.00	1.15876
6430.00	1.22657
6435.00	1.26168
6440.00	1.30454
6445.00	1.34537
6450.00	1.36747
6455.00	1.42906
6460.00	1.45181
6465.00	1.45763
6470.00	1.47301
6475.00	1.46319
6480.00	1.47125
6485.00	1.51119
6490.00	1.52685
6495.00	1.55222
6500.00	1.51419
6505.00	1.50476
6510.00	1.47711
6515.00	1.48942
6520.00	1.43964
6525.00	1.4895
6530.00	1.46564
6535.00	1.43402
6540.00	1.44275
6545.00	1.44609
6550.00	1.43333
6555.00	1.36099
6560.00	1.32068
6565.00	1.27763
6570.00	1.20509
6575.00	1.20741
6580.00	1.2264
6585.00	1.16912
6590.00	1.19645
6595.00	1.17823
6600.00	1.14154
6605.00	1.14571
6610.00	1.12805
6615.00	1.15611
6620.00	1.11149
6625.00	1.08035
6630.00	1.04782
6635.00	1.03093
6640.00	0.926711
6645.00	0.896019
6650.00	0.825574
6655.00	0.768935
6660.00	0.772051
6665.00	0.732033
6670.00	0.693763
6675.00	0.67397
6680.00	0.633618
6685.00	0.575891
6690.00	0.530697
6695.00	0.469739
6700.00	0.388959
6705.00	0.377108
6710.00	0.355174
6715.00	0.316276
6720.00	0.313947
6725.00	0.328755
6730.00	0.340955
6735.00	0.307986
6740.00	0.263665
6745.00	0.288009
6750.00	0.290761
6755.00	0.345074
6760.00	0.36353
6765.00	0.37338
6770.00	0.411543
6775.00	0.425606
6780.00	0.393188
6785.00	0.368519
6790.00	0.359839
6795.00	0.391468
6800.00	0.425569
6805.00	0.455133
6810.00	0.46371
6815.00	0.454527
6820.00	0.458657
6825.00	0.443217
6830.00	0.448479
6835.00	0.405884
6840.00	0.422767
6845.00	0.424439
6850.00	0.430451
6855.00	0.464035
6860.00	0.484118
6865.00	0.476274
6870.00	0.498513
6875.00	0.475707
6880.00	0.49575
6885.00	0.5059
6890.00	0.500385
6895.00	0.470631
6900.00	0.46977
6905.00	0.473503
6910.00	0.418265
6915.00	0.446305
6920.00	0.4614
6925.00	0.437797
6930.00	0.439093
6935.00	0.449274
6940.00	0.348003
6945.00	0.336867
6950.00	0.35389
6955.00	0.328643
6960.00	0.331839
6965.00	0.361761
6970.00	0.345869
6975.00	0.348469
6980.00	0.335033
6985.00	0.364636
6990.00	0.36874
6995.00	0.391591
7000.00	0.416665
7005.00	0.414439
7010.00	0.374122
7015.00	0.338964
7020.00	0.330986
7025.00	0.294506
7030.00	0.235757
7035.00	0.24148
7040.00	0.254519
7045.00	0.264001
7050.00	0.269154
7055.00	0.318867
7060.00	0.330929
7065.00	0.327135
7070.00	0.32372
7075.00	0.286841
7080.00	0.287456
7085.00	0.282375
7090.00	0.26766
7095.00	0.28597
7100.00	0.285545
7105.00	0.25699
7110.00	0.223403
7115.00	0.230362
7120.00	0.262543
7125.00	0.266715
7130.00	0.219759
7135.00	0.21356
7140.00	0.191077
7145.00	0.204649
7150.00	0.194326
7155.00	0.231238
7160.00	0.191211
7165.00	0.217165
7170.00	0.23827
7175.00	0.229093
7180.00	0.205057
7185.00	0.227373
7190.00	0.184352
7195.00	0.160282
7200.00	0.162284
7205.00	0.13704
7210.00	0.171793
7215.00	0.186166
7220.00	0.169803
7225.00	0.133666
7230.00	0.130441
7235.00	0.168107
7240.00	0.177215
7245.00	0.173016
7250.00	0.166983
7255.00	0.155919
7260.00	0.126805
7265.00	0.163707
7270.00	0.140575
7275.00	0.0960918
7280.00	0.110147
7285.00	0.132939
7290.00	0.120772
7295.00	0.0884109
7300.00	0.0942194
7305.00	0.0960663
7310.00	0.120266
7315.00	0.136412
7320.00	0.127278
7325.00	0.140469
7330.00	0.142198
7335.00	0.141501
7340.00	0.135239
7345.00	0.132984
7350.00	0.135462
7355.00	0.180514
7360.00	0.23233
7365.00	0.249665
7370.00	0.330626
7375.00	0.440678
7380.00	0.539725
7385.00	0.608583
7390.00	0.71225
7395.00	0.810059
7400.00	0.956684
7405.00	1.05597
7410.00	1.15434
7415.00	1.24625
7420.00	1.28164
7425.00	1.35857
7430.00	1.39851
7435.00	1.4446
7440.00	1.48607
7445.00	1.53467
7450.00	1.59419
7455.00	1.61845
7460.00	1.61888
7465.00	1.64631
7470.00	1.68339
7475.00	1.68859
7480.00	1.74173
7485.00	1.758
7490.00	1.72644
7495.00	1.73861
7500.00	1.72927
7505.00	1.70509
7510.00	1.71263
7515.00	1.7104
7520.00	1.72192
7525.00	1.70974
7530.00	1.71456
7535.00	1.71665
7540.00	1.6881
7545.00	1.67142
7550.00	1.66767
7555.00	1.64853
7560.00	1.62454
7565.00	1.60858
7570.00	1.59196
7575.00	1.52179
7580.00	1.50371
7585.00	1.48068
7590.00	1.46108
7595.00	1.42766
7600.00	1.4404
7605.00	1.3651
7610.00	1.30973
7615.00	1.28806
7620.00	1.27082
7625.00	1.20233
7630.00	1.17451
7635.00	1.06494
7640.00	1.01592
7645.00	0.977434
7650.00	0.874056
7655.00	0.854264
7660.00	0.791375
7665.00	0.734775
7670.00	0.697358
7675.00	0.66481
7680.00	0.663688
7685.00	0.608588
7690.00	0.554491
7695.00	0.510311
7700.00	0.484071
7705.00	0.426649
7710.00	0.46512
7715.00	0.419735
7720.00	0.413822
7725.00	0.372439
7730.00	0.396047
7735.00	0.381234
7740.00	0.334096
7745.00	0.300686
7750.00	0.292028
7755.00	0.300013
7760.00	0.306072
7765.00	0.303637
7770.00	0.309334
7775.00	0.286288
7780.00	0.25766
7785.00	0.224005
7790.00	0.176813
7795.00	0.195192
7800.00	0.197084
7805.00	0.176249
7810.00	0.146228
7815.00	0.12259
7820.00	0.158787
7825.00	0.14967
7830.00	0.132449
7835.00	0.112443
7840.00	0.0899297
7845.00	0.18461
7850.00	0.188687
7855.00	0.16193
7860.00	0.146864
7865.00	0.167111
7870.00	0.172938
7875.00	0.217623
7880.00	0.196987
7885.00	0.182923
7890.00	0.201818
7895.00	0.197413
7900.00	0.201336
7905.00	0.267973
7910.00	0.278363
7915.00	0.269684
7920.00	0.287791
7925.00	0.296199
7930.00	0.32405
7935.00	0.332213
7940.00	0.327164
7945.00	0.336143
7950.00	0.366761
7955.00	0.392064
7960.00	0.406948
7965.00	0.422597
7970.00	0.373576
7975.00	0.36101
7980.00	0.358716
7985.00	0.372427
7990.00	0.353215
7995.00	0.344939
8000.00	0.353266
8005.00	0.331462
8010.00	0.347899
8015.00	0.372834
8020.00	0.341185
8025.00	0.316082
8030.00	0.276586
8035.00	0.244419
8040.00	0.216597
8045.00	0.219729
8050.00	0.220294
8055.00	0.234325
8060.00	0.23343
8065.00	0.242767
8070.00	0.253423
8075.00	0.279918
8080.00	0.27221
8085.00	0.267527
8090.00	0.245282
8095.00	0.243291
8100.00	0.293337
8105.00	0.256115
8110.00	0.242899
8115.00	0.197198
8120.00	0.160575
8125.00	0.142264
8130.00	0.153956
8135.00	0.15321
8140.00	0.140143
8145.00	0.165569
8150.00	0.177185
8155.00	0.153832
8160.00	0.13056
8165.00	0.122012
8170.00	0.145871
8175.00	0.154949
8180.00	0.150723
8185.00	0.171711
8190.00	0.179331
8195.00	0.156891
8200.00	0.165993
8205.00	0.148267
8210.00	0.128933
8215.00	0.140831
8220.00	0.133509
8225.00	0.147204
8230.00	0.10093
8235.00	0.0975986
8240.00	0.128407
8245.00	0.170784
8250.00	0.196527
8255.00	0.248995
8260.00	0.225222
8265.00	0.289471
8270.00	0.278554
8275.00	0.30817
8280.00	0.279606
8285.00	0.244884
8290.00	0.272233
8295.00	0.242756
8300.00	0.202704
8305.00	0.168911
8310.00	0.25682
8315.00	0.249168
8320.00	0.274961
8325.00	0.23507
8330.00	0.235227
8335.00	0.243257
8340.00	0.26288
8345.00	0.307586
8350.00	0.314015
8355.00	0.326562
8360.00	0.343489
8365.00	0.403799
8370.00	0.4716
8375.00	0.548398
8380.00	0.650195
8385.00	0.799284
8390.00	0.930084
8395.00	1.01738
8400.00	1.12524
8405.00	1.1671
8410.00	1.26112
8415.00	1.31193
8420.00	1.37456
8425.00	1.46474
8430.00	1.53012
8435.00	1.57882
8440.00	1.60349
8445.00	1.59978
8450.00	1.62461
8455.00	1.61203
8460.00	1.64465
8465.00	1.67063
8470.00	1.69288
8475.00	1.68587
8480.00	1.69983
8485.00	1.6617
8490.00	1.64878
8495.00	1.65519
8500.00	1.61701
8505.00	1.63449
8510.00	1.65134
8515.00	1.62481
8520.00	1.64939
8525.00	1.69631
8530.00	1.67317
8535.00	1.63996
8540.00	1.61119
8545.00	1.5853
8550.00	1.57213
8555.00	1.58057
8560.00	1.57126
8565.00	1.55387
8570.00	1.53484
8575.00	1.49292
8580.00	1.49012
8585.00	1.46169
8590.00	1.47328
8595.00	1.48484
8600.00	1.46933
8605.00	1.4103
8610.00	1.39322
8615.00	1.37561
8620.00	1.30791
8625.00	1.26502
8630.00	1.19711
8635.00	1.21714
8640.00	1.16304
8645.00	1.06927
8650.00	0.990516
8655.00	1.00077
8660.00	0.987465
8665.00	0.939429
8670.00	0.891688
8675.00	0.843087
8680.00	0.812869
8685.00	0.765389
8690.00	0.722657
8695.00	0.711243
8700.00	0.670545
8705.00	0.629409
8710.00	0.595767
8715.00	0.576758
8720.00	0.534859
8725.00	0.548986
8730.00	0.479438
8735.00	0.46192
8740.00	0.449535
8745.00	0.432753
8750.00	0.427792
8755.00	0.363602
8760.00	0.372317
8765.00	0.374527
8770.00	0.372008
8775.00	0.35171
8780.00	0.326681
8785.00	0.310916
8790.00	0.285459
8795.00	0.27607
8800.00	0.299173
8805.00	0.283905
8810.00	0.294956
8815.00	0.324058
8820.00	0.327713
8825.00	0.321987
8830.00	0.331483
8835.00	0.321999
8840.00	0.375443
8845.00	0.406639
8850.00	0.439223
8855.00	0.429107
8860.00	0.430145
8865.00	0.362339
8870.00	0.339628
8875.00	0.339472
8880.00	0.33257
8885.00	0.378195
8890.00	0.386578
8895.00	0.411026
8900.00	0.392461
8905.00	0.379133
8910.00	0.34122
8915.00	0.357808
8920.00	0.362595
8925.00	0.365777
8930.00	0.378782
8935.00	0.429928
8940.00	0.409473
8945.00	0.370779
8950.00	0.331448
8955.00	0.334363
8960.00	0.361779
8965.00	0.328982
8970.00	0.328763
8975.00	0.335328
8980.00	0.34349
8985.00	0.315902
8990.00	0.315865
8995.00	0.313578
9000.00	0.308138
9005.00	0.331415
9010.00	0.318557
9015.00	0.31262
9020.00	0.326434
9025.00	0.321962
9030.00	0.293147
9035.00	0.258198
9040.00	0.27858
9045.00	0.267626
9050.00	0.336649
9055.00	0.350313
9060.00	0.375007
9065.00	0.413007
9070.00	0.417909
9075.00	0.422321
9080.00	0.395865
9085.00	0.388958
9090.00	0.383869
9095.00	0.360132
9100.00	0.339895
9105.00	0.374646
9110.00	0.350704
9115.00	0.307745
9120.00	0.297255
9125.00	0.27429
9130.00	0.303206
9135.00	0.279646
9140.00	0.276473
9145.00	0.271364
9150.00	0.254369
9155.00	0.293165
9160.00	0.269483
9165.00	0.240281
9170.00	0.213999
9175.00	0.268101
9180.00	0.305523
9185.00	0.335823
9190.00	0.375488
9195.00	0.380761
9200.00	0.383253
9205.00	0.417048
9210.00	0.424927
9215.00	0.429763
9220.00	0.410452
9225.00	0.423497
9230.00	0.417208
9235.00	0.411547
9240.00	0.459417
9245.00	0.446155
9250.00	0.49169
9255.00	0.497739
9260.00	0.502056
9265.00	0.53862
9270.00	0.492646
9275.00	0.507614
9280.00	0.528974
9285.00	0.569608
9290.00	0.554342
9295.00	0.566521
9300.00	0.601147
9305.00	0.588362
9310.00	0.549809
9315.00	0.554553
9320.00	0.553189
9325.00	0.512519
9330.00	0.517612
9335.00	0.496277
9340.00	0.479329
9345.00	0.450553
9350.00	0.476492
9355.00	0.487441
9360.00	0.495041
9365.00	0.534561
9370.00	0.55886
9375.00	0.644962
9380.00	0.68752
9385.00	0.839638
9390.00	0.937103
9395.00	1.01468
9400.00	1.11492
9405.00	1.20965
9410.00	1.29378
9415.00	1.34583
9420.00	1.4231
9425.00	1.50166
9430.00	1.53405
9435.00	1.59588
9440.00	1.60645
9445.00	1.64752
9450.00	1.66082
9455.00	1.71673
9460.00	1.75804
9465.00	1.73099
9470.00	1.79341
9475.00	1.7955
9480.00	1.82329
9485.00	1.81
9490.00	1.77211
9495.00	1.76393
9500.00	1.72615
9505.00	1.7282
9510.00	1.73568
9515.00	1.71875
9520.00	1.7576
9525.00	1.77454
9530.00	1.78302
9535.00	1.76699
9540.00	1.71651
9545.00	1.69135
9550.00	1.70026
9555.00	1.68237
9560.00	1.66626
9565.00	1.66078
9570.00	1.67613
9575.00	1.62797
9580.00	1.55983
9585.00	1.52217
9590.00	1.48039
9595.00	1.47997
9600.00	1.45255
9605.00	1.46957
9610.00	1.44657
9615.00	1.3977
9620.00	1.40217
9625.00	1.34872
9630.00	1.27921
9635.00	1.23581
9640.00	1.19674
9645.00	1.11313
9650.00	1.04013
9655.00	0.973303
9660.00	0.818502
9665.00	0.779473
9670.00	0.758997
9675.00	0.764233
9680.00	0.715982
9685.00	0.698475
9690.00	0.672576
9695.00	0.634617
9700.00	0.588059
9705.00	0.558552
9710.00	0.526361
9715.00	0.532323
9720.00	0.536562
9725.00	0.533616
9730.00	0.524203
9735.00	0.49432
9740.00	0.468553
9745.00	0.445362
9750.00	0.432379
9755.00	0.446612
9760.00	0.478579
9765.00	0.500589
9770.00	0.511382
9775.00	0.533491
9780.00	0.516202
9785.00	0.501769
9790.00	0.515825
9795.00	0.527348
9800.00	0.558003
9805.00	0.540517
9810.00	0.540556
9815.00	0.494389
9820.00	0.511436
9825.00	0.474942
9830.00	0.45562
9835.00	0.414566
9840.00	0.44523
9845.00	0.444655
9850.00	0.479072
9855.00	0.49089
9860.00	0.518429
9865.00	0.518423
9870.00	0.48123
9875.00	0.478183
9880.00	0.433745
9885.00	0.430939
9890.00	0.411509
9895.00	0.401911
9900.00	0.384258
9905.00	0.360482
9910.00	0.377397
9915.00	0.344165
9920.00	0.351443
9925.00	0.353486
9930.00	0.349691
9935.00	0.320356
9940.00	0.337903
9945.00	0.377361
9950.00	0.423014
9955.00	0.428042
[truncated: 56 more rows]
