# Supplementary material for: Abnormal developmental trajectory and vulnerability to cardiac arrhythmias in tetralogy of Fallot with DiGeorge syndrome
Source: Commun Biol. 2023 Sep 22;6:969. doi: 10.1038/s42003-023-05344-6 (PMC10516936; doi:10.1038/s42003-023-05344-6)
Supplement: Supplementary file 6 — Supplementary Data 3 [file 42003_2023_5344_MOESM6_ESM.zip › Supplementary Data3_CAS Measurement/Batch40/Control2_A2_4965/1B-wave.csv]

1B : V(t) = D'(t) / BackgroundImage *100
D'(t) = WaveFiltered Value( Pixel-Filter=(5 x 5) Tcnst-Filter=10)
average	1.00
frm num	2048
position	[58][85]
background	235.60
total pixel	25
time	value1
0.00	0
5.00	0.110357
10.00	0.303056
15.00	0.452717
20.00	0.483846
25.00	0.503373
30.00	0.546414
35.00	0.629294
40.00	0.736144
45.00	0.784771
50.00	0.80137
55.00	0.836683
60.00	0.839602
65.00	0.83374
70.00	0.8013
75.00	0.816246
80.00	0.838187
85.00	0.832467
90.00	0.888439
95.00	0.787711
100.00	0.697055
105.00	0.696959
110.00	0.588214
115.00	0.54637
120.00	0.481547
125.00	0.429996
130.00	0.456606
135.00	0.378688
140.00	0.367983
145.00	0.322696
150.00	0.270053
155.00	0.222674
160.00	0.164753
165.00	0.107531
170.00	0.193552
175.00	0.172499
180.00	0.129782
185.00	0.152458
190.00	0.077789
195.00	0.0360543
200.00	-0.0286717
205.00	-0.0275023
210.00	-0.0383345
215.00	-0.0294076
220.00	-0.0977742
225.00	-0.227216
230.00	-0.299571
235.00	-0.342619
240.00	-0.38306
245.00	-0.410968
250.00	-0.470041
255.00	-0.456992
260.00	-0.553908
265.00	-0.596989
270.00	-0.676509
275.00	-0.697144
280.00	-0.717412
285.00	-0.725467
290.00	-0.778557
295.00	-0.836525
300.00	-0.813993
305.00	-0.895582
310.00	-0.872238
315.00	-0.878392
320.00	-0.826207
325.00	-0.847151
330.00	-0.922029
335.00	-0.950369
340.00	-0.924942
345.00	-0.857915
350.00	-0.845128
355.00	-0.83362
360.00	-0.763841
365.00	-0.791022
370.00	-0.740782
375.00	-0.739709
380.00	-0.740441
385.00	-0.644326
390.00	-0.568009
395.00	-0.52479
400.00	-0.377235
405.00	-0.179919
410.00	0.0791599
415.00	0.446456
420.00	0.916242
425.00	1.50713
430.00	2.12042
435.00	2.85575
440.00	3.52943
445.00	4.21723
450.00	4.85493
455.00	5.52054
460.00	6.12808
465.00	6.71901
470.00	7.31027
475.00	7.83051
480.00	8.36665
485.00	8.91368
490.00	9.44676
495.00	9.98935
500.00	10.5167
505.00	10.9863
510.00	11.3851
515.00	11.7644
520.00	12.0651
525.00	12.4766
530.00	12.7926
535.00	13.116
540.00	13.4767
545.00	13.8082
550.00	14.0793
555.00	14.269
560.00	14.5263
565.00	14.673
570.00	14.8339
575.00	15.0551
580.00	15.2168
585.00	15.4405
590.00	15.5704
595.00	15.774
600.00	15.9555
605.00	16.0985
610.00	16.1865
615.00	16.2741
620.00	16.3665
625.00	16.443
630.00	16.415
635.00	16.439
640.00	16.4555
645.00	16.4823
650.00	16.464
655.00	16.4491
660.00	16.412
665.00	16.2972
670.00	16.1717
675.00	16.0146
680.00	15.9361
685.00	15.8688
690.00	15.7573
695.00	15.6569
700.00	15.4342
705.00	15.1692
710.00	15.0275
715.00	14.8049
720.00	14.5893
725.00	14.3273
730.00	14.0524
735.00	13.8051
740.00	13.5808
745.00	13.4061
750.00	13.1453
755.00	12.846
760.00	12.575
765.00	12.3684
770.00	12.1095
775.00	11.9189
780.00	11.6965
785.00	11.4691
790.00	11.1864
795.00	10.9064
800.00	10.6647
805.00	10.3911
810.00	10.1364
815.00	9.88844
820.00	9.65681
825.00	9.39231
830.00	9.16276
835.00	8.95786
840.00	8.79552
845.00	8.54415
850.00	8.32132
855.00	8.14114
860.00	7.96709
865.00	7.80875
870.00	7.58475
875.00	7.29487
880.00	7.07981
885.00	6.9338
890.00	6.74466
895.00	6.50144
900.00	6.33007
905.00	6.19452
910.00	6.05215
915.00	5.92571
920.00	5.75928
925.00	5.57724
930.00	5.35738
935.00	5.17988
940.00	5.02861
945.00	4.90436
950.00	4.71953
955.00	4.66183
960.00	4.5437
965.00	4.33041
970.00	4.08413
975.00	3.93888
980.00	3.85568
985.00	3.77911
990.00	3.7102
995.00	3.6346
1000.00	3.54278
1005.00	3.3464
1010.00	3.23078
1015.00	3.1403
1020.00	3.04868
1025.00	2.97301
1030.00	2.96603
1035.00	2.86807
1040.00	2.76123
1045.00	2.60056
1050.00	2.44067
1055.00	2.25263
1060.00	2.11565
1065.00	1.95842
1070.00	1.94424
1075.00	1.82791
1080.00	1.71813
1085.00	1.67535
1090.00	1.58591
1095.00	1.46467
1100.00	1.39291
1105.00	1.34699
1110.00	1.25304
1115.00	1.19565
1120.00	1.12872
1125.00	1.12111
1130.00	1.05654
1135.00	0.955975
1140.00	0.924894
1145.00	0.859569
1150.00	0.756634
1155.00	0.740393
1160.00	0.758035
1165.00	0.734863
1170.00	0.652888
1175.00	0.699653
1180.00	0.677226
1185.00	0.685904
1190.00	0.668248
1195.00	0.630285
1200.00	0.545185
1205.00	0.485574
1210.00	0.448901
1215.00	0.347983
1220.00	0.280927
1225.00	0.218878
1230.00	0.147755
1235.00	0.0311115
1240.00	-0.0297246
1245.00	-0.0658014
1250.00	-0.181462
1255.00	-0.292348
1260.00	-0.371772
1265.00	-0.399111
1270.00	-0.413529
1275.00	-0.433297
1280.00	-0.488439
1285.00	-0.560139
1290.00	-0.582223
1295.00	-0.608891
1300.00	-0.67194
1305.00	-0.698125
1310.00	-0.679246
1315.00	-0.675838
1320.00	-0.723704
1325.00	-0.693778
1330.00	-0.780598
1335.00	-0.782334
1340.00	-0.761826
1345.00	-0.734879
1350.00	-0.705534
1355.00	-0.714777
1360.00	-0.712908
1365.00	-0.721414
1370.00	-0.749442
1375.00	-0.752597
1380.00	-0.735062
1385.00	-0.75833
1390.00	-0.753804
1395.00	-0.64277
1400.00	-0.485114
1405.00	-0.202307
1410.00	0.0946636
1415.00	0.463805
1420.00	0.992977
1425.00	1.58129
1430.00	2.18207
1435.00	2.80767
1440.00	3.43861
1445.00	4.12022
1450.00	4.79648
1455.00	5.35588
1460.00	5.9731
1465.00	6.65762
1470.00	7.272
1475.00	7.89115
1480.00	8.35161
1485.00	8.96636
1490.00	9.52304
1495.00	9.96122
1500.00	10.5169
1505.00	10.9813
1510.00	11.4367
1515.00	11.8057
1520.00	12.233
1525.00	12.6565
1530.00	13.0004
1535.00	13.3506
1540.00	13.6607
1545.00	13.9228
1550.00	14.2776
1555.00	14.5221
1560.00	14.8203
1565.00	15.0395
1570.00	15.2979
1575.00	15.5304
1580.00	15.7363
1585.00	15.9368
1590.00	16.0834
1595.00	16.29
1600.00	16.3418
1605.00	16.4411
1610.00	16.5321
1615.00	16.6208
1620.00	16.6837
1625.00	16.7624
1630.00	16.7822
1635.00	16.7882
1640.00	16.7919
1645.00	16.8326
1650.00	16.8539
1655.00	16.8171
1660.00	16.8026
1665.00	16.7115
1670.00	16.6413
1675.00	16.636
1680.00	16.5004
1685.00	16.3461
1690.00	16.1818
1695.00	15.9269
1700.00	15.667
1705.00	15.4076
1710.00	15.1826
1715.00	14.9581
1720.00	14.6949
1725.00	14.4206
1730.00	14.1823
1735.00	13.9848
1740.00	13.7018
1745.00	13.4165
1750.00	13.0748
1755.00	12.8098
1760.00	12.6256
1765.00	12.3053
1770.00	12.0578
1775.00	11.7926
1780.00	11.5132
1785.00	11.2515
1790.00	10.9939
1795.00	10.7536
1800.00	10.5271
1805.00	10.2741
1810.00	9.94956
1815.00	9.74238
1820.00	9.45745
1825.00	9.17554
1830.00	8.84372
1835.00	8.57735
1840.00	8.32912
1845.00	8.1193
1850.00	7.8982
1855.00	7.67205
1860.00	7.45153
1865.00	7.29891
1870.00	7.14457
1875.00	6.93096
1880.00	6.72174
1885.00	6.60644
1890.00	6.4025
1895.00	6.15274
1900.00	5.94664
1905.00	5.75605
1910.00	5.71864
1915.00	5.52878
1920.00	5.40205
1925.00	5.22517
1930.00	5.08466
1935.00	4.88519
1940.00	4.70737
1945.00	4.54733
1950.00	4.41857
1955.00	4.33665
1960.00	4.17802
1965.00	4.01319
1970.00	3.91917
1975.00	3.79721
1980.00	3.68913
1985.00	3.58338
1990.00	3.46613
1995.00	3.38437
2000.00	3.28023
2005.00	3.17462
2010.00	3.02184
2015.00	2.96923
2020.00	2.89642
2025.00	2.80711
2030.00	2.66902
2035.00	2.61434
2040.00	2.55155
2045.00	2.42203
2050.00	2.3564
2055.00	2.30582
2060.00	2.24501
2065.00	2.15973
2070.00	2.0677
2075.00	2.01203
2080.00	1.96023
2085.00	1.76081
2090.00	1.70867
2095.00	1.63628
2100.00	1.63564
2105.00	1.56375
2110.00	1.47359
2115.00	1.39584
2120.00	1.3004
2125.00	1.25525
2130.00	1.19764
2135.00	1.09485
2140.00	0.971784
2145.00	0.842348
2150.00	0.797162
2155.00	0.775171
2160.00	0.76217
2165.00	0.753865
2170.00	0.654709
2175.00	0.546793
2180.00	0.485323
2185.00	0.413021
2190.00	0.320785
2195.00	0.297196
2200.00	0.165609
2205.00	0.113394
2210.00	0.130917
2215.00	0.150084
2220.00	0.135075
2225.00	0.157221
2230.00	0.20262
2235.00	0.228198
2240.00	0.1884
2245.00	0.125418
2250.00	0.0500576
2255.00	0.011096
2260.00	-0.0171783
2265.00	-0.0952568
2270.00	-0.0976156
2275.00	-0.165953
2280.00	-0.229154
2285.00	-0.235101
2290.00	-0.247244
2295.00	-0.295525
2300.00	-0.349164
2305.00	-0.400835
2310.00	-0.42357
2315.00	-0.503454
2320.00	-0.52951
2325.00	-0.54447
2330.00	-0.580006
2335.00	-0.572939
2340.00	-0.622606
2345.00	-0.575626
2350.00	-0.552019
2355.00	-0.551147
2360.00	-0.462076
2365.00	-0.480385
2370.00	-0.456115
2375.00	-0.4903
2380.00	-0.529555
2385.00	-0.529231
2390.00	-0.503473
2395.00	-0.441241
2400.00	-0.254502
2405.00	-0.032108
2410.00	0.259728
2415.00	0.695555
2420.00	1.09289
2425.00	1.65423
2430.00	2.30884
2435.00	3.07117
2440.00	3.73689
2445.00	4.40734
2450.00	5.01414
2455.00	5.66723
2460.00	6.28896
2465.00	6.98604
2470.00	7.57267
2475.00	8.14987
2480.00	8.67274
2485.00	9.2384
2490.00	9.70675
2495.00	10.203
2500.00	10.7429
2505.00	11.1763
2510.00	11.6342
2515.00	11.9954
2520.00	12.368
2525.00	12.6457
2530.00	12.9889
2535.00	13.2724
2540.00	13.4782
2545.00	13.7586
2550.00	14.0262
2555.00	14.2772
2560.00	14.4471
2565.00	14.6764
2570.00	14.9405
2575.00	15.1918
2580.00	15.4112
2585.00	15.6358
2590.00	15.8803
2595.00	15.9969
2600.00	16.1323
2605.00	16.2899
2610.00	16.3723
2615.00	16.4108
2620.00	16.6152
2625.00	16.6277
2630.00	16.6525
2635.00	16.719
2640.00	16.7161
2645.00	16.6421
2650.00	16.6044
2655.00	16.5823
2660.00	16.4741
2665.00	16.3785
2670.00	16.3077
2675.00	16.1438
2680.00	15.9267
2685.00	15.8162
2690.00	15.6625
2695.00	15.4799
2700.00	15.3343
2705.00	15.1455
2710.00	14.9417
2715.00	14.748
2720.00	14.5313
2725.00	14.2615
2730.00	14.0255
2735.00	13.8029
2740.00	13.5873
2745.00	13.2965
2750.00	13.0365
2755.00	12.7922
2760.00	12.4757
2765.00	12.223
2770.00	11.999
2775.00	11.7872
2780.00	11.5508
2785.00	11.2191
2790.00	10.9631
2795.00	10.6766
2800.00	10.3832
2805.00	10.1105
2810.00	9.89575
2815.00	9.6583
2820.00	9.35461
2825.00	9.10845
2830.00	8.94294
2835.00	8.75323
2840.00	8.56042
2845.00	8.302
2850.00	8.10508
2855.00	7.85484
2860.00	7.67377
2865.00	7.5142
2870.00	7.3672
2875.00	7.14661
2880.00	6.97184
2885.00	6.79758
2890.00	6.65432
2895.00	6.39636
2900.00	6.2406
2905.00	6.03589
2910.00	5.90938
2915.00	5.76157
2920.00	5.56402
2925.00	5.35906
2930.00	5.0948
2935.00	4.88243
2940.00	4.73205
2945.00	4.5288
2950.00	4.3187
2955.00	4.18394
2960.00	4.07115
2965.00	3.95266
2970.00	3.77811
2975.00	3.66855
2980.00	3.57504
2985.00	3.48239
2990.00	3.41938
2995.00	3.33551
3000.00	3.24304
3005.00	3.18529
3010.00	3.08408
3015.00	2.95224
3020.00	2.77926
3025.00	2.72544
3030.00	2.53779
3035.00	2.43341
3040.00	2.32929
3045.00	2.25426
3050.00	2.15956
3055.00	2.14734
3060.00	1.99882
3065.00	1.95004
3070.00	1.90275
3075.00	1.70568
3080.00	1.6183
3085.00	1.55664
3090.00	1.48078
3095.00	1.38024
3100.00	1.25579
3105.00	1.16926
3110.00	1.0846
3115.00	1.07461
3120.00	0.975636
3125.00	0.900144
3130.00	0.87125
3135.00	0.748472
3140.00	0.726256
3145.00	0.631559
3150.00	0.605755
3155.00	0.497641
3160.00	0.459761
3165.00	0.415483
3170.00	0.370539
3175.00	0.372534
3180.00	0.362446
3185.00	0.322805
3190.00	0.37881
3195.00	0.357907
3200.00	0.293254
3205.00	0.190923
3210.00	0.246534
3215.00	0.181134
3220.00	0.161322
3225.00	0.141795
3230.00	0.0936592
3235.00	0.0758043
3240.00	0.0580371
3245.00	0.0250687
3250.00	-0.06063
3255.00	-0.124177
3260.00	-0.111759
3265.00	-0.137934
3270.00	-0.166586
3275.00	-0.188976
3280.00	-0.188755
3285.00	-0.222511
3290.00	-0.257985
3295.00	-0.308587
3300.00	-0.301497
3305.00	-0.312095
3310.00	-0.302956
3315.00	-0.366039
3320.00	-0.390556
3325.00	-0.370176
3330.00	-0.341647
3335.00	-0.390675
3340.00	-0.419519
3345.00	-0.443781
3350.00	-0.412985
3355.00	-0.478648
3360.00	-0.423992
3365.00	-0.451202
3370.00	-0.334774
3375.00	-0.24527
3380.00	-0.193578
3385.00	-0.0893307
3390.00	-0.0786998
3395.00	0.0157576
3400.00	0.200939
3405.00	0.376091
3410.00	0.740859
3415.00	1.01143
3420.00	1.42132
3425.00	1.98717
3430.00	2.673
3435.00	3.39721
3440.00	4.09824
3445.00	4.82763
3450.00	5.4773
3455.00	6.14689
3460.00	6.77328
3465.00	7.34723
3470.00	7.96395
3475.00	8.57672
3480.00	9.23688
3485.00	9.84799
3490.00	10.3386
3495.00	10.7886
3500.00	11.2055
3505.00	11.6775
3510.00	12.0479
3515.00	12.4272
3520.00	12.7974
3525.00	13.2001
3530.00	13.4981
3535.00	13.7714
3540.00	14.087
3545.00	14.3693
3550.00	14.6454
3555.00	15.0264
3560.00	15.2776
3565.00	15.5698
3570.00	15.8702
3575.00	16.071
3580.00	16.2449
3585.00	16.3352
3590.00	16.4572
3595.00	16.5381
3600.00	16.6296
3605.00	16.7375
3610.00	16.8362
3615.00	16.9455
3620.00	17.0404
3625.00	17.08
3630.00	17.1258
3635.00	17.0754
3640.00	17.086
3645.00	17.0973
3650.00	17.07
3655.00	17.0065
3660.00	16.9748
3665.00	16.9479
3670.00	16.8508
3675.00	16.7837
3680.00	16.5688
3685.00	16.4705
3690.00	16.3515
3695.00	16.1662
3700.00	16.025
3705.00	15.8605
3710.00	15.614
3715.00	15.343
3720.00	15.0803
3725.00	14.8269
3730.00	14.6278
3735.00	14.457
3740.00	14.1692
3745.00	13.9255
3750.00	13.6823
3755.00	13.3939
3760.00	13.1767
3765.00	12.9524
3770.00	12.7081
3775.00	12.5307
3780.00	12.2267
3785.00	12.0346
3790.00	11.7734
3795.00	11.5078
3800.00	11.2653
3805.00	10.9928
3810.00	10.7713
3815.00	10.5617
3820.00	10.3307
3825.00	10.0922
3830.00	9.83507
3835.00	9.58501
3840.00	9.30393
3845.00	9.07133
3850.00	8.91801
3855.00	8.65609
3860.00	8.42376
3865.00	8.16712
3870.00	7.8937
3875.00	7.68668
3880.00	7.45451
3885.00	7.26933
3890.00	7.10267
3895.00	6.8576
3900.00	6.6642
3905.00	6.45958
3910.00	6.28391
3915.00	6.14448
3920.00	5.97486
3925.00	5.85954
3930.00	5.805
3935.00	5.65913
3940.00	5.4905
3945.00	5.36251
3950.00	5.21165
3955.00	5.04023
3960.00	4.86558
3965.00	4.73217
3970.00	4.60869
3975.00	4.54681
3980.00	4.39603
3985.00	4.27561
3990.00	4.13498
3995.00	3.98634
4000.00	3.91877
4005.00	3.76798
4010.00	3.6832
4015.00	3.60181
4020.00	3.53874
4025.00	3.38691
4030.00	3.2876
4035.00	3.25426
4040.00	3.11389
4045.00	3.07415
4050.00	2.95349
4055.00	2.79566
4060.00	2.67569
4065.00	2.58469
4070.00	2.4977
4075.00	2.47374
4080.00	2.39614
4085.00	2.32631
4090.00	2.24138
4095.00	2.14798
4100.00	2.10296
4105.00	2.08961
4110.00	2.05722
4115.00	2.03486
4120.00	2.00115
4125.00	1.91479
4130.00	1.76405
4135.00	1.65047
4140.00	1.66199
4145.00	1.60106
4150.00	1.48679
4155.00	1.4264
4160.00	1.34148
4165.00	1.29053
4170.00	1.25485
4175.00	1.23972
4180.00	1.14801
4185.00	1.05188
4190.00	1.03668
4195.00	1.00432
4200.00	0.893699
4205.00	0.794142
4210.00	0.714728
4215.00	0.67042
4220.00	0.615263
4225.00	0.545247
4230.00	0.560332
4235.00	0.517881
4240.00	0.494956
4245.00	0.447158
4250.00	0.393953
4255.00	0.327393
4260.00	0.326912
4265.00	0.258567
4270.00	0.263271
4275.00	0.23185
4280.00	0.179803
4285.00	0.115982
4290.00	0.129851
4295.00	0.150821
4300.00	0.140833
4305.00	0.175985
4310.00	0.175365
4315.00	0.200273
4320.00	0.171757
4325.00	0.159675
4330.00	0.165778
4335.00	0.149201
4340.00	0.105418
4345.00	0.0948762
4350.00	0.00559229
4355.00	-0.00175811
4360.00	-0.0270492
4365.00	-0.0583001
4370.00	-0.0932172
4375.00	-0.0261705
4380.00	-0.0065755
4385.00	0.000873227
4390.00	0.0619065
4395.00	0.0811827
4400.00	0.286986
4405.00	0.438254
4410.00	0.798503
4415.00	1.20932
4420.00	1.67752
4425.00	2.18379
4430.00	2.80582
4435.00	3.44205
4440.00	4.08765
4445.00	4.70605
4450.00	5.3458
4455.00	5.91988
4460.00	6.48409
4465.00	7.06488
4470.00	7.64193
4475.00	8.1392
4480.00	8.65974
4485.00	9.152
4490.00	9.66125
4495.00	10.1026
4500.00	10.6136
4505.00	11.048
4510.00	11.4831
4515.00	11.9188
4520.00	12.4179
4525.00	12.8077
4530.00	13.184
4535.00	13.5141
4540.00	13.8622
4545.00	14.167
4550.00	14.4939
4555.00	14.8119
4560.00	15.0948
4565.00	15.3357
4570.00	15.6001
4575.00	15.8092
4580.00	16.0008
4585.00	16.275
4590.00	16.4336
4595.00	16.6052
4600.00	16.6934
4605.00	16.7983
4610.00	16.9215
4615.00	16.9917
4620.00	17.0548
4625.00	17.1201
4630.00	17.1229
4635.00	17.1491
4640.00	17.2152
4645.00	17.183
4650.00	17.1115
4655.00	17.0455
4660.00	16.9963
4665.00	16.9894
4670.00	16.9034
4675.00	16.8803
4680.00	16.7474
4685.00	16.5667
4690.00	16.3973
4695.00	16.1854
4700.00	15.9812
4705.00	15.7701
4710.00	15.66
4715.00	15.3894
4720.00	15.2172
4725.00	14.9349
4730.00	14.6434
4735.00	14.3947
4740.00	14.1335
4745.00	13.8899
4750.00	13.6113
4755.00	13.3079
4760.00	13.0603
4765.00	12.7254
4770.00	12.4851
4775.00	12.296
4780.00	12.0087
4785.00	11.7993
4790.00	11.5481
4795.00	11.2405
4800.00	10.9653
4805.00	10.7839
4810.00	10.478
4815.00	10.2876
4820.00	10.0178
4825.00	9.71377
4830.00	9.41812
4835.00	9.13675
4840.00	8.93445
4845.00	8.71842
4850.00	8.47646
4855.00	8.34528
4860.00	8.0948
4865.00	7.89652
4870.00	7.71128
4875.00	7.55815
4880.00	7.35582
4885.00	7.13976
4890.00	6.94361
4895.00	6.74331
4900.00	6.52568
4905.00	6.31963
4910.00	6.18852
4915.00	6.03147
4920.00	5.85786
4925.00	5.75934
4930.00	5.62314
4935.00	5.47508
4940.00	5.27562
4945.00	5.15044
4950.00	5.00212
4955.00	4.85505
4960.00	4.66156
4965.00	4.5078
4970.00	4.43733
4975.00	4.28222
4980.00	4.09338
4985.00	3.9523
4990.00	3.79646
4995.00	3.64262
5000.00	3.5483
5005.00	3.39891
5010.00	3.34255
5015.00	3.27654
5020.00	3.22223
5025.00	3.19543
5030.00	3.1747
5035.00	3.0287
5040.00	2.86166
5045.00	2.75036
5050.00	2.71132
5055.00	2.61506
5060.00	2.53861
5065.00	2.46302
5070.00	2.37292
5075.00	2.34955
5080.00	2.28946
5085.00	2.28463
5090.00	2.24122
5095.00	2.23781
5100.00	2.14476
5105.00	2.06951
5110.00	2.05441
5115.00	1.92537
5120.00	1.79565
5125.00	1.72135
5130.00	1.6341
5135.00	1.63028
5140.00	1.57931
5145.00	1.55041
5150.00	1.47686
5155.00	1.41067
5160.00	1.36977
5165.00	1.29901
5170.00	1.32021
5175.00	1.30194
5180.00	1.2074
5185.00	1.0595
5190.00	0.973922
5195.00	0.941046
5200.00	0.891084
5205.00	0.810464
5210.00	0.810912
5215.00	0.743403
5220.00	0.730183
5225.00	0.716588
5230.00	0.685676
5235.00	0.688416
5240.00	0.541476
5245.00	0.543355
5250.00	0.466948
5255.00	0.467792
5260.00	0.417617
5265.00	0.389438
5270.00	0.382752
5275.00	0.342779
5280.00	0.305105
5285.00	0.27799
5290.00	0.236609
5295.00	0.224833
5300.00	0.215932
5305.00	0.274135
5310.00	0.277282
5315.00	0.22918
5320.00	0.111186
5325.00	0.0253641
5330.00	0.0398056
5335.00	0.00696255
5340.00	-0.0124094
5345.00	0.00750724
5350.00	0.0186411
5355.00	-0.0120855
5360.00	-0.0210637
5365.00	-0.054611
5370.00	-0.0525455
5375.00	-0.0320108
5380.00	-0.0254141
5385.00	-0.0296639
5390.00	0.0378186
5395.00	0.137602
5400.00	0.342857
5405.00	0.571729
5410.00	0.898258
5415.00	1.2159
5420.00	1.66986
5425.00	2.23972
5430.00	2.92577
5435.00	3.63828
5440.00	4.34916
5445.00	5.06874
5450.00	5.6926
5455.00	6.38989
5460.00	7.01236
5465.00	7.66087
5470.00	8.23944
5475.00	8.7907
5480.00	9.34457
5485.00	9.84645
5490.00	10.3643
5495.00	10.8152
5500.00	11.2651
5505.00	11.6954
5510.00	12.1286
5515.00	12.4811
5520.00	12.9087
5525.00	13.2528
5530.00	13.6508
5535.00	14.0192
5540.00	14.3167
5545.00	14.6338
5550.00	14.858
5555.00	15.087
5560.00	15.2761
5565.00	15.4717
5570.00	15.6818
5575.00	15.8572
5580.00	16.0881
5585.00	16.2366
5590.00	16.4346
5595.00	16.5518
5600.00	16.7251
5605.00	16.8845
5610.00	17.0297
5615.00	17.1366
5620.00	17.2294
5625.00	17.3519
5630.00	17.3349
5635.00	17.3518
5640.00	17.3637
5645.00	17.3081
5650.00	17.2344
5655.00	17.1985
5660.00	17.1663
5665.00	17.071
5670.00	16.9412
5675.00	16.8209
5680.00	16.694
5685.00	16.5475
5690.00	16.4038
5695.00	16.193
5700.00	15.9574
5705.00	15.7895
5710.00	15.5382
5715.00	15.3358
5720.00	15.0875
5725.00	14.864
5730.00	14.656
5735.00	14.4128
5740.00	14.233
5745.00	13.988
5750.00	13.7606
5755.00	13.4932
5760.00	13.2067
5765.00	12.9879
5770.00	12.7961
5775.00	12.581
5780.00	12.3738
5785.00	12.1619
5790.00	11.8506
5795.00	11.6079
5800.00	11.4471
5805.00	11.1971
5810.00	10.9433
5815.00	10.669
5820.00	10.434
5825.00	10.214
5830.00	10.0059
5835.00	9.79305
5840.00	9.50815
5845.00	9.26192
5850.00	8.969
5855.00	8.73254
5860.00	8.50445
5865.00	8.272
5870.00	8.03393
5875.00	7.74837
5880.00	7.51852
5885.00	7.32185
5890.00	7.08542
5895.00	6.92696
5900.00	6.73851
5905.00	6.59267
5910.00	6.36295
5915.00	6.16468
5920.00	5.97945
5925.00	5.8484
5930.00	5.67443
5935.00	5.5586
5940.00	5.43567
5945.00	5.31825
5950.00	5.15824
5955.00	5.01933
5960.00	4.82979
5965.00	4.71863
5970.00	4.65933
5975.00	4.6552
5980.00	4.47151
5985.00	4.41825
5990.00	4.27693
5995.00	4.13447
6000.00	3.99776
6005.00	3.91038
6010.00	3.73326
6015.00	3.63328
6020.00	3.56707
6025.00	3.50408
6030.00	3.37778
6035.00	3.28788
6040.00	3.20357
6045.00	3.12091
6050.00	2.99048
6055.00	2.91894
6060.00	2.84096
6065.00	2.61969
6070.00	2.47147
6075.00	2.3992
6080.00	2.22889
6085.00	2.06202
6090.00	2.04597
6095.00	1.96192
6100.00	1.82345
6105.00	1.76335
6110.00	1.75849
6115.00	1.76261
6120.00	1.66784
6125.00	1.64028
6130.00	1.49492
6135.00	1.42693
6140.00	1.35554
6145.00	1.29469
6150.00	1.20087
6155.00	1.14191
6160.00	1.14996
6165.00	1.12155
6170.00	1.00091
6175.00	0.948353
6180.00	0.918034
6185.00	0.88056
6190.00	0.817971
6195.00	0.822761
6200.00	0.81349
6205.00	0.745723
6210.00	0.735667
6215.00	0.641727
6220.00	0.65735
6225.00	0.652736
6230.00	0.64349
6235.00	0.653843
6240.00	0.569783
6245.00	0.489036
6250.00	0.452017
6255.00	0.420398
6260.00	0.420803
6265.00	0.397398
6270.00	0.362752
6275.00	0.33157
6280.00	0.325578
6285.00	0.303207
6290.00	0.25421
6295.00	0.208416
6300.00	0.0992888
6305.00	0.0299371
6310.00	0.0778772
6315.00	0.0565072
6320.00	0.00501602
6325.00	-0.041326
6330.00	-0.0592647
6335.00	-0.0414537
6340.00	-0.0542863
6345.00	-0.121863
6350.00	-0.0876051
6355.00	-0.092427
6360.00	-0.0628108
6365.00	-0.0955789
6370.00	-0.0639497
6375.00	-0.0337856
6380.00	0.00354879
6385.00	0.0218696
6390.00	0.0162871
6395.00	0.118224
6400.00	0.204873
6405.00	0.437357
6410.00	0.683944
6415.00	1.01793
6420.00	1.43396
6425.00	1.98496
6430.00	2.6031
6435.00	3.1849
6440.00	3.83415
6445.00	4.56958
6450.00	5.23147
6455.00	5.91715
6460.00	6.61236
6465.00	7.30597
6470.00	7.98114
6475.00	8.61087
6480.00	9.13518
6485.00	9.72591
6490.00	10.188
6495.00	10.7787
6500.00	11.2509
6505.00	11.6419
6510.00	12.145
6515.00	12.4873
6520.00	12.8668
6525.00	13.2592
6530.00	13.6039
6535.00	13.9379
6540.00	14.2114
6545.00	14.5627
6550.00	14.8654
6555.00	15.1428
6560.00	15.3603
6565.00	15.607
6570.00	15.8374
6575.00	15.977
6580.00	16.1484
6585.00	16.3281
6590.00	16.5289
6595.00	16.6672
6600.00	16.8477
6605.00	16.9031
6610.00	16.9785
6615.00	17.0277
6620.00	17.1416
6625.00	17.1778
6630.00	17.2224
6635.00	17.2081
6640.00	17.2258
6645.00	17.2265
6650.00	17.1541
6655.00	17.1178
6660.00	17.0512
6665.00	16.9878
6670.00	16.8493
6675.00	16.7128
6680.00	16.5424
6685.00	16.4127
6690.00	16.2706
6695.00	16.1648
6700.00	15.9829
6705.00	15.7921
6710.00	15.6153
6715.00	15.3899
6720.00	15.1175
6725.00	14.8553
6730.00	14.5956
6735.00	14.3635
6740.00	14.1241
6745.00	13.9324
6750.00	13.6529
6755.00	13.4353
6760.00	13.1546
6765.00	12.9308
6770.00	12.6429
6775.00	12.3327
6780.00	12.1419
6785.00	11.8717
6790.00	11.5843
6795.00	11.3156
6800.00	11.0635
6805.00	10.7704
6810.00	10.4251
6815.00	10.1551
6820.00	9.91204
6825.00	9.64919
6830.00	9.45168
6835.00	9.21788
6840.00	9.00238
6845.00	8.8254
6850.00	8.62367
6855.00	8.42854
6860.00	8.24613
6865.00	8.09044
6870.00	7.86205
6875.00	7.75156
6880.00	7.54856
6885.00	7.36586
6890.00	7.20822
6895.00	7.08163
6900.00	6.92185
6905.00	6.71693
6910.00	6.58853
6915.00	6.38129
6920.00	6.24741
6925.00	6.09465
6930.00	5.93001
6935.00	5.76316
6940.00	5.58582
6945.00	5.47715
6950.00	5.36068
6955.00	5.22529
6960.00	5.07288
6965.00	4.88478
6970.00	4.75453
6975.00	4.61694
6980.00	4.4948
6985.00	4.36791
6990.00	4.27067
6995.00	4.17637
7000.00	4.05415
7005.00	3.94925
7010.00	3.83955
7015.00	3.71706
7020.00	3.63737
7025.00	3.59452
7030.00	3.49143
7035.00	3.33244
7040.00	3.17916
7045.00	3.13289
7050.00	3.07258
7055.00	2.95717
7060.00	2.83123
7065.00	2.77222
7070.00	2.65628
7075.00	2.61816
7080.00	2.50405
7085.00	2.43871
7090.00	2.36801
7095.00	2.31966
7100.00	2.29483
7105.00	2.24701
7110.00	2.15474
7115.00	2.15318
7120.00	2.10085
7125.00	2.11827
7130.00	2.06943
7135.00	2.00341
7140.00	1.99152
7145.00	1.88405
7150.00	1.77714
7155.00	1.73864
7160.00	1.7023
7165.00	1.65941
7170.00	1.5461
7175.00	1.5358
7180.00	1.51634
7185.00	1.53619
7190.00	1.44878
7195.00	1.39049
7200.00	1.2854
7205.00	1.16874
7210.00	1.08582
7215.00	1.05025
7220.00	1.03011
7225.00	0.959359
7230.00	0.910961
7235.00	0.872497
7240.00	0.871835
7245.00	0.822003
7250.00	0.753385
7255.00	0.718793
7260.00	0.684265
7265.00	0.597163
7270.00	0.562914
7275.00	0.455688
7280.00	0.454262
7285.00	0.44449
7290.00	0.425508
7295.00	0.420308
7300.00	0.369788
7305.00	0.354881
7310.00	0.336371
7315.00	0.28236
7320.00	0.269404
7325.00	0.335842
7330.00	0.356588
7335.00	0.346396
7340.00	0.354201
7345.00	0.315385
7350.00	0.28894
7355.00	0.2957
7360.00	0.38158
7365.00	0.486036
7370.00	0.586839
7375.00	0.590973
7380.00	0.531876
7385.00	0.572067
7390.00	0.601448
7395.00	0.661846
7400.00	0.796001
7405.00	0.999932
7410.00	1.29892
7415.00	1.60366
7420.00	2.02394
7425.00	2.59065
7430.00	3.15841
7435.00	3.85275
7440.00	4.46578
7445.00	5.12447
7450.00	5.84122
7455.00	6.44895
7460.00	7.0774
7465.00	7.63112
7470.00	8.14984
7475.00	8.67442
7480.00	9.20256
7485.00	9.71015
7490.00	10.1619
7495.00	10.6398
7500.00	11.0749
7505.00	11.5005
7510.00	11.8666
7515.00	12.2504
7520.00	12.5992
7525.00	12.9013
7530.00	13.2376
7535.00	13.6032
7540.00	13.9865
7545.00	14.2771
7550.00	14.6491
7555.00	14.9431
7560.00	15.1398
7565.00	15.4153
7570.00	15.7006
7575.00	15.9234
7580.00	16.1188
7585.00	16.3117
7590.00	16.4955
7595.00	16.6371
7600.00	16.7917
7605.00	16.9088
7610.00	17.0736
7615.00	17.1591
7620.00	17.2174
7625.00	17.2512
7630.00	17.2544
7635.00	17.2285
7640.00	17.1898
7645.00	17.1449
7650.00	17.1384
7655.00	17.0782
7660.00	16.9612
7665.00	16.8814
7670.00	16.8027
7675.00	16.6233
7680.00	16.4347
7685.00	16.2241
7690.00	16.0873
7695.00	15.9404
7700.00	15.7895
7705.00	15.5636
7710.00	15.374
7715.00	15.1694
7720.00	14.9258
7725.00	14.7354
7730.00	14.4673
7735.00	14.1937
7740.00	13.9289
7745.00	13.7244
7750.00	13.4573
7755.00	13.1845
7760.00	12.9153
7765.00	12.6917
7770.00	12.414
7775.00	12.1692
7780.00	11.9285
7785.00	11.6746
7790.00	11.4137
7795.00	11.1264
7800.00	10.8253
7805.00	10.5526
7810.00	10.2987
7815.00	10.0175
7820.00	9.67623
7825.00	9.38433
7830.00	9.12671
7835.00	8.92711
7840.00	8.72031
7845.00	8.49683
7850.00	8.27703
7855.00	8.03677
7860.00	7.83241
7865.00	7.60095
7870.00	7.39943
7875.00	7.27239
7880.00	7.06128
7885.00	6.89335
7890.00	6.71505
7895.00	6.49686
7900.00	6.32765
7905.00	6.10745
7910.00	5.95001
7915.00	5.76588
7920.00	5.56959
7925.00	5.39464
7930.00	5.28641
7935.00	5.16355
7940.00	5.03089
7945.00	4.87585
7950.00	4.7465
7955.00	4.65216
7960.00	4.49933
7965.00	4.33123
7970.00	4.17994
7975.00	4.1049
7980.00	3.98134
7985.00	3.87353
7990.00	3.80536
7995.00	3.74061
8000.00	3.66027
8005.00	3.58457
8010.00	3.54529
8015.00	3.4709
8020.00	3.32924
8025.00	3.17629
8030.00	3.0556
8035.00	2.99113
8040.00	2.90424
8045.00	2.8583
8050.00	2.80167
8055.00	2.7507
8060.00	2.70314
8065.00	2.65184
8070.00	2.56153
8075.00	2.49213
8080.00	2.32441
8085.00	2.24138
8090.00	2.09534
8095.00	2.05728
8100.00	1.967
8105.00	1.89934
8110.00	1.87579
8115.00	1.81554
8120.00	1.75623
8125.00	1.7402
8130.00	1.7003
8135.00	1.58121
8140.00	1.53684
8145.00	1.47823
8150.00	1.36776
8155.00	1.23608
8160.00	1.16171
8165.00	1.21022
8170.00	1.13843
8175.00	1.15193
8180.00	1.05201
8185.00	0.992652
8190.00	0.969788
8195.00	0.915254
8200.00	0.864475
8205.00	0.786517
8210.00	0.743519
8215.00	0.70482
8220.00	0.629245
8225.00	0.637628
8230.00	0.592541
8235.00	0.557056
8240.00	0.506444
8245.00	0.445612
8250.00	0.519897
8255.00	0.505258
8260.00	0.464919
8265.00	0.443894
8270.00	0.440252
8275.00	0.387738
8280.00	0.294635
8285.00	0.200655
8290.00	0.167007
8295.00	0.199542
8300.00	0.126957
8305.00	0.112563
8310.00	0.0283017
8315.00	0.0152848
8320.00	0.0137563
8325.00	0.0735012
8330.00	0.0984092
8335.00	0.0766837
8340.00	0.0605264
8345.00	0.0324024
8350.00	0.00369527
8355.00	0.00332574
8360.00	-0.012287
8365.00	0.011013
8370.00	-0.0155552
8375.00	0.0318408
8380.00	0.0354479
8385.00	0.130375
8390.00	0.202227
8395.00	0.258405
8400.00	0.361597
8405.00	0.602178
8410.00	0.898496
8415.00	1.20423
8420.00	1.6305
8425.00	2.17713
8430.00	2.76926
8435.00	3.42782
8440.00	4.1173
8445.00	4.76669
8450.00	5.47338
8455.00	6.1128
8460.00	6.79354
8465.00	7.42828
8470.00	8.08783
8475.00	8.63388
8480.00	9.19325
8485.00	9.71535
8490.00	10.1309
8495.00	10.5626
8500.00	11.031
8505.00	11.4457
8510.00	11.8954
8515.00	12.2101
8520.00	12.619
8525.00	13.0158
8530.00	13.3832
8535.00	13.6679
8540.00	13.9259
8545.00	14.2175
8550.00	14.5157
8555.00	14.8179
8560.00	15.0882
8565.00	15.3451
8570.00	15.5458
8575.00	15.728
8580.00	15.8904
8585.00	16.0365
8590.00	16.1493
8595.00	16.2984
8600.00	16.4886
8605.00	16.5273
8610.00	16.625
8615.00	16.7044
8620.00	16.8116
8625.00	16.8876
8630.00	16.912
8635.00	16.905
8640.00	16.9072
8645.00	16.9058
8650.00	16.896
8655.00	16.8448
8660.00	16.7307
8665.00	16.6417
8670.00	16.5514
8675.00	16.4701
8680.00	16.2849
8685.00	16.1657
8690.00	15.9719
8695.00	15.7992
8700.00	15.5843
8705.00	15.3586
8710.00	15.1182
8715.00	14.9222
8720.00	14.654
8725.00	14.3958
8730.00	14.1684
8735.00	13.9587
8740.00	13.7717
8745.00	13.5999
8750.00	13.3656
8755.00	13.0935
8760.00	12.8453
8765.00	12.6847
8770.00	12.5045
8775.00	12.2575
8780.00	11.9706
8785.00	11.7854
8790.00	11.6205
8795.00	11.3667
8800.00	11.1265
8805.00	10.8152
8810.00	10.4807
8815.00	10.234
8820.00	10.0188
8825.00	9.73674
8830.00	9.55933
8835.00	9.34363
8840.00	9.10367
8845.00	8.84865
8850.00	8.6463
8855.00	8.43022
8860.00	8.18313
8865.00	7.93358
8870.00	7.74803
8875.00	7.46049
8880.00	7.24246
8885.00	7.01227
8890.00	6.87641
8895.00	6.64717
8900.00	6.50877
8905.00	6.3876
8910.00	6.17838
8915.00	5.9833
8920.00	5.75339
8925.00	5.54477
8930.00	5.46398
8935.00	5.32675
8940.00	5.14382
8945.00	5.05049
8950.00	4.90537
8955.00	4.80193
8960.00	4.70714
8965.00	4.64729
8970.00	4.50854
8975.00	4.40403
8980.00	4.26753
8985.00	4.15997
8990.00	4.04448
8995.00	3.87772
9000.00	3.78197
9005.00	3.63298
9010.00	3.54642
9015.00	3.42947
9020.00	3.30214
9025.00	3.13322
9030.00	3.01005
9035.00	2.90429
9040.00	2.79552
9045.00	2.74517
9050.00	2.64383
9055.00	2.59846
9060.00	2.53386
9065.00	2.47233
9070.00	2.39487
9075.00	2.34893
9080.00	2.23289
9085.00	2.18956
9090.00	2.13869
9095.00	2.07762
9100.00	2.07869
9105.00	2.05927
9110.00	2.02482
9115.00	2.02098
9120.00	1.9632
9125.00	1.92647
9130.00	1.91888
9135.00	1.90356
9140.00	1.84564
9145.00	1.81557
9150.00	1.83945
9155.00	1.7319
9160.00	1.63511
9165.00	1.54461
9170.00	1.51748
9175.00	1.4642
9180.00	1.42814
9185.00	1.32607
9190.00	1.29703
9195.00	1.21317
9200.00	1.2124
9205.00	1.12341
9210.00	1.0671
9215.00	1.00793
9220.00	0.885064
9225.00	0.818629
9230.00	0.769024
9235.00	0.688726
9240.00	0.597782
9245.00	0.556679
9250.00	0.460264
9255.00	0.468567
9260.00	0.438689
9265.00	0.333699
9270.00	0.293538
9275.00	0.238717
9280.00	0.231824
9285.00	0.189965
9290.00	0.186249
9295.00	0.254212
9300.00	0.191439
9305.00	0.233416
9310.00	0.133673
9315.00	0.133888
9320.00	0.159549
9325.00	0.225088
9330.00	0.188997
9335.00	0.173493
9340.00	0.130677
9345.00	0.136285
9350.00	0.136238
9355.00	0.0971477
9360.00	0.0823396
9365.00	0.143715
9370.00	0.197255
9375.00	0.17753
9380.00	0.232782
9385.00	0.178943
9390.00	0.162747
9395.00	0.285691
9400.00	0.367479
9405.00	0.508999
9410.00	0.755213
9415.00	1.03113
9420.00	1.46962
9425.00	2.06968
9430.00	2.70822
9435.00	3.34402
9440.00	4.06055
9445.00	4.73259
9450.00	5.40704
9455.00	6.07686
9460.00	6.66103
9465.00	7.29544
9470.00	7.92413
9475.00	8.54937
9480.00	9.0272
9485.00	9.60665
9490.00	10.1299
9495.00	10.5753
9500.00	11.0627
9505.00	11.493
9510.00	11.9328
9515.00	12.3592
9520.00	12.7362
9525.00	13.106
9530.00	13.3965
9535.00	13.7512
9540.00	14.0875
9545.00	14.4003
9550.00	14.765
9555.00	14.9778
9560.00	15.2372
9565.00	15.52
9570.00	15.6726
9575.00	15.8065
9580.00	16.0272
9585.00	16.2123
9590.00	16.3856
9595.00	16.5161
9600.00	16.6421
9605.00	16.781
9610.00	16.8499
9615.00	16.9425
9620.00	17.0173
9625.00	17.0219
9630.00	17.0956
9635.00	17.15
9640.00	17.1464
9645.00	17.1007
9650.00	17.0782
9655.00	17.0275
9660.00	16.9869
9665.00	16.9214
9670.00	16.8575
9675.00	16.7082
9680.00	16.5501
9685.00	16.413
9690.00	16.3014
9695.00	16.1279
9700.00	15.9005
9705.00	15.6212
9710.00	15.4105
9715.00	15.1547
9720.00	14.9448
9725.00	14.6948
9730.00	14.373
9735.00	14.1089
9740.00	13.8305
9745.00	13.6002
9750.00	13.3607
9755.00	13.1384
9760.00	12.9281
9765.00	12.7202
9770.00	12.4652
9775.00	12.2
9780.00	11.9121
9785.00	11.7209
9790.00	11.525
9795.00	11.2604
9800.00	11.0903
9805.00	10.8149
9810.00	10.5144
9815.00	10.2354
9820.00	9.99455
9825.00	9.80834
9830.00	9.59661
9835.00	9.38228
9840.00	9.19787
9845.00	8.9538
9850.00	8.74433
9855.00	8.55411
9860.00	8.22841
9865.00	7.98791
9870.00	7.7443
9875.00	7.53354
9880.00	7.39818
9885.00	7.23901
9890.00	7.05331
9895.00	6.85222
9900.00	6.67634
9905.00	6.50616
9910.00	6.2732
9915.00	6.07033
9920.00	5.89963
9925.00	5.75958
9930.00	5.62505
9935.00	5.43945
9940.00	5.31486
9945.00	5.14331
9950.00	4.9974
9955.00	4.88815
[truncated: 56 more rows]
