# Supplementary material for: Abnormal developmental trajectory and vulnerability to cardiac arrhythmias in tetralogy of Fallot with DiGeorge syndrome
Source: Commun Biol. 2023 Sep 22;6:969. doi: 10.1038/s42003-023-05344-6 (PMC10516936; doi:10.1038/s42003-023-05344-6)
Supplement: Supplementary file 6 — Supplementary Data 3 [file 42003_2023_5344_MOESM6_ESM.zip › Supplementary Data3_CAS Measurement/Batch40/Control2_A3_4915/1A-wave.csv]

1A : V(t) = D'(t) / BackgroundImage *100
D'(t) = WaveFiltered Value( Pixel-Filter=(5 x 5) Tcnst-Filter=10)
average	1.00
frm num	2048
position	[45][70]
background	247.36
total pixel	25
time	value1
0.00	3.02393
5.00	2.83312
10.00	2.56436
15.00	2.27396
20.00	2.07891
25.00	1.91791
30.00	1.7148
35.00	1.53039
40.00	1.35956
45.00	1.22684
50.00	1.16075
55.00	1.03012
60.00	0.904471
65.00	0.841515
70.00	0.760597
75.00	0.703942
80.00	0.690146
85.00	0.567768
90.00	0.499671
95.00	0.433533
100.00	0.411202
105.00	0.358762
110.00	0.269523
115.00	0.24257
120.00	0.194057
125.00	0.156864
130.00	0.11207
135.00	0.0733725
140.00	0.082206
145.00	0.125732
150.00	0.0678806
155.00	0.0433047
160.00	0.0438254
165.00	0.0313575
170.00	0.075117
175.00	0.0433491
180.00	0.00182144
185.00	-0.00321194
190.00	0.0262166
195.00	-0.00551241
200.00	0.0338487
205.00	-0.0762633
210.00	-0.0848077
215.00	-0.0957318
220.00	-0.152459
225.00	-0.164703
230.00	-0.0770815
235.00	-0.0903954
240.00	-0.0296094
245.00	0.00731018
250.00	0.0324524
255.00	0.00333392
260.00	-0.0325752
265.00	-0.0277006
270.00	-0.00552559
275.00	-0.047017
280.00	0.0158994
285.00	0.024012
290.00	0.0248449
295.00	0.0498507
300.00	0.135422
305.00	0.142902
310.00	0.0671627
315.00	0.0911708
320.00	0.0933733
325.00	0.0727164
330.00	0.134979
335.00	0.119864
340.00	0.0820045
345.00	0.0188234
350.00	-0.000846786
355.00	0.0186428
360.00	0.00869315
365.00	0.00782383
370.00	0.0102756
375.00	0.109507
380.00	0.137366
385.00	0.220654
390.00	0.292379
395.00	0.387656
400.00	0.468554
405.00	0.580172
410.00	0.672543
415.00	0.75406
420.00	0.832276
425.00	0.878415
430.00	0.892449
435.00	1.00372
440.00	1.07638
445.00	1.13691
450.00	1.11863
455.00	1.15392
460.00	1.1873
465.00	1.20602
470.00	1.22934
475.00	1.24709
480.00	1.17898
485.00	1.17428
490.00	1.16034
495.00	1.1284
500.00	1.0479
505.00	1.02881
510.00	0.990615
515.00	0.927129
520.00	0.82148
525.00	0.700522
530.00	0.572255
535.00	0.529583
540.00	0.389303
545.00	0.322882
550.00	0.259869
555.00	0.219329
560.00	0.108457
565.00	0.0393962
570.00	0.0144346
575.00	-0.0112651
580.00	-0.10878
585.00	-0.138329
590.00	-0.161689
595.00	-0.137435
600.00	-0.167352
605.00	-0.179724
610.00	-0.135879
615.00	-0.161101
620.00	-0.144991
625.00	-0.140194
630.00	-0.147197
635.00	-0.142179
640.00	-0.174857
645.00	-0.192947
650.00	-0.212462
655.00	-0.209004
660.00	-0.180018
665.00	-0.157165
670.00	-0.147917
675.00	-0.189723
680.00	-0.201475
685.00	-0.197498
690.00	-0.177748
695.00	-0.127632
700.00	-0.163381
705.00	-0.240833
710.00	-0.258794
715.00	-0.271724
720.00	-0.357747
725.00	-0.35108
730.00	-0.382272
735.00	-0.369918
740.00	-0.366885
745.00	-0.346367
750.00	-0.302028
755.00	-0.265357
760.00	-0.271163
765.00	-0.223024
770.00	-0.119868
775.00	-0.078774
780.00	-0.0644283
785.00	-0.0644537
790.00	-0.121074
795.00	-0.168799
800.00	-0.166473
805.00	-0.120718
810.00	-0.15069
815.00	-0.0838747
820.00	-0.049614
825.00	-0.0236306
830.00	-0.0196504
835.00	-0.00636585
840.00	-0.0235171
845.00	-0.0421874
850.00	0.00569242
855.00	0.0795087
860.00	0.0861115
865.00	0.0467759
870.00	0.0534179
875.00	0.00764915
880.00	0.0667161
885.00	0.0422566
890.00	-0.00563011
895.00	0.0305086
900.00	0.0226065
905.00	0.000940925
910.00	0.025103
915.00	0.0630196
920.00	0.0389298
925.00	0.038271
930.00	-0.027005
935.00	-0.0307728
940.00	-0.0519517
945.00	-0.0241175
950.00	-0.0362594
955.00	-0.00190901
960.00	-0.0114206
965.00	0.0333826
970.00	0.0543005
975.00	0.0375509
980.00	0.0127738
985.00	-0.0127597
990.00	-0.0519107
995.00	-0.0402513
1000.00	0.00905197
1005.00	-0.0144923
1010.00	0.0031277
1015.00	-0.0198241
1020.00	-0.0582687
1025.00	-0.0443564
1030.00	-0.0399208
1035.00	-0.0763556
1040.00	-0.0444639
1045.00	-0.0642736
1050.00	-0.030356
1055.00	-0.0515765
1060.00	-0.0512701
1065.00	-0.0509943
1070.00	-0.02649
1075.00	-0.104695
1080.00	-0.115247
1085.00	-0.158703
1090.00	-0.155769
1095.00	-0.153129
1100.00	-0.147519
1105.00	-0.129533
1110.00	-0.0971745
1115.00	-0.0809887
1120.00	-0.097146
1125.00	-0.0696435
1130.00	-0.0934036
1135.00	-0.116405
1140.00	-0.111233
1145.00	-0.134068
1150.00	-0.141683
1155.00	-0.229391
1160.00	-0.275986
1165.00	-0.293665
1170.00	-0.290172
1175.00	-0.311284
1180.00	-0.268836
1185.00	-0.283997
1190.00	-0.249129
1195.00	-0.290516
1200.00	-0.264699
1205.00	-0.278656
1210.00	-0.255641
1215.00	-0.199353
1220.00	-0.258654
1225.00	-0.282918
1230.00	-0.283734
1235.00	-0.26668
1240.00	-0.282056
1245.00	-0.224743
1250.00	-0.239461
1255.00	-0.231686
1260.00	-0.232774
1265.00	-0.254774
1270.00	-0.248702
1275.00	-0.2303
1280.00	-0.257399
1285.00	-0.273703
1290.00	-0.205906
1295.00	-0.219274
1300.00	-0.158537
1305.00	-0.147534
1310.00	-0.132781
1315.00	-0.0903955
1320.00	-0.1234
1325.00	-0.162806
1330.00	-0.201506
1335.00	-0.200761
1340.00	-0.141875
1345.00	-0.160029
1350.00	-0.140792
1355.00	-0.167139
1360.00	-0.16983
1365.00	-0.133442
1370.00	-0.116864
1375.00	-0.0776874
1380.00	-0.0391942
1385.00	-0.0271894
1390.00	0.112981
1395.00	0.250454
1400.00	0.343455
1405.00	0.490222
1410.00	0.551161
1415.00	0.673924
1420.00	0.766622
1425.00	0.90018
1430.00	0.981572
1435.00	0.977205
1440.00	1.00885
1445.00	1.07129
1450.00	1.05795
1455.00	1.10901
1460.00	1.14041
1465.00	1.17838
1470.00	1.13978
1475.00	1.13253
1480.00	1.12438
1485.00	1.05561
1490.00	0.998558
1495.00	0.960151
1500.00	0.901329
1505.00	0.801493
1510.00	0.824837
1515.00	0.710012
1520.00	0.614754
1525.00	0.600174
1530.00	0.569264
1535.00	0.489699
1540.00	0.374429
1545.00	0.317581
1550.00	0.255098
1555.00	0.197247
1560.00	0.135478
1565.00	0.0750351
1570.00	0.0319559
1575.00	0.00935542
1580.00	-0.0578803
1585.00	-0.145883
1590.00	-0.179807
1595.00	-0.241063
1600.00	-0.286491
1605.00	-0.306354
1610.00	-0.380829
1615.00	-0.368619
1620.00	-0.386738
1625.00	-0.409513
1630.00	-0.457501
1635.00	-0.48937
1640.00	-0.500265
1645.00	-0.466409
1650.00	-0.510325
1655.00	-0.574105
1660.00	-0.59108
1665.00	-0.603123
1670.00	-0.591323
1675.00	-0.566149
1680.00	-0.516003
1685.00	-0.448232
1690.00	-0.393706
1695.00	-0.397996
1700.00	-0.400241
1705.00	-0.326258
1710.00	-0.306569
1715.00	-0.33251
1720.00	-0.310578
1725.00	-0.350672
1730.00	-0.368968
1735.00	-0.419393
1740.00	-0.432435
1745.00	-0.405362
1750.00	-0.387465
1755.00	-0.363272
1760.00	-0.347967
1765.00	-0.34066
1770.00	-0.253231
1775.00	-0.273186
1780.00	-0.313785
1785.00	-0.290491
1790.00	-0.277613
1795.00	-0.219127
1800.00	-0.171341
1805.00	-0.155824
1810.00	-0.141859
1815.00	-0.14061
1820.00	-0.181529
1825.00	-0.232911
1830.00	-0.208003
1835.00	-0.235715
1840.00	-0.21376
1845.00	-0.252216
1850.00	-0.306231
1855.00	-0.351611
1860.00	-0.41024
1865.00	-0.323938
1870.00	-0.362695
1875.00	-0.35715
1880.00	-0.264838
1885.00	-0.299803
1890.00	-0.276291
1895.00	-0.335984
1900.00	-0.405878
1905.00	-0.407335
1910.00	-0.376304
1915.00	-0.387185
1920.00	-0.403448
1925.00	-0.416466
1930.00	-0.424949
1935.00	-0.427732
1940.00	-0.410832
1945.00	-0.423113
1950.00	-0.411526
1955.00	-0.375224
1960.00	-0.41047
1965.00	-0.469682
1970.00	-0.455055
1975.00	-0.472616
1980.00	-0.470632
1985.00	-0.426803
1990.00	-0.416464
1995.00	-0.390989
2000.00	-0.353507
2005.00	-0.376371
2010.00	-0.367841
2015.00	-0.366633
2020.00	-0.333204
2025.00	-0.316054
2030.00	-0.263427
2035.00	-0.214445
2040.00	-0.256066
2045.00	-0.259567
2050.00	-0.265952
2055.00	-0.207015
2060.00	-0.215421
2065.00	-0.239157
2070.00	-0.242732
2075.00	-0.210373
2080.00	-0.27019
2085.00	-0.267427
2090.00	-0.273026
2095.00	-0.381558
2100.00	-0.335316
2105.00	-0.332509
2110.00	-0.300875
2115.00	-0.304746
2120.00	-0.306613
2125.00	-0.285654
2130.00	-0.252238
2135.00	-0.248036
2140.00	-0.300852
2145.00	-0.350004
2150.00	-0.352196
2155.00	-0.337998
2160.00	-0.294496
2165.00	-0.273132
2170.00	-0.308885
2175.00	-0.308721
2180.00	-0.251975
2185.00	-0.278524
2190.00	-0.302418
2195.00	-0.268942
2200.00	-0.306731
2205.00	-0.326187
2210.00	-0.363103
2215.00	-0.407646
2220.00	-0.379818
2225.00	-0.35639
2230.00	-0.359561
2235.00	-0.394756
2240.00	-0.369834
2245.00	-0.392683
2250.00	-0.429417
2255.00	-0.454393
2260.00	-0.439678
2265.00	-0.374688
2270.00	-0.311346
2275.00	-0.336809
2280.00	-0.393684
2285.00	-0.389892
2290.00	-0.451161
2295.00	-0.457792
2300.00	-0.489632
2305.00	-0.429349
2310.00	-0.399351
2315.00	-0.349713
2320.00	-0.317976
2325.00	-0.31852
2330.00	-0.288285
2335.00	-0.217413
2340.00	-0.236098
2345.00	-0.270703
2350.00	-0.274357
2355.00	-0.232368
2360.00	-0.212365
2365.00	-0.239641
2370.00	-0.254487
2375.00	-0.203165
2380.00	-0.153741
2385.00	-0.0930887
2390.00	0.0504375
2395.00	0.166674
2400.00	0.232478
2405.00	0.349916
2410.00	0.431354
2415.00	0.530521
2420.00	0.635943
2425.00	0.7098
2430.00	0.742313
2435.00	0.778043
2440.00	0.824753
2445.00	0.889432
2450.00	0.913684
2455.00	0.941979
2460.00	0.969062
2465.00	1.00314
2470.00	1.01117
2475.00	1.01031
2480.00	1.03865
2485.00	1.03666
2490.00	0.970184
2495.00	0.963722
2500.00	0.877052
2505.00	0.81522
2510.00	0.751486
2515.00	0.694125
2520.00	0.569732
2525.00	0.541866
2530.00	0.579853
2535.00	0.544507
2540.00	0.462566
2545.00	0.40499
2550.00	0.358022
2555.00	0.29473
2560.00	0.211893
2565.00	0.18747
2570.00	0.146084
2575.00	0.0732606
2580.00	0.0513809
2585.00	0.0494769
2590.00	0.0639342
2595.00	-0.00390817
2600.00	-0.018071
2605.00	-0.0405201
2610.00	-0.128641
2615.00	-0.172375
2620.00	-0.179394
2625.00	-0.161454
2630.00	-0.239099
2635.00	-0.210338
2640.00	-0.190921
2645.00	-0.196085
2650.00	-0.21367
2655.00	-0.274774
2660.00	-0.276404
2665.00	-0.319915
2670.00	-0.372011
2675.00	-0.344512
2680.00	-0.279337
2685.00	-0.333874
2690.00	-0.316657
2695.00	-0.278523
2700.00	-0.3008
2705.00	-0.325701
2710.00	-0.327089
2715.00	-0.336424
2720.00	-0.291462
2725.00	-0.317297
2730.00	-0.368038
2735.00	-0.413705
2740.00	-0.390122
2745.00	-0.412559
2750.00	-0.448923
2755.00	-0.368455
2760.00	-0.354248
2765.00	-0.354399
2770.00	-0.356152
2775.00	-0.388454
2780.00	-0.360928
2785.00	-0.336155
2790.00	-0.302539
2795.00	-0.296542
2800.00	-0.333188
2805.00	-0.319274
2810.00	-0.290581
2815.00	-0.377952
2820.00	-0.406457
2825.00	-0.406238
2830.00	-0.386636
2835.00	-0.487041
2840.00	-0.506254
2845.00	-0.534866
2850.00	-0.492699
2855.00	-0.47577
2860.00	-0.447598
2865.00	-0.509565
2870.00	-0.461843
2875.00	-0.460937
2880.00	-0.435865
2885.00	-0.405215
2890.00	-0.319416
2895.00	-0.352157
2900.00	-0.336346
2905.00	-0.398119
2910.00	-0.363158
2915.00	-0.402845
2920.00	-0.415924
2925.00	-0.396971
2930.00	-0.40902
2935.00	-0.413396
2940.00	-0.401164
2945.00	-0.378835
2950.00	-0.321547
2955.00	-0.344373
2960.00	-0.385938
2965.00	-0.39424
2970.00	-0.434052
2975.00	-0.401967
2980.00	-0.352068
2985.00	-0.307158
2990.00	-0.286145
2995.00	-0.220338
3000.00	-0.258136
3005.00	-0.264664
3010.00	-0.255985
3015.00	-0.316092
3020.00	-0.27478
3025.00	-0.315219
3030.00	-0.333827
3035.00	-0.321466
3040.00	-0.284468
3045.00	-0.319087
3050.00	-0.267774
3055.00	-0.231294
3060.00	-0.248591
3065.00	-0.259308
3070.00	-0.280272
3075.00	-0.258713
3080.00	-0.308845
3085.00	-0.248853
3090.00	-0.191626
3095.00	-0.17408
3100.00	-0.184163
3105.00	-0.190003
3110.00	-0.25509
3115.00	-0.250603
3120.00	-0.222309
3125.00	-0.185524
3130.00	-0.160503
3135.00	-0.180029
3140.00	-0.179814
3145.00	-0.202259
3150.00	-0.203055
3155.00	-0.253901
3160.00	-0.25115
3165.00	-0.263228
3170.00	-0.282183
3175.00	-0.302477
3180.00	-0.273847
3185.00	-0.248079
3190.00	-0.223271
3195.00	-0.270478
3200.00	-0.240196
3205.00	-0.261455
3210.00	-0.222373
3215.00	-0.242179
3220.00	-0.226047
3225.00	-0.217996
3230.00	-0.217218
3235.00	-0.21005
3240.00	-0.174491
3245.00	-0.169979
3250.00	-0.0996175
3255.00	-0.0799532
3260.00	-0.0379993
3265.00	-0.0212628
3270.00	-0.0757342
3275.00	-0.0358192
3280.00	-0.0710471
3285.00	-0.0235155
3290.00	-0.0292493
3295.00	-0.10071
3300.00	-0.0663828
3305.00	-0.048425
3310.00	-0.054902
3315.00	-0.0558801
3320.00	-0.048675
3325.00	-0.0664466
3330.00	-0.1164
3335.00	-0.141952
3340.00	-0.140694
3345.00	-0.157349
3350.00	-0.107655
3355.00	-0.137317
3360.00	-0.201205
3365.00	-0.161679
3370.00	-0.148746
3375.00	-0.135488
3380.00	-0.0928319
3385.00	0.00377345
3390.00	0.0988036
3395.00	0.208587
3400.00	0.346202
3405.00	0.424777
3410.00	0.594136
3415.00	0.717452
3420.00	0.847842
3425.00	0.879487
3430.00	0.95648
3435.00	1.00475
3440.00	1.02232
3445.00	1.03814
3450.00	1.09118
3455.00	1.11951
3460.00	1.13046
3465.00	1.11767
3470.00	1.12072
3475.00	1.12831
3480.00	1.07693
3485.00	1.10507
3490.00	1.11746
3495.00	1.13185
3500.00	1.09305
3505.00	1.05004
3510.00	1.00325
3515.00	0.881906
3520.00	0.780778
3525.00	0.696232
3530.00	0.665419
3535.00	0.629601
3540.00	0.586046
3545.00	0.525824
3550.00	0.437666
3555.00	0.371261
3560.00	0.282388
3565.00	0.207254
3570.00	0.202699
3575.00	0.108044
3580.00	0.0244711
3585.00	-0.0151688
3590.00	-0.0492276
3595.00	-0.120307
3600.00	-0.127682
3605.00	-0.181214
3610.00	-0.1922
3615.00	-0.234429
3620.00	-0.282137
3625.00	-0.354182
3630.00	-0.297742
3635.00	-0.295458
3640.00	-0.306339
3645.00	-0.24013
3650.00	-0.193477
3655.00	-0.177364
3660.00	-0.182267
3665.00	-0.176977
3670.00	-0.219111
3675.00	-0.210136
3680.00	-0.213379
3685.00	-0.192041
3690.00	-0.234286
3695.00	-0.32567
3700.00	-0.378808
3705.00	-0.360332
3710.00	-0.38413
3715.00	-0.426571
3720.00	-0.400085
3725.00	-0.410206
3730.00	-0.377271
3735.00	-0.344395
3740.00	-0.351999
3745.00	-0.345907
3750.00	-0.367914
3755.00	-0.429764
3760.00	-0.449854
3765.00	-0.430741
3770.00	-0.400604
3775.00	-0.399353
3780.00	-0.372355
3785.00	-0.362609
3790.00	-0.340902
3795.00	-0.374729
3800.00	-0.364747
3805.00	-0.36223
3810.00	-0.380988
3815.00	-0.422126
3820.00	-0.42034
3825.00	-0.370221
3830.00	-0.389796
3835.00	-0.40418
3840.00	-0.460787
3845.00	-0.479391
3850.00	-0.463794
3855.00	-0.478863
3860.00	-0.471404
3865.00	-0.4372
3870.00	-0.348202
3875.00	-0.264869
3880.00	-0.312768
3885.00	-0.333238
3890.00	-0.398556
3895.00	-0.361934
3900.00	-0.349997
3905.00	-0.342487
3910.00	-0.361602
3915.00	-0.40953
3920.00	-0.384748
3925.00	-0.404488
3930.00	-0.443276
3935.00	-0.415119
3940.00	-0.436673
3945.00	-0.456072
3950.00	-0.434721
3955.00	-0.360524
3960.00	-0.371367
3965.00	-0.371423
3970.00	-0.373091
3975.00	-0.416635
3980.00	-0.444506
3985.00	-0.467973
3990.00	-0.455134
3995.00	-0.361108
4000.00	-0.315295
4005.00	-0.311256
4010.00	-0.310855
4015.00	-0.255513
4020.00	-0.242898
4025.00	-0.189501
4030.00	-0.151146
4035.00	-0.191012
4040.00	-0.209104
4045.00	-0.259345
4050.00	-0.230176
4055.00	-0.158646
4060.00	-0.173506
4065.00	-0.156155
4070.00	-0.244033
4075.00	-0.308569
4080.00	-0.28418
4085.00	-0.286487
4090.00	-0.304733
4095.00	-0.343794
4100.00	-0.349842
4105.00	-0.384392
4110.00	-0.476936
4115.00	-0.508479
4120.00	-0.536868
4125.00	-0.515523
4130.00	-0.56908
4135.00	-0.659326
4140.00	-0.692035
4145.00	-0.700451
4150.00	-0.75007
4155.00	-0.686382
4160.00	-0.659788
4165.00	-0.600278
4170.00	-0.515994
4175.00	-0.546865
4180.00	-0.505115
4185.00	-0.507967
4190.00	-0.567132
4195.00	-0.545994
4200.00	-0.493012
4205.00	-0.485755
4210.00	-0.532587
4215.00	-0.503584
4220.00	-0.577741
4225.00	-0.589501
4230.00	-0.588766
4235.00	-0.576784
4240.00	-0.564384
4245.00	-0.630843
4250.00	-0.640527
4255.00	-0.668648
4260.00	-0.645444
4265.00	-0.56958
4270.00	-0.590242
4275.00	-0.610455
4280.00	-0.601156
4285.00	-0.555594
4290.00	-0.576037
4295.00	-0.499028
4300.00	-0.492786
4305.00	-0.396613
4310.00	-0.347249
4315.00	-0.385292
4320.00	-0.340295
4325.00	-0.322436
4330.00	-0.401771
4335.00	-0.34704
4340.00	-0.3657
4345.00	-0.306491
4350.00	-0.241883
4355.00	-0.266207
4360.00	-0.24282
4365.00	-0.258965
4370.00	-0.189408
4375.00	-0.170467
4380.00	-0.117844
4385.00	-0.123848
4390.00	-0.0791215
4395.00	0.0371348
4400.00	0.157936
4405.00	0.23755
4410.00	0.304351
4415.00	0.361238
4420.00	0.506227
4425.00	0.5688
4430.00	0.65584
4435.00	0.798859
4440.00	0.900085
4445.00	0.945911
4450.00	0.92894
4455.00	1.0026
4460.00	0.963793
4465.00	0.951502
4470.00	0.951759
4475.00	0.955225
4480.00	0.9826
4485.00	0.992684
4490.00	0.930609
4495.00	0.879592
4500.00	0.844996
4505.00	0.784753
4510.00	0.662616
4515.00	0.630313
4520.00	0.602858
4525.00	0.550657
4530.00	0.498826
4535.00	0.400431
4540.00	0.294087
4545.00	0.201613
4550.00	0.14911
4555.00	0.0598134
4560.00	0.053832
4565.00	-0.0760661
4570.00	-0.0442033
4575.00	-0.0802099
4580.00	-0.149809
4585.00	-0.230235
4590.00	-0.25249
4595.00	-0.295158
4600.00	-0.307686
4605.00	-0.276918
4610.00	-0.304206
4615.00	-0.332001
4620.00	-0.295566
4625.00	-0.335544
4630.00	-0.340799
4635.00	-0.382722
4640.00	-0.363855
4645.00	-0.314533
4650.00	-0.308953
4655.00	-0.292611
4660.00	-0.279521
4665.00	-0.21761
4670.00	-0.157039
4675.00	-0.152655
4680.00	-0.176199
4685.00	-0.18607
4690.00	-0.206272
4695.00	-0.187262
4700.00	-0.189558
4705.00	-0.14958
4710.00	-0.171815
4715.00	-0.186975
4720.00	-0.215173
4725.00	-0.229231
4730.00	-0.246735
4735.00	-0.260871
4740.00	-0.318872
4745.00	-0.332263
4750.00	-0.311973
4755.00	-0.264605
4760.00	-0.331935
4765.00	-0.368276
4770.00	-0.407451
4775.00	-0.355386
4780.00	-0.323082
4785.00	-0.300476
4790.00	-0.270428
4795.00	-0.248237
4800.00	-0.267074
4805.00	-0.214494
4810.00	-0.25611
4815.00	-0.238585
4820.00	-0.17915
4825.00	-0.193577
4830.00	-0.145112
4835.00	-0.101493
4840.00	-0.0832585
4845.00	-0.0652302
4850.00	-0.0603243
4855.00	-0.0898675
4860.00	-0.100286
4865.00	-0.0692351
4870.00	-0.0655458
4875.00	-0.0153301
4880.00	-0.01218
4885.00	-0.0206645
4890.00	-0.060642
4895.00	-0.0723657
4900.00	-0.0990877
4905.00	-0.113435
4910.00	-0.110177
4915.00	-0.0635836
4920.00	-0.112206
4925.00	-0.0492388
4930.00	-0.0653369
4935.00	-0.0345471
4940.00	-0.0359436
4945.00	-0.0857128
4950.00	-0.157995
4955.00	-0.137345
4960.00	-0.193144
4965.00	-0.188384
4970.00	-0.176014
4975.00	-0.169732
4980.00	-0.144673
4985.00	-0.123738
4990.00	-0.104895
4995.00	-0.0620644
5000.00	-0.136712
5005.00	-0.135977
5010.00	-0.143402
5015.00	-0.127444
5020.00	-0.109849
5025.00	-0.1118
5030.00	-0.137813
5035.00	-0.0334755
5040.00	-0.0511499
5045.00	-0.047652
5050.00	-0.0736113
5055.00	-0.111528
5060.00	-0.105227
5065.00	-0.13028
5070.00	-0.152827
5075.00	-0.0955007
5080.00	-0.0536091
5085.00	-0.0579506
5090.00	-0.0602409
5095.00	-0.0380461
5100.00	-0.0213049
5105.00	-0.0434305
5110.00	-0.0520241
5115.00	-0.0565241
5120.00	-0.0379351
5125.00	-0.0600148
5130.00	-0.0766524
5135.00	-0.0803067
5140.00	-0.0480199
5145.00	-0.0787936
5150.00	-0.066063
5155.00	-0.0675421
5160.00	-0.021978
5165.00	-0.077995
5170.00	-0.0750467
5175.00	-0.122523
5180.00	-0.0940996
5185.00	-0.0135383
5190.00	0.000752168
5195.00	0.0427209
5200.00	0.0546196
5205.00	0.013582
5210.00	0.0655873
5215.00	0.0574115
5220.00	0.0500533
5225.00	0.0741553
5230.00	0.0667398
5235.00	0.10211
5240.00	0.0579402
5245.00	0.0343583
5250.00	0.0535616
5255.00	0.0158639
5260.00	-0.00997865
5265.00	-0.0154491
5270.00	0.00711781
5275.00	0.106665
5280.00	0.170384
5285.00	0.209943
5290.00	0.268186
5295.00	0.283411
5300.00	0.314902
5305.00	0.364265
5310.00	0.376351
5315.00	0.375909
5320.00	0.328615
5325.00	0.245625
5330.00	0.23885
5335.00	0.145431
5340.00	0.147058
5345.00	0.166311
5350.00	0.136743
5355.00	0.113367
5360.00	0.0713054
5365.00	0.0431529
5370.00	0.0857328
5375.00	0.138608
5380.00	0.218538
5385.00	0.274304
5390.00	0.360069
5395.00	0.469599
5400.00	0.568176
5405.00	0.690854
5410.00	0.778625
5415.00	0.875407
5420.00	0.959276
5425.00	1.05416
5430.00	1.05547
5435.00	1.05665
5440.00	1.07389
5445.00	1.18319
5450.00	1.2104
5455.00	1.17669
5460.00	1.08489
5465.00	1.16237
5470.00	1.18681
5475.00	1.21205
5480.00	1.15715
5485.00	1.13846
5490.00	1.17015
5495.00	1.15986
5500.00	1.08107
5505.00	1.01177
5510.00	0.941318
5515.00	0.834249
5520.00	0.784783
5525.00	0.746732
5530.00	0.662356
5535.00	0.655952
5540.00	0.572569
5545.00	0.539568
5550.00	0.466207
5555.00	0.455162
5560.00	0.375687
5565.00	0.342969
5570.00	0.286033
5575.00	0.215386
5580.00	0.172825
5585.00	0.116733
5590.00	-0.0437113
5595.00	-0.0862354
5600.00	-0.118039
5605.00	-0.209728
5610.00	-0.195223
5615.00	-0.238767
5620.00	-0.208422
5625.00	-0.240943
5630.00	-0.247573
5635.00	-0.302053
5640.00	-0.247591
5645.00	-0.232535
5650.00	-0.264262
5655.00	-0.24107
5660.00	-0.302668
5665.00	-0.320913
5670.00	-0.340569
5675.00	-0.405153
5680.00	-0.421236
5685.00	-0.388815
5690.00	-0.391977
5695.00	-0.360865
5700.00	-0.352269
5705.00	-0.407598
5710.00	-0.391094
5715.00	-0.387561
5720.00	-0.368209
5725.00	-0.36373
5730.00	-0.332208
5735.00	-0.313541
5740.00	-0.270867
5745.00	-0.2551
5750.00	-0.302359
5755.00	-0.34004
5760.00	-0.357782
5765.00	-0.365665
5770.00	-0.358206
5775.00	-0.288427
5780.00	-0.319416
5785.00	-0.33437
5790.00	-0.334891
5795.00	-0.306253
5800.00	-0.330609
5805.00	-0.308867
5810.00	-0.25049
5815.00	-0.196334
5820.00	-0.155678
5825.00	-0.140111
5830.00	-0.203719
5835.00	-0.227008
5840.00	-0.207542
5845.00	-0.133424
5850.00	-0.0828888
5855.00	-0.124729
5860.00	-0.167237
5865.00	-0.145662
5870.00	-0.100371
5875.00	-0.130761
5880.00	-0.13709
5885.00	-0.123381
5890.00	-0.0948721
5895.00	-0.0740653
5900.00	-0.0795954
5905.00	-0.0441456
5910.00	-0.081775
5915.00	-0.126961
5920.00	-0.10618
5925.00	-0.121435
5930.00	-0.107674
5935.00	-0.0775019
5940.00	-0.0810713
5945.00	-0.0438567
5950.00	-0.0410881
5955.00	0.01315
5960.00	-0.00110157
5965.00	-0.0106939
5970.00	-0.0257953
5975.00	-0.00866204
5980.00	-0.0789472
5985.00	-0.117948
5990.00	-0.086748
5995.00	-0.0344121
6000.00	-0.0358222
6005.00	-0.0694327
6010.00	-0.073809
6015.00	-0.0292353
6020.00	-0.0877607
6025.00	-0.11456
6030.00	-0.0610603
6035.00	-0.0533372
6040.00	-0.0318327
6045.00	-0.0270323
6050.00	0.0241832
6055.00	0.0638089
6060.00	0.11726
6065.00	0.0828948
6070.00	0.0632857
6075.00	0.0504889
6080.00	0.118208
6085.00	0.141963
6090.00	0.103511
6095.00	0.0705206
6100.00	0.031127
6105.00	0.0409509
6110.00	0.0659632
6115.00	0.060984
6120.00	0.0128416
6125.00	0.0115574
6130.00	0.000699225
6135.00	0.00386346
6140.00	0.0309674
6145.00	0.0602122
6150.00	0.0509568
6155.00	0.0717344
6160.00	0.0904342
6165.00	0.120201
6170.00	0.156693
6175.00	0.0941283
6180.00	0.0911838
6185.00	0.0885337
6190.00	0.0683608
6195.00	0.0502052
6200.00	0.0419505
6205.00	0.0668628
6210.00	0.129711
6215.00	0.21053
6220.00	0.225053
6225.00	0.168589
6230.00	0.0951324
6235.00	0.0969387
6240.00	0.0807765
6245.00	0.0824013
6250.00	0.0563733
6255.00	0.071758
6260.00	0.103392
6265.00	0.0946699
6270.00	0.0900541
6275.00	0.119859
6280.00	0.0803824
6285.00	0.132176
6290.00	0.157768
6295.00	0.138757
6300.00	0.126499
6305.00	0.13002
6310.00	0.100847
6315.00	0.0503352
6320.00	-0.0339351
6325.00	-0.00466835
6330.00	-0.0640334
6335.00	-0.0915886
6340.00	-0.0937493
6345.00	-0.076289
6350.00	-0.0589576
6355.00	-0.0288057
6360.00	-0.00490314
6365.00	-0.0157324
6370.00	-0.0351811
6375.00	0.0330201
6380.00	0.102487
6385.00	0.142367
6390.00	0.284987
6395.00	0.363215
6400.00	0.520943
6405.00	0.622471
6410.00	0.7284
6415.00	0.807565
6420.00	0.82545
6425.00	0.891676
6430.00	0.910853
6435.00	0.976624
6440.00	1.01965
6445.00	1.00177
6450.00	0.993767
6455.00	1.06742
6460.00	1.05447
6465.00	1.0234
6470.00	1.04073
6475.00	1.01266
6480.00	1.03106
6485.00	1.05085
6490.00	1.03309
6495.00	1.03489
6500.00	1.08502
6505.00	1.03312
6510.00	0.963763
6515.00	0.935304
6520.00	0.846625
6525.00	0.703747
6530.00	0.622053
6535.00	0.517804
6540.00	0.454704
6545.00	0.427021
6550.00	0.371383
6555.00	0.339096
6560.00	0.337527
6565.00	0.240709
6570.00	0.184296
6575.00	0.188506
6580.00	0.104972
6585.00	0.033026
6590.00	0.000616001
6595.00	-0.049575
6600.00	-0.0785761
6605.00	-0.117614
6610.00	-0.125257
6615.00	-0.117583
6620.00	-0.0880366
6625.00	-0.0743817
6630.00	-0.0459216
6635.00	-0.0979271
6640.00	-0.133413
6645.00	-0.197691
6650.00	-0.229668
6655.00	-0.277853
6660.00	-0.305048
6665.00	-0.324673
6670.00	-0.35042
6675.00	-0.352571
6680.00	-0.333485
6685.00	-0.329244
6690.00	-0.336746
6695.00	-0.34835
6700.00	-0.352324
6705.00	-0.305772
6710.00	-0.292983
6715.00	-0.307346
6720.00	-0.302484
6725.00	-0.280321
6730.00	-0.266843
6735.00	-0.309693
6740.00	-0.306214
6745.00	-0.309551
6750.00	-0.306086
6755.00	-0.243136
6760.00	-0.241462
6765.00	-0.231869
6770.00	-0.320261
6775.00	-0.327044
6780.00	-0.261998
6785.00	-0.19052
6790.00	-0.236151
6795.00	-0.157556
6800.00	-0.136949
6805.00	-0.187937
6810.00	-0.227358
6815.00	-0.172281
6820.00	-0.174458
6825.00	-0.166714
6830.00	-0.143575
6835.00	-0.190666
6840.00	-0.147343
6845.00	-0.161716
6850.00	-0.253889
6855.00	-0.299651
6860.00	-0.306879
6865.00	-0.277808
6870.00	-0.274283
6875.00	-0.224216
6880.00	-0.305287
6885.00	-0.252119
6890.00	-0.254398
6895.00	-0.245129
6900.00	-0.173721
6905.00	-0.0997509
6910.00	-0.110798
6915.00	-0.0932498
6920.00	-0.137288
6925.00	-0.125177
6930.00	-0.102956
6935.00	-0.191302
6940.00	-0.235238
6945.00	-0.203629
6950.00	-0.168712
6955.00	-0.155075
6960.00	-0.170292
6965.00	-0.219563
6970.00	-0.171734
6975.00	-0.136772
6980.00	-0.0859024
6985.00	-0.0271828
6990.00	0.0111112
6995.00	0.0229367
7000.00	0.00932348
7005.00	0.0035399
7010.00	0.025825
7015.00	0.102479
7020.00	0.111636
7025.00	0.0729823
7030.00	0.0689182
7035.00	0.0862826
7040.00	0.0533981
7045.00	0.0981877
7050.00	0.136881
7055.00	0.0682125
7060.00	0.0969669
7065.00	0.114761
7070.00	0.164733
7075.00	0.191921
7080.00	0.1889
7085.00	0.123115
7090.00	0.13991
7095.00	0.0563851
7100.00	0.0653003
7105.00	0.0248117
7110.00	-0.00192565
7115.00	0.00311815
7120.00	-0.0634938
7125.00	-0.0539103
7130.00	-0.0889462
7135.00	-0.0412417
7140.00	-0.0791615
7145.00	-0.121375
7150.00	-0.11894
7155.00	-0.107046
7160.00	-0.0882558
7165.00	-0.0309179
7170.00	-0.0229749
7175.00	-0.0239116
7180.00	-0.0199033
7185.00	-0.0243813
7190.00	-0.117351
7195.00	-0.116935
7200.00	-0.124647
7205.00	-0.0669038
7210.00	-0.0424255
7215.00	-0.0608221
7220.00	-0.0385691
7225.00	-0.0379463
7230.00	-0.0438541
7235.00	-0.0216809
7240.00	-0.00495911
7245.00	-0.00284612
7250.00	-0.00579566
7255.00	-0.00845025
7260.00	0.00694847
7265.00	0.0191902
7270.00	0.0496127
7275.00	0.0252465
7280.00	0.00331697
7285.00	0.00621943
7290.00	0.0136829
7295.00	0.0543586
7300.00	0.0440715
7305.00	0.0833254
7310.00	0.0879295
7315.00	0.101776
7320.00	0.102918
7325.00	0.13467
7330.00	0.101798
7335.00	0.0592766
7340.00	0.0355611
7345.00	0.0255367
7350.00	0.0666441
7355.00	0.000147819
7360.00	0.0454112
7365.00	0.0861482
7370.00	0.069448
7375.00	0.0932277
7380.00	0.101693
7385.00	0.165909
7390.00	0.235023
7395.00	0.350589
7400.00	0.414172
7405.00	0.461694
7410.00	0.578849
7415.00	0.710162
7420.00	0.789534
7425.00	0.797903
7430.00	0.831308
7435.00	0.845202
7440.00	0.862557
7445.00	0.920222
7450.00	0.936544
7455.00	0.899487
7460.00	0.932436
7465.00	0.910344
7470.00	0.872673
7475.00	0.85494
7480.00	0.884258
7485.00	0.85243
7490.00	0.877148
7495.00	0.870287
7500.00	0.797812
7505.00	0.773012
7510.00	0.690859
7515.00	0.608837
7520.00	0.551187
7525.00	0.455641
7530.00	0.397141
7535.00	0.308914
7540.00	0.25215
7545.00	0.176805
7550.00	0.0734197
7555.00	0.0272679
7560.00	-0.0239712
7565.00	-0.0846401
7570.00	-0.150562
7575.00	-0.24385
7580.00	-0.269594
7585.00	-0.266891
7590.00	-0.209477
7595.00	-0.17721
7600.00	-0.206384
7605.00	-0.198682
7610.00	-0.156175
7615.00	-0.187453
7620.00	-0.137983
7625.00	-0.140355
7630.00	-0.205557
7635.00	-0.267472
7640.00	-0.252044
7645.00	-0.283438
7650.00	-0.256711
7655.00	-0.331299
7660.00	-0.372554
7665.00	-0.391896
7670.00	-0.459434
7675.00	-0.510515
7680.00	-0.443293
7685.00	-0.455561
7690.00	-0.382515
7695.00	-0.374988
7700.00	-0.285742
7705.00	-0.260402
7710.00	-0.255384
7715.00	-0.304231
7720.00	-0.291596
7725.00	-0.215541
7730.00	-0.211775
7735.00	-0.166341
7740.00	-0.164261
7745.00	-0.212518
7750.00	-0.243012
7755.00	-0.262372
7760.00	-0.239369
7765.00	-0.217049
7770.00	-0.282667
7775.00	-0.325551
7780.00	-0.320486
7785.00	-0.288438
7790.00	-0.275765
7795.00	-0.329042
7800.00	-0.381843
7805.00	-0.343659
7810.00	-0.318995
7815.00	-0.311352
7820.00	-0.280217
7825.00	-0.234407
7830.00	-0.201264
7835.00	-0.176286
7840.00	-0.174828
7845.00	-0.173516
7850.00	-0.148079
7855.00	-0.0799079
7860.00	0.00893674
7865.00	0.0193626
7870.00	0.0125751
7875.00	0.0210201
7880.00	0.060962
7885.00	0.0985269
7890.00	0.12425
7895.00	0.124762
7900.00	0.154329
7905.00	0.122726
7910.00	0.131475
7915.00	0.13935
7920.00	0.104393
7925.00	0.105273
7930.00	0.16428
7935.00	0.235174
7940.00	0.248849
7945.00	0.238518
7950.00	0.280966
7955.00	0.311085
7960.00	0.343042
7965.00	0.29095
7970.00	0.282877
7975.00	0.312804
7980.00	0.370463
7985.00	0.323714
7990.00	0.315599
7995.00	0.3277
8000.00	0.301398
8005.00	0.339176
8010.00	0.4039
8015.00	0.337637
8020.00	0.326512
8025.00	0.311649
8030.00	0.267547
8035.00	0.193897
8040.00	0.15672
8045.00	0.171772
8050.00	0.165914
8055.00	0.204304
8060.00	0.238854
8065.00	0.336249
8070.00	0.312327
8075.00	0.310201
8080.00	0.337396
8085.00	0.340849
8090.00	0.394086
8095.00	0.378934
8100.00	0.360445
8105.00	0.311464
8110.00	0.260913
8115.00	0.276866
8120.00	0.249179
8125.00	0.166046
8130.00	0.185017
8135.00	0.194006
8140.00	0.181074
8145.00	0.175903
8150.00	0.117886
8155.00	0.152992
8160.00	0.126374
8165.00	0.0781605
8170.00	0.0946006
8175.00	0.101311
8180.00	0.0847119
8185.00	0.106965
8190.00	0.0736296
8195.00	0.0937569
8200.00	0.0665934
8205.00	0.0696365
8210.00	0.0481192
8215.00	0.0255194
8220.00	0.00841376
8225.00	-0.0587278
8230.00	-0.094899
8235.00	-0.0158748
8240.00	-0.0142873
8245.00	-0.0177098
8250.00	-0.0709194
8255.00	-0.0460396
8260.00	-0.0252649
8265.00	-0.0033335
8270.00	-0.0321075
8275.00	-0.0887286
8280.00	-0.0830899
8285.00	-0.115208
8290.00	-0.0907504
8295.00	-0.0347802
8300.00	0.0123589
8305.00	0.0208255
8310.00	0.041382
8315.00	-0.0177368
8320.00	-0.0434534
8325.00	0.00131884
8330.00	-0.0667303
8335.00	-0.142528
8340.00	-0.175171
8345.00	-0.201315
8350.00	-0.223227
8355.00	-0.259119
8360.00	-0.23159
8365.00	-0.237539
8370.00	-0.212168
8375.00	-0.173163
8380.00	-0.0960148
8385.00	-0.0249644
8390.00	0.0923445
8395.00	0.19954
8400.00	0.308952
8405.00	0.449467
8410.00	0.564611
8415.00	0.637516
8420.00	0.677257
8425.00	0.755068
8430.00	0.823481
8435.00	0.878585
8440.00	0.879665
8445.00	0.92915
8450.00	0.973687
8455.00	1.017
8460.00	1.10612
8465.00	1.15075
8470.00	1.1521
8475.00	1.10157
8480.00	1.09653
8485.00	1.12918
8490.00	1.07771
8495.00	1.06534
8500.00	1.04613
8505.00	1.01105
8510.00	0.940672
8515.00	0.924225
8520.00	0.907805
8525.00	0.870388
8530.00	0.839947
8535.00	0.822252
8540.00	0.731942
8545.00	0.61832
8550.00	0.524147
8555.00	0.533181
8560.00	0.460458
8565.00	0.472627
8570.00	0.428598
8575.00	0.350163
8580.00	0.279571
8585.00	0.271019
8590.00	0.195405
8595.00	0.135437
8600.00	0.147767
8605.00	0.0957972
8610.00	0.102388
8615.00	0.0565738
8620.00	0.0250432
8625.00	0.0500291
8630.00	-0.00510315
8635.00	0.0228975
8640.00	0.0012028
8645.00	0.0204874
8650.00	0.0572485
8655.00	0.0191822
8660.00	0.0172639
8665.00	-0.000633226
8670.00	0.0236862
8675.00	0.0779153
8680.00	0.0377822
8685.00	0.0162162
8690.00	-0.0888984
8695.00	-0.172182
8700.00	-0.190539
8705.00	-0.173103
8710.00	-0.154175
8715.00	-0.145226
8720.00	-0.153342
8725.00	-0.155796
8730.00	-0.174175
8735.00	-0.221441
8740.00	-0.244575
8745.00	-0.262161
8750.00	-0.242413
8755.00	-0.297409
8760.00	-0.272519
8765.00	-0.301865
8770.00	-0.328276
8775.00	-0.287363
8780.00	-0.344332
8785.00	-0.321218
8790.00	-0.256755
8795.00	-0.271506
8800.00	-0.312273
8805.00	-0.298833
8810.00	-0.273801
8815.00	-0.209228
8820.00	-0.23035
8825.00	-0.234805
8830.00	-0.211324
8835.00	-0.199894
8840.00	-0.244588
8845.00	-0.228215
8850.00	-0.229649
8855.00	-0.205067
8860.00	-0.132814
8865.00	-0.134086
8870.00	-0.15787
8875.00	-0.145318
8880.00	-0.156659
8885.00	-0.0633735
8890.00	-0.011758
8895.00	0.000737365
8900.00	-0.000953448
8905.00	0.0104614
8910.00	-0.0277775
8915.00	-0.0751291
8920.00	-0.0465942
8925.00	-0.00474201
8930.00	0.0410103
8935.00	0.0126532
8940.00	-0.0112512
8945.00	0.012513
8950.00	-0.00976033
8955.00	-0.0298063
8960.00	-0.076955
8965.00	-0.172752
8970.00	-0.152243
8975.00	-0.164509
8980.00	-0.1804
8985.00	-0.17853
8990.00	-0.125102
8995.00	-0.123911
9000.00	-0.0969663
9005.00	-0.116377
9010.00	-0.146783
9015.00	-0.193554
9020.00	-0.23403
9025.00	-0.225181
9030.00	-0.144448
9035.00	-0.123535
9040.00	-0.174247
9045.00	-0.182696
9050.00	-0.156341
9055.00	-0.237731
9060.00	-0.236597
9065.00	-0.266301
9070.00	-0.254225
9075.00	-0.265995
9080.00	-0.173095
9085.00	-0.110508
9090.00	-0.138267
9095.00	-0.0953327
9100.00	-0.134312
9105.00	-0.154839
9110.00	-0.129653
9115.00	-0.12639
9120.00	-0.0183434
9125.00	0.0109812
9130.00	0.00341478
9135.00	0.0467344
9140.00	0.0145706
9145.00	-0.00629135
9150.00	0.0848941
9155.00	0.0990437
9160.00	0.127949
9165.00	0.163667
9170.00	0.168322
9175.00	0.141787
9180.00	0.163184
9185.00	0.0579266
9190.00	0.0424315
9195.00	0.0543591
9200.00	0.0424549
9205.00	0.0527631
9210.00	0.0895308
9215.00	0.145261
9220.00	0.153374
9225.00	0.0976094
9230.00	0.102402
9235.00	0.126121
9240.00	0.110274
9245.00	0.12512
9250.00	0.16112
9255.00	0.164413
9260.00	0.215889
9265.00	0.250898
9270.00	0.282406
9275.00	0.225058
9280.00	0.272086
9285.00	0.248112
9290.00	0.304155
9295.00	0.259185
9300.00	0.283396
9305.00	0.263142
9310.00	0.24653
9315.00	0.171748
9320.00	0.173978
9325.00	0.161431
9330.00	0.161459
9335.00	0.164718
9340.00	0.167651
9345.00	0.178376
9350.00	0.139517
9355.00	0.148204
9360.00	0.11883
9365.00	0.0535835
9370.00	0.0789496
9375.00	0.105013
9380.00	0.154344
9385.00	0.227849
9390.00	0.342515
9395.00	0.43763
9400.00	0.578214
9405.00	0.669163
9410.00	0.713825
9415.00	0.766958
9420.00	0.784052
9425.00	0.841481
9430.00	0.912573
9435.00	0.911872
9440.00	0.982392
9445.00	1.03778
9450.00	1.03749
9455.00	1.08575
9460.00	1.0742
9465.00	1.12525
9470.00	1.17443
9475.00	1.20091
9480.00	1.17137
9485.00	1.16258
9490.00	1.14658
9495.00	1.16291
9500.00	1.07087
9505.00	0.99451
9510.00	0.990466
9515.00	0.909207
9520.00	0.802116
9525.00	0.689563
9530.00	0.630309
9535.00	0.543022
9540.00	0.467698
9545.00	0.420928
9550.00	0.393389
9555.00	0.35405
9560.00	0.291155
9565.00	0.289529
9570.00	0.250874
9575.00	0.193445
9580.00	0.136908
9585.00	0.0892584
9590.00	0.0528422
9595.00	-0.0187421
9600.00	-0.0637631
9605.00	-0.0137257
9610.00	0.0377762
9615.00	0.00165705
9620.00	0.0225133
9625.00	0.00409124
9630.00	-0.0480643
9635.00	-0.0707482
9640.00	-0.0329489
9645.00	0.01239
9650.00	0.00629973
9655.00	-0.0654816
9660.00	-0.007187
9665.00	-0.0598318
9670.00	0.0302393
9675.00	0.0498545
9680.00	0.0901472
9685.00	0.0617275
9690.00	0.108918
9695.00	0.0737703
9700.00	-0.00637516
9705.00	-0.0105889
9710.00	-0.0337861
9715.00	-0.0239392
9720.00	0.0350524
9725.00	0.0800595
9730.00	0.083373
9735.00	0.107377
9740.00	0.148386
9745.00	0.140016
9750.00	0.12278
9755.00	0.112119
9760.00	0.155888
9765.00	0.107957
9770.00	0.100396
9775.00	0.103293
9780.00	0.0978148
9785.00	0.0831821
9790.00	0.0732468
9795.00	0.0788587
9800.00	0.0677387
9805.00	0.0124525
9810.00	-0.0615612
9815.00	-0.0812783
9820.00	-0.116812
9825.00	-0.0582351
9830.00	-0.0378579
9835.00	-0.0696478
9840.00	-0.101493
9845.00	-0.157644
9850.00	-0.229202
9855.00	-0.222452
9860.00	-0.205058
9865.00	-0.233065
9870.00	-0.212992
9875.00	-0.217566
9880.00	-0.200661
9885.00	-0.167658
9890.00	-0.154127
9895.00	-0.150033
9900.00	-0.126945
9905.00	-0.127187
9910.00	-0.0805095
9915.00	-0.0320316
9920.00	-0.0126577
9925.00	0.00963006
9930.00	-0.0188233
9935.00	-0.00562139
9940.00	0.0143457
9945.00	-0.0226646
9950.00	-0.0268664
9955.00	0.0324179
[truncated: 56 more rows]
