# Supplementary material for: Abnormal developmental trajectory and vulnerability to cardiac arrhythmias in tetralogy of Fallot with DiGeorge syndrome
Source: Commun Biol. 2023 Sep 22;6:969. doi: 10.1038/s42003-023-05344-6 (PMC10516936; doi:10.1038/s42003-023-05344-6)
Supplement: Supplementary file 6 — Supplementary Data 3 [file 42003_2023_5344_MOESM6_ESM.zip › Supplementary Data3_CAS Measurement/Batch40/Control2_A3_4915/1B-wave.csv]

1B : V(t) = D'(t) / BackgroundImage *100
D'(t) = WaveFiltered Value( Pixel-Filter=(5 x 5) Tcnst-Filter=10)
average	1.00
frm num	2048
position	[45][92]
background	188.52
total pixel	25
time	value1
0.00	0
5.00	0.275833
10.00	0.471038
15.00	0.625504
20.00	0.773011
25.00	0.905767
30.00	1.01676
35.00	1.14212
40.00	1.17006
45.00	1.20371
50.00	1.17457
55.00	1.19503
60.00	1.23254
65.00	1.20901
70.00	1.30241
75.00	1.35464
80.00	1.42924
85.00	1.48152
90.00	1.4925
95.00	1.53633
100.00	1.58427
105.00	1.58073
110.00	1.52663
115.00	1.57766
120.00	1.58115
125.00	1.63733
130.00	1.60303
135.00	1.62308
140.00	1.61354
145.00	1.67285
150.00	1.62227
155.00	1.50035
160.00	1.43095
165.00	1.42152
170.00	1.41729
175.00	1.30739
180.00	1.23818
185.00	1.18438
190.00	1.1296
195.00	0.974201
200.00	0.931947
205.00	0.904528
210.00	0.92653
215.00	0.92087
220.00	0.828783
225.00	0.796828
230.00	0.698049
235.00	0.672802
240.00	0.626739
245.00	0.547091
250.00	0.598472
255.00	0.574695
260.00	0.493886
265.00	0.370234
270.00	0.354429
275.00	0.248967
280.00	0.192243
285.00	0.107243
290.00	0.0583268
295.00	0.0482506
300.00	0.0264512
305.00	0.00258816
310.00	-0.0782987
315.00	-0.0577381
320.00	-0.100765
325.00	-0.101298
330.00	-0.135726
335.00	-0.132762
340.00	-0.0961462
345.00	-0.107749
350.00	-0.0757566
355.00	-0.131835
360.00	-0.137747
365.00	-0.123973
370.00	-0.149768
375.00	-0.234515
380.00	-0.283204
385.00	-0.288833
390.00	-0.336334
395.00	-0.336649
400.00	-0.334811
405.00	-0.390445
410.00	-0.400202
415.00	-0.324111
420.00	-0.295944
425.00	-0.257862
430.00	-0.319069
435.00	-0.408105
440.00	-0.49248
445.00	-0.513251
450.00	-0.531945
455.00	-0.557257
460.00	-0.662787
465.00	-0.638944
470.00	-0.636582
475.00	-0.560193
480.00	-0.58268
485.00	-0.577457
490.00	-0.64914
495.00	-0.571495
500.00	-0.565269
505.00	-0.527838
510.00	-0.542952
515.00	-0.537458
520.00	-0.377622
525.00	-0.33986
530.00	-0.174323
535.00	0.070141
540.00	0.355934
545.00	0.642853
550.00	0.945638
555.00	1.2818
560.00	1.66073
565.00	2.14604
570.00	2.5998
575.00	3.17793
580.00	3.6749
585.00	4.17311
590.00	4.68726
595.00	5.10544
600.00	5.53061
605.00	5.97691
610.00	6.47406
615.00	6.90241
620.00	7.19031
625.00	7.50884
630.00	7.82733
635.00	8.19886
640.00	8.47594
645.00	8.8314
650.00	9.07705
655.00	9.38725
660.00	9.68978
665.00	9.909
670.00	10.17
675.00	10.3072
680.00	10.348
685.00	10.3826
690.00	10.4498
695.00	10.402
700.00	10.5522
705.00	10.5387
710.00	10.4842
715.00	10.3652
720.00	10.2474
725.00	10.1838
730.00	10.046
735.00	9.87312
740.00	9.77908
745.00	9.69869
750.00	9.66241
755.00	9.62127
760.00	9.58
765.00	9.48981
770.00	9.38318
775.00	9.20658
780.00	9.13464
785.00	8.97017
790.00	8.89641
795.00	8.8088
800.00	8.69389
805.00	8.6329
810.00	8.508
815.00	8.24705
820.00	8.0801
825.00	7.94258
830.00	7.77849
835.00	7.61809
840.00	7.46311
845.00	7.33424
850.00	7.21401
855.00	7.11642
860.00	7.01797
865.00	6.93786
870.00	6.83393
875.00	6.73615
880.00	6.64603
885.00	6.52036
890.00	6.38392
895.00	6.28234
900.00	6.08483
905.00	5.95163
910.00	5.89752
915.00	5.76396
920.00	5.70103
925.00	5.50012
930.00	5.3872
935.00	5.27496
940.00	5.15485
945.00	5.02765
950.00	4.83467
955.00	4.71827
960.00	4.59654
965.00	4.43818
970.00	4.31051
975.00	4.26562
980.00	4.03851
985.00	3.90837
990.00	3.77639
995.00	3.6279
1000.00	3.51549
1005.00	3.4037
1010.00	3.26702
1015.00	3.15886
1020.00	3.07425
1025.00	2.95779
1030.00	2.85297
1035.00	2.7841
1040.00	2.76454
1045.00	2.6451
1050.00	2.57155
1055.00	2.52446
1060.00	2.40356
1065.00	2.27354
1070.00	2.22229
1075.00	2.25043
1080.00	2.15906
1085.00	2.06198
1090.00	1.98521
1095.00	1.91824
1100.00	1.83038
1105.00	1.79587
1110.00	1.81361
1115.00	1.71288
1120.00	1.64768
1125.00	1.54869
1130.00	1.4405
1135.00	1.39617
1140.00	1.3584
1145.00	1.33714
1150.00	1.20767
1155.00	1.16116
1160.00	1.16599
1165.00	1.18518
1170.00	1.01786
1175.00	0.962758
1180.00	0.949232
1185.00	0.907353
1190.00	0.873906
1195.00	0.894727
1200.00	0.813741
1205.00	0.751463
1210.00	0.746336
1215.00	0.709895
1220.00	0.63254
1225.00	0.64567
1230.00	0.574738
1235.00	0.563944
1240.00	0.516036
1245.00	0.49626
1250.00	0.476339
1255.00	0.403243
1260.00	0.31624
1265.00	0.227327
1270.00	0.16428
1275.00	0.141487
1280.00	0.159165
1285.00	0.0753514
1290.00	-8.11003e-005
1295.00	-0.0297781
1300.00	-0.10955
1305.00	-0.130422
1310.00	-0.142841
1315.00	-0.12007
1320.00	-0.144133
1325.00	-0.174278
1330.00	-0.108049
1335.00	-0.0717824
1340.00	-0.100675
1345.00	-0.156383
1350.00	-0.221372
1355.00	-0.199235
1360.00	-0.249331
1365.00	-0.198936
1370.00	-0.176921
1375.00	-0.205908
1380.00	-0.244727
1385.00	-0.281787
1390.00	-0.268461
1395.00	-0.337095
1400.00	-0.377648
1405.00	-0.344127
1410.00	-0.394586
1415.00	-0.395441
1420.00	-0.372872
1425.00	-0.276174
1430.00	-0.269775
1435.00	-0.289477
1440.00	-0.372984
1445.00	-0.44814
1450.00	-0.528512
1455.00	-0.535071
1460.00	-0.521878
1465.00	-0.558805
1470.00	-0.662059
1475.00	-0.606462
1480.00	-0.600983
1485.00	-0.589685
1490.00	-0.681364
1495.00	-0.623837
1500.00	-0.572062
1505.00	-0.576388
1510.00	-0.561185
1515.00	-0.532649
1520.00	-0.470897
1525.00	-0.389859
1530.00	-0.242662
1535.00	-0.0380433
1540.00	0.129139
1545.00	0.428128
1550.00	0.737533
1555.00	1.08389
1560.00	1.46564
1565.00	1.89408
1570.00	2.34757
1575.00	2.87666
1580.00	3.4462
1585.00	3.94817
1590.00	4.46997
1595.00	4.96293
1600.00	5.48297
1605.00	5.97647
1610.00	6.46731
1615.00	6.98544
1620.00	7.34991
1625.00	7.7225
1630.00	8.08965
1635.00	8.56649
1640.00	8.8747
1645.00	9.17331
1650.00	9.36992
1655.00	9.56597
1660.00	9.73392
1665.00	9.94873
1670.00	10.0572
1675.00	10.1463
1680.00	10.2626
1685.00	10.2972
1690.00	10.322
1695.00	10.3104
1700.00	10.266
1705.00	10.2218
1710.00	10.1756
1715.00	10.0259
1720.00	9.98447
1725.00	9.90688
1730.00	9.79674
1735.00	9.63395
1740.00	9.58929
1745.00	9.49605
1750.00	9.28907
1755.00	9.21525
1760.00	9.04908
1765.00	8.92075
1770.00	8.78191
1775.00	8.5636
1780.00	8.43501
1785.00	8.28533
1790.00	8.14214
1795.00	7.93264
1800.00	7.81835
1805.00	7.71761
1810.00	7.59299
1815.00	7.42567
1820.00	7.34723
1825.00	7.2448
1830.00	7.05501
1835.00	6.97331
1840.00	6.88281
1845.00	6.63374
1850.00	6.54113
1855.00	6.48748
1860.00	6.30765
1865.00	6.1458
1870.00	5.92375
1875.00	5.76422
1880.00	5.56548
1885.00	5.36539
1890.00	5.2129
1895.00	5.08838
1900.00	4.99542
1905.00	4.82687
1910.00	4.68155
1915.00	4.56561
1920.00	4.47612
1925.00	4.33405
1930.00	4.13404
1935.00	4.0092
1940.00	3.92018
1945.00	3.80187
1950.00	3.67206
1955.00	3.54886
1960.00	3.40403
1965.00	3.32461
1970.00	3.23191
1975.00	3.1209
1980.00	3.06767
1985.00	2.93701
1990.00	2.80032
1995.00	2.60516
2000.00	2.5356
2005.00	2.4433
2010.00	2.43449
2015.00	2.43929
2020.00	2.31418
2025.00	2.24614
2030.00	2.09155
2035.00	1.99697
2040.00	1.96701
2045.00	1.85518
2050.00	1.73756
2055.00	1.67202
2060.00	1.62576
2065.00	1.52896
2070.00	1.52034
2075.00	1.52744
2080.00	1.41289
2085.00	1.28858
2090.00	1.15123
2095.00	1.15493
2100.00	1.05853
2105.00	1.06089
2110.00	1.1012
2115.00	1.08232
2120.00	1.02077
2125.00	1.00993
2130.00	0.885596
2135.00	0.835229
2140.00	0.749584
2145.00	0.706453
2150.00	0.657025
2155.00	0.546765
2160.00	0.593935
2165.00	0.602438
2170.00	0.544316
2175.00	0.483519
2180.00	0.418193
2185.00	0.414566
2190.00	0.332795
2195.00	0.274054
2200.00	0.255136
2205.00	0.134142
2210.00	0.0698046
2215.00	0.14133
2220.00	0.0826398
2225.00	0.0786194
2230.00	0.024078
2235.00	0.00893947
2240.00	-0.0195378
2245.00	-0.0621416
2250.00	-0.147164
2255.00	-0.132448
2260.00	-0.204075
2265.00	-0.255808
2270.00	-0.298125
2275.00	-0.334088
2280.00	-0.355846
2285.00	-0.400889
2290.00	-0.439306
2295.00	-0.408107
2300.00	-0.405488
2305.00	-0.426471
2310.00	-0.447478
2315.00	-0.519429
2320.00	-0.599037
2325.00	-0.634614
2330.00	-0.602979
2335.00	-0.602091
2340.00	-0.652215
2345.00	-0.684596
2350.00	-0.616137
2355.00	-0.609689
2360.00	-0.684515
2365.00	-0.739128
2370.00	-0.784035
2375.00	-0.788381
2380.00	-0.881408
2385.00	-0.924819
2390.00	-1.01693
2395.00	-1.04679
2400.00	-0.997278
2405.00	-0.965447
2410.00	-1.00258
2415.00	-1.04023
2420.00	-1.09959
2425.00	-1.13816
2430.00	-1.08587
2435.00	-1.0961
2440.00	-1.1329
2445.00	-1.0578
2450.00	-1.07721
2455.00	-1.01616
2460.00	-0.918792
2465.00	-0.913906
2470.00	-0.884047
2475.00	-0.86354
2480.00	-0.872667
2485.00	-0.887246
2490.00	-0.877028
2495.00	-0.8551
2500.00	-0.812026
2505.00	-0.836913
2510.00	-0.806266
2515.00	-0.838095
2520.00	-0.828548
2525.00	-0.69477
2530.00	-0.510716
2535.00	-0.32385
2540.00	-0.208715
2545.00	-0.062658
2550.00	0.240659
2555.00	0.638829
2560.00	1.08205
2565.00	1.52976
2570.00	2.08546
2575.00	2.5665
2580.00	3.14795
2585.00	3.60125
2590.00	4.11954
2595.00	4.62845
2600.00	5.00371
2605.00	5.47512
2610.00	5.88454
2615.00	6.32939
2620.00	6.75098
2625.00	7.20892
2630.00	7.59985
2635.00	7.98987
2640.00	8.28573
2645.00	8.58171
2650.00	8.84384
2655.00	9.0055
2660.00	9.22738
2665.00	9.46102
2670.00	9.58854
2675.00	9.67573
2680.00	9.82422
2685.00	9.88147
2690.00	9.89057
2695.00	9.9327
2700.00	9.98123
2705.00	9.9952
2710.00	9.9229
2715.00	9.82177
2720.00	9.7562
2725.00	9.70781
2730.00	9.63242
2735.00	9.53487
2740.00	9.498
2745.00	9.38206
2750.00	9.24165
2755.00	9.16832
2760.00	9.02806
2765.00	8.84242
2770.00	8.6902
2775.00	8.602
2780.00	8.45048
2785.00	8.30774
2790.00	8.07107
2795.00	7.92808
2800.00	7.76545
2805.00	7.61059
2810.00	7.47121
2815.00	7.34365
2820.00	7.18217
2825.00	6.99865
2830.00	6.82074
2835.00	6.64153
2840.00	6.48236
2845.00	6.37094
2850.00	6.22398
2855.00	6.10445
2860.00	5.94594
2865.00	5.73752
2870.00	5.65602
2875.00	5.55509
2880.00	5.35816
2885.00	5.24034
2890.00	5.08974
2895.00	4.96057
2900.00	4.85492
2905.00	4.75347
2910.00	4.66217
2915.00	4.4145
2920.00	4.27858
2925.00	4.12444
2930.00	4.0048
2935.00	3.8462
2940.00	3.6483
2945.00	3.52111
2950.00	3.38755
2955.00	3.23975
2960.00	3.18737
2965.00	3.06383
2970.00	2.99933
2975.00	2.9328
2980.00	2.85594
2985.00	2.7995
2990.00	2.69354
2995.00	2.63636
3000.00	2.5743
3005.00	2.53541
3010.00	2.47071
3015.00	2.38065
3020.00	2.25928
3025.00	2.12884
3030.00	2.10267
3035.00	2.00698
3040.00	1.88691
3045.00	1.77673
3050.00	1.68817
3055.00	1.58937
3060.00	1.48772
3065.00	1.40472
3070.00	1.28123
3075.00	1.3186
3080.00	1.16553
3085.00	1.1296
3090.00	1.14395
3095.00	1.06562
3100.00	0.995132
3105.00	0.821356
3110.00	0.773169
3115.00	0.736166
3120.00	0.762274
3125.00	0.762431
3130.00	0.775303
3135.00	0.810228
3140.00	0.737692
3145.00	0.638461
3150.00	0.585224
3155.00	0.533067
3160.00	0.471273
3165.00	0.364736
3170.00	0.226416
3175.00	0.195287
3180.00	0.192733
3185.00	0.0970751
3190.00	0.0767587
3195.00	0.0648392
3200.00	-0.0477343
3205.00	-0.0556916
3210.00	0.0156531
3215.00	-0.0856364
3220.00	-0.214989
3225.00	-0.310189
3230.00	-0.404356
3235.00	-0.408478
3240.00	-0.503425
3245.00	-0.527345
3250.00	-0.517046
3255.00	-0.643572
3260.00	-0.676817
3265.00	-0.657937
3270.00	-0.674893
3275.00	-0.741076
3280.00	-0.849443
3285.00	-0.925755
3290.00	-1.01565
3295.00	-0.988351
3300.00	-1.04653
3305.00	-1.0416
3310.00	-1.04141
3315.00	-1.02214
3320.00	-1.06633
3325.00	-1.0085
3330.00	-1.06042
3335.00	-0.990444
3340.00	-1.05266
3345.00	-1.08531
3350.00	-1.08923
3355.00	-1.22219
3360.00	-1.24213
3365.00	-1.33646
3370.00	-1.26011
3375.00	-1.27626
3380.00	-1.21865
3385.00	-1.21985
3390.00	-1.20607
3395.00	-1.28279
3400.00	-1.41549
3405.00	-1.47127
3410.00	-1.4854
3415.00	-1.45144
3420.00	-1.37631
3425.00	-1.41267
3430.00	-1.40507
3435.00	-1.3558
3440.00	-1.31146
3445.00	-1.27792
3450.00	-1.18832
3455.00	-1.18618
3460.00	-1.14183
3465.00	-1.05735
3470.00	-1.07256
3475.00	-1.01835
3480.00	-0.961069
3485.00	-1.02622
3490.00	-1.03393
3495.00	-1.04936
3500.00	-1.05263
3505.00	-1.18925
3510.00	-1.09155
3515.00	-1.0121
3520.00	-0.862086
3525.00	-0.811948
3530.00	-0.57374
3535.00	-0.346623
3540.00	-0.129487
3545.00	0.0935194
3550.00	0.338782
3555.00	0.646513
3560.00	1.11231
3565.00	1.63549
3570.00	2.21669
3575.00	2.7228
3580.00	3.16556
3585.00	3.79745
3590.00	4.37675
3595.00	4.85781
3600.00	5.30138
3605.00	5.73453
3610.00	6.11164
3615.00	6.50408
3620.00	6.85728
3625.00	7.23033
3630.00	7.58941
3635.00	7.96775
3640.00	8.3231
3645.00	8.62171
3650.00	8.92652
3655.00	9.18388
3660.00	9.38368
3665.00	9.54015
3670.00	9.66401
3675.00	9.74789
3680.00	9.91675
3685.00	10.0029
3690.00	10.0678
3695.00	9.99672
3700.00	9.9179
3705.00	10.0167
3710.00	9.98895
3715.00	9.88757
3720.00	9.89181
3725.00	9.78954
3730.00	9.69961
3735.00	9.62717
3740.00	9.46012
3745.00	9.36707
3750.00	9.21755
3755.00	9.11056
3760.00	9.00154
3765.00	8.82492
3770.00	8.60018
3775.00	8.43187
3780.00	8.35889
3785.00	8.15105
3790.00	8.00007
3795.00	7.77931
3800.00	7.67611
3805.00	7.52169
3810.00	7.41455
3815.00	7.28629
3820.00	7.15601
3825.00	6.86477
3830.00	6.68115
3835.00	6.48195
3840.00	6.32814
3845.00	6.14726
3850.00	6.07147
3855.00	5.94597
3860.00	5.81392
3865.00	5.60809
3870.00	5.53954
3875.00	5.41631
3880.00	5.36693
3885.00	5.22277
3890.00	5.09939
3895.00	4.9544
3900.00	4.83876
3905.00	4.72832
3910.00	4.59709
3915.00	4.43231
3920.00	4.36464
3925.00	4.28464
3930.00	4.19778
3935.00	4.15144
3940.00	3.9124
3945.00	3.84792
3950.00	3.81747
3955.00	3.70094
3960.00	3.64063
3965.00	3.52269
3970.00	3.45262
3975.00	3.35985
3980.00	3.24666
3985.00	3.17236
3990.00	3.04609
3995.00	2.90486
4000.00	2.84777
4005.00	2.72849
4010.00	2.61265
4015.00	2.51052
4020.00	2.44619
4025.00	2.43709
4030.00	2.41617
4035.00	2.31883
4040.00	2.26942
4045.00	2.26103
4050.00	2.23861
4055.00	2.18237
4060.00	2.05962
4065.00	2.00006
4070.00	1.96768
4075.00	1.94277
4080.00	1.80791
4085.00	1.7226
4090.00	1.65218
4095.00	1.60154
4100.00	1.54111
4105.00	1.48036
4110.00	1.34293
4115.00	1.27441
4120.00	1.25306
4125.00	1.20202
4130.00	1.16032
4135.00	1.04641
4140.00	0.933284
4145.00	0.789032
4150.00	0.729225
4155.00	0.643572
4160.00	0.638625
4165.00	0.547179
4170.00	0.517923
4175.00	0.434304
4180.00	0.33995
4185.00	0.255032
4190.00	0.208311
4195.00	0.191724
4200.00	0.223474
4205.00	0.171422
4210.00	0.116087
4215.00	-0.0270725
4220.00	-0.124089
4225.00	-0.13502
4230.00	-0.20639
4235.00	-0.187873
4240.00	-0.247592
4245.00	-0.277999
4250.00	-0.307488
4255.00	-0.327662
4260.00	-0.31187
4265.00	-0.327362
4270.00	-0.366767
4275.00	-0.41284
4280.00	-0.38853
4285.00	-0.356043
4290.00	-0.413797
4295.00	-0.461533
4300.00	-0.466302
4305.00	-0.466352
4310.00	-0.572485
4315.00	-0.642544
4320.00	-0.75652
4325.00	-0.76574
4330.00	-0.818595
4335.00	-0.893748
4340.00	-0.94229
4345.00	-0.969003
4350.00	-0.965461
4355.00	-0.88589
4360.00	-0.865198
4365.00	-0.916595
4370.00	-0.869493
4375.00	-0.839832
4380.00	-0.902252
4385.00	-0.89902
4390.00	-0.836702
4395.00	-0.946114
4400.00	-0.97881
4405.00	-1.0337
4410.00	-1.00671
4415.00	-1.05881
4420.00	-1.05053
4425.00	-1.11734
4430.00	-1.11594
4435.00	-1.19531
4440.00	-1.24764
4445.00	-1.27353
4450.00	-1.32016
4455.00	-1.32818
4460.00	-1.28448
4465.00	-1.24939
4470.00	-1.23691
4475.00	-1.18748
4480.00	-1.13663
4485.00	-1.09298
4490.00	-1.03461
4495.00	-1.02875
4500.00	-1.0256
4505.00	-0.954866
4510.00	-0.95486
4515.00	-0.995169
4520.00	-0.910504
4525.00	-0.853403
4530.00	-0.704409
4535.00	-0.481199
4540.00	-0.229387
4545.00	0.0396796
4550.00	0.31791
4555.00	0.653189
4560.00	1.1162
4565.00	1.6008
4570.00	2.13667
4575.00	2.68048
4580.00	3.2272
4585.00	3.75532
4590.00	4.20941
4595.00	4.70932
4600.00	5.21017
4605.00	5.64184
4610.00	6.0749
4615.00	6.46889
4620.00	6.91897
4625.00	7.31131
4630.00	7.72382
4635.00	8.09296
4640.00	8.41246
4645.00	8.79973
4650.00	9.10796
4655.00	9.30474
4660.00	9.49669
4665.00	9.62065
4670.00	9.7216
4675.00	9.83155
4680.00	9.84988
4685.00	9.92791
4690.00	9.92812
4695.00	9.93043
4700.00	9.84551
4705.00	9.8582
4710.00	9.88872
4715.00	9.79949
4720.00	9.69372
4725.00	9.7131
4730.00	9.73479
4735.00	9.66943
4740.00	9.56182
4745.00	9.4883
4750.00	9.33939
4755.00	9.15232
4760.00	8.88847
4765.00	8.70831
4770.00	8.60344
4775.00	8.45602
4780.00	8.37002
4785.00	8.17592
4790.00	7.88665
4795.00	7.72604
4800.00	7.59209
4805.00	7.46942
4810.00	7.34416
4815.00	7.24416
4820.00	7.099
4825.00	6.92803
4830.00	6.71263
4835.00	6.63122
4840.00	6.50492
4845.00	6.39972
4850.00	6.33051
4855.00	6.23215
4860.00	6.03117
4865.00	5.86939
4870.00	5.81078
4875.00	5.69437
4880.00	5.59173
4885.00	5.49935
4890.00	5.38226
4895.00	5.279
4900.00	5.00359
4905.00	4.86606
4910.00	4.68075
4915.00	4.50124
4920.00	4.40121
4925.00	4.20722
4930.00	4.16842
4935.00	4.04863
4940.00	3.89626
4945.00	3.80368
4950.00	3.68429
4955.00	3.6214
4960.00	3.49478
4965.00	3.43387
4970.00	3.34722
4975.00	3.2565
4980.00	3.11969
4985.00	3.00929
4990.00	2.92478
4995.00	2.93572
5000.00	2.85857
5005.00	2.87189
5010.00	2.80749
5015.00	2.7368
5020.00	2.74531
5025.00	2.66599
5030.00	2.60096
5035.00	2.57002
5040.00	2.61431
5045.00	2.53323
5050.00	2.44329
5055.00	2.35385
5060.00	2.24365
5065.00	2.17417
5070.00	2.11165
5075.00	2.05325
5080.00	1.88612
5085.00	1.82269
5090.00	1.71681
5095.00	1.61302
5100.00	1.55781
5105.00	1.47629
5110.00	1.29896
5115.00	1.18179
5120.00	1.09756
5125.00	0.975076
5130.00	0.911517
5135.00	0.792782
5140.00	0.743209
5145.00	0.666766
5150.00	0.610698
5155.00	0.49234
5160.00	0.426132
5165.00	0.436563
5170.00	0.346228
5175.00	0.328579
5180.00	0.333913
5185.00	0.205041
5190.00	0.180294
5195.00	0.128316
5200.00	0.106997
5205.00	0.0326435
5210.00	-0.0470053
5215.00	-0.0868624
5220.00	-0.0930287
5225.00	-0.130405
5230.00	-0.119486
5235.00	-0.200897
5240.00	-0.229608
5245.00	-0.291519
5250.00	-0.31329
5255.00	-0.345615
5260.00	-0.406534
5265.00	-0.457118
5270.00	-0.519617
5275.00	-0.554649
5280.00	-0.571325
5285.00	-0.630891
5290.00	-0.618725
5295.00	-0.643846
5300.00	-0.670698
5305.00	-0.542096
5310.00	-0.587611
5315.00	-0.679497
5320.00	-0.592451
5325.00	-0.609591
5330.00	-0.561362
5335.00	-0.526444
5340.00	-0.54594
5345.00	-0.538026
5350.00	-0.690037
5355.00	-0.744097
5360.00	-0.693027
5365.00	-0.746788
5370.00	-0.820635
5375.00	-0.872244
5380.00	-0.90384
5385.00	-0.947129
5390.00	-0.899095
5395.00	-1.05107
5400.00	-1.05417
5405.00	-1.11213
5410.00	-1.13035
5415.00	-1.17008
5420.00	-1.18251
5425.00	-1.17883
5430.00	-1.15643
5435.00	-1.19992
5440.00	-1.25392
5445.00	-1.27068
5450.00	-1.27092
5455.00	-1.37723
5460.00	-1.35832
5465.00	-1.27766
5470.00	-1.25598
5475.00	-1.28528
5480.00	-1.33286
5485.00	-1.30142
5490.00	-1.19886
5495.00	-1.22538
5500.00	-1.17286
5505.00	-1.14893
5510.00	-1.17832
5515.00	-1.1984
5520.00	-1.14646
5525.00	-1.15912
5530.00	-0.932877
5535.00	-0.688942
5540.00	-0.390894
5545.00	-0.122651
5550.00	0.239709
5555.00	0.621001
5560.00	1.05328
5565.00	1.46567
5570.00	1.89198
5575.00	2.37964
5580.00	2.86096
5585.00	3.39388
5590.00	3.86077
5595.00	4.35736
5600.00	4.85945
5605.00	5.29224
5610.00	5.7348
5615.00	6.09703
5620.00	6.61188
5625.00	7.01158
5630.00	7.40315
5635.00	7.73222
5640.00	8.02413
5645.00	8.31232
5650.00	8.53562
5655.00	8.78114
5660.00	8.97666
5665.00	9.12928
5670.00	9.31544
5675.00	9.40235
5680.00	9.40631
5685.00	9.45656
5690.00	9.50178
5695.00	9.4958
5700.00	9.49042
5705.00	9.48133
5710.00	9.47739
5715.00	9.44627
5720.00	9.45008
5725.00	9.35591
5730.00	9.25418
5735.00	9.14778
5740.00	9.02655
5745.00	8.87925
5750.00	8.7679
5755.00	8.66344
5760.00	8.51639
5765.00	8.4095
5770.00	8.33663
5775.00	8.23287
5780.00	8.0928
5785.00	7.91793
5790.00	7.77965
5795.00	7.67217
5800.00	7.48208
5805.00	7.29403
5810.00	7.06749
5815.00	6.85724
5820.00	6.7253
5825.00	6.52593
5830.00	6.39105
5835.00	6.19116
5840.00	6.00489
5845.00	5.76298
5850.00	5.5877
5855.00	5.50421
5860.00	5.37815
5865.00	5.20741
5870.00	5.07283
5875.00	5.0281
5880.00	4.87751
5885.00	4.79502
5890.00	4.66137
5895.00	4.54957
5900.00	4.50624
5905.00	4.3654
5910.00	4.20257
5915.00	4.10482
5920.00	3.92562
5925.00	3.8004
5930.00	3.70468
5935.00	3.5761
5940.00	3.4243
5945.00	3.24949
5950.00	3.17916
5955.00	3.11373
5960.00	3.0103
5965.00	2.90872
5970.00	2.78971
5975.00	2.71019
5980.00	2.63437
5985.00	2.51734
5990.00	2.44384
5995.00	2.32252
6000.00	2.30244
6005.00	2.21648
6010.00	2.17518
6015.00	2.0489
6020.00	1.87584
6025.00	1.79435
6030.00	1.71888
6035.00	1.69127
6040.00	1.70674
6045.00	1.66762
6050.00	1.62816
6055.00	1.62236
6060.00	1.5556
6065.00	1.53584
6070.00	1.61141
6075.00	1.53514
6080.00	1.4665
6085.00	1.39411
6090.00	1.29501
6095.00	1.15066
6100.00	1.1141
6105.00	1.00481
6110.00	0.815215
6115.00	0.708232
6120.00	0.677723
6125.00	0.59722
6130.00	0.499305
6135.00	0.483323
6140.00	0.447722
6145.00	0.371123
6150.00	0.317036
6155.00	0.113467
6160.00	0.0342234
6165.00	-0.00526943
6170.00	0.00374468
6175.00	-0.0517964
6180.00	-0.0360078
6185.00	-0.159714
6190.00	-0.162839
6195.00	-0.229305
6200.00	-0.221227
6205.00	-0.211835
6210.00	-0.21187
6215.00	-0.241606
6220.00	-0.308682
6225.00	-0.258718
6230.00	-0.230724
6235.00	-0.245844
6240.00	-0.19792
6245.00	-0.277852
6250.00	-0.326451
6255.00	-0.391409
6260.00	-0.418043
6265.00	-0.433527
6270.00	-0.483533
6275.00	-0.520052
6280.00	-0.533822
6285.00	-0.609869
6290.00	-0.697408
6295.00	-0.788923
6300.00	-0.826729
6305.00	-0.864998
6310.00	-0.86337
6315.00	-0.900097
6320.00	-0.977709
6325.00	-1.09212
6330.00	-1.1675
6335.00	-1.21201
6340.00	-1.29874
6345.00	-1.28557
6350.00	-1.29705
6355.00	-1.31799
6360.00	-1.42595
6365.00	-1.41067
6370.00	-1.33325
6375.00	-1.41847
6380.00	-1.49729
6385.00	-1.4876
6390.00	-1.54465
6395.00	-1.56418
6400.00	-1.66449
6405.00	-1.70174
6410.00	-1.73101
6415.00	-1.79979
6420.00	-1.83836
6425.00	-1.8858
6430.00	-1.83089
6435.00	-1.79633
6440.00	-1.82039
6445.00	-1.789
6450.00	-1.81803
6455.00	-1.84204
6460.00	-1.83395
6465.00	-1.84576
6470.00	-1.79698
6475.00	-1.79975
6480.00	-1.73223
6485.00	-1.68207
6490.00	-1.60086
6495.00	-1.55747
6500.00	-1.64361
6505.00	-1.62141
6510.00	-1.57597
6515.00	-1.46293
6520.00	-1.3718
6525.00	-1.12853
6530.00	-0.949902
6535.00	-0.680925
6540.00	-0.457942
6545.00	-0.110853
6550.00	0.226988
6555.00	0.562872
6560.00	1.0243
6565.00	1.50536
6570.00	1.98924
6575.00	2.42686
6580.00	2.9268
6585.00	3.34916
6590.00	3.81416
6595.00	4.29631
6600.00	4.7154
6605.00	5.20291
6610.00	5.62257
6615.00	6.1594
6620.00	6.60011
6625.00	7.01161
6630.00	7.38832
6635.00	7.78889
6640.00	8.1006
6645.00	8.39599
6650.00	8.6576
6655.00	8.89517
6660.00	9.11111
6665.00	9.22058
6670.00	9.36578
6675.00	9.44766
6680.00	9.57864
6685.00	9.62863
6690.00	9.71393
6695.00	9.83526
6700.00	9.91263
6705.00	9.96529
6710.00	9.97025
6715.00	9.92166
6720.00	9.87369
6725.00	9.78596
6730.00	9.71337
6735.00	9.65016
6740.00	9.49779
6745.00	9.34156
6750.00	9.24551
6755.00	9.05086
6760.00	8.94569
6765.00	8.77889
6770.00	8.6309
6775.00	8.44678
6780.00	8.3617
6785.00	8.24906
6790.00	8.06918
6795.00	7.92426
6800.00	7.86385
6805.00	7.82434
6810.00	7.66996
6815.00	7.54586
6820.00	7.42357
6825.00	7.23288
6830.00	6.98912
6835.00	6.87794
6840.00	6.6824
6845.00	6.534
6850.00	6.4068
6855.00	6.17139
6860.00	6.01255
6865.00	5.79959
6870.00	5.61216
6875.00	5.47742
6880.00	5.43679
6885.00	5.27503
6890.00	5.23342
6895.00	5.20445
6900.00	5.03198
6905.00	4.96799
6910.00	4.91253
6915.00	4.75864
6920.00	4.62014
6925.00	4.55914
6930.00	4.47242
6935.00	4.34981
6940.00	4.22674
6945.00	4.05656
6950.00	3.8652
6955.00	3.79058
6960.00	3.6131
6965.00	3.48943
6970.00	3.43329
6975.00	3.40611
6980.00	3.33072
6985.00	3.20558
6990.00	3.10569
6995.00	2.99457
7000.00	2.92427
7005.00	2.81644
7010.00	2.75122
7015.00	2.74768
7020.00	2.66388
7025.00	2.58845
7030.00	2.60756
7035.00	2.53564
7040.00	2.48365
7045.00	2.46232
7050.00	2.4219
7055.00	2.3346
7060.00	2.29847
7065.00	2.18107
7070.00	2.03299
7075.00	2.02277
7080.00	2.00084
7085.00	1.90897
7090.00	1.80295
7095.00	1.7733
7100.00	1.7254
7105.00	1.54013
7110.00	1.4816
7115.00	1.37375
7120.00	1.22577
7125.00	1.11592
7130.00	0.961892
7135.00	0.859337
7140.00	0.760673
7145.00	0.67824
7150.00	0.640121
7155.00	0.563378
7160.00	0.526137
7165.00	0.503228
7170.00	0.455027
7175.00	0.360723
7180.00	0.320407
7185.00	0.322315
7190.00	0.296449
7195.00	0.271048
7200.00	0.209994
7205.00	0.167777
7210.00	0.225262
7215.00	0.19637
7220.00	0.12581
7225.00	0.0601845
7230.00	-0.0222184
7235.00	-0.0624324
7240.00	-0.100747
7245.00	-0.141595
7250.00	-0.155019
7255.00	-0.184075
7260.00	-0.227199
7265.00	-0.278742
7270.00	-0.344226
7275.00	-0.337387
7280.00	-0.320623
7285.00	-0.33524
7290.00	-0.310203
7295.00	-0.368298
7300.00	-0.331468
7305.00	-0.304687
7310.00	-0.316654
7315.00	-0.331668
7320.00	-0.374886
7325.00	-0.401051
7330.00	-0.464913
7335.00	-0.516024
7340.00	-0.536563
7345.00	-0.474419
7350.00	-0.443952
7355.00	-0.454723
7360.00	-0.53868
7365.00	-0.616363
7370.00	-0.601406
7375.00	-0.61765
7380.00	-0.611052
7385.00	-0.647549
7390.00	-0.60189
7395.00	-0.652034
7400.00	-0.673824
7405.00	-0.791038
7410.00	-0.856216
7415.00	-0.844857
7420.00	-0.915262
7425.00	-0.9468
7430.00	-1.05157
7435.00	-1.05462
7440.00	-1.10405
7445.00	-1.08276
7450.00	-1.12938
7455.00	-1.12677
7460.00	-1.08411
7465.00	-1.11574
7470.00	-1.11662
7475.00	-1.18531
7480.00	-1.16438
7485.00	-1.13282
7490.00	-1.14472
7495.00	-1.00054
7500.00	-0.898367
7505.00	-0.857331
7510.00	-0.760989
7515.00	-0.70823
7520.00	-0.667112
7525.00	-0.530382
7530.00	-0.479465
7535.00	-0.179026
7540.00	0.0171075
7545.00	0.278499
7550.00	0.588014
7555.00	1.0151
7560.00	1.48011
7565.00	1.88801
7570.00	2.36757
7575.00	2.84374
7580.00	3.30623
7585.00	3.81372
7590.00	4.30865
7595.00	4.74347
7600.00	5.23454
7605.00	5.70196
7610.00	6.10355
7615.00	6.50741
7620.00	6.88149
7625.00	7.31789
7630.00	7.69156
7635.00	8.00876
7640.00	8.32607
7645.00	8.52041
7650.00	8.75897
7655.00	9.01611
7660.00	9.19024
7665.00	9.3597
7670.00	9.56949
7675.00	9.66708
7680.00	9.72944
7685.00	9.7898
7690.00	9.77836
7695.00	9.67682
7700.00	9.67031
7705.00	9.64111
7710.00	9.55755
7715.00	9.50992
7720.00	9.49888
7725.00	9.44439
7730.00	9.37413
7735.00	9.26846
7740.00	9.1394
7745.00	9.05933
7750.00	8.94907
7755.00	8.83073
7760.00	8.66483
7765.00	8.5049
7770.00	8.33126
7775.00	8.14952
7780.00	8.10903
7785.00	7.92405
7790.00	7.81698
7795.00	7.63575
7800.00	7.50659
7805.00	7.29699
7810.00	7.12532
7815.00	7.04084
7820.00	7.01361
7825.00	6.96788
7830.00	6.85034
7835.00	6.64907
7840.00	6.55917
7845.00	6.45068
7850.00	6.43366
7855.00	6.31438
7860.00	6.16458
7865.00	5.94278
7870.00	5.74315
7875.00	5.54864
7880.00	5.47118
7885.00	5.33781
7890.00	5.14139
7895.00	5.07071
7900.00	5.0177
7905.00	4.90846
7910.00	4.83137
7915.00	4.71954
7920.00	4.57434
7925.00	4.27817
7930.00	4.18771
7935.00	4.08933
7940.00	4.01352
7945.00	3.9368
7950.00	3.8529
7955.00	3.71798
7960.00	3.71538
7965.00	3.67696
7970.00	3.58934
7975.00	3.48927
7980.00	3.40768
7985.00	3.34911
7990.00	3.24548
7995.00	3.08006
8000.00	2.94817
8005.00	2.85068
8010.00	2.79052
8015.00	2.63453
8020.00	2.57265
8025.00	2.50847
8030.00	2.43373
8035.00	2.36646
8040.00	2.24864
8045.00	2.01741
8050.00	1.88356
8055.00	1.74613
8060.00	1.65002
8065.00	1.57838
8070.00	1.53512
8075.00	1.56196
8080.00	1.57339
8085.00	1.48394
8090.00	1.48407
8095.00	1.44388
8100.00	1.33556
8105.00	1.26142
8110.00	1.11406
8115.00	1.00689
8120.00	0.99532
8125.00	0.906397
8130.00	0.832731
8135.00	0.772798
8140.00	0.689153
8145.00	0.590532
8150.00	0.54421
8155.00	0.4325
8160.00	0.259821
8165.00	0.161698
8170.00	0.175233
8175.00	0.140736
8180.00	0.166976
8185.00	0.182105
8190.00	-0.00584846
8195.00	-0.155911
8200.00	-0.246409
8205.00	-0.274813
8210.00	-0.298255
8215.00	-0.321474
8220.00	-0.403903
8225.00	-0.450506
8230.00	-0.456379
8235.00	-0.383158
8240.00	-0.400008
8245.00	-0.453366
8250.00	-0.465318
8255.00	-0.471831
8260.00	-0.477693
8265.00	-0.514795
8270.00	-0.556674
8275.00	-0.660141
8280.00	-0.706582
8285.00	-0.652898
8290.00	-0.680967
8295.00	-0.797466
8300.00	-0.847149
8305.00	-0.896107
8310.00	-0.923195
8315.00	-0.953939
8320.00	-0.977365
8325.00	-1.02603
8330.00	-1.06347
8335.00	-1.18627
8340.00	-1.22678
8345.00	-1.28233
8350.00	-1.25595
8355.00	-1.25554
8360.00	-1.2679
8365.00	-1.33631
8370.00	-1.38516
8375.00	-1.46943
8380.00	-1.47313
8385.00	-1.54436
8390.00	-1.58938
8395.00	-1.61079
8400.00	-1.60036
8405.00	-1.59309
8410.00	-1.5908
8415.00	-1.55902
8420.00	-1.50921
8425.00	-1.53652
8430.00	-1.54412
8435.00	-1.62311
8440.00	-1.62205
8445.00	-1.63596
8450.00	-1.66969
8455.00	-1.61517
8460.00	-1.52155
8465.00	-1.52641
8470.00	-1.48622
8475.00	-1.4055
8480.00	-1.30526
8485.00	-1.25112
8490.00	-1.1833
8495.00	-1.11801
8500.00	-1.10806
8505.00	-1.03757
8510.00	-1.00595
8515.00	-0.962643
8520.00	-0.910937
8525.00	-0.809234
8530.00	-0.598881
8535.00	-0.379859
8540.00	-0.121207
8545.00	0.238888
8550.00	0.626627
8555.00	1.00317
8560.00	1.4333
8565.00	1.96895
8570.00	2.4489
8575.00	2.96149
8580.00	3.53103
8585.00	4.10515
8590.00	4.60913
8595.00	5.10515
8600.00	5.56641
8605.00	6.0452
8610.00	6.56099
8615.00	6.97639
8620.00	7.35663
8625.00	7.77522
8630.00	8.17317
8635.00	8.51223
8640.00	8.87891
8645.00	9.1092
8650.00	9.43317
8655.00	9.66957
8660.00	9.94386
8665.00	10.1207
8670.00	10.2905
8675.00	10.4369
8680.00	10.4902
8685.00	10.5933
8690.00	10.6309
8695.00	10.6818
8700.00	10.5833
8705.00	10.5158
8710.00	10.4296
8715.00	10.4157
8720.00	10.3459
8725.00	10.2555
8730.00	10.1869
8735.00	10.0848
8740.00	10.0481
8745.00	9.97691
8750.00	9.88735
8755.00	9.84705
8760.00	9.6856
8765.00	9.59334
8770.00	9.49121
8775.00	9.30169
8780.00	9.09505
8785.00	8.87937
8790.00	8.62585
8795.00	8.44648
8800.00	8.29778
8805.00	8.1788
8810.00	7.92108
8815.00	7.72731
8820.00	7.54444
8825.00	7.32893
8830.00	7.16468
8835.00	6.94047
8840.00	6.76414
8845.00	6.58846
8850.00	6.37732
8855.00	6.21487
8860.00	6.03471
8865.00	5.86409
8870.00	5.69567
8875.00	5.53773
8880.00	5.39983
8885.00	5.20782
8890.00	5.00955
8895.00	4.8014
8900.00	4.73501
8905.00	4.67101
8910.00	4.48823
8915.00	4.39799
8920.00	4.25949
8925.00	4.05208
8930.00	3.87391
8935.00	3.78569
8940.00	3.67659
8945.00	3.55506
8950.00	3.43083
8955.00	3.40389
8960.00	3.30751
8965.00	3.21652
8970.00	3.16646
8975.00	3.1214
8980.00	2.98325
8985.00	2.88437
8990.00	2.84206
8995.00	2.7764
9000.00	2.69396
9005.00	2.61553
9010.00	2.51948
9015.00	2.38847
9020.00	2.27269
9025.00	2.22153
9030.00	2.08637
9035.00	2.04111
9040.00	1.99401
9045.00	1.91979
9050.00	1.89544
9055.00	1.86715
9060.00	1.86715
9065.00	1.82047
9070.00	1.71906
9075.00	1.57685
9080.00	1.51889
9085.00	1.45612
9090.00	1.45267
9095.00	1.4538
9100.00	1.38269
9105.00	1.30807
9110.00	1.31518
9115.00	1.11152
9120.00	0.989761
9125.00	0.892906
9130.00	0.816346
9135.00	0.719859
9140.00	0.728501
9145.00	0.685356
9150.00	0.642282
9155.00	0.588663
9160.00	0.43856
9165.00	0.437139
9170.00	0.382816
9175.00	0.270272
9180.00	0.241123
9185.00	0.221254
9190.00	0.180033
9195.00	0.185369
9200.00	0.139249
9205.00	0.248388
9210.00	0.25962
9215.00	0.174248
9220.00	0.0316371
9225.00	-0.069129
9230.00	-0.147088
9235.00	-0.202398
9240.00	-0.256421
9245.00	-0.251997
9250.00	-0.328643
9255.00	-0.384894
9260.00	-0.456738
9265.00	-0.495936
9270.00	-0.575771
9275.00	-0.605188
9280.00	-0.604079
9285.00	-0.605203
9290.00	-0.646529
9295.00	-0.662504
9300.00	-0.695978
9305.00	-0.694277
9310.00	-0.713965
9315.00	-0.653177
9320.00	-0.657879
9325.00	-0.640892
9330.00	-0.676527
9335.00	-0.689502
9340.00	-0.692693
9345.00	-0.752853
9350.00	-0.7391
9355.00	-0.728843
9360.00	-0.719613
9365.00	-0.743132
9370.00	-0.75369
9375.00	-0.807751
9380.00	-0.756681
9385.00	-0.782859
9390.00	-0.778835
9395.00	-0.809163
9400.00	-0.906477
9405.00	-0.981329
9410.00	-0.942606
9415.00	-0.956557
9420.00	-0.983965
9425.00	-1.03834
9430.00	-1.15517
9435.00	-1.14786
9440.00	-1.14341
9445.00	-1.13516
9450.00	-1.10439
9455.00	-1.17218
9460.00	-1.1165
9465.00	-1.08123
9470.00	-1.05374
9475.00	-1.0884
9480.00	-0.998658
9485.00	-0.97942
9490.00	-1.01939
9495.00	-1.01294
9500.00	-0.937104
9505.00	-0.820053
9510.00	-0.725317
9515.00	-0.608228
9520.00	-0.5177
9525.00	-0.412885
9530.00	-0.312187
9535.00	-0.102737
9540.00	0.0942539
9545.00	0.388245
9550.00	0.720734
9555.00	1.10697
9560.00	1.52247
9565.00	1.96009
9570.00	2.49609
9575.00	3.01882
9580.00	3.46168
9585.00	3.93877
9590.00	4.40422
9595.00	4.87829
9600.00	5.32617
9605.00	5.74624
9610.00	6.11157
9615.00	6.52524
9620.00	6.89541
9625.00	7.28374
9630.00	7.70114
9635.00	8.09589
9640.00	8.53603
9645.00	8.83244
9650.00	9.10769
9655.00	9.2854
9660.00	9.51748
9665.00	9.72635
9670.00	9.91009
9675.00	9.95028
9680.00	10.1286
9685.00	10.2403
9690.00	10.3663
9695.00	10.3927
9700.00	10.3188
9705.00	10.3202
9710.00	10.2324
9715.00	10.1873
9720.00	10.1595
9725.00	10.1577
9730.00	10.0522
9735.00	10.0357
9740.00	9.93817
9745.00	9.83126
9750.00	9.77324
9755.00	9.66585
9760.00	9.54374
9765.00	9.47627
9770.00	9.35826
9775.00	9.19689
9780.00	9.05166
9785.00	8.91033
9790.00	8.69615
9795.00	8.57553
9800.00	8.39058
9805.00	8.24323
9810.00	8.09364
9815.00	7.94839
9820.00	7.83889
9825.00	7.70003
9830.00	7.57717
9835.00	7.45175
9840.00	7.27309
9845.00	7.08047
9850.00	6.93894
9855.00	6.80308
9860.00	6.68505
9865.00	6.5873
9870.00	6.50994
9875.00	6.35969
9880.00	6.17354
9885.00	6.03147
9890.00	5.78054
9895.00	5.61836
9900.00	5.47451
9905.00	5.36839
9910.00	5.22409
9915.00	5.0836
9920.00	5.01021
9925.00	4.87838
9930.00	4.74488
9935.00	4.64383
9940.00	4.53166
9945.00	4.37979
9950.00	4.33646
9955.00	4.23806
[truncated: 56 more rows]
