# Supplementary material for: Abnormal developmental trajectory and vulnerability to cardiac arrhythmias in tetralogy of Fallot with DiGeorge syndrome
Source: Commun Biol. 2023 Sep 22;6:969. doi: 10.1038/s42003-023-05344-6 (PMC10516936; doi:10.1038/s42003-023-05344-6)
Supplement: Supplementary file 6 — Supplementary Data 3 [file 42003_2023_5344_MOESM6_ESM.zip › Supplementary Data3_CAS Measurement/Batch40/Control2_A4_4885/1A-wave.csv]

1A : V(t) = D'(t) / BackgroundImage *100
D'(t) = WaveFiltered Value( Pixel-Filter=(5 x 5) Tcnst-Filter=10)
average	1.00
frm num	2048
position	[52][64]
background	238.56
total pixel	25
time	value1
0.00	3.00134
5.00	2.81019
10.00	2.60295
15.00	2.36278
20.00	2.18854
25.00	2.08035
30.00	1.95783
35.00	1.78887
40.00	1.70053
45.00	1.51874
50.00	1.41381
55.00	1.27075
60.00	1.21913
65.00	1.13411
70.00	1.0492
75.00	0.925836
80.00	0.87517
85.00	0.785977
90.00	0.831457
95.00	0.760048
100.00	0.747759
105.00	0.666276
110.00	0.591265
115.00	0.505311
120.00	0.488314
125.00	0.429422
130.00	0.327795
135.00	0.34364
140.00	0.33275
145.00	0.32798
150.00	0.308596
155.00	0.336422
160.00	0.296072
165.00	0.264788
170.00	0.263461
175.00	0.342748
180.00	0.338655
185.00	0.236043
190.00	0.188965
195.00	0.200249
200.00	0.208729
205.00	0.187856
210.00	0.237816
215.00	0.172116
220.00	0.183409
225.00	0.235491
230.00	0.237093
235.00	0.199969
240.00	0.112903
245.00	0.0999363
250.00	0.0346107
255.00	0.0579773
260.00	-0.00147574
265.00	-0.0583369
270.00	-0.0340592
275.00	-0.131257
280.00	-0.153343
285.00	-0.153099
290.00	-0.174677
295.00	-0.209188
300.00	-0.158088
305.00	-0.189227
310.00	-0.161921
315.00	-0.130638
320.00	-0.146079
325.00	-0.102967
330.00	-0.119498
335.00	-0.0924573
340.00	-0.0396167
345.00	-0.0339783
350.00	-0.0490245
355.00	-0.0457987
360.00	-0.0361887
365.00	-0.0593975
370.00	-0.0484275
375.00	-0.0402313
380.00	-0.0764496
385.00	-0.060421
390.00	-0.0761764
395.00	-0.118861
400.00	-0.0969141
405.00	-0.0754856
410.00	-0.0159585
415.00	-0.00933249
420.00	-1.56014e-005
425.00	-0.025165
430.00	-0.0276786
435.00	0.00191686
440.00	0.0319063
445.00	0.104168
450.00	0.13567
455.00	0.137193
460.00	0.170422
465.00	0.171824
470.00	0.213327
475.00	0.249003
480.00	0.214042
485.00	0.239587
490.00	0.203891
495.00	0.171765
500.00	0.100933
505.00	0.152879
510.00	0.137591
515.00	0.155689
520.00	0.145151
525.00	0.189321
530.00	0.244165
535.00	0.199628
540.00	0.208169
545.00	0.160525
550.00	0.169623
555.00	0.187872
560.00	0.231124
565.00	0.179507
570.00	0.242039
575.00	0.268137
580.00	0.341927
585.00	0.535769
590.00	0.60627
595.00	0.698225
600.00	0.806136
605.00	0.861337
610.00	0.847303
615.00	0.923538
620.00	0.921728
625.00	0.905008
630.00	0.967089
635.00	1.07494
640.00	1.11668
645.00	1.14418
650.00	1.22594
655.00	1.27772
660.00	1.25391
665.00	1.2593
670.00	1.27254
675.00	1.22912
680.00	1.20681
685.00	1.25883
690.00	1.23858
695.00	1.19856
700.00	1.13236
705.00	1.09961
710.00	1.06342
715.00	1.03756
720.00	1.01094
725.00	0.943378
730.00	0.869161
735.00	0.839253
740.00	0.835811
745.00	0.815946
750.00	0.70417
755.00	0.638783
760.00	0.532987
765.00	0.481365
770.00	0.453349
775.00	0.372803
780.00	0.397561
785.00	0.300796
790.00	0.25395
795.00	0.20508
800.00	0.2114
805.00	0.232178
810.00	0.200577
815.00	0.160398
820.00	0.162802
825.00	0.143169
830.00	0.145619
835.00	0.120997
840.00	0.132371
845.00	0.10069
850.00	0.139246
855.00	0.120291
860.00	0.13006
865.00	0.105317
870.00	0.094785
875.00	0.0651858
880.00	0.0737578
885.00	-0.000687107
890.00	0.00608851
895.00	-0.00625743
900.00	-0.00227823
905.00	-0.017141
910.00	-0.057345
915.00	-0.0884985
920.00	-0.0544978
925.00	-0.106057
930.00	-0.100481
935.00	-0.0803727
940.00	-0.11593
945.00	-0.0808632
950.00	-0.0861907
955.00	-0.0339767
960.00	-0.0741739
965.00	-0.0852005
970.00	-0.0632667
975.00	-0.038496
980.00	0.0072718
985.00	-0.0118994
990.00	-0.0459207
995.00	-0.0715097
1000.00	-0.133105
1005.00	-0.173449
1010.00	-0.181255
1015.00	-0.164807
1020.00	-0.141619
1025.00	-0.142548
1030.00	-0.198715
1035.00	-0.195611
1040.00	-0.102274
1045.00	-0.0165939
1050.00	-0.0182879
1055.00	-0.066761
1060.00	-0.00475287
1065.00	0.00745951
1070.00	0.00671356
1075.00	0.0110724
1080.00	0.0502066
1085.00	0.0602765
1090.00	0.0156841
1095.00	-0.0311559
1100.00	-0.01798
1105.00	-0.034626
1110.00	-0.0076892
1115.00	-0.0790196
1120.00	-0.0660874
1125.00	-0.0427114
1130.00	-0.0753283
1135.00	-0.0493514
1140.00	-0.108132
1145.00	-0.144267
1150.00	-0.180142
1155.00	-0.152068
1160.00	-0.0949427
1165.00	-0.0385
1170.00	-0.0782449
1175.00	0.0184461
1180.00	-0.0655581
1185.00	-0.137809
1190.00	-0.170976
1195.00	-0.168969
1200.00	-0.158779
1205.00	-0.223384
1210.00	-0.306679
1215.00	-0.32296
1220.00	-0.260483
1225.00	-0.177426
1230.00	-0.181481
1235.00	-0.176746
1240.00	-0.184223
1245.00	-0.187598
1250.00	-0.197342
1255.00	-0.179285
1260.00	-0.228425
1265.00	-0.197199
1270.00	-0.118794
1275.00	-0.0817636
1280.00	-0.0920312
1285.00	-0.190139
1290.00	-0.14262
1295.00	-0.0948238
1300.00	-0.0752811
1305.00	-0.0794901
1310.00	-0.120166
1315.00	-0.146714
1320.00	-0.123659
1325.00	-0.0928493
1330.00	-0.0617669
1335.00	-0.0606204
1340.00	-0.044498
1345.00	-0.0551387
1350.00	-0.0580085
1355.00	-0.100833
1360.00	-0.147758
1365.00	-0.161487
1370.00	-0.188933
1375.00	-0.154949
1380.00	-0.154545
1385.00	-0.11897
1390.00	-0.1339
1395.00	-0.0886524
1400.00	-0.0596664
1405.00	-0.0654369
1410.00	-0.0454794
1415.00	-0.056022
1420.00	-0.0437129
1425.00	-0.0544321
1430.00	-0.042282
1435.00	0.00218767
1440.00	-0.0332424
1445.00	-0.0466854
1450.00	-0.0202194
1455.00	-0.0114906
1460.00	0.00977922
1465.00	-0.0096427
1470.00	-0.0304759
1475.00	0.00610625
1480.00	0.0373534
1485.00	0.0537388
1490.00	0.0332744
1495.00	0.1054
1500.00	0.121687
1505.00	0.109519
1510.00	0.110304
1515.00	0.0741225
1520.00	0.105275
1525.00	0.203735
1530.00	0.161564
1535.00	0.212477
1540.00	0.164401
1545.00	0.139577
1550.00	0.0820248
1555.00	0.0335809
1560.00	0.0402832
1565.00	0.0630825
1570.00	0.0735415
1575.00	0.205356
1580.00	0.27201
1585.00	0.394038
1590.00	0.470328
1595.00	0.532283
1600.00	0.648404
1605.00	0.650632
1610.00	0.713001
1615.00	0.790929
1620.00	0.852681
1625.00	0.868017
1630.00	0.893556
1635.00	0.924925
1640.00	0.96154
1645.00	0.997848
1650.00	1.00873
1655.00	0.998397
1660.00	1.07629
1665.00	1.10112
1670.00	1.13689
1675.00	1.13218
1680.00	1.15813
1685.00	1.10939
1690.00	1.08061
1695.00	1.05806
1700.00	1.06292
1705.00	0.98681
1710.00	0.958551
1715.00	0.948209
1720.00	0.965729
1725.00	0.947962
1730.00	0.896761
1735.00	0.845649
1740.00	0.789589
1745.00	0.749195
1750.00	0.622297
1755.00	0.529886
1760.00	0.406475
1765.00	0.318879
1770.00	0.290344
1775.00	0.226099
1780.00	0.297386
1785.00	0.26094
1790.00	0.236523
1795.00	0.177659
1800.00	0.210195
1805.00	0.210973
1810.00	0.22341
1815.00	0.222867
1820.00	0.175429
1825.00	0.162916
1830.00	0.148301
1835.00	0.125088
1840.00	0.0823978
1845.00	0.0858951
1850.00	0.130961
1855.00	0.0591793
1860.00	0.0951796
1865.00	0.0303296
1870.00	0.0340036
1875.00	0.0272498
1880.00	0.0597361
1885.00	0.0453788
1890.00	0.0441944
1895.00	-0.00214324
1900.00	-0.00863582
1905.00	-0.0128024
1910.00	0.0236891
1915.00	-0.00886091
1920.00	-0.00294463
1925.00	0.0342378
1930.00	0.049258
1935.00	-0.00261612
1940.00	-0.0560098
1945.00	-0.0353183
1950.00	-0.0049588
1955.00	-0.0396742
1960.00	-0.0608577
1965.00	0.0273877
1970.00	0.0783042
1975.00	0.140896
1980.00	0.0815351
1985.00	0.0683514
1990.00	0.0548093
1995.00	0.0442982
2000.00	-0.0422912
2005.00	-0.0850105
2010.00	-0.0882465
2015.00	-0.0458873
2020.00	-0.0781866
2025.00	-0.0938421
2030.00	-0.0542768
2035.00	-0.0270517
2040.00	-0.0377603
2045.00	-0.0256007
2050.00	-0.033101
2055.00	-0.0549418
2060.00	0.0125913
2065.00	-0.00208163
2070.00	-0.0437916
2075.00	-0.0477961
2080.00	-0.0262492
2085.00	-0.0135639
2090.00	0.00791318
2095.00	0.018859
2100.00	0.0337403
2105.00	0.0102456
2110.00	0.0578461
2115.00	0.0772124
2120.00	0.0761981
2125.00	0.0534877
2130.00	0.0581993
2135.00	0.0557328
2140.00	0.0836941
2145.00	0.0870618
2150.00	0.0800323
2155.00	0.0921498
2160.00	0.108086
2165.00	0.0805099
2170.00	-0.0013171
2175.00	-0.0213061
2180.00	-0.0258824
2185.00	-0.0400615
2190.00	-0.0461157
2195.00	-0.0381506
2200.00	-0.056133
2205.00	-0.0287223
2210.00	-0.0543544
2215.00	-0.0472422
2220.00	-0.0542551
2225.00	-0.0370925
2230.00	-0.053504
2235.00	-0.0850416
2240.00	-0.115102
2245.00	-0.157247
2250.00	-0.176734
2255.00	-0.274755
2260.00	-0.299258
2265.00	-0.338078
2270.00	-0.346188
2275.00	-0.343427
2280.00	-0.391244
2285.00	-0.377271
2290.00	-0.361341
2295.00	-0.288319
2300.00	-0.309789
2305.00	-0.2939
2310.00	-0.304752
2315.00	-0.319548
2320.00	-0.337895
2325.00	-0.371175
2330.00	-0.367592
2335.00	-0.386165
2340.00	-0.357609
2345.00	-0.404007
2350.00	-0.37702
2355.00	-0.37956
2360.00	-0.355018
2365.00	-0.341313
2370.00	-0.245143
2375.00	-0.24075
2380.00	-0.245179
2385.00	-0.237428
2390.00	-0.245543
2395.00	-0.279674
2400.00	-0.303686
2405.00	-0.306851
2410.00	-0.29461
2415.00	-0.281917
2420.00	-0.295643
2425.00	-0.254342
2430.00	-0.223877
2435.00	-0.184722
2440.00	-0.183017
2445.00	-0.161362
2450.00	-0.213972
2455.00	-0.162393
2460.00	-0.156215
2465.00	-0.133886
2470.00	-0.125528
2475.00	-0.134772
2480.00	-0.16489
2485.00	-0.11822
2490.00	-0.129872
2495.00	-0.130299
2500.00	-0.123976
2505.00	-0.118285
2510.00	-0.134961
2515.00	-0.0678096
2520.00	-0.0375544
2525.00	-0.0220619
2530.00	-0.0382997
2535.00	-0.00428865
2540.00	-0.0105667
2545.00	-0.0531049
2550.00	-0.0025228
2555.00	0.0631219
2560.00	0.113818
2565.00	0.139325
2570.00	0.150543
2575.00	0.217648
2580.00	0.217681
2585.00	0.323344
2590.00	0.446945
2595.00	0.511238
2600.00	0.634494
2605.00	0.710213
2610.00	0.78339
2615.00	0.830806
2620.00	0.896954
2625.00	0.919599
2630.00	0.93998
2635.00	0.973413
2640.00	1.02865
2645.00	1.07837
2650.00	1.0879
2655.00	1.12499
2660.00	1.1919
2665.00	1.20014
2670.00	1.21762
2675.00	1.20149
2680.00	1.15512
2685.00	1.15865
2690.00	1.09309
2695.00	1.02738
2700.00	1.02524
2705.00	0.922718
2710.00	0.823739
2715.00	0.771546
2720.00	0.73128
2725.00	0.604496
2730.00	0.55746
2735.00	0.486624
2740.00	0.458082
2745.00	0.375386
2750.00	0.255688
2755.00	0.223412
2760.00	0.19101
2765.00	0.109871
2770.00	0.0368445
2775.00	0.0147161
2780.00	-0.0286737
2785.00	-0.0425736
2790.00	-0.0383163
2795.00	-0.0546054
2800.00	-0.0105801
2805.00	-0.0682075
2810.00	-0.131809
2815.00	-0.118628
2820.00	-0.155391
2825.00	-0.200214
2830.00	-0.180192
2835.00	-0.138699
2840.00	-0.0963247
2845.00	-0.143701
2850.00	-0.162865
2855.00	-0.178437
2860.00	-0.115321
2865.00	-0.117203
2870.00	-0.192673
2875.00	-0.228737
2880.00	-0.267902
2885.00	-0.215961
2890.00	-0.224546
2895.00	-0.210475
2900.00	-0.196135
2905.00	-0.225146
2910.00	-0.159037
2915.00	-0.124689
2920.00	-0.0971296
2925.00	-0.0890934
2930.00	-0.125456
2935.00	-0.149798
2940.00	-0.154939
2945.00	-0.156212
2950.00	-0.172449
2955.00	-0.116639
2960.00	-0.0999452
2965.00	-0.0815671
2970.00	-0.137126
2975.00	-0.175392
2980.00	-0.199771
2985.00	-0.144583
2990.00	-0.0513181
2995.00	-0.0126517
3000.00	-0.00970984
3005.00	0.00635169
3010.00	0.0191303
3015.00	0.00883367
3020.00	-0.0524119
3025.00	-0.100826
3030.00	-0.124278
3035.00	-0.0900527
3040.00	-0.0575732
3045.00	-0.0551693
3050.00	-0.0328851
3055.00	-0.105049
3060.00	-0.151553
3065.00	-0.205144
3070.00	-0.216487
3075.00	-0.211606
3080.00	-0.178708
3085.00	-0.192695
3090.00	-0.222051
3095.00	-0.298772
3100.00	-0.243744
3105.00	-0.242844
3110.00	-0.225267
3115.00	-0.211124
3120.00	-0.158153
3125.00	-0.201023
3130.00	-0.113852
3135.00	-0.0773159
3140.00	-0.101442
3145.00	-0.166751
3150.00	-0.163489
3155.00	-0.185705
3160.00	-0.177195
3165.00	-0.20307
3170.00	-0.254863
3175.00	-0.231053
3180.00	-0.228069
3185.00	-0.265624
3190.00	-0.277626
3195.00	-0.268308
3200.00	-0.254891
3205.00	-0.301501
3210.00	-0.318299
3215.00	-0.309943
3220.00	-0.277272
3225.00	-0.264636
3230.00	-0.278414
3235.00	-0.270693
3240.00	-0.23524
3245.00	-0.211716
3250.00	-0.203958
3255.00	-0.253985
3260.00	-0.230263
3265.00	-0.20556
3270.00	-0.206802
3275.00	-0.169354
3280.00	-0.162479
3285.00	-0.226714
3290.00	-0.232547
3295.00	-0.276361
3300.00	-0.265493
3305.00	-0.228883
3310.00	-0.276417
3315.00	-0.285663
3320.00	-0.293985
3325.00	-0.293091
3330.00	-0.29564
3335.00	-0.267752
3340.00	-0.266128
3345.00	-0.184183
3350.00	-0.192593
3355.00	-0.193454
3360.00	-0.172432
3365.00	-0.125008
3370.00	-0.0571748
3375.00	0.0122583
3380.00	0.0596576
3385.00	0.0469849
3390.00	0.087558
3395.00	0.130781
3400.00	0.174711
3405.00	0.174008
3410.00	0.178404
3415.00	0.195775
3420.00	0.224823
3425.00	0.230845
3430.00	0.227881
3435.00	0.223537
3440.00	0.219627
3445.00	0.241259
3450.00	0.30097
3455.00	0.302731
3460.00	0.317729
3465.00	0.250745
3470.00	0.230701
3475.00	0.247872
3480.00	0.223085
3485.00	0.210837
3490.00	0.261852
3495.00	0.250758
3500.00	0.213945
3505.00	0.244529
3510.00	0.283792
3515.00	0.263796
3520.00	0.32293
3525.00	0.302374
3530.00	0.297287
3535.00	0.309477
3540.00	0.285236
3545.00	0.231561
3550.00	0.270444
3555.00	0.35574
3560.00	0.303399
3565.00	0.244555
3570.00	0.277108
3575.00	0.341617
3580.00	0.439917
3585.00	0.491499
3590.00	0.655293
3595.00	0.794325
3600.00	0.855737
3605.00	0.94119
3610.00	1.02145
3615.00	1.09368
3620.00	1.13522
3625.00	1.16087
3630.00	1.16551
3635.00	1.13111
3640.00	1.19574
3645.00	1.17174
3650.00	1.20211
3655.00	1.15233
3660.00	1.10752
3665.00	1.11078
3670.00	1.05839
3675.00	1.02968
3680.00	1.0575
3685.00	1.05906
3690.00	0.974949
3695.00	0.95626
3700.00	0.998126
3705.00	0.968736
3710.00	0.959052
3715.00	0.849733
3720.00	0.796617
3725.00	0.728693
3730.00	0.677621
3735.00	0.584708
3740.00	0.511146
3745.00	0.473446
3750.00	0.426101
3755.00	0.376784
3760.00	0.329045
3765.00	0.27099
3770.00	0.215386
3775.00	0.133486
3780.00	0.0933094
3785.00	0.0470905
3790.00	-0.0297179
3795.00	-0.0535737
3800.00	-0.0297723
3805.00	-0.0301486
3810.00	-0.0120432
3815.00	0.0428164
3820.00	-0.0402714
3825.00	0.0593292
3830.00	0.0852541
3835.00	0.0901425
3840.00	0.0475937
3845.00	0.0746922
3850.00	0.0269815
3855.00	-0.000867574
3860.00	0.0377839
3865.00	0.0407124
3870.00	0.0735292
3875.00	0.0561159
3880.00	0.0069094
3885.00	0.0313694
3890.00	0.0852412
3895.00	0.133726
3900.00	0.13712
3905.00	0.165327
3910.00	0.101846
3915.00	0.0748937
3920.00	0.0724345
3925.00	0.0819584
3930.00	0.0670556
3935.00	0.0519664
3940.00	0.0484465
3945.00	0.0922269
3950.00	0.0645602
3955.00	0.101699
3960.00	0.0781154
3965.00	0.105515
3970.00	0.105024
3975.00	0.148177
3980.00	0.138389
3985.00	0.158085
3990.00	0.13557
3995.00	0.165608
4000.00	0.22953
4005.00	0.184779
4010.00	0.159594
4015.00	0.157049
4020.00	0.148051
4025.00	0.16175
4030.00	0.222705
4035.00	0.227262
4040.00	0.305139
4045.00	0.274625
4050.00	0.230395
4055.00	0.242567
4060.00	0.226694
4065.00	0.187257
4070.00	0.168532
4075.00	0.160062
4080.00	0.127289
4085.00	0.169892
4090.00	0.178054
4095.00	0.195459
4100.00	0.194357
4105.00	0.176598
4110.00	0.162292
4115.00	0.17289
4120.00	0.224347
4125.00	0.247184
4130.00	0.254324
4135.00	0.289253
4140.00	0.396143
4145.00	0.371619
4150.00	0.379729
4155.00	0.361877
4160.00	0.330719
4165.00	0.277527
4170.00	0.281632
4175.00	0.323891
4180.00	0.330067
4185.00	0.312151
4190.00	0.327884
4195.00	0.352104
4200.00	0.342045
4205.00	0.358142
4210.00	0.369276
4215.00	0.339055
4220.00	0.348745
4225.00	0.325607
4230.00	0.338318
4235.00	0.348081
4240.00	0.4122
4245.00	0.412898
4250.00	0.403466
4255.00	0.415098
4260.00	0.4088
4265.00	0.434989
4270.00	0.38646
4275.00	0.33943
4280.00	0.345729
4285.00	0.369841
4290.00	0.339564
4295.00	0.287164
4300.00	0.218206
4305.00	0.203092
4310.00	0.164339
4315.00	0.124431
4320.00	0.142169
4325.00	0.109508
4330.00	0.215928
4335.00	0.177568
4340.00	0.163165
4345.00	0.121697
4350.00	0.151446
4355.00	0.137978
4360.00	0.13424
4365.00	0.115786
4370.00	0.129358
4375.00	0.114746
4380.00	0.120039
4385.00	0.116418
4390.00	0.114837
4395.00	0.11006
4400.00	0.114145
4405.00	0.176506
4410.00	0.126998
4415.00	0.17969
4420.00	0.156691
4425.00	0.110841
4430.00	0.170179
4435.00	0.185019
4440.00	0.138013
4445.00	0.0957073
4450.00	0.0442184
4455.00	0.0582405
4460.00	0.049063
4465.00	0.0760145
4470.00	0.101948
4475.00	0.10349
4480.00	0.140089
4485.00	0.124404
4490.00	0.116993
4495.00	0.162303
4500.00	0.105831
4505.00	0.0851876
4510.00	0.120264
4515.00	0.118298
4520.00	0.114852
4525.00	0.0564181
4530.00	0.0591599
4535.00	0.155524
4540.00	0.1668
4545.00	0.205452
4550.00	0.173169
4555.00	0.199447
4560.00	0.20633
4565.00	0.252766
4570.00	0.281145
4575.00	0.298302
4580.00	0.404287
4585.00	0.456078
4590.00	0.563052
4595.00	0.691187
4600.00	0.824952
4605.00	0.871565
4610.00	0.908487
4615.00	0.921595
4620.00	0.953513
4625.00	0.988947
4630.00	1.0594
4635.00	1.01215
4640.00	1.01489
4645.00	1.03748
4650.00	1.07961
4655.00	1.07896
4660.00	1.09178
4665.00	1.07986
4670.00	1.05571
4675.00	1.07254
4680.00	1.03068
4685.00	1.01144
4690.00	1.05953
4695.00	1.04915
4700.00	0.994536
4705.00	0.977242
4710.00	0.946587
4715.00	0.944148
4720.00	0.906742
4725.00	0.842896
4730.00	0.802201
4735.00	0.762222
4740.00	0.674263
4745.00	0.625281
4750.00	0.547662
4755.00	0.5214
4760.00	0.512855
4765.00	0.473307
4770.00	0.484661
4775.00	0.431165
4780.00	0.398109
4785.00	0.306319
4790.00	0.299162
4795.00	0.322901
4800.00	0.310731
4805.00	0.338344
4810.00	0.32966
4815.00	0.239686
4820.00	0.205657
4825.00	0.201858
4830.00	0.163228
4835.00	0.173733
4840.00	0.178157
4845.00	0.168725
4850.00	0.237366
4855.00	0.181771
4860.00	0.207189
4865.00	0.235095
4870.00	0.201525
4875.00	0.229998
4880.00	0.228796
4885.00	0.215976
4890.00	0.206116
4895.00	0.173767
4900.00	0.171481
4905.00	0.204635
4910.00	0.140576
4915.00	0.180174
4920.00	0.229226
4925.00	0.177799
4930.00	0.144928
4935.00	0.210918
4940.00	0.220008
4945.00	0.192977
4950.00	0.272606
4955.00	0.238638
4960.00	0.214775
4965.00	0.201681
4970.00	0.248582
4975.00	0.287439
4980.00	0.280493
4985.00	0.321189
4990.00	0.292424
4995.00	0.295039
5000.00	0.317514
5005.00	0.320974
5010.00	0.352592
5015.00	0.379372
5020.00	0.359879
5025.00	0.364132
5030.00	0.351193
5035.00	0.364699
5040.00	0.403682
5045.00	0.381758
5050.00	0.356996
5055.00	0.4219
5060.00	0.401507
5065.00	0.371417
5070.00	0.314154
5075.00	0.346455
5080.00	0.278275
5085.00	0.23368
5090.00	0.250553
5095.00	0.247295
5100.00	0.225919
5105.00	0.203327
5110.00	0.182995
5115.00	0.183139
5120.00	0.144705
5125.00	0.123527
5130.00	0.138002
5135.00	0.17115
5140.00	0.189246
5145.00	0.187089
5150.00	0.227066
5155.00	0.252984
5160.00	0.220979
5165.00	0.27098
5170.00	0.235499
5175.00	0.327643
5180.00	0.351887
5185.00	0.353587
5190.00	0.38865
5195.00	0.403441
5200.00	0.393278
5205.00	0.392515
5210.00	0.410272
5215.00	0.387689
5220.00	0.424373
5225.00	0.433914
5230.00	0.50957
5235.00	0.483764
5240.00	0.504133
5245.00	0.556
5250.00	0.532258
5255.00	0.457235
5260.00	0.46852
5265.00	0.419991
5270.00	0.401466
5275.00	0.482044
5280.00	0.485818
5285.00	0.413762
5290.00	0.355619
5295.00	0.293229
5300.00	0.28235
5305.00	0.30274
5310.00	0.329475
5315.00	0.370304
5320.00	0.34501
5325.00	0.313863
5330.00	0.349546
5335.00	0.368246
5340.00	0.294534
5345.00	0.306998
5350.00	0.286359
5355.00	0.276167
5360.00	0.332387
5365.00	0.312562
5370.00	0.328254
5375.00	0.293752
5380.00	0.27276
5385.00	0.265605
5390.00	0.322881
5395.00	0.361015
5400.00	0.415457
5405.00	0.422536
5410.00	0.355132
5415.00	0.314589
5420.00	0.311634
5425.00	0.27041
5430.00	0.228279
5435.00	0.245692
5440.00	0.254658
5445.00	0.220808
5450.00	0.195374
5455.00	0.222785
5460.00	0.229011
5465.00	0.219523
5470.00	0.207631
5475.00	0.190222
5480.00	0.18629
5485.00	0.206226
5490.00	0.17722
5495.00	0.23495
5500.00	0.189658
5505.00	0.249498
5510.00	0.328506
5515.00	0.369431
5520.00	0.362669
5525.00	0.35323
5530.00	0.322937
5535.00	0.320824
5540.00	0.369225
5545.00	0.339009
5550.00	0.347026
5555.00	0.402867
5560.00	0.448093
5565.00	0.478737
5570.00	0.476135
5575.00	0.514034
5580.00	0.593416
5585.00	0.701747
5590.00	0.834456
5595.00	0.908623
5600.00	1.02064
5605.00	1.08793
5610.00	1.15519
5615.00	1.22411
5620.00	1.33644
5625.00	1.39395
5630.00	1.39204
5635.00	1.50435
5640.00	1.5132
5645.00	1.52117
5650.00	1.49146
5655.00	1.53513
5660.00	1.47887
5665.00	1.53387
5670.00	1.50623
5675.00	1.4646
5680.00	1.45898
5685.00	1.41369
5690.00	1.35783
5695.00	1.39811
5700.00	1.32033
5705.00	1.29393
5710.00	1.28024
5715.00	1.24611
5720.00	1.18186
5725.00	1.13242
5730.00	1.03091
5735.00	0.979802
5740.00	0.942184
5745.00	0.832875
5750.00	0.789829
5755.00	0.722583
5760.00	0.727454
5765.00	0.725131
5770.00	0.661002
5775.00	0.579811
5780.00	0.503386
5785.00	0.531854
5790.00	0.503819
5795.00	0.503739
5800.00	0.465102
5805.00	0.410208
5810.00	0.396015
5815.00	0.359767
5820.00	0.384153
5825.00	0.377595
5830.00	0.410258
5835.00	0.40109
5840.00	0.369365
5845.00	0.37267
5850.00	0.384028
5855.00	0.332211
5860.00	0.285576
5865.00	0.300614
5870.00	0.347682
5875.00	0.408487
5880.00	0.396143
5885.00	0.452102
5890.00	0.457193
5895.00	0.39303
5900.00	0.390615
5905.00	0.45048
5910.00	0.499329
5915.00	0.471194
5920.00	0.432458
5925.00	0.493169
5930.00	0.47068
5935.00	0.462177
5940.00	0.43105
5945.00	0.431539
5950.00	0.448748
5955.00	0.432377
5960.00	0.382433
5965.00	0.35928
5970.00	0.303231
5975.00	0.304766
5980.00	0.254169
5985.00	0.220368
5990.00	0.188271
5995.00	0.24825
6000.00	0.258636
6005.00	0.194208
6010.00	0.17311
6015.00	0.201071
6020.00	0.17258
6025.00	0.287784
6030.00	0.275773
6035.00	0.275023
6040.00	0.279378
6045.00	0.278268
6050.00	0.317511
6055.00	0.285759
6060.00	0.299102
6065.00	0.265838
6070.00	0.249315
6075.00	0.204262
6080.00	0.150302
6085.00	0.133595
6090.00	0.16886
6095.00	0.20563
6100.00	0.154886
6105.00	0.136044
6110.00	0.0922581
6115.00	0.11992
6120.00	0.149846
6125.00	0.158336
6130.00	0.139149
6135.00	0.0564882
6140.00	0.0189815
6145.00	0.0757688
6150.00	0.0715454
6155.00	0.1214
6160.00	0.0924924
6165.00	0.150312
6170.00	0.158755
6175.00	0.114375
6180.00	0.133119
6185.00	0.109747
6190.00	0.0702676
6195.00	0.101806
6200.00	0.118453
6205.00	0.130082
6210.00	0.175759
6215.00	0.156506
6220.00	0.157623
6225.00	0.0999424
6230.00	0.120129
6235.00	0.131591
6240.00	0.200591
6245.00	0.168795
6250.00	0.172036
6255.00	0.196751
6260.00	0.182106
6265.00	0.113593
6270.00	0.125708
6275.00	0.166793
6280.00	0.155144
6285.00	0.174841
6290.00	0.216042
6295.00	0.204498
6300.00	0.205846
6305.00	0.227179
6310.00	0.207815
6315.00	0.222245
6320.00	0.208404
6325.00	0.177503
6330.00	0.156399
6335.00	0.152496
6340.00	0.167428
6345.00	0.179189
6350.00	0.166301
6355.00	0.189912
6360.00	0.221223
6365.00	0.229282
6370.00	0.266716
6375.00	0.276932
6380.00	0.222411
6385.00	0.186756
6390.00	0.178141
6395.00	0.156973
6400.00	0.16978
6405.00	0.196397
6410.00	0.180111
6415.00	0.239229
6420.00	0.227044
6425.00	0.182542
6430.00	0.181055
6435.00	0.17804
6440.00	0.228982
6445.00	0.214467
6450.00	0.300331
6455.00	0.287065
6460.00	0.213087
6465.00	0.24711
6470.00	0.197248
6475.00	0.165786
6480.00	0.251488
6485.00	0.311852
6490.00	0.35109
6495.00	0.384727
6500.00	0.326133
6505.00	0.368973
6510.00	0.384054
6515.00	0.404334
6520.00	0.434323
6525.00	0.451253
6530.00	0.404451
6535.00	0.421015
6540.00	0.419155
6545.00	0.487903
6550.00	0.481031
6555.00	0.530178
6560.00	0.584471
6565.00	0.601476
6570.00	0.578217
6575.00	0.631059
6580.00	0.762454
6585.00	0.894122
6590.00	0.969029
6595.00	1.0398
6600.00	1.15212
6605.00	1.1744
6610.00	1.33026
6615.00	1.37162
6620.00	1.42225
6625.00	1.44099
6630.00	1.47295
6635.00	1.54027
6640.00	1.54051
6645.00	1.49041
6650.00	1.50737
6655.00	1.48406
6660.00	1.40608
6665.00	1.41805
6670.00	1.38523
6675.00	1.42444
6680.00	1.46309
6685.00	1.39223
6690.00	1.32678
6695.00	1.32992
6700.00	1.35957
6705.00	1.29236
6710.00	1.29391
6715.00	1.3389
6720.00	1.26202
6725.00	1.16935
6730.00	1.06247
6735.00	0.962933
6740.00	0.873347
6745.00	0.837991
6750.00	0.827968
6755.00	0.79715
6760.00	0.801271
6765.00	0.739588
6770.00	0.643832
6775.00	0.597892
6780.00	0.566607
6785.00	0.533421
6790.00	0.553855
6795.00	0.562185
6800.00	0.568005
6805.00	0.541386
6810.00	0.514075
6815.00	0.489495
6820.00	0.499231
6825.00	0.452661
6830.00	0.442606
6835.00	0.445294
6840.00	0.407472
6845.00	0.375108
6850.00	0.347658
6855.00	0.341396
6860.00	0.290489
6865.00	0.303359
6870.00	0.304881
6875.00	0.312957
6880.00	0.306812
6885.00	0.314696
6890.00	0.39389
6895.00	0.315937
6900.00	0.29608
6905.00	0.294976
6910.00	0.304043
6915.00	0.240105
6920.00	0.263042
6925.00	0.27698
6930.00	0.277786
6935.00	0.268451
6940.00	0.288555
6945.00	0.278143
6950.00	0.268773
6955.00	0.287167
6960.00	0.25845
6965.00	0.304705
6970.00	0.292678
6975.00	0.233229
6980.00	0.204876
6985.00	0.216246
6990.00	0.258337
6995.00	0.266038
7000.00	0.269615
7005.00	0.286249
7010.00	0.286128
7015.00	0.264222
7020.00	0.254567
7025.00	0.289473
7030.00	0.235375
7035.00	0.218544
7040.00	0.20675
7045.00	0.212903
7050.00	0.21341
7055.00	0.113263
7060.00	0.0834924
7065.00	0.0768199
7070.00	0.0506939
7075.00	0.000352859
7080.00	0.0170848
7085.00	-0.00474437
7090.00	-0.034451
7095.00	-0.0746008
7100.00	-0.0436666
7105.00	-0.0862483
7110.00	-0.0524725
7115.00	-0.012014
7120.00	-0.0309333
7125.00	-0.0362236
7130.00	-0.0124805
7135.00	0.0139184
7140.00	0.00078949
7145.00	-0.0445611
7150.00	0.00348992
7155.00	0.0450591
7160.00	0.0422299
7165.00	0.0212397
7170.00	0.0459433
7175.00	0.0262585
7180.00	0.00854206
7185.00	-0.00907942
7190.00	0.0270398
7195.00	-0.0159056
7200.00	0.0728748
7205.00	0.147747
7210.00	0.181597
7215.00	0.155054
7220.00	0.127811
7225.00	0.155272
7230.00	0.129684
7235.00	0.125099
7240.00	0.164568
7245.00	0.191706
7250.00	0.199363
7255.00	0.160983
7260.00	0.170035
7265.00	0.151355
7270.00	0.132866
7275.00	0.0810149
7280.00	0.116508
7285.00	0.156836
7290.00	0.198161
7295.00	0.21691
7300.00	0.237137
7305.00	0.251988
7310.00	0.275414
7315.00	0.26464
7320.00	0.270034
7325.00	0.321837
7330.00	0.351692
7335.00	0.288018
7340.00	0.34473
7345.00	0.392416
7350.00	0.356528
7355.00	0.389621
7360.00	0.409344
7365.00	0.428772
7370.00	0.441227
7375.00	0.392074
7380.00	0.364604
7385.00	0.435454
7390.00	0.380171
7395.00	0.397486
7400.00	0.394626
7405.00	0.383667
7410.00	0.41237
7415.00	0.451616
7420.00	0.460109
7425.00	0.414098
7430.00	0.453172
7435.00	0.46151
7440.00	0.492488
7445.00	0.520369
7450.00	0.481746
7455.00	0.487226
7460.00	0.413353
7465.00	0.382078
7470.00	0.385788
7475.00	0.37236
7480.00	0.395487
7485.00	0.339171
7490.00	0.407534
7495.00	0.422112
7500.00	0.33463
7505.00	0.351468
7510.00	0.309615
7515.00	0.310511
7520.00	0.38174
7525.00	0.343566
7530.00	0.285735
7535.00	0.20183
7540.00	0.220212
7545.00	0.216634
7550.00	0.205031
7555.00	0.228123
7560.00	0.227108
7565.00	0.202721
7570.00	0.21263
7575.00	0.313768
7580.00	0.379641
7585.00	0.578096
7590.00	0.699696
7595.00	0.819197
7600.00	0.836204
7605.00	0.970558
7610.00	1.07974
7615.00	1.05225
7620.00	1.12308
7625.00	1.11976
7630.00	1.14527
7635.00	1.16824
7640.00	1.1319
7645.00	1.16626
7650.00	1.20222
7655.00	1.23961
7660.00	1.26991
7665.00	1.30053
7670.00	1.30629
7675.00	1.32824
7680.00	1.30441
7685.00	1.32822
7690.00	1.25912
7695.00	1.21536
7700.00	1.15922
7705.00	1.16235
7710.00	1.13162
7715.00	1.07379
7720.00	1.02342
7725.00	0.959646
7730.00	0.962608
7735.00	0.92671
7740.00	0.854159
7745.00	0.787187
7750.00	0.701762
7755.00	0.666797
7760.00	0.595087
7765.00	0.592587
7770.00	0.536682
7775.00	0.513195
7780.00	0.498763
7785.00	0.510926
7790.00	0.518519
7795.00	0.45996
7800.00	0.427378
7805.00	0.346075
7810.00	0.293024
7815.00	0.203359
7820.00	0.144458
7825.00	0.104862
7830.00	0.141324
7835.00	0.122161
7840.00	0.123359
7845.00	0.152941
7850.00	0.12591
7855.00	0.13847
7860.00	0.112886
7865.00	0.0915369
7870.00	0.117594
7875.00	0.136016
7880.00	0.160979
7885.00	0.198537
7890.00	0.212217
7895.00	0.248004
7900.00	0.343928
7905.00	0.341393
7910.00	0.303901
7915.00	0.288601
7920.00	0.313396
7925.00	0.312238
7930.00	0.317902
7935.00	0.405159
7940.00	0.383087
7945.00	0.331365
7950.00	0.296552
7955.00	0.246776
7960.00	0.269047
7965.00	0.233758
7970.00	0.24727
7975.00	0.180625
7980.00	0.17933
7985.00	0.139599
7990.00	0.14576
7995.00	0.0775289
8000.00	0.108341
8005.00	0.0287609
8010.00	-0.024417
8015.00	-0.0152684
8020.00	0.0700948
8025.00	-0.00901397
8030.00	0.0304522
8035.00	0.0357906
8040.00	0.0707762
8045.00	0.0117201
8050.00	0.0189317
8055.00	0.0153618
8060.00	-0.00294165
8065.00	0.0241802
8070.00	0.0418829
8075.00	0.0293109
8080.00	0.0381169
8085.00	0.0460423
8090.00	-0.025631
8095.00	-0.0146843
8100.00	0.0471464
8105.00	0.106147
8110.00	0.135774
8115.00	0.143994
8120.00	0.216785
8125.00	0.215227
8130.00	0.282571
8135.00	0.339827
8140.00	0.285723
8145.00	0.258828
8150.00	0.211147
8155.00	0.188356
8160.00	0.187964
8165.00	0.167491
8170.00	0.19266
8175.00	0.129799
8180.00	0.108436
8185.00	0.0774714
8190.00	0.0445734
8195.00	0.0568833
8200.00	0.0361044
8205.00	-0.0245147
8210.00	-0.00864944
8215.00	-0.0211983
8220.00	0.0329001
8225.00	0.103386
8230.00	0.101431
8235.00	0.0443396
8240.00	0.0449358
8245.00	0.0186448
8250.00	-0.0150775
8255.00	-0.0286603
8260.00	-0.045915
8265.00	0.0257456
8270.00	0.00137358
8275.00	0.0163268
8280.00	0.0197243
8285.00	0.00433803
8290.00	0.0391155
8295.00	0.0787989
8300.00	0.0994233
8305.00	0.0475628
8310.00	0.0360996
8315.00	0.0173991
8320.00	0.0206894
8325.00	0.107487
8330.00	0.150394
8335.00	0.178949
8340.00	0.181175
8345.00	0.152997
8350.00	0.162848
8355.00	0.161654
8360.00	0.172316
8365.00	0.163468
8370.00	0.138738
8375.00	0.181873
8380.00	0.245845
8385.00	0.234674
8390.00	0.217914
8395.00	0.214566
8400.00	0.213231
8405.00	0.243886
8410.00	0.278183
8415.00	0.255395
8420.00	0.253329
8425.00	0.274945
8430.00	0.22733
8435.00	0.196213
8440.00	0.184975
8445.00	0.193305
8450.00	0.173975
8455.00	0.188435
8460.00	0.181329
8465.00	0.215174
8470.00	0.207071
8475.00	0.224928
8480.00	0.195729
8485.00	0.181186
8490.00	0.0909681
8495.00	0.12882
8500.00	0.16624
8505.00	0.174766
8510.00	0.195855
8515.00	0.169562
8520.00	0.17105
8525.00	0.184126
8530.00	0.197571
8535.00	0.171107
8540.00	0.15735
8545.00	0.186887
8550.00	0.196702
8555.00	0.187092
8560.00	0.223715
8565.00	0.315361
8570.00	0.347541
8575.00	0.415067
8580.00	0.559677
8585.00	0.636171
8590.00	0.790528
8595.00	0.82717
8600.00	0.881944
8605.00	0.964776
8610.00	1.07118
8615.00	1.12335
8620.00	1.2139
8625.00	1.29372
8630.00	1.35046
8635.00	1.41662
8640.00	1.45773
8645.00	1.46454
8650.00	1.526
8655.00	1.52095
8660.00	1.49628
8665.00	1.52439
8670.00	1.51447
8675.00	1.47872
8680.00	1.53876
8685.00	1.56094
8690.00	1.57252
8695.00	1.5645
8700.00	1.51703
8705.00	1.53971
8710.00	1.50479
8715.00	1.40796
8720.00	1.25543
8725.00	1.19863
8730.00	1.14416
8735.00	1.08843
8740.00	1.01312
8745.00	0.957082
8750.00	0.938503
8755.00	0.804411
8760.00	0.695466
8765.00	0.694665
8770.00	0.66041
8775.00	0.62455
8780.00	0.650961
8785.00	0.644551
8790.00	0.600216
8795.00	0.582113
8800.00	0.535639
8805.00	0.470338
8810.00	0.362942
8815.00	0.276346
8820.00	0.243681
8825.00	0.204222
8830.00	0.18883
8835.00	0.191745
8840.00	0.185984
8845.00	0.101993
8850.00	0.110238
8855.00	0.0556192
8860.00	0.0433504
8865.00	-0.00960973
8870.00	0.0332694
8875.00	0.0299425
8880.00	0.0453922
8885.00	0.0760643
8890.00	0.073488
8895.00	0.0812298
8900.00	0.120055
8905.00	0.146614
8910.00	0.150397
8915.00	0.12362
8920.00	0.111258
8925.00	0.0448003
8930.00	0.0403203
8935.00	0.0664693
8940.00	0.0430551
8945.00	-0.00819875
8950.00	-0.0710945
8955.00	-0.0103298
8960.00	0.000763558
8965.00	0.0392519
8970.00	0.0571242
8975.00	0.00614013
8980.00	-0.0145946
8985.00	-0.00139806
8990.00	-0.0817412
8995.00	-0.073567
9000.00	0.00924239
9005.00	-0.00174221
9010.00	0.0504106
9015.00	0.132559
9020.00	0.0941525
9025.00	0.126655
9030.00	0.10896
9035.00	0.131598
9040.00	0.126822
9045.00	0.145998
9050.00	0.218588
9055.00	0.270505
9060.00	0.327291
9065.00	0.284501
9070.00	0.326474
9075.00	0.329038
9080.00	0.317931
9085.00	0.3465
9090.00	0.30682
9095.00	0.286199
9100.00	0.346445
9105.00	0.318508
9110.00	0.27492
9115.00	0.260842
9120.00	0.206253
9125.00	0.291262
9130.00	0.278903
9135.00	0.281193
9140.00	0.266488
9145.00	0.308585
9150.00	0.264313
9155.00	0.259679
9160.00	0.258862
9165.00	0.192734
9170.00	0.223763
9175.00	0.221507
9180.00	0.227861
9185.00	0.255376
9190.00	0.280141
9195.00	0.351053
9200.00	0.337746
9205.00	0.350919
9210.00	0.337625
9215.00	0.357518
9220.00	0.346917
9225.00	0.387678
9230.00	0.405919
9235.00	0.444133
9240.00	0.419841
9245.00	0.394624
9250.00	0.452412
9255.00	0.415554
9260.00	0.436038
9265.00	0.387404
9270.00	0.417409
9275.00	0.461181
9280.00	0.482132
9285.00	0.521109
9290.00	0.515946
9295.00	0.52136
9300.00	0.492698
9305.00	0.47864
9310.00	0.434129
9315.00	0.414191
9320.00	0.392892
9325.00	0.3754
9330.00	0.356304
9335.00	0.320674
9340.00	0.352322
9345.00	0.347271
9350.00	0.329311
9355.00	0.358419
9360.00	0.3209
9365.00	0.386061
9370.00	0.375959
9375.00	0.393695
9380.00	0.39289
9385.00	0.375399
9390.00	0.428402
9395.00	0.449277
9400.00	0.463035
9405.00	0.435176
9410.00	0.445313
9415.00	0.404135
9420.00	0.353662
9425.00	0.375304
9430.00	0.383045
9435.00	0.423547
9440.00	0.41808
9445.00	0.371242
9450.00	0.340825
9455.00	0.32854
9460.00	0.307423
9465.00	0.350457
9470.00	0.429428
9475.00	0.393192
9480.00	0.461184
9485.00	0.45866
9490.00	0.510044
9495.00	0.477484
9500.00	0.444826
9505.00	0.447292
9510.00	0.449511
9515.00	0.48672
9520.00	0.471582
9525.00	0.511614
9530.00	0.490633
9535.00	0.520376
9540.00	0.568942
9545.00	0.616005
9550.00	0.633211
9555.00	0.668817
9560.00	0.608642
9565.00	0.633291
9570.00	0.62194
9575.00	0.636876
9580.00	0.712356
9585.00	0.872509
9590.00	0.979759
9595.00	1.15174
9600.00	1.22939
9605.00	1.30598
9610.00	1.37994
9615.00	1.50352
9620.00	1.54431
9625.00	1.61288
9630.00	1.65783
9635.00	1.69829
9640.00	1.7129
9645.00	1.6573
9650.00	1.71458
9655.00	1.6672
9660.00	1.60611
9665.00	1.59473
9670.00	1.53754
9675.00	1.44247
9680.00	1.44745
9685.00	1.38319
9690.00	1.32703
9695.00	1.35026
9700.00	1.37285
9705.00	1.35126
9710.00	1.3117
9715.00	1.24257
9720.00	1.15856
9725.00	1.08797
9730.00	1.04457
9735.00	1.00215
9740.00	0.881815
9745.00	0.864056
9750.00	0.858133
9755.00	0.851126
9760.00	0.792841
9765.00	0.778949
9770.00	0.766447
9775.00	0.719983
9780.00	0.686549
9785.00	0.703408
9790.00	0.743731
9795.00	0.721336
9800.00	0.694474
9805.00	0.619997
9810.00	0.630096
9815.00	0.605651
9820.00	0.565207
9825.00	0.560665
9830.00	0.54484
9835.00	0.572515
9840.00	0.545445
9845.00	0.537849
9850.00	0.54778
9855.00	0.54498
9860.00	0.463654
9865.00	0.474298
9870.00	0.463756
9875.00	0.447561
9880.00	0.443047
9885.00	0.398742
9890.00	0.472885
9895.00	0.487636
9900.00	0.492527
9905.00	0.431538
9910.00	0.445393
9915.00	0.439418
9920.00	0.444101
9925.00	0.424842
9930.00	0.44775
9935.00	0.419742
9940.00	0.416333
9945.00	0.396497
9950.00	0.331696
9955.00	0.305234
[truncated: 56 more rows]
