# Supplementary material for: Abnormal developmental trajectory and vulnerability to cardiac arrhythmias in tetralogy of Fallot with DiGeorge syndrome
Source: Commun Biol. 2023 Sep 22;6:969. doi: 10.1038/s42003-023-05344-6 (PMC10516936; doi:10.1038/s42003-023-05344-6)
Supplement: Supplementary file 6 — Supplementary Data 3 [file 42003_2023_5344_MOESM6_ESM.zip › Supplementary Data3_CAS Measurement/Batch40/Control2_A4_4885/1B-wave.csv]

1B : V(t) = D'(t) / BackgroundImage *100
D'(t) = WaveFiltered Value( Pixel-Filter=(5 x 5) Tcnst-Filter=10)
average	1.00
frm num	2048
position	[51][65]
background	238.64
total pixel	25
time	value1
0.00	0
5.00	0.175997
10.00	0.391385
15.00	0.534948
20.00	0.711088
25.00	0.832738
30.00	0.900319
35.00	1.01813
40.00	1.15098
45.00	1.24373
50.00	1.26686
55.00	1.25918
60.00	1.30758
65.00	1.33774
70.00	1.30789
75.00	1.25755
80.00	1.27595
85.00	1.20031
90.00	1.23114
95.00	1.27396
100.00	1.19015
105.00	1.18679
110.00	1.24243
115.00	1.23384
120.00	1.1993
125.00	1.08607
130.00	1.07133
135.00	1.02957
140.00	0.931638
145.00	0.848531
150.00	0.829049
155.00	0.811514
160.00	0.695163
165.00	0.71616
170.00	0.637839
175.00	0.565674
180.00	0.535926
185.00	0.569494
190.00	0.554448
195.00	0.517441
200.00	0.480783
205.00	0.50478
210.00	0.472739
215.00	0.350038
220.00	0.269778
225.00	0.172401
230.00	0.101524
235.00	0.0712572
240.00	0.0557507
245.00	-0.000109337
250.00	-0.0302694
255.00	-0.0741751
260.00	-0.0734622
265.00	-0.0325927
270.00	-0.0913515
275.00	-0.120768
280.00	-0.0785204
285.00	-0.147772
290.00	-0.168194
295.00	-0.148022
300.00	-0.213676
305.00	-0.212423
310.00	-0.253198
315.00	-0.254697
320.00	-0.212466
325.00	-0.22139
330.00	-0.205956
335.00	-0.193741
340.00	-0.244766
345.00	-0.295717
350.00	-0.363363
355.00	-0.377311
360.00	-0.366399
365.00	-0.380044
370.00	-0.383944
375.00	-0.412596
380.00	-0.42665
385.00	-0.447679
390.00	-0.518567
395.00	-0.508614
400.00	-0.519771
405.00	-0.549926
410.00	-0.577065
415.00	-0.653452
420.00	-0.645096
425.00	-0.662719
430.00	-0.733892
435.00	-0.739283
440.00	-0.685469
445.00	-0.655474
450.00	-0.749162
455.00	-0.741292
460.00	-0.700686
465.00	-0.75633
470.00	-0.776239
475.00	-0.799185
480.00	-0.803074
485.00	-0.831718
490.00	-0.849116
495.00	-0.859746
500.00	-0.864284
505.00	-0.876749
510.00	-0.934901
515.00	-0.980532
520.00	-1.04171
525.00	-1.11354
530.00	-1.08264
535.00	-1.13026
540.00	-1.11445
545.00	-1.0952
550.00	-1.06949
555.00	-1.03126
560.00	-0.933162
565.00	-0.80297
570.00	-0.583551
575.00	-0.230191
580.00	0.24204
585.00	0.789409
590.00	1.38931
595.00	1.98287
600.00	2.50868
605.00	3.10093
610.00	3.70602
615.00	4.20535
620.00	4.71341
625.00	5.20419
630.00	5.71796
635.00	6.13846
640.00	6.55545
645.00	6.97768
650.00	7.45993
655.00	7.89228
660.00	8.2881
665.00	8.70971
670.00	9.08246
675.00	9.43301
680.00	9.70493
685.00	9.97983
690.00	10.2725
695.00	10.4906
700.00	10.6803
705.00	10.8375
710.00	11.0126
715.00	11.1751
720.00	11.2577
725.00	11.307
730.00	11.3278
735.00	11.3532
740.00	11.3644
745.00	11.2907
750.00	11.2377
755.00	11.1883
760.00	11.0585
765.00	10.9466
770.00	10.9632
775.00	10.886
780.00	10.7109
785.00	10.5952
790.00	10.4643
795.00	10.266
800.00	10.0808
805.00	9.88738
810.00	9.76689
815.00	9.57465
820.00	9.3614
825.00	9.13763
830.00	9.00999
835.00	8.82304
840.00	8.65646
845.00	8.44116
850.00	8.21555
855.00	8.07452
860.00	7.90233
865.00	7.7306
870.00	7.59281
875.00	7.41851
880.00	7.17448
885.00	6.97832
890.00	6.79004
895.00	6.61556
900.00	6.41328
905.00	6.24463
910.00	6.09452
915.00	5.92422
920.00	5.79107
925.00	5.67458
930.00	5.50438
935.00	5.36963
940.00	5.20477
945.00	4.99774
950.00	4.90024
955.00	4.77898
960.00	4.61285
965.00	4.4583
970.00	4.3058
975.00	4.14843
980.00	4.02524
985.00	3.91269
990.00	3.80302
995.00	3.69593
1000.00	3.58615
1005.00	3.51918
1010.00	3.38349
1015.00	3.30159
1020.00	3.2128
1025.00	3.15803
1030.00	3.10204
1035.00	3.04326
1040.00	3.03226
1045.00	2.94861
1050.00	2.93702
1055.00	2.75227
1060.00	2.68321
1065.00	2.57077
1070.00	2.45785
1075.00	2.38135
1080.00	2.41811
1085.00	2.34559
1090.00	2.27865
1095.00	2.2117
1100.00	2.09948
1105.00	2.01189
1110.00	1.91127
1115.00	1.81066
1120.00	1.74692
1125.00	1.7147
1130.00	1.59017
1135.00	1.53507
1140.00	1.45196
1145.00	1.41237
1150.00	1.31806
1155.00	1.23486
1160.00	1.11305
1165.00	1.12411
1170.00	1.12735
1175.00	1.0934
1180.00	1.00082
1185.00	0.974489
1190.00	0.949115
1195.00	0.869289
1200.00	0.852759
1205.00	0.814416
1210.00	0.761469
1215.00	0.722198
1220.00	0.633216
1225.00	0.56319
1230.00	0.493462
1235.00	0.487696
1240.00	0.450659
1245.00	0.462583
1250.00	0.40962
1255.00	0.402181
1260.00	0.368668
1265.00	0.361972
1270.00	0.355946
1275.00	0.305266
1280.00	0.232835
1285.00	0.231342
1290.00	0.186417
1295.00	0.0957005
1300.00	0.0777496
1305.00	0.0247182
1310.00	-0.00792463
1315.00	-0.0373031
1320.00	-0.125762
1325.00	-0.114862
1330.00	-0.0799094
1335.00	-0.135613
1340.00	-0.12708
1345.00	-0.11102
1350.00	-0.0764513
1355.00	-0.077187
1360.00	-0.0677922
1365.00	-0.0844793
1370.00	-0.0743552
1375.00	-0.140671
1380.00	-0.218793
1385.00	-0.225408
1390.00	-0.258181
1395.00	-0.331257
1400.00	-0.415463
1405.00	-0.410792
1410.00	-0.455197
1415.00	-0.523657
1420.00	-0.60706
1425.00	-0.64022
1430.00	-0.685148
1435.00	-0.682004
1440.00	-0.712697
1445.00	-0.698417
1450.00	-0.724117
1455.00	-0.676848
1460.00	-0.595754
1465.00	-0.598196
1470.00	-0.654032
1475.00	-0.71937
1480.00	-0.694365
1485.00	-0.73388
1490.00	-0.705748
1495.00	-0.734067
1500.00	-0.764583
1505.00	-0.805456
1510.00	-0.7819
1515.00	-0.819365
1520.00	-0.804475
1525.00	-0.786046
1530.00	-0.772812
1535.00	-0.816214
1540.00	-0.818401
1545.00	-0.912558
1550.00	-0.906787
1555.00	-0.822813
1560.00	-0.834397
1565.00	-0.755986
1570.00	-0.512771
1575.00	-0.151403
1580.00	0.281103
1585.00	0.801098
1590.00	1.31435
1595.00	1.87182
1600.00	2.47411
1605.00	3.09831
1610.00	3.63662
1615.00	4.15797
1620.00	4.65233
1625.00	5.15257
1630.00	5.66983
1635.00	6.19068
1640.00	6.67117
1645.00	7.09524
1650.00	7.53892
1655.00	8.0036
1660.00	8.39332
1665.00	8.68037
1670.00	9.04264
1675.00	9.35359
1680.00	9.68206
1685.00	10.0296
1690.00	10.381
1695.00	10.6101
1700.00	10.8733
1705.00	11.147
1710.00	11.224
1715.00	11.3537
1720.00	11.4839
1725.00	11.5758
1730.00	11.6117
1735.00	11.7127
1740.00	11.7298
1745.00	11.7452
1750.00	11.7105
1755.00	11.6641
1760.00	11.6476
1765.00	11.579
1770.00	11.5308
1775.00	11.3918
1780.00	11.1845
1785.00	10.9846
1790.00	10.8064
1795.00	10.6074
1800.00	10.4233
1805.00	10.2224
1810.00	10.0634
1815.00	9.84987
1820.00	9.66776
1825.00	9.55248
1830.00	9.31295
1835.00	9.06889
1840.00	8.89616
1845.00	8.73232
1850.00	8.54799
1855.00	8.36031
1860.00	8.27017
1865.00	7.99796
1870.00	7.88707
1875.00	7.66658
1880.00	7.37931
1885.00	7.15428
1890.00	6.94003
1895.00	6.79581
1900.00	6.59561
1905.00	6.39699
1910.00	6.26853
1915.00	6.15626
1920.00	5.93956
1925.00	5.74453
1930.00	5.57571
1935.00	5.43885
1940.00	5.28049
1945.00	5.13963
1950.00	4.90894
1955.00	4.82033
1960.00	4.76404
1965.00	4.62287
1970.00	4.53772
1975.00	4.42086
1980.00	4.32574
1985.00	4.20325
1990.00	4.0662
1995.00	3.91603
2000.00	3.75071
2005.00	3.59857
2010.00	3.50522
2015.00	3.43294
2020.00	3.27068
2025.00	3.17827
2030.00	3.05488
2035.00	2.9036
2040.00	2.75907
2045.00	2.65078
2050.00	2.55499
2055.00	2.44197
2060.00	2.3855
2065.00	2.3263
2070.00	2.22609
2075.00	2.12416
2080.00	2.03075
2085.00	1.92825
2090.00	1.80247
2095.00	1.78984
2100.00	1.69466
2105.00	1.62074
2110.00	1.62628
2115.00	1.53573
2120.00	1.48105
2125.00	1.43351
2130.00	1.33374
2135.00	1.23892
2140.00	1.18543
2145.00	1.08197
2150.00	1.02071
2155.00	0.995738
2160.00	0.924659
2165.00	0.929411
2170.00	0.950449
2175.00	0.885575
2180.00	0.850655
2185.00	0.879569
2190.00	0.873744
2195.00	0.771284
2200.00	0.699184
2205.00	0.659437
2210.00	0.637073
2215.00	0.630356
2220.00	0.563968
2225.00	0.551151
2230.00	0.499388
2235.00	0.410898
2240.00	0.317847
2245.00	0.272653
2250.00	0.185046
2255.00	0.146427
2260.00	0.177041
2265.00	0.130842
2270.00	0.0959675
2275.00	0.067933
2280.00	0.0460542
2285.00	0.0515057
2290.00	0.0128319
2295.00	-0.0219746
2300.00	-0.068386
2305.00	-0.110156
2310.00	-0.0689696
2315.00	-0.0369301
2320.00	-0.0768174
2325.00	-0.102659
2330.00	-0.0823361
2335.00	-0.112654
2340.00	-0.168435
2345.00	-0.183439
2350.00	-0.165095
2355.00	-0.183785
2360.00	-0.203958
2365.00	-0.257314
2370.00	-0.278515
2375.00	-0.297596
2380.00	-0.341588
2385.00	-0.434818
2390.00	-0.429888
2395.00	-0.401984
2400.00	-0.428833
2405.00	-0.504957
2410.00	-0.508099
2415.00	-0.583001
2420.00	-0.585043
2425.00	-0.576824
2430.00	-0.609654
2435.00	-0.533603
2440.00	-0.567403
2445.00	-0.597824
2450.00	-0.645316
2455.00	-0.711525
2460.00	-0.699038
2465.00	-0.714619
2470.00	-0.780603
2475.00	-0.705895
2480.00	-0.757665
2485.00	-0.683575
2490.00	-0.68394
2495.00	-0.645717
2500.00	-0.636459
2505.00	-0.572813
2510.00	-0.585931
2515.00	-0.646345
2520.00	-0.667195
2525.00	-0.62897
2530.00	-0.653234
2535.00	-0.678423
2540.00	-0.711151
2545.00	-0.750663
2550.00	-0.819747
2555.00	-0.788057
2560.00	-0.715956
2565.00	-0.641008
2570.00	-0.426052
2575.00	-0.101851
2580.00	0.37766
2585.00	0.854477
2590.00	1.411
2595.00	1.99065
2600.00	2.5643
2605.00	3.1141
2610.00	3.60893
2615.00	4.17831
2620.00	4.74271
2625.00	5.23559
2630.00	5.68756
2635.00	6.14294
2640.00	6.5025
2645.00	6.91829
2650.00	7.35452
2655.00	7.71863
2660.00	8.11505
2665.00	8.56067
2670.00	9.00028
2675.00	9.32385
2680.00	9.64189
2685.00	9.96835
2690.00	10.2437
2695.00	10.515
2700.00	10.6871
2705.00	10.8588
2710.00	10.9948
2715.00	11.1558
2720.00	11.2588
2725.00	11.2995
2730.00	11.3479
2735.00	11.3714
2740.00	11.4092
2745.00	11.3712
2750.00	11.3085
2755.00	11.2404
2760.00	11.1321
2765.00	11.0061
2770.00	10.8609
2775.00	10.7822
2780.00	10.6594
2785.00	10.5941
2790.00	10.413
2795.00	10.2685
2800.00	10.0697
2805.00	9.89239
2810.00	9.73453
2815.00	9.55893
2820.00	9.39419
2825.00	9.17887
2830.00	8.97335
2835.00	8.76157
2840.00	8.53074
2845.00	8.32969
2850.00	8.15713
2855.00	7.97836
2860.00	7.7521
2865.00	7.58366
2870.00	7.45218
2875.00	7.30703
2880.00	7.0775
2885.00	6.89942
2890.00	6.75088
2895.00	6.61719
2900.00	6.46
2905.00	6.33026
2910.00	6.14477
2915.00	5.93089
2920.00	5.76858
2925.00	5.56048
2930.00	5.34301
2935.00	5.16574
2940.00	5.02798
2945.00	4.87717
2950.00	4.71295
2955.00	4.57689
2960.00	4.40583
2965.00	4.25187
2970.00	4.10828
2975.00	3.94385
2980.00	3.86626
2985.00	3.78805
2990.00	3.64726
2995.00	3.53228
3000.00	3.41036
3005.00	3.24365
3010.00	3.21932
3015.00	3.241
3020.00	3.13815
3025.00	3.01542
3030.00	2.87144
3035.00	2.70162
3040.00	2.62255
3045.00	2.53126
3050.00	2.49268
3055.00	2.38756
3060.00	2.24435
3065.00	2.16742
3070.00	2.11829
3075.00	2.00536
3080.00	1.90036
3085.00	1.83101
3090.00	1.78535
3095.00	1.69901
3100.00	1.68499
3105.00	1.61874
3110.00	1.58928
3115.00	1.4974
3120.00	1.47002
3125.00	1.43867
3130.00	1.38364
3135.00	1.35255
3140.00	1.29272
3145.00	1.202
3150.00	1.1103
3155.00	1.12833
3160.00	1.0926
3165.00	1.0705
3170.00	0.993624
3175.00	0.89091
3180.00	0.924179
3185.00	0.940711
3190.00	0.826526
3195.00	0.708674
3200.00	0.673006
3205.00	0.637553
3210.00	0.605645
3215.00	0.593689
3220.00	0.608071
3225.00	0.604254
3230.00	0.547181
3235.00	0.547776
3240.00	0.543283
3245.00	0.499012
3250.00	0.491015
3255.00	0.495551
3260.00	0.445996
3265.00	0.444976
3270.00	0.469202
3275.00	0.403844
3280.00	0.373516
3285.00	0.336165
3290.00	0.267349
3295.00	0.195357
3300.00	0.192583
3305.00	0.149859
3310.00	0.104702
3315.00	0.0640606
3320.00	-0.00268744
3325.00	-0.0275612
3330.00	-0.0683854
3335.00	-0.120213
3340.00	-0.126629
3345.00	-0.129052
3350.00	-0.134584
3355.00	-0.201582
3360.00	-0.238413
3365.00	-0.226305
3370.00	-0.21876
3375.00	-0.218674
3380.00	-0.277263
3385.00	-0.244508
3390.00	-0.297161
3395.00	-0.267445
3400.00	-0.252433
3405.00	-0.290884
3410.00	-0.278558
3415.00	-0.287577
3420.00	-0.315809
3425.00	-0.32278
3430.00	-0.345816
3435.00	-0.35649
3440.00	-0.376155
3445.00	-0.437433
3450.00	-0.512698
3455.00	-0.577083
3460.00	-0.541165
3465.00	-0.579238
3470.00	-0.581656
3475.00	-0.607298
3480.00	-0.653843
3485.00	-0.672267
3490.00	-0.70561
3495.00	-0.749028
3500.00	-0.774696
3505.00	-0.703931
3510.00	-0.707289
3515.00	-0.690197
3520.00	-0.733481
3525.00	-0.723827
3530.00	-0.706758
3535.00	-0.728271
3540.00	-0.771099
3545.00	-0.812997
3550.00	-0.793715
3555.00	-0.824971
3560.00	-0.762588
3565.00	-0.642749
3570.00	-0.419238
3575.00	-0.0554904
3580.00	0.379157
3585.00	0.90108
3590.00	1.55351
3595.00	2.11724
3600.00	2.68996
3605.00	3.27581
3610.00	3.80475
3615.00	4.36125
3620.00	4.86378
3625.00	5.36969
3630.00	5.84848
3635.00	6.32632
3640.00	6.73291
3645.00	7.12398
3650.00	7.52623
3655.00	7.9419
3660.00	8.27409
3665.00	8.63508
3670.00	8.94992
3675.00	9.23495
3680.00	9.53002
3685.00	9.80062
3690.00	10.0475
3695.00	10.3401
3700.00	10.5381
3705.00	10.8068
3710.00	11.0469
3715.00	11.144
3720.00	11.2432
3725.00	11.3609
3730.00	11.4434
3735.00	11.4891
3740.00	11.5068
3745.00	11.4691
3750.00	11.4285
3755.00	11.417
3760.00	11.2961
3765.00	11.2057
3770.00	11.0741
3775.00	10.9372
3780.00	10.829
3785.00	10.6881
3790.00	10.6016
3795.00	10.4097
3800.00	10.1766
3805.00	9.94171
3810.00	9.67667
3815.00	9.50351
3820.00	9.29905
3825.00	9.16365
3830.00	9.02
3835.00	8.8136
3840.00	8.64629
3845.00	8.43369
3850.00	8.13172
3855.00	7.92029
3860.00	7.75683
3865.00	7.55104
3870.00	7.3541
3875.00	7.14333
3880.00	6.93687
3885.00	6.71251
3890.00	6.58099
3895.00	6.42238
3900.00	6.2964
3905.00	6.16794
3910.00	5.98695
3915.00	5.80059
3920.00	5.64292
3925.00	5.47421
3930.00	5.29889
3935.00	5.16961
3940.00	5.05157
3945.00	4.87159
3950.00	4.73308
3955.00	4.5598
3960.00	4.41391
3965.00	4.3329
3970.00	4.18623
3975.00	4.1548
3980.00	4.00416
3985.00	3.83673
3990.00	3.75476
3995.00	3.68603
4000.00	3.56717
4005.00	3.39148
4010.00	3.25682
4015.00	3.15072
4020.00	3.03343
4025.00	2.91782
4030.00	2.79366
4035.00	2.68861
4040.00	2.54379
4045.00	2.49222
4050.00	2.36201
4055.00	2.23476
4060.00	2.17722
4065.00	2.02822
4070.00	2.0014
4075.00	1.91356
4080.00	1.82613
4085.00	1.73738
4090.00	1.61728
4095.00	1.51254
4100.00	1.51214
4105.00	1.46653
4110.00	1.43721
4115.00	1.45104
4120.00	1.37801
4125.00	1.27709
4130.00	1.21643
4135.00	1.16351
4140.00	1.07733
4145.00	1.0534
4150.00	1.02684
4155.00	0.956005
4160.00	0.885547
4165.00	0.882477
4170.00	0.874685
4175.00	0.757045
4180.00	0.686369
4185.00	0.617732
4190.00	0.567692
4195.00	0.56456
4200.00	0.504752
4205.00	0.499533
4210.00	0.442875
4215.00	0.371769
4220.00	0.289336
4225.00	0.268783
4230.00	0.245257
4235.00	0.193913
4240.00	0.152731
4245.00	0.169305
4250.00	0.142318
4255.00	0.133114
4260.00	0.155002
4265.00	0.0925696
4270.00	0.0967219
4275.00	0.0786689
4280.00	0.040631
4285.00	0.0114254
4290.00	-0.08023
4295.00	-0.0990257
4300.00	-0.0840946
4305.00	-0.144408
4310.00	-0.138348
4315.00	-0.268663
4320.00	-0.283701
4325.00	-0.3911
4330.00	-0.410656
4335.00	-0.439989
4340.00	-0.464713
4345.00	-0.466851
4350.00	-0.458717
4355.00	-0.489949
4360.00	-0.476154
4365.00	-0.508994
4370.00	-0.535199
4375.00	-0.61242
4380.00	-0.624929
4385.00	-0.666358
4390.00	-0.69694
4395.00	-0.71273
4400.00	-0.673304
4405.00	-0.70822
4410.00	-0.744673
4415.00	-0.789213
4420.00	-0.735434
4425.00	-0.762461
4430.00	-0.838746
4435.00	-0.883936
4440.00	-0.842475
4445.00	-0.880587
4450.00	-0.894775
4455.00	-0.99638
4460.00	-0.988931
4465.00	-0.920209
4470.00	-0.895235
4475.00	-0.938128
4480.00	-0.983437
4485.00	-0.987339
4490.00	-1.01935
4495.00	-0.991163
4500.00	-1.02949
4505.00	-1.03047
4510.00	-1.07492
4515.00	-1.07806
4520.00	-1.09596
4525.00	-1.12884
4530.00	-1.19698
4535.00	-1.18121
4540.00	-1.18712
4545.00	-1.22597
4550.00	-1.22406
4555.00	-1.24245
4560.00	-1.18693
4565.00	-1.01627
4570.00	-0.817428
4575.00	-0.494317
4580.00	-0.0409295
4585.00	0.440871
4590.00	1.00356
4595.00	1.60551
4600.00	2.24114
4605.00	2.82997
4610.00	3.40181
4615.00	3.92989
4620.00	4.43197
4625.00	4.93748
4630.00	5.45446
4635.00	5.90633
4640.00	6.31134
4645.00	6.7144
4650.00	7.11571
4655.00	7.5389
4660.00	7.90636
4665.00	8.29407
4670.00	8.60613
4675.00	8.92722
4680.00	9.23295
4685.00	9.50979
4690.00	9.70363
4695.00	9.99207
4700.00	10.1947
4705.00	10.4239
4710.00	10.5683
4715.00	10.7468
4720.00	10.9024
4725.00	10.9704
4730.00	11.0199
4735.00	11.1264
4740.00	11.1401
4745.00	11.176
4750.00	11.1428
4755.00	11.0695
4760.00	10.9716
4765.00	10.8466
4770.00	10.7944
4775.00	10.6302
4780.00	10.5645
4785.00	10.4316
4790.00	10.2751
4795.00	10.0891
4800.00	9.97187
4805.00	9.83791
4810.00	9.65532
4815.00	9.43233
4820.00	9.21488
4825.00	9.01079
4830.00	8.76006
4835.00	8.57464
4840.00	8.34071
4845.00	8.13687
4850.00	7.97689
4855.00	7.75077
4860.00	7.54727
4865.00	7.33059
4870.00	7.15234
4875.00	6.99024
4880.00	6.76557
4885.00	6.57007
4890.00	6.36563
4895.00	6.17828
4900.00	6.07001
4905.00	5.90551
4910.00	5.74909
4915.00	5.56473
4920.00	5.37869
4925.00	5.20455
4930.00	5.10816
4935.00	4.97448
4940.00	4.8307
4945.00	4.69292
4950.00	4.53707
4955.00	4.4186
4960.00	4.30527
4965.00	4.09097
4970.00	3.98693
4975.00	3.87319
4980.00	3.73226
4985.00	3.58867
4990.00	3.55498
4995.00	3.39057
5000.00	3.26773
5005.00	3.14042
5010.00	3.01914
5015.00	2.9368
5020.00	2.83756
5025.00	2.77003
5030.00	2.68411
5035.00	2.61013
5040.00	2.48656
5045.00	2.39714
5050.00	2.3636
5055.00	2.2848
5060.00	2.22226
5065.00	2.13748
5070.00	2.0662
5075.00	2.00541
5080.00	1.9222
5085.00	1.81546
5090.00	1.74287
5095.00	1.60378
5100.00	1.45849
5105.00	1.35957
5110.00	1.25546
5115.00	1.23384
5120.00	1.19091
5125.00	1.09696
5130.00	1.04426
5135.00	1.00017
5140.00	0.926973
5145.00	0.869475
5150.00	0.822756
5155.00	0.780708
5160.00	0.704313
5165.00	0.660701
5170.00	0.639887
5175.00	0.574222
5180.00	0.4816
5185.00	0.428412
5190.00	0.43418
5195.00	0.424285
5200.00	0.373476
5205.00	0.332776
5210.00	0.336374
5215.00	0.245747
5220.00	0.201058
5225.00	0.152457
5230.00	0.0249086
5235.00	0.0173893
5240.00	0.022355
5245.00	0.0285003
5250.00	-0.0229585
5255.00	0.00280365
5260.00	-0.0242954
5265.00	-0.0755031
5270.00	-0.0562196
5275.00	-0.00198888
5280.00	-0.0638081
5285.00	-0.0976553
5290.00	-0.148232
5295.00	-0.173636
5300.00	-0.136159
5305.00	-0.202999
5310.00	-0.21287
5315.00	-0.189907
5320.00	-0.14745
5325.00	-0.0958292
5330.00	-0.0963033
5335.00	-0.141986
5340.00	-0.208244
5345.00	-0.266199
5350.00	-0.303273
5355.00	-0.343345
5360.00	-0.295601
5365.00	-0.369963
5370.00	-0.38828
5375.00	-0.433261
5380.00	-0.460334
5385.00	-0.524927
5390.00	-0.559595
5395.00	-0.592472
5400.00	-0.601948
5405.00	-0.597066
5410.00	-0.696595
5415.00	-0.717449
5420.00	-0.764712
5425.00	-0.817305
5430.00	-0.846202
5435.00	-0.855447
5440.00	-0.836949
5445.00	-0.867233
5450.00	-0.92466
5455.00	-0.941145
5460.00	-0.972743
5465.00	-0.982743
5470.00	-1.04203
5475.00	-1.01493
5480.00	-1.07267
5485.00	-1.07268
5490.00	-1.14644
5495.00	-1.15918
5500.00	-1.15892
5505.00	-1.04135
5510.00	-1.06125
5515.00	-1.1395
5520.00	-1.1697
5525.00	-1.20527
5530.00	-1.20207
5535.00	-1.20758
5540.00	-1.23767
5545.00	-1.31169
5550.00	-1.34311
5555.00	-1.29261
5560.00	-1.2019
5565.00	-1.05992
5570.00	-0.85671
5575.00	-0.57828
5580.00	-0.128229
5585.00	0.429347
5590.00	0.95128
5595.00	1.52327
5600.00	2.16377
5605.00	2.65976
5610.00	3.23522
5615.00	3.85035
5620.00	4.44419
5625.00	4.85462
5630.00	5.2944
5635.00	5.73714
5640.00	6.1775
5645.00	6.57216
5650.00	6.93572
5655.00	7.32663
5660.00	7.66169
5665.00	7.99508
5670.00	8.3119
5675.00	8.65067
5680.00	8.99412
5685.00	9.27976
5690.00	9.55024
5695.00	9.87916
5700.00	10.0796
5705.00	10.3003
5710.00	10.4553
5715.00	10.5529
5720.00	10.6676
5725.00	10.744
5730.00	10.7692
5735.00	10.7834
5740.00	10.8348
5745.00	10.8358
5750.00	10.7462
5755.00	10.7443
5760.00	10.7108
5765.00	10.5867
5770.00	10.5338
5775.00	10.3738
5780.00	10.2818
5785.00	10.1487
5790.00	10.0238
5795.00	9.96011
5800.00	9.77033
5805.00	9.55595
5810.00	9.33787
5815.00	9.21702
5820.00	8.95741
5825.00	8.7975
5830.00	8.55972
5835.00	8.32561
5840.00	8.11155
5845.00	7.93902
5850.00	7.70998
5855.00	7.51726
5860.00	7.37231
5865.00	7.15971
5870.00	7.00023
5875.00	6.84831
5880.00	6.63113
5885.00	6.46416
5890.00	6.25355
5895.00	6.11763
5900.00	5.98693
5905.00	5.87768
5910.00	5.7408
5915.00	5.60755
5920.00	5.41052
5925.00	5.27678
5930.00	5.07595
5935.00	4.89521
5940.00	4.75768
5945.00	4.60374
5950.00	4.49201
5955.00	4.32608
5960.00	4.18345
5965.00	4.08693
5970.00	3.85088
5975.00	3.64346
5980.00	3.50205
5985.00	3.34628
5990.00	3.26978
5995.00	3.11545
6000.00	2.98828
6005.00	2.89562
6010.00	2.74518
6015.00	2.62319
6020.00	2.51005
6025.00	2.39984
6030.00	2.31072
6035.00	2.24056
6040.00	2.24278
6045.00	2.12745
6050.00	1.99684
6055.00	1.92119
6060.00	1.85814
6065.00	1.77792
6070.00	1.73758
6075.00	1.65098
6080.00	1.60992
6085.00	1.56123
6090.00	1.54758
6095.00	1.46825
6100.00	1.43205
6105.00	1.40785
6110.00	1.39278
6115.00	1.27026
6120.00	1.22034
6125.00	1.14859
6130.00	1.11922
6135.00	1.02573
6140.00	0.986854
6145.00	0.88314
6150.00	0.841759
6155.00	0.715679
6160.00	0.655844
6165.00	0.660659
6170.00	0.62644
6175.00	0.542006
6180.00	0.474396
6185.00	0.430309
6190.00	0.355431
6195.00	0.32324
6200.00	0.27583
6205.00	0.31697
6210.00	0.291978
6215.00	0.28457
6220.00	0.210857
6225.00	0.223294
6230.00	0.205993
6235.00	0.0948811
6240.00	0.127297
6245.00	0.0458446
6250.00	0.01947
6255.00	0.000761344
6260.00	-0.0646852
6265.00	-0.0531882
6270.00	-0.064631
6275.00	-0.0145876
6280.00	-0.0902325
6285.00	-0.0996471
6290.00	-0.10812
6295.00	-0.161002
6300.00	-0.175073
6305.00	-0.259812
6310.00	-0.232155
6315.00	-0.259224
6320.00	-0.300348
6325.00	-0.323951
6330.00	-0.321727
6335.00	-0.358277
6340.00	-0.421343
6345.00	-0.461341
6350.00	-0.478901
6355.00	-0.47962
6360.00	-0.471886
6365.00	-0.521915
6370.00	-0.491513
6375.00	-0.539579
6380.00	-0.619715
6385.00	-0.701893
6390.00	-0.710484
6395.00	-0.755091
6400.00	-0.79859
6405.00	-0.846119
6410.00	-0.882191
6415.00	-0.938122
6420.00	-0.931471
6425.00	-0.937217
6430.00	-0.935685
6435.00	-0.934305
6440.00	-1.0152
6445.00	-1.02766
6450.00	-1.00535
6455.00	-1.00706
6460.00	-1.00525
6465.00	-0.901368
6470.00	-0.91683
6475.00	-0.922365
6480.00	-1.00948
6485.00	-0.940377
6490.00	-0.915062
6495.00	-0.912393
6500.00	-0.933456
6505.00	-0.945709
6510.00	-0.986908
6515.00	-0.993815
6520.00	-0.988299
6525.00	-0.978306
6530.00	-1.01122
6535.00	-1.02575
6540.00	-1.10588
6545.00	-1.13776
6550.00	-1.14802
6555.00	-1.10865
6560.00	-1.10003
6565.00	-1.04869
6570.00	-0.878453
6575.00	-0.525773
6580.00	-0.0843255
6585.00	0.499032
6590.00	1.09278
6595.00	1.66737
6600.00	2.27502
6605.00	2.82191
6610.00	3.40462
6615.00	3.99611
6620.00	4.49492
6625.00	5.05113
6630.00	5.5668
6635.00	6.02085
6640.00	6.50827
6645.00	6.98718
6650.00	7.42825
6655.00	7.83863
6660.00	8.28172
6665.00	8.66206
6670.00	8.9675
6675.00	9.24238
6680.00	9.56186
6685.00	9.81587
6690.00	10.1266
6695.00	10.3007
6700.00	10.4992
6705.00	10.6595
6710.00	10.8373
6715.00	10.9269
6720.00	10.9874
6725.00	11.0519
6730.00	11.0681
6735.00	11.0373
6740.00	11.0734
6745.00	11.0723
6750.00	11.0144
6755.00	10.8985
6760.00	10.8144
6765.00	10.7202
6770.00	10.6438
6775.00	10.5064
6780.00	10.3156
6785.00	10.2009
6790.00	10.153
6795.00	10.0076
6800.00	9.80973
6805.00	9.58974
6810.00	9.4303
6815.00	9.31697
6820.00	9.10435
6825.00	8.90796
6830.00	8.76306
6835.00	8.59074
6840.00	8.38202
6845.00	8.2411
6850.00	8.04723
6855.00	7.85431
6860.00	7.65721
6865.00	7.47815
6870.00	7.34884
6875.00	7.12686
6880.00	6.92373
6885.00	6.7275
6890.00	6.55257
6895.00	6.32976
6900.00	6.1879
6905.00	5.97474
6910.00	5.79464
6915.00	5.61913
6920.00	5.45949
6925.00	5.35102
6930.00	5.16624
6935.00	5.06866
6940.00	4.93558
6945.00	4.7806
6950.00	4.66627
6955.00	4.52985
6960.00	4.43221
6965.00	4.25047
6970.00	4.08188
6975.00	3.97037
6980.00	3.86499
6985.00	3.77685
6990.00	3.63885
6995.00	3.54818
7000.00	3.42132
7005.00	3.36917
7010.00	3.26021
7015.00	3.14203
7020.00	3.04238
7025.00	2.92419
7030.00	2.79436
7035.00	2.73618
7040.00	2.71902
7045.00	2.71865
7050.00	2.64625
7055.00	2.51069
7060.00	2.32834
7065.00	2.23798
7070.00	2.09464
7075.00	2.01089
7080.00	1.94054
7085.00	1.80012
7090.00	1.72571
7095.00	1.62857
7100.00	1.52102
7105.00	1.41418
7110.00	1.31131
7115.00	1.26566
7120.00	1.16089
7125.00	1.13531
7130.00	1.13911
7135.00	1.07046
7140.00	1.0137
7145.00	0.962612
7150.00	0.894846
7155.00	0.890846
7160.00	0.833608
7165.00	0.800532
7170.00	0.757355
7175.00	0.728552
7180.00	0.625526
7185.00	0.635048
7190.00	0.683846
7195.00	0.657366
7200.00	0.630181
7205.00	0.567163
7210.00	0.548998
7215.00	0.494099
7220.00	0.449717
7225.00	0.391336
7230.00	0.373993
7235.00	0.363412
7240.00	0.335452
7245.00	0.370629
7250.00	0.383851
7255.00	0.367256
7260.00	0.330531
7265.00	0.325972
7270.00	0.234709
7275.00	0.112345
7280.00	0.0759677
7285.00	0.0566378
7290.00	0.0191269
7295.00	-0.0464801
7300.00	-0.122288
7305.00	-0.167049
7310.00	-0.265999
7315.00	-0.296389
7320.00	-0.31033
7325.00	-0.311145
7330.00	-0.342048
7335.00	-0.373214
7340.00	-0.379473
7345.00	-0.366668
7350.00	-0.413809
7355.00	-0.46797
7360.00	-0.540181
7365.00	-0.588409
7370.00	-0.531244
7375.00	-0.496557
7380.00	-0.453606
7385.00	-0.476968
7390.00	-0.464471
7395.00	-0.47669
7400.00	-0.465896
7405.00	-0.550048
7410.00	-0.520185
7415.00	-0.555327
7420.00	-0.563489
7425.00	-0.646262
7430.00	-0.668796
7435.00	-0.667287
7440.00	-0.634082
7445.00	-0.622634
7450.00	-0.567076
7455.00	-0.610938
7460.00	-0.626948
7465.00	-0.651414
7470.00	-0.681814
7475.00	-0.670622
7480.00	-0.730948
7485.00	-0.699758
7490.00	-0.74879
7495.00	-0.735929
7500.00	-0.816543
7505.00	-0.884067
7510.00	-0.959925
7515.00	-0.969531
7520.00	-0.956386
7525.00	-0.974727
7530.00	-0.95771
7535.00	-0.967537
7540.00	-0.971353
7545.00	-0.963055
7550.00	-0.968995
7555.00	-0.922381
7560.00	-0.846904
7565.00	-0.713605
7570.00	-0.543351
7575.00	-0.204068
7580.00	0.180067
7585.00	0.649824
7590.00	1.11786
7595.00	1.69163
7600.00	2.26836
7605.00	2.86452
7610.00	3.46644
7615.00	3.9914
7620.00	4.54264
7625.00	5.02368
7630.00	5.48343
7635.00	5.93408
7640.00	6.37319
7645.00	6.77174
7650.00	7.15726
7655.00	7.55283
7660.00	7.89376
7665.00	8.23579
7670.00	8.54363
7675.00	8.8257
7680.00	9.08795
7685.00	9.4212
7690.00	9.71273
7695.00	9.97344
7700.00	10.1813
7705.00	10.375
7710.00	10.6013
7715.00	10.7665
7720.00	10.895
7725.00	11.0324
7730.00	11.126
7735.00	11.1683
7740.00	11.1124
7745.00	11.1209
7750.00	11.0715
7755.00	11.0421
7760.00	11.0039
7765.00	10.9243
7770.00	10.7739
7775.00	10.672
7780.00	10.5535
7785.00	10.3966
7790.00	10.2738
7795.00	10.108
7800.00	9.99896
7805.00	9.82709
7810.00	9.64726
7815.00	9.50721
7820.00	9.25545
7825.00	9.00875
7830.00	8.84204
7835.00	8.66015
7840.00	8.58361
7845.00	8.45438
7850.00	8.21403
7855.00	8.01449
7860.00	7.84831
7865.00	7.66689
7870.00	7.49021
7875.00	7.33958
7880.00	7.13697
7885.00	6.95126
7890.00	6.76402
7895.00	6.62064
7900.00	6.45639
7905.00	6.25158
7910.00	6.08905
7915.00	5.91259
7920.00	5.69679
7925.00	5.47911
7930.00	5.28822
7935.00	5.16838
7940.00	5.03036
7945.00	4.81898
7950.00	4.64382
7955.00	4.57333
7960.00	4.43782
7965.00	4.30246
7970.00	4.12699
7975.00	3.96907
7980.00	3.85375
7985.00	3.69634
7990.00	3.54125
7995.00	3.41676
8000.00	3.2779
8005.00	3.14287
8010.00	2.95597
8015.00	2.7995
8020.00	2.67543
8025.00	2.59897
8030.00	2.57038
8035.00	2.48934
8040.00	2.403
8045.00	2.27332
8050.00	2.18679
8055.00	2.17093
8060.00	2.1181
8065.00	2.05211
8070.00	2.05978
8075.00	1.98622
8080.00	1.93174
8085.00	1.87099
8090.00	1.80792
8095.00	1.7629
8100.00	1.69724
8105.00	1.7538
8110.00	1.72089
8115.00	1.64937
8120.00	1.53807
8125.00	1.45802
8130.00	1.48989
8135.00	1.40292
8140.00	1.29112
8145.00	1.20391
8150.00	1.18409
8155.00	1.15284
8160.00	1.03923
8165.00	0.968834
8170.00	0.923912
8175.00	0.853311
8180.00	0.729428
8185.00	0.690008
8190.00	0.577427
8195.00	0.509627
8200.00	0.396647
8205.00	0.338544
8210.00	0.316423
8215.00	0.335065
8220.00	0.33173
8225.00	0.315319
8230.00	0.26032
8235.00	0.225908
8240.00	0.256954
8245.00	0.22623
8250.00	0.17176
8255.00	0.186431
8260.00	0.145998
8265.00	0.0844654
8270.00	0.0575811
8275.00	0.0283566
8280.00	-0.0130308
8285.00	-0.0720697
8290.00	-0.0967099
8295.00	-0.0652487
8300.00	-0.0268767
8305.00	-0.0292175
8310.00	-0.0849616
8315.00	-0.180388
8320.00	-0.241129
8325.00	-0.265625
8330.00	-0.307785
8335.00	-0.41948
8340.00	-0.47475
8345.00	-0.44236
8350.00	-0.461819
8355.00	-0.499445
8360.00	-0.560127
8365.00	-0.643236
8370.00	-0.65434
8375.00	-0.66601
8380.00	-0.69495
8385.00	-0.652274
8390.00	-0.645712
8395.00	-0.661597
8400.00	-0.590409
8405.00	-0.558186
8410.00	-0.500692
8415.00	-0.579687
8420.00	-0.607203
8425.00	-0.593415
8430.00	-0.575978
8435.00	-0.637388
8440.00	-0.595439
8445.00	-0.616351
8450.00	-0.643553
8455.00	-0.671387
8460.00	-0.696437
8465.00	-0.745801
8470.00	-0.780172
8475.00	-0.780934
8480.00	-0.820172
8485.00	-0.88901
8490.00	-0.823575
8495.00	-0.833407
8500.00	-0.802027
8505.00	-0.805633
8510.00	-0.832344
8515.00	-0.791014
8520.00	-0.783987
8525.00	-0.739112
8530.00	-0.645087
8535.00	-0.659358
8540.00	-0.628622
8545.00	-0.644539
8550.00	-0.68736
8555.00	-0.714165
8560.00	-0.607549
8565.00	-0.519976
8570.00	-0.286952
8575.00	0.0216626
8580.00	0.47709
8585.00	1.09649
8590.00	1.64558
8595.00	2.21015
8600.00	2.74676
8605.00	3.23977
8610.00	3.7941
8615.00	4.35502
8620.00	4.87158
8625.00	5.3633
8630.00	5.85111
8635.00	6.36724
8640.00	6.76639
8645.00	7.16585
8650.00	7.58067
8655.00	7.98754
8660.00	8.28835
8665.00	8.63283
8670.00	8.95962
8675.00	9.17999
8680.00	9.4705
8685.00	9.75879
8690.00	9.95958
8695.00	10.2107
8700.00	10.3747
8705.00	10.6379
8710.00	10.791
8715.00	10.8651
8720.00	10.9318
8725.00	11.0304
8730.00	11.0336
8735.00	11.0717
8740.00	11.0691
8745.00	11.0551
8750.00	10.9771
8755.00	10.9303
8760.00	10.8111
8765.00	10.7542
8770.00	10.671
8775.00	10.6163
8780.00	10.49
8785.00	10.2724
8790.00	10.1117
8795.00	9.93527
8800.00	9.73625
8805.00	9.56886
8810.00	9.41988
8815.00	9.18356
8820.00	9.01277
8825.00	8.82387
8830.00	8.57339
8835.00	8.45357
8840.00	8.2418
8845.00	8.1082
8850.00	7.97455
8855.00	7.77381
8860.00	7.65852
8865.00	7.47932
8870.00	7.31302
8875.00	7.04099
8880.00	6.90343
8885.00	6.69247
8890.00	6.48082
8895.00	6.31379
8900.00	6.10984
8905.00	5.97153
8910.00	5.80012
8915.00	5.57546
8920.00	5.3632
8925.00	5.19061
8930.00	5.08724
8935.00	4.97074
8940.00	4.84074
8945.00	4.75392
8950.00	4.63723
8955.00	4.5322
8960.00	4.37231
8965.00	4.22171
8970.00	4.12303
8975.00	3.96718
8980.00	3.88391
8985.00	3.76873
8990.00	3.64328
8995.00	3.55217
9000.00	3.38301
9005.00	3.28105
9010.00	3.20269
9015.00	3.08859
9020.00	2.93729
9025.00	2.87822
9030.00	2.75299
9035.00	2.61178
9040.00	2.5199
9045.00	2.3953
9050.00	2.28148
9055.00	2.18072
9060.00	2.13362
9065.00	2.03759
9070.00	1.9411
9075.00	1.89114
9080.00	1.85959
9085.00	1.75911
9090.00	1.76088
9095.00	1.75743
9100.00	1.74093
9105.00	1.68081
9110.00	1.67699
9115.00	1.63668
9120.00	1.59035
9125.00	1.53691
9130.00	1.41339
9135.00	1.36256
9140.00	1.30509
9145.00	1.21816
9150.00	1.17009
9155.00	1.02291
9160.00	1.01952
9165.00	1.04328
9170.00	0.990911
9175.00	0.920314
9180.00	0.913767
9185.00	0.852561
9190.00	0.825971
9195.00	0.795335
9200.00	0.762734
9205.00	0.738422
9210.00	0.639437
9215.00	0.619074
9220.00	0.570576
9225.00	0.454852
9230.00	0.427805
9235.00	0.395081
9240.00	0.367306
9245.00	0.374156
9250.00	0.311598
9255.00	0.325695
9260.00	0.304858
9265.00	0.267668
9270.00	0.197321
9275.00	0.160827
9280.00	0.156477
9285.00	0.172677
9290.00	0.121886
9295.00	0.0744978
9300.00	0.00167756
9305.00	-0.0504513
9310.00	-0.0588155
9315.00	-0.151828
9320.00	-0.218777
9325.00	-0.322612
9330.00	-0.38254
9335.00	-0.411332
9340.00	-0.524406
9345.00	-0.525603
9350.00	-0.640659
9355.00	-0.678839
9360.00	-0.733315
9365.00	-0.815867
9370.00	-0.875078
9375.00	-0.894845
9380.00	-0.954539
9385.00	-0.993179
9390.00	-0.919003
9395.00	-0.967901
9400.00	-0.998499
9405.00	-1.01095
9410.00	-1.05904
9415.00	-1.03694
9420.00	-1.00532
9425.00	-1.09587
9430.00	-1.17904
9435.00	-1.28072
9440.00	-1.27501
9445.00	-1.24975
9450.00	-1.27563
9455.00	-1.31736
9460.00	-1.33145
9465.00	-1.27709
9470.00	-1.25833
9475.00	-1.23977
9480.00	-1.26329
9485.00	-1.27944
9490.00	-1.24871
9495.00	-1.17916
9500.00	-1.17857
9505.00	-1.22163
9510.00	-1.17824
9515.00	-1.14255
9520.00	-1.19591
9525.00	-1.16348
9530.00	-1.22481
9535.00	-1.28
9540.00	-1.2576
9545.00	-1.23576
9550.00	-1.18594
9555.00	-1.11092
9560.00	-1.04676
9565.00	-0.955496
9570.00	-0.732558
9575.00	-0.444753
9580.00	0.000326091
9585.00	0.506495
9590.00	1.06429
9595.00	1.6166
9600.00	2.1958
9605.00	2.76234
9610.00	3.36274
9615.00	3.83941
9620.00	4.35054
9625.00	4.89437
9630.00	5.43074
9635.00	5.93862
9640.00	6.38901
9645.00	6.85806
9650.00	7.20477
9655.00	7.57715
9660.00	7.89889
9665.00	8.25214
9670.00	8.6036
9675.00	8.97522
9680.00	9.23257
9685.00	9.51616
9690.00	9.78311
9695.00	9.9513
9700.00	10.1479
9705.00	10.3534
9710.00	10.5131
9715.00	10.5916
9720.00	10.6739
9725.00	10.6876
9730.00	10.7402
9735.00	10.7624
9740.00	10.774
9745.00	10.7777
9750.00	10.6755
9755.00	10.6823
9760.00	10.6047
9765.00	10.5902
9770.00	10.5419
9775.00	10.4448
9780.00	10.3457
9785.00	10.2615
9790.00	10.0868
9795.00	9.89947
9800.00	9.67721
9805.00	9.4889
9810.00	9.33787
9815.00	9.13489
9820.00	9.02763
9825.00	8.94451
9830.00	8.77584
9835.00	8.6123
9840.00	8.43495
9845.00	8.22337
9850.00	8.04133
9855.00	7.94286
9860.00	7.81233
9865.00	7.64123
9870.00	7.50902
9875.00	7.36656
9880.00	7.17131
9885.00	6.9872
9890.00	6.76116
9895.00	6.62812
9900.00	6.51341
9905.00	6.35989
9910.00	6.17144
9915.00	5.96496
9920.00	5.78582
9925.00	5.54583
9930.00	5.45387
9935.00	5.25042
9940.00	5.07737
9945.00	4.89146
9950.00	4.69061
9955.00	4.55511
[truncated: 56 more rows]
