# Supplementary material for: Abnormal developmental trajectory and vulnerability to cardiac arrhythmias in tetralogy of Fallot with DiGeorge syndrome
Source: Commun Biol. 2023 Sep 22;6:969. doi: 10.1038/s42003-023-05344-6 (PMC10516936; doi:10.1038/s42003-023-05344-6)
Supplement: Supplementary file 6 — Supplementary Data 3 [file 42003_2023_5344_MOESM6_ESM.zip › Supplementary Data3_CAS Measurement/Batch41/Control1_A1_4915/1A-wave.csv]

1A : V(t) = D'(t) / BackgroundImage *100
D'(t) = WaveFiltered Value( Pixel-Filter=(5 x 5) Tcnst-Filter=10)
average	1.00
frm num	2048
position	[7][35]
background	470.84
total pixel	25
time	value1
0.00	2.37023
5.00	2.11707
10.00	1.87053
15.00	1.63165
20.00	1.41072
25.00	1.21188
30.00	1.01848
35.00	0.867357
40.00	0.737295
45.00	0.588805
50.00	0.489996
55.00	0.417209
60.00	0.29733
65.00	0.202182
70.00	0.121646
75.00	0.0661547
80.00	-0.00332718
85.00	-0.031879
90.00	-0.0805134
95.00	-0.15062
100.00	-0.18823
105.00	-0.25691
110.00	-0.260104
115.00	-0.280818
120.00	-0.352983
125.00	-0.354215
130.00	-0.322192
135.00	-0.355388
140.00	-0.33684
145.00	-0.290413
150.00	-0.235885
155.00	-0.171518
160.00	-0.105942
165.00	0.0252874
170.00	0.168031
175.00	0.343225
180.00	0.505997
185.00	0.631253
190.00	0.758426
195.00	0.872032
200.00	0.991269
205.00	1.09858
210.00	1.18072
215.00	1.23765
220.00	1.30249
225.00	1.38887
230.00	1.4148
235.00	1.42794
240.00	1.46525
245.00	1.45975
250.00	1.4446
255.00	1.42502
260.00	1.39806
265.00	1.36105
270.00	1.36172
275.00	1.32664
280.00	1.31292
285.00	1.28527
290.00	1.2298
295.00	1.19433
300.00	1.12417
305.00	1.04064
310.00	0.934872
315.00	0.858376
320.00	0.786981
325.00	0.700637
330.00	0.612733
335.00	0.543813
340.00	0.441008
345.00	0.349333
350.00	0.262577
355.00	0.231222
360.00	0.172419
365.00	0.114399
370.00	0.067278
375.00	0.0427098
380.00	-0.0150826
385.00	-0.0390607
390.00	-0.0844283
395.00	-0.126109
400.00	-0.110949
405.00	-0.149128
410.00	-0.148657
415.00	-0.157579
420.00	-0.174104
425.00	-0.184728
430.00	-0.221476
435.00	-0.223116
440.00	-0.202503
445.00	-0.208589
450.00	-0.214915
455.00	-0.221459
460.00	-0.229897
465.00	-0.226446
470.00	-0.247129
475.00	-0.265743
480.00	-0.268053
485.00	-0.291371
490.00	-0.28857
495.00	-0.293694
500.00	-0.299156
505.00	-0.281984
510.00	-0.269927
515.00	-0.262474
520.00	-0.268509
525.00	-0.281587
530.00	-0.308649
535.00	-0.272686
540.00	-0.307435
545.00	-0.291983
550.00	-0.318005
555.00	-0.325284
560.00	-0.329286
565.00	-0.367719
570.00	-0.364079
575.00	-0.359954
580.00	-0.37748
585.00	-0.355874
590.00	-0.385701
595.00	-0.404051
600.00	-0.422264
605.00	-0.415719
610.00	-0.403031
615.00	-0.424745
620.00	-0.44004
625.00	-0.441062
630.00	-0.470866
635.00	-0.490044
640.00	-0.510702
645.00	-0.535242
650.00	-0.531841
655.00	-0.533027
660.00	-0.532397
665.00	-0.579403
670.00	-0.591975
675.00	-0.576104
680.00	-0.554175
685.00	-0.551429
690.00	-0.54641
695.00	-0.535095
700.00	-0.554647
705.00	-0.551854
710.00	-0.525553
715.00	-0.507829
720.00	-0.46894
725.00	-0.424594
730.00	-0.440754
735.00	-0.448501
740.00	-0.447827
745.00	-0.476105
750.00	-0.468423
755.00	-0.477651
760.00	-0.468115
765.00	-0.434047
770.00	-0.444164
775.00	-0.482153
780.00	-0.506999
785.00	-0.527661
790.00	-0.538611
795.00	-0.552713
800.00	-0.53822
805.00	-0.526875
810.00	-0.543851
815.00	-0.545535
820.00	-0.534309
825.00	-0.541196
830.00	-0.524456
835.00	-0.515337
840.00	-0.497785
845.00	-0.510024
850.00	-0.49895
855.00	-0.486435
860.00	-0.490463
865.00	-0.509381
870.00	-0.515362
875.00	-0.520745
880.00	-0.541732
885.00	-0.539381
890.00	-0.516026
895.00	-0.500954
900.00	-0.487389
905.00	-0.491322
910.00	-0.524596
915.00	-0.531604
920.00	-0.531965
925.00	-0.55098
930.00	-0.535811
935.00	-0.510265
940.00	-0.539096
945.00	-0.522566
950.00	-0.546768
955.00	-0.543064
960.00	-0.528687
965.00	-0.524242
970.00	-0.521941
975.00	-0.507127
980.00	-0.526926
985.00	-0.496322
990.00	-0.486618
995.00	-0.464293
1000.00	-0.42381
1005.00	-0.402668
1010.00	-0.387887
1015.00	-0.388178
1020.00	-0.379094
1025.00	-0.34883
1030.00	-0.325841
1035.00	-0.327239
1040.00	-0.304709
1045.00	-0.303123
1050.00	-0.300846
1055.00	-0.325982
1060.00	-0.306976
1065.00	-0.344242
1070.00	-0.335304
1075.00	-0.38333
1080.00	-0.378979
1085.00	-0.365718
1090.00	-0.357181
1095.00	-0.331658
1100.00	-0.316332
1105.00	-0.285549
1110.00	-0.307117
1115.00	-0.310387
1120.00	-0.275101
1125.00	-0.278174
1130.00	-0.280091
1135.00	-0.27502
1140.00	-0.29849
1145.00	-0.246553
1150.00	-0.171775
1155.00	-0.113819
1160.00	0.0436848
1165.00	0.193934
1170.00	0.335954
1175.00	0.461224
1180.00	0.579064
1185.00	0.668129
1190.00	0.778871
1195.00	0.884486
1200.00	0.989733
1205.00	1.08701
1210.00	1.14482
1215.00	1.196
1220.00	1.26075
1225.00	1.28929
1230.00	1.32432
1235.00	1.33037
1240.00	1.33581
1245.00	1.35429
1250.00	1.34715
1255.00	1.3662
1260.00	1.36126
1265.00	1.35172
1270.00	1.33718
1275.00	1.33684
1280.00	1.31105
1285.00	1.26235
1290.00	1.20833
1295.00	1.17754
1300.00	1.09717
1305.00	1.05287
1310.00	0.983262
1315.00	0.921467
1320.00	0.841214
1325.00	0.762189
1330.00	0.702961
1335.00	0.634364
1340.00	0.553937
1345.00	0.492596
1350.00	0.387267
1355.00	0.309461
1360.00	0.201206
1365.00	0.145405
1370.00	0.0645996
1375.00	0.0216092
1380.00	-0.00943627
1385.00	-0.0195367
1390.00	-0.0600603
1395.00	-0.0914343
1400.00	-0.117972
1405.00	-0.137608
1410.00	-0.156979
1415.00	-0.171865
1420.00	-0.181014
1425.00	-0.177355
1430.00	-0.183407
1435.00	-0.217738
1440.00	-0.224849
1445.00	-0.216806
1450.00	-0.216364
1455.00	-0.236356
1460.00	-0.254348
1465.00	-0.237408
1470.00	-0.256994
1475.00	-0.302657
1480.00	-0.303824
1485.00	-0.318468
1490.00	-0.315506
1495.00	-0.305194
1500.00	-0.300161
1505.00	-0.312622
1510.00	-0.334031
1515.00	-0.360097
1520.00	-0.332582
1525.00	-0.346049
1530.00	-0.335231
1535.00	-0.356929
1540.00	-0.35182
1545.00	-0.366761
1550.00	-0.378509
1555.00	-0.370392
1560.00	-0.347795
1565.00	-0.363988
1570.00	-0.330988
1575.00	-0.307234
1580.00	-0.35127
1585.00	-0.350125
1590.00	-0.353342
1595.00	-0.374928
1600.00	-0.34593
1605.00	-0.314735
1610.00	-0.335934
1615.00	-0.343968
1620.00	-0.38688
1625.00	-0.38897
1630.00	-0.401046
1635.00	-0.379631
1640.00	-0.407933
1645.00	-0.364591
1650.00	-0.375706
1655.00	-0.353427
1660.00	-0.339323
1665.00	-0.314736
1670.00	-0.326589
1675.00	-0.355098
1680.00	-0.322136
1685.00	-0.345143
1690.00	-0.319974
1695.00	-0.333002
1700.00	-0.329436
1705.00	-0.287148
1710.00	-0.316202
1715.00	-0.279485
1720.00	-0.271925
1725.00	-0.284661
1730.00	-0.32161
1735.00	-0.319183
1740.00	-0.327194
1745.00	-0.301271
1750.00	-0.302577
1755.00	-0.316495
1760.00	-0.345164
1765.00	-0.348877
1770.00	-0.375156
1775.00	-0.404755
1780.00	-0.398261
1785.00	-0.383072
1790.00	-0.376198
1795.00	-0.385303
1800.00	-0.405391
1805.00	-0.423471
1810.00	-0.457583
1815.00	-0.427116
1820.00	-0.409891
1825.00	-0.432618
1830.00	-0.38256
1835.00	-0.348552
1840.00	-0.312847
1845.00	-0.334234
1850.00	-0.307607
1855.00	-0.298085
1860.00	-0.282719
1865.00	-0.257845
1870.00	-0.254149
1875.00	-0.277158
1880.00	-0.282574
1885.00	-0.271308
1890.00	-0.293451
1895.00	-0.2743
1900.00	-0.258764
1905.00	-0.219295
1910.00	-0.192268
1915.00	-0.187483
1920.00	-0.217159
1925.00	-0.260858
1930.00	-0.292542
1935.00	-0.262438
1940.00	-0.274424
1945.00	-0.306449
1950.00	-0.328476
1955.00	-0.338106
1960.00	-0.341675
1965.00	-0.351684
1970.00	-0.30802
1975.00	-0.336686
1980.00	-0.330203
1985.00	-0.32182
1990.00	-0.310027
1995.00	-0.283272
2000.00	-0.303369
2005.00	-0.296819
2010.00	-0.292624
2015.00	-0.28375
2020.00	-0.288508
2025.00	-0.257108
2030.00	-0.290866
2035.00	-0.277071
2040.00	-0.269753
2045.00	-0.286104
2050.00	-0.274485
2055.00	-0.279319
2060.00	-0.275174
2065.00	-0.283338
2070.00	-0.30088
2075.00	-0.246155
2080.00	-0.23938
2085.00	-0.234981
2090.00	-0.252261
2095.00	-0.208345
2100.00	-0.200254
2105.00	-0.235449
2110.00	-0.198311
2115.00	-0.207365
2120.00	-0.205318
2125.00	-0.21537
2130.00	-0.204028
2135.00	-0.214209
2140.00	-0.183443
2145.00	-0.120072
2150.00	-0.0681366
2155.00	0.0295785
2160.00	0.180388
2165.00	0.294879
2170.00	0.436999
2175.00	0.590394
2180.00	0.70721
2185.00	0.876911
2190.00	1.01945
2195.00	1.08741
2200.00	1.15368
2205.00	1.19887
2210.00	1.25654
2215.00	1.35177
2220.00	1.3797
2225.00	1.40824
2230.00	1.46451
2235.00	1.49222
2240.00	1.5265
2245.00	1.5684
2250.00	1.57637
2255.00	1.55381
2260.00	1.56409
2265.00	1.564
2270.00	1.57156
2275.00	1.56732
2280.00	1.55586
2285.00	1.54385
2290.00	1.52284
2295.00	1.49969
2300.00	1.44827
2305.00	1.39094
2310.00	1.33086
2315.00	1.29547
2320.00	1.2084
2325.00	1.14278
2330.00	1.05484
2335.00	0.945956
2340.00	0.853059
2345.00	0.766054
2350.00	0.66906
2355.00	0.601304
2360.00	0.508042
2365.00	0.469981
2370.00	0.398346
2375.00	0.343219
2380.00	0.326738
2385.00	0.290666
2390.00	0.226768
2395.00	0.198144
2400.00	0.169834
2405.00	0.140957
2410.00	0.117517
2415.00	0.103216
2420.00	0.106487
2425.00	0.0822459
2430.00	0.0536322
2435.00	-0.000155119
2440.00	-0.0154314
2445.00	-0.0444719
2450.00	-0.0765552
2455.00	-0.0655015
2460.00	-0.0479073
2465.00	-0.0652047
2470.00	-0.0340474
2475.00	-0.0323418
2480.00	-0.0393021
2485.00	-0.0455665
2490.00	-0.0316648
2495.00	-0.0327461
2500.00	0.0087581
2505.00	0.0146787
2510.00	-0.00632876
2515.00	-0.0107932
2520.00	-0.0343507
2525.00	-0.0419597
2530.00	-0.0836392
2535.00	-0.121151
2540.00	-0.171052
2545.00	-0.18623
2550.00	-0.176102
2555.00	-0.200969
2560.00	-0.227598
2565.00	-0.23797
2570.00	-0.230314
2575.00	-0.203885
2580.00	-0.181797
2585.00	-0.21544
2590.00	-0.232975
2595.00	-0.233465
2600.00	-0.216915
2605.00	-0.216462
2610.00	-0.189718
2615.00	-0.195383
2620.00	-0.227667
2625.00	-0.249077
2630.00	-0.238611
2635.00	-0.230042
2640.00	-0.199392
2645.00	-0.172656
2650.00	-0.185974
2655.00	-0.19966
2660.00	-0.217923
2665.00	-0.23606
2670.00	-0.260028
2675.00	-0.26291
2680.00	-0.287592
2685.00	-0.286018
2690.00	-0.299044
2695.00	-0.30652
2700.00	-0.309
2705.00	-0.328223
2710.00	-0.319188
2715.00	-0.303411
2720.00	-0.299405
2725.00	-0.329783
2730.00	-0.320592
2735.00	-0.306373
2740.00	-0.290178
2745.00	-0.303637
2750.00	-0.29961
2755.00	-0.275595
2760.00	-0.270124
2765.00	-0.290686
2770.00	-0.298148
2775.00	-0.285324
2780.00	-0.255942
2785.00	-0.254985
2790.00	-0.247327
2795.00	-0.204754
2800.00	-0.206366
2805.00	-0.219712
2810.00	-0.203687
2815.00	-0.2173
2820.00	-0.255039
2825.00	-0.243127
2830.00	-0.26554
2835.00	-0.239835
2840.00	-0.271922
2845.00	-0.267667
2850.00	-0.27998
2855.00	-0.293609
2860.00	-0.289735
2865.00	-0.269257
2870.00	-0.268667
2875.00	-0.256243
2880.00	-0.275644
2885.00	-0.288008
2890.00	-0.301685
2895.00	-0.32079
2900.00	-0.353277
2905.00	-0.374019
2910.00	-0.348511
2915.00	-0.344243
2920.00	-0.365889
2925.00	-0.369229
2930.00	-0.359491
2935.00	-0.36432
2940.00	-0.404347
2945.00	-0.411487
2950.00	-0.431506
2955.00	-0.426585
2960.00	-0.407714
2965.00	-0.414517
2970.00	-0.409595
2975.00	-0.402618
2980.00	-0.380196
2985.00	-0.358318
2990.00	-0.345424
2995.00	-0.335518
3000.00	-0.341895
3005.00	-0.33659
3010.00	-0.338612
3015.00	-0.320892
3020.00	-0.295599
3025.00	-0.327207
3030.00	-0.330167
3035.00	-0.339628
3040.00	-0.326903
3045.00	-0.283169
3050.00	-0.301577
3055.00	-0.282463
3060.00	-0.252518
3065.00	-0.22047
3070.00	-0.242599
3075.00	-0.237879
3080.00	-0.27271
3085.00	-0.251385
3090.00	-0.272122
3095.00	-0.298432
3100.00	-0.281332
3105.00	-0.273587
3110.00	-0.237733
3115.00	-0.198668
3120.00	-0.21788
3125.00	-0.193544
3130.00	-0.184384
3135.00	-0.190582
3140.00	-0.183418
3145.00	-0.13789
3150.00	-0.068881
3155.00	0.0263599
3160.00	0.118023
3165.00	0.215813
3170.00	0.337804
3175.00	0.505366
3180.00	0.628137
3185.00	0.741179
3190.00	0.860758
3195.00	0.998112
3200.00	1.04867
3205.00	1.15534
3210.00	1.21906
3215.00	1.28915
3220.00	1.34204
3225.00	1.43551
3230.00	1.47716
3235.00	1.52654
3240.00	1.57183
3245.00	1.6075
3250.00	1.60901
3255.00	1.60952
3260.00	1.62188
3265.00	1.60751
3270.00	1.58439
3275.00	1.58736
3280.00	1.56625
3285.00	1.5498
3290.00	1.53245
3295.00	1.54232
3300.00	1.50447
3305.00	1.45597
3310.00	1.39533
3315.00	1.35264
3320.00	1.27005
3325.00	1.22375
3330.00	1.12262
3335.00	1.07067
3340.00	0.999285
3345.00	0.943533
3350.00	0.872967
3355.00	0.815404
3360.00	0.736413
3365.00	0.699302
3370.00	0.621726
3375.00	0.581641
3380.00	0.548964
3385.00	0.518704
3390.00	0.496568
3395.00	0.454557
3400.00	0.409951
3405.00	0.343469
3410.00	0.324414
3415.00	0.291123
3420.00	0.256914
3425.00	0.238019
3430.00	0.237154
3435.00	0.223634
3440.00	0.172386
3445.00	0.118617
3450.00	0.0846667
3455.00	0.105934
3460.00	0.0825976
3465.00	0.0938773
3470.00	0.10233
3475.00	0.0615134
3480.00	0.0111857
3485.00	-0.00692379
3490.00	0.0141577
3495.00	0.00169782
3500.00	-0.0273565
3505.00	-0.0849386
3510.00	-0.0458611
3515.00	-0.0591154
3520.00	-0.0489562
3525.00	-0.0330165
3530.00	-0.0314139
3535.00	-0.0240248
3540.00	-0.0471087
3545.00	-0.0517428
3550.00	-0.055064
3555.00	-0.0716458
3560.00	-0.0627821
3565.00	-0.0454598
3570.00	-0.0468606
3575.00	-0.0464223
3580.00	-0.0604701
3585.00	-0.0833076
3590.00	-0.0579859
3595.00	-0.0598333
3600.00	-0.0470536
3605.00	-0.0364014
3610.00	-0.0259649
3615.00	0.0148612
3620.00	0.0312155
3625.00	0.0128021
3630.00	0.013221
3635.00	-0.00254337
3640.00	-0.011634
3645.00	-0.00707245
3650.00	-0.0182588
3655.00	-0.0504148
3660.00	-0.0598156
3665.00	-0.091214
3670.00	-0.107579
3675.00	-0.129104
3680.00	-0.142529
3685.00	-0.172453
3690.00	-0.15096
3695.00	-0.149457
3700.00	-0.114971
3705.00	-0.0601474
3710.00	-0.0371417
3715.00	-0.0359762
3720.00	-0.0340776
3725.00	-0.00263487
3730.00	0.00357543
3735.00	-0.023118
3740.00	-0.0607349
3745.00	-0.0555109
3750.00	-0.0406148
3755.00	-0.0960215
3760.00	-0.105959
3765.00	-0.0894162
3770.00	-0.0940673
3775.00	-0.0965542
3780.00	-0.108137
3785.00	-0.118562
3790.00	-0.115202
3795.00	-0.096885
3800.00	-0.0820993
3805.00	-0.0789866
3810.00	-0.0974239
3815.00	-0.0596465
3820.00	-0.0910618
3825.00	-0.119336
3830.00	-0.114198
3835.00	-0.11807
3840.00	-0.120706
3845.00	-0.149413
3850.00	-0.150613
3855.00	-0.144047
3860.00	-0.15258
3865.00	-0.169605
3870.00	-0.190025
3875.00	-0.194809
3880.00	-0.171081
3885.00	-0.167565
3890.00	-0.147411
3895.00	-0.173448
3900.00	-0.196881
3905.00	-0.18314
3910.00	-0.158879
3915.00	-0.169327
3920.00	-0.156642
3925.00	-0.195349
3930.00	-0.179212
3935.00	-0.208865
3940.00	-0.224509
3945.00	-0.228394
3950.00	-0.190263
3955.00	-0.174635
3960.00	-0.184357
3965.00	-0.194806
3970.00	-0.210157
3975.00	-0.203583
3980.00	-0.200216
3985.00	-0.229468
3990.00	-0.22691
3995.00	-0.216113
4000.00	-0.218289
4005.00	-0.222796
4010.00	-0.19372
4015.00	-0.177746
4020.00	-0.141281
4025.00	-0.116959
4030.00	-0.140094
4035.00	-0.167713
4040.00	-0.137349
4045.00	-0.0989769
4050.00	-0.126459
4055.00	-0.118061
4060.00	-0.121547
4065.00	-0.125533
4070.00	-0.0917414
4075.00	-0.105505
4080.00	-0.0890077
4085.00	-0.108991
4090.00	-0.0641105
4095.00	-0.0755399
4100.00	-0.0382518
4105.00	-0.0174357
4110.00	0.0148915
4115.00	0.0473842
4120.00	0.0307521
4125.00	0.00813736
4130.00	-0.00711866
4135.00	-0.03784
4140.00	0.0194654
4145.00	0.0481025
4150.00	0.111256
4155.00	0.192731
4160.00	0.295792
4165.00	0.431025
4170.00	0.566327
4175.00	0.699993
4180.00	0.812646
4185.00	0.943767
4190.00	1.07707
4195.00	1.16816
4200.00	1.29346
4205.00	1.40114
4210.00	1.44962
4215.00	1.5026
4220.00	1.55963
4225.00	1.58462
4230.00	1.6377
4235.00	1.62939
4240.00	1.64401
4245.00	1.65547
4250.00	1.64708
4255.00	1.65398
4260.00	1.63301
4265.00	1.64556
4270.00	1.63478
4275.00	1.62167
4280.00	1.60307
4285.00	1.62967
4290.00	1.62047
4295.00	1.57311
4300.00	1.52624
4305.00	1.44498
4310.00	1.38119
4315.00	1.30593
4320.00	1.20762
4325.00	1.12764
4330.00	1.03866
4335.00	0.943292
4340.00	0.870201
4345.00	0.777234
4350.00	0.696113
4355.00	0.633298
4360.00	0.548729
4365.00	0.516794
4370.00	0.466814
4375.00	0.412486
4380.00	0.354247
4385.00	0.281442
4390.00	0.237157
4395.00	0.179459
4400.00	0.136027
4405.00	0.132619
4410.00	0.119357
4415.00	0.0708906
4420.00	0.0383152
4425.00	0.0285369
4430.00	0.0137895
4435.00	0.0107115
4440.00	-0.0336865
4445.00	-0.0668483
4450.00	-0.0661103
4455.00	-0.0586497
4460.00	-0.0162543
4465.00	-0.0469116
4470.00	-0.0260791
4475.00	-0.00478115
4480.00	0.0194842
4485.00	-0.0232424
4490.00	-0.0209181
4495.00	-0.0162777
4500.00	-0.00530491
4505.00	0.00457058
4510.00	0.012609
4515.00	0.0147463
4520.00	0.00987345
4525.00	-0.00895435
4530.00	-0.0275985
4535.00	-0.0282368
4540.00	-0.042404
4545.00	-0.0746941
4550.00	-0.0952597
4555.00	-0.112919
4560.00	-0.137308
4565.00	-0.139719
4570.00	-0.133393
4575.00	-0.183769
4580.00	-0.201073
4585.00	-0.199656
4590.00	-0.207725
4595.00	-0.214138
4600.00	-0.160442
4605.00	-0.203016
4610.00	-0.244731
4615.00	-0.242346
4620.00	-0.252943
4625.00	-0.238693
4630.00	-0.252204
4635.00	-0.268611
4640.00	-0.247697
4645.00	-0.276448
4650.00	-0.284485
4655.00	-0.280673
4660.00	-0.295083
4665.00	-0.325892
4670.00	-0.340028
4675.00	-0.338308
4680.00	-0.346954
4685.00	-0.36748
4690.00	-0.373209
4695.00	-0.363923
4700.00	-0.354716
4705.00	-0.30905
4710.00	-0.282393
4715.00	-0.229517
4720.00	-0.218459
4725.00	-0.210205
4730.00	-0.185787
4735.00	-0.191845
4740.00	-0.197297
4745.00	-0.20985
4750.00	-0.226245
4755.00	-0.263089
4760.00	-0.263965
4765.00	-0.279197
4770.00	-0.280161
4775.00	-0.28103
4780.00	-0.280962
4785.00	-0.290246
4790.00	-0.296053
4795.00	-0.291934
4800.00	-0.311164
4805.00	-0.291942
4810.00	-0.301826
4815.00	-0.280989
4820.00	-0.286022
4825.00	-0.288004
4830.00	-0.287238
4835.00	-0.275505
4840.00	-0.272592
4845.00	-0.281863
4850.00	-0.275765
4855.00	-0.256684
4860.00	-0.224219
4865.00	-0.242575
4870.00	-0.260795
4875.00	-0.30183
4880.00	-0.298832
4885.00	-0.296984
4890.00	-0.321656
4895.00	-0.303933
4900.00	-0.293079
4905.00	-0.250179
4910.00	-0.26424
4915.00	-0.255656
4920.00	-0.226693
4925.00	-0.20997
4930.00	-0.222105
4935.00	-0.216886
4940.00	-0.216436
4945.00	-0.216031
4950.00	-0.202923
4955.00	-0.227657
4960.00	-0.253315
4965.00	-0.231382
4970.00	-0.209093
4975.00	-0.222166
4980.00	-0.229683
4985.00	-0.213511
4990.00	-0.15478
4995.00	-0.178381
5000.00	-0.228507
5005.00	-0.17932
5010.00	-0.184326
5015.00	-0.184583
5020.00	-0.214549
5025.00	-0.224527
5030.00	-0.242853
5035.00	-0.210072
5040.00	-0.19756
5045.00	-0.159964
5050.00	-0.152463
5055.00	-0.136367
5060.00	-0.137173
5065.00	-0.126854
5070.00	-0.163442
5075.00	-0.170035
5080.00	-0.169173
5085.00	-0.189636
5090.00	-0.208052
5095.00	-0.154115
5100.00	-0.176933
5105.00	-0.156691
5110.00	-0.158862
5115.00	-0.125985
5120.00	-0.138873
5125.00	-0.11734
5130.00	-0.151481
5135.00	-0.139731
5140.00	-0.1419
5145.00	-0.0826837
5150.00	-0.0157967
5155.00	0.0724367
5160.00	0.218961
5165.00	0.365275
5170.00	0.515647
5175.00	0.683265
5180.00	0.812883
5185.00	0.924442
5190.00	1.04184
5195.00	1.14749
5200.00	1.23068
5205.00	1.31575
5210.00	1.37023
5215.00	1.39292
5220.00	1.43118
5225.00	1.46987
5230.00	1.51828
5235.00	1.57204
5240.00	1.58729
5245.00	1.62056
5250.00	1.62587
5255.00	1.65188
5260.00	1.61497
5265.00	1.60214
5270.00	1.57701
5275.00	1.57902
5280.00	1.57234
5285.00	1.57482
5290.00	1.51588
5295.00	1.46964
5300.00	1.43057
5305.00	1.37077
5310.00	1.311
5315.00	1.19094
5320.00	1.08884
5325.00	1.01394
5330.00	0.887907
5335.00	0.839894
5340.00	0.741463
5345.00	0.661369
5350.00	0.593533
5355.00	0.499349
5360.00	0.467254
5365.00	0.391644
5370.00	0.363524
5375.00	0.304234
5380.00	0.271262
5385.00	0.261127
5390.00	0.232465
5395.00	0.222811
5400.00	0.167398
5405.00	0.119225
5410.00	0.0860639
5415.00	0.087652
5420.00	0.05425
5425.00	0.0360818
5430.00	0.00528816
5435.00	-0.0198775
5440.00	-0.0408275
5445.00	-0.060532
5450.00	-0.0451338
5455.00	-0.050815
5460.00	-0.0627244
5465.00	-0.0666465
5470.00	-0.0922646
5475.00	-0.128064
5480.00	-0.16623
5485.00	-0.185288
5490.00	-0.193945
5495.00	-0.224674
5500.00	-0.284612
5505.00	-0.273142
5510.00	-0.254323
5515.00	-0.238236
5520.00	-0.211014
5525.00	-0.21285
5530.00	-0.211105
5535.00	-0.19764
5540.00	-0.222902
5545.00	-0.232895
5550.00	-0.262277
5555.00	-0.236049
5560.00	-0.231984
5565.00	-0.264856
5570.00	-0.262157
5575.00	-0.261428
5580.00	-0.243781
5585.00	-0.251685
5590.00	-0.280038
5595.00	-0.275822
5600.00	-0.223603
5605.00	-0.247967
5610.00	-0.237613
5615.00	-0.251232
5620.00	-0.255843
5625.00	-0.215816
5630.00	-0.242658
5635.00	-0.219242
5640.00	-0.198167
5645.00	-0.174103
5650.00	-0.171135
5655.00	-0.197348
5660.00	-0.238781
5665.00	-0.248885
5670.00	-0.238438
5675.00	-0.231585
5680.00	-0.250904
5685.00	-0.271689
5690.00	-0.278502
5695.00	-0.2549
5700.00	-0.254046
5705.00	-0.310198
5710.00	-0.318257
5715.00	-0.306821
5720.00	-0.337306
5725.00	-0.336708
5730.00	-0.329373
5735.00	-0.338063
5740.00	-0.333991
5745.00	-0.333724
5750.00	-0.326688
5755.00	-0.311859
5760.00	-0.331646
5765.00	-0.340109
5770.00	-0.357071
5775.00	-0.353647
5780.00	-0.34122
5785.00	-0.32154
5790.00	-0.305527
5795.00	-0.267329
5800.00	-0.283923
5805.00	-0.285265
5810.00	-0.310259
5815.00	-0.316614
5820.00	-0.293448
5825.00	-0.30658
5830.00	-0.302258
5835.00	-0.247395
5840.00	-0.275328
5845.00	-0.270733
5850.00	-0.313322
5855.00	-0.335511
5860.00	-0.343588
5865.00	-0.342361
5870.00	-0.356549
5875.00	-0.393955
5880.00	-0.398736
5885.00	-0.362261
5890.00	-0.331132
5895.00	-0.331151
5900.00	-0.316726
5905.00	-0.336876
5910.00	-0.304887
5915.00	-0.311778
5920.00	-0.30014
5925.00	-0.302409
5930.00	-0.312097
5935.00	-0.304674
5940.00	-0.332825
5945.00	-0.348817
5950.00	-0.336023
5955.00	-0.371234
5960.00	-0.362146
5965.00	-0.356515
5970.00	-0.376933
5975.00	-0.381717
5980.00	-0.37328
5985.00	-0.341049
5990.00	-0.31374
5995.00	-0.332489
6000.00	-0.317081
6005.00	-0.29047
6010.00	-0.316644
6015.00	-0.375031
6020.00	-0.361315
6025.00	-0.343024
6030.00	-0.351199
6035.00	-0.368751
6040.00	-0.330177
6045.00	-0.339636
6050.00	-0.315867
6055.00	-0.338651
6060.00	-0.326874
6065.00	-0.342611
6070.00	-0.332137
6075.00	-0.349896
6080.00	-0.36503
6085.00	-0.348066
6090.00	-0.338746
6095.00	-0.292128
6100.00	-0.270561
6105.00	-0.280036
6110.00	-0.283465
6115.00	-0.2908
6120.00	-0.278711
6125.00	-0.265282
6130.00	-0.260842
6135.00	-0.239005
6140.00	-0.230397
6145.00	-0.206507
6150.00	-0.111946
6155.00	-0.0276907
6160.00	0.0855193
6165.00	0.213744
6170.00	0.374173
6175.00	0.508364
6180.00	0.647825
6185.00	0.749554
6190.00	0.847906
6195.00	0.967856
6200.00	1.06052
6205.00	1.14901
6210.00	1.20572
6215.00	1.2644
6220.00	1.31722
6225.00	1.39703
6230.00	1.41959
6235.00	1.45434
6240.00	1.51364
6245.00	1.55768
6250.00	1.56842
6255.00	1.55345
6260.00	1.5026
6265.00	1.50951
6270.00	1.48599
6275.00	1.45293
6280.00	1.45376
6285.00	1.44686
6290.00	1.41006
6295.00	1.36081
6300.00	1.32837
6305.00	1.2533
6310.00	1.18744
6315.00	1.08654
6320.00	1.01526
6325.00	0.956214
6330.00	0.857195
6335.00	0.755334
6340.00	0.667907
6345.00	0.596019
6350.00	0.503285
6355.00	0.475044
6360.00	0.377417
6365.00	0.354967
6370.00	0.317771
6375.00	0.269003
6380.00	0.218315
6385.00	0.206678
6390.00	0.192807
6395.00	0.187969
6400.00	0.185313
6405.00	0.157437
6410.00	0.118755
6415.00	0.0898889
6420.00	0.121678
6425.00	0.0916699
6430.00	0.074857
6435.00	0.0469822
6440.00	0.0286913
6445.00	-0.00306242
6450.00	-0.0129507
6455.00	-0.0405402
6460.00	-0.070468
6465.00	-0.0872085
6470.00	-0.075939
6475.00	-0.0997783
6480.00	-0.117835
6485.00	-0.135786
6490.00	-0.123057
6495.00	-0.115849
6500.00	-0.132299
6505.00	-0.166643
6510.00	-0.171218
6515.00	-0.178733
6520.00	-0.188045
6525.00	-0.174338
6530.00	-0.166249
6535.00	-0.177659
6540.00	-0.164141
6545.00	-0.17831
6550.00	-0.180019
6555.00	-0.165415
6560.00	-0.177758
6565.00	-0.131098
6570.00	-0.112891
6575.00	-0.140681
6580.00	-0.163993
6585.00	-0.184973
6590.00	-0.19621
6595.00	-0.21227
6600.00	-0.226724
6605.00	-0.250777
6610.00	-0.268176
6615.00	-0.269394
6620.00	-0.280684
6625.00	-0.273854
6630.00	-0.292344
6635.00	-0.314082
6640.00	-0.308161
6645.00	-0.319822
6650.00	-0.271698
6655.00	-0.269165
6660.00	-0.245647
6665.00	-0.264409
6670.00	-0.258357
6675.00	-0.244415
6680.00	-0.242062
6685.00	-0.249289
6690.00	-0.270235
6695.00	-0.279742
6700.00	-0.273856
6705.00	-0.223533
6710.00	-0.253851
6715.00	-0.246307
6720.00	-0.240366
6725.00	-0.237568
6730.00	-0.213811
6735.00	-0.216217
6740.00	-0.235374
6745.00	-0.246668
6750.00	-0.203311
6755.00	-0.233953
6760.00	-0.213106
6765.00	-0.209636
6770.00	-0.204814
6775.00	-0.210668
6780.00	-0.213389
6785.00	-0.258314
6790.00	-0.255421
6795.00	-0.262161
6800.00	-0.251237
6805.00	-0.263493
6810.00	-0.260082
6815.00	-0.256162
6820.00	-0.229696
6825.00	-0.221169
6830.00	-0.248325
6835.00	-0.254926
6840.00	-0.271911
6845.00	-0.236224
6850.00	-0.25338
6855.00	-0.219547
6860.00	-0.252812
6865.00	-0.264062
6870.00	-0.270788
6875.00	-0.304027
6880.00	-0.323747
6885.00	-0.355938
6890.00	-0.323742
6895.00	-0.346589
6900.00	-0.332319
6905.00	-0.336467
6910.00	-0.335952
6915.00	-0.327844
6920.00	-0.381713
6925.00	-0.40216
6930.00	-0.424811
6935.00	-0.446895
6940.00	-0.442984
6945.00	-0.424172
6950.00	-0.419984
6955.00	-0.449347
6960.00	-0.4282
6965.00	-0.431255
6970.00	-0.447598
6975.00	-0.441917
6980.00	-0.439353
6985.00	-0.441293
6990.00	-0.439641
6995.00	-0.429659
7000.00	-0.421525
7005.00	-0.448185
7010.00	-0.450092
7015.00	-0.419525
7020.00	-0.408156
7025.00	-0.439552
7030.00	-0.441472
7035.00	-0.435554
7040.00	-0.410689
7045.00	-0.40785
7050.00	-0.391701
7055.00	-0.39246
7060.00	-0.365957
7065.00	-0.35145
7070.00	-0.341791
7075.00	-0.323753
7080.00	-0.326209
7085.00	-0.303783
7090.00	-0.362607
7095.00	-0.343337
7100.00	-0.345534
7105.00	-0.371298
7110.00	-0.407229
7115.00	-0.430222
7120.00	-0.436474
7125.00	-0.449746
7130.00	-0.401373
7135.00	-0.405412
7140.00	-0.398853
7145.00	-0.349622
7150.00	-0.266236
7155.00	-0.184392
7160.00	-0.047866
7165.00	0.0716093
7170.00	0.221614
7175.00	0.398247
7180.00	0.506243
7185.00	0.60259
7190.00	0.71309
7195.00	0.81169
7200.00	0.916571
7205.00	0.999921
7210.00	1.09108
7215.00	1.15443
7220.00	1.16557
7225.00	1.21807
7230.00	1.26702
7235.00	1.31448
7240.00	1.32915
7245.00	1.3619
7250.00	1.35144
7255.00	1.32844
7260.00	1.32557
7265.00	1.32809
7270.00	1.30572
7275.00	1.2754
7280.00	1.27274
7285.00	1.23127
7290.00	1.21604
7295.00	1.14286
7300.00	1.13052
7305.00	1.09477
7310.00	1.05156
7315.00	0.990581
7320.00	0.89662
7325.00	0.833294
7330.00	0.748266
7335.00	0.676837
7340.00	0.606605
7345.00	0.531502
7350.00	0.450317
7355.00	0.368755
7360.00	0.265615
7365.00	0.20762
7370.00	0.154575
7375.00	0.110233
7380.00	0.0992099
7385.00	0.0773952
7390.00	0.046718
7395.00	0.0267544
7400.00	0.007088
7405.00	0.00892784
7410.00	-0.00640722
7415.00	-0.023607
7420.00	-0.0288922
7425.00	-0.0336489
7430.00	-0.0353813
7435.00	-0.0140027
7440.00	0.0111849
7445.00	-0.000977703
7450.00	-0.0221186
7455.00	-0.0309508
7460.00	-0.0372007
7465.00	-0.0368788
7470.00	-0.0467837
7475.00	-0.00217667
7480.00	-0.0155517
7485.00	0.0123394
7490.00	0.0382909
7495.00	0.00557724
7500.00	-0.0400064
7505.00	-0.0529967
7510.00	-0.0723338
7515.00	-0.0922859
7520.00	-0.105995
7525.00	-0.0877496
7530.00	-0.0840719
7535.00	-0.0943548
7540.00	-0.0959634
7545.00	-0.114402
7550.00	-0.133545
7555.00	-0.126987
7560.00	-0.138925
7565.00	-0.143723
7570.00	-0.147191
7575.00	-0.152011
7580.00	-0.166544
7585.00	-0.166031
7590.00	-0.180861
7595.00	-0.185713
7600.00	-0.203672
7605.00	-0.195199
7610.00	-0.232598
7615.00	-0.219533
7620.00	-0.21542
7625.00	-0.17179
7630.00	-0.146115
7635.00	-0.17653
7640.00	-0.195407
7645.00	-0.222592
7650.00	-0.252155
7655.00	-0.226939
7660.00	-0.206794
7665.00	-0.203105
7670.00	-0.195538
7675.00	-0.194674
7680.00	-0.211737
7685.00	-0.227094
7690.00	-0.19419
7695.00	-0.23254
7700.00	-0.263657
7705.00	-0.271273
7710.00	-0.288322
7715.00	-0.269685
7720.00	-0.305582
7725.00	-0.297962
7730.00	-0.302148
7735.00	-0.304216
7740.00	-0.295882
7745.00	-0.284984
7750.00	-0.28537
7755.00	-0.28062
7760.00	-0.296735
7765.00	-0.299344
7770.00	-0.24987
7775.00	-0.244423
7780.00	-0.244617
7785.00	-0.231199
7790.00	-0.236964
7795.00	-0.240453
7800.00	-0.219806
7805.00	-0.230958
7810.00	-0.250339
7815.00	-0.261836
7820.00	-0.274731
7825.00	-0.327965
7830.00	-0.335947
7835.00	-0.317644
7840.00	-0.325808
7845.00	-0.311068
7850.00	-0.283359
7855.00	-0.307695
7860.00	-0.276926
7865.00	-0.280666
7870.00	-0.277236
7875.00	-0.29114
7880.00	-0.284964
7885.00	-0.306591
7890.00	-0.325205
7895.00	-0.321569
7900.00	-0.310651
7905.00	-0.29148
7910.00	-0.276774
7915.00	-0.294122
7920.00	-0.259613
7925.00	-0.284624
7930.00	-0.309683
7935.00	-0.294856
7940.00	-0.276415
7945.00	-0.278507
7950.00	-0.291435
7955.00	-0.2453
7960.00	-0.226717
7965.00	-0.222736
7970.00	-0.229347
7975.00	-0.218305
7980.00	-0.191378
7985.00	-0.194328
7990.00	-0.20378
7995.00	-0.196995
8000.00	-0.196835
8005.00	-0.206036
8010.00	-0.203273
8015.00	-0.201635
8020.00	-0.20441
8025.00	-0.201809
8030.00	-0.206265
8035.00	-0.228965
8040.00	-0.214564
8045.00	-0.192258
8050.00	-0.156891
8055.00	-0.161591
8060.00	-0.143733
8065.00	-0.157395
8070.00	-0.153549
8075.00	-0.167928
8080.00	-0.174073
8085.00	-0.184701
8090.00	-0.183221
8095.00	-0.175943
8100.00	-0.160048
8105.00	-0.210308
8110.00	-0.178233
8115.00	-0.177401
8120.00	-0.169855
8125.00	-0.160515
8130.00	-0.141066
8135.00	-0.121012
8140.00	-0.0664338
8145.00	-0.0334545
8150.00	0.0488987
8155.00	0.139158
8160.00	0.249276
8165.00	0.366222
8170.00	0.504607
8175.00	0.661435
8180.00	0.810227
8185.00	0.950935
8190.00	1.04954
8195.00	1.17226
8200.00	1.24448
8205.00	1.33582
8210.00	1.47664
8215.00	1.53202
8220.00	1.5997
8225.00	1.63003
8230.00	1.68451
8235.00	1.7106
8240.00	1.75788
8245.00	1.73586
8250.00	1.71264
8255.00	1.75801
8260.00	1.74872
8265.00	1.73271
8270.00	1.71066
8275.00	1.64834
8280.00	1.63727
8285.00	1.61457
8290.00	1.5678
8295.00	1.52146
8300.00	1.47126
8305.00	1.40059
8310.00	1.33444
8315.00	1.28086
8320.00	1.21479
8325.00	1.12644
8330.00	1.03504
8335.00	0.946824
8340.00	0.85639
8345.00	0.793688
8350.00	0.728762
8355.00	0.623603
8360.00	0.555296
8365.00	0.506563
8370.00	0.451659
8375.00	0.367414
8380.00	0.317929
8385.00	0.302277
8390.00	0.261855
8395.00	0.222077
8400.00	0.182029
8405.00	0.144286
8410.00	0.115415
8415.00	0.0919802
8420.00	0.0649418
8425.00	0.0236162
8430.00	0.00511321
8435.00	-0.0208845
8440.00	-0.0366365
8445.00	-0.0474151
8450.00	-0.0452222
8455.00	-0.0517441
8460.00	-0.0346761
8465.00	-0.0295094
8470.00	0.00232613
8475.00	0.0284294
8480.00	0.0145424
8485.00	0.00799088
8490.00	0.00464316
8495.00	-0.0467939
8500.00	-0.0489109
8505.00	-0.0771521
8510.00	-0.105967
8515.00	-0.0953706
8520.00	-0.0926299
8525.00	-0.0910128
8530.00	-0.0972034
8535.00	-0.0730407
8540.00	-0.0929221
8545.00	-0.0810813
8550.00	-0.113751
8555.00	-0.124464
8560.00	-0.140903
8565.00	-0.1489
8570.00	-0.140807
8575.00	-0.170053
8580.00	-0.18533
8585.00	-0.212673
8590.00	-0.184609
8595.00	-0.190785
8600.00	-0.161512
8605.00	-0.141963
8610.00	-0.116722
8615.00	-0.103351
8620.00	-0.116803
8625.00	-0.0770878
8630.00	-0.0617331
8635.00	-0.058958
8640.00	-0.0428676
8645.00	-0.032634
8650.00	-0.0225743
8655.00	-0.0279627
8660.00	-0.000529649
8665.00	-0.0132199
8670.00	-0.00680061
8675.00	-0.0248106
8680.00	-0.0274268
8685.00	-0.0263832
8690.00	-0.0305412
8695.00	-0.0325844
8700.00	-0.0429187
8705.00	-0.0539186
8710.00	-0.0740131
8715.00	-0.0776559
8720.00	-0.0715894
8725.00	-0.107757
8730.00	-0.0944329
8735.00	-0.108777
8740.00	-0.108943
8745.00	-0.108244
8750.00	-0.120357
8755.00	-0.115967
8760.00	-0.115415
8765.00	-0.0936785
8770.00	-0.109797
8775.00	-0.0996669
8780.00	-0.0735588
8785.00	-0.0814947
8790.00	-0.114973
8795.00	-0.155298
8800.00	-0.132972
8805.00	-0.103533
8810.00	-0.0999763
8815.00	-0.0483509
8820.00	-0.0248258
8825.00	-0.0597233
8830.00	-0.0749896
8835.00	-0.0887293
8840.00	-0.101095
8845.00	-0.0756937
8850.00	-0.0740711
8855.00	-0.0802567
8860.00	-0.135097
8865.00	-0.161516
8870.00	-0.167453
8875.00	-0.138814
8880.00	-0.142773
8885.00	-0.154832
8890.00	-0.163985
8895.00	-0.190064
8900.00	-0.192296
8905.00	-0.217243
8910.00	-0.241394
8915.00	-0.247838
8920.00	-0.244293
8925.00	-0.251297
8930.00	-0.211725
8935.00	-0.237278
8940.00	-0.239886
8945.00	-0.219295
8950.00	-0.18972
8955.00	-0.140164
8960.00	-0.126148
8965.00	-0.0837989
8970.00	-0.115348
8975.00	-0.123352
8980.00	-0.121212
8985.00	-0.137126
8990.00	-0.131059
8995.00	-0.120502
9000.00	-0.112699
9005.00	-0.105677
9010.00	-0.123144
9015.00	-0.123573
9020.00	-0.0721367
9025.00	-0.101453
9030.00	-0.104901
9035.00	-0.0944108
9040.00	-0.080722
9045.00	-0.0828443
9050.00	-0.0805067
9055.00	-0.0860488
9060.00	-0.0528071
9065.00	-0.0483759
9070.00	-0.0324942
9075.00	-0.0564302
9080.00	-0.0558845
9085.00	-0.0545438
9090.00	-0.0312489
9095.00	-0.0629554
9100.00	-0.0532617
9105.00	-0.0530328
9110.00	-0.0434818
9115.00	-0.0102491
9120.00	-0.0270646
9125.00	-0.0252077
9130.00	-0.00399691
9135.00	-0.00189813
9140.00	0.0365212
9145.00	0.107629
9150.00	0.166529
9155.00	0.284104
9160.00	0.424753
9165.00	0.571727
9170.00	0.69126
9175.00	0.817529
9180.00	0.929473
9185.00	1.05911
9190.00	1.14095
9195.00	1.22989
9200.00	1.32524
9205.00	1.35667
9210.00	1.4198
9215.00	1.46047
9220.00	1.50557
9225.00	1.50793
9230.00	1.53809
9235.00	1.56864
9240.00	1.60037
9245.00	1.58731
9250.00	1.60188
9255.00	1.54874
9260.00	1.55188
9265.00	1.52582
9270.00	1.51766
9275.00	1.48228
9280.00	1.48697
9285.00	1.46401
9290.00	1.4187
9295.00	1.38218
9300.00	1.34166
9305.00	1.2865
9310.00	1.21477
9315.00	1.15616
9320.00	1.11275
9325.00	1.01932
9330.00	0.933528
9335.00	0.858016
9340.00	0.804497
9345.00	0.739339
9350.00	0.639919
9355.00	0.557237
9360.00	0.501513
9365.00	0.444566
9370.00	0.383968
9375.00	0.343022
9380.00	0.30872
9385.00	0.272751
9390.00	0.215742
9395.00	0.163584
9400.00	0.146376
9405.00	0.105402
9410.00	0.065128
9415.00	0.064562
9420.00	0.0283717
9425.00	0.0280832
9430.00	0.0184785
9435.00	0.0132324
9440.00	-0.0152763
9445.00	0.00409182
9450.00	-0.00311373
9455.00	-0.0129969
9460.00	-0.0312368
9465.00	-0.0374581
9470.00	-0.0294645
9475.00	-0.0307658
9480.00	-0.0166451
9485.00	-0.0506615
9490.00	-0.0795772
9495.00	-0.0954068
9500.00	-0.0629284
9505.00	-0.0753255
9510.00	-0.0813857
9515.00	-0.0562562
9520.00	-0.0353388
9525.00	-0.024159
9530.00	0.00204419
9535.00	-0.00750523
9540.00	-0.00420607
9545.00	0.0361432
9550.00	0.0291307
9555.00	0.0126249
9560.00	0.00711467
9565.00	0.0165977
9570.00	-0.00375203
9575.00	-0.0127218
9580.00	-0.0207947
9585.00	-0.0212638
9590.00	-0.0191374
9595.00	-0.0325155
9600.00	-0.029264
9605.00	-0.016143
9610.00	-0.0459619
9615.00	-0.00483525
9620.00	-0.0213426
9625.00	-0.040447
9630.00	-0.0211105
9635.00	0.000540108
9640.00	0.000486097
9645.00	-0.0301462
9650.00	-0.0441225
9655.00	-0.0533029
9660.00	-0.0785563
9665.00	-0.0783466
9670.00	-0.0586183
9675.00	-0.0663492
9680.00	-0.0435729
9685.00	-0.0494101
9690.00	-0.059761
9695.00	-0.0784217
9700.00	-0.0892695
9705.00	-0.0446616
9710.00	-0.0376468
9715.00	-0.0542713
9720.00	-0.0624369
9725.00	-0.0833786
9730.00	-0.0784389
9735.00	-0.0790905
9740.00	-0.0779778
9745.00	-0.0497909
9750.00	-0.0677496
9755.00	-0.0796646
9760.00	-0.0691495
9765.00	-0.104712
9770.00	-0.0899929
9775.00	-0.0691
9780.00	-0.0978709
9785.00	-0.112721
9790.00	-0.133731
9795.00	-0.142446
9800.00	-0.146042
9805.00	-0.128889
9810.00	-0.108354
9815.00	-0.106014
9820.00	-0.0928644
9825.00	-0.119259
9830.00	-0.138766
9835.00	-0.158871
9840.00	-0.122595
9845.00	-0.129026
9850.00	-0.131415
9855.00	-0.111477
9860.00	-0.115621
9865.00	-0.115103
9870.00	-0.123132
9875.00	-0.0895805
9880.00	-0.120551
9885.00	-0.103399
9890.00	-0.110899
9895.00	-0.131243
9900.00	-0.118118
9905.00	-0.123297
9910.00	-0.126259
9915.00	-0.178199
9920.00	-0.163777
9925.00	-0.172886
9930.00	-0.166641
9935.00	-0.119394
9940.00	-0.126994
9945.00	-0.104949
9950.00	-0.107198
9955.00	-0.112619
[truncated: 56 more rows]
