# Supplementary material for: Abnormal developmental trajectory and vulnerability to cardiac arrhythmias in tetralogy of Fallot with DiGeorge syndrome
Source: Commun Biol. 2023 Sep 22;6:969. doi: 10.1038/s42003-023-05344-6 (PMC10516936; doi:10.1038/s42003-023-05344-6)
Supplement: Supplementary file 6 — Supplementary Data 3 [file 42003_2023_5344_MOESM6_ESM.zip › Supplementary Data3_CAS Measurement/Batch41/Control1_A1_4915/1B-wave.csv]

1B : V(t) = D'(t) / BackgroundImage *100
D'(t) = WaveFiltered Value( Pixel-Filter=(5 x 5) Tcnst-Filter=10)
average	1.00
frm num	2048
position	[53][85]
background	412.16
total pixel	25
time	value1
0.00	0
5.00	0.475544
10.00	1.01708
15.00	1.62869
20.00	2.22863
25.00	2.85592
30.00	3.54374
35.00	4.25497
40.00	4.94652
45.00	5.62422
50.00	6.31374
55.00	7.0003
60.00	7.63665
65.00	8.26371
70.00	8.89696
75.00	9.51639
80.00	10.0807
85.00	10.6419
90.00	11.1713
95.00	11.6943
100.00	12.1912
105.00	12.6772
110.00	13.0933
115.00	13.5124
120.00	13.8984
125.00	14.2865
130.00	14.6513
135.00	14.9874
140.00	15.2657
145.00	15.5277
150.00	15.7519
155.00	15.946
160.00	16.1371
165.00	16.2208
170.00	16.2971
175.00	16.2803
180.00	16.3118
185.00	16.2393
190.00	16.1934
195.00	16.1084
200.00	15.9659
205.00	15.8493
210.00	15.7124
215.00	15.5687
220.00	15.3366
225.00	15.1102
230.00	14.8201
235.00	14.5939
240.00	14.3476
245.00	14.0542
250.00	13.7687
255.00	13.4652
260.00	13.1299
265.00	12.8573
270.00	12.5566
275.00	12.1938
280.00	11.8566
285.00	11.5396
290.00	11.2377
295.00	10.9291
300.00	10.6204
305.00	10.2503
310.00	9.94442
315.00	9.61768
320.00	9.24792
325.00	8.88213
330.00	8.55972
335.00	8.23073
340.00	7.91716
345.00	7.61652
350.00	7.27606
355.00	6.95801
360.00	6.61935
365.00	6.30388
370.00	6.0054
375.00	5.67854
380.00	5.37952
385.00	5.0706
390.00	4.76249
395.00	4.46093
400.00	4.18274
405.00	3.94012
410.00	3.67033
415.00	3.40229
420.00	3.16299
425.00	2.88066
430.00	2.5858
435.00	2.29228
440.00	1.98444
445.00	1.68992
450.00	1.45202
455.00	1.16028
460.00	0.901585
465.00	0.663911
470.00	0.436418
475.00	0.213234
480.00	-0.0555663
485.00	-0.248962
490.00	-0.478336
495.00	-0.695448
500.00	-0.889878
505.00	-1.12795
510.00	-1.33445
515.00	-1.55135
520.00	-1.73104
525.00	-1.91314
530.00	-2.11002
535.00	-2.30275
540.00	-2.50434
545.00	-2.66152
550.00	-2.84762
555.00	-3.03258
560.00	-3.19322
565.00	-3.37564
570.00	-3.54176
575.00	-3.64954
580.00	-3.81448
585.00	-3.95516
590.00	-4.14194
595.00	-4.30616
600.00	-4.4792
605.00	-4.64754
610.00	-4.80876
615.00	-4.97132
620.00	-5.1186
625.00	-5.26668
630.00	-5.431
635.00	-5.58084
640.00	-5.73898
645.00	-5.89393
650.00	-6.05376
655.00	-6.19858
660.00	-6.33474
665.00	-6.44952
670.00	-6.52176
675.00	-6.63142
680.00	-6.75827
685.00	-6.85107
690.00	-6.97827
695.00	-7.07334
700.00	-7.19966
705.00	-7.28618
710.00	-7.37472
715.00	-7.52137
720.00	-7.61939
725.00	-7.71149
730.00	-7.79632
735.00	-7.93963
740.00	-8.06084
745.00	-8.14859
750.00	-8.24114
755.00	-8.30697
760.00	-8.46812
765.00	-8.53455
770.00	-8.62248
775.00	-8.68317
780.00	-8.76691
785.00	-8.85684
790.00	-8.93291
795.00	-9.03147
800.00	-9.09494
805.00	-9.18894
810.00	-9.2386
815.00	-9.30077
820.00	-9.32663
825.00	-9.39649
830.00	-9.4613
835.00	-9.55361
840.00	-9.63668
845.00	-9.72891
850.00	-9.81483
855.00	-9.8844
860.00	-9.91595
865.00	-9.97928
870.00	-10.013
875.00	-10.0919
880.00	-10.0959
885.00	-10.1422
890.00	-10.1965
895.00	-10.2686
900.00	-10.3414
905.00	-10.4184
910.00	-10.4975
915.00	-10.5299
920.00	-10.5939
925.00	-10.6652
930.00	-10.6905
935.00	-10.7268
940.00	-10.7838
945.00	-10.7885
950.00	-10.7694
955.00	-10.8182
960.00	-10.8302
965.00	-10.8099
970.00	-10.7557
975.00	-10.6642
980.00	-10.4023
985.00	-9.92204
990.00	-9.13364
995.00	-8.15137
1000.00	-7.0577
1005.00	-5.84824
1010.00	-4.69859
1015.00	-3.48824
1020.00	-2.31741
1025.00	-1.17825
1030.00	-0.116132
1035.00	0.952353
1040.00	1.9004
1045.00	2.88272
1050.00	3.79301
1055.00	4.64139
1060.00	5.51266
1065.00	6.30844
1070.00	7.07802
1075.00	7.88226
1080.00	8.62547
1085.00	9.30505
1090.00	9.93025
1095.00	10.5764
1100.00	11.2016
1105.00	11.7876
1110.00	12.3276
1115.00	12.8514
1120.00	13.3229
1125.00	13.7579
1130.00	14.1231
1135.00	14.4975
1140.00	14.8344
1145.00	15.0795
1150.00	15.3398
1155.00	15.5517
1160.00	15.7211
1165.00	15.8396
1170.00	15.9142
1175.00	15.9494
1180.00	15.98
1185.00	15.9416
1190.00	15.8701
1195.00	15.7447
1200.00	15.6269
1205.00	15.4899
1210.00	15.3258
1215.00	15.1655
1220.00	15.0086
1225.00	14.7733
1230.00	14.5596
1235.00	14.3225
1240.00	14.0753
1245.00	13.8032
1250.00	13.5283
1255.00	13.1984
1260.00	12.9179
1265.00	12.6296
1270.00	12.3566
1275.00	12.0468
1280.00	11.7563
1285.00	11.4531
1290.00	11.1163
1295.00	10.8441
1300.00	10.475
1305.00	10.1592
1310.00	9.82749
1315.00	9.48333
1320.00	9.17164
1325.00	8.84163
1330.00	8.49706
1335.00	8.19472
1340.00	7.89155
1345.00	7.57988
1350.00	7.21688
1355.00	6.88534
1360.00	6.59471
1365.00	6.28753
1370.00	5.94604
1375.00	5.61153
1380.00	5.326
1385.00	5.05349
1390.00	4.72671
1395.00	4.45882
1400.00	4.17889
1405.00	3.90852
1410.00	3.64965
1415.00	3.38174
1420.00	3.07268
1425.00	2.79744
1430.00	2.50896
1435.00	2.23574
1440.00	1.97238
1445.00	1.72079
1450.00	1.48175
1455.00	1.21614
1460.00	0.973216
1465.00	0.696352
1470.00	0.441352
1475.00	0.16915
1480.00	-0.0593333
1485.00	-0.310582
1490.00	-0.509531
1495.00	-0.781754
1500.00	-1.02578
1505.00	-1.21727
1510.00	-1.40998
1515.00	-1.60574
1520.00	-1.83143
1525.00	-2.04619
1530.00	-2.25403
1535.00	-2.39354
1540.00	-2.56955
1545.00	-2.70371
1550.00	-2.86618
1555.00	-2.99979
1560.00	-3.15982
1565.00	-3.29415
1570.00	-3.48104
1575.00	-3.65701
1580.00	-3.81343
1585.00	-3.96877
1590.00	-4.10664
1595.00	-4.2676
1600.00	-4.44158
1605.00	-4.59622
1610.00	-4.74704
1615.00	-4.89539
1620.00	-5.03182
1625.00	-5.21866
1630.00	-5.36159
1635.00	-5.51642
1640.00	-5.63442
1645.00	-5.77653
1650.00	-5.92287
1655.00	-6.01964
1660.00	-6.18242
1665.00	-6.30564
1670.00	-6.41848
1675.00	-6.51518
1680.00	-6.62356
1685.00	-6.74342
1690.00	-6.86586
1695.00	-6.97411
1700.00	-7.05989
1705.00	-7.13321
1710.00	-7.2681
1715.00	-7.33613
1720.00	-7.47111
1725.00	-7.60521
1730.00	-7.71329
1735.00	-7.82996
1740.00	-7.91556
1745.00	-8.03045
1750.00	-8.11347
1755.00	-8.1911
1760.00	-8.2794
1765.00	-8.39381
1770.00	-8.48514
1775.00	-8.54986
1780.00	-8.65955
1785.00	-8.7505
1790.00	-8.81004
1795.00	-8.89565
1800.00	-8.96203
1805.00	-9.07029
1810.00	-9.1192
1815.00	-9.17098
1820.00	-9.23603
1825.00	-9.2936
1830.00	-9.4017
1835.00	-9.49317
1840.00	-9.53182
1845.00	-9.62483
1850.00	-9.69107
1855.00	-9.74875
1860.00	-9.79872
1865.00	-9.90872
1870.00	-9.96307
1875.00	-10.011
1880.00	-10.061
1885.00	-10.1205
1890.00	-10.1614
1895.00	-10.2254
1900.00	-10.3199
1905.00	-10.3962
1910.00	-10.4737
1915.00	-10.554
1920.00	-10.5933
1925.00	-10.6316
1930.00	-10.6875
1935.00	-10.7416
1940.00	-10.7903
1945.00	-10.8322
1950.00	-10.8476
1955.00	-10.8507
1960.00	-10.8439
1965.00	-10.8232
1970.00	-10.7958
1975.00	-10.6906
1980.00	-10.4028
1985.00	-9.94091
1990.00	-9.13218
1995.00	-8.17626
2000.00	-7.06845
2005.00	-5.91324
2010.00	-4.71341
2015.00	-3.52682
2020.00	-2.3725
2025.00	-1.23948
2030.00	-0.130481
2035.00	0.907412
2040.00	1.95603
2045.00	2.98132
2050.00	3.93707
2055.00	4.84965
2060.00	5.71368
2065.00	6.55632
2070.00	7.3477
2075.00	8.06965
2080.00	8.75531
2085.00	9.41704
2090.00	10.0572
2095.00	10.6596
2100.00	11.2658
2105.00	11.8328
2110.00	12.345
2115.00	12.8457
2120.00	13.3469
2125.00	13.793
2130.00	14.2198
2135.00	14.6059
2140.00	14.9242
2145.00	15.169
2150.00	15.3786
2155.00	15.5546
2160.00	15.7402
2165.00	15.8403
2170.00	15.9178
2175.00	15.9186
2180.00	15.9067
2185.00	15.8649
2190.00	15.84
2195.00	15.7069
2200.00	15.5783
2205.00	15.4704
2210.00	15.2928
2215.00	15.1426
2220.00	14.9142
2225.00	14.6922
2230.00	14.4497
2235.00	14.211
2240.00	13.9477
2245.00	13.7108
2250.00	13.4237
2255.00	13.1489
2260.00	12.8987
2265.00	12.5686
2270.00	12.2366
2275.00	11.9437
2280.00	11.6528
2285.00	11.3232
2290.00	10.9964
2295.00	10.6673
2300.00	10.3595
2305.00	10.0116
2310.00	9.70825
2315.00	9.3896
2320.00	9.07079
2325.00	8.73242
2330.00	8.4143
2335.00	8.12411
2340.00	7.79598
2345.00	7.46378
2350.00	7.13277
2355.00	6.81934
2360.00	6.48776
2365.00	6.17866
2370.00	5.86358
2375.00	5.5742
2380.00	5.25358
2385.00	4.94561
2390.00	4.67524
2395.00	4.3892
2400.00	4.12885
2405.00	3.84213
2410.00	3.57923
2415.00	3.28924
2420.00	2.9904
2425.00	2.72145
2430.00	2.44639
2435.00	2.18137
2440.00	1.90791
2445.00	1.65307
2450.00	1.37324
2455.00	1.13693
2460.00	0.899983
2465.00	0.636266
2470.00	0.386304
2475.00	0.105049
2480.00	-0.16652
2485.00	-0.392492
2490.00	-0.586162
2495.00	-0.793462
2500.00	-1.01788
2505.00	-1.23927
2510.00	-1.43172
2515.00	-1.58746
2520.00	-1.75869
2525.00	-1.93608
2530.00	-2.12776
2535.00	-2.30124
2540.00	-2.53016
2545.00	-2.70902
2550.00	-2.85737
2555.00	-3.01515
2560.00	-3.21538
2565.00	-3.39753
2570.00	-3.59446
2575.00	-3.72415
2580.00	-3.88745
2585.00	-4.05286
2590.00	-4.26287
2595.00	-4.41402
2600.00	-4.5588
2605.00	-4.74054
2610.00	-4.92545
2615.00	-5.07635
2620.00	-5.20245
2625.00	-5.39358
2630.00	-5.4831
2635.00	-5.55203
2640.00	-5.67132
2645.00	-5.76607
2650.00	-5.89598
2655.00	-6.05561
2660.00	-6.22159
2665.00	-6.36224
2670.00	-6.5063
2675.00	-6.63304
2680.00	-6.77913
2685.00	-6.9009
2690.00	-6.97654
2695.00	-7.07663
2700.00	-7.21427
2705.00	-7.30709
2710.00	-7.38383
2715.00	-7.51405
2720.00	-7.55554
2725.00	-7.69866
2730.00	-7.80419
2735.00	-7.90401
2740.00	-7.98511
2745.00	-8.11149
2750.00	-8.20484
2755.00	-8.2743
2760.00	-8.36787
2765.00	-8.4812
2770.00	-8.52982
2775.00	-8.58328
2780.00	-8.67798
2785.00	-8.74768
2790.00	-8.86476
2795.00	-8.94005
2800.00	-9.02819
2805.00	-9.10654
2810.00	-9.16347
2815.00	-9.23703
2820.00	-9.3275
2825.00	-9.40309
2830.00	-9.49151
2835.00	-9.53227
2840.00	-9.666
2845.00	-9.72618
2850.00	-9.76288
2855.00	-9.88714
2860.00	-9.94656
2865.00	-10.0233
2870.00	-10.1206
2875.00	-10.1761
2880.00	-10.2415
2885.00	-10.282
2890.00	-10.3641
2895.00	-10.4059
2900.00	-10.4794
2905.00	-10.532
2910.00	-10.5687
2915.00	-10.5871
2920.00	-10.6493
2925.00	-10.6772
2930.00	-10.7081
2935.00	-10.7475
2940.00	-10.7762
2945.00	-10.836
2950.00	-10.8665
2955.00	-10.8591
2960.00	-10.8572
2965.00	-10.8303
2970.00	-10.7721
2975.00	-10.6751
2980.00	-10.4112
2985.00	-9.95818
2990.00	-9.20013
2995.00	-8.22771
3000.00	-7.07303
3005.00	-5.92803
3010.00	-4.75681
3015.00	-3.54646
3020.00	-2.40086
3025.00	-1.24269
3030.00	-0.195475
3035.00	0.855711
3040.00	1.86195
3045.00	2.82094
3050.00	3.71897
3055.00	4.63881
3060.00	5.48704
3065.00	6.31353
3070.00	7.09813
3075.00	7.85474
3080.00	8.5221
3085.00	9.23045
3090.00	9.92037
3095.00	10.5384
3100.00	11.1189
3105.00	11.6791
3110.00	12.1737
3115.00	12.6382
3120.00	13.1077
3125.00	13.4992
3130.00	13.9107
3135.00	14.2743
3140.00	14.6044
3145.00	14.8666
3150.00	15.0909
3155.00	15.3035
3160.00	15.4356
3165.00	15.5293
3170.00	15.6039
3175.00	15.6332
3180.00	15.5974
3185.00	15.5526
3190.00	15.4958
3195.00	15.401
3200.00	15.2856
3205.00	15.1769
3210.00	15.046
3215.00	14.8768
3220.00	14.6867
3225.00	14.5
3230.00	14.2641
3235.00	14.0169
3240.00	13.7584
3245.00	13.4851
3250.00	13.2323
3255.00	12.9746
3260.00	12.7195
3265.00	12.4132
3270.00	12.0948
3275.00	11.8102
3280.00	11.4658
3285.00	11.1703
3290.00	10.8821
3295.00	10.58
3300.00	10.2634
3305.00	9.92518
3310.00	9.62559
3315.00	9.28124
3320.00	8.95385
3325.00	8.64174
3330.00	8.36763
3335.00	8.01999
3340.00	7.68577
3345.00	7.38206
3350.00	7.05923
3355.00	6.73083
3360.00	6.41683
3365.00	6.07503
3370.00	5.7907
3375.00	5.44649
3380.00	5.15611
3385.00	4.85207
3390.00	4.54349
3395.00	4.24054
3400.00	3.9543
3405.00	3.69862
3410.00	3.44037
3415.00	3.14582
3420.00	2.86327
3425.00	2.57694
3430.00	2.35516
3435.00	2.10508
3440.00	1.83246
3445.00	1.55896
3450.00	1.26622
3455.00	1.01441
3460.00	0.754775
3465.00	0.459965
3470.00	0.234427
3475.00	0.0149438
3480.00	-0.192296
3485.00	-0.391428
3490.00	-0.625966
3495.00	-0.827344
3500.00	-1.05711
3505.00	-1.27943
3510.00	-1.45234
3515.00	-1.64096
3520.00	-1.84177
3525.00	-2.0652
3530.00	-2.29055
3535.00	-2.50889
3540.00	-2.69667
3545.00	-2.86955
3550.00	-3.02611
3555.00	-3.23786
3560.00	-3.39544
3565.00	-3.58288
3570.00	-3.7409
3575.00	-3.93164
3580.00	-4.09166
3585.00	-4.18424
3590.00	-4.33452
3595.00	-4.44261
3600.00	-4.57676
3605.00	-4.72953
3610.00	-4.86314
3615.00	-5.0125
3620.00	-5.15857
3625.00	-5.34924
3630.00	-5.53248
3635.00	-5.68575
3640.00	-5.82661
3645.00	-6.01841
3650.00	-6.15414
3655.00	-6.2569
3660.00	-6.30667
3665.00	-6.42329
3670.00	-6.53504
3675.00	-6.61329
3680.00	-6.76523
3685.00	-6.8787
3690.00	-6.99925
3695.00	-7.10581
3700.00	-7.23568
3705.00	-7.3118
3710.00	-7.40748
3715.00	-7.4936
3720.00	-7.62254
3725.00	-7.73082
3730.00	-7.78072
3735.00	-7.82563
3740.00	-7.91554
3745.00	-7.98094
3750.00	-8.12034
3755.00	-8.22931
3760.00	-8.3235
3765.00	-8.44806
3770.00	-8.52037
3775.00	-8.60778
3780.00	-8.75632
3785.00	-8.81818
3790.00	-8.9088
3795.00	-8.98163
3800.00	-9.03552
3805.00	-9.1607
3810.00	-9.21512
3815.00	-9.25731
3820.00	-9.34866
3825.00	-9.42797
3830.00	-9.47896
3835.00	-9.52873
3840.00	-9.61235
3845.00	-9.70411
3850.00	-9.77019
3855.00	-9.84713
3860.00	-9.86688
3865.00	-9.93221
3870.00	-10.0027
3875.00	-10.0971
3880.00	-10.1637
3885.00	-10.209
3890.00	-10.2334
3895.00	-10.3096
3900.00	-10.3588
3905.00	-10.4079
3910.00	-10.4347
3915.00	-10.4626
3920.00	-10.5354
3925.00	-10.6377
3930.00	-10.6842
3935.00	-10.726
3940.00	-10.7811
3945.00	-10.8152
3950.00	-10.8255
3955.00	-10.8415
3960.00	-10.8201
3965.00	-10.7755
3970.00	-10.7646
3975.00	-10.6508
3980.00	-10.4136
3985.00	-9.96132
3990.00	-9.20878
3995.00	-8.219
4000.00	-7.11953
4005.00	-5.9301
4010.00	-4.72179
4015.00	-3.51106
4020.00	-2.35736
4025.00	-1.28505
4030.00	-0.215164
4035.00	0.83702
4040.00	1.88201
4045.00	2.84482
4050.00	3.78898
4055.00	4.67367
4060.00	5.5553
4065.00	6.39437
4070.00	7.23106
4075.00	7.98311
4080.00	8.7143
4085.00	9.36364
4090.00	10.0179
4095.00	10.6398
4100.00	11.2179
4105.00	11.808
4110.00	12.3237
4115.00	12.8013
4120.00	13.2147
4125.00	13.644
4130.00	14.0508
4135.00	14.3868
4140.00	14.7066
4145.00	14.9916
4150.00	15.2287
4155.00	15.4478
4160.00	15.6354
4165.00	15.7285
4170.00	15.8297
4175.00	15.8888
4180.00	15.9042
4185.00	15.853
4190.00	15.7448
4195.00	15.6755
4200.00	15.5501
4205.00	15.4208
4210.00	15.2199
4215.00	15.0314
4220.00	14.82
4225.00	14.5938
4230.00	14.399
4235.00	14.18
4240.00	13.9741
4245.00	13.7471
4250.00	13.4526
4255.00	13.236
4260.00	12.9635
4265.00	12.7143
4270.00	12.3949
4275.00	12.0696
4280.00	11.7351
4285.00	11.3875
4290.00	11.0805
4295.00	10.7498
4300.00	10.4231
4305.00	10.0475
4310.00	9.68231
4315.00	9.33325
4320.00	9.05307
4325.00	8.68639
4330.00	8.3952
4335.00	8.0516
4340.00	7.76372
4345.00	7.47648
4350.00	7.15099
4355.00	6.78818
4360.00	6.49271
4365.00	6.18797
4370.00	5.92728
4375.00	5.64609
4380.00	5.34739
4385.00	5.01452
4390.00	4.71784
4395.00	4.40425
4400.00	4.13851
4405.00	3.86732
4410.00	3.59608
4415.00	3.33934
4420.00	3.06073
4425.00	2.73233
4430.00	2.47948
4435.00	2.2325
4440.00	1.97237
4445.00	1.71885
4450.00	1.45282
4455.00	1.22505
4460.00	1.00938
4465.00	0.774511
4470.00	0.50296
4475.00	0.28768
4480.00	0.0890748
4485.00	-0.119755
4490.00	-0.349433
4495.00	-0.595934
4500.00	-0.810021
4505.00	-1.03958
4510.00	-1.22386
4515.00	-1.4033
4520.00	-1.62205
4525.00	-1.84125
4530.00	-2.02397
4535.00	-2.17581
4540.00	-2.34351
4545.00	-2.53327
4550.00	-2.69337
4555.00	-2.87047
4560.00	-3.07546
4565.00	-3.28713
4570.00	-3.50869
4575.00	-3.68383
4580.00	-3.82884
4585.00	-3.99332
4590.00	-4.12776
4595.00	-4.31475
4600.00	-4.45684
4605.00	-4.6216
4610.00	-4.76017
4615.00	-4.89557
4620.00	-5.04072
4625.00	-5.21114
4630.00	-5.35191
4635.00	-5.48927
4640.00	-5.58669
4645.00	-5.7229
4650.00	-5.82219
4655.00	-5.93485
4660.00	-6.04401
4665.00	-6.16165
4670.00	-6.32674
4675.00	-6.49473
4680.00	-6.55857
4685.00	-6.6927
4690.00	-6.82312
4695.00	-6.9667
4700.00	-7.11242
4705.00	-7.2523
4710.00	-7.32579
4715.00	-7.41619
4720.00	-7.57422
4725.00	-7.65628
4730.00	-7.74275
4735.00	-7.8788
4740.00	-7.9634
4745.00	-8.07544
4750.00	-8.14523
4755.00	-8.25753
4760.00	-8.3324
4765.00	-8.39881
4770.00	-8.46537
4775.00	-8.55342
4780.00	-8.6414
4785.00	-8.74
4790.00	-8.82776
4795.00	-8.86599
4800.00	-8.94212
4805.00	-9.03878
4810.00	-9.08988
4815.00	-9.16885
4820.00	-9.2312
4825.00	-9.29799
4830.00	-9.36877
4835.00	-9.48197
4840.00	-9.5363
4845.00	-9.59393
4850.00	-9.66908
4855.00	-9.7571
4860.00	-9.7975
4865.00	-9.8853
4870.00	-9.97984
4875.00	-10.0989
4880.00	-10.1109
4885.00	-10.1548
4890.00	-10.1719
4895.00	-10.2485
4900.00	-10.3174
4905.00	-10.391
4910.00	-10.4505
4915.00	-10.4905
4920.00	-10.5536
4925.00	-10.5716
4930.00	-10.5985
4935.00	-10.5926
4940.00	-10.6087
4945.00	-10.6377
4950.00	-10.6434
4955.00	-10.6951
4960.00	-10.7145
4965.00	-10.7096
4970.00	-10.6528
4975.00	-10.559
4980.00	-10.2824
4985.00	-9.85978
4990.00	-9.10478
4995.00	-8.12928
5000.00	-6.99803
5005.00	-5.82171
5010.00	-4.62327
5015.00	-3.43404
5020.00	-2.28707
5025.00	-1.18394
5030.00	-0.0727298
5035.00	0.96327
5040.00	2.00048
5045.00	3.00482
5050.00	3.89708
5055.00	4.77775
5060.00	5.61015
5065.00	6.42918
5070.00	7.1896
5075.00	7.92542
5080.00	8.63326
5085.00	9.34311
5090.00	10.0092
5095.00	10.6629
5100.00	11.2407
5105.00	11.7771
5110.00	12.3172
5115.00	12.8168
5120.00	13.2733
5125.00	13.72
5130.00	14.092
5135.00	14.4627
5140.00	14.776
5145.00	15.0608
5150.00	15.3045
5155.00	15.4909
5160.00	15.612
5165.00	15.7434
5170.00	15.848
5175.00	15.8606
5180.00	15.8594
5185.00	15.7903
5190.00	15.701
5195.00	15.5934
5200.00	15.4976
5205.00	15.3764
5210.00	15.2567
5215.00	15.0907
5220.00	14.883
5225.00	14.6593
5230.00	14.424
5235.00	14.2384
5240.00	13.9937
5245.00	13.7337
5250.00	13.4395
5255.00	13.1631
5260.00	12.8765
5265.00	12.5642
5270.00	12.2559
5275.00	11.9096
5280.00	11.6047
5285.00	11.2915
5290.00	10.9824
5295.00	10.6703
5300.00	10.3758
5305.00	10.0573
5310.00	9.71638
5315.00	9.42991
5320.00	9.1061
5325.00	8.77099
5330.00	8.44125
5335.00	8.07947
5340.00	7.76841
5345.00	7.43994
5350.00	7.06668
5355.00	6.77053
5360.00	6.48847
5365.00	6.12786
5370.00	5.83146
5375.00	5.55693
5380.00	5.25259
5385.00	4.9554
5390.00	4.65299
5395.00	4.41188
5400.00	4.14926
5405.00	3.89641
5410.00	3.63681
5415.00	3.36436
5420.00	3.08033
5425.00	2.77909
5430.00	2.49342
5435.00	2.22661
5440.00	1.98259
5445.00	1.71543
5450.00	1.47692
5455.00	1.23121
5460.00	1.00813
5465.00	0.744271
5470.00	0.500977
5475.00	0.254839
5480.00	0.0226394
5485.00	-0.22516
5490.00	-0.436534
5495.00	-0.672384
5500.00	-0.874944
5505.00	-1.08248
5510.00	-1.28479
5515.00	-1.49696
5520.00	-1.71993
5525.00	-1.90314
5530.00	-2.12238
5535.00	-2.3061
5540.00	-2.4996
5545.00	-2.6456
5550.00	-2.8362
5555.00	-3.03201
5560.00	-3.26646
5565.00	-3.48135
5570.00	-3.68543
5575.00	-3.85357
5580.00	-4.01364
5585.00	-4.15769
5590.00	-4.27958
5595.00	-4.45236
5600.00	-4.56225
5605.00	-4.73976
5610.00	-4.91019
5615.00	-5.0762
5620.00	-5.20911
5625.00	-5.32484
5630.00	-5.49111
5635.00	-5.63397
5640.00	-5.74604
5645.00	-5.90998
5650.00	-6.08179
5655.00	-6.18693
5660.00	-6.30678
5665.00	-6.4263
5670.00	-6.53969
5675.00	-6.65144
5680.00	-6.79957
5685.00	-6.94163
5690.00	-7.07627
5695.00	-7.17804
5700.00	-7.25022
5705.00	-7.33168
5710.00	-7.42829
5715.00	-7.52397
5720.00	-7.5994
5725.00	-7.67894
5730.00	-7.77382
5735.00	-7.86794
5740.00	-7.93713
5745.00	-8.05665
5750.00	-8.14093
5755.00	-8.27696
5760.00	-8.38482
5765.00	-8.48675
5770.00	-8.56393
5775.00	-8.66445
5780.00	-8.72094
5785.00	-8.83973
5790.00	-8.94178
5795.00	-9.01325
5800.00	-9.08921
5805.00	-9.17214
5810.00	-9.21572
5815.00	-9.30734
5820.00	-9.4228
5825.00	-9.50634
5830.00	-9.55629
5835.00	-9.63424
5840.00	-9.67237
5845.00	-9.70183
5850.00	-9.77396
5855.00	-9.82335
5860.00	-9.86877
5865.00	-9.9048
5870.00	-9.97701
5875.00	-10.0585
5880.00	-10.1386
5885.00	-10.2205
5890.00	-10.2893
5895.00	-10.3502
5900.00	-10.4206
5905.00	-10.4917
5910.00	-10.5091
5915.00	-10.5869
5920.00	-10.6375
5925.00	-10.6422
5930.00	-10.6543
5935.00	-10.638
5940.00	-10.6417
5945.00	-10.7023
5950.00	-10.7045
5955.00	-10.6977
5960.00	-10.68
5965.00	-10.6465
5970.00	-10.5747
5975.00	-10.479
5980.00	-10.2104
5985.00	-9.72701
5990.00	-8.97461
5995.00	-7.95196
6000.00	-6.79671
6005.00	-5.6347
6010.00	-4.43749
6015.00	-3.26199
6020.00	-2.13513
6025.00	-1.03555
6030.00	0.0346171
6035.00	1.03174
6040.00	2.02037
6045.00	2.99846
6050.00	3.92047
6055.00	4.77066
6060.00	5.61638
6065.00	6.46488
6070.00	7.18291
6075.00	7.92618
6080.00	8.59708
6085.00	9.2989
6090.00	9.99168
6095.00	10.6103
6100.00	11.2545
6105.00	11.839
6110.00	12.3564
6115.00	12.89
6120.00	13.3324
6125.00	13.7664
6130.00	14.158
6135.00	14.524
6140.00	14.8399
6145.00	15.1367
6150.00	15.3593
6155.00	15.5664
6160.00	15.7149
6165.00	15.8233
6170.00	15.8879
6175.00	15.8772
6180.00	15.85
6185.00	15.7916
6190.00	15.6944
6195.00	15.5642
6200.00	15.4529
6205.00	15.2701
6210.00	15.096
6215.00	14.9131
6220.00	14.7756
6225.00	14.5374
6230.00	14.2851
6235.00	13.9872
6240.00	13.7803
6245.00	13.5203
6250.00	13.3105
6255.00	13.0189
6260.00	12.7418
6265.00	12.4236
6270.00	12.0818
6275.00	11.7626
6280.00	11.4453
6285.00	11.1509
6290.00	10.851
6295.00	10.5297
6300.00	10.2347
6305.00	9.92938
6310.00	9.59056
6315.00	9.23709
6320.00	8.96944
6325.00	8.67032
6330.00	8.32833
6335.00	8.00889
6340.00	7.65928
6345.00	7.35725
6350.00	6.99322
6355.00	6.63455
6360.00	6.29815
6365.00	5.98375
6370.00	5.66779
6375.00	5.36304
6380.00	5.05966
6385.00	4.71576
6390.00	4.41888
6395.00	4.06919
6400.00	3.7632
6405.00	3.46549
6410.00	3.19755
6415.00	2.90982
6420.00	2.62563
6425.00	2.35142
6430.00	2.07164
6435.00	1.79169
6440.00	1.531
6445.00	1.26532
6450.00	0.997095
6455.00	0.740165
6460.00	0.523485
6465.00	0.329444
6470.00	0.0917248
6475.00	-0.165895
6480.00	-0.387077
6485.00	-0.644371
6490.00	-0.846821
6495.00	-1.02417
6500.00	-1.22649
6505.00	-1.43866
6510.00	-1.66262
6515.00	-1.88941
6520.00	-2.10225
6525.00	-2.32293
6530.00	-2.56327
6535.00	-2.75531
6540.00	-2.94853
6545.00	-3.16222
6550.00	-3.35745
6555.00	-3.53315
6560.00	-3.69711
6565.00	-3.87767
6570.00	-4.02077
6575.00	-4.12723
6580.00	-4.22984
6585.00	-4.38333
6590.00	-4.53215
6595.00	-4.71461
6600.00	-4.90503
6605.00	-5.07155
6610.00	-5.18649
6615.00	-5.31128
6620.00	-5.44882
6625.00	-5.60076
6630.00	-5.71226
6635.00	-5.8233
6640.00	-5.90091
6645.00	-5.98628
6650.00	-6.1097
6655.00	-6.23534
6660.00	-6.36297
6665.00	-6.47201
6670.00	-6.55851
6675.00	-6.68003
6680.00	-6.80492
6685.00	-6.93382
6690.00	-7.01587
6695.00	-7.11979
6700.00	-7.23177
6705.00	-7.35971
6710.00	-7.47196
6715.00	-7.59239
6720.00	-7.71339
6725.00	-7.8155
6730.00	-7.91904
6735.00	-8.00932
6740.00	-8.12939
6745.00	-8.25104
6750.00	-8.29356
6755.00	-8.36773
6760.00	-8.4607
6765.00	-8.58609
6770.00	-8.67857
6775.00	-8.75404
6780.00	-8.8336
6785.00	-8.92559
6790.00	-9.04138
6795.00	-9.13297
6800.00	-9.2057
6805.00	-9.30415
6810.00	-9.40926
6815.00	-9.499
6820.00	-9.59238
6825.00	-9.64343
6830.00	-9.72723
6835.00	-9.78711
6840.00	-9.85751
6845.00	-9.93833
6850.00	-9.99167
6855.00	-10.0503
6860.00	-10.0944
6865.00	-10.1603
6870.00	-10.2438
6875.00	-10.2899
6880.00	-10.3285
6885.00	-10.3632
6890.00	-10.3837
6895.00	-10.4284
6900.00	-10.5211
6905.00	-10.5656
6910.00	-10.6232
6915.00	-10.6604
6920.00	-10.725
6925.00	-10.7987
6930.00	-10.8669
6935.00	-10.8827
6940.00	-10.9289
6945.00	-10.9104
6950.00	-10.9344
6955.00	-10.9095
6960.00	-10.9249
6965.00	-10.931
6970.00	-10.9113
6975.00	-10.8188
6980.00	-10.6026
6985.00	-10.1334
6990.00	-9.38403
6995.00	-8.38739
7000.00	-7.2313
7005.00	-6.0763
7010.00	-4.88055
7015.00	-3.71218
7020.00	-2.56456
7025.00	-1.42301
7030.00	-0.372325
7035.00	0.701399
7040.00	1.68716
7045.00	2.6646
7050.00	3.554
7055.00	4.49033
7060.00	5.33594
7065.00	6.09893
7070.00	6.90791
7075.00	7.68063
7080.00	8.38772
7085.00	9.10756
7090.00	9.79813
7095.00	10.3818
7100.00	10.9847
7105.00	11.5099
7110.00	12.0437
7115.00	12.5231
7120.00	12.9779
7125.00	13.428
7130.00	13.8874
7135.00	14.264
7140.00	14.5932
7145.00	14.8352
7150.00	15.1005
7155.00	15.2752
7160.00	15.4034
7165.00	15.4721
7170.00	15.5146
7175.00	15.6023
7180.00	15.591
7185.00	15.5488
7190.00	15.4661
7195.00	15.3762
7200.00	15.24
7205.00	15.1213
7210.00	14.9717
7215.00	14.8352
7220.00	14.6948
7225.00	14.5181
7230.00	14.293
7235.00	14.0807
7240.00	13.8091
7245.00	13.518
7250.00	13.2095
7255.00	12.9338
7260.00	12.6361
7265.00	12.3682
7270.00	12.0495
7275.00	11.7132
7280.00	11.3988
7285.00	11.0702
7290.00	10.7891
7295.00	10.473
7300.00	10.1681
7305.00	9.8462
7310.00	9.52928
7315.00	9.21009
7320.00	8.90729
7325.00	8.59109
7330.00	8.25314
7335.00	7.92472
7340.00	7.60682
7345.00	7.26928
7350.00	6.9519
7355.00	6.63714
7360.00	6.33542
7365.00	6.02603
7370.00	5.67867
7375.00	5.37671
7380.00	5.07681
7385.00	4.80691
7390.00	4.51255
7395.00	4.21172
7400.00	3.90216
7405.00	3.61481
7410.00	3.34165
7415.00	3.04242
7420.00	2.75759
7425.00	2.50803
7430.00	2.23491
7435.00	1.9231
7440.00	1.67256
7445.00	1.4199
7450.00	1.18668
7455.00	0.951557
7460.00	0.675889
7465.00	0.404495
7470.00	0.169946
7475.00	-0.0683216
7480.00	-0.340022
7485.00	-0.611726
7490.00	-0.85626
7495.00	-1.08022
7500.00	-1.27985
7505.00	-1.51774
7510.00	-1.75417
7515.00	-1.9388
7520.00	-2.10789
7525.00	-2.29306
7530.00	-2.48204
7535.00	-2.67444
7540.00	-2.88545
7545.00	-3.07051
7550.00	-3.2458
7555.00	-3.41229
7560.00	-3.58542
7565.00	-3.76454
7570.00	-3.91021
7575.00	-4.08208
7580.00	-4.21832
7585.00	-4.35258
7590.00	-4.51321
7595.00	-4.67718
7600.00	-4.83349
7605.00	-4.93632
7610.00	-5.04925
7615.00	-5.21397
7620.00	-5.31466
7625.00	-5.4674
7630.00	-5.60195
7635.00	-5.73274
7640.00	-5.86599
7645.00	-6.00435
7650.00	-6.11432
7655.00	-6.28705
7660.00	-6.42698
7665.00	-6.56165
7670.00	-6.73526
7675.00	-6.89151
7680.00	-7.01758
7685.00	-7.14559
7690.00	-7.24043
7695.00	-7.3384
7700.00	-7.41395
7705.00	-7.48971
7710.00	-7.58216
7715.00	-7.70225
7720.00	-7.76471
7725.00	-7.83936
7730.00	-7.92014
7735.00	-8.0074
7740.00	-8.10728
7745.00	-8.23114
7750.00	-8.29409
7755.00	-8.42353
7760.00	-8.541
7765.00	-8.67195
7770.00	-8.74808
7775.00	-8.82145
7780.00	-8.90689
7785.00	-8.99252
7790.00	-9.10938
7795.00	-9.23978
7800.00	-9.35618
7805.00	-9.43182
7810.00	-9.49698
7815.00	-9.61095
7820.00	-9.65432
7825.00	-9.705
7830.00	-9.73799
7835.00	-9.81136
7840.00	-9.88127
7845.00	-9.94128
7850.00	-10.0448
7855.00	-10.1302
7860.00	-10.1886
7865.00	-10.2499
7870.00	-10.3002
7875.00	-10.3533
7880.00	-10.4301
7885.00	-10.5342
7890.00	-10.6318
7895.00	-10.7284
7900.00	-10.7668
7905.00	-10.8197
7910.00	-10.8354
7915.00	-10.8204
7920.00	-10.8612
7925.00	-10.8834
7930.00	-10.9053
7935.00	-10.9444
7940.00	-10.9699
7945.00	-10.988
7950.00	-10.9393
7955.00	-10.9702
7960.00	-10.9912
7965.00	-11.013
7970.00	-10.9957
7975.00	-10.9103
7980.00	-10.6549
7985.00	-10.1717
7990.00	-9.44569
7995.00	-8.50306
8000.00	-7.37034
8005.00	-6.17232
8010.00	-5.01937
8015.00	-3.87885
8020.00	-2.73009
8025.00	-1.65351
8030.00	-0.59045
8035.00	0.442004
8040.00	1.46438
8045.00	2.45245
8050.00	3.35142
8055.00	4.24396
8060.00	5.12585
8065.00	5.97876
8070.00	6.78616
8075.00	7.53418
8080.00	8.27144
8085.00	8.92042
8090.00	9.57438
8095.00	10.1736
8100.00	10.7362
8105.00	11.293
8110.00	11.7845
8115.00	12.2695
8120.00	12.6933
8125.00	13.1359
8130.00	13.5265
8135.00	13.8713
8140.00	14.1777
8145.00	14.403
8150.00	14.6242
8155.00	14.8417
8160.00	14.9996
8165.00	15.1223
8170.00	15.2085
8175.00	15.2055
8180.00	15.229
8185.00	15.2084
8190.00	15.1443
8195.00	15.0274
8200.00	14.8649
8205.00	14.7449
8210.00	14.5621
8215.00	14.4015
8220.00	14.2123
8225.00	14.0382
8230.00	13.865
8235.00	13.6324
8240.00	13.4114
8245.00	13.1805
8250.00	12.9407
8255.00	12.6627
8260.00	12.3573
8265.00	12.0241
8270.00	11.7369
8275.00	11.4318
8280.00	11.1514
8285.00	10.8505
8290.00	10.5185
8295.00	10.1819
8300.00	9.87123
8305.00	9.54987
8310.00	9.24415
8315.00	8.94667
8320.00	8.63916
8325.00	8.31678
8330.00	7.98491
8335.00	7.64546
8340.00	7.38363
8345.00	7.05579
8350.00	6.7355
8355.00	6.38609
8360.00	6.02796
8365.00	5.69302
8370.00	5.3644
8375.00	5.09485
8380.00	4.81537
8385.00	4.52211
8390.00	4.23197
8395.00	3.95823
8400.00	3.70798
8405.00	3.38668
8410.00	3.12468
8415.00	2.85103
8420.00	2.57175
8425.00	2.29323
8430.00	2.03964
8435.00	1.77745
8440.00	1.51333
8445.00	1.30182
8450.00	0.996952
8455.00	0.78662
8460.00	0.561413
8465.00	0.271382
8470.00	0.0404394
8475.00	-0.211081
8480.00	-0.471417
8485.00	-0.719307
8490.00	-0.924938
8495.00	-1.1168
8500.00	-1.31859
8505.00	-1.50505
8510.00	-1.71654
8515.00	-1.92921
8520.00	-2.12254
8525.00	-2.30237
8530.00	-2.46907
8535.00	-2.66277
8540.00	-2.84874
8545.00	-3.03456
8550.00	-3.22023
8555.00	-3.38152
8560.00	-3.59461
8565.00	-3.77086
8570.00	-3.9751
8575.00	-4.11622
8580.00	-4.28981
8585.00	-4.44992
8590.00	-4.63672
8595.00	-4.7864
8600.00	-4.96382
8605.00	-5.11087
8610.00	-5.25487
8615.00	-5.40873
8620.00	-5.52974
8625.00	-5.68911
8630.00	-5.82187
8635.00	-5.9462
8640.00	-6.04452
8645.00	-6.15047
8650.00	-6.25456
8655.00	-6.43947
8660.00	-6.60201
8665.00	-6.72694
8670.00	-6.83743
8675.00	-6.96017
8680.00	-7.04347
8685.00	-7.21548
8690.00	-7.3305
8695.00	-7.44954
8700.00	-7.56154
8705.00	-7.67398
8710.00	-7.77615
8715.00	-7.91953
8720.00	-8.01267
8725.00	-8.14017
8730.00	-8.2326
8735.00	-8.30608
8740.00	-8.37318
8745.00	-8.47142
8750.00	-8.58507
8755.00	-8.6301
8760.00	-8.72885
8765.00	-8.83617
8770.00	-8.90558
8775.00	-9.01075
8780.00	-9.08599
8785.00	-9.1246
8790.00	-9.18167
8795.00	-9.23885
8800.00	-9.29323
8805.00	-9.37904
8810.00	-9.44463
8815.00	-9.5386
8820.00	-9.62511
8825.00	-9.72238
8830.00	-9.80993
8835.00	-9.87901
8840.00	-9.93537
8845.00	-10.0249
8850.00	-10.0977
8855.00	-10.1574
8860.00	-10.2325
8865.00	-10.2729
8870.00	-10.384
8875.00	-10.4928
8880.00	-10.5644
8885.00	-10.5881
8890.00	-10.6231
8895.00	-10.6895
8900.00	-10.7443
8905.00	-10.7996
8910.00	-10.8735
8915.00	-10.9265
8920.00	-10.9703
8925.00	-11.0185
8930.00	-11.0657
8935.00	-11.1014
8940.00	-11.1442
8945.00	-11.2157
8950.00	-11.2326
8955.00	-11.2564
8960.00	-11.2536
8965.00	-11.2502
8970.00	-11.1859
8975.00	-11.0757
8980.00	-10.8338
8985.00	-10.3793
8990.00	-9.61892
8995.00	-8.59492
9000.00	-7.45107
9005.00	-6.25177
9010.00	-5.07438
9015.00	-3.92253
9020.00	-2.77038
9025.00	-1.68492
9030.00	-0.651712
9035.00	0.392691
9040.00	1.39379
9045.00	2.36855
9050.00	3.27688
9055.00	4.1924
9060.00	5.04354
9065.00	5.90467
9070.00	6.74569
9075.00	7.4861
9080.00	8.18256
9085.00	8.88411
9090.00	9.49803
9095.00	10.0971
9100.00	10.6761
9105.00	11.2739
9110.00	11.8235
9115.00	12.3027
9120.00	12.8047
9125.00	13.2479
9130.00	13.6496
9135.00	14.0335
9140.00	14.4022
9145.00	14.7021
9150.00	14.9429
9155.00	15.114
9160.00	15.2864
9165.00	15.4357
9170.00	15.4983
9175.00	15.4897
9180.00	15.4925
9185.00	15.4669
9190.00	15.3799
9195.00	15.317
9200.00	15.1829
9205.00	15.0204
9210.00	14.8508
9215.00	14.6749
9220.00	14.4565
9225.00	14.2666
9230.00	13.9978
9235.00	13.7471
9240.00	13.5069
9245.00	13.2626
9250.00	13.0165
9255.00	12.7668
9260.00	12.4393
9265.00	12.13
9270.00	11.8467
9275.00	11.5355
9280.00	11.2195
9285.00	10.8953
9290.00	10.5783
9295.00	10.2832
9300.00	9.94882
9305.00	9.57797
9310.00	9.28399
9315.00	8.96312
9320.00	8.64135
9325.00	8.30807
9330.00	7.96154
9335.00	7.6419
9340.00	7.2795
9345.00	6.93295
9350.00	6.5968
9355.00	6.28747
9360.00	5.98772
9365.00	5.67525
9370.00	5.35035
9375.00	5.02106
9380.00	4.72178
9385.00	4.45826
9390.00	4.16577
9395.00	3.86469
9400.00	3.57624
9405.00	3.28849
9410.00	3.00914
9415.00	2.71987
9420.00	2.43235
9425.00	2.15418
9430.00	1.84851
9435.00	1.59281
9440.00	1.31416
9445.00	1.08181
9450.00	0.790205
9455.00	0.523878
9460.00	0.296801
9465.00	0.0380834
9470.00	-0.20932
9475.00	-0.454304
9480.00	-0.6942
9485.00	-0.95669
9490.00	-1.14732
9495.00	-1.39749
9500.00	-1.6178
9505.00	-1.82481
9510.00	-2.0315
9515.00	-2.20587
9520.00	-2.37833
9525.00	-2.59275
9530.00	-2.78282
9535.00	-3.0024
9540.00	-3.16606
9545.00	-3.35896
9550.00	-3.52481
9555.00	-3.69834
9560.00	-3.83996
9565.00	-4.01594
9570.00	-4.16947
9575.00	-4.32803
9580.00	-4.49402
9585.00	-4.66865
9590.00	-4.83455
9595.00	-4.97706
9600.00	-5.12183
9605.00	-5.28317
9610.00	-5.42644
9615.00	-5.58061
9620.00	-5.71257
9625.00	-5.79349
9630.00	-5.92357
9635.00	-6.04453
9640.00	-6.17183
9645.00	-6.28737
9650.00	-6.40398
9655.00	-6.61179
9660.00	-6.74642
9665.00	-6.89088
9670.00	-7.02768
9675.00	-7.1411
9680.00	-7.24318
9685.00	-7.35834
9690.00	-7.48043
9695.00	-7.59419
9700.00	-7.68783
9705.00	-7.76727
9710.00	-7.91348
9715.00	-8.00432
9720.00	-8.07345
9725.00	-8.14829
9730.00	-8.24864
9735.00	-8.34283
9740.00	-8.45867
9745.00	-8.56195
9750.00	-8.60928
9755.00	-8.71691
9760.00	-8.83319
9765.00	-8.90775
9770.00	-8.98553
9775.00	-9.07494
9780.00	-9.17968
9785.00	-9.239
9790.00	-9.32927
9795.00	-9.40857
9800.00	-9.48382
9805.00	-9.52729
9810.00	-9.58679
9815.00	-9.62481
9820.00	-9.67456
9825.00	-9.75621
9830.00	-9.81028
9835.00	-9.8803
9840.00	-9.93459
9845.00	-10.0116
9850.00	-10.0683
9855.00	-10.0911
9860.00	-10.1263
9865.00	-10.1433
9870.00	-10.2228
9875.00	-10.2341
9880.00	-10.2588
9885.00	-10.3208
9890.00	-10.3864
9895.00	-10.4376
9900.00	-10.5361
9905.00	-10.5967
9910.00	-10.6307
9915.00	-10.6983
9920.00	-10.6999
9925.00	-10.7596
9930.00	-10.7744
9935.00	-10.8635
9940.00	-10.8506
9945.00	-10.8757
9950.00	-10.8916
9955.00	-10.8923
[truncated: 56 more rows]
