# Supplementary material for: Abnormal developmental trajectory and vulnerability to cardiac arrhythmias in tetralogy of Fallot with DiGeorge syndrome
Source: Commun Biol. 2023 Sep 22;6:969. doi: 10.1038/s42003-023-05344-6 (PMC10516936; doi:10.1038/s42003-023-05344-6)
Supplement: Supplementary file 6 — Supplementary Data 3 [file 42003_2023_5344_MOESM6_ESM.zip › Supplementary Data3_CAS Measurement/Batch41/Control2_A1_4880/1A-wave.csv]

1A : V(t) = D'(t) / BackgroundImage *100
D'(t) = WaveFiltered Value( Pixel-Filter=(5 x 5) Tcnst-Filter=10)
average	1.00
frm num	2048
position	[57][70]
background	567.28
total pixel	25
time	value1
0.00	0
5.00	-0.252433
10.00	-0.542378
15.00	-0.799098
20.00	-1.052
25.00	-1.34097
30.00	-1.62571
35.00	-1.88057
40.00	-2.12969
45.00	-2.39126
50.00	-2.62175
55.00	-2.84399
60.00	-3.04119
65.00	-3.25533
70.00	-3.46005
75.00	-3.59564
80.00	-3.72966
85.00	-3.89329
90.00	-3.98979
95.00	-4.10061
100.00	-4.20035
105.00	-4.28518
110.00	-4.37351
115.00	-4.42058
120.00	-4.47281
125.00	-4.52334
130.00	-4.57164
135.00	-4.61018
140.00	-4.64979
145.00	-4.69321
150.00	-4.72029
155.00	-4.75877
160.00	-4.80327
165.00	-4.82146
170.00	-4.84912
175.00	-4.84016
180.00	-4.81377
185.00	-4.79988
190.00	-4.81912
195.00	-4.82374
200.00	-4.80533
205.00	-4.80992
210.00	-4.84226
215.00	-4.87418
220.00	-4.85073
225.00	-4.85712
230.00	-4.83538
235.00	-4.83414
240.00	-4.81752
245.00	-4.81102
250.00	-4.79741
255.00	-4.80702
260.00	-4.80086
265.00	-4.80378
270.00	-4.8191
275.00	-4.82796
280.00	-4.8331
285.00	-4.84126
290.00	-4.84437
295.00	-4.85916
300.00	-4.90349
305.00	-4.87288
310.00	-4.89187
315.00	-4.91389
320.00	-4.91679
325.00	-4.92011
330.00	-4.90053
335.00	-4.89207
340.00	-4.89927
345.00	-4.88459
350.00	-4.87279
355.00	-4.85583
360.00	-4.85325
365.00	-4.84811
370.00	-4.85406
375.00	-4.85237
380.00	-4.85931
385.00	-4.85074
390.00	-4.86771
395.00	-4.85972
400.00	-4.85182
405.00	-4.85599
410.00	-4.85904
415.00	-4.87095
420.00	-4.85769
425.00	-4.85422
430.00	-4.84687
435.00	-4.85506
440.00	-4.87019
445.00	-4.8965
450.00	-4.87082
455.00	-4.86745
460.00	-4.87711
465.00	-4.89638
470.00	-4.89186
475.00	-4.9019
480.00	-4.90177
485.00	-4.90235
490.00	-4.91205
495.00	-4.91443
500.00	-4.92503
505.00	-4.9106
510.00	-4.8828
515.00	-4.89304
520.00	-4.88886
525.00	-4.88509
530.00	-4.90145
535.00	-4.90418
540.00	-4.91651
545.00	-4.89588
550.00	-4.8611
555.00	-4.86998
560.00	-4.84554
565.00	-4.86092
570.00	-4.87546
575.00	-4.84413
580.00	-4.8406
585.00	-4.86987
590.00	-4.85884
595.00	-4.87218
600.00	-4.8454
605.00	-4.86573
610.00	-4.86216
615.00	-4.88081
620.00	-4.89407
625.00	-4.87639
630.00	-4.86118
635.00	-4.8489
640.00	-4.83856
645.00	-4.85393
650.00	-4.85154
655.00	-4.84939
660.00	-4.83547
665.00	-4.84762
670.00	-4.84023
675.00	-4.84133
680.00	-4.83597
685.00	-4.84102
690.00	-4.84134
695.00	-4.812
700.00	-4.79689
705.00	-4.7995
710.00	-4.84486
715.00	-4.8455
720.00	-4.83479
725.00	-4.82021
730.00	-4.81979
735.00	-4.80601
740.00	-4.79431
745.00	-4.79084
750.00	-4.79123
755.00	-4.78525
760.00	-4.79748
765.00	-4.79299
770.00	-4.79669
775.00	-4.80426
780.00	-4.81107
785.00	-4.82919
790.00	-4.82434
795.00	-4.81081
800.00	-4.83601
805.00	-4.83823
810.00	-4.86774
815.00	-4.84634
820.00	-4.85106
825.00	-4.83274
830.00	-4.83389
835.00	-4.82081
840.00	-4.8161
845.00	-4.8189
850.00	-4.81156
855.00	-4.82328
860.00	-4.79999
865.00	-4.79453
870.00	-4.77905
875.00	-4.74466
880.00	-4.70949
885.00	-4.70392
890.00	-4.67634
895.00	-4.63107
900.00	-4.52405
905.00	-4.36145
910.00	-4.17068
915.00	-3.94964
920.00	-3.70346
925.00	-3.50093
930.00	-3.32782
935.00	-3.19106
940.00	-3.04682
945.00	-2.92477
950.00	-2.81562
955.00	-2.71246
960.00	-2.66614
965.00	-2.60401
970.00	-2.5347
975.00	-2.50898
980.00	-2.47667
985.00	-2.46169
990.00	-2.46937
995.00	-2.453
1000.00	-2.47283
1005.00	-2.50618
1010.00	-2.57005
1015.00	-2.6515
1020.00	-2.74667
1025.00	-2.84712
1030.00	-2.9467
1035.00	-3.06241
1040.00	-3.17078
1045.00	-3.30145
1050.00	-3.43598
1055.00	-3.56481
1060.00	-3.68499
1065.00	-3.82841
1070.00	-3.97159
1075.00	-4.08282
1080.00	-4.1787
1085.00	-4.25723
1090.00	-4.35541
1095.00	-4.39653
1100.00	-4.48854
1105.00	-4.54525
1110.00	-4.59489
1115.00	-4.63815
1120.00	-4.66369
1125.00	-4.69231
1130.00	-4.72231
1135.00	-4.73661
1140.00	-4.76006
1145.00	-4.80302
1150.00	-4.8163
1155.00	-4.83107
1160.00	-4.85001
1165.00	-4.86564
1170.00	-4.891
1175.00	-4.88208
1180.00	-4.86983
1185.00	-4.89053
1190.00	-4.90635
1195.00	-4.91705
1200.00	-4.91963
1205.00	-4.89305
1210.00	-4.90649
1215.00	-4.88827
1220.00	-4.88527
1225.00	-4.86847
1230.00	-4.87944
1235.00	-4.85546
1240.00	-4.84728
1245.00	-4.81172
1250.00	-4.8347
1255.00	-4.84905
1260.00	-4.88452
1265.00	-4.88049
1270.00	-4.87403
1275.00	-4.86047
1280.00	-4.84333
1285.00	-4.83566
1290.00	-4.84779
1295.00	-4.88691
1300.00	-4.86713
1305.00	-4.8606
1310.00	-4.84415
1315.00	-4.85755
1320.00	-4.83506
1325.00	-4.8268
1330.00	-4.83559
1335.00	-4.85831
1340.00	-4.83292
1345.00	-4.83334
1350.00	-4.87391
1355.00	-4.89279
1360.00	-4.93165
1365.00	-4.93841
1370.00	-4.94309
1375.00	-4.94801
1380.00	-4.95454
1385.00	-4.96396
1390.00	-4.95832
1395.00	-4.94127
1400.00	-4.9238
1405.00	-4.92994
1410.00	-4.9404
1415.00	-4.91456
1420.00	-4.87156
1425.00	-4.88997
1430.00	-4.8868
1435.00	-4.91357
1440.00	-4.93131
1445.00	-4.92259
1450.00	-4.91898
1455.00	-4.92772
1460.00	-4.94686
1465.00	-4.92461
1470.00	-4.94124
1475.00	-4.94352
1480.00	-4.92512
1485.00	-4.92337
1490.00	-4.91616
1495.00	-4.90261
1500.00	-4.88619
1505.00	-4.87917
1510.00	-4.86368
1515.00	-4.85468
1520.00	-4.85363
1525.00	-4.82659
1530.00	-4.82976
1535.00	-4.83684
1540.00	-4.85873
1545.00	-4.85163
1550.00	-4.86005
1555.00	-4.82885
1560.00	-4.83955
1565.00	-4.83437
1570.00	-4.83535
1575.00	-4.81437
1580.00	-4.79761
1585.00	-4.78887
1590.00	-4.79651
1595.00	-4.78577
1600.00	-4.79443
1605.00	-4.82408
1610.00	-4.8557
1615.00	-4.8482
1620.00	-4.85485
1625.00	-4.87846
1630.00	-4.89971
1635.00	-4.90544
1640.00	-4.8979
1645.00	-4.9017
1650.00	-4.8903
1655.00	-4.90684
1660.00	-4.8907
1665.00	-4.86208
1670.00	-4.85182
1675.00	-4.84965
1680.00	-4.86038
1685.00	-4.87427
1690.00	-4.88184
1695.00	-4.88653
1700.00	-4.90486
1705.00	-4.89809
1710.00	-4.90821
1715.00	-4.9293
1720.00	-4.93912
1725.00	-4.95219
1730.00	-4.93081
1735.00	-4.92426
1740.00	-4.89863
1745.00	-4.91292
1750.00	-4.89759
1755.00	-4.9134
1760.00	-4.91423
1765.00	-4.91569
1770.00	-4.91136
1775.00	-4.9265
1780.00	-4.94012
1785.00	-4.94604
1790.00	-4.92175
1795.00	-4.94361
1800.00	-4.96751
1805.00	-4.94953
1810.00	-4.93054
1815.00	-4.92754
1820.00	-4.90863
1825.00	-4.93673
1830.00	-4.9444
1835.00	-4.95341
1840.00	-4.94883
1845.00	-4.95036
1850.00	-4.92281
1855.00	-4.91918
1860.00	-4.91168
1865.00	-4.88307
1870.00	-4.84886
1875.00	-4.84839
1880.00	-4.81624
1885.00	-4.77813
1890.00	-4.73961
1895.00	-4.69084
1900.00	-4.57502
1905.00	-4.44116
1910.00	-4.23961
1915.00	-3.99545
1920.00	-3.76866
1925.00	-3.53423
1930.00	-3.3451
1935.00	-3.18898
1940.00	-3.07034
1945.00	-2.94805
1950.00	-2.83869
1955.00	-2.73322
1960.00	-2.68624
1965.00	-2.62774
1970.00	-2.56874
1975.00	-2.52905
1980.00	-2.52011
1985.00	-2.51912
1990.00	-2.51753
1995.00	-2.54994
2000.00	-2.56783
2005.00	-2.59239
2010.00	-2.63564
2015.00	-2.72323
2020.00	-2.77456
2025.00	-2.87857
2030.00	-2.96795
2035.00	-3.0632
2040.00	-3.16374
2045.00	-3.29159
2050.00	-3.413
2055.00	-3.5681
2060.00	-3.70911
2065.00	-3.81345
2070.00	-3.91934
2075.00	-3.99349
2080.00	-4.09266
2085.00	-4.16146
2090.00	-4.22762
2095.00	-4.30126
2100.00	-4.37882
2105.00	-4.41125
2110.00	-4.48275
2115.00	-4.54428
2120.00	-4.55805
2125.00	-4.62192
2130.00	-4.64414
2135.00	-4.68177
2140.00	-4.6832
2145.00	-4.70494
2150.00	-4.69277
2155.00	-4.70862
2160.00	-4.70807
2165.00	-4.70758
2170.00	-4.71066
2175.00	-4.73247
2180.00	-4.75281
2185.00	-4.76477
2190.00	-4.77623
2195.00	-4.7661
2200.00	-4.76827
2205.00	-4.76176
2210.00	-4.73686
2215.00	-4.69964
2220.00	-4.7014
2225.00	-4.69875
2230.00	-4.73939
2235.00	-4.74493
2240.00	-4.71395
2245.00	-4.72134
2250.00	-4.72868
2255.00	-4.7353
2260.00	-4.77439
2265.00	-4.78419
2270.00	-4.78877
2275.00	-4.77387
2280.00	-4.77455
2285.00	-4.75895
2290.00	-4.75266
2295.00	-4.77168
2300.00	-4.74368
2305.00	-4.75584
2310.00	-4.74634
2315.00	-4.77728
2320.00	-4.79454
2325.00	-4.82066
2330.00	-4.84487
2335.00	-4.82082
2340.00	-4.83938
2345.00	-4.81447
2350.00	-4.80686
2355.00	-4.81342
2360.00	-4.82918
2365.00	-4.83139
2370.00	-4.80658
2375.00	-4.80963
2380.00	-4.8159
2385.00	-4.82719
2390.00	-4.81831
2395.00	-4.84205
2400.00	-4.87117
2405.00	-4.87623
2410.00	-4.86879
2415.00	-4.8896
2420.00	-4.85826
2425.00	-4.85967
2430.00	-4.86729
2435.00	-4.88472
2440.00	-4.84893
2445.00	-4.82448
2450.00	-4.84479
2455.00	-4.86235
2460.00	-4.82387
2465.00	-4.83788
2470.00	-4.85121
2475.00	-4.86249
2480.00	-4.88463
2485.00	-4.89892
2490.00	-4.89485
2495.00	-4.90671
2500.00	-4.89481
2505.00	-4.8975
2510.00	-4.91403
2515.00	-4.90211
2520.00	-4.90336
2525.00	-4.89956
2530.00	-4.88838
2535.00	-4.89665
2540.00	-4.88576
2545.00	-4.87949
2550.00	-4.8816
2555.00	-4.8426
2560.00	-4.88577
2565.00	-4.89077
2570.00	-4.87765
2575.00	-4.86796
2580.00	-4.86699
2585.00	-4.87528
2590.00	-4.85948
2595.00	-4.8375
2600.00	-4.80503
2605.00	-4.8167
2610.00	-4.81803
2615.00	-4.79597
2620.00	-4.81348
2625.00	-4.81866
2630.00	-4.78384
2635.00	-4.77577
2640.00	-4.76922
2645.00	-4.74921
2650.00	-4.77069
2655.00	-4.78509
2660.00	-4.80087
2665.00	-4.79251
2670.00	-4.8146
2675.00	-4.80063
2680.00	-4.79723
2685.00	-4.7991
2690.00	-4.8304
2695.00	-4.83178
2700.00	-4.8436
2705.00	-4.84013
2710.00	-4.83912
2715.00	-4.85161
2720.00	-4.84734
2725.00	-4.82799
2730.00	-4.80211
2735.00	-4.78516
2740.00	-4.78048
2745.00	-4.81153
2750.00	-4.83947
2755.00	-4.81879
2760.00	-4.79594
2765.00	-4.79795
2770.00	-4.77154
2775.00	-4.78656
2780.00	-4.78386
2785.00	-4.79694
2790.00	-4.78051
2795.00	-4.78194
2800.00	-4.77829
2805.00	-4.79123
2810.00	-4.76197
2815.00	-4.75609
2820.00	-4.78111
2825.00	-4.76768
2830.00	-4.77885
2835.00	-4.77763
2840.00	-4.76313
2845.00	-4.74373
2850.00	-4.72204
2855.00	-4.72227
2860.00	-4.72247
2865.00	-4.72477
2870.00	-4.7212
2875.00	-4.73984
2880.00	-4.74604
2885.00	-4.734
2890.00	-4.71399
2895.00	-4.64521
2900.00	-4.54242
2905.00	-4.40971
2910.00	-4.20143
2915.00	-3.99282
2920.00	-3.76418
2925.00	-3.56333
2930.00	-3.39809
2935.00	-3.25712
2940.00	-3.11122
2945.00	-2.97285
2950.00	-2.85678
2955.00	-2.72623
2960.00	-2.65245
2965.00	-2.59169
2970.00	-2.56803
2975.00	-2.55449
2980.00	-2.50141
2985.00	-2.49313
2990.00	-2.50259
2995.00	-2.49913
3000.00	-2.49318
3005.00	-2.53931
3010.00	-2.57448
3015.00	-2.65126
3020.00	-2.73234
3025.00	-2.83494
3030.00	-2.93785
3035.00	-3.05374
3040.00	-3.16509
3045.00	-3.27447
3050.00	-3.41946
3055.00	-3.5584
3060.00	-3.67499
3065.00	-3.77922
3070.00	-3.8977
3075.00	-4.01844
3080.00	-4.12498
3085.00	-4.1687
3090.00	-4.24894
3095.00	-4.30282
3100.00	-4.34779
3105.00	-4.38967
3110.00	-4.41397
3115.00	-4.4457
3120.00	-4.47568
3125.00	-4.52028
3130.00	-4.52235
3135.00	-4.57921
3140.00	-4.59795
3145.00	-4.60142
3150.00	-4.63557
3155.00	-4.63668
3160.00	-4.66589
3165.00	-4.68795
3170.00	-4.70851
3175.00	-4.72983
3180.00	-4.72646
3185.00	-4.73047
3190.00	-4.71787
3195.00	-4.73261
3200.00	-4.74024
3205.00	-4.73724
3210.00	-4.75569
3215.00	-4.76665
3220.00	-4.80472
3225.00	-4.79316
3230.00	-4.81588
3235.00	-4.85326
3240.00	-4.85376
3245.00	-4.86479
3250.00	-4.85568
3255.00	-4.85735
3260.00	-4.82924
3265.00	-4.80252
3270.00	-4.79682
3275.00	-4.80155
3280.00	-4.78043
3285.00	-4.78187
3290.00	-4.80361
3295.00	-4.79779
3300.00	-4.80737
3305.00	-4.82021
3310.00	-4.81133
3315.00	-4.81743
3320.00	-4.80107
3325.00	-4.78563
3330.00	-4.78162
3335.00	-4.79281
3340.00	-4.78666
3345.00	-4.80369
3350.00	-4.78306
3355.00	-4.78776
3360.00	-4.80186
3365.00	-4.78706
3370.00	-4.80264
3375.00	-4.81596
3380.00	-4.83288
3385.00	-4.83895
3390.00	-4.81973
3395.00	-4.81089
3400.00	-4.81351
3405.00	-4.83914
3410.00	-4.84176
3415.00	-4.83847
3420.00	-4.82424
3425.00	-4.84527
3430.00	-4.83317
3435.00	-4.83286
3440.00	-4.81777
3445.00	-4.84439
3450.00	-4.81687
3455.00	-4.83722
3460.00	-4.82452
3465.00	-4.83565
3470.00	-4.86189
3475.00	-4.86294
3480.00	-4.866
3485.00	-4.87157
3490.00	-4.83639
3495.00	-4.83858
3500.00	-4.82433
3505.00	-4.81292
3510.00	-4.78713
3515.00	-4.78931
3520.00	-4.80467
3525.00	-4.80016
3530.00	-4.79892
3535.00	-4.8112
3540.00	-4.80039
3545.00	-4.81041
3550.00	-4.82577
3555.00	-4.80999
3560.00	-4.8409
3565.00	-4.82642
3570.00	-4.80916
3575.00	-4.79785
3580.00	-4.7771
3585.00	-4.7697
3590.00	-4.75529
3595.00	-4.74726
3600.00	-4.69913
3605.00	-4.69812
3610.00	-4.70779
3615.00	-4.732
3620.00	-4.71713
3625.00	-4.70092
3630.00	-4.7216
3635.00	-4.72539
3640.00	-4.70977
3645.00	-4.67244
3650.00	-4.68468
3655.00	-4.70768
3660.00	-4.74178
3665.00	-4.72663
3670.00	-4.73274
3675.00	-4.746
3680.00	-4.74172
3685.00	-4.76254
3690.00	-4.75519
3695.00	-4.74928
3700.00	-4.71576
3705.00	-4.73635
3710.00	-4.72598
3715.00	-4.7244
3720.00	-4.72298
3725.00	-4.74991
3730.00	-4.76356
3735.00	-4.75118
3740.00	-4.75625
3745.00	-4.75164
3750.00	-4.72987
3755.00	-4.72226
3760.00	-4.73093
3765.00	-4.70135
3770.00	-4.70506
3775.00	-4.71051
3780.00	-4.70554
3785.00	-4.72011
3790.00	-4.75649
3795.00	-4.76808
3800.00	-4.75947
3805.00	-4.77287
3810.00	-4.74334
3815.00	-4.74919
3820.00	-4.7467
3825.00	-4.73459
3830.00	-4.72439
3835.00	-4.73073
3840.00	-4.74842
3845.00	-4.76011
3850.00	-4.74102
3855.00	-4.70902
3860.00	-4.72465
3865.00	-4.72039
3870.00	-4.70386
3875.00	-4.68898
3880.00	-4.64456
3885.00	-4.63632
3890.00	-4.60633
3895.00	-4.52929
3900.00	-4.43597
3905.00	-4.2998
3910.00	-4.11027
3915.00	-3.86353
3920.00	-3.60481
3925.00	-3.41073
3930.00	-3.19306
3935.00	-3.03452
3940.00	-2.89324
3945.00	-2.76328
3950.00	-2.67451
3955.00	-2.57206
3960.00	-2.50594
3965.00	-2.45419
3970.00	-2.38011
3975.00	-2.33672
3980.00	-2.2892
3985.00	-2.29649
3990.00	-2.30376
3995.00	-2.32441
4000.00	-2.34158
4005.00	-2.38806
4010.00	-2.4581
4015.00	-2.51408
4020.00	-2.58138
4025.00	-2.68568
4030.00	-2.79153
4035.00	-2.90936
4040.00	-3.04008
4045.00	-3.14293
4050.00	-3.30247
4055.00	-3.43267
4060.00	-3.54138
4065.00	-3.66673
4070.00	-3.74357
4075.00	-3.85363
4080.00	-3.91884
4085.00	-3.98528
4090.00	-4.09374
4095.00	-4.16455
4100.00	-4.20078
4105.00	-4.23974
4110.00	-4.27479
4115.00	-4.35782
4120.00	-4.40011
4125.00	-4.41279
4130.00	-4.41785
4135.00	-4.43086
4140.00	-4.44187
4145.00	-4.47364
4150.00	-4.4832
4155.00	-4.5207
4160.00	-4.54106
4165.00	-4.55234
4170.00	-4.56812
4175.00	-4.57105
4180.00	-4.59342
4185.00	-4.62061
4190.00	-4.61406
4195.00	-4.62297
4200.00	-4.6197
4205.00	-4.62664
4210.00	-4.62653
4215.00	-4.61586
4220.00	-4.60978
4225.00	-4.60854
4230.00	-4.6321
4235.00	-4.63498
4240.00	-4.63474
4245.00	-4.65568
4250.00	-4.67171
4255.00	-4.73127
4260.00	-4.71153
4265.00	-4.70435
4270.00	-4.68237
4275.00	-4.70207
4280.00	-4.70712
4285.00	-4.70742
4290.00	-4.72815
4295.00	-4.71578
4300.00	-4.69336
4305.00	-4.68588
4310.00	-4.69254
4315.00	-4.67597
4320.00	-4.70548
4325.00	-4.71935
4330.00	-4.74453
4335.00	-4.74039
4340.00	-4.73948
4345.00	-4.72739
4350.00	-4.73061
4355.00	-4.71164
4360.00	-4.71432
4365.00	-4.70403
4370.00	-4.7117
4375.00	-4.71226
4380.00	-4.71487
4385.00	-4.71934
4390.00	-4.75721
4395.00	-4.74404
4400.00	-4.76111
4405.00	-4.75179
4410.00	-4.75256
4415.00	-4.75679
4420.00	-4.77258
4425.00	-4.74518
4430.00	-4.75367
4435.00	-4.76061
4440.00	-4.79294
4445.00	-4.79877
4450.00	-4.77933
4455.00	-4.77524
4460.00	-4.76591
4465.00	-4.80406
4470.00	-4.81794
4475.00	-4.8248
4480.00	-4.82744
4485.00	-4.83193
4490.00	-4.83598
4495.00	-4.84173
4500.00	-4.82787
4505.00	-4.83232
4510.00	-4.85607
4515.00	-4.86546
4520.00	-4.8591
4525.00	-4.82235
4530.00	-4.81325
4535.00	-4.80858
4540.00	-4.8058
4545.00	-4.79906
4550.00	-4.81626
4555.00	-4.83879
4560.00	-4.82382
4565.00	-4.84348
4570.00	-4.84144
4575.00	-4.82197
4580.00	-4.83053
4585.00	-4.82555
4590.00	-4.80062
4595.00	-4.7944
4600.00	-4.81489
4605.00	-4.80442
4610.00	-4.80557
4615.00	-4.777
4620.00	-4.75339
4625.00	-4.76529
4630.00	-4.76613
4635.00	-4.76406
4640.00	-4.76572
4645.00	-4.76511
4650.00	-4.78289
4655.00	-4.80312
4660.00	-4.8044
4665.00	-4.80979
4670.00	-4.81252
4675.00	-4.79594
4680.00	-4.80711
4685.00	-4.79319
4690.00	-4.76656
4695.00	-4.79054
4700.00	-4.76628
4705.00	-4.76984
4710.00	-4.75401
4715.00	-4.76091
4720.00	-4.79321
4725.00	-4.79619
4730.00	-4.79817
4735.00	-4.78232
4740.00	-4.78498
4745.00	-4.7916
4750.00	-4.79968
4755.00	-4.78368
4760.00	-4.76434
4765.00	-4.77867
4770.00	-4.78734
4775.00	-4.77751
4780.00	-4.75879
4785.00	-4.74053
4790.00	-4.74667
4795.00	-4.7536
4800.00	-4.73445
4805.00	-4.76305
4810.00	-4.75494
4815.00	-4.75822
4820.00	-4.76329
4825.00	-4.77632
4830.00	-4.78733
4835.00	-4.76834
4840.00	-4.7463
4845.00	-4.73212
4850.00	-4.74614
4855.00	-4.73832
4860.00	-4.72634
4865.00	-4.70216
4870.00	-4.70861
4875.00	-4.73838
4880.00	-4.73415
4885.00	-4.71977
4890.00	-4.69625
4895.00	-4.6236
4900.00	-4.56598
4905.00	-4.40553
4910.00	-4.19555
4915.00	-3.96074
4920.00	-3.74941
4925.00	-3.5162
4930.00	-3.3338
4935.00	-3.17388
4940.00	-3.00528
4945.00	-2.86834
4950.00	-2.77188
4955.00	-2.69918
4960.00	-2.60977
4965.00	-2.57232
4970.00	-2.55201
4975.00	-2.49353
4980.00	-2.45854
4985.00	-2.44044
4990.00	-2.46504
4995.00	-2.47661
5000.00	-2.49337
5005.00	-2.51621
5010.00	-2.55228
5015.00	-2.61999
5020.00	-2.70491
5025.00	-2.80814
5030.00	-2.90879
5035.00	-3.0297
5040.00	-3.14487
5045.00	-3.25557
5050.00	-3.34462
5055.00	-3.44733
5060.00	-3.55035
5065.00	-3.67762
5070.00	-3.80696
5075.00	-3.88248
5080.00	-3.96243
5085.00	-4.05343
5090.00	-4.14942
5095.00	-4.19915
5100.00	-4.26436
5105.00	-4.34349
5110.00	-4.38863
5115.00	-4.42783
5120.00	-4.48921
5125.00	-4.51625
5130.00	-4.54269
5135.00	-4.55098
5140.00	-4.57536
5145.00	-4.5691
5150.00	-4.60084
5155.00	-4.60261
5160.00	-4.62254
5165.00	-4.62637
5170.00	-4.60725
5175.00	-4.6112
5180.00	-4.61193
5185.00	-4.60907
5190.00	-4.60508
5195.00	-4.59091
5200.00	-4.58662
5205.00	-4.5602
5210.00	-4.56885
5215.00	-4.56324
5220.00	-4.57089
5225.00	-4.5545
5230.00	-4.55314
5235.00	-4.55686
5240.00	-4.57361
5245.00	-4.57316
5250.00	-4.57347
5255.00	-4.59913
5260.00	-4.61729
5265.00	-4.63363
5270.00	-4.62718
5275.00	-4.62491
5280.00	-4.6567
5285.00	-4.66558
5290.00	-4.64748
5295.00	-4.63612
5300.00	-4.64776
5305.00	-4.6399
5310.00	-4.61379
5315.00	-4.58183
5320.00	-4.58268
5325.00	-4.58697
5330.00	-4.6007
5335.00	-4.58979
5340.00	-4.55953
5345.00	-4.59434
5350.00	-4.60028
5355.00	-4.59435
5360.00	-4.57773
5365.00	-4.59239
5370.00	-4.55833
5375.00	-4.56717
5380.00	-4.56244
5385.00	-4.5617
5390.00	-4.58783
5395.00	-4.59866
5400.00	-4.6084
5405.00	-4.60448
5410.00	-4.61505
5415.00	-4.6429
5420.00	-4.65668
5425.00	-4.66133
5430.00	-4.67961
5435.00	-4.69395
5440.00	-4.67795
5445.00	-4.67765
5450.00	-4.67667
5455.00	-4.6624
5460.00	-4.66929
5465.00	-4.67691
5470.00	-4.67812
5475.00	-4.68767
5480.00	-4.67159
5485.00	-4.67968
5490.00	-4.68908
5495.00	-4.70247
5500.00	-4.70395
5505.00	-4.70528
5510.00	-4.73539
5515.00	-4.71877
5520.00	-4.72073
5525.00	-4.72038
5530.00	-4.72571
5535.00	-4.71288
5540.00	-4.74222
5545.00	-4.77075
5550.00	-4.75905
5555.00	-4.75276
5560.00	-4.7478
5565.00	-4.74897
5570.00	-4.75356
5575.00	-4.73864
5580.00	-4.7499
5585.00	-4.77061
5590.00	-4.75188
5595.00	-4.72373
5600.00	-4.70052
5605.00	-4.69444
5610.00	-4.67345
5615.00	-4.68559
5620.00	-4.68946
5625.00	-4.69506
5630.00	-4.71772
5635.00	-4.7078
5640.00	-4.70099
5645.00	-4.73082
5650.00	-4.75767
5655.00	-4.76703
5660.00	-4.75077
5665.00	-4.73966
5670.00	-4.75434
5675.00	-4.75486
5680.00	-4.737
5685.00	-4.74137
5690.00	-4.76364
5695.00	-4.76041
5700.00	-4.77019
5705.00	-4.78605
5710.00	-4.78481
5715.00	-4.81261
5720.00	-4.8066
5725.00	-4.80894
5730.00	-4.80118
5735.00	-4.81253
5740.00	-4.80865
5745.00	-4.79528
5750.00	-4.77196
5755.00	-4.74886
5760.00	-4.72737
5765.00	-4.72353
5770.00	-4.69329
5775.00	-4.69498
5780.00	-4.66971
5785.00	-4.65049
5790.00	-4.64729
5795.00	-4.62044
5800.00	-4.63999
5805.00	-4.59907
5810.00	-4.61582
5815.00	-4.60833
5820.00	-4.63192
5825.00	-4.60872
5830.00	-4.61182
5835.00	-4.61742
5840.00	-4.61542
5845.00	-4.61785
5850.00	-4.61298
5855.00	-4.61424
5860.00	-4.60339
5865.00	-4.54638
5870.00	-4.53808
5875.00	-4.53343
5880.00	-4.50175
5885.00	-4.47394
5890.00	-4.46795
5895.00	-4.42589
5900.00	-4.32811
5905.00	-4.171
5910.00	-3.99928
5915.00	-3.77845
5920.00	-3.54163
5925.00	-3.33413
5930.00	-3.1502
5935.00	-3.00582
5940.00	-2.83921
5945.00	-2.70478
5950.00	-2.60846
5955.00	-2.49922
5960.00	-2.40795
5965.00	-2.33638
5970.00	-2.30229
5975.00	-2.27514
5980.00	-2.25634
5985.00	-2.24929
5990.00	-2.23167
5995.00	-2.23837
6000.00	-2.26415
6005.00	-2.27254
6010.00	-2.34637
6015.00	-2.42198
6020.00	-2.52177
6025.00	-2.62074
6030.00	-2.73873
6035.00	-2.86677
6040.00	-3.01233
6045.00	-3.14968
6050.00	-3.27118
6055.00	-3.36502
6060.00	-3.48332
6065.00	-3.60671
6070.00	-3.71001
6075.00	-3.78606
6080.00	-3.85661
6085.00	-3.91376
6090.00	-3.99623
6095.00	-4.07256
6100.00	-4.1462
6105.00	-4.18074
6110.00	-4.22381
6115.00	-4.27386
6120.00	-4.30903
6125.00	-4.30896
6130.00	-4.35543
6135.00	-4.37539
6140.00	-4.40958
6145.00	-4.44528
6150.00	-4.44075
6155.00	-4.44019
6160.00	-4.45662
6165.00	-4.458
6170.00	-4.48745
6175.00	-4.51678
6180.00	-4.53471
6185.00	-4.54097
6190.00	-4.53463
6195.00	-4.55007
6200.00	-4.54704
6205.00	-4.56477
6210.00	-4.55745
6215.00	-4.54664
6220.00	-4.51081
6225.00	-4.50819
6230.00	-4.50301
6235.00	-4.48988
6240.00	-4.48935
6245.00	-4.47053
6250.00	-4.47405
6255.00	-4.46735
6260.00	-4.45144
6265.00	-4.47308
6270.00	-4.47282
6275.00	-4.46976
6280.00	-4.50932
6285.00	-4.53646
6290.00	-4.51717
6295.00	-4.50968
6300.00	-4.48813
6305.00	-4.48777
6310.00	-4.47828
6315.00	-4.53673
6320.00	-4.56888
6325.00	-4.58513
6330.00	-4.57507
6335.00	-4.59775
6340.00	-4.5956
6345.00	-4.62821
6350.00	-4.62231
6355.00	-4.63674
6360.00	-4.63915
6365.00	-4.64766
6370.00	-4.64475
6375.00	-4.62944
6380.00	-4.63046
6385.00	-4.62222
6390.00	-4.62185
6395.00	-4.63068
6400.00	-4.61184
6405.00	-4.60334
6410.00	-4.59428
6415.00	-4.61927
6420.00	-4.62836
6425.00	-4.6168
6430.00	-4.63602
6435.00	-4.62863
6440.00	-4.63044
6445.00	-4.64687
6450.00	-4.66378
6455.00	-4.68394
6460.00	-4.70208
6465.00	-4.67821
6470.00	-4.67154
6475.00	-4.65213
6480.00	-4.64031
6485.00	-4.62897
6490.00	-4.64061
6495.00	-4.55379
6500.00	-4.6061
6505.00	-4.60805
6510.00	-4.63801
6515.00	-4.64663
6520.00	-4.6544
6525.00	-4.66069
6530.00	-4.66916
6535.00	-4.67891
6540.00	-4.67992
6545.00	-4.70481
6550.00	-4.73285
6555.00	-4.7334
6560.00	-4.72896
6565.00	-4.73061
6570.00	-4.72716
6575.00	-4.717
6580.00	-4.72619
6585.00	-4.70979
6590.00	-4.70137
6595.00	-4.71142
6600.00	-4.69508
6605.00	-4.68954
6610.00	-4.69865
6615.00	-4.67442
6620.00	-4.65121
6625.00	-4.6839
6630.00	-4.6964
6635.00	-4.68156
6640.00	-4.68231
6645.00	-4.69709
6650.00	-4.71744
6655.00	-4.70614
6660.00	-4.72064
6665.00	-4.71396
6670.00	-4.7157
6675.00	-4.7356
6680.00	-4.74434
6685.00	-4.73458
6690.00	-4.73355
6695.00	-4.71641
6700.00	-4.73271
6705.00	-4.73751
6710.00	-4.69882
6715.00	-4.73098
6720.00	-4.71832
6725.00	-4.71469
6730.00	-4.68533
6735.00	-4.67654
6740.00	-4.65663
6745.00	-4.67539
6750.00	-4.65912
6755.00	-4.65789
6760.00	-4.66241
6765.00	-4.65027
6770.00	-4.66684
6775.00	-4.67893
6780.00	-4.67994
6785.00	-4.67168
6790.00	-4.68893
6795.00	-4.6974
6800.00	-4.72195
6805.00	-4.7243
6810.00	-4.70667
6815.00	-4.71055
6820.00	-4.73661
6825.00	-4.7664
6830.00	-4.71777
6835.00	-4.72547
6840.00	-4.7458
6845.00	-4.75775
6850.00	-4.753
6855.00	-4.72051
6860.00	-4.70608
6865.00	-4.71355
6870.00	-4.70828
6875.00	-4.6718
6880.00	-4.65449
6885.00	-4.65653
6890.00	-4.66825
6895.00	-4.59206
6900.00	-4.47624
6905.00	-4.32618
6910.00	-4.12766
6915.00	-3.91867
6920.00	-3.71648
6925.00	-3.49573
6930.00	-3.31468
6935.00	-3.1468
6940.00	-2.995
6945.00	-2.86826
6950.00	-2.76124
6955.00	-2.64729
6960.00	-2.59551
6965.00	-2.53903
6970.00	-2.49102
6975.00	-2.44499
6980.00	-2.43812
6985.00	-2.44392
6990.00	-2.43715
6995.00	-2.4494
7000.00	-2.47875
7005.00	-2.51363
7010.00	-2.57957
7015.00	-2.61565
7020.00	-2.69113
7025.00	-2.79432
7030.00	-2.90059
7035.00	-3.03007
7040.00	-3.12405
7045.00	-3.26574
7050.00	-3.43275
7055.00	-3.55838
7060.00	-3.68202
7065.00	-3.77144
7070.00	-3.85263
7075.00	-3.98633
7080.00	-4.07776
7085.00	-4.15299
7090.00	-4.26723
7095.00	-4.30941
7100.00	-4.38475
7105.00	-4.42505
7110.00	-4.45004
7115.00	-4.51625
7120.00	-4.51167
7125.00	-4.56396
7130.00	-4.56871
7135.00	-4.61247
7140.00	-4.60955
7145.00	-4.62314
7150.00	-4.63396
7155.00	-4.64229
7160.00	-4.64979
7165.00	-4.68051
7170.00	-4.66162
7175.00	-4.6425
7180.00	-4.64715
7185.00	-4.67602
7190.00	-4.70906
7195.00	-4.69436
7200.00	-4.68396
7205.00	-4.67601
7210.00	-4.6625
7215.00	-4.64118
7220.00	-4.64949
7225.00	-4.64992
7230.00	-4.62351
7235.00	-4.65898
7240.00	-4.6916
7245.00	-4.67654
7250.00	-4.65945
7255.00	-4.65466
7260.00	-4.65034
7265.00	-4.66055
7270.00	-4.62815
7275.00	-4.62154
7280.00	-4.61913
7285.00	-4.62189
7290.00	-4.61591
7295.00	-4.63592
7300.00	-4.64335
7305.00	-4.66695
7310.00	-4.65435
7315.00	-4.62045
7320.00	-4.61039
7325.00	-4.60486
7330.00	-4.62949
7335.00	-4.63192
7340.00	-4.65244
7345.00	-4.66809
7350.00	-4.64833
7355.00	-4.66368
7360.00	-4.64647
7365.00	-4.63099
7370.00	-4.63186
7375.00	-4.6545
7380.00	-4.66641
7385.00	-4.65528
7390.00	-4.69321
7395.00	-4.68362
7400.00	-4.71025
7405.00	-4.68698
7410.00	-4.69776
7415.00	-4.70888
7420.00	-4.70478
7425.00	-4.69756
7430.00	-4.70517
7435.00	-4.67888
7440.00	-4.70881
7445.00	-4.73504
7450.00	-4.74454
7455.00	-4.77001
7460.00	-4.78448
7465.00	-4.79962
7470.00	-4.80266
7475.00	-4.79765
7480.00	-4.82768
7485.00	-4.82439
7490.00	-4.83554
7495.00	-4.83711
7500.00	-4.8357
7505.00	-4.79565
7510.00	-4.8139
7515.00	-4.79436
7520.00	-4.77607
7525.00	-4.7582
7530.00	-4.76821
7535.00	-4.761
7540.00	-4.74252
7545.00	-4.74634
7550.00	-4.73638
7555.00	-4.74857
7560.00	-4.72851
7565.00	-4.74149
7570.00	-4.74612
7575.00	-4.75804
7580.00	-4.773
7585.00	-4.78575
7590.00	-4.79653
7595.00	-4.81681
7600.00	-4.81249
7605.00	-4.80297
7610.00	-4.78805
7615.00	-4.78379
7620.00	-4.80111
7625.00	-4.79695
7630.00	-4.82424
7635.00	-4.81707
7640.00	-4.79087
7645.00	-4.7835
7650.00	-4.79592
7655.00	-4.80638
7660.00	-4.82708
7665.00	-4.85277
7670.00	-4.8653
7675.00	-4.88999
7680.00	-4.85297
7685.00	-4.85984
7690.00	-4.83783
7695.00	-4.82436
7700.00	-4.7932
7705.00	-4.77291
7710.00	-4.80613
7715.00	-4.80782
7720.00	-4.80581
7725.00	-4.78356
7730.00	-4.74943
7735.00	-4.76102
7740.00	-4.76016
7745.00	-4.77985
7750.00	-4.78416
7755.00	-4.80145
7760.00	-4.8029
7765.00	-4.79856
7770.00	-4.82287
7775.00	-4.8391
7780.00	-4.83397
7785.00	-4.81454
7790.00	-4.82173
7795.00	-4.80071
7800.00	-4.79307
7805.00	-4.80452
7810.00	-4.82752
7815.00	-4.84188
7820.00	-4.80192
7825.00	-4.7864
7830.00	-4.79006
7835.00	-4.79265
7840.00	-4.783
7845.00	-4.7877
7850.00	-4.83213
7855.00	-4.83757
7860.00	-4.88688
7865.00	-4.85511
7870.00	-4.83709
7875.00	-4.84344
7880.00	-4.83294
7885.00	-4.82348
7890.00	-4.78889
7895.00	-4.74435
7900.00	-4.6394
7905.00	-4.46385
7910.00	-4.26426
7915.00	-4.04655
7920.00	-3.82734
7925.00	-3.59268
7930.00	-3.40053
7935.00	-3.26214
7940.00	-3.10445
7945.00	-2.98086
7950.00	-2.86822
7955.00	-2.76191
7960.00	-2.662
7965.00	-2.61932
7970.00	-2.5513
7975.00	-2.49571
7980.00	-2.49646
7985.00	-2.48091
7990.00	-2.49724
7995.00	-2.50489
8000.00	-2.54138
8005.00	-2.5848
8010.00	-2.65632
8015.00	-2.6953
8020.00	-2.78749
8025.00	-2.87259
8030.00	-2.95834
8035.00	-3.06724
8040.00	-3.20122
8045.00	-3.31686
8050.00	-3.4576
8055.00	-3.61177
8060.00	-3.71174
8065.00	-3.82216
8070.00	-3.92648
8075.00	-4.03799
8080.00	-4.11085
8085.00	-4.17925
8090.00	-4.2535
8095.00	-4.31115
8100.00	-4.36446
8105.00	-4.40115
8110.00	-4.42782
8115.00	-4.45535
8120.00	-4.46603
8125.00	-4.50384
8130.00	-4.5005
8135.00	-4.5384
8140.00	-4.55346
8145.00	-4.55292
8150.00	-4.58698
8155.00	-4.58097
8160.00	-4.6094
8165.00	-4.61102
8170.00	-4.62094
8175.00	-4.63339
8180.00	-4.66575
8185.00	-4.65962
8190.00	-4.66397
8195.00	-4.65378
8200.00	-4.68269
8205.00	-4.68403
8210.00	-4.70075
8215.00	-4.68971
8220.00	-4.70586
8225.00	-4.71123
8230.00	-4.69632
8235.00	-4.71534
8240.00	-4.70142
8245.00	-4.70442
8250.00	-4.69371
8255.00	-4.68972
8260.00	-4.73478
8265.00	-4.77745
8270.00	-4.78906
8275.00	-4.81854
8280.00	-4.81194
8285.00	-4.80106
8290.00	-4.80396
8295.00	-4.79529
8300.00	-4.81005
8305.00	-4.82051
8310.00	-4.82006
8315.00	-4.79285
8320.00	-4.78106
8325.00	-4.77962
8330.00	-4.77902
8335.00	-4.78836
8340.00	-4.8031
8345.00	-4.78676
8350.00	-4.81507
8355.00	-4.79753
8360.00	-4.76129
8365.00	-4.75689
8370.00	-4.75575
8375.00	-4.77023
8380.00	-4.77621
8385.00	-4.76891
8390.00	-4.75669
8395.00	-4.76755
8400.00	-4.7463
8405.00	-4.75539
8410.00	-4.72548
8415.00	-4.72536
8420.00	-4.73019
8425.00	-4.7423
8430.00	-4.70524
8435.00	-4.70856
8440.00	-4.71295
8445.00	-4.69364
8450.00	-4.70446
8455.00	-4.68247
8460.00	-4.68383
8465.00	-4.66884
8470.00	-4.67439
8475.00	-4.71463
8480.00	-4.6874
8485.00	-4.72
8490.00	-4.70491
8495.00	-4.69345
8500.00	-4.68808
8505.00	-4.68958
8510.00	-4.67613
8515.00	-4.71197
8520.00	-4.72378
8525.00	-4.73441
8530.00	-4.71789
8535.00	-4.69244
8540.00	-4.71396
8545.00	-4.73544
8550.00	-4.74067
8555.00	-4.75173
8560.00	-4.71796
8565.00	-4.73129
8570.00	-4.70097
8575.00	-4.72093
8580.00	-4.7537
8585.00	-4.76205
8590.00	-4.73782
8595.00	-4.71814
8600.00	-4.71664
8605.00	-4.74631
8610.00	-4.72507
8615.00	-4.74051
8620.00	-4.76075
8625.00	-4.74935
8630.00	-4.74684
8635.00	-4.75798
8640.00	-4.75179
8645.00	-4.74975
8650.00	-4.7465
8655.00	-4.76191
8660.00	-4.76026
8665.00	-4.77923
8670.00	-4.77867
8675.00	-4.77041
8680.00	-4.7658
8685.00	-4.76024
8690.00	-4.76793
8695.00	-4.76639
8700.00	-4.75019
8705.00	-4.75324
8710.00	-4.73836
8715.00	-4.74683
8720.00	-4.70156
8725.00	-4.67352
8730.00	-4.67507
8735.00	-4.65672
8740.00	-4.64797
8745.00	-4.68169
8750.00	-4.68031
8755.00	-4.66003
8760.00	-4.66787
8765.00	-4.64672
8770.00	-4.66999
8775.00	-4.65285
8780.00	-4.6459
8785.00	-4.63188
8790.00	-4.6383
8795.00	-4.65113
8800.00	-4.64998
8805.00	-4.65742
8810.00	-4.65212
8815.00	-4.66075
8820.00	-4.64595
8825.00	-4.6284
8830.00	-4.64363
8835.00	-4.65663
8840.00	-4.63801
8845.00	-4.65722
8850.00	-4.66816
8855.00	-4.65262
8860.00	-4.64075
8865.00	-4.64064
8870.00	-4.68215
8875.00	-4.692
8880.00	-4.6769
8885.00	-4.6619
8890.00	-4.65333
8895.00	-4.61741
8900.00	-4.53009
8905.00	-4.36124
8910.00	-4.16345
8915.00	-3.91774
8920.00	-3.73186
8925.00	-3.50323
8930.00	-3.32002
8935.00	-3.16923
8940.00	-3.00109
8945.00	-2.84905
8950.00	-2.7369
8955.00	-2.62892
8960.00	-2.55852
8965.00	-2.50645
8970.00	-2.46452
8975.00	-2.39787
8980.00	-2.34071
8985.00	-2.31677
8990.00	-2.3072
8995.00	-2.29013
9000.00	-2.32554
9005.00	-2.37433
9010.00	-2.43234
9015.00	-2.51769
9020.00	-2.63117
9025.00	-2.72555
9030.00	-2.84927
9035.00	-2.9571
9040.00	-3.09574
9045.00	-3.25225
9050.00	-3.3776
9055.00	-3.5172
9060.00	-3.66753
9065.00	-3.79224
9070.00	-3.87558
9075.00	-3.95622
9080.00	-4.04924
9085.00	-4.12239
9090.00	-4.16777
9095.00	-4.20721
9100.00	-4.24552
9105.00	-4.3343
9110.00	-4.37259
9115.00	-4.42962
9120.00	-4.4746
9125.00	-4.5172
9130.00	-4.55977
9135.00	-4.54519
9140.00	-4.59413
9145.00	-4.59516
9150.00	-4.59327
9155.00	-4.62047
9160.00	-4.64919
9165.00	-4.66587
9170.00	-4.68511
9175.00	-4.71441
9180.00	-4.73021
9185.00	-4.70705
9190.00	-4.70102
9195.00	-4.71886
9200.00	-4.71658
9205.00	-4.7103
9210.00	-4.70536
9215.00	-4.7143
9220.00	-4.70614
9225.00	-4.68045
9230.00	-4.69189
9235.00	-4.68596
9240.00	-4.68274
9245.00	-4.69818
9250.00	-4.67188
9255.00	-4.65738
9260.00	-4.69157
9265.00	-4.68568
9270.00	-4.698
9275.00	-4.6957
9280.00	-4.7049
9285.00	-4.69979
9290.00	-4.67968
9295.00	-4.65452
9300.00	-4.67278
9305.00	-4.66101
9310.00	-4.63843
9315.00	-4.68157
9320.00	-4.69642
9325.00	-4.726
9330.00	-4.73077
9335.00	-4.75691
9340.00	-4.70923
9345.00	-4.73612
9350.00	-4.71308
9355.00	-4.72055
9360.00	-4.7181
9365.00	-4.72648
9370.00	-4.74953
9375.00	-4.77169
9380.00	-4.76413
9385.00	-4.77143
9390.00	-4.76953
9395.00	-4.7502
9400.00	-4.74268
9405.00	-4.74013
9410.00	-4.7449
9415.00	-4.74425
9420.00	-4.73379
9425.00	-4.71592
9430.00	-4.69772
9435.00	-4.69473
9440.00	-4.69276
9445.00	-4.68463
9450.00	-4.68013
9455.00	-4.66551
9460.00	-4.66786
9465.00	-4.62768
9470.00	-4.63029
9475.00	-4.62488
9480.00	-4.61296
9485.00	-4.63397
9490.00	-4.643
9495.00	-4.63421
9500.00	-4.6277
9505.00	-4.6289
9510.00	-4.63915
9515.00	-4.63991
9520.00	-4.64835
9525.00	-4.64959
9530.00	-4.65072
9535.00	-4.66583
9540.00	-4.6738
9545.00	-4.67955
9550.00	-4.67063
9555.00	-4.67811
9560.00	-4.67286
9565.00	-4.67589
9570.00	-4.70893
9575.00	-4.68508
9580.00	-4.68337
9585.00	-4.66348
9590.00	-4.67239
9595.00	-4.67405
9600.00	-4.68472
9605.00	-4.68797
9610.00	-4.69513
9615.00	-4.69734
9620.00	-4.70004
9625.00	-4.694
9630.00	-4.65966
9635.00	-4.66471
9640.00	-4.67913
9645.00	-4.6907
9650.00	-4.6856
9655.00	-4.6937
9660.00	-4.69253
9665.00	-4.73449
9670.00	-4.74334
9675.00	-4.75836
9680.00	-4.76623
9685.00	-4.76698
9690.00	-4.75848
9695.00	-4.75859
9700.00	-4.75163
9705.00	-4.72351
9710.00	-4.71936
9715.00	-4.71633
9720.00	-4.70796
9725.00	-4.71453
9730.00	-4.71833
9735.00	-4.72104
9740.00	-4.69739
9745.00	-4.70854
9750.00	-4.69531
9755.00	-4.68975
9760.00	-4.68615
9765.00	-4.71888
9770.00	-4.73423
9775.00	-4.73112
9780.00	-4.74031
9785.00	-4.7239
9790.00	-4.74509
9795.00	-4.74654
9800.00	-4.73233
9805.00	-4.73223
9810.00	-4.7265
9815.00	-4.68256
9820.00	-4.66911
9825.00	-4.68732
9830.00	-4.67974
9835.00	-4.67714
9840.00	-4.68045
9845.00	-4.66368
9850.00	-4.66057
9855.00	-4.68387
9860.00	-4.68227
9865.00	-4.68154
9870.00	-4.67171
9875.00	-4.67838
9880.00	-4.63573
9885.00	-4.60157
9890.00	-4.59763
9895.00	-4.56023
9900.00	-4.47581
9905.00	-4.36034
9910.00	-4.17251
9915.00	-3.93294
9920.00	-3.73144
9925.00	-3.51766
9930.00	-3.31114
9935.00	-3.12458
9940.00	-3.00532
9945.00	-2.87684
9950.00	-2.77249
9955.00	-2.68069
[truncated: 56 more rows]
