# Supplementary material for: Abnormal developmental trajectory and vulnerability to cardiac arrhythmias in tetralogy of Fallot with DiGeorge syndrome
Source: Commun Biol. 2023 Sep 22;6:969. doi: 10.1038/s42003-023-05344-6 (PMC10516936; doi:10.1038/s42003-023-05344-6)
Supplement: Supplementary file 6 — Supplementary Data 3 [file 42003_2023_5344_MOESM6_ESM.zip › Supplementary Data3_CAS Measurement/Batch41/Control2_A1_4880/1B-wave.csv]

1B : V(t) = D'(t) / BackgroundImage *100
D'(t) = WaveFiltered Value( Pixel-Filter=(5 x 5) Tcnst-Filter=10)
average	1.00
frm num	2048
position	[54][79]
background	464.36
total pixel	25
time	value1
0.00	0
5.00	0.29546
10.00	0.593247
15.00	0.912077
20.00	1.18007
25.00	1.49449
30.00	1.77832
35.00	2.04842
40.00	2.33975
45.00	2.55198
50.00	2.78089
55.00	2.95934
60.00	3.11047
65.00	3.24735
70.00	3.3783
75.00	3.45566
80.00	3.48395
85.00	3.52577
90.00	3.56254
95.00	3.56808
100.00	3.55755
105.00	3.53602
110.00	3.45634
115.00	3.39756
120.00	3.33948
125.00	3.26395
130.00	3.20373
135.00	3.09784
140.00	3.01375
145.00	2.8881
150.00	2.79138
155.00	2.66385
160.00	2.4948
165.00	2.39865
170.00	2.26388
175.00	2.10382
180.00	1.98733
185.00	1.83253
190.00	1.69579
195.00	1.5822
200.00	1.41192
205.00	1.25609
210.00	1.09171
215.00	0.973929
220.00	0.81796
225.00	0.655193
230.00	0.498365
235.00	0.353774
240.00	0.255515
245.00	0.0990303
250.00	-0.0288847
255.00	-0.150038
260.00	-0.309899
265.00	-0.464971
270.00	-0.555437
275.00	-0.683372
280.00	-0.825216
285.00	-0.948569
290.00	-1.07682
295.00	-1.21377
300.00	-1.33445
305.00	-1.49646
310.00	-1.59835
315.00	-1.68057
320.00	-1.82692
325.00	-1.94055
330.00	-2.05315
335.00	-2.16483
340.00	-2.30583
345.00	-2.43359
350.00	-2.57269
355.00	-2.69961
360.00	-2.79574
365.00	-2.92189
370.00	-3.094
375.00	-3.19376
380.00	-3.3025
385.00	-3.41415
390.00	-3.54134
395.00	-3.6515
400.00	-3.77993
405.00	-3.84814
410.00	-3.92159
415.00	-4.04714
420.00	-4.10672
425.00	-4.21116
430.00	-4.34048
435.00	-4.44481
440.00	-4.55938
445.00	-4.62803
450.00	-4.69327
455.00	-4.77093
460.00	-4.84341
465.00	-4.96205
470.00	-5.05849
475.00	-5.12892
480.00	-5.15957
485.00	-5.24229
490.00	-5.30984
495.00	-5.37322
500.00	-5.43371
505.00	-5.51916
510.00	-5.59004
515.00	-5.64521
520.00	-5.73708
525.00	-5.81459
530.00	-5.87229
535.00	-5.92422
540.00	-5.9813
545.00	-6.08521
550.00	-6.16322
555.00	-6.20846
560.00	-6.23022
565.00	-6.30407
570.00	-6.38518
575.00	-6.45732
580.00	-6.51363
585.00	-6.55483
590.00	-6.61517
595.00	-6.66862
600.00	-6.72705
605.00	-6.74519
610.00	-6.82698
615.00	-6.88423
620.00	-6.94092
625.00	-6.98849
630.00	-7.05026
635.00	-7.13514
640.00	-7.19344
645.00	-7.23902
650.00	-7.31191
655.00	-7.36115
660.00	-7.39685
665.00	-7.43587
670.00	-7.47357
675.00	-7.49975
680.00	-7.52073
685.00	-7.55426
690.00	-7.64473
695.00	-7.6581
700.00	-7.72096
705.00	-7.76288
710.00	-7.80837
715.00	-7.85534
720.00	-7.9002
725.00	-7.93971
730.00	-7.99594
735.00	-8.05344
740.00	-8.07504
745.00	-8.05485
750.00	-8.07373
755.00	-8.11053
760.00	-8.19792
765.00	-8.21885
770.00	-8.2308
775.00	-8.28721
780.00	-8.33626
785.00	-8.36403
790.00	-8.35285
795.00	-8.38241
800.00	-8.34355
805.00	-8.36887
810.00	-8.40114
815.00	-8.40348
820.00	-8.44003
825.00	-8.47983
830.00	-8.54235
835.00	-8.53745
840.00	-8.55114
845.00	-8.59016
850.00	-8.63303
855.00	-8.67161
860.00	-8.70892
865.00	-8.72269
870.00	-8.75575
875.00	-8.77517
880.00	-8.81418
885.00	-8.83293
890.00	-8.8498
895.00	-8.85637
900.00	-8.87348
905.00	-8.84323
910.00	-8.85304
915.00	-8.84722
920.00	-8.84544
925.00	-8.8266
930.00	-8.81568
935.00	-8.77311
940.00	-8.66762
945.00	-8.40384
950.00	-8.01655
955.00	-7.51725
960.00	-6.94383
965.00	-6.34506
970.00	-5.72434
975.00	-5.10884
980.00	-4.52559
985.00	-3.94641
990.00	-3.36743
995.00	-2.82395
1000.00	-2.25988
1005.00	-1.74015
1010.00	-1.24742
1015.00	-0.810848
1020.00	-0.35247
1025.00	0.0350901
1030.00	0.477787
1035.00	0.906363
1040.00	1.29036
1045.00	1.63595
1050.00	1.97542
1055.00	2.1991
1060.00	2.46674
1065.00	2.66455
1070.00	2.83741
1075.00	2.96628
1080.00	3.07107
1085.00	3.11196
1090.00	3.15739
1095.00	3.17329
1100.00	3.17209
1105.00	3.18738
1110.00	3.14602
1115.00	3.11223
1120.00	3.04737
1125.00	2.98641
1130.00	2.86263
1135.00	2.78827
1140.00	2.73858
1145.00	2.62063
1150.00	2.51104
1155.00	2.40293
1160.00	2.29271
1165.00	2.18575
1170.00	2.04729
1175.00	1.94593
1180.00	1.83145
1185.00	1.70085
1190.00	1.58331
1195.00	1.48872
1200.00	1.37086
1205.00	1.22257
1210.00	1.10204
1215.00	0.955657
1220.00	0.810991
1225.00	0.662703
1230.00	0.512877
1235.00	0.342716
1240.00	0.168036
1245.00	0.0168537
1250.00	-0.175201
1255.00	-0.326516
1260.00	-0.477342
1265.00	-0.624285
1270.00	-0.756533
1275.00	-0.889339
1280.00	-1.02695
1285.00	-1.13875
1290.00	-1.27812
1295.00	-1.42854
1300.00	-1.57943
1305.00	-1.72556
1310.00	-1.86914
1315.00	-2.00439
1320.00	-2.09338
1325.00	-2.19673
1330.00	-2.31559
1335.00	-2.41997
1340.00	-2.55183
1345.00	-2.68772
1350.00	-2.79624
1355.00	-2.89649
1360.00	-2.985
1365.00	-3.08877
1370.00	-3.18562
1375.00	-3.2745
1380.00	-3.36655
1385.00	-3.49505
1390.00	-3.57194
1395.00	-3.69541
1400.00	-3.78069
1405.00	-3.83246
1410.00	-3.9247
1415.00	-4.04649
1420.00	-4.15696
1425.00	-4.22365
1430.00	-4.294
1435.00	-4.37369
1440.00	-4.4411
1445.00	-4.55173
1450.00	-4.64183
1455.00	-4.75478
1460.00	-4.81251
1465.00	-4.88773
1470.00	-4.97609
1475.00	-5.05907
1480.00	-5.17165
1485.00	-5.26177
1490.00	-5.35408
1495.00	-5.42768
1500.00	-5.49478
1505.00	-5.55776
1510.00	-5.61702
1515.00	-5.6962
1520.00	-5.77522
1525.00	-5.84633
1530.00	-5.90516
1535.00	-5.95984
1540.00	-6.02024
1545.00	-6.08322
1550.00	-6.13387
1555.00	-6.24233
1560.00	-6.28569
1565.00	-6.33762
1570.00	-6.36025
1575.00	-6.39956
1580.00	-6.46251
1585.00	-6.53553
1590.00	-6.62709
1595.00	-6.69054
1600.00	-6.73386
1605.00	-6.77199
1610.00	-6.8089
1615.00	-6.8869
1620.00	-6.94246
1625.00	-7.01658
1630.00	-7.07123
1635.00	-7.12387
1640.00	-7.17037
1645.00	-7.21654
1650.00	-7.26153
1655.00	-7.30633
1660.00	-7.34493
1665.00	-7.35124
1670.00	-7.4198
1675.00	-7.48409
1680.00	-7.51697
1685.00	-7.54657
1690.00	-7.59387
1695.00	-7.62267
1700.00	-7.67701
1705.00	-7.68715
1710.00	-7.72643
1715.00	-7.75661
1720.00	-7.78809
1725.00	-7.85087
1730.00	-7.90995
1735.00	-7.96571
1740.00	-8.0383
1745.00	-8.0795
1750.00	-8.08557
1755.00	-8.13239
1760.00	-8.16935
1765.00	-8.20865
1770.00	-8.2466
1775.00	-8.30315
1780.00	-8.3463
1785.00	-8.39546
1790.00	-8.43713
1795.00	-8.43845
1800.00	-8.45256
1805.00	-8.4868
1810.00	-8.53397
1815.00	-8.56696
1820.00	-8.58975
1825.00	-8.64386
1830.00	-8.62279
1835.00	-8.63914
1840.00	-8.67883
1845.00	-8.69388
1850.00	-8.73758
1855.00	-8.77174
1860.00	-8.80765
1865.00	-8.83997
1870.00	-8.83029
1875.00	-8.86207
1880.00	-8.89756
1885.00	-8.94157
1890.00	-8.95446
1895.00	-8.96693
1900.00	-8.96437
1905.00	-8.92245
1910.00	-8.91658
1915.00	-8.94921
1920.00	-8.94239
1925.00	-8.91644
1930.00	-8.84916
1935.00	-8.76535
1940.00	-8.65632
1945.00	-8.39711
1950.00	-8.00619
1955.00	-7.50362
1960.00	-6.91951
1965.00	-6.27493
1970.00	-5.64485
1975.00	-5.01576
1980.00	-4.41168
1985.00	-3.80857
1990.00	-3.25199
1995.00	-2.69765
2000.00	-2.19876
2005.00	-1.68256
2010.00	-1.20506
2015.00	-0.751192
2020.00	-0.319453
2025.00	0.132856
2030.00	0.527013
2035.00	0.894675
2040.00	1.28415
2045.00	1.61055
2050.00	1.96203
2055.00	2.2284
2060.00	2.47502
2065.00	2.672
2070.00	2.82172
2075.00	2.93407
2080.00	3.05155
2085.00	3.13317
2090.00	3.15063
2095.00	3.17409
2100.00	3.15387
2105.00	3.12877
2110.00	3.0614
2115.00	2.993
2120.00	2.91853
2125.00	2.89457
2130.00	2.82649
2135.00	2.73766
2140.00	2.62067
2145.00	2.53863
2150.00	2.42346
2155.00	2.31549
2160.00	2.22693
2165.00	2.08435
2170.00	1.95775
2175.00	1.84122
2180.00	1.71137
2185.00	1.57899
2190.00	1.46761
2195.00	1.31999
2200.00	1.1363
2205.00	0.970129
2210.00	0.821432
2215.00	0.672099
2220.00	0.510135
2225.00	0.360061
2230.00	0.233608
2235.00	0.0620858
2240.00	-0.0759171
2245.00	-0.177723
2250.00	-0.31931
2255.00	-0.445015
2260.00	-0.584854
2265.00	-0.715015
2270.00	-0.860587
2275.00	-0.969204
2280.00	-1.12037
2285.00	-1.26589
2290.00	-1.38308
2295.00	-1.53937
2300.00	-1.64299
2305.00	-1.7397
2310.00	-1.88875
2315.00	-2.01084
2320.00	-2.11814
2325.00	-2.26897
2330.00	-2.35563
2335.00	-2.4586
2340.00	-2.57022
2345.00	-2.67154
2350.00	-2.76531
2355.00	-2.89019
2360.00	-2.99225
2365.00	-3.11339
2370.00	-3.23017
2375.00	-3.35594
2380.00	-3.4743
2385.00	-3.54637
2390.00	-3.63277
2395.00	-3.70795
2400.00	-3.83849
2405.00	-3.91549
2410.00	-4.00546
2415.00	-4.08903
2420.00	-4.17198
2425.00	-4.29833
2430.00	-4.38792
2435.00	-4.49095
2440.00	-4.57506
2445.00	-4.699
2450.00	-4.78384
2455.00	-4.86192
2460.00	-4.95718
2465.00	-5.06702
2470.00	-5.18053
2475.00	-5.28096
2480.00	-5.38169
2485.00	-5.47062
2490.00	-5.53429
2495.00	-5.63294
2500.00	-5.73034
2505.00	-5.77579
2510.00	-5.82962
2515.00	-5.89185
2520.00	-5.96939
2525.00	-6.04606
2530.00	-6.14608
2535.00	-6.20423
2540.00	-6.26431
2545.00	-6.37869
2550.00	-6.47215
2555.00	-6.55109
2560.00	-6.58855
2565.00	-6.6593
2570.00	-6.71695
2575.00	-6.76021
2580.00	-6.75953
2585.00	-6.79423
2590.00	-6.82977
2595.00	-6.92378
2600.00	-6.94292
2605.00	-6.98771
2610.00	-7.02543
2615.00	-7.07834
2620.00	-7.14146
2625.00	-7.19654
2630.00	-7.21769
2635.00	-7.26085
2640.00	-7.34276
2645.00	-7.34584
2650.00	-7.39082
2655.00	-7.45715
2660.00	-7.50737
2665.00	-7.58013
2670.00	-7.62925
2675.00	-7.6502
2680.00	-7.72332
2685.00	-7.75123
2690.00	-7.7841
2695.00	-7.84211
2700.00	-7.85297
2705.00	-7.8705
2710.00	-7.90523
2715.00	-7.99333
2720.00	-8.05368
2725.00	-8.07353
2730.00	-8.10863
2735.00	-8.13419
2740.00	-8.2037
2745.00	-8.25507
2750.00	-8.27977
2755.00	-8.35195
2760.00	-8.4152
2765.00	-8.42905
2770.00	-8.46994
2775.00	-8.5257
2780.00	-8.55606
2785.00	-8.59803
2790.00	-8.61428
2795.00	-8.6487
2800.00	-8.66591
2805.00	-8.65383
2810.00	-8.66621
2815.00	-8.73507
2820.00	-8.72727
2825.00	-8.70389
2830.00	-8.78104
2835.00	-8.80396
2840.00	-8.79702
2845.00	-8.80801
2850.00	-8.80842
2855.00	-8.8398
2860.00	-8.81981
2865.00	-8.85091
2870.00	-8.86685
2875.00	-8.91478
2880.00	-8.93983
2885.00	-8.97961
2890.00	-8.98181
2895.00	-9.01653
2900.00	-9.02537
2905.00	-9.01266
2910.00	-8.98055
2915.00	-8.98697
2920.00	-8.94364
2925.00	-8.9236
2930.00	-8.90125
2935.00	-8.89406
2940.00	-8.81868
2945.00	-8.5932
2950.00	-8.2266
2955.00	-7.74764
2960.00	-7.18909
2965.00	-6.59336
2970.00	-5.9814
2975.00	-5.41341
2980.00	-4.83589
2985.00	-4.23859
2990.00	-3.68294
2995.00	-3.11911
3000.00	-2.58582
3005.00	-2.05417
3010.00	-1.54296
3015.00	-1.05788
3020.00	-0.618733
3025.00	-0.155447
3030.00	0.257204
3035.00	0.651847
3040.00	1.00358
3045.00	1.31583
3050.00	1.62012
3055.00	1.91723
3060.00	2.16827
3065.00	2.3563
3070.00	2.47471
3075.00	2.61314
3080.00	2.66969
3085.00	2.71282
3090.00	2.7749
3095.00	2.82216
3100.00	2.8914
3105.00	2.88738
3110.00	2.87343
3115.00	2.8669
3120.00	2.83519
3125.00	2.78769
3130.00	2.6924
3135.00	2.56615
3140.00	2.46804
3145.00	2.41074
3150.00	2.33075
3155.00	2.22171
3160.00	2.11583
3165.00	1.94387
3170.00	1.84079
3175.00	1.70409
3180.00	1.56211
3185.00	1.43605
3190.00	1.2442
3195.00	1.12064
3200.00	0.980154
3205.00	0.852851
3210.00	0.765843
3215.00	0.660833
3220.00	0.511193
3225.00	0.354983
3230.00	0.203196
3235.00	0.040745
3240.00	-0.110629
3245.00	-0.225331
3250.00	-0.375939
3255.00	-0.492536
3260.00	-0.625038
3265.00	-0.779607
3270.00	-0.961789
3275.00	-1.1025
3280.00	-1.21535
3285.00	-1.35568
3290.00	-1.50007
3295.00	-1.6705
3300.00	-1.83509
3305.00	-1.98839
3310.00	-2.13153
3315.00	-2.25346
3320.00	-2.38301
3325.00	-2.51339
3330.00	-2.60919
3335.00	-2.73677
3340.00	-2.81971
3345.00	-2.91245
3350.00	-3.0252
3355.00	-3.14046
3360.00	-3.23902
3365.00	-3.35013
3370.00	-3.45012
3375.00	-3.53409
3380.00	-3.63033
3385.00	-3.71264
3390.00	-3.8229
3395.00	-3.92127
3400.00	-4.04254
3405.00	-4.13531
3410.00	-4.24379
3415.00	-4.3397
3420.00	-4.45789
3425.00	-4.54961
3430.00	-4.6425
3435.00	-4.74419
3440.00	-4.87103
3445.00	-4.96279
3450.00	-5.06432
3455.00	-5.15226
3460.00	-5.22709
3465.00	-5.32114
3470.00	-5.38512
3475.00	-5.44097
3480.00	-5.54723
3485.00	-5.62909
3490.00	-5.71137
3495.00	-5.80006
3500.00	-5.86869
3505.00	-5.91581
3510.00	-6.02627
3515.00	-6.10243
3520.00	-6.17269
3525.00	-6.25144
3530.00	-6.31455
3535.00	-6.37049
3540.00	-6.45013
3545.00	-6.49079
3550.00	-6.54375
3555.00	-6.60434
3560.00	-6.65026
3565.00	-6.73206
3570.00	-6.78416
3575.00	-6.84655
3580.00	-6.8958
3585.00	-6.92377
3590.00	-6.961
3595.00	-7.02293
3600.00	-7.05628
3605.00	-7.08801
3610.00	-7.13035
3615.00	-7.18654
3620.00	-7.23712
3625.00	-7.30676
3630.00	-7.34617
3635.00	-7.36011
3640.00	-7.41228
3645.00	-7.47388
3650.00	-7.48108
3655.00	-7.49273
3660.00	-7.50666
3665.00	-7.56829
3670.00	-7.59275
3675.00	-7.63544
3680.00	-7.68592
3685.00	-7.75719
3690.00	-7.8446
3695.00	-7.88881
3700.00	-7.94927
3705.00	-7.96319
3710.00	-8.02914
3715.00	-8.09452
3720.00	-8.14043
3725.00	-8.1921
3730.00	-8.21534
3735.00	-8.24487
3740.00	-8.27403
3745.00	-8.29855
3750.00	-8.30512
3755.00	-8.35151
3760.00	-8.36226
3765.00	-8.37882
3770.00	-8.42129
3775.00	-8.42591
3780.00	-8.45075
3785.00	-8.51359
3790.00	-8.52277
3795.00	-8.57841
3800.00	-8.59575
3805.00	-8.62945
3810.00	-8.63308
3815.00	-8.68544
3820.00	-8.7205
3825.00	-8.73828
3830.00	-8.73791
3835.00	-8.76084
3840.00	-8.76166
3845.00	-8.78997
3850.00	-8.77926
3855.00	-8.80839
3860.00	-8.85097
3865.00	-8.87724
3870.00	-8.89915
3875.00	-8.92921
3880.00	-8.96488
3885.00	-8.97717
3890.00	-9.00546
3895.00	-8.99474
3900.00	-8.99715
3905.00	-9.02517
3910.00	-9.02798
3915.00	-9.01587
3920.00	-9.02909
3925.00	-9.02893
3930.00	-9.02276
3935.00	-8.97154
3940.00	-8.88583
3945.00	-8.62262
3950.00	-8.27031
3955.00	-7.78009
3960.00	-7.17953
3965.00	-6.55202
3970.00	-5.91405
3975.00	-5.2744
3980.00	-4.66685
3985.00	-4.06665
3990.00	-3.47564
3995.00	-2.87655
4000.00	-2.31842
4005.00	-1.82557
4010.00	-1.32429
4015.00	-0.854196
4020.00	-0.39579
4025.00	0.0503703
4030.00	0.468281
4035.00	0.871104
4040.00	1.21469
4045.00	1.51962
4050.00	1.79233
4055.00	2.05413
4060.00	2.27597
4065.00	2.43773
4070.00	2.59623
4075.00	2.71476
4080.00	2.78785
4085.00	2.86396
4090.00	2.89284
4095.00	2.94467
4100.00	2.94566
4105.00	2.9879
4110.00	2.94236
4115.00	2.87468
4120.00	2.82582
4125.00	2.75514
4130.00	2.68636
4135.00	2.59345
4140.00	2.49088
4145.00	2.3822
4150.00	2.26285
4155.00	2.18473
4160.00	2.08858
4165.00	1.96586
4170.00	1.8089
4175.00	1.65385
4180.00	1.48588
4185.00	1.3192
4190.00	1.1735
4195.00	1.04926
4200.00	0.909015
4205.00	0.746617
4210.00	0.618549
4215.00	0.465385
4220.00	0.288775
4225.00	0.142747
4230.00	0.000123752
4235.00	-0.179921
4240.00	-0.342823
4245.00	-0.537674
4250.00	-0.691504
4255.00	-0.81703
4260.00	-0.957568
4265.00	-1.10214
4270.00	-1.2917
4275.00	-1.41061
4280.00	-1.57018
4285.00	-1.6957
4290.00	-1.85002
4295.00	-1.97081
4300.00	-2.06747
4305.00	-2.19494
4310.00	-2.29245
4315.00	-2.40173
4320.00	-2.54316
4325.00	-2.66958
4330.00	-2.75666
4335.00	-2.88671
4340.00	-2.99601
4345.00	-3.08921
4350.00	-3.20065
4355.00	-3.28889
4360.00	-3.38122
4365.00	-3.47639
4370.00	-3.57495
4375.00	-3.69812
4380.00	-3.815
4385.00	-3.91244
4390.00	-4.02425
4395.00	-4.11541
4400.00	-4.22329
4405.00	-4.34709
4410.00	-4.45248
4415.00	-4.53699
4420.00	-4.64407
4425.00	-4.72837
4430.00	-4.78788
4435.00	-4.88623
4440.00	-4.98336
4445.00	-5.07164
4450.00	-5.15109
4455.00	-5.23551
4460.00	-5.327
4465.00	-5.43863
4470.00	-5.53048
4475.00	-5.60023
4480.00	-5.68539
4485.00	-5.75515
4490.00	-5.84808
4495.00	-5.90502
4500.00	-5.95712
4505.00	-6.03761
4510.00	-6.06439
4515.00	-6.14363
4520.00	-6.19427
4525.00	-6.25276
4530.00	-6.33986
4535.00	-6.41912
4540.00	-6.48269
4545.00	-6.55025
4550.00	-6.62741
4555.00	-6.69772
4560.00	-6.77306
4565.00	-6.84173
4570.00	-6.86563
4575.00	-6.95777
4580.00	-7.02347
4585.00	-7.10931
4590.00	-7.16502
4595.00	-7.22895
4600.00	-7.29424
4605.00	-7.31079
4610.00	-7.34463
4615.00	-7.39146
4620.00	-7.42585
4625.00	-7.43613
4630.00	-7.49793
4635.00	-7.56991
4640.00	-7.60455
4645.00	-7.65209
4650.00	-7.68539
4655.00	-7.70331
4660.00	-7.76423
4665.00	-7.85783
4670.00	-7.90846
4675.00	-7.9437
4680.00	-7.978
4685.00	-8.01834
4690.00	-8.08824
4695.00	-8.10981
4700.00	-8.15937
4705.00	-8.16865
4710.00	-8.19854
4715.00	-8.26938
4720.00	-8.33399
4725.00	-8.37836
4730.00	-8.41226
4735.00	-8.45052
4740.00	-8.49271
4745.00	-8.54361
4750.00	-8.59027
4755.00	-8.63571
4760.00	-8.70073
4765.00	-8.69723
4770.00	-8.74145
4775.00	-8.78901
4780.00	-8.81113
4785.00	-8.86981
4790.00	-8.89246
4795.00	-8.91113
4800.00	-8.94947
4805.00	-8.9969
4810.00	-9.04044
4815.00	-9.08049
4820.00	-9.11654
4825.00	-9.12486
4830.00	-9.15475
4835.00	-9.17131
4840.00	-9.19483
4845.00	-9.22547
4850.00	-9.22117
4855.00	-9.27158
4860.00	-9.33589
4865.00	-9.33175
4870.00	-9.34526
4875.00	-9.36861
4880.00	-9.36378
4885.00	-9.39217
4890.00	-9.40567
4895.00	-9.40317
4900.00	-9.38282
4905.00	-9.37485
4910.00	-9.36682
4915.00	-9.35528
4920.00	-9.33542
4925.00	-9.3098
4930.00	-9.27381
4935.00	-9.24229
4940.00	-9.14673
4945.00	-8.92548
4950.00	-8.57389
4955.00	-8.07485
4960.00	-7.50597
4965.00	-6.8975
4970.00	-6.29217
4975.00	-5.63022
4980.00	-5.04049
4985.00	-4.42877
4990.00	-3.85065
4995.00	-3.28469
5000.00	-2.75035
5005.00	-2.21086
5010.00	-1.72102
5015.00	-1.23365
5020.00	-0.772612
5025.00	-0.312027
5030.00	0.0844094
5035.00	0.50753
5040.00	0.885755
5045.00	1.18912
5050.00	1.48626
5055.00	1.74249
5060.00	1.9688
5065.00	2.16988
5070.00	2.32502
5075.00	2.45086
5080.00	2.52708
5085.00	2.59136
5090.00	2.61132
5095.00	2.60603
5100.00	2.64691
5105.00	2.61738
5110.00	2.56583
5115.00	2.491
5120.00	2.40471
5125.00	2.33479
5130.00	2.2512
5135.00	2.1484
5140.00	2.02831
5145.00	1.95555
5150.00	1.86509
5155.00	1.73457
5160.00	1.62486
5165.00	1.4908
5170.00	1.40546
5175.00	1.27094
5180.00	1.16194
5185.00	1.0087
5190.00	0.888883
5195.00	0.751757
5200.00	0.624897
5205.00	0.448702
5210.00	0.306494
5215.00	0.178506
5220.00	0.0374752
5225.00	-0.137691
5230.00	-0.279836
5235.00	-0.412934
5240.00	-0.599912
5245.00	-0.725983
5250.00	-0.885102
5255.00	-1.02831
5260.00	-1.1951
5265.00	-1.303
5270.00	-1.47936
5275.00	-1.6286
5280.00	-1.73795
5285.00	-1.84497
5290.00	-1.98005
5295.00	-2.09473
5300.00	-2.22379
5305.00	-2.3253
5310.00	-2.4804
5315.00	-2.63463
5320.00	-2.76914
5325.00	-2.89708
5330.00	-3.04066
5335.00	-3.15954
5340.00	-3.28376
5345.00	-3.4326
5350.00	-3.56311
5355.00	-3.63319
5360.00	-3.74106
5365.00	-3.84848
5370.00	-3.96927
5375.00	-4.09349
5380.00	-4.20443
5385.00	-4.29221
5390.00	-4.36088
5395.00	-4.43733
5400.00	-4.52852
5405.00	-4.6218
5410.00	-4.70833
5415.00	-4.80947
5420.00	-4.91169
5425.00	-5.01747
5430.00	-5.09803
5435.00	-5.13694
5440.00	-5.21934
5445.00	-5.31761
5450.00	-5.41984
5455.00	-5.49893
5460.00	-5.56321
5465.00	-5.65897
5470.00	-5.78478
5475.00	-5.83771
5480.00	-5.93358
5485.00	-6.02245
5490.00	-6.12914
5495.00	-6.20621
5500.00	-6.28418
5505.00	-6.3647
5510.00	-6.43716
5515.00	-6.49893
5520.00	-6.58726
5525.00	-6.68657
5530.00	-6.76733
5535.00	-6.82365
5540.00	-6.86227
5545.00	-6.92891
5550.00	-6.94495
5555.00	-7.00246
5560.00	-7.068
5565.00	-7.1244
5570.00	-7.19584
5575.00	-7.29286
5580.00	-7.33453
5585.00	-7.37978
5590.00	-7.45066
5595.00	-7.53857
5600.00	-7.58495
5605.00	-7.66029
5610.00	-7.75825
5615.00	-7.78697
5620.00	-7.82144
5625.00	-7.84815
5630.00	-7.90751
5635.00	-7.96093
5640.00	-8.03313
5645.00	-8.09811
5650.00	-8.11955
5655.00	-8.16641
5660.00	-8.2327
5665.00	-8.27686
5670.00	-8.33211
5675.00	-8.36892
5680.00	-8.38481
5685.00	-8.38017
5690.00	-8.43542
5695.00	-8.47482
5700.00	-8.47409
5705.00	-8.5122
5710.00	-8.54047
5715.00	-8.57281
5720.00	-8.62603
5725.00	-8.65067
5730.00	-8.71591
5735.00	-8.8134
5740.00	-8.83308
5745.00	-8.87664
5750.00	-8.89517
5755.00	-8.92907
5760.00	-8.98112
5765.00	-9.02711
5770.00	-9.02111
5775.00	-9.04932
5780.00	-9.08762
5785.00	-9.12553
5790.00	-9.15191
5795.00	-9.18684
5800.00	-9.22776
5805.00	-9.26631
5810.00	-9.29583
5815.00	-9.3603
5820.00	-9.39335
5825.00	-9.45065
5830.00	-9.45227
5835.00	-9.46147
5840.00	-9.47148
5845.00	-9.47704
5850.00	-9.50703
5855.00	-9.54435
5860.00	-9.52712
5865.00	-9.54521
5870.00	-9.53047
5875.00	-9.52411
5880.00	-9.50373
5885.00	-9.52588
5890.00	-9.52772
5895.00	-9.53197
5900.00	-9.55818
5905.00	-9.56196
5910.00	-9.5378
5915.00	-9.5195
5920.00	-9.52629
5925.00	-9.51173
5930.00	-9.49862
5935.00	-9.50664
5940.00	-9.42771
5945.00	-9.23091
5950.00	-8.86084
5955.00	-8.36497
5960.00	-7.76794
5965.00	-7.14362
5970.00	-6.51195
5975.00	-5.87367
5980.00	-5.2596
5985.00	-4.66904
5990.00	-4.11858
5995.00	-3.54305
6000.00	-3.05954
6005.00	-2.58217
6010.00	-2.04399
6015.00	-1.55792
6020.00	-1.13078
6025.00	-0.698987
6030.00	-0.244903
6035.00	0.171524
6040.00	0.541141
6045.00	0.884994
6050.00	1.19618
6055.00	1.43146
6060.00	1.66992
6065.00	1.87247
6070.00	2.02633
6075.00	2.19152
6080.00	2.30659
6085.00	2.37656
6090.00	2.43436
6095.00	2.48725
6100.00	2.52106
6105.00	2.52221
6110.00	2.48189
6115.00	2.47231
6120.00	2.45335
6125.00	2.35101
6130.00	2.2589
6135.00	2.17859
6140.00	2.07443
6145.00	1.92815
6150.00	1.83181
6155.00	1.73908
6160.00	1.67371
6165.00	1.51495
6170.00	1.36259
6175.00	1.22978
6180.00	1.08699
6185.00	0.93522
6190.00	0.839975
6195.00	0.680175
6200.00	0.513096
6205.00	0.381676
6210.00	0.235833
6215.00	0.0554751
6220.00	-0.0896194
6225.00	-0.198669
6230.00	-0.332993
6235.00	-0.436657
6240.00	-0.550627
6245.00	-0.679043
6250.00	-0.798924
6255.00	-0.949887
6260.00	-1.13227
6265.00	-1.24818
6270.00	-1.37489
6275.00	-1.51132
6280.00	-1.6479
6285.00	-1.81303
6290.00	-1.94613
6295.00	-2.09522
6300.00	-2.23198
6305.00	-2.3542
6310.00	-2.51158
6315.00	-2.61963
6320.00	-2.72807
6325.00	-2.85495
6330.00	-2.98293
6335.00	-3.06796
6340.00	-3.19789
6345.00	-3.31397
6350.00	-3.42189
6355.00	-3.57328
6360.00	-3.6501
6365.00	-3.74422
6370.00	-3.82892
6375.00	-3.9422
6380.00	-4.06309
6385.00	-4.17104
6390.00	-4.31212
6395.00	-4.4167
6400.00	-4.50307
6405.00	-4.58856
6410.00	-4.68444
6415.00	-4.79572
6420.00	-4.86917
6425.00	-4.99298
6430.00	-5.07427
6435.00	-5.1457
6440.00	-5.23756
6445.00	-5.31851
6450.00	-5.38447
6455.00	-5.49982
6460.00	-5.61398
6465.00	-5.73137
6470.00	-5.83874
6475.00	-5.92159
6480.00	-5.93069
6485.00	-6.00779
6490.00	-6.04358
6495.00	-6.11715
6500.00	-6.17819
6505.00	-6.22365
6510.00	-6.32917
6515.00	-6.40087
6520.00	-6.51796
6525.00	-6.60783
6530.00	-6.71197
6535.00	-6.8057
6540.00	-6.87713
6545.00	-6.9285
6550.00	-6.97904
6555.00	-7.02711
6560.00	-7.06865
6565.00	-7.13274
6570.00	-7.16027
6575.00	-7.19797
6580.00	-7.2586
6585.00	-7.31661
6590.00	-7.38175
6595.00	-7.44554
6600.00	-7.49606
6605.00	-7.56736
6610.00	-7.60829
6615.00	-7.70713
6620.00	-7.74269
6625.00	-7.76436
6630.00	-7.77352
6635.00	-7.87566
6640.00	-7.96672
6645.00	-8.01939
6650.00	-8.08316
6655.00	-8.14744
6660.00	-8.19668
6665.00	-8.2565
6670.00	-8.29398
6675.00	-8.33976
6680.00	-8.37408
6685.00	-8.41702
6690.00	-8.42724
6695.00	-8.45884
6700.00	-8.50106
6705.00	-8.55629
6710.00	-8.56292
6715.00	-8.59904
6720.00	-8.6281
6725.00	-8.65512
6730.00	-8.67599
6735.00	-8.74645
6740.00	-8.76422
6745.00	-8.79399
6750.00	-8.78978
6755.00	-8.84714
6760.00	-8.86431
6765.00	-8.92456
6770.00	-8.98223
6775.00	-9.02896
6780.00	-9.0581
6785.00	-9.08088
6790.00	-9.09449
6795.00	-9.10933
6800.00	-9.1356
6805.00	-9.1601
6810.00	-9.18819
6815.00	-9.19968
6820.00	-9.21778
6825.00	-9.21081
6830.00	-9.24847
6835.00	-9.31251
6840.00	-9.30123
6845.00	-9.33588
6850.00	-9.3705
6855.00	-9.40425
6860.00	-9.4286
6865.00	-9.42208
6870.00	-9.45325
6875.00	-9.49423
6880.00	-9.53714
6885.00	-9.53786
6890.00	-9.56779
6895.00	-9.56458
6900.00	-9.57203
6905.00	-9.55548
6910.00	-9.55609
6915.00	-9.5239
6920.00	-9.51044
6925.00	-9.52158
6930.00	-9.48681
6935.00	-9.42279
6940.00	-9.31779
6945.00	-9.13371
6950.00	-8.76474
6955.00	-8.29226
6960.00	-7.72749
6965.00	-7.08136
6970.00	-6.41716
6975.00	-5.79612
6980.00	-5.19755
6985.00	-4.57615
6990.00	-3.97641
6995.00	-3.3884
7000.00	-2.8411
7005.00	-2.31493
7010.00	-1.80004
7015.00	-1.27461
7020.00	-0.770721
7025.00	-0.280176
7030.00	0.167344
7035.00	0.533933
7040.00	0.919854
7045.00	1.25512
7050.00	1.57151
7055.00	1.82697
7060.00	2.04052
7065.00	2.22323
7070.00	2.40232
7075.00	2.57642
7080.00	2.68832
7085.00	2.75371
7090.00	2.79792
7095.00	2.80239
7100.00	2.79091
7105.00	2.77369
7110.00	2.66515
7115.00	2.64327
7120.00	2.56501
7125.00	2.45667
7130.00	2.36692
7135.00	2.28872
7140.00	2.17614
7145.00	2.10066
7150.00	1.97328
7155.00	1.84659
7160.00	1.74204
7165.00	1.62641
7170.00	1.53096
7175.00	1.38476
7180.00	1.27557
7185.00	1.11959
7190.00	0.989537
7195.00	0.856127
7200.00	0.741227
7205.00	0.549954
7210.00	0.43466
7215.00	0.277489
7220.00	0.133451
7225.00	-0.00996539
7230.00	-0.134733
7235.00	-0.286649
7240.00	-0.442324
7245.00	-0.598798
7250.00	-0.723258
7255.00	-0.845609
7260.00	-0.963477
7265.00	-1.08334
7270.00	-1.21964
7275.00	-1.32164
7280.00	-1.49786
7285.00	-1.62717
7290.00	-1.74268
7295.00	-1.86215
7300.00	-2.00155
7305.00	-2.127
7310.00	-2.23647
7315.00	-2.37719
7320.00	-2.51074
7325.00	-2.64815
7330.00	-2.81662
7335.00	-2.96738
7340.00	-3.05052
7345.00	-3.14861
7350.00	-3.24033
7355.00	-3.37198
7360.00	-3.46289
7365.00	-3.58176
7370.00	-3.67065
7375.00	-3.80837
7380.00	-3.93403
7385.00	-4.08417
7390.00	-4.2081
7395.00	-4.3093
7400.00	-4.43484
7405.00	-4.47115
7410.00	-4.57103
7415.00	-4.6902
7420.00	-4.80004
7425.00	-4.87823
7430.00	-4.93825
7435.00	-5.03621
7440.00	-5.12868
7445.00	-5.1895
7450.00	-5.32263
7455.00	-5.40369
7460.00	-5.51023
7465.00	-5.60267
7470.00	-5.66864
7475.00	-5.7306
7480.00	-5.77258
7485.00	-5.83793
7490.00	-5.91483
7495.00	-5.96595
7500.00	-6.04642
7505.00	-6.10936
7510.00	-6.16343
7515.00	-6.20864
7520.00	-6.24158
7525.00	-6.28501
7530.00	-6.3663
7535.00	-6.40845
7540.00	-6.4998
7545.00	-6.61647
7550.00	-6.69476
7555.00	-6.75834
7560.00	-6.86035
7565.00	-6.91943
7570.00	-6.99585
7575.00	-7.04913
7580.00	-7.10742
7585.00	-7.18486
7590.00	-7.2201
7595.00	-7.25612
7600.00	-7.30835
7605.00	-7.3657
7610.00	-7.40353
7615.00	-7.45308
7620.00	-7.48562
7625.00	-7.56314
7630.00	-7.63549
7635.00	-7.67908
7640.00	-7.76912
7645.00	-7.82519
7650.00	-7.86444
7655.00	-7.93337
7660.00	-7.94286
7665.00	-8.016
7670.00	-8.05168
7675.00	-8.10533
7680.00	-8.16223
7685.00	-8.23325
7690.00	-8.23342
7695.00	-8.27579
7700.00	-8.28377
7705.00	-8.34436
7710.00	-8.37046
7715.00	-8.40515
7720.00	-8.42948
7725.00	-8.42382
7730.00	-8.43164
7735.00	-8.47399
7740.00	-8.48713
7745.00	-8.54892
7750.00	-8.61487
7755.00	-8.66991
7760.00	-8.65829
7765.00	-8.64008
7770.00	-8.68226
7775.00	-8.71937
7780.00	-8.7631
7785.00	-8.80504
7790.00	-8.84796
7795.00	-8.88745
7800.00	-8.93935
7805.00	-8.91371
7810.00	-8.96643
7815.00	-8.99407
7820.00	-9.04565
7825.00	-9.06795
7830.00	-9.08544
7835.00	-9.0986
7840.00	-9.18882
7845.00	-9.19422
7850.00	-9.21631
7855.00	-9.23275
7860.00	-9.27166
7865.00	-9.31012
7870.00	-9.35852
7875.00	-9.37279
7880.00	-9.35807
7885.00	-9.41546
7890.00	-9.44213
7895.00	-9.46613
7900.00	-9.45328
7905.00	-9.43309
7910.00	-9.45972
7915.00	-9.44751
7920.00	-9.43565
7925.00	-9.42843
7930.00	-9.40729
7935.00	-9.39945
7940.00	-9.31574
7945.00	-9.11205
7950.00	-8.78057
7955.00	-8.2798
7960.00	-7.70508
7965.00	-7.08445
7970.00	-6.47507
7975.00	-5.86805
7980.00	-5.25712
7985.00	-4.66681
7990.00	-4.0735
7995.00	-3.4999
8000.00	-2.95523
8005.00	-2.43058
8010.00	-1.90584
8015.00	-1.42496
8020.00	-0.929293
8025.00	-0.455625
8030.00	-0.0620563
8035.00	0.324027
8040.00	0.669779
8045.00	0.98957
8050.00	1.30581
8055.00	1.55166
8060.00	1.79791
8065.00	1.99196
8070.00	2.16059
8075.00	2.2865
8080.00	2.37657
8085.00	2.44213
8090.00	2.48993
8095.00	2.55535
8100.00	2.55306
8105.00	2.55101
8110.00	2.5147
8115.00	2.50012
8120.00	2.45598
8125.00	2.39645
8130.00	2.31961
8135.00	2.22547
8140.00	2.14075
8145.00	2.00937
8150.00	1.94453
8155.00	1.82847
8160.00	1.72056
8165.00	1.60363
8170.00	1.49496
8175.00	1.37905
8180.00	1.21358
8185.00	1.11462
8190.00	0.96009
8195.00	0.835654
8200.00	0.700405
8205.00	0.577819
8210.00	0.439065
8215.00	0.302127
8220.00	0.142705
8225.00	-0.0240338
8230.00	-0.156009
8235.00	-0.300629
8240.00	-0.456628
8245.00	-0.603919
8250.00	-0.761462
8255.00	-0.923062
8260.00	-1.10037
8265.00	-1.24703
8270.00	-1.42899
8275.00	-1.57724
8280.00	-1.71584
8285.00	-1.8423
8290.00	-1.92941
8295.00	-2.01815
8300.00	-2.17382
8305.00	-2.28549
8310.00	-2.40839
8315.00	-2.5147
8320.00	-2.62243
8325.00	-2.7504
8330.00	-2.8182
8335.00	-2.95933
8340.00	-3.08031
8345.00	-3.23485
8350.00	-3.34207
8355.00	-3.46957
8360.00	-3.60586
8365.00	-3.78451
8370.00	-3.9341
8375.00	-4.05322
8380.00	-4.18455
8385.00	-4.29155
8390.00	-4.39733
8395.00	-4.50631
8400.00	-4.5863
8405.00	-4.69792
8410.00	-4.78803
8415.00	-4.90015
8420.00	-4.99675
8425.00	-5.06388
8430.00	-5.15186
8435.00	-5.24568
8440.00	-5.3284
8445.00	-5.4597
8450.00	-5.55892
8455.00	-5.67061
8460.00	-5.75822
8465.00	-5.83275
8470.00	-5.89208
8475.00	-5.97304
8480.00	-6.08639
8485.00	-6.18755
8490.00	-6.30012
8495.00	-6.3756
8500.00	-6.43147
8505.00	-6.50156
8510.00	-6.57326
8515.00	-6.66707
8520.00	-6.7696
8525.00	-6.81794
8530.00	-6.8735
8535.00	-6.90111
8540.00	-6.95956
8545.00	-6.99752
8550.00	-7.07733
8555.00	-7.15778
8560.00	-7.2052
8565.00	-7.29182
8570.00	-7.35254
8575.00	-7.39599
8580.00	-7.44802
8585.00	-7.51035
8590.00	-7.56903
8595.00	-7.61926
8600.00	-7.68428
8605.00	-7.71954
8610.00	-7.72801
8615.00	-7.75804
8620.00	-7.81521
8625.00	-7.85977
8630.00	-7.8637
8635.00	-7.91633
8640.00	-7.94734
8645.00	-7.99247
8650.00	-8.02103
8655.00	-8.03467
8660.00	-8.03834
8665.00	-8.06059
8670.00	-8.10042
8675.00	-8.10957
8680.00	-8.14365
8685.00	-8.20102
8690.00	-8.21562
8695.00	-8.27268
8700.00	-8.30682
8705.00	-8.35907
8710.00	-8.38801
8715.00	-8.43559
8720.00	-8.45085
8725.00	-8.46199
8730.00	-8.48236
8735.00	-8.54549
8740.00	-8.58163
8745.00	-8.60812
8750.00	-8.65351
8755.00	-8.7133
8760.00	-8.73438
8765.00	-8.78695
8770.00	-8.81703
8775.00	-8.84583
8780.00	-8.89845
8785.00	-8.91049
8790.00	-8.93597
8795.00	-8.97699
8800.00	-9.00961
8805.00	-9.04413
8810.00	-9.05366
8815.00	-9.07516
8820.00	-9.06953
8825.00	-9.12735
8830.00	-9.1656
8835.00	-9.17418
8840.00	-9.19914
8845.00	-9.16044
8850.00	-9.15489
8855.00	-9.17316
8860.00	-9.17238
8865.00	-9.1932
8870.00	-9.25157
8875.00	-9.31014
8880.00	-9.3525
8885.00	-9.35532
8890.00	-9.35441
8895.00	-9.38201
8900.00	-9.37671
8905.00	-9.38055
8910.00	-9.35127
8915.00	-9.35938
8920.00	-9.38218
8925.00	-9.35877
8930.00	-9.36268
8935.00	-9.32227
8940.00	-9.2256
8945.00	-9.03523
8950.00	-8.70023
8955.00	-8.21095
8960.00	-7.62157
8965.00	-6.98432
8970.00	-6.35049
8975.00	-5.73697
8980.00	-5.14174
8985.00	-4.55004
8990.00	-3.96497
8995.00	-3.41342
9000.00	-2.87912
9005.00	-2.375
9010.00	-1.81275
9015.00	-1.34894
9020.00	-0.891878
9025.00	-0.442624
9030.00	-0.0443262
9035.00	0.36841
9040.00	0.760547
9045.00	1.13414
9050.00	1.41525
9055.00	1.66739
9060.00	1.92101
9065.00	2.11137
9070.00	2.28011
9075.00	2.39322
9080.00	2.51654
9085.00	2.59136
9090.00	2.64233
9095.00	2.6658
9100.00	2.67056
9105.00	2.64298
9110.00	2.63193
9115.00	2.59701
9120.00	2.5518
9125.00	2.47062
9130.00	2.37603
9135.00	2.32104
9140.00	2.24313
9145.00	2.16439
9150.00	2.04357
9155.00	1.92621
9160.00	1.84902
9165.00	1.71925
9170.00	1.57833
9175.00	1.40586
9180.00	1.26355
9185.00	1.12255
9190.00	1.0146
9195.00	0.860595
9200.00	0.708207
9205.00	0.556415
9210.00	0.394821
9215.00	0.252832
9220.00	0.102646
9225.00	-0.0454427
9230.00	-0.181307
9235.00	-0.342347
9240.00	-0.499344
9245.00	-0.620828
9250.00	-0.796492
9255.00	-0.908935
9260.00	-1.09111
9265.00	-1.24472
9270.00	-1.38642
9275.00	-1.51654
9280.00	-1.66034
9285.00	-1.82078
9290.00	-1.91349
9295.00	-2.02966
9300.00	-2.15747
9305.00	-2.29662
9310.00	-2.42186
9315.00	-2.53974
9320.00	-2.64411
9325.00	-2.75871
9330.00	-2.86961
9335.00	-2.99354
9340.00	-3.08957
9345.00	-3.2027
9350.00	-3.26575
9355.00	-3.41122
9360.00	-3.51631
9365.00	-3.64275
9370.00	-3.74019
9375.00	-3.87526
9380.00	-3.96236
9385.00	-4.05799
9390.00	-4.17678
9395.00	-4.28197
9400.00	-4.38268
9405.00	-4.48623
9410.00	-4.60441
9415.00	-4.6832
9420.00	-4.78082
9425.00	-4.85145
9430.00	-4.98479
9435.00	-5.06259
9440.00	-5.14208
9445.00	-5.23
9450.00	-5.36855
9455.00	-5.47172
9460.00	-5.58352
9465.00	-5.62384
9470.00	-5.69458
9475.00	-5.77634
9480.00	-5.84045
9485.00	-5.88179
9490.00	-5.96808
9495.00	-6.09054
9500.00	-6.16803
9505.00	-6.23087
9510.00	-6.28829
9515.00	-6.35116
9520.00	-6.41464
9525.00	-6.49159
9530.00	-6.55136
9535.00	-6.61119
9540.00	-6.65039
9545.00	-6.7072
9550.00	-6.81174
9555.00	-6.88257
9560.00	-6.94029
9565.00	-7.03961
9570.00	-7.09454
9575.00	-7.1414
9580.00	-7.1896
9585.00	-7.21919
9590.00	-7.26306
9595.00	-7.31546
9600.00	-7.34109
9605.00	-7.39602
9610.00	-7.45235
9615.00	-7.51942
9620.00	-7.58236
9625.00	-7.62092
9630.00	-7.69266
9635.00	-7.73742
9640.00	-7.79321
9645.00	-7.83136
9650.00	-7.87947
9655.00	-7.92192
9660.00	-7.98251
9665.00	-8.03188
9670.00	-8.11076
9675.00	-8.11199
9680.00	-8.15874
9685.00	-8.19996
9690.00	-8.21294
9695.00	-8.26683
9700.00	-8.30069
9705.00	-8.35958
9710.00	-8.41518
9715.00	-8.45229
9720.00	-8.47793
9725.00	-8.53289
9730.00	-8.57546
9735.00	-8.61118
9740.00	-8.59682
9745.00	-8.63041
9750.00	-8.69854
9755.00	-8.73402
9760.00	-8.78318
9765.00	-8.81364
9770.00	-8.87206
9775.00	-8.90139
9780.00	-8.9786
9785.00	-9.03604
9790.00	-9.0817
9795.00	-9.16672
9800.00	-9.20879
9805.00	-9.23545
9810.00	-9.25945
9815.00	-9.2664
9820.00	-9.27524
9825.00	-9.29095
9830.00	-9.32318
9835.00	-9.34874
9840.00	-9.35279
9845.00	-9.35471
9850.00	-9.34783
9855.00	-9.34853
9860.00	-9.38275
9865.00	-9.41183
9870.00	-9.41733
9875.00	-9.41883
9880.00	-9.47445
9885.00	-9.54346
9890.00	-9.59092
9895.00	-9.59573
9900.00	-9.60007
9905.00	-9.59794
9910.00	-9.56157
9915.00	-9.59774
9920.00	-9.59412
9925.00	-9.58828
9930.00	-9.58475
9935.00	-9.51093
9940.00	-9.40143
9945.00	-9.20295
9950.00	-8.87702
9955.00	-8.43897
[truncated: 56 more rows]
