# Supplementary material for: Abnormal developmental trajectory and vulnerability to cardiac arrhythmias in tetralogy of Fallot with DiGeorge syndrome
Source: Commun Biol. 2023 Sep 22;6:969. doi: 10.1038/s42003-023-05344-6 (PMC10516936; doi:10.1038/s42003-023-05344-6)
Supplement: Supplementary file 6 — Supplementary Data 3 [file 42003_2023_5344_MOESM6_ESM.zip › Supplementary Data3_CAS Measurement/Batch41/Control2_A2_4890/1A-wave.csv]

1A : V(t) = D'(t) / BackgroundImage *100
D'(t) = WaveFiltered Value( Pixel-Filter=(5 x 5) Tcnst-Filter=10)
average	1.00
frm num	2048
position	[90][45]
background	447.28
total pixel	25
time	value1
0.00	2.77231
5.00	2.51476
10.00	2.27222
15.00	2.0772
20.00	1.90078
25.00	1.82606
30.00	1.7463
35.00	1.7398
40.00	1.74915
45.00	1.75935
50.00	1.76138
55.00	1.72654
60.00	1.72112
65.00	1.71535
70.00	1.72983
75.00	1.75627
80.00	1.73715
85.00	1.77001
90.00	1.76472
95.00	1.78052
100.00	1.75628
105.00	1.71569
110.00	1.7364
115.00	1.74251
120.00	1.77663
125.00	1.73132
130.00	1.73258
135.00	1.72208
140.00	1.70101
145.00	1.69278
150.00	1.68626
155.00	1.66966
160.00	1.62611
165.00	1.6048
170.00	1.58562
175.00	1.52096
180.00	1.49406
185.00	1.4153
190.00	1.3641
195.00	1.30907
200.00	1.21572
205.00	1.16212
210.00	1.11924
215.00	1.08154
220.00	1.04761
225.00	0.96342
230.00	0.885858
235.00	0.854507
240.00	0.775316
245.00	0.736239
250.00	0.684078
255.00	0.624613
260.00	0.596135
265.00	0.545465
270.00	0.529373
275.00	0.467493
280.00	0.458304
285.00	0.4554
290.00	0.425957
295.00	0.38515
300.00	0.381512
305.00	0.323687
310.00	0.344976
315.00	0.332835
320.00	0.343372
325.00	0.318872
330.00	0.353163
335.00	0.356301
340.00	0.338557
345.00	0.345839
350.00	0.364018
355.00	0.341031
360.00	0.359691
365.00	0.352339
370.00	0.36182
375.00	0.384662
380.00	0.346195
385.00	0.392062
390.00	0.385945
395.00	0.368814
400.00	0.352501
405.00	0.3566
410.00	0.362077
415.00	0.32587
420.00	0.307591
425.00	0.293824
430.00	0.327042
435.00	0.332793
440.00	0.303985
445.00	0.292366
450.00	0.283699
455.00	0.246386
460.00	0.229796
465.00	0.231857
470.00	0.244443
475.00	0.246827
480.00	0.21499
485.00	0.203328
490.00	0.194621
495.00	0.181419
500.00	0.171326
505.00	0.12021
510.00	0.122498
515.00	0.113825
520.00	0.0845568
525.00	0.0921985
530.00	0.127693
535.00	0.181102
540.00	0.209495
545.00	0.184074
550.00	0.197861
555.00	0.167344
560.00	0.164918
565.00	0.154686
570.00	0.122226
575.00	0.114475
580.00	0.143271
585.00	0.162032
590.00	0.182495
595.00	0.160669
600.00	0.16517
605.00	0.19784
610.00	0.234396
615.00	0.249411
620.00	0.294225
625.00	0.285371
630.00	0.2935
635.00	0.324962
640.00	0.338969
645.00	0.338161
650.00	0.358003
655.00	0.374966
660.00	0.346412
665.00	0.290308
670.00	0.296155
675.00	0.280848
680.00	0.27512
685.00	0.241348
690.00	0.25388
695.00	0.23654
700.00	0.254024
705.00	0.239353
710.00	0.230621
715.00	0.229916
720.00	0.227493
725.00	0.223524
730.00	0.212797
735.00	0.193306
740.00	0.198122
745.00	0.210504
750.00	0.259209
755.00	0.303937
760.00	0.315575
765.00	0.365398
770.00	0.353005
775.00	0.394613
780.00	0.381087
785.00	0.393058
790.00	0.377004
795.00	0.38223
800.00	0.377096
805.00	0.370687
810.00	0.336301
815.00	0.316085
820.00	0.319354
825.00	0.336605
830.00	0.284164
835.00	0.305828
840.00	0.246628
845.00	0.237168
850.00	0.210768
855.00	0.219203
860.00	0.193706
865.00	0.176124
870.00	0.17282
875.00	0.180578
880.00	0.215284
885.00	0.25725
890.00	0.245834
895.00	0.237348
900.00	0.249385
905.00	0.241438
910.00	0.24144
915.00	0.210142
920.00	0.193599
925.00	0.222531
930.00	0.226213
935.00	0.231314
940.00	0.183143
945.00	0.217592
950.00	0.210141
955.00	0.244573
960.00	0.246051
965.00	0.269738
970.00	0.299999
975.00	0.305771
980.00	0.307388
985.00	0.338356
990.00	0.330455
995.00	0.304563
1000.00	0.32061
1005.00	0.333264
1010.00	0.344652
1015.00	0.351325
1020.00	0.390419
1025.00	0.435441
1030.00	0.532301
1035.00	0.614109
1040.00	0.729769
1045.00	0.879471
1050.00	0.991846
1055.00	1.06973
1060.00	1.17649
1065.00	1.22697
1070.00	1.31265
1075.00	1.37634
1080.00	1.39968
1085.00	1.44215
1090.00	1.46606
1095.00	1.51173
1100.00	1.52689
1105.00	1.59241
1110.00	1.61829
1115.00	1.59418
1120.00	1.61183
1125.00	1.64113
1130.00	1.64962
1135.00	1.60807
1140.00	1.58051
1145.00	1.54945
1150.00	1.53133
1155.00	1.50161
1160.00	1.47397
1165.00	1.43031
1170.00	1.38565
1175.00	1.33383
1180.00	1.3024
1185.00	1.26069
1190.00	1.22227
1195.00	1.18857
1200.00	1.16451
1205.00	1.12318
1210.00	1.08688
1215.00	1.04437
1220.00	0.972126
1225.00	0.885645
1230.00	0.813178
1235.00	0.766738
1240.00	0.717787
1245.00	0.623651
1250.00	0.606001
1255.00	0.593692
1260.00	0.551315
1265.00	0.522118
1270.00	0.486898
1275.00	0.430159
1280.00	0.411289
1285.00	0.408615
1290.00	0.391005
1295.00	0.334913
1300.00	0.350608
1305.00	0.32449
1310.00	0.315293
1315.00	0.281975
1320.00	0.273452
1325.00	0.274724
1330.00	0.250829
1335.00	0.265095
1340.00	0.27078
1345.00	0.292888
1350.00	0.274331
1355.00	0.248686
1360.00	0.239915
1365.00	0.260638
1370.00	0.268558
1375.00	0.246173
1380.00	0.20367
1385.00	0.185986
1390.00	0.174542
1395.00	0.216111
1400.00	0.241898
1405.00	0.25974
1410.00	0.273115
1415.00	0.297672
1420.00	0.309043
1425.00	0.322853
1430.00	0.336177
1435.00	0.341014
1440.00	0.362359
1445.00	0.333277
1450.00	0.282063
1455.00	0.278897
1460.00	0.309137
1465.00	0.271963
1470.00	0.255498
1475.00	0.261249
1480.00	0.255693
1485.00	0.260529
1490.00	0.259517
1495.00	0.256817
1500.00	0.318776
1505.00	0.339662
1510.00	0.336996
1515.00	0.343539
1520.00	0.342274
1525.00	0.386745
1530.00	0.389208
1535.00	0.369067
1540.00	0.375087
1545.00	0.355464
1550.00	0.320812
1555.00	0.300356
1560.00	0.320401
1565.00	0.331287
1570.00	0.275801
1575.00	0.309927
1580.00	0.310235
1585.00	0.300675
1590.00	0.291176
1595.00	0.300513
1600.00	0.285665
1605.00	0.288398
1610.00	0.262242
1615.00	0.299512
1620.00	0.316064
1625.00	0.291612
1630.00	0.3018
1635.00	0.292189
1640.00	0.264758
1645.00	0.27316
1650.00	0.309339
1655.00	0.33564
1660.00	0.327116
1665.00	0.291722
1670.00	0.334093
1675.00	0.323935
1680.00	0.327314
1685.00	0.339297
1690.00	0.352765
1695.00	0.338057
1700.00	0.351649
1705.00	0.300387
1710.00	0.317746
1715.00	0.353938
1720.00	0.374884
1725.00	0.379428
1730.00	0.375468
1735.00	0.413936
1740.00	0.448558
1745.00	0.460937
1750.00	0.437201
1755.00	0.402423
1760.00	0.367547
1765.00	0.360304
1770.00	0.356468
1775.00	0.336919
1780.00	0.34973
1785.00	0.341586
1790.00	0.336045
1795.00	0.335529
1800.00	0.338642
1805.00	0.303884
1810.00	0.297641
1815.00	0.296495
1820.00	0.276682
1825.00	0.274949
1830.00	0.294851
1835.00	0.30561
1840.00	0.291146
1845.00	0.271869
1850.00	0.284925
1855.00	0.320822
1860.00	0.296788
1865.00	0.280524
1870.00	0.311495
1875.00	0.301808
1880.00	0.296668
1885.00	0.309033
1890.00	0.287967
1895.00	0.304779
1900.00	0.293976
1905.00	0.321813
1910.00	0.320038
1915.00	0.290717
1920.00	0.279531
1925.00	0.264992
1930.00	0.290362
1935.00	0.310512
1940.00	0.314338
1945.00	0.305262
1950.00	0.306036
1955.00	0.325513
1960.00	0.354668
1965.00	0.357656
1970.00	0.368394
1975.00	0.36822
1980.00	0.390422
1985.00	0.333494
1990.00	0.314453
1995.00	0.306259
2000.00	0.284576
2005.00	0.290996
2010.00	0.321814
2015.00	0.333453
2020.00	0.351083
2025.00	0.402721
2030.00	0.467081
2035.00	0.559883
2040.00	0.678282
2045.00	0.778581
2050.00	0.865274
2055.00	0.917362
2060.00	1.00001
2065.00	1.05651
2070.00	1.11094
2075.00	1.1635
2080.00	1.18219
2085.00	1.22763
2090.00	1.25868
2095.00	1.26696
2100.00	1.31286
2105.00	1.33271
2110.00	1.33537
2115.00	1.32346
2120.00	1.3494
2125.00	1.35845
2130.00	1.37463
2135.00	1.38025
2140.00	1.41125
2145.00	1.42126
2150.00	1.38734
2155.00	1.38633
2160.00	1.36485
2165.00	1.31511
2170.00	1.2784
2175.00	1.24177
2180.00	1.21597
2185.00	1.17933
2190.00	1.1714
2195.00	1.16157
2200.00	1.0794
2205.00	1.02869
2210.00	0.955335
2215.00	0.894679
2220.00	0.847243
2225.00	0.801868
2230.00	0.737778
2235.00	0.681886
2240.00	0.633372
2245.00	0.60849
2250.00	0.547641
2255.00	0.534908
2260.00	0.555644
2265.00	0.52512
2270.00	0.525371
2275.00	0.516654
2280.00	0.525801
2285.00	0.479481
2290.00	0.417224
2295.00	0.417534
2300.00	0.412446
2305.00	0.392665
2310.00	0.386487
2315.00	0.39613
2320.00	0.423589
2325.00	0.404482
2330.00	0.411431
2335.00	0.405166
2340.00	0.412047
2345.00	0.363688
2350.00	0.360408
2355.00	0.327944
2360.00	0.35149
2365.00	0.403982
2370.00	0.39399
2375.00	0.409143
2380.00	0.410261
2385.00	0.34956
2390.00	0.32623
2395.00	0.313281
2400.00	0.303416
2405.00	0.296326
2410.00	0.301571
2415.00	0.234748
2420.00	0.222005
2425.00	0.23647
2430.00	0.247701
2435.00	0.217565
2440.00	0.198491
2445.00	0.243926
2450.00	0.261565
2455.00	0.24614
2460.00	0.24746
2465.00	0.230763
2470.00	0.255979
2475.00	0.267047
2480.00	0.264488
2485.00	0.298851
2490.00	0.300267
2495.00	0.303329
2500.00	0.304296
2505.00	0.265818
2510.00	0.283951
2515.00	0.267182
2520.00	0.265504
2525.00	0.30066
2530.00	0.270594
2535.00	0.265892
2540.00	0.301009
2545.00	0.33798
2550.00	0.340848
2555.00	0.293349
2560.00	0.304257
2565.00	0.293506
2570.00	0.32765
2575.00	0.357486
2580.00	0.373606
2585.00	0.35592
2590.00	0.296182
2595.00	0.321116
2600.00	0.327459
2605.00	0.324225
2610.00	0.321314
2615.00	0.329426
2620.00	0.302743
2625.00	0.317184
2630.00	0.326603
2635.00	0.345812
2640.00	0.331799
2645.00	0.330814
2650.00	0.336187
2655.00	0.324032
2660.00	0.363172
2665.00	0.381407
2670.00	0.361152
2675.00	0.329508
2680.00	0.336801
2685.00	0.344258
2690.00	0.333978
2695.00	0.340824
2700.00	0.336253
2705.00	0.335717
2710.00	0.349543
2715.00	0.324426
2720.00	0.298243
2725.00	0.290776
2730.00	0.288527
2735.00	0.296341
2740.00	0.302478
2745.00	0.284751
2750.00	0.296519
2755.00	0.29459
2760.00	0.308057
2765.00	0.29782
2770.00	0.265355
2775.00	0.252234
2780.00	0.265465
2785.00	0.304202
2790.00	0.290774
2795.00	0.291208
2800.00	0.294282
2805.00	0.313146
2810.00	0.354269
2815.00	0.356402
2820.00	0.356534
2825.00	0.359335
2830.00	0.380637
2835.00	0.347044
2840.00	0.332014
2845.00	0.305073
2850.00	0.301395
2855.00	0.286458
2860.00	0.287324
2865.00	0.277372
2870.00	0.310447
2875.00	0.270459
2880.00	0.258616
2885.00	0.252429
2890.00	0.256698
2895.00	0.249808
2900.00	0.270436
2905.00	0.289002
2910.00	0.279776
2915.00	0.272367
2920.00	0.225456
2925.00	0.223479
2930.00	0.207391
2935.00	0.198278
2940.00	0.215116
2945.00	0.190027
2950.00	0.154927
2955.00	0.153743
2960.00	0.164304
2965.00	0.196165
2970.00	0.215003
2975.00	0.240901
2980.00	0.256159
2985.00	0.284201
2990.00	0.278138
2995.00	0.269999
3000.00	0.306494
3005.00	0.311616
3010.00	0.320698
3015.00	0.329766
3020.00	0.337927
3025.00	0.408767
3030.00	0.498457
3035.00	0.615844
3040.00	0.769785
3045.00	0.902071
3050.00	0.998772
3055.00	1.06702
3060.00	1.1669
3065.00	1.20761
3070.00	1.28091
3075.00	1.3281
3080.00	1.35895
3085.00	1.41622
3090.00	1.46955
3095.00	1.50056
3100.00	1.53384
3105.00	1.60313
3110.00	1.62883
3115.00	1.65196
3120.00	1.60302
3125.00	1.59117
3130.00	1.6136
3135.00	1.6302
3140.00	1.60669
3145.00	1.63114
3150.00	1.57624
3155.00	1.55991
3160.00	1.52644
3165.00	1.51509
3170.00	1.48879
3175.00	1.4347
3180.00	1.41912
3185.00	1.39525
3190.00	1.36125
3195.00	1.3074
3200.00	1.2643
3205.00	1.20226
3210.00	1.16252
3215.00	1.09009
3220.00	1.02132
3225.00	0.976427
3230.00	0.902036
3235.00	0.839556
3240.00	0.794055
3245.00	0.753104
3250.00	0.718931
3255.00	0.68281
3260.00	0.640463
3265.00	0.579994
3270.00	0.547929
3275.00	0.511916
3280.00	0.471456
3285.00	0.435937
3290.00	0.444212
3295.00	0.431091
3300.00	0.400502
3305.00	0.373866
3310.00	0.341845
3315.00	0.346116
3320.00	0.344593
3325.00	0.3468
3330.00	0.356834
3335.00	0.351557
3340.00	0.345913
3345.00	0.323842
3350.00	0.322758
3355.00	0.299425
3360.00	0.283791
3365.00	0.287607
3370.00	0.298195
3375.00	0.335448
3380.00	0.346618
3385.00	0.383499
3390.00	0.394336
3395.00	0.373682
3400.00	0.364037
3405.00	0.325845
3410.00	0.319195
3415.00	0.298007
3420.00	0.276255
3425.00	0.26115
3430.00	0.256498
3435.00	0.249628
3440.00	0.241657
3445.00	0.230906
3450.00	0.232855
3455.00	0.214041
3460.00	0.210523
3465.00	0.224348
3470.00	0.190287
3475.00	0.189145
3480.00	0.142507
3485.00	0.134516
3490.00	0.166674
3495.00	0.179518
3500.00	0.151729
3505.00	0.141922
3510.00	0.131307
3515.00	0.0922417
3520.00	0.0848061
3525.00	0.0763255
3530.00	0.101782
3535.00	0.068352
3540.00	0.0686711
3545.00	0.0787956
3550.00	0.0825419
3555.00	0.0698162
3560.00	0.0834034
3565.00	0.101892
3570.00	0.0997513
3575.00	0.086199
3580.00	0.0579046
3585.00	0.0860974
3590.00	0.0944792
3595.00	0.119014
3600.00	0.146462
3605.00	0.140759
3610.00	0.16782
3615.00	0.171607
3620.00	0.161601
3625.00	0.165115
3630.00	0.147709
3635.00	0.196433
3640.00	0.168741
3645.00	0.186745
3650.00	0.194899
3655.00	0.169149
3660.00	0.154023
3665.00	0.152035
3670.00	0.16366
3675.00	0.153554
3680.00	0.175759
3685.00	0.171598
3690.00	0.161592
3695.00	0.14901
3700.00	0.136792
3705.00	0.136527
3710.00	0.1345
3715.00	0.129993
3720.00	0.14114
3725.00	0.150278
3730.00	0.164762
3735.00	0.148285
3740.00	0.165651
3745.00	0.149981
3750.00	0.177014
3755.00	0.177199
3760.00	0.181836
3765.00	0.200319
3770.00	0.19549
3775.00	0.204558
3780.00	0.215403
3785.00	0.223374
3790.00	0.23502
3795.00	0.260704
3800.00	0.255203
3805.00	0.215374
3810.00	0.238551
3815.00	0.195916
3820.00	0.20673
3825.00	0.222723
3830.00	0.221914
3835.00	0.202405
3840.00	0.205417
3845.00	0.184875
3850.00	0.177119
3855.00	0.166561
3860.00	0.168685
3865.00	0.159866
3870.00	0.170708
3875.00	0.159897
3880.00	0.148379
3885.00	0.146061
3890.00	0.135926
3895.00	0.0919278
3900.00	0.103304
3905.00	0.109965
3910.00	0.0685625
3915.00	0.107315
3920.00	0.0965837
3925.00	0.0583079
3930.00	0.0524771
3935.00	0.033815
3940.00	0.0214905
3945.00	0.0434874
3950.00	0.0453988
3955.00	0.0864679
3960.00	0.106439
3965.00	0.0949004
3970.00	0.0836218
3975.00	0.0520079
3980.00	0.019084
3985.00	0.0511588
3990.00	0.0415714
3995.00	0.0445687
4000.00	0.0642577
4005.00	0.0766122
4010.00	0.0823654
4015.00	0.102746
4020.00	0.131821
4025.00	0.183922
4030.00	0.3113
4035.00	0.434883
4040.00	0.521962
4045.00	0.645941
4050.00	0.788824
4055.00	0.903109
4060.00	1.01312
4065.00	1.08083
4070.00	1.13104
4075.00	1.20484
4080.00	1.19435
4085.00	1.2663
4090.00	1.28991
4095.00	1.29953
4100.00	1.36007
4105.00	1.38235
4110.00	1.39346
4115.00	1.41419
4120.00	1.40871
4125.00	1.41182
4130.00	1.41462
4135.00	1.40283
4140.00	1.39848
4145.00	1.35253
4150.00	1.34606
4155.00	1.34381
4160.00	1.33999
4165.00	1.34014
4170.00	1.32596
4175.00	1.3123
4180.00	1.32774
4185.00	1.30675
4190.00	1.26998
4195.00	1.23599
4200.00	1.20718
4205.00	1.17858
4210.00	1.09649
4215.00	1.01278
4220.00	0.924019
4225.00	0.863811
4230.00	0.788162
4235.00	0.705768
4240.00	0.657549
4245.00	0.638297
4250.00	0.575362
4255.00	0.551809
4260.00	0.530611
4265.00	0.551777
4270.00	0.49481
4275.00	0.485572
4280.00	0.413764
4285.00	0.41263
4290.00	0.382099
4295.00	0.388604
4300.00	0.352426
4305.00	0.344012
4310.00	0.314083
4315.00	0.301455
4320.00	0.326755
4325.00	0.276194
4330.00	0.272721
4335.00	0.215937
4340.00	0.212229
4345.00	0.1919
4350.00	0.17271
4355.00	0.193
4360.00	0.149554
4365.00	0.131915
4370.00	0.109781
4375.00	0.104169
4380.00	0.0740773
4385.00	0.040735
4390.00	0.0509702
4395.00	0.0673363
4400.00	0.0740171
4405.00	0.102387
4410.00	0.118083
4415.00	0.0857059
4420.00	0.102176
4425.00	0.0740721
4430.00	0.0818679
4435.00	0.121079
4440.00	0.0857192
4445.00	0.0547899
4450.00	0.0171163
4455.00	-0.00158693
4460.00	-0.00232253
4465.00	0.0175842
4470.00	0.0721663
4475.00	0.0801527
4480.00	0.112381
4485.00	0.0868339
4490.00	0.0951421
4495.00	0.0641648
4500.00	0.0407568
4505.00	0.0599327
4510.00	0.0601995
4515.00	0.0711712
4520.00	0.0649483
4525.00	0.0924367
4530.00	0.121648
4535.00	0.118426
4540.00	0.119998
4545.00	0.150924
4550.00	0.177864
4555.00	0.202109
4560.00	0.160435
4565.00	0.147969
4570.00	0.111709
4575.00	0.0907006
4580.00	0.0852077
4585.00	0.14197
4590.00	0.124196
4595.00	0.135923
4600.00	0.114282
4605.00	0.0912277
4610.00	0.0508046
4615.00	0.0305211
4620.00	0.0167375
4625.00	0.00790936
4630.00	-0.00182452
4635.00	-0.00969072
4640.00	0.0100585
4645.00	-0.0124104
4650.00	-0.0353153
4655.00	-0.0344667
4660.00	-0.0292314
4665.00	-0.0334626
4670.00	-0.0649938
4675.00	-0.04508
4680.00	-0.0513036
4685.00	-0.0899936
4690.00	-0.0881486
4695.00	-0.0775452
4700.00	-0.101091
4705.00	-0.0963476
4710.00	-0.109965
4715.00	-0.0569362
4720.00	-0.0512426
4725.00	-0.0613214
4730.00	-0.0686036
4735.00	-0.0331258
4740.00	-0.0378619
4745.00	-0.0582217
4750.00	-0.0604482
4755.00	-0.0499319
4760.00	-0.061036
4765.00	-0.0254207
4770.00	0.0128932
4775.00	0.0223354
4780.00	0.0460364
4785.00	0.0637901
4790.00	0.0386309
4795.00	0.0338735
4800.00	0.0367463
4805.00	0.0241287
4810.00	0.025293
4815.00	0.0379667
4820.00	0.0547388
4825.00	0.0474763
4830.00	0.0552488
4835.00	0.0541954
4840.00	0.0505645
4845.00	0.0472966
4850.00	0.0613471
4855.00	0.0802527
4860.00	0.0820646
4865.00	0.0693867
4870.00	0.0651309
4875.00	0.0702436
4880.00	0.0542763
4885.00	0.0318571
4890.00	0.0519231
4895.00	0.0494136
4900.00	0.0480494
4905.00	0.0262529
4910.00	0.0182618
4915.00	0.0244843
4920.00	0.01041
4925.00	0.0522952
4930.00	0.0703173
4935.00	0.0802772
4940.00	0.0481035
4945.00	0.0289844
4950.00	0.0493377
4955.00	0.026518
4960.00	0.0524836
4965.00	0.0472353
4970.00	0.082755
4975.00	0.0252933
4980.00	-0.001382
4985.00	0.0246907
4990.00	-0.00729005
4995.00	0.0023819
5000.00	0.0388098
5005.00	0.0599691
5010.00	0.0334034
5015.00	0.030063
5020.00	0.0655114
5025.00	0.111724
5030.00	0.143477
5035.00	0.240022
5040.00	0.350164
5045.00	0.439455
5050.00	0.530548
5055.00	0.642937
5060.00	0.733357
5065.00	0.790588
5070.00	0.834942
5075.00	0.870389
5080.00	0.918388
5085.00	0.97232
5090.00	1.04053
5095.00	1.07062
5100.00	1.11559
5105.00	1.12208
5110.00	1.14938
5115.00	1.18647
5120.00	1.20018
5125.00	1.1839
5130.00	1.20413
5135.00	1.23127
5140.00	1.26107
5145.00	1.2709
5150.00	1.26096
5155.00	1.26275
5160.00	1.22858
5165.00	1.21751
5170.00	1.17535
5175.00	1.14814
5180.00	1.11918
5185.00	1.09043
5190.00	1.04399
5195.00	0.971785
5200.00	0.919321
5205.00	0.880152
5210.00	0.841323
5215.00	0.79654
5220.00	0.744609
5225.00	0.671937
5230.00	0.640515
5235.00	0.543374
5240.00	0.500663
5245.00	0.455962
5250.00	0.396951
5255.00	0.376931
5260.00	0.331189
5265.00	0.296282
5270.00	0.275596
5275.00	0.239094
5280.00	0.222339
5285.00	0.18669
5290.00	0.146558
5295.00	0.115805
5300.00	0.0863388
5305.00	0.0920136
5310.00	0.0613492
5315.00	0.00513375
5320.00	-0.00342827
5325.00	-0.0334915
5330.00	-0.0516054
5335.00	-0.0866881
5340.00	-0.0833851
5345.00	-0.0509006
5350.00	-0.0449162
5355.00	-0.0529447
5360.00	-0.0610647
5365.00	-0.0782099
5370.00	-0.104372
5375.00	-0.0867805
5380.00	-0.0906226
5385.00	-0.0851375
5390.00	-0.108818
5395.00	-0.120294
5400.00	-0.147613
5405.00	-0.134641
5410.00	-0.132802
5415.00	-0.157977
5420.00	-0.200308
5425.00	-0.24735
5430.00	-0.261964
5435.00	-0.298368
5440.00	-0.293571
5445.00	-0.301775
5450.00	-0.327938
5455.00	-0.316607
5460.00	-0.33771
5465.00	-0.349548
5470.00	-0.376299
5475.00	-0.375335
5480.00	-0.364631
5485.00	-0.386297
5490.00	-0.336041
5495.00	-0.34268
5500.00	-0.345973
5505.00	-0.350724
5510.00	-0.383618
5515.00	-0.355094
5520.00	-0.341942
5525.00	-0.359617
5530.00	-0.35585
5535.00	-0.323842
5540.00	-0.334384
5545.00	-0.292897
5550.00	-0.294013
5555.00	-0.307538
5560.00	-0.295564
5565.00	-0.324137
5570.00	-0.344487
5575.00	-0.363696
5580.00	-0.361309
5585.00	-0.365422
5590.00	-0.359285
5595.00	-0.35734
5600.00	-0.394938
5605.00	-0.363493
5610.00	-0.385273
5615.00	-0.373574
5620.00	-0.409549
5625.00	-0.407049
5630.00	-0.420002
5635.00	-0.406619
5640.00	-0.430346
5645.00	-0.424872
5650.00	-0.421734
5655.00	-0.406389
5660.00	-0.389002
5665.00	-0.405548
5670.00	-0.348002
5675.00	-0.348973
5680.00	-0.375782
5685.00	-0.351618
5690.00	-0.340602
5695.00	-0.343208
5700.00	-0.350025
5705.00	-0.344534
5710.00	-0.369999
5715.00	-0.370559
5720.00	-0.379112
5725.00	-0.359087
5730.00	-0.39651
5735.00	-0.357754
5740.00	-0.365799
5745.00	-0.347105
5750.00	-0.346377
5755.00	-0.357349
5760.00	-0.365434
5765.00	-0.387914
5770.00	-0.39026
5775.00	-0.378063
5780.00	-0.357248
5785.00	-0.392173
5790.00	-0.39767
5795.00	-0.434813
5800.00	-0.482549
5805.00	-0.450392
5810.00	-0.423238
5815.00	-0.424735
5820.00	-0.398359
5825.00	-0.408603
5830.00	-0.378475
5835.00	-0.364773
5840.00	-0.36675
5845.00	-0.348856
5850.00	-0.337222
5855.00	-0.382197
5860.00	-0.368124
5865.00	-0.384969
5870.00	-0.40639
5875.00	-0.43014
5880.00	-0.449727
5885.00	-0.46646
5890.00	-0.435912
5895.00	-0.441507
5900.00	-0.452802
5905.00	-0.423619
5910.00	-0.384834
5915.00	-0.358871
5920.00	-0.333716
5925.00	-0.342376
5930.00	-0.309927
5935.00	-0.325437
5940.00	-0.299154
5945.00	-0.29875
5950.00	-0.290338
5955.00	-0.283662
5960.00	-0.279441
5965.00	-0.315887
5970.00	-0.329907
5975.00	-0.360411
5980.00	-0.395914
5985.00	-0.40998
5990.00	-0.432477
5995.00	-0.403538
6000.00	-0.462451
6005.00	-0.416206
6010.00	-0.426454
6015.00	-0.411532
6020.00	-0.383793
6025.00	-0.337365
6030.00	-0.26428
6035.00	-0.166308
6040.00	-0.0888653
6045.00	0.0166051
6050.00	0.12226
6055.00	0.232552
6060.00	0.349701
6065.00	0.431884
6070.00	0.520157
6075.00	0.573668
6080.00	0.623616
6085.00	0.642636
6090.00	0.648127
6095.00	0.676321
6100.00	0.737467
6105.00	0.794287
6110.00	0.841849
6115.00	0.860508
6120.00	0.854943
6125.00	0.83831
6130.00	0.820656
6135.00	0.791354
6140.00	0.794494
6145.00	0.746345
6150.00	0.75488
6155.00	0.737521
6160.00	0.729052
6165.00	0.743788
6170.00	0.732904
6175.00	0.71506
6180.00	0.691846
6185.00	0.63697
6190.00	0.567013
6195.00	0.5121
6200.00	0.455524
6205.00	0.410866
6210.00	0.399291
6215.00	0.327168
6220.00	0.284614
6225.00	0.198917
6230.00	0.0994333
6235.00	0.00900349
6240.00	-0.00799416
6245.00	-0.0733725
6250.00	-0.144733
6255.00	-0.214324
6260.00	-0.252809
6265.00	-0.264194
6270.00	-0.308424
6275.00	-0.295467
6280.00	-0.298115
6285.00	-0.321067
6290.00	-0.36587
6295.00	-0.400826
6300.00	-0.442125
6305.00	-0.397018
6310.00	-0.43512
6315.00	-0.500712
6320.00	-0.517713
6325.00	-0.541956
6330.00	-0.518167
6335.00	-0.486024
6340.00	-0.49734
6345.00	-0.518255
6350.00	-0.474478
6355.00	-0.486054
6360.00	-0.523301
6365.00	-0.514791
6370.00	-0.51697
6375.00	-0.499256
6380.00	-0.511931
6385.00	-0.517078
6390.00	-0.502931
6395.00	-0.505401
6400.00	-0.484373
6405.00	-0.491382
6410.00	-0.515576
6415.00	-0.528407
6420.00	-0.531013
6425.00	-0.527098
6430.00	-0.505688
6435.00	-0.490891
6440.00	-0.478468
6445.00	-0.464605
6450.00	-0.509362
6455.00	-0.534441
6460.00	-0.531972
6465.00	-0.522595
6470.00	-0.500741
6475.00	-0.495382
6480.00	-0.490558
6485.00	-0.489795
6490.00	-0.478375
6495.00	-0.493139
6500.00	-0.461711
6505.00	-0.470986
6510.00	-0.486488
6515.00	-0.472716
6520.00	-0.473737
6525.00	-0.481809
6530.00	-0.479237
6535.00	-0.500174
6540.00	-0.506497
6545.00	-0.530074
6550.00	-0.539667
6555.00	-0.500904
6560.00	-0.523251
6565.00	-0.530844
6570.00	-0.551091
6575.00	-0.582729
6580.00	-0.568276
6585.00	-0.588358
6590.00	-0.554563
6595.00	-0.584959
6600.00	-0.605161
6605.00	-0.599197
6610.00	-0.574154
6615.00	-0.569502
6620.00	-0.576941
6625.00	-0.581848
6630.00	-0.606832
6635.00	-0.629318
6640.00	-0.636142
6645.00	-0.647648
6650.00	-0.655321
6655.00	-0.660438
6660.00	-0.666832
6665.00	-0.652912
6670.00	-0.651116
6675.00	-0.641451
6680.00	-0.640801
6685.00	-0.650947
6690.00	-0.665444
6695.00	-0.670444
6700.00	-0.686569
6705.00	-0.700187
6710.00	-0.713338
6715.00	-0.717125
6720.00	-0.718744
6725.00	-0.746136
6730.00	-0.785098
6735.00	-0.794229
6740.00	-0.764887
6745.00	-0.734007
6750.00	-0.687435
6755.00	-0.675032
6760.00	-0.633464
6765.00	-0.616621
6770.00	-0.596096
6775.00	-0.602664
6780.00	-0.595161
6785.00	-0.535645
6790.00	-0.572404
6795.00	-0.541993
6800.00	-0.56202
6805.00	-0.563053
6810.00	-0.587234
6815.00	-0.583062
6820.00	-0.568577
6825.00	-0.555539
6830.00	-0.573318
6835.00	-0.556229
6840.00	-0.57215
6845.00	-0.57843
6850.00	-0.578716
6855.00	-0.552145
6860.00	-0.547011
6865.00	-0.556699
6870.00	-0.531435
6875.00	-0.556095
6880.00	-0.553249
6885.00	-0.529224
6890.00	-0.539797
6895.00	-0.53232
6900.00	-0.52112
6905.00	-0.52356
6910.00	-0.456895
6915.00	-0.438929
6920.00	-0.38341
6925.00	-0.386207
6930.00	-0.370838
6935.00	-0.357006
6940.00	-0.352605
6945.00	-0.365637
6950.00	-0.367528
6955.00	-0.347767
6960.00	-0.321039
6965.00	-0.305032
6970.00	-0.313878
6975.00	-0.302164
6980.00	-0.271948
6985.00	-0.301094
6990.00	-0.320171
6995.00	-0.33108
7000.00	-0.374881
7005.00	-0.382108
7010.00	-0.368043
7015.00	-0.350913
7020.00	-0.353382
7025.00	-0.319832
7030.00	-0.236874
7035.00	-0.113026
7040.00	0.0163235
7045.00	0.124689
7050.00	0.211487
7055.00	0.331637
7060.00	0.365545
7065.00	0.440778
7070.00	0.498649
7075.00	0.569514
7080.00	0.608252
7085.00	0.667263
7090.00	0.734681
7095.00	0.786414
7100.00	0.817771
7105.00	0.838837
7110.00	0.910561
7115.00	0.947389
7120.00	0.950128
7125.00	0.950805
7130.00	0.960357
7135.00	0.956433
7140.00	0.949325
7145.00	0.967968
7150.00	0.978487
7155.00	0.965596
7160.00	0.953994
7165.00	0.932821
7170.00	0.903034
7175.00	0.859234
7180.00	0.818025
7185.00	0.787198
7190.00	0.758558
7195.00	0.739937
7200.00	0.720495
7205.00	0.689583
7210.00	0.645665
7215.00	0.57305
7220.00	0.544363
7225.00	0.457732
7230.00	0.389601
7235.00	0.348852
7240.00	0.255838
7245.00	0.156028
7250.00	0.0921331
7255.00	0.0748711
7260.00	0.0647011
7265.00	0.0546538
7270.00	-0.00983501
7275.00	9.14397e-005
7280.00	-0.0410553
7285.00	-0.0449984
7290.00	-0.0565958
7295.00	-0.0509363
7300.00	-0.0726715
7305.00	-0.0913389
7310.00	-0.116188
7315.00	-0.111724
7320.00	-0.0871369
7325.00	-0.0972034
7330.00	-0.0731744
7335.00	-0.0756942
7340.00	-0.109262
7345.00	-0.114433
7350.00	-0.187054
7355.00	-0.228266
7360.00	-0.239423
7365.00	-0.234261
7370.00	-0.219777
7375.00	-0.226417
7380.00	-0.230604
7385.00	-0.240633
7390.00	-0.24161
7395.00	-0.246066
7400.00	-0.268857
7405.00	-0.255386
7410.00	-0.224481
7415.00	-0.231545
7420.00	-0.226276
7425.00	-0.224218
7430.00	-0.22773
7435.00	-0.168291
7440.00	-0.199754
7445.00	-0.225388
7450.00	-0.210003
7455.00	-0.242661
7460.00	-0.2175
7465.00	-0.182336
7470.00	-0.173939
7475.00	-0.169066
7480.00	-0.189719
7485.00	-0.191316
7490.00	-0.16503
7495.00	-0.167307
7500.00	-0.189926
7505.00	-0.228168
7510.00	-0.223237
7515.00	-0.232214
7520.00	-0.29395
7525.00	-0.243092
7530.00	-0.261709
7535.00	-0.266838
7540.00	-0.256252
7545.00	-0.251195
7550.00	-0.240385
7555.00	-0.253907
7560.00	-0.238353
7565.00	-0.258338
7570.00	-0.299577
7575.00	-0.270513
7580.00	-0.270291
7585.00	-0.252205
7590.00	-0.249341
7595.00	-0.269122
7600.00	-0.249364
7605.00	-0.258411
7610.00	-0.293382
7615.00	-0.309653
7620.00	-0.317142
7625.00	-0.294371
7630.00	-0.290868
7635.00	-0.305602
7640.00	-0.259839
7645.00	-0.238326
7650.00	-0.215388
7655.00	-0.233198
7660.00	-0.261747
7665.00	-0.274027
7670.00	-0.254673
7675.00	-0.244409
7680.00	-0.241431
7685.00	-0.228019
7690.00	-0.229363
7695.00	-0.207321
7700.00	-0.202687
7705.00	-0.208352
7710.00	-0.22776
7715.00	-0.237179
7720.00	-0.217933
7725.00	-0.214025
7730.00	-0.24002
7735.00	-0.268782
7740.00	-0.249952
7745.00	-0.249103
7750.00	-0.24029
7755.00	-0.238618
7760.00	-0.238008
7765.00	-0.269654
7770.00	-0.258785
7775.00	-0.276727
7780.00	-0.236534
7785.00	-0.276376
7790.00	-0.312233
7795.00	-0.307839
7800.00	-0.337867
7805.00	-0.32912
7810.00	-0.341817
7815.00	-0.331782
7820.00	-0.337058
7825.00	-0.311401
7830.00	-0.31335
7835.00	-0.283803
7840.00	-0.295666
7845.00	-0.300977
7850.00	-0.347789
7855.00	-0.361302
7860.00	-0.304603
7865.00	-0.320646
7870.00	-0.279638
7875.00	-0.264195
7880.00	-0.235987
7885.00	-0.207022
7890.00	-0.180954
7895.00	-0.131558
7900.00	-0.139866
7905.00	-0.141082
7910.00	-0.154697
7915.00	-0.192885
7920.00	-0.214734
7925.00	-0.227244
7930.00	-0.202731
7935.00	-0.187824
7940.00	-0.207496
7945.00	-0.180486
7950.00	-0.182112
7955.00	-0.188047
7960.00	-0.203225
7965.00	-0.200789
7970.00	-0.183393
7975.00	-0.210662
7980.00	-0.224474
7985.00	-0.193978
7990.00	-0.161165
7995.00	-0.196024
8000.00	-0.206827
8005.00	-0.221022
8010.00	-0.208757
8015.00	-0.223653
8020.00	-0.198605
8025.00	-0.172484
8030.00	-0.11231
8035.00	-0.0402668
8040.00	0.0782296
8045.00	0.157153
8050.00	0.308671
8055.00	0.433411
8060.00	0.542994
8065.00	0.663977
8070.00	0.736195
8075.00	0.82176
8080.00	0.872834
8085.00	0.938475
8090.00	1.00381
8095.00	1.03936
8100.00	1.11429
8105.00	1.14505
8110.00	1.18615
8115.00	1.17843
8120.00	1.23408
8125.00	1.20994
8130.00	1.21593
8135.00	1.2106
8140.00	1.23799
8145.00	1.23582
8150.00	1.20077
8155.00	1.23004
8160.00	1.22866
8165.00	1.20417
8170.00	1.18391
8175.00	1.16121
8180.00	1.15688
8185.00	1.12436
8190.00	1.07542
8195.00	0.993809
8200.00	0.957029
8205.00	0.915878
8210.00	0.850225
8215.00	0.784877
8220.00	0.730535
8225.00	0.64049
8230.00	0.607741
8235.00	0.561276
8240.00	0.529294
8245.00	0.48173
8250.00	0.476484
8255.00	0.393063
8260.00	0.328717
8265.00	0.285114
8270.00	0.280748
8275.00	0.265193
8280.00	0.251194
8285.00	0.202823
8290.00	0.211158
8295.00	0.18736
8300.00	0.190981
8305.00	0.199606
8310.00	0.172491
8315.00	0.174916
8320.00	0.210188
8325.00	0.197218
8330.00	0.222211
8335.00	0.196413
8340.00	0.180349
8345.00	0.212394
8350.00	0.175057
8355.00	0.111048
8360.00	0.129455
8365.00	0.112933
8370.00	0.101639
8375.00	0.11115
8380.00	0.0910919
8385.00	0.0292193
8390.00	0.0155659
8395.00	0.0175865
8400.00	0.0685912
8405.00	0.0492119
8410.00	0.0129904
8415.00	0.0161629
8420.00	-0.0131766
8425.00	0.00155552
8430.00	0.0103429
8435.00	0.00394286
8440.00	0.0124915
8445.00	0.0300226
8450.00	0.0136059
8455.00	0.0122453
8460.00	0.000289225
8465.00	0.00473178
8470.00	0.0337703
8475.00	0.0429134
8480.00	0.0296791
8485.00	-0.00190622
8490.00	-0.0017156
8495.00	0.00113885
8500.00	0.0153337
8505.00	0.0656694
8510.00	0.0877199
8515.00	0.103988
8520.00	0.0810692
8525.00	0.0962139
8530.00	0.133096
8535.00	0.127835
8540.00	0.151718
8545.00	0.152643
8550.00	0.176728
8555.00	0.211818
8560.00	0.204051
8565.00	0.152345
8570.00	0.14516
8575.00	0.128855
8580.00	0.131173
8585.00	0.157404
8590.00	0.152395
8595.00	0.191708
8600.00	0.186846
8605.00	0.186941
8610.00	0.162881
8615.00	0.13139
8620.00	0.128983
8625.00	0.0990929
8630.00	0.0739806
8635.00	0.0370708
8640.00	0.0512496
8645.00	0.0604334
8650.00	0.0490243
8655.00	0.0512762
8660.00	0.0264741
8665.00	0.0282982
8670.00	0.0397771
8675.00	0.0715711
8680.00	0.073357
8685.00	0.0910615
8690.00	0.0730124
8695.00	0.0898571
8700.00	0.11396
8705.00	0.141913
8710.00	0.142925
8715.00	0.148307
8720.00	0.160305
8725.00	0.176469
8730.00	0.157034
8735.00	0.136859
8740.00	0.122279
8745.00	0.119888
8750.00	0.128468
8755.00	0.134401
8760.00	0.133481
8765.00	0.152328
8770.00	0.155875
8775.00	0.149231
8780.00	0.121787
8785.00	0.0890399
8790.00	0.106965
8795.00	0.135617
8800.00	0.124738
8805.00	0.114947
8810.00	0.120444
8815.00	0.121814
8820.00	0.114999
8825.00	0.0972387
8830.00	0.0946692
8835.00	0.10756
8840.00	0.108429
8845.00	0.0797006
8850.00	0.0565276
8855.00	0.0866466
8860.00	0.0860306
8865.00	0.0711675
8870.00	0.0363276
8875.00	0.0425321
8880.00	0.00608425
8885.00	0.000110057
8890.00	0.0233507
8895.00	0.0532102
8900.00	0.0398406
8905.00	0.0635796
8910.00	0.0804733
8915.00	0.0661659
8920.00	0.0264604
8925.00	0.0211315
8930.00	0.0243841
8935.00	0.0085313
8940.00	0.00588958
8945.00	0.00172344
8950.00	0.00959975
8955.00	0.0166884
8960.00	0.0221739
8965.00	0.00475354
8970.00	0.0114325
8975.00	-0.0102795
8980.00	-0.028926
8985.00	-0.00814753
8990.00	0.0114474
8995.00	0.0541231
9000.00	0.0227763
9005.00	0.0079785
9010.00	0.0331152
9015.00	0.0289094
9020.00	0.0591073
9025.00	0.107749
9030.00	0.193558
9035.00	0.30924
9040.00	0.461647
9045.00	0.61491
9050.00	0.737643
9055.00	0.848104
9060.00	0.985078
9065.00	1.07974
9070.00	1.16851
9075.00	1.26003
9080.00	1.33614
9085.00	1.35724
9090.00	1.39769
9095.00	1.43588
9100.00	1.41303
9105.00	1.43896
9110.00	1.42026
9115.00	1.44279
9120.00	1.48094
9125.00	1.50008
9130.00	1.49405
9135.00	1.48416
9140.00	1.50208
9145.00	1.49943
9150.00	1.48721
9155.00	1.4619
9160.00	1.43465
9165.00	1.39493
9170.00	1.33503
9175.00	1.33567
9180.00	1.34161
9185.00	1.34249
9190.00	1.29946
9195.00	1.24016
9200.00	1.21183
9205.00	1.14789
9210.00	1.08049
9215.00	1.01984
9220.00	0.948264
9225.00	0.88295
9230.00	0.814329
9235.00	0.738262
9240.00	0.699313
9245.00	0.662471
9250.00	0.597118
9255.00	0.546349
9260.00	0.479194
9265.00	0.431275
9270.00	0.450748
9275.00	0.461119
9280.00	0.437365
9285.00	0.411514
9290.00	0.375728
9295.00	0.33279
9300.00	0.303982
9305.00	0.300413
9310.00	0.314192
9315.00	0.272936
9320.00	0.289462
9325.00	0.269459
9330.00	0.280074
9335.00	0.270846
9340.00	0.253599
9345.00	0.265799
9350.00	0.23922
9355.00	0.227818
9360.00	0.196987
9365.00	0.1755
9370.00	0.156161
9375.00	0.104773
9380.00	0.0942961
9385.00	0.0929151
9390.00	0.0639491
9395.00	0.0280425
9400.00	0.0207668
9405.00	0.0186901
9410.00	-0.00643057
9415.00	-0.0379821
9420.00	-0.0332896
9425.00	-0.0058147
9430.00	-0.0132819
9435.00	-0.0217909
9440.00	0.00363982
9445.00	0.0327876
9450.00	0.0232487
9455.00	0.0522242
9460.00	0.0335873
9465.00	-0.00822606
9470.00	-0.0118749
9475.00	0.00988134
9480.00	0.00710462
9485.00	0.0403774
9490.00	0.0551198
9495.00	0.0352991
9500.00	0.0335578
9505.00	0.0516651
9510.00	0.0384499
9515.00	-0.00116686
9520.00	-0.00909883
9525.00	-0.044855
9530.00	-0.0332152
9535.00	-0.0433081
9540.00	-0.0479202
9545.00	-0.0520711
9550.00	-0.0736929
9555.00	-0.0833152
9560.00	-0.0794551
9565.00	-0.0688267
9570.00	-0.0744642
9575.00	-0.0857979
9580.00	-0.0691695
9585.00	-0.0613582
9590.00	-0.0453852
9595.00	-0.0363752
9600.00	-0.0765581
9605.00	-0.0581708
9610.00	-0.0666624
9615.00	-0.114548
9620.00	-0.0861017
9625.00	-0.0926945
9630.00	-0.0977338
9635.00	-0.119261
9640.00	-0.120749
9645.00	-0.114934
9650.00	-0.091815
9655.00	-0.146128
9660.00	-0.117207
9665.00	-0.154672
9670.00	-0.153514
9675.00	-0.132797
9680.00	-0.124883
9685.00	-0.131175
9690.00	-0.13952
9695.00	-0.129145
9700.00	-0.131434
9705.00	-0.125445
9710.00	-0.136152
9715.00	-0.188715
9720.00	-0.235127
9725.00	-0.2295
9730.00	-0.214599
9735.00	-0.208342
9740.00	-0.206288
9745.00	-0.24826
9750.00	-0.276197
9755.00	-0.271829
9760.00	-0.283101
9765.00	-0.262839
9770.00	-0.258018
9775.00	-0.293029
9780.00	-0.299498
9785.00	-0.313368
9790.00	-0.32764
9795.00	-0.307396
9800.00	-0.309746
9805.00	-0.354786
9810.00	-0.358657
9815.00	-0.332628
9820.00	-0.34408
9825.00	-0.346338
9830.00	-0.345687
9835.00	-0.379085
9840.00	-0.363534
9845.00	-0.378155
9850.00	-0.413672
9855.00	-0.432222
9860.00	-0.453389
9865.00	-0.492114
9870.00	-0.509081
9875.00	-0.510042
9880.00	-0.520744
9885.00	-0.501758
9890.00	-0.489143
9895.00	-0.515349
9900.00	-0.535358
9905.00	-0.540846
9910.00	-0.570825
9915.00	-0.582603
9920.00	-0.552066
9925.00	-0.541574
9930.00	-0.516928
9935.00	-0.51621
9940.00	-0.545076
9945.00	-0.540649
9950.00	-0.539347
9955.00	-0.515818
[truncated: 56 more rows]
