# Supplementary material for: Abnormal developmental trajectory and vulnerability to cardiac arrhythmias in tetralogy of Fallot with DiGeorge syndrome
Source: Commun Biol. 2023 Sep 22;6:969. doi: 10.1038/s42003-023-05344-6 (PMC10516936; doi:10.1038/s42003-023-05344-6)
Supplement: Supplementary file 6 — Supplementary Data 3 [file 42003_2023_5344_MOESM6_ESM.zip › Supplementary Data3_CAS Measurement/Batch41/Control2_A2_4890/1B-wave.csv]

1B : V(t) = D'(t) / BackgroundImage *100
D'(t) = WaveFiltered Value( Pixel-Filter=(5 x 5) Tcnst-Filter=10)
average	1.00
frm num	2048
position	[55][79]
background	489.08
total pixel	25
time	value1
0.00	0
5.00	0.253537
10.00	0.491535
15.00	0.700008
20.00	0.927709
25.00	1.11056
30.00	1.30702
35.00	1.46911
40.00	1.65098
45.00	1.81793
50.00	2.01972
55.00	2.24058
60.00	2.53996
65.00	2.81757
70.00	3.15984
75.00	3.48424
80.00	3.83918
85.00	4.21833
90.00	4.63971
95.00	5.10647
100.00	5.54536
105.00	5.98534
110.00	6.45003
115.00	6.87888
120.00	7.31473
125.00	7.73236
130.00	8.11721
135.00	8.49548
140.00	8.90871
145.00	9.26181
150.00	9.61395
155.00	9.94968
160.00	10.2862
165.00	10.5931
170.00	10.8874
175.00	11.2054
180.00	11.4588
185.00	11.7238
190.00	11.9573
195.00	12.2002
200.00	12.409
205.00	12.5985
210.00	12.7536
215.00	12.8702
220.00	12.985
225.00	13.054
230.00	13.107
235.00	13.1761
240.00	13.1818
245.00	13.2278
250.00	13.2643
255.00	13.2734
260.00	13.2604
265.00	13.2454
270.00	13.2041
275.00	13.1628
280.00	13.1044
285.00	13.0167
290.00	12.9532
295.00	12.8651
300.00	12.7702
305.00	12.6594
310.00	12.6064
315.00	12.5079
320.00	12.4316
325.00	12.3081
330.00	12.2141
335.00	12.1434
340.00	12.0414
345.00	11.9487
350.00	11.8776
355.00	11.7727
360.00	11.6537
365.00	11.5262
370.00	11.4286
375.00	11.313
380.00	11.177
385.00	11.0661
390.00	10.9859
395.00	10.8794
400.00	10.777
405.00	10.7118
410.00	10.6311
415.00	10.493
420.00	10.4185
425.00	10.3181
430.00	10.2276
435.00	10.1282
440.00	10.0183
445.00	9.92676
450.00	9.85336
455.00	9.76113
460.00	9.65195
465.00	9.56514
470.00	9.48128
475.00	9.41236
480.00	9.32742
485.00	9.21418
490.00	9.09263
495.00	8.98978
500.00	8.87022
505.00	8.76426
510.00	8.66644
515.00	8.5694
520.00	8.52542
525.00	8.43185
530.00	8.36073
535.00	8.2591
540.00	8.1619
545.00	8.08669
550.00	8.0002
555.00	7.93216
560.00	7.85294
565.00	7.77919
570.00	7.67273
575.00	7.56466
580.00	7.47148
585.00	7.3778
590.00	7.32621
595.00	7.27159
600.00	7.18727
605.00	7.10648
610.00	7.03704
615.00	6.95818
620.00	6.8823
625.00	6.81237
630.00	6.77398
635.00	6.70261
640.00	6.63266
645.00	6.55499
650.00	6.45236
655.00	6.34528
660.00	6.2898
665.00	6.2644
670.00	6.17939
675.00	6.13559
680.00	6.06263
685.00	6.01333
690.00	5.94607
695.00	5.91169
700.00	5.87504
705.00	5.84041
710.00	5.76426
715.00	5.66137
720.00	5.59332
725.00	5.53779
730.00	5.49026
735.00	5.4156
740.00	5.34594
745.00	5.28489
750.00	5.2095
755.00	5.16209
760.00	5.10716
765.00	5.034
770.00	4.99514
775.00	4.91519
780.00	4.89149
785.00	4.87915
790.00	4.83534
795.00	4.79509
800.00	4.71878
805.00	4.69509
810.00	4.63124
815.00	4.56151
820.00	4.48975
825.00	4.47506
830.00	4.43567
835.00	4.38059
840.00	4.33429
845.00	4.28934
850.00	4.24317
855.00	4.18934
860.00	4.15807
865.00	4.09477
870.00	4.03779
875.00	3.98814
880.00	3.93856
885.00	3.91437
890.00	3.88361
895.00	3.86738
900.00	3.81842
905.00	3.77517
910.00	3.67655
915.00	3.64585
920.00	3.61332
925.00	3.58894
930.00	3.55392
935.00	3.51423
940.00	3.4695
945.00	3.44234
950.00	3.40316
955.00	3.36137
960.00	3.30903
965.00	3.2562
970.00	3.1923
975.00	3.13805
980.00	3.09741
985.00	3.07883
990.00	3.04166
995.00	2.99512
1000.00	2.97368
1005.00	2.94212
1010.00	2.93334
1015.00	2.95652
1020.00	2.9782
1025.00	2.98462
1030.00	2.9994
1035.00	2.97672
1040.00	2.98084
1045.00	3.03362
1050.00	3.09175
1055.00	3.18987
1060.00	3.32234
1065.00	3.54217
1070.00	3.71956
1075.00	3.98145
1080.00	4.2883
1085.00	4.66343
1090.00	5.03867
1095.00	5.43281
1100.00	5.87424
1105.00	6.31241
1110.00	6.72394
1115.00	7.10823
1120.00	7.51706
1125.00	7.92508
1130.00	8.29067
1135.00	8.68594
1140.00	9.02206
1145.00	9.37445
1150.00	9.67443
1155.00	9.97386
1160.00	10.2957
1165.00	10.6033
1170.00	10.8982
1175.00	11.2102
1180.00	11.5253
1185.00	11.7902
1190.00	12.0252
1195.00	12.2466
1200.00	12.427
1205.00	12.6066
1210.00	12.7551
1215.00	12.8855
1220.00	13.0045
1225.00	13.1001
1230.00	13.1829
1235.00	13.2419
1240.00	13.2353
1245.00	13.2637
1250.00	13.2672
1255.00	13.2384
1260.00	13.1855
1265.00	13.1706
1270.00	13.1262
1275.00	13.1164
1280.00	13.0586
1285.00	12.9926
1290.00	12.9029
1295.00	12.8525
1300.00	12.7826
1305.00	12.6813
1310.00	12.5908
1315.00	12.5242
1320.00	12.4405
1325.00	12.3447
1330.00	12.2463
1335.00	12.1274
1340.00	12.0196
1345.00	11.9324
1350.00	11.8212
1355.00	11.6761
1360.00	11.5791
1365.00	11.4639
1370.00	11.353
1375.00	11.267
1380.00	11.1528
1385.00	11.0304
1390.00	10.9153
1395.00	10.8093
1400.00	10.7237
1405.00	10.5862
1410.00	10.4926
1415.00	10.4084
1420.00	10.322
1425.00	10.2443
1430.00	10.1882
1435.00	10.0887
1440.00	9.9909
1445.00	9.89636
1450.00	9.81046
1455.00	9.70044
1460.00	9.62432
1465.00	9.52637
1470.00	9.44721
1475.00	9.34243
1480.00	9.24895
1485.00	9.18935
1490.00	9.08583
1495.00	8.97875
1500.00	8.89465
1505.00	8.79687
1510.00	8.7056
1515.00	8.6022
1520.00	8.50832
1525.00	8.43364
1530.00	8.34598
1535.00	8.28017
1540.00	8.22258
1545.00	8.14948
1550.00	8.0747
1555.00	8.02293
1560.00	7.933
1565.00	7.84388
1570.00	7.72359
1575.00	7.62515
1580.00	7.53574
1585.00	7.45118
1590.00	7.3489
1595.00	7.28465
1600.00	7.1933
1605.00	7.13153
1610.00	7.0833
1615.00	6.99982
1620.00	6.9026
1625.00	6.83146
1630.00	6.77889
1635.00	6.7283
1640.00	6.64188
1645.00	6.569
1650.00	6.50178
1655.00	6.4421
1660.00	6.36385
1665.00	6.26562
1670.00	6.20093
1675.00	6.18033
1680.00	6.12417
1685.00	6.08098
1690.00	6.04375
1695.00	5.96526
1700.00	5.91016
1705.00	5.87447
1710.00	5.84563
1715.00	5.77795
1720.00	5.75385
1725.00	5.69208
1730.00	5.66757
1735.00	5.62261
1740.00	5.56579
1745.00	5.56372
1750.00	5.53896
1755.00	5.46596
1760.00	5.45425
1765.00	5.4159
1770.00	5.39365
1775.00	5.33437
1780.00	5.28674
1785.00	5.2218
1790.00	5.14781
1795.00	5.09103
1800.00	5.02766
1805.00	5.00662
1810.00	4.92225
1815.00	4.8962
1820.00	4.83105
1825.00	4.75933
1830.00	4.74058
1835.00	4.70081
1840.00	4.65602
1845.00	4.60998
1850.00	4.55791
1855.00	4.50614
1860.00	4.47836
1865.00	4.42556
1870.00	4.38457
1875.00	4.33869
1880.00	4.28594
1885.00	4.23765
1890.00	4.17702
1895.00	4.13799
1900.00	4.08732
1905.00	4.03354
1910.00	3.99413
1915.00	3.93741
1920.00	3.88798
1925.00	3.85496
1930.00	3.83832
1935.00	3.85524
1940.00	3.83039
1945.00	3.81375
1950.00	3.77343
1955.00	3.74122
1960.00	3.70406
1965.00	3.67634
1970.00	3.60722
1975.00	3.55565
1980.00	3.55913
1985.00	3.51973
1990.00	3.47773
1995.00	3.42193
2000.00	3.4077
2005.00	3.36136
2010.00	3.30984
2015.00	3.31173
2020.00	3.28889
2025.00	3.26261
2030.00	3.26104
2035.00	3.27925
2040.00	3.31855
2045.00	3.37763
2050.00	3.43899
2055.00	3.55881
2060.00	3.737
2065.00	3.90309
2070.00	4.13272
2075.00	4.41463
2080.00	4.67653
2085.00	5.00547
2090.00	5.37268
2095.00	5.7735
2100.00	6.18412
2105.00	6.54796
2110.00	6.94576
2115.00	7.33567
2120.00	7.74711
2125.00	8.10105
2130.00	8.49156
2135.00	8.86102
2140.00	9.25487
2145.00	9.61016
2150.00	9.94545
2155.00	10.2799
2160.00	10.6382
2165.00	10.9443
2170.00	11.2811
2175.00	11.5876
2180.00	11.8224
2185.00	12.0715
2190.00	12.3201
2195.00	12.5439
2200.00	12.7404
2205.00	12.9091
2210.00	13.0764
2215.00	13.1853
2220.00	13.2759
2225.00	13.3796
2230.00	13.4639
2235.00	13.539
2240.00	13.5689
2245.00	13.5639
2250.00	13.539
2255.00	13.5452
2260.00	13.5328
2265.00	13.52
2270.00	13.4815
2275.00	13.41
2280.00	13.3441
2285.00	13.2626
2290.00	13.2147
2295.00	13.129
2300.00	13.0503
2305.00	12.9467
2310.00	12.8101
2315.00	12.7199
2320.00	12.6052
2325.00	12.5412
2330.00	12.4681
2335.00	12.3802
2340.00	12.2733
2345.00	12.1828
2350.00	12.0956
2355.00	11.9975
2360.00	11.9174
2365.00	11.8077
2370.00	11.713
2375.00	11.5763
2380.00	11.4787
2385.00	11.3678
2390.00	11.2706
2395.00	11.1536
2400.00	11.0924
2405.00	10.9932
2410.00	10.8533
2415.00	10.7379
2420.00	10.6194
2425.00	10.5045
2430.00	10.4273
2435.00	10.3366
2440.00	10.2721
2445.00	10.183
2450.00	10.0905
2455.00	9.98438
2460.00	9.8864
2465.00	9.80723
2470.00	9.69835
2475.00	9.63797
2480.00	9.52884
2485.00	9.41672
2490.00	9.30027
2495.00	9.23718
2500.00	9.13296
2505.00	9.01626
2510.00	8.93904
2515.00	8.84991
2520.00	8.75334
2525.00	8.66561
2530.00	8.57029
2535.00	8.52213
2540.00	8.45997
2545.00	8.35577
2550.00	8.27345
2555.00	8.20508
2560.00	8.11083
2565.00	8.02519
2570.00	7.96693
2575.00	7.86215
2580.00	7.78256
2585.00	7.73057
2590.00	7.68214
2595.00	7.57312
2600.00	7.48564
2605.00	7.39709
2610.00	7.30267
2615.00	7.21034
2620.00	7.20493
2625.00	7.1281
2630.00	7.07448
2635.00	6.99924
2640.00	6.91926
2645.00	6.83337
2650.00	6.75525
2655.00	6.70212
2660.00	6.64776
2665.00	6.53422
2670.00	6.46802
2675.00	6.39291
2680.00	6.31549
2685.00	6.25399
2690.00	6.20436
2695.00	6.12781
2700.00	6.09325
2705.00	6.03108
2710.00	5.98412
2715.00	5.94758
2720.00	5.91142
2725.00	5.84616
2730.00	5.75145
2735.00	5.66211
2740.00	5.5858
2745.00	5.52121
2750.00	5.48925
2755.00	5.44413
2760.00	5.41497
2765.00	5.34047
2770.00	5.29387
2775.00	5.24048
2780.00	5.19897
2785.00	5.1518
2790.00	5.08153
2795.00	5.03138
2800.00	5.01242
2805.00	4.92829
2810.00	4.89428
2815.00	4.82769
2820.00	4.74976
2825.00	4.70416
2830.00	4.65576
2835.00	4.61956
2840.00	4.59026
2845.00	4.54425
2850.00	4.4963
2855.00	4.46296
2860.00	4.43296
2865.00	4.39042
2870.00	4.34804
2875.00	4.30008
2880.00	4.28555
2885.00	4.21522
2890.00	4.17318
2895.00	4.12636
2900.00	4.06786
2905.00	4.02502
2910.00	3.97011
2915.00	3.93786
2920.00	3.90312
2925.00	3.84731
2930.00	3.83144
2935.00	3.79261
2940.00	3.7912
2945.00	3.75968
2950.00	3.71085
2955.00	3.67918
2960.00	3.64904
2965.00	3.62764
2970.00	3.61165
2975.00	3.56863
2980.00	3.53891
2985.00	3.5367
2990.00	3.53635
2995.00	3.50004
3000.00	3.46164
3005.00	3.47289
3010.00	3.46092
3015.00	3.41253
3020.00	3.39924
3025.00	3.38564
3030.00	3.37586
3035.00	3.36296
3040.00	3.335
3045.00	3.39326
3050.00	3.44732
3055.00	3.55323
3060.00	3.68781
3065.00	3.87926
3070.00	4.13908
3075.00	4.41627
3080.00	4.71235
3085.00	5.04753
3090.00	5.42607
3095.00	5.78965
3100.00	6.1684
3105.00	6.57062
3110.00	6.96288
3115.00	7.31509
3120.00	7.71305
3125.00	8.11537
3130.00	8.48401
3135.00	8.82805
3140.00	9.15896
3145.00	9.53446
3150.00	9.90514
3155.00	10.2412
3160.00	10.5616
3165.00	10.8885
3170.00	11.172
3175.00	11.4779
3180.00	11.7622
3185.00	11.996
3190.00	12.2243
3195.00	12.4536
3200.00	12.6657
3205.00	12.8631
3210.00	13.0195
3215.00	13.1341
3220.00	13.2822
3225.00	13.3713
3230.00	13.4556
3235.00	13.5201
3240.00	13.5241
3245.00	13.5506
3250.00	13.5025
3255.00	13.5123
3260.00	13.522
3265.00	13.4391
3270.00	13.4005
3275.00	13.3535
3280.00	13.3161
3285.00	13.2497
3290.00	13.1565
3295.00	13.1101
3300.00	13.0333
3305.00	12.9355
3310.00	12.8303
3315.00	12.7397
3320.00	12.6672
3325.00	12.5741
3330.00	12.4829
3335.00	12.3854
3340.00	12.2559
3345.00	12.1647
3350.00	12.0695
3355.00	11.9249
3360.00	11.8415
3365.00	11.7541
3370.00	11.7032
3375.00	11.592
3380.00	11.4805
3385.00	11.3744
3390.00	11.2609
3395.00	11.1465
3400.00	11.0362
3405.00	10.9075
3410.00	10.7777
3415.00	10.7256
3420.00	10.6344
3425.00	10.5492
3430.00	10.452
3435.00	10.3702
3440.00	10.2778
3445.00	10.1611
3450.00	10.0733
3455.00	10.0098
3460.00	9.92317
3465.00	9.8125
3470.00	9.69001
3475.00	9.59694
3480.00	9.487
3485.00	9.38643
3490.00	9.27301
3495.00	9.18974
3500.00	9.09599
3505.00	9.00262
3510.00	8.9423
3515.00	8.87983
3520.00	8.80562
3525.00	8.72084
3530.00	8.64863
3535.00	8.56728
3540.00	8.45317
3545.00	8.35538
3550.00	8.27227
3555.00	8.2032
3560.00	8.14104
3565.00	8.0442
3570.00	7.97013
3575.00	7.88057
3580.00	7.78524
3585.00	7.71662
3590.00	7.64178
3595.00	7.56869
3600.00	7.47593
3605.00	7.38671
3610.00	7.32932
3615.00	7.26622
3620.00	7.19879
3625.00	7.1561
3630.00	7.09233
3635.00	7.02267
3640.00	6.98041
3645.00	6.90395
3650.00	6.8245
3655.00	6.77098
3660.00	6.69501
3665.00	6.61846
3670.00	6.55447
3675.00	6.50506
3680.00	6.42297
3685.00	6.36626
3690.00	6.3005
3695.00	6.25277
3700.00	6.19754
3705.00	6.12003
3710.00	6.03637
3715.00	5.96598
3720.00	5.91735
3725.00	5.8286
3730.00	5.7479
3735.00	5.69246
3740.00	5.63356
3745.00	5.58709
3750.00	5.52319
3755.00	5.48449
3760.00	5.46683
3765.00	5.38633
3770.00	5.34986
3775.00	5.31786
3780.00	5.22118
3785.00	5.1448
3790.00	5.14066
3795.00	5.08705
3800.00	5.08051
3805.00	5.05418
3810.00	5.02476
3815.00	4.95493
3820.00	4.91008
3825.00	4.81819
3830.00	4.77884
3835.00	4.73442
3840.00	4.71162
3845.00	4.61504
3850.00	4.5551
3855.00	4.51507
3860.00	4.49376
3865.00	4.44595
3870.00	4.38902
3875.00	4.3615
3880.00	4.30239
3885.00	4.23201
3890.00	4.18993
3895.00	4.16188
3900.00	4.11209
3905.00	4.06974
3910.00	4.04634
3915.00	4.00893
3920.00	3.97198
3925.00	3.94855
3930.00	3.9479
3935.00	3.89253
3940.00	3.87376
3945.00	3.83807
3950.00	3.82312
3955.00	3.75568
3960.00	3.7318
3965.00	3.6923
3970.00	3.68293
3975.00	3.64506
3980.00	3.61996
3985.00	3.56221
3990.00	3.55849
3995.00	3.54532
4000.00	3.53184
4005.00	3.49517
4010.00	3.45317
4015.00	3.47671
4020.00	3.44882
4025.00	3.44417
4030.00	3.45716
4035.00	3.47212
4040.00	3.48886
4045.00	3.50801
4050.00	3.57186
4055.00	3.67513
4060.00	3.79016
4065.00	3.95584
4070.00	4.19164
4075.00	4.47093
4080.00	4.78527
4085.00	5.10988
4090.00	5.47483
4095.00	5.818
4100.00	6.25116
4105.00	6.65001
4110.00	7.02942
4115.00	7.41342
4120.00	7.81054
4125.00	8.18431
4130.00	8.54033
4135.00	8.90082
4140.00	9.23753
4145.00	9.58228
4150.00	9.91873
4155.00	10.2796
4160.00	10.6019
4165.00	10.9419
4170.00	11.2185
4175.00	11.5123
4180.00	11.8153
4185.00	12.0421
4190.00	12.2741
4195.00	12.4591
4200.00	12.6289
4205.00	12.7866
4210.00	12.9286
4215.00	13.0735
4220.00	13.2048
4225.00	13.314
4230.00	13.3844
4235.00	13.4265
4240.00	13.466
4245.00	13.5008
4250.00	13.4863
4255.00	13.4945
4260.00	13.4724
4265.00	13.4632
4270.00	13.4034
4275.00	13.3226
4280.00	13.2572
4285.00	13.164
4290.00	13.0752
4295.00	12.9642
4300.00	12.8594
4305.00	12.7733
4310.00	12.7072
4315.00	12.6068
4320.00	12.5181
4325.00	12.3811
4330.00	12.2626
4335.00	12.1936
4340.00	12.0751
4345.00	11.9635
4350.00	11.8672
4355.00	11.8001
4360.00	11.7251
4365.00	11.6354
4370.00	11.5555
4375.00	11.4567
4380.00	11.3562
4385.00	11.2372
4390.00	11.1595
4395.00	11.0471
4400.00	10.9623
4405.00	10.8704
4410.00	10.7918
4415.00	10.7063
4420.00	10.6105
4425.00	10.5514
4430.00	10.5079
4435.00	10.4328
4440.00	10.3244
4445.00	10.2104
4450.00	10.1144
4455.00	10.0606
4460.00	9.9485
4465.00	9.8762
4470.00	9.77841
4475.00	9.65524
4480.00	9.60408
4485.00	9.53024
4490.00	9.44251
4495.00	9.34884
4500.00	9.26126
4505.00	9.18571
4510.00	9.09563
4515.00	9.00802
4520.00	8.89891
4525.00	8.8187
4530.00	8.74406
4535.00	8.67852
4540.00	8.59663
4545.00	8.49104
4550.00	8.3731
4555.00	8.25715
4560.00	8.15688
4565.00	8.10507
4570.00	8.02328
4575.00	7.95866
4580.00	7.89806
4585.00	7.82388
4590.00	7.74649
4595.00	7.69565
4600.00	7.61963
4605.00	7.53976
4610.00	7.46052
4615.00	7.4072
4620.00	7.33549
4625.00	7.25623
4630.00	7.17672
4635.00	7.08308
4640.00	7.01679
4645.00	6.93096
4650.00	6.8668
4655.00	6.77471
4660.00	6.69346
4665.00	6.58598
4670.00	6.52197
4675.00	6.45209
4680.00	6.39002
4685.00	6.34806
4690.00	6.26612
4695.00	6.22674
4700.00	6.17493
4705.00	6.07596
4710.00	6.02124
4715.00	5.94255
4720.00	5.85946
4725.00	5.78795
4730.00	5.72195
4735.00	5.68137
4740.00	5.60722
4745.00	5.56911
4750.00	5.52255
4755.00	5.47573
4760.00	5.43932
4765.00	5.39592
4770.00	5.34786
4775.00	5.35041
4780.00	5.29382
4785.00	5.24043
4790.00	5.20793
4795.00	5.1574
4800.00	5.08985
4805.00	5.04787
4810.00	4.98309
4815.00	4.93052
4820.00	4.87829
4825.00	4.82638
4830.00	4.77312
4835.00	4.73255
4840.00	4.70421
4845.00	4.67053
4850.00	4.64267
4855.00	4.61759
4860.00	4.61629
4865.00	4.56277
4870.00	4.4958
4875.00	4.45106
4880.00	4.41489
4885.00	4.38805
4890.00	4.34591
4895.00	4.28345
4900.00	4.19206
4905.00	4.12944
4910.00	4.07227
4915.00	4.03472
4920.00	4.01073
4925.00	3.96379
4930.00	3.91991
4935.00	3.89023
4940.00	3.85126
4945.00	3.84235
4950.00	3.8286
4955.00	3.76798
4960.00	3.78539
4965.00	3.77489
4970.00	3.74418
4975.00	3.72635
4980.00	3.7242
4985.00	3.66993
4990.00	3.61209
4995.00	3.56167
5000.00	3.55964
5005.00	3.54881
5010.00	3.56115
5015.00	3.56326
5020.00	3.57497
5025.00	3.60678
5030.00	3.60759
5035.00	3.60915
5040.00	3.60155
5045.00	3.63479
5050.00	3.69332
5055.00	3.82043
5060.00	3.95691
5065.00	4.12391
5070.00	4.37154
5075.00	4.63856
5080.00	4.91814
5085.00	5.25482
5090.00	5.62326
5095.00	6.0162
5100.00	6.40665
5105.00	6.80876
5110.00	7.21482
5115.00	7.61463
5120.00	8.00635
5125.00	8.38507
5130.00	8.75128
5135.00	9.13647
5140.00	9.52486
5145.00	9.90795
5150.00	10.2454
5155.00	10.5727
5160.00	10.8674
5165.00	11.1424
5170.00	11.3932
5175.00	11.6745
5180.00	11.9587
5185.00	12.1982
5190.00	12.4595
5195.00	12.6947
5200.00	12.9146
5205.00	13.0691
5210.00	13.2245
5215.00	13.353
5220.00	13.4743
5225.00	13.5745
5230.00	13.6483
5235.00	13.7057
5240.00	13.7525
5245.00	13.784
5250.00	13.76
5255.00	13.7596
5260.00	13.7617
5265.00	13.7293
5270.00	13.687
5275.00	13.6122
5280.00	13.5497
5285.00	13.4845
5290.00	13.3751
5295.00	13.2701
5300.00	13.1536
5305.00	13.0544
5310.00	12.9512
5315.00	12.8461
5320.00	12.7613
5325.00	12.689
5330.00	12.5978
5335.00	12.4986
5340.00	12.3839
5345.00	12.2758
5350.00	12.1565
5355.00	12.049
5360.00	11.9515
5365.00	11.8964
5370.00	11.7635
5375.00	11.6986
5380.00	11.5952
5385.00	11.4629
5390.00	11.3423
5395.00	11.2557
5400.00	11.1868
5405.00	11.088
5410.00	11.0163
5415.00	10.968
5420.00	10.8543
5425.00	10.7699
5430.00	10.7055
5435.00	10.6253
5440.00	10.5614
5445.00	10.4671
5450.00	10.3871
5455.00	10.2881
5460.00	10.208
5465.00	10.1457
5470.00	10.0693
5475.00	9.9538
5480.00	9.86134
5485.00	9.77077
5490.00	9.64263
5495.00	9.54039
5500.00	9.46719
5505.00	9.39477
5510.00	9.30096
5515.00	9.19854
5520.00	9.10309
5525.00	9.02537
5530.00	8.94805
5535.00	8.88992
5540.00	8.81225
5545.00	8.72108
5550.00	8.6243
5555.00	8.52739
5560.00	8.47534
5565.00	8.40723
5570.00	8.32957
5575.00	8.22942
5580.00	8.12538
5585.00	8.04401
5590.00	7.91516
5595.00	7.81801
5600.00	7.75102
5605.00	7.70545
5610.00	7.62273
5615.00	7.56218
5620.00	7.48233
5625.00	7.42192
5630.00	7.35692
5635.00	7.31314
5640.00	7.23939
5645.00	7.13457
5650.00	7.05496
5655.00	6.97104
5660.00	6.92822
5665.00	6.87006
5670.00	6.79972
5675.00	6.73069
5680.00	6.64076
5685.00	6.55409
5690.00	6.499
5695.00	6.41996
5700.00	6.33739
5705.00	6.25897
5710.00	6.15651
5715.00	6.11091
5720.00	6.04451
5725.00	5.9455
5730.00	5.91364
5735.00	5.85143
5740.00	5.77745
5745.00	5.72314
5750.00	5.68653
5755.00	5.63313
5760.00	5.58261
5765.00	5.54042
5770.00	5.49591
5775.00	5.4354
5780.00	5.38912
5785.00	5.35319
5790.00	5.31513
5795.00	5.29233
5800.00	5.28571
5805.00	5.23068
5810.00	5.21469
5815.00	5.18148
5820.00	5.12461
5825.00	5.04725
5830.00	5.01198
5835.00	5.00968
5840.00	4.99043
5845.00	4.94448
5850.00	4.84997
5855.00	4.81643
5860.00	4.76498
5865.00	4.66388
5870.00	4.6326
5875.00	4.60199
5880.00	4.53436
5885.00	4.46532
5890.00	4.41463
5895.00	4.38783
5900.00	4.33426
5905.00	4.28196
5910.00	4.24715
5915.00	4.2052
5920.00	4.16089
5925.00	4.13574
5930.00	4.11392
5935.00	4.09592
5940.00	4.07073
5945.00	4.06522
5950.00	4.04473
5955.00	4.0132
5960.00	4.01836
5965.00	4.0091
5970.00	3.98604
5975.00	3.97101
5980.00	3.95422
5985.00	3.94728
5990.00	3.93449
5995.00	3.92299
6000.00	3.87664
6005.00	3.80795
6010.00	3.76656
6015.00	3.75549
6020.00	3.7717
6025.00	3.77647
6030.00	3.78894
6035.00	3.83534
6040.00	3.8133
6045.00	3.79755
6050.00	3.85208
6055.00	3.90688
6060.00	4.03799
6065.00	4.19034
6070.00	4.38961
6075.00	4.61966
6080.00	4.90604
6085.00	5.21612
6090.00	5.57044
6095.00	5.93349
6100.00	6.29868
6105.00	6.6985
6110.00	7.10741
6115.00	7.52041
6120.00	7.91828
6125.00	8.29273
6130.00	8.66571
6135.00	9.0063
6140.00	9.36355
6145.00	9.69978
6150.00	10.0179
6155.00	10.3533
6160.00	10.6961
6165.00	11.0659
6170.00	11.3857
6175.00	11.6964
6180.00	11.9678
6185.00	12.235
6190.00	12.4959
6195.00	12.7332
6200.00	12.914
6205.00	13.085
6210.00	13.2421
6215.00	13.4375
6220.00	13.5356
6225.00	13.6558
6230.00	13.7428
6235.00	13.7965
6240.00	13.8211
6245.00	13.8392
6250.00	13.8342
6255.00	13.8239
6260.00	13.773
6265.00	13.7305
6270.00	13.702
6275.00	13.6935
6280.00	13.6344
6285.00	13.5795
6290.00	13.4917
6295.00	13.3882
6300.00	13.2622
6305.00	13.153
6310.00	13.089
6315.00	12.9979
6320.00	12.9167
6325.00	12.8167
6330.00	12.707
6335.00	12.632
6340.00	12.5604
6345.00	12.4789
6350.00	12.3514
6355.00	12.2482
6360.00	12.1627
6365.00	12.0751
6370.00	11.961
6375.00	11.86
6380.00	11.7438
6385.00	11.6457
6390.00	11.546
6395.00	11.4489
6400.00	11.3296
6405.00	11.2419
6410.00	11.1572
6415.00	11.0998
6420.00	11.0015
6425.00	10.9016
6430.00	10.7896
6435.00	10.6814
6440.00	10.598
6445.00	10.4837
6450.00	10.3472
6455.00	10.2579
6460.00	10.1367
6465.00	10.0407
6470.00	9.92971
6475.00	9.84702
6480.00	9.74888
6485.00	9.66628
6490.00	9.59521
6495.00	9.51244
6500.00	9.43876
6505.00	9.36345
6510.00	9.28095
6515.00	9.19526
6520.00	9.10832
6525.00	9.0088
6530.00	8.95359
6535.00	8.86219
6540.00	8.76112
6545.00	8.63826
6550.00	8.54977
6555.00	8.4644
6560.00	8.35403
6565.00	8.27924
6570.00	8.16695
6575.00	8.07815
6580.00	8.00314
6585.00	7.92418
6590.00	7.88174
6595.00	7.79284
6600.00	7.71365
6605.00	7.64564
6610.00	7.58771
6615.00	7.48487
6620.00	7.4242
6625.00	7.32135
6630.00	7.27131
6635.00	7.232
6640.00	7.19499
6645.00	7.11996
6650.00	7.04672
6655.00	6.97998
6660.00	6.90765
6665.00	6.83682
6670.00	6.75754
6675.00	6.68455
6680.00	6.59923
6685.00	6.51917
6690.00	6.44385
6695.00	6.37687
6700.00	6.30433
6705.00	6.22841
6710.00	6.14781
6715.00	6.09326
6720.00	5.99837
6725.00	5.95304
6730.00	5.90653
6735.00	5.84912
6740.00	5.786
6745.00	5.69648
6750.00	5.62655
6755.00	5.60777
6760.00	5.53526
6765.00	5.47736
6770.00	5.41543
6775.00	5.37115
6780.00	5.30349
6785.00	5.23196
6790.00	5.16431
6795.00	5.09198
6800.00	5.02361
6805.00	4.97026
6810.00	4.92714
6815.00	4.87607
6820.00	4.82439
6825.00	4.77787
6830.00	4.73764
6835.00	4.73987
6840.00	4.71244
6845.00	4.68693
6850.00	4.66888
6855.00	4.64282
6860.00	4.64472
6865.00	4.61044
6870.00	4.59758
6875.00	4.52631
6880.00	4.51042
6885.00	4.4724
6890.00	4.421
6895.00	4.37884
6900.00	4.34089
6905.00	4.29038
6910.00	4.25473
6915.00	4.24882
6920.00	4.18462
6925.00	4.11211
6930.00	4.07303
6935.00	4.03949
6940.00	4.01421
6945.00	4.01109
6950.00	3.9543
6955.00	3.92445
6960.00	3.87633
6965.00	3.86
6970.00	3.83795
6975.00	3.81647
6980.00	3.80368
6985.00	3.76027
6990.00	3.75801
6995.00	3.73716
7000.00	3.68486
7005.00	3.65824
7010.00	3.6351
7015.00	3.61673
7020.00	3.60755
7025.00	3.62383
7030.00	3.64912
7035.00	3.6318
7040.00	3.66037
7045.00	3.68936
7050.00	3.75308
7055.00	3.88893
7060.00	4.02102
7065.00	4.22904
7070.00	4.40972
7075.00	4.65084
7080.00	4.93083
7085.00	5.25888
7090.00	5.60565
7095.00	5.96927
7100.00	6.38568
7105.00	6.77925
7110.00	7.18581
7115.00	7.59097
7120.00	7.99406
7125.00	8.38955
7130.00	8.77166
7135.00	9.14092
7140.00	9.50596
7145.00	9.87049
7150.00	10.2084
7155.00	10.5534
7160.00	10.863
7165.00	11.1663
7170.00	11.4907
7175.00	11.7729
7180.00	12.0481
7185.00	12.3081
7190.00	12.5536
7195.00	12.7892
7200.00	12.9669
7205.00	13.1317
7210.00	13.2727
7215.00	13.4249
7220.00	13.5161
7225.00	13.64
7230.00	13.6892
7235.00	13.7499
7240.00	13.762
7245.00	13.7819
7250.00	13.8309
7255.00	13.8055
7260.00	13.8406
7265.00	13.8175
7270.00	13.7729
7275.00	13.7279
7280.00	13.703
7285.00	13.611
7290.00	13.5307
7295.00	13.4985
7300.00	13.4057
7305.00	13.3532
7310.00	13.2439
7315.00	13.152
7320.00	13.0333
7325.00	12.9576
7330.00	12.8731
7335.00	12.8028
7340.00	12.7231
7345.00	12.6081
7350.00	12.5054
7355.00	12.462
7360.00	12.3796
7365.00	12.2507
7370.00	12.1583
7375.00	12.027
7380.00	11.9014
7385.00	11.7966
7390.00	11.7202
7395.00	11.6114
7400.00	11.507
7405.00	11.4301
7410.00	11.3397
7415.00	11.2444
7420.00	11.1292
7425.00	10.9691
7430.00	10.8152
7435.00	10.6987
7440.00	10.616
7445.00	10.495
7450.00	10.3983
7455.00	10.2826
7460.00	10.2072
7465.00	10.0943
7470.00	9.99759
7475.00	9.89339
7480.00	9.78898
7485.00	9.71055
7490.00	9.61788
7495.00	9.51321
7500.00	9.43537
7505.00	9.33259
7510.00	9.25154
7515.00	9.17697
7520.00	9.10739
7525.00	9.03823
7530.00	8.93183
7535.00	8.86223
7540.00	8.77342
7545.00	8.68859
7550.00	8.61878
7555.00	8.55105
7560.00	8.46719
7565.00	8.39907
7570.00	8.33204
7575.00	8.24391
7580.00	8.09508
7585.00	8.01019
7590.00	7.9477
7595.00	7.86774
7600.00	7.81868
7605.00	7.74835
7610.00	7.71205
7615.00	7.61394
7620.00	7.55755
7625.00	7.48798
7630.00	7.3812
7635.00	7.308
7640.00	7.23395
7645.00	7.14767
7650.00	7.13135
7655.00	7.06597
7660.00	7.03083
7665.00	6.95996
7670.00	6.89617
7675.00	6.81913
7680.00	6.76125
7685.00	6.70997
7690.00	6.64664
7695.00	6.59701
7700.00	6.54007
7705.00	6.44876
7710.00	6.37966
7715.00	6.33546
7720.00	6.2875
7725.00	6.20099
7730.00	6.13786
7735.00	6.06059
7740.00	5.95588
7745.00	5.89272
7750.00	5.81543
7755.00	5.7475
7760.00	5.64057
7765.00	5.60076
7770.00	5.54613
7775.00	5.51495
7780.00	5.46071
7785.00	5.389
7790.00	5.30892
7795.00	5.26793
7800.00	5.21877
7805.00	5.18515
7810.00	5.13527
7815.00	5.07975
7820.00	5.01833
7825.00	4.98349
7830.00	4.93415
7835.00	4.89465
7840.00	4.84601
7845.00	4.81205
7850.00	4.74223
7855.00	4.70311
7860.00	4.66545
7865.00	4.63401
7870.00	4.59426
7875.00	4.57239
7880.00	4.5249
7885.00	4.47562
7890.00	4.41654
7895.00	4.36255
7900.00	4.30497
7905.00	4.24087
7910.00	4.21672
7915.00	4.16799
7920.00	4.08733
7925.00	4.06381
7930.00	4.01729
7935.00	3.99669
7940.00	4.02476
7945.00	3.95434
7950.00	3.92612
7955.00	3.90809
7960.00	3.86651
7965.00	3.83645
7970.00	3.74151
7975.00	3.71004
7980.00	3.68826
7985.00	3.67766
7990.00	3.6673
7995.00	3.66534
8000.00	3.64803
8005.00	3.6161
8010.00	3.58654
8015.00	3.58611
8020.00	3.55628
8025.00	3.54415
8030.00	3.53896
8035.00	3.5711
8040.00	3.58121
8045.00	3.63284
8050.00	3.69484
8055.00	3.79236
8060.00	3.91284
8065.00	4.10305
8070.00	4.34949
8075.00	4.63344
8080.00	4.92171
8085.00	5.23105
8090.00	5.56506
8095.00	5.94583
8100.00	6.3155
8105.00	6.74554
8110.00	7.14729
8115.00	7.56775
8120.00	7.9658
8125.00	8.34776
8130.00	8.74959
8135.00	9.10306
8140.00	9.43672
8145.00	9.77137
8150.00	10.1143
8155.00	10.4556
8160.00	10.7603
8165.00	11.0673
8170.00	11.3542
8175.00	11.6443
8180.00	11.9193
8185.00	12.1807
8190.00	12.3841
8195.00	12.6219
8200.00	12.8188
8205.00	13.0009
8210.00	13.186
8215.00	13.3077
8220.00	13.4442
8225.00	13.5678
8230.00	13.6636
8235.00	13.7121
8240.00	13.7771
8245.00	13.7856
8250.00	13.759
8255.00	13.7604
8260.00	13.7166
8265.00	13.6118
8270.00	13.5568
8275.00	13.4917
8280.00	13.4413
8285.00	13.373
8290.00	13.3165
8295.00	13.2419
8300.00	13.1731
8305.00	13.054
8310.00	12.9647
8315.00	12.8951
8320.00	12.8168
8325.00	12.6924
8330.00	12.5821
8335.00	12.4959
8340.00	12.388
8345.00	12.3277
8350.00	12.2343
8355.00	12.164
8360.00	12.0697
8365.00	11.9587
8370.00	11.8996
8375.00	11.8195
8380.00	11.6992
8385.00	11.5655
8390.00	11.4533
8395.00	11.3401
8400.00	11.2473
8405.00	11.131
8410.00	11.0279
8415.00	10.9254
8420.00	10.8167
8425.00	10.732
8430.00	10.6198
8435.00	10.5147
8440.00	10.4193
8445.00	10.3458
8450.00	10.2574
8455.00	10.1657
8460.00	10.0913
8465.00	10.0276
8470.00	9.95395
8475.00	9.85902
8480.00	9.76132
8485.00	9.6922
8490.00	9.62099
8495.00	9.54464
8500.00	9.43748
8505.00	9.34758
8510.00	9.27076
8515.00	9.18608
8520.00	9.10251
8525.00	9.03302
8530.00	8.96966
8535.00	8.85212
8540.00	8.76596
8545.00	8.71377
8550.00	8.63245
8555.00	8.56989
8560.00	8.49478
8565.00	8.39282
8570.00	8.31906
8575.00	8.22241
8580.00	8.14115
8585.00	8.04758
8590.00	7.99443
8595.00	7.87709
8600.00	7.80991
8605.00	7.72247
8610.00	7.64132
8615.00	7.5511
8620.00	7.48218
8625.00	7.4226
8630.00	7.35344
8635.00	7.28547
8640.00	7.2014
8645.00	7.14291
8650.00	7.09845
8655.00	7.01427
8660.00	6.91806
8665.00	6.84783
8670.00	6.77072
8675.00	6.69559
8680.00	6.66724
8685.00	6.63272
8690.00	6.54522
8695.00	6.49592
8700.00	6.41638
8705.00	6.36851
8710.00	6.32134
8715.00	6.23962
8720.00	6.1759
8725.00	6.10709
8730.00	6.04435
8735.00	5.98706
8740.00	5.93142
8745.00	5.88543
8750.00	5.8195
8755.00	5.77652
8760.00	5.72557
8765.00	5.68462
8770.00	5.65677
8775.00	5.60716
8780.00	5.56497
8785.00	5.518
8790.00	5.47982
8795.00	5.43564
8800.00	5.35662
8805.00	5.31822
8810.00	5.24031
8815.00	5.18492
8820.00	5.13506
8825.00	5.08937
8830.00	5.04743
8835.00	4.97534
8840.00	4.90964
8845.00	4.87586
8850.00	4.8291
8855.00	4.79111
8860.00	4.73892
8865.00	4.70422
8870.00	4.66972
8875.00	4.59941
8880.00	4.55903
8885.00	4.51206
8890.00	4.46488
8895.00	4.40769
8900.00	4.37095
8905.00	4.34851
8910.00	4.30541
8915.00	4.26254
8920.00	4.24522
8925.00	4.21409
8930.00	4.19016
8935.00	4.15717
8940.00	4.13567
8945.00	4.09423
8950.00	4.06266
8955.00	4.03179
8960.00	3.98765
8965.00	3.9422
8970.00	3.92583
8975.00	3.90865
8980.00	3.83266
8985.00	3.79208
8990.00	3.77764
8995.00	3.75319
9000.00	3.73119
9005.00	3.72611
9010.00	3.7109
9015.00	3.68822
9020.00	3.67517
9025.00	3.65606
9030.00	3.63314
9035.00	3.63868
9040.00	3.6453
9045.00	3.67171
9050.00	3.72656
9055.00	3.82417
9060.00	3.98318
9065.00	4.16227
9070.00	4.41015
9075.00	4.66677
9080.00	4.9558
9085.00	5.27808
9090.00	5.62539
9095.00	5.98049
9100.00	6.37941
9105.00	6.80306
9110.00	7.21133
9115.00	7.65483
9120.00	8.05153
9125.00	8.46417
9130.00	8.85682
9135.00	9.22328
9140.00	9.62998
9145.00	10.0099
9150.00	10.315
9155.00	10.6224
9160.00	10.9243
9165.00	11.2345
9170.00	11.5595
9175.00	11.8242
9180.00	12.1098
9185.00	12.3743
9190.00	12.591
9195.00	12.8605
9200.00	13.0515
9205.00	13.2259
9210.00	13.3615
9215.00	13.5024
9220.00	13.5908
9225.00	13.6965
9230.00	13.7884
9235.00	13.8359
9240.00	13.8394
9245.00	13.8344
9250.00	13.8618
9255.00	13.8218
9260.00	13.7981
9265.00	13.7571
9270.00	13.7407
9275.00	13.6727
9280.00	13.6157
9285.00	13.5537
9290.00	13.4832
9295.00	13.3927
9300.00	13.3326
9305.00	13.2196
9310.00	13.1367
9315.00	13.0515
9320.00	12.9469
9325.00	12.8782
9330.00	12.8074
9335.00	12.7297
9340.00	12.6296
9345.00	12.5108
9350.00	12.4104
9355.00	12.2948
9360.00	12.1972
9365.00	12.0963
9370.00	11.9859
9375.00	11.8972
9380.00	11.8017
9385.00	11.7167
9390.00	11.6099
9395.00	11.5072
9400.00	11.423
9405.00	11.321
9410.00	11.1924
9415.00	11.1078
9420.00	11.0602
9425.00	10.9847
9430.00	10.8742
9435.00	10.7527
9440.00	10.6237
9445.00	10.5616
9450.00	10.4999
9455.00	10.3774
9460.00	10.2491
9465.00	10.141
9470.00	10.0413
9475.00	9.96298
9480.00	9.84915
9485.00	9.7966
9490.00	9.70923
9495.00	9.6674
9500.00	9.56105
9505.00	9.51032
9510.00	9.38942
9515.00	9.29287
9520.00	9.22316
9525.00	9.11543
9530.00	9.03402
9535.00	8.96484
9540.00	8.85514
9545.00	8.75395
9550.00	8.66943
9555.00	8.5999
9560.00	8.5038
9565.00	8.40748
9570.00	8.30854
9575.00	8.2203
9580.00	8.17033
9585.00	8.06239
9590.00	8.00531
9595.00	7.94822
9600.00	7.90419
9605.00	7.80895
9610.00	7.72242
9615.00	7.65191
9620.00	7.56145
9625.00	7.4367
9630.00	7.39148
9635.00	7.26491
9640.00	7.20253
9645.00	7.14801
9650.00	7.06296
9655.00	7.02159
9660.00	6.9451
9665.00	6.88116
9670.00	6.83343
9675.00	6.75776
9680.00	6.71582
9685.00	6.656
9690.00	6.56536
9695.00	6.46333
9700.00	6.41731
9705.00	6.33254
9710.00	6.25298
9715.00	6.1732
9720.00	6.1153
9725.00	6.05501
9730.00	5.97539
9735.00	5.88574
9740.00	5.81897
9745.00	5.76377
9750.00	5.71982
9755.00	5.67536
9760.00	5.67624
9765.00	5.63287
9770.00	5.59792
9775.00	5.57055
9780.00	5.52057
9785.00	5.47886
9790.00	5.44459
9795.00	5.41702
9800.00	5.40857
9805.00	5.36579
9810.00	5.2545
9815.00	5.1846
9820.00	5.1225
9825.00	5.06499
9830.00	4.99768
9835.00	4.95182
9840.00	4.89093
9845.00	4.86311
9850.00	4.82907
9855.00	4.79926
9860.00	4.76753
9865.00	4.75941
9870.00	4.71775
9875.00	4.65164
9880.00	4.58559
9885.00	4.56868
9890.00	4.51747
9895.00	4.48201
9900.00	4.44765
9905.00	4.41754
9910.00	4.3749
9915.00	4.33326
9920.00	4.28515
9925.00	4.25902
9930.00	4.21179
9935.00	4.17255
9940.00	4.17895
9945.00	4.17734
9950.00	4.20207
9955.00	4.17853
[truncated: 56 more rows]
