# Supplementary material for: Abnormal developmental trajectory and vulnerability to cardiac arrhythmias in tetralogy of Fallot with DiGeorge syndrome
Source: Commun Biol. 2023 Sep 22;6:969. doi: 10.1038/s42003-023-05344-6 (PMC10516936; doi:10.1038/s42003-023-05344-6)
Supplement: Supplementary file 6 — Supplementary Data 3 [file 42003_2023_5344_MOESM6_ESM.zip › Supplementary Data3_CAS Measurement/Batch41/TOF-DG1_A1_4900/1A-wave.csv]

1A : V(t) = D'(t) / BackgroundImage *100
D'(t) = WaveFiltered Value( Pixel-Filter=(5 x 5) Tcnst-Filter=10)
average	1.00
frm num	2048
position	[57][79]
background	514.68
total pixel	25
time	value1
0.00	2.05176
5.00	1.75799
10.00	1.45861
15.00	1.24203
20.00	1.02845
25.00	0.828458
30.00	0.658568
35.00	0.455927
40.00	0.303083
45.00	0.159306
50.00	0.0524453
55.00	-0.0608276
60.00	-0.140235
65.00	-0.196158
70.00	-0.250374
75.00	-0.302278
80.00	-0.359872
85.00	-0.382173
90.00	-0.396027
95.00	-0.452018
100.00	-0.489974
105.00	-0.514032
110.00	-0.552005
115.00	-0.562865
120.00	-0.583519
125.00	-0.607549
130.00	-0.596533
135.00	-0.617707
140.00	-0.630546
145.00	-0.642878
150.00	-0.654754
155.00	-0.622697
160.00	-0.600064
165.00	-0.621662
170.00	-0.587474
175.00	-0.552042
180.00	-0.555904
185.00	-0.584249
190.00	-0.59577
195.00	-0.593705
200.00	-0.61283
205.00	-0.608281
210.00	-0.631389
215.00	-0.633533
220.00	-0.643235
225.00	-0.634868
230.00	-0.6491
235.00	-0.644033
240.00	-0.64025
245.00	-0.62985
250.00	-0.636812
255.00	-0.609658
260.00	-0.580557
265.00	-0.567578
270.00	-0.577657
275.00	-0.59217
280.00	-0.571812
285.00	-0.565925
290.00	-0.545082
295.00	-0.510781
300.00	-0.514106
305.00	-0.50544
310.00	-0.494532
315.00	-0.454405
320.00	-0.43772
325.00	-0.444465
330.00	-0.454421
335.00	-0.433849
340.00	-0.423883
345.00	-0.433566
350.00	-0.432954
355.00	-0.397431
360.00	-0.378672
365.00	-0.337696
370.00	-0.302372
375.00	-0.307108
380.00	-0.295827
385.00	-0.303549
390.00	-0.305835
395.00	-0.302453
400.00	-0.288529
405.00	-0.269779
410.00	-0.235029
415.00	-0.243391
420.00	-0.251694
425.00	-0.252171
430.00	-0.275917
435.00	-0.309722
440.00	-0.270201
445.00	-0.292143
450.00	-0.288576
455.00	-0.286143
460.00	-0.262191
465.00	-0.261619
470.00	-0.275094
475.00	-0.287221
480.00	-0.292695
485.00	-0.280523
490.00	-0.276563
495.00	-0.254347
500.00	-0.246011
505.00	-0.243171
510.00	-0.242946
515.00	-0.231864
520.00	-0.17759
525.00	-0.211902
530.00	-0.216359
535.00	-0.246017
540.00	-0.226078
545.00	-0.209688
550.00	-0.201154
555.00	-0.181039
560.00	-0.17537
565.00	-0.144621
570.00	-0.146479
575.00	-0.161364
580.00	-0.140565
585.00	-0.151378
590.00	-0.11992
595.00	-0.100156
600.00	-0.104907
605.00	-0.142601
610.00	-0.167977
615.00	-0.155066
620.00	-0.141113
625.00	-0.126225
630.00	-0.09495
635.00	-0.076906
640.00	-0.0288019
645.00	-0.0212587
650.00	0.014286
655.00	0.0781407
660.00	0.183795
665.00	0.268781
670.00	0.415214
675.00	0.582755
680.00	0.733541
685.00	0.866141
690.00	1.04221
695.00	1.20068
700.00	1.36428
705.00	1.49754
710.00	1.62057
715.00	1.69633
720.00	1.78395
725.00	1.84337
730.00	1.91473
735.00	1.97817
740.00	2.01506
745.00	2.05448
750.00	2.05343
755.00	2.07036
760.00	2.08094
765.00	2.08735
770.00	2.097
775.00	2.09092
780.00	2.12586
785.00	2.1169
790.00	2.11039
795.00	2.09597
800.00	2.04104
805.00	2.00403
810.00	1.96916
815.00	1.94245
820.00	1.85779
825.00	1.80957
830.00	1.7312
835.00	1.63735
840.00	1.53735
845.00	1.45278
850.00	1.37823
855.00	1.24584
860.00	1.17877
865.00	1.08421
870.00	0.995218
875.00	0.91124
880.00	0.847317
885.00	0.779684
890.00	0.684617
895.00	0.618487
900.00	0.547312
905.00	0.502684
910.00	0.481949
915.00	0.430645
920.00	0.393021
925.00	0.337398
930.00	0.318425
935.00	0.268707
940.00	0.275255
945.00	0.210425
950.00	0.187051
955.00	0.171454
960.00	0.162081
965.00	0.123334
970.00	0.108669
975.00	0.118009
980.00	0.105431
985.00	0.109654
990.00	0.108792
995.00	0.111902
1000.00	0.12325
1005.00	0.124138
1010.00	0.138148
1015.00	0.142986
1020.00	0.141122
1025.00	0.119238
1030.00	0.139179
1035.00	0.140804
1040.00	0.135273
1045.00	0.163713
1050.00	0.131021
1055.00	0.149784
1060.00	0.148017
1065.00	0.144873
1070.00	0.124169
1075.00	0.0635664
1080.00	0.0292312
1085.00	0.0270853
1090.00	0.0585727
1095.00	0.0519383
1100.00	0.0840492
1105.00	0.119944
1110.00	0.0947372
1115.00	0.0697198
1120.00	0.0790687
1125.00	0.0913685
1130.00	0.0946666
1135.00	0.0805368
1140.00	0.0755919
1145.00	0.0726958
1150.00	0.0561
1155.00	0.0357236
1160.00	0.0438089
1165.00	0.068961
1170.00	0.0643964
1175.00	0.0797179
1180.00	0.0492078
1185.00	0.0660481
1190.00	0.0314647
1195.00	0.0493022
1200.00	0.0451491
1205.00	0.06939
1210.00	0.0445758
1215.00	0.0284605
1220.00	0.00540769
1225.00	-0.0207801
1230.00	-0.00782153
1235.00	0.00539554
1240.00	-0.0231226
1245.00	-0.0347996
1250.00	-0.0437545
1255.00	-0.0362704
1260.00	-1.67722e-006
1265.00	-0.00388742
1270.00	0.00271878
1275.00	-0.0130967
1280.00	-0.0281079
1285.00	-0.0167481
1290.00	-0.0150733
1295.00	-0.0384358
1300.00	-0.0182714
1305.00	-0.0234389
1310.00	-0.0148775
1315.00	-0.014167
1320.00	0.0214457
1325.00	0.0371764
1330.00	0.0396762
1335.00	0.00773
1340.00	-0.01869
1345.00	-0.0121579
1350.00	-0.0140508
1355.00	-0.0211948
1360.00	-0.0151894
1365.00	-0.0478665
1370.00	-0.0679496
1375.00	-0.0673721
1380.00	-0.0800645
1385.00	-0.0627318
1390.00	-0.0432466
1395.00	-0.0560199
1400.00	-0.0364286
1405.00	-0.0320086
1410.00	-0.0536776
1415.00	-0.0762884
1420.00	-0.0772085
1425.00	-0.0982434
1430.00	-0.0674351
1435.00	-0.0808984
1440.00	-0.0611508
1445.00	-0.0356062
1450.00	-0.0545838
1455.00	-0.0615604
1460.00	-0.0266486
1465.00	-0.037973
1470.00	-0.0466106
1475.00	-0.0668194
1480.00	-0.0531428
1485.00	-0.0462742
1490.00	-0.0292118
1495.00	-0.0301766
1500.00	-0.0263817
1505.00	-0.012863
1510.00	-0.0154626
1515.00	-0.0341231
1520.00	-0.0260477
1525.00	-0.0187798
1530.00	-0.000581008
1535.00	-0.0145122
1540.00	-0.0115066
1545.00	-0.023568
1550.00	-0.0383092
1555.00	-0.032924
1560.00	-0.0475067
1565.00	-0.0147775
1570.00	-0.0288434
1575.00	-0.0337309
1580.00	-0.0459014
1585.00	-0.0459744
1590.00	-0.0538119
1595.00	-0.0445448
1600.00	-0.0191064
1605.00	-0.0102011
1610.00	0.000145204
1615.00	0.0250005
1620.00	0.0302723
1625.00	0.0443431
1630.00	0.0593383
1635.00	0.0596219
1640.00	0.0909645
1645.00	0.137048
1650.00	0.162979
1655.00	0.201084
1660.00	0.285895
1665.00	0.380101
1670.00	0.459445
1675.00	0.649764
1680.00	0.805507
1685.00	0.998525
1690.00	1.12872
1695.00	1.26377
1700.00	1.41718
1705.00	1.57001
1710.00	1.67803
1715.00	1.77991
1720.00	1.84284
1725.00	1.88394
1730.00	1.94502
1735.00	2.01554
1740.00	2.07123
1745.00	2.0755
1750.00	2.07546
1755.00	2.09252
1760.00	2.12264
1765.00	2.1342
1770.00	2.13839
1775.00	2.14916
1780.00	2.1503
1785.00	2.13656
1790.00	2.083
1795.00	2.03092
1800.00	2.033
1805.00	1.9898
1810.00	1.91672
1815.00	1.89448
1820.00	1.86435
1825.00	1.82791
1830.00	1.75781
1835.00	1.67685
1840.00	1.57911
1845.00	1.50824
1850.00	1.43825
1855.00	1.34727
1860.00	1.24829
1865.00	1.13124
1870.00	1.02433
1875.00	0.95687
1880.00	0.882944
1885.00	0.803198
1890.00	0.716661
1895.00	0.66287
1900.00	0.612904
1905.00	0.581146
1910.00	0.554896
1915.00	0.558472
1920.00	0.542261
1925.00	0.494253
1930.00	0.445605
1935.00	0.381615
1940.00	0.317029
1945.00	0.257347
1950.00	0.23783
1955.00	0.212493
1960.00	0.226994
1965.00	0.199631
1970.00	0.216196
1975.00	0.207788
1980.00	0.201776
1985.00	0.182376
1990.00	0.14704
1995.00	0.130004
2000.00	0.100683
2005.00	0.099941
2010.00	0.0728489
2015.00	0.0857707
2020.00	0.078748
2025.00	0.0646558
2030.00	0.0465325
2035.00	0.0582
2040.00	0.0135209
2045.00	-0.0134782
2050.00	-0.0121304
2055.00	-0.00392268
2060.00	-0.0167425
2065.00	0.0113559
2070.00	0.0032257
2075.00	0.00912059
2080.00	0.0050998
2085.00	-0.0109538
2090.00	-0.000532254
2095.00	-0.00669649
2100.00	-0.0130215
2105.00	-0.027263
2110.00	-0.0354172
2115.00	-0.0349842
2120.00	-0.0548013
2125.00	-0.0804084
2130.00	-0.09102
2135.00	-0.0974616
2140.00	-0.0713946
2145.00	-0.0627008
2150.00	-0.0509904
2155.00	-0.0559948
2160.00	-0.0519496
2165.00	-0.0389829
2170.00	-0.0296443
2175.00	-0.0492181
2180.00	-0.0450735
2185.00	-0.0553326
2190.00	-0.0715605
2195.00	-0.101709
2200.00	-0.114854
2205.00	-0.0823844
2210.00	-0.0547164
2215.00	-0.0422501
2220.00	-0.0527916
2225.00	-0.024197
2230.00	-0.0241088
2235.00	-0.00926301
2240.00	-0.00289643
2245.00	-0.0282538
2250.00	-0.0611788
2255.00	-0.076822
2260.00	-0.0831291
2265.00	-0.0616041
2270.00	-0.069433
2275.00	-0.0352883
2280.00	-0.0449715
2285.00	-0.0428059
2290.00	-0.0470743
2295.00	-0.0345951
2300.00	-0.045902
2305.00	-0.0568555
2310.00	-0.0573874
2315.00	-0.053203
2320.00	-0.0222357
2325.00	-0.0394417
2330.00	-0.0362747
2335.00	-0.040419
2340.00	-0.0511436
2345.00	-0.0429205
2350.00	-0.0254164
2355.00	-0.0182116
2360.00	-0.0327113
2365.00	-0.0465382
2370.00	-0.0271179
2375.00	-0.00342218
2380.00	2.87629e-005
2385.00	0.0272273
2390.00	0.0431569
2395.00	0.0264063
2400.00	0.0159938
2405.00	0.0244978
2410.00	-0.00359896
2415.00	0.0317341
2420.00	0.0751916
2425.00	0.0723356
2430.00	0.0674336
2435.00	0.0498096
2440.00	0.0347253
2445.00	0.0413562
2450.00	0.0426608
2455.00	0.0562699
2460.00	0.0630778
2465.00	0.0536613
2470.00	0.0770509
2475.00	0.0646827
2480.00	0.0644319
2485.00	0.0509941
2490.00	0.0661014
2495.00	0.0478335
2500.00	0.0267294
2505.00	0.0170618
2510.00	0.0285677
2515.00	0.0311512
2520.00	0.0342535
2525.00	0.0479262
2530.00	0.032253
2535.00	0.068664
2540.00	0.121641
2545.00	0.164656
2550.00	0.141973
2555.00	0.132439
2560.00	0.133184
2565.00	0.123752
2570.00	0.109045
2575.00	0.0787111
2580.00	0.0871608
2585.00	0.092434
2590.00	0.108838
2595.00	0.114275
2600.00	0.101293
2605.00	0.11137
2610.00	0.125103
2615.00	0.166996
2620.00	0.161954
2625.00	0.172183
2630.00	0.207813
2635.00	0.215787
2640.00	0.250943
2645.00	0.274034
2650.00	0.265283
2655.00	0.325022
2660.00	0.403657
2665.00	0.486086
2670.00	0.57737
2675.00	0.697608
2680.00	0.861779
2685.00	1.05383
2690.00	1.21269
2695.00	1.36888
2700.00	1.47291
2705.00	1.5751
2710.00	1.67561
2715.00	1.76763
2720.00	1.852
2725.00	1.92482
2730.00	1.98804
2735.00	2.03948
2740.00	2.05159
2745.00	2.0757
2750.00	2.11217
2755.00	2.12633
2760.00	2.12121
2765.00	2.10882
2770.00	2.12021
2775.00	2.09627
2780.00	2.05451
2785.00	2.06901
2790.00	2.02376
2795.00	2.0149
2800.00	1.99216
2805.00	1.96704
2810.00	1.92732
2815.00	1.8908
2820.00	1.87115
2825.00	1.80994
2830.00	1.77894
2835.00	1.70286
2840.00	1.62816
2845.00	1.55861
2850.00	1.49212
2855.00	1.40897
2860.00	1.3388
2865.00	1.25854
2870.00	1.15057
2875.00	1.09302
2880.00	0.997708
2885.00	0.926693
2890.00	0.819257
2895.00	0.738885
2900.00	0.667328
2905.00	0.595932
2910.00	0.524681
2915.00	0.441903
2920.00	0.383724
2925.00	0.364004
2930.00	0.315168
2935.00	0.285206
2940.00	0.273006
2945.00	0.244928
2950.00	0.225876
2955.00	0.218832
2960.00	0.193063
2965.00	0.184637
2970.00	0.19182
2975.00	0.213829
2980.00	0.211098
2985.00	0.214858
2990.00	0.221351
2995.00	0.208542
3000.00	0.209449
3005.00	0.201716
3010.00	0.185431
3015.00	0.172328
3020.00	0.161312
3025.00	0.167719
3030.00	0.130741
3035.00	0.104455
3040.00	0.10489
3045.00	0.0648678
3050.00	0.0910227
3055.00	0.0811432
3060.00	0.0419416
3065.00	0.0276441
3070.00	0.034983
3075.00	0.0431425
3080.00	0.072247
3085.00	0.063468
3090.00	0.0555668
3095.00	0.0546732
3100.00	0.0212273
3105.00	0.00356096
3110.00	-0.0115616
3115.00	-0.012737
3120.00	-0.0192351
3125.00	-0.0553935
3130.00	-0.0677294
3135.00	-0.0594021
3140.00	-0.0705599
3145.00	-0.0603951
3150.00	-0.038812
3155.00	-0.0325992
3160.00	-0.0456601
3165.00	-0.0100068
3170.00	-0.0160008
3175.00	-0.0120692
3180.00	-0.0147482
3185.00	-0.00705589
3190.00	0.0177423
3195.00	0.0338433
3200.00	0.0397852
3205.00	0.0653396
3210.00	0.105437
3215.00	0.115877
3220.00	0.130713
3225.00	0.161164
3230.00	0.170695
3235.00	0.195593
3240.00	0.200904
3245.00	0.193248
3250.00	0.180918
3255.00	0.185364
3260.00	0.18004
3265.00	0.194678
3270.00	0.199303
3275.00	0.208905
3280.00	0.193455
3285.00	0.180327
3290.00	0.167735
3295.00	0.140858
3300.00	0.12444
3305.00	0.139198
3310.00	0.11906
3315.00	0.134356
3320.00	0.137241
3325.00	0.130512
3330.00	0.120569
3335.00	0.113175
3340.00	0.0933088
3345.00	0.0661027
3350.00	0.0540522
3355.00	0.048647
3360.00	0.0398963
3365.00	0.0506732
3370.00	0.046383
3375.00	0.0580656
3380.00	0.069357
3385.00	0.0678616
3390.00	0.0836137
3395.00	0.0892416
3400.00	0.102856
3405.00	0.119772
3410.00	0.0914735
3415.00	0.117299
3420.00	0.0985748
3425.00	0.083277
3430.00	0.0959333
3435.00	0.099552
3440.00	0.0973686
3445.00	0.093072
3450.00	0.105526
3455.00	0.0949733
3460.00	0.05128
3465.00	0.046152
3470.00	0.059412
3475.00	0.0635742
3480.00	0.0611026
3485.00	0.0767535
3490.00	0.0566432
3495.00	0.0742944
3500.00	0.101061
3505.00	0.129814
3510.00	0.116055
3515.00	0.166624
3520.00	0.169392
3525.00	0.174213
3530.00	0.183216
3535.00	0.168003
3540.00	0.172187
3545.00	0.163517
3550.00	0.151829
3555.00	0.125765
3560.00	0.113189
3565.00	0.0925436
3570.00	0.106605
3575.00	0.102162
3580.00	0.0872824
3585.00	0.094875
3590.00	0.127355
3595.00	0.134049
3600.00	0.129971
3605.00	0.148061
3610.00	0.149576
3615.00	0.141613
3620.00	0.167865
3625.00	0.182166
3630.00	0.197368
3635.00	0.225039
3640.00	0.248389
3645.00	0.272513
3650.00	0.32298
3655.00	0.362182
3660.00	0.448759
3665.00	0.593515
3670.00	0.687269
3675.00	0.808174
3680.00	0.944968
3685.00	1.07663
3690.00	1.21067
3695.00	1.38727
3700.00	1.50035
3705.00	1.62776
3710.00	1.73545
3715.00	1.85568
3720.00	1.92347
3725.00	2.00936
3730.00	2.05867
3735.00	2.09295
3740.00	2.14479
3745.00	2.17668
3750.00	2.23491
3755.00	2.25312
3760.00	2.2462
3765.00	2.25396
3770.00	2.28425
3775.00	2.30064
3780.00	2.29285
3785.00	2.27885
3790.00	2.29422
3795.00	2.25443
3800.00	2.23649
3805.00	2.18227
3810.00	2.14746
3815.00	2.08426
3820.00	2.01884
3825.00	1.94208
3830.00	1.866
3835.00	1.77655
3840.00	1.70459
3845.00	1.62273
3850.00	1.55683
3855.00	1.45322
3860.00	1.36696
3865.00	1.26058
3870.00	1.17027
3875.00	1.04469
3880.00	0.982191
3885.00	0.923608
3890.00	0.853009
3895.00	0.800349
3900.00	0.75451
3905.00	0.696157
3910.00	0.661515
3915.00	0.638108
3920.00	0.616265
3925.00	0.567851
3930.00	0.527387
3935.00	0.48786
3940.00	0.47327
3945.00	0.474905
3950.00	0.415757
3955.00	0.430139
3960.00	0.428315
3965.00	0.382375
3970.00	0.389991
3975.00	0.383634
3980.00	0.399673
3985.00	0.368255
3990.00	0.37806
3995.00	0.337923
4000.00	0.325114
4005.00	0.291049
4010.00	0.27127
4015.00	0.276785
4020.00	0.242111
4025.00	0.226449
4030.00	0.213908
4035.00	0.243811
4040.00	0.22487
4045.00	0.199274
4050.00	0.191782
4055.00	0.177267
4060.00	0.156431
4065.00	0.157886
4070.00	0.112565
4075.00	0.131618
4080.00	0.116125
4085.00	0.130937
4090.00	0.121729
4095.00	0.0885721
4100.00	0.0509591
4105.00	0.0590753
4110.00	0.0904725
4115.00	0.100078
4120.00	0.122712
4125.00	0.136087
4130.00	0.124033
4135.00	0.133391
4140.00	0.091296
4145.00	0.0961556
4150.00	0.0624474
4155.00	0.0694148
4160.00	0.0422666
4165.00	0.0395943
4170.00	0.0286402
4175.00	0.0273306
4180.00	0.0657881
4185.00	0.0685355
4190.00	0.0647907
4195.00	0.0715237
4200.00	0.0511592
4205.00	0.0522608
4210.00	0.0299367
4215.00	0.0199484
4220.00	0.0389375
4225.00	0.0381524
4230.00	0.042109
4235.00	0.0355666
4240.00	0.0257925
4245.00	0.0100011
4250.00	0.026099
4255.00	0.0196032
4260.00	0.0285234
4265.00	0.0559812
4270.00	0.0255132
4275.00	0.00353236
4280.00	0.0202771
4285.00	0.0182494
4290.00	-0.0169944
4295.00	-0.00674592
4300.00	-0.0550338
4305.00	-0.0557479
4310.00	-0.0532818
4315.00	-0.0463993
4320.00	-0.0324332
4325.00	-0.0587228
4330.00	-0.0404156
4335.00	-0.0457002
4340.00	-0.0271409
4345.00	-0.0399704
4350.00	-0.0305331
4355.00	-0.0313657
4360.00	-0.0546533
4365.00	-0.0515196
4370.00	-0.0922213
4375.00	-0.0542435
4380.00	-0.0363842
4385.00	-0.0428492
4390.00	-0.0129172
4395.00	0.0054725
4400.00	0.0445615
4405.00	0.0704155
4410.00	0.0952384
4415.00	0.0927092
4420.00	0.0826611
4425.00	0.0526339
4430.00	0.0333812
4435.00	0.0269344
4440.00	0.00869729
4445.00	0.0202625
4450.00	-0.0066336
4455.00	0.0134593
4460.00	0.00822747
4465.00	0.0322745
4470.00	0.041482
4475.00	0.0350023
4480.00	0.0245074
4485.00	0.0337144
4490.00	0.0155765
4495.00	0.0311168
4500.00	0.0280052
4505.00	0.0469657
4510.00	0.067139
4515.00	0.0891808
4520.00	0.0825943
4525.00	0.087547
4530.00	0.0741292
4535.00	0.0628303
4540.00	0.0845259
4545.00	0.0978344
4550.00	0.112144
4555.00	0.0900487
4560.00	0.103582
4565.00	0.0947782
4570.00	0.105507
4575.00	0.125267
4580.00	0.132169
4585.00	0.145377
4590.00	0.131616
4595.00	0.130889
4600.00	0.139562
4605.00	0.115502
4610.00	0.112501
4615.00	0.103582
4620.00	0.0846751
4625.00	0.073876
4630.00	0.0711515
4635.00	0.0811344
4640.00	0.121206
4645.00	0.153385
4650.00	0.180014
4655.00	0.26771
4660.00	0.332646
4665.00	0.443937
4670.00	0.554203
4675.00	0.662768
4680.00	0.792341
4685.00	0.928386
4690.00	1.10368
4695.00	1.24745
4700.00	1.39549
4705.00	1.52485
4710.00	1.63505
4715.00	1.71791
4720.00	1.78627
4725.00	1.83924
4730.00	1.92112
4735.00	2.01345
4740.00	2.05459
4745.00	2.10793
4750.00	2.10853
4755.00	2.09819
4760.00	2.11065
4765.00	2.07678
4770.00	2.06884
4775.00	2.04925
4780.00	2.06116
4785.00	2.07421
4790.00	2.03466
4795.00	1.98896
4800.00	1.92763
4805.00	1.90274
4810.00	1.87723
4815.00	1.8395
4820.00	1.78612
4825.00	1.70621
4830.00	1.65605
4835.00	1.61324
4840.00	1.51487
4845.00	1.44032
4850.00	1.35147
4855.00	1.24741
4860.00	1.17396
4865.00	1.07833
4870.00	0.988369
4875.00	0.90119
4880.00	0.837495
4885.00	0.78017
4890.00	0.709925
4895.00	0.629606
4900.00	0.596178
4905.00	0.55055
4910.00	0.520365
4915.00	0.487758
4920.00	0.464629
4925.00	0.441482
4930.00	0.422203
4935.00	0.365216
4940.00	0.326363
4945.00	0.284401
4950.00	0.283939
4955.00	0.24311
4960.00	0.215691
4965.00	0.189458
4970.00	0.168958
4975.00	0.156725
4980.00	0.142607
4985.00	0.108917
4990.00	0.124449
4995.00	0.111227
5000.00	0.0830066
5005.00	0.0715972
5010.00	0.0776496
5015.00	0.0387973
5020.00	0.0395807
5025.00	0.045726
5030.00	0.0294957
5035.00	0.0273233
5040.00	0.0160419
5045.00	0.00744311
5050.00	0.00359007
5055.00	-0.00376357
5060.00	-0.00727313
5065.00	0.00977501
5070.00	0.0204552
5075.00	0.0362849
5080.00	0.0443141
5085.00	0.0305565
5090.00	0.0119572
5095.00	0.0387401
5100.00	0.0605131
5105.00	0.0614564
5110.00	0.0483161
5115.00	0.0652456
5120.00	0.0866996
5125.00	0.079584
5130.00	0.0910552
5135.00	0.0741778
5140.00	0.041113
5145.00	-0.0181782
5150.00	-0.0218007
5155.00	-0.0359414
5160.00	-0.052554
5165.00	-0.0247603
5170.00	-0.00829502
5175.00	-0.0548736
5180.00	-0.0462775
5185.00	-0.0540847
5190.00	-0.0424588
5195.00	-0.0755176
5200.00	-0.101385
5205.00	-0.0795885
5210.00	-0.0825102
5215.00	-0.0983518
5220.00	-0.0916254
5225.00	-0.116659
5230.00	-0.139189
5235.00	-0.109726
5240.00	-0.106526
5245.00	-0.112971
5250.00	-0.117218
5255.00	-0.108605
5260.00	-0.116396
5265.00	-0.121078
5270.00	-0.108193
5275.00	-0.0771667
5280.00	-0.0453574
5285.00	-0.0190605
5290.00	-0.0249263
5295.00	-0.0162162
5300.00	0.000171873
5305.00	-0.0286011
5310.00	-0.0280725
5315.00	-0.0509123
5320.00	-0.0582559
5325.00	-0.067974
5330.00	-0.0495189
5335.00	-0.070214
5340.00	-0.0795134
5345.00	-0.0871057
5350.00	-0.0776179
5355.00	-0.0737421
5360.00	-0.0446068
5365.00	-0.0378145
5370.00	-0.0285928
5375.00	-0.0482718
5380.00	-0.044999
5385.00	-0.0568199
5390.00	-0.0418117
5395.00	-0.0368534
5400.00	-0.0261734
5405.00	0.00830841
5410.00	-0.00728889
5415.00	0.001989
5420.00	0.00800756
5425.00	-0.00911402
5430.00	-0.00975699
5435.00	0.00287645
5440.00	0.0158009
5445.00	0.00722617
5450.00	-0.00670855
5455.00	-0.0138095
5460.00	0.0108869
5465.00	0.0121298
5470.00	0.0233517
5475.00	0.0249024
5480.00	-0.00789791
5485.00	-0.040527
5490.00	-0.0698931
5495.00	-0.0761159
5500.00	-0.0925969
5505.00	-0.0724567
5510.00	-0.082309
5515.00	-0.0989479
5520.00	-0.107706
5525.00	-0.114033
5530.00	-0.0894176
5535.00	-0.130993
5540.00	-0.119448
5545.00	-0.109835
5550.00	-0.103514
5555.00	-0.064407
5560.00	-0.0533032
5565.00	-0.0596306
5570.00	-0.059885
5575.00	-0.0702173
5580.00	-0.0740761
5585.00	-0.0596739
5590.00	-0.0459347
5595.00	-0.0460043
5600.00	-0.016534
5605.00	-0.0389733
5610.00	-0.0133149
5615.00	-0.0430707
5620.00	-0.0286602
5625.00	-0.00170155
5630.00	0.00468606
5635.00	0.0135436
5640.00	-0.00957182
5645.00	0.0123693
5650.00	0.043774
5655.00	0.0930222
5660.00	0.179313
5665.00	0.282622
5670.00	0.402802
5675.00	0.517181
5680.00	0.64266
5685.00	0.796005
5690.00	0.920027
5695.00	1.05729
5700.00	1.20104
5705.00	1.30554
5710.00	1.40659
5715.00	1.52007
5720.00	1.59422
5725.00	1.66795
5730.00	1.70866
5735.00	1.75152
5740.00	1.81963
5745.00	1.86849
5750.00	1.88992
5755.00	1.91699
5760.00	1.94756
5765.00	1.96032
5770.00	1.97101
5775.00	1.97443
5780.00	1.9806
5785.00	1.94031
5790.00	1.9227
5795.00	1.86955
5800.00	1.85357
5805.00	1.82054
5810.00	1.79315
5815.00	1.72963
5820.00	1.69423
5825.00	1.6305
5830.00	1.57315
5835.00	1.50288
5840.00	1.45518
5845.00	1.40681
5850.00	1.32364
5855.00	1.24568
5860.00	1.14909
5865.00	1.08159
5870.00	1.02395
5875.00	0.942536
5880.00	0.87937
5885.00	0.835732
5890.00	0.764594
5895.00	0.725439
5900.00	0.668439
5905.00	0.609367
5910.00	0.577963
5915.00	0.556694
5920.00	0.538329
5925.00	0.479833
5930.00	0.450502
5935.00	0.393017
5940.00	0.361487
5945.00	0.359535
5950.00	0.325136
5955.00	0.308166
5960.00	0.292115
5965.00	0.259018
5970.00	0.233893
5975.00	0.223716
5980.00	0.239426
5985.00	0.20538
5990.00	0.205826
5995.00	0.168146
6000.00	0.138896
6005.00	0.0869246
6010.00	0.0891127
6015.00	0.0662122
6020.00	0.0533735
6025.00	0.0192804
6030.00	0.0181295
6035.00	-0.00233578
6040.00	-0.0230861
6045.00	-0.0324352
6050.00	-0.0392951
6055.00	-0.0252622
6060.00	-0.0048608
6065.00	-0.0276902
6070.00	-0.049791
6075.00	-0.0277139
6080.00	-0.0210566
6085.00	-0.0181737
6090.00	-0.0388946
6095.00	-0.0365595
6100.00	-0.0336808
6105.00	-0.044302
6110.00	-0.0585241
6115.00	-0.0379053
6120.00	-0.000695911
6125.00	-0.00606659
6130.00	-0.0256667
6135.00	-0.0456383
6140.00	-0.043406
6145.00	-0.0281849
6150.00	-0.0308066
6155.00	-0.0347206
6160.00	-0.00871027
6165.00	0.00615004
6170.00	-0.0193348
6175.00	-0.0368309
6180.00	-0.0199357
6185.00	-0.0257139
6190.00	-0.0254741
6195.00	-0.00582867
6200.00	-0.0293385
6205.00	-0.00852942
6210.00	-0.010008
6215.00	-0.0229965
6220.00	-0.0541157
6225.00	-0.0541444
6230.00	-0.0409581
6235.00	-0.0430798
6240.00	-0.0387718
6245.00	-0.0348946
6250.00	-0.0368454
6255.00	-0.0269434
6260.00	-0.0475645
6265.00	-0.0839987
6270.00	-0.0926969
6275.00	-0.0803185
6280.00	-0.0629604
6285.00	-0.119616
6290.00	-0.113872
6295.00	-0.123469
6300.00	-0.146872
6305.00	-0.159386
6310.00	-0.134122
6315.00	-0.136253
6320.00	-0.0993122
6325.00	-0.132903
6330.00	-0.138265
6335.00	-0.179619
6340.00	-0.211396
6345.00	-0.22523
6350.00	-0.208924
6355.00	-0.170934
6360.00	-0.170939
6365.00	-0.180269
6370.00	-0.194884
6375.00	-0.190162
6380.00	-0.1727
6385.00	-0.162425
6390.00	-0.174161
6395.00	-0.211925
6400.00	-0.203944
6405.00	-0.20842
6410.00	-0.214002
6415.00	-0.233792
6420.00	-0.208859
6425.00	-0.198853
6430.00	-0.204615
6435.00	-0.189594
6440.00	-0.204053
6445.00	-0.190643
6450.00	-0.180127
6455.00	-0.174549
6460.00	-0.173415
6465.00	-0.177835
6470.00	-0.162383
6475.00	-0.141482
6480.00	-0.159198
6485.00	-0.169702
6490.00	-0.193923
6495.00	-0.220384
6500.00	-0.195237
6505.00	-0.170273
6510.00	-0.18511
6515.00	-0.157273
6520.00	-0.140769
6525.00	-0.144567
6530.00	-0.116898
6535.00	-0.125415
6540.00	-0.112096
6545.00	-0.111767
6550.00	-0.123906
6555.00	-0.0897543
6560.00	-0.0792245
6565.00	-0.0985034
6570.00	-0.11974
6575.00	-0.125641
6580.00	-0.110746
6585.00	-0.10822
6590.00	-0.0764143
6595.00	-0.0602238
6600.00	-0.0720766
6605.00	-0.0353361
6610.00	-0.0520092
6615.00	-0.0607975
6620.00	-0.0547178
6625.00	-0.0725615
6630.00	-0.0769631
6635.00	-0.0949138
6640.00	-0.0963029
6645.00	-0.0936673
6650.00	-0.0493273
6655.00	-0.00786705
6660.00	0.0465452
6665.00	0.114946
6670.00	0.21148
6675.00	0.329447
6680.00	0.487689
6685.00	0.662749
6690.00	0.8374
6695.00	1.02412
6700.00	1.13155
6705.00	1.2702
6710.00	1.39809
6715.00	1.50621
6720.00	1.56309
6725.00	1.61973
6730.00	1.66993
6735.00	1.73454
6740.00	1.77559
6745.00	1.83895
6750.00	1.87811
6755.00	1.90869
6760.00	1.96263
6765.00	1.95211
6770.00	1.92244
6775.00	1.9074
6780.00	1.92572
6785.00	1.93366
6790.00	1.88951
6795.00	1.90185
6800.00	1.87332
6805.00	1.8523
6810.00	1.83184
6815.00	1.78699
6820.00	1.71088
6825.00	1.6416
6830.00	1.57459
6835.00	1.52438
6840.00	1.4349
6845.00	1.35824
6850.00	1.30091
6855.00	1.1988
6860.00	1.10068
6865.00	1.00305
6870.00	0.898081
6875.00	0.804387
6880.00	0.732498
6885.00	0.657693
6890.00	0.598919
6895.00	0.542136
6900.00	0.522895
6905.00	0.49159
6910.00	0.444762
6915.00	0.39096
6920.00	0.333989
6925.00	0.335563
6930.00	0.303561
6935.00	0.252998
6940.00	0.221481
6945.00	0.213322
6950.00	0.18655
6955.00	0.177998
6960.00	0.184291
6965.00	0.210938
6970.00	0.201502
6975.00	0.176689
6980.00	0.162129
6985.00	0.123378
6990.00	0.08617
6995.00	0.0930966
7000.00	0.0425963
7005.00	0.0453313
7010.00	0.0633365
7015.00	0.0818726
7020.00	0.0993324
7025.00	0.122041
7030.00	0.100511
7035.00	0.0943454
7040.00	0.077139
7045.00	0.100512
7050.00	0.113777
7055.00	0.0876325
7060.00	0.0812008
7065.00	0.0730807
7070.00	0.0665498
7075.00	0.0668895
7080.00	0.0633093
7085.00	0.0826253
7090.00	0.10545
7095.00	0.106563
7100.00	0.085026
7105.00	0.0625341
7110.00	0.0648297
7115.00	0.0769991
7120.00	0.0724079
7125.00	0.0504007
7130.00	0.0057243
7135.00	-0.0228267
7140.00	-0.0337561
7145.00	-0.0482557
7150.00	-0.0566422
7155.00	-0.0634129
7160.00	-0.0687293
7165.00	-0.0385409
7170.00	-0.0704372
7175.00	-0.052513
7180.00	-0.0410442
7185.00	-0.0664727
7190.00	-0.0784778
7195.00	-0.0690757
7200.00	-0.048956
7205.00	-0.0533866
7210.00	-0.0503795
7215.00	-0.0220261
7220.00	0.0182585
7225.00	0.0280904
7230.00	0.0377162
7235.00	0.0463795
7240.00	0.0277523
7245.00	0.037412
7250.00	0.0694212
7255.00	0.0609247
7260.00	0.0525007
7265.00	0.0596855
7270.00	0.105011
7275.00	0.142695
7280.00	0.0996699
7285.00	0.114573
7290.00	0.0961208
7295.00	0.116042
7300.00	0.109101
7305.00	0.070212
7310.00	0.0701854
7315.00	0.0484004
7320.00	0.0280167
7325.00	-0.00198633
7330.00	0.0122016
7335.00	0.0117586
7340.00	0.0152458
7345.00	0.0230474
7350.00	-0.0227795
7355.00	-0.0290506
7360.00	-0.0160421
7365.00	-0.0463024
7370.00	-0.0611017
7375.00	-0.0604318
7380.00	-0.0458396
7385.00	-0.0956584
7390.00	-0.141272
7395.00	-0.148129
7400.00	-0.177616
7405.00	-0.187833
7410.00	-0.199359
7415.00	-0.191081
7420.00	-0.18674
7425.00	-0.154076
7430.00	-0.163539
7435.00	-0.180603
7440.00	-0.164875
7445.00	-0.164708
7450.00	-0.187096
7455.00	-0.205691
7460.00	-0.211546
7465.00	-0.195055
7470.00	-0.198088
7475.00	-0.172839
7480.00	-0.185865
7485.00	-0.182045
7490.00	-0.205808
7495.00	-0.185227
7500.00	-0.19002
7505.00	-0.181121
7510.00	-0.152906
7515.00	-0.157822
7520.00	-0.149035
7525.00	-0.132577
7530.00	-0.133308
7535.00	-0.154173
7540.00	-0.137979
7545.00	-0.128067
7550.00	-0.157228
7555.00	-0.150054
7560.00	-0.152147
7565.00	-0.147813
7570.00	-0.157124
7575.00	-0.156178
7580.00	-0.142115
7585.00	-0.151996
7590.00	-0.131356
7595.00	-0.14853
7600.00	-0.133677
7605.00	-0.0931083
7610.00	-0.0666995
7615.00	-0.0615839
7620.00	-0.0818497
7625.00	-0.0892084
7630.00	-0.0748473
7635.00	-0.0673625
7640.00	-0.055186
7645.00	-0.0457815
7650.00	0.0194169
7655.00	0.102188
7660.00	0.154144
7665.00	0.258415
7670.00	0.404331
7675.00	0.529438
7680.00	0.660686
7685.00	0.799016
7690.00	0.935949
7695.00	1.07784
7700.00	1.18844
7705.00	1.3113
7710.00	1.38535
7715.00	1.48463
7720.00	1.54057
7725.00	1.62044
7730.00	1.64259
7735.00	1.69983
7740.00	1.75445
7745.00	1.80206
7750.00	1.80371
7755.00	1.86194
7760.00	1.89957
7765.00	1.90857
7770.00	1.93455
7775.00	1.93772
7780.00	1.94135
7785.00	1.95239
7790.00	1.90948
7795.00	1.88252
7800.00	1.84659
7805.00	1.82281
7810.00	1.77654
7815.00	1.70924
7820.00	1.64712
7825.00	1.58422
7830.00	1.47476
7835.00	1.42133
7840.00	1.33049
7845.00	1.24796
7850.00	1.19699
7855.00	1.0975
7860.00	0.999407
7865.00	0.911902
7870.00	0.841695
7875.00	0.756749
7880.00	0.702058
7885.00	0.655944
7890.00	0.583355
7895.00	0.514916
7900.00	0.490626
7905.00	0.450113
7910.00	0.382563
7915.00	0.353633
7920.00	0.361015
7925.00	0.335016
7930.00	0.32483
7935.00	0.317217
7940.00	0.283941
7945.00	0.238449
7950.00	0.226262
7955.00	0.232391
7960.00	0.230136
7965.00	0.221112
7970.00	0.22387
7975.00	0.231016
7980.00	0.221127
7985.00	0.245645
7990.00	0.224189
7995.00	0.207211
8000.00	0.184158
8005.00	0.198384
8010.00	0.201084
8015.00	0.202736
8020.00	0.189457
8025.00	0.144865
8030.00	0.138927
8035.00	0.125812
8040.00	0.121002
8045.00	0.0964672
8050.00	0.104696
8055.00	0.105884
8060.00	0.109285
8065.00	0.126335
8070.00	0.112147
8075.00	0.138237
8080.00	0.140734
8085.00	0.157748
8090.00	0.194044
8095.00	0.186298
8100.00	0.153679
8105.00	0.111109
8110.00	0.103884
8115.00	0.0911644
8120.00	0.0960372
8125.00	0.0817704
8130.00	0.097686
8135.00	0.123668
8140.00	0.110524
8145.00	0.076156
8150.00	0.0817525
8155.00	0.0510389
8160.00	0.0210652
8165.00	0.00652377
8170.00	-0.00500916
8175.00	-0.0216062
8180.00	-0.0116738
8185.00	-0.0143923
8190.00	0.017357
8195.00	-0.00536261
8200.00	-0.0133754
8205.00	0.0283757
8210.00	0.0239837
8215.00	0.0021558
8220.00	0.0104892
8225.00	0.029647
8230.00	0.0282367
8235.00	0.0176412
8240.00	0.0220945
8245.00	0.023771
8250.00	0.0206167
8255.00	0.018555
8260.00	0.0415694
8265.00	0.0405212
8270.00	0.0372462
8275.00	0.022641
8280.00	0.0242629
8285.00	0.0373802
8290.00	0.0250932
8295.00	0.0256926
8300.00	0.00602533
8305.00	-0.010898
8310.00	-0.030015
8315.00	-0.0643182
8320.00	-0.0540005
8325.00	-0.0897911
8330.00	-0.0846979
8335.00	-0.122082
8340.00	-0.09433
8345.00	-0.0755708
8350.00	-0.0726768
8355.00	-0.0669635
8360.00	-0.085137
8365.00	-0.0742917
8370.00	-0.0427699
8375.00	-0.0563681
8380.00	-0.0585031
8385.00	-0.0464353
8390.00	-0.0565583
8395.00	-0.061783
8400.00	-0.0672624
8405.00	-0.0651993
8410.00	-0.0555706
8415.00	-0.0616713
8420.00	-0.054727
8425.00	-0.0717926
8430.00	-0.0832657
8435.00	-0.105249
8440.00	-0.111822
8445.00	-0.0998629
8450.00	-0.121741
8455.00	-0.113453
8460.00	-0.0834552
8465.00	-0.0883218
8470.00	-0.0818211
8475.00	-0.0681987
8480.00	-0.0753681
8485.00	-0.0437387
8490.00	-0.0696749
8495.00	-0.0595987
8500.00	-0.0761771
8505.00	-0.0942064
8510.00	-0.0855629
8515.00	-0.115866
8520.00	-0.119046
8525.00	-0.121908
8530.00	-0.107385
8535.00	-0.105196
8540.00	-0.122655
8545.00	-0.13215
8550.00	-0.118935
8555.00	-0.122585
8560.00	-0.126648
8565.00	-0.131081
8570.00	-0.125745
8575.00	-0.0960722
8580.00	-0.0771388
8585.00	-0.0888544
8590.00	-0.0823005
8595.00	-0.0313255
8600.00	-0.058503
8605.00	-0.0542071
8610.00	-0.021585
8615.00	-0.0062144
8620.00	0.00528759
8625.00	0.0630475
8630.00	0.0956018
8635.00	0.0938135
8640.00	0.143498
8645.00	0.170339
8650.00	0.210816
8655.00	0.279888
8660.00	0.343607
8665.00	0.42116
8670.00	0.484741
8675.00	0.584709
8680.00	0.720533
8685.00	0.887075
8690.00	1.0494
8695.00	1.19626
8700.00	1.32223
8705.00	1.43637
8710.00	1.54143
8715.00	1.60879
8720.00	1.69816
8725.00	1.78015
8730.00	1.82286
8735.00	1.88771
8740.00	1.93287
8745.00	1.99139
8750.00	2.04328
8755.00	2.06745
8760.00	2.06588
8765.00	2.08934
8770.00	2.07703
8775.00	2.07761
8780.00	2.06648
8785.00	2.03703
8790.00	2.01519
8795.00	1.99708
8800.00	1.96524
8805.00	1.93348
8810.00	1.88003
8815.00	1.81715
8820.00	1.73336
8825.00	1.65406
8830.00	1.59202
8835.00	1.50976
8840.00	1.41319
8845.00	1.3457
8850.00	1.27641
8855.00	1.18685
8860.00	1.13112
8865.00	1.05842
8870.00	0.968901
8875.00	0.913202
8880.00	0.845974
8885.00	0.741947
8890.00	0.691068
8895.00	0.560564
8900.00	0.474974
8905.00	0.405716
8910.00	0.297529
8915.00	0.249124
8920.00	0.243641
8925.00	0.197516
8930.00	0.162221
8935.00	0.143667
8940.00	0.141735
8945.00	0.134556
8950.00	0.122655
8955.00	0.122047
8960.00	0.109065
8965.00	0.0927186
8970.00	0.0733434
8975.00	0.0644547
8980.00	0.0782159
8985.00	0.094487
8990.00	0.0741577
8995.00	0.08384
9000.00	0.0808962
9005.00	0.0494911
9010.00	0.0771837
9015.00	0.0648022
9020.00	0.0676482
9025.00	0.0826445
9030.00	0.0681626
9035.00	0.0496886
9040.00	0.0431653
9045.00	0.0528381
9050.00	0.0436684
9055.00	0.0494049
9060.00	-0.00682961
9065.00	-0.0349024
9070.00	-0.0438471
9075.00	-0.037908
9080.00	-0.0512152
9085.00	-0.0810669
9090.00	-0.0706286
9095.00	-0.0682289
9100.00	-0.108037
9105.00	-0.0886842
9110.00	-0.0759299
9115.00	-0.0706684
9120.00	-0.0534982
9125.00	-0.0162839
9130.00	-0.0239817
9135.00	-0.00837145
9140.00	-0.00986585
9145.00	0.013659
9150.00	0.0239508
9155.00	0.0285504
9160.00	0.0163692
9165.00	0.0124007
9170.00	0.000280087
9175.00	-0.0238406
9180.00	0.00185895
9185.00	0.0109992
9190.00	0.0285517
9195.00	-0.0255975
9200.00	-0.0393586
9205.00	-0.0159932
9210.00	-0.015171
9215.00	-0.00976801
9220.00	-0.0157859
9225.00	-0.0421858
9230.00	-0.0434075
9235.00	-0.0235231
9240.00	-0.0250567
9245.00	-0.043535
9250.00	-0.0430674
9255.00	-0.0543043
9260.00	-0.0480967
9265.00	-0.0681568
9270.00	-0.0854338
9275.00	-0.0644555
9280.00	-0.0587871
9285.00	-0.0583487
9290.00	-0.0563997
9295.00	-0.0655262
9300.00	-0.0449843
9305.00	-0.0606926
9310.00	-0.0802704
9315.00	-0.0675802
9320.00	-0.0802518
9325.00	-0.0799984
9330.00	-0.0510146
9335.00	-0.0474675
9340.00	-0.013965
9345.00	-0.0257806
9350.00	-0.0387462
9355.00	-0.019328
9360.00	-0.0243898
9365.00	-0.0577012
9370.00	-0.0736922
9375.00	-0.0880841
9380.00	-0.0909334
9385.00	-0.109819
9390.00	-0.13925
9395.00	-0.109004
9400.00	-0.110539
9405.00	-0.139121
9410.00	-0.0995621
9415.00	-0.0864972
9420.00	-0.0848421
9425.00	-0.105114
9430.00	-0.110146
9435.00	-0.0952454
9440.00	-0.109036
9445.00	-0.0755944
9450.00	-0.0664806
9455.00	-0.101023
9460.00	-0.126671
9465.00	-0.134211
9470.00	-0.1511
9475.00	-0.149979
9480.00	-0.158297
9485.00	-0.146353
9490.00	-0.161251
9495.00	-0.166109
9500.00	-0.147167
9505.00	-0.168978
9510.00	-0.169955
9515.00	-0.135084
9520.00	-0.130125
9525.00	-0.0922427
9530.00	-0.0698063
9535.00	-0.0364015
9540.00	-0.048305
9545.00	-0.0302624
9550.00	-0.00625224
9555.00	0.0386724
9560.00	0.0495716
9565.00	0.0360654
9570.00	0.0511113
9575.00	0.0491089
9580.00	0.0721765
9585.00	0.0812797
9590.00	0.0747061
9595.00	0.112312
9600.00	0.0995265
9605.00	0.110558
9610.00	0.0932845
9615.00	0.107272
9620.00	0.105093
9625.00	0.108573
9630.00	0.100825
9635.00	0.103177
9640.00	0.106072
9645.00	0.131992
9650.00	0.178636
9655.00	0.251702
9660.00	0.301142
9665.00	0.388382
9670.00	0.516638
9675.00	0.613416
9680.00	0.765022
9685.00	0.935664
9690.00	1.09313
9695.00	1.22552
9700.00	1.34545
9705.00	1.47437
9710.00	1.61138
9715.00	1.71371
9720.00	1.7957
9725.00	1.83762
9730.00	1.89479
9735.00	1.93691
9740.00	1.96238
9745.00	1.99697
9750.00	2.03043
9755.00	2.038
9760.00	2.07979
9765.00	2.07465
9770.00	2.06615
9775.00	2.0445
9780.00	2.02191
9785.00	2.01169
9790.00	1.96362
9795.00	1.90171
9800.00	1.85221
9805.00	1.78512
9810.00	1.76982
9815.00	1.7133
9820.00	1.6601
9825.00	1.63787
9830.00	1.56657
9835.00	1.48607
9840.00	1.36622
9845.00	1.27545
9850.00	1.18988
9855.00	1.07788
9860.00	1.01983
9865.00	0.917074
9870.00	0.817595
9875.00	0.736612
9880.00	0.645853
9885.00	0.611578
9890.00	0.563632
9895.00	0.519704
9900.00	0.490272
9905.00	0.450571
9910.00	0.404736
9915.00	0.369703
9920.00	0.365374
9925.00	0.313293
9930.00	0.26098
9935.00	0.222447
9940.00	0.197094
9945.00	0.161841
9950.00	0.157314
9955.00	0.152463
[truncated: 56 more rows]
