# Supplementary material for: Abnormal developmental trajectory and vulnerability to cardiac arrhythmias in tetralogy of Fallot with DiGeorge syndrome
Source: Commun Biol. 2023 Sep 22;6:969. doi: 10.1038/s42003-023-05344-6 (PMC10516936; doi:10.1038/s42003-023-05344-6)
Supplement: Supplementary file 6 — Supplementary Data 3 [file 42003_2023_5344_MOESM6_ESM.zip › Supplementary Data3_CAS Measurement/Batch41/TOF-DG1_A1_4900/1B-wave.csv]

1B : V(t) = D'(t) / BackgroundImage *100
D'(t) = WaveFiltered Value( Pixel-Filter=(5 x 5) Tcnst-Filter=10)
average	1.00
frm num	2048
position	[59][87]
background	368.88
total pixel	25
time	value1
0.00	0
5.00	0.291694
10.00	0.507591
15.00	0.721416
20.00	0.878075
25.00	0.995213
30.00	1.10931
35.00	1.15561
40.00	1.2309
45.00	1.25962
50.00	1.22474
55.00	1.19553
60.00	1.1573
65.00	1.11964
70.00	1.00009
75.00	0.90984
80.00	0.811265
85.00	0.658571
90.00	0.527652
95.00	0.371872
100.00	0.212152
105.00	0.0337038
110.00	-0.0889466
115.00	-0.2362
120.00	-0.392585
125.00	-0.565862
130.00	-0.740245
135.00	-0.911287
140.00	-1.08908
145.00	-1.26644
150.00	-1.37619
155.00	-1.49231
160.00	-1.64237
165.00	-1.82513
170.00	-1.97334
175.00	-2.12951
180.00	-2.31344
185.00	-2.44536
190.00	-2.59336
195.00	-2.67777
200.00	-2.78626
205.00	-2.9403
210.00	-3.0811
215.00	-3.23168
220.00	-3.35635
225.00	-3.50326
230.00	-3.65174
235.00	-3.79838
240.00	-3.95531
245.00	-4.1128
250.00	-4.29033
255.00	-4.4436
260.00	-4.5219
265.00	-4.67045
270.00	-4.79113
275.00	-4.95721
280.00	-5.11645
285.00	-5.29121
290.00	-5.40511
295.00	-5.50546
300.00	-5.64132
305.00	-5.75816
310.00	-5.86008
315.00	-5.99842
320.00	-6.10667
325.00	-6.16506
330.00	-6.30435
335.00	-6.38092
340.00	-6.47694
345.00	-6.57204
350.00	-6.68039
355.00	-6.82997
360.00	-6.96458
365.00	-7.09007
370.00	-7.19759
375.00	-7.32689
380.00	-7.4606
385.00	-7.58854
390.00	-7.70368
395.00	-7.80948
400.00	-7.88735
405.00	-7.96827
410.00	-8.0346
415.00	-8.14526
420.00	-8.22208
425.00	-8.32375
430.00	-8.39465
435.00	-8.47364
440.00	-8.54907
445.00	-8.59527
450.00	-8.66179
455.00	-8.7119
460.00	-8.73639
465.00	-8.80506
470.00	-8.83651
475.00	-8.93637
480.00	-9.03493
485.00	-9.15182
490.00	-9.24727
495.00	-9.30389
500.00	-9.35268
505.00	-9.40852
510.00	-9.47721
515.00	-9.52602
520.00	-9.60248
525.00	-9.67563
530.00	-9.74038
535.00	-9.83878
540.00	-9.86336
545.00	-9.96464
550.00	-10.0211
555.00	-10.1521
560.00	-10.2235
565.00	-10.2844
570.00	-10.3316
575.00	-10.3557
580.00	-10.3796
585.00	-10.3794
590.00	-10.4334
595.00	-10.4809
600.00	-10.5063
605.00	-10.5195
610.00	-10.5942
615.00	-10.6441
620.00	-10.6759
625.00	-10.6949
630.00	-10.7076
635.00	-10.7667
640.00	-10.8221
645.00	-10.8601
650.00	-10.8498
655.00	-10.8567
660.00	-10.8598
665.00	-10.9102
670.00	-10.9588
675.00	-10.982
680.00	-11.0311
685.00	-11.0026
690.00	-11.0084
695.00	-10.9659
700.00	-10.9764
705.00	-10.9924
710.00	-11.0166
715.00	-11.008
720.00	-10.9839
725.00	-10.9363
730.00	-10.8392
735.00	-10.6477
740.00	-10.3626
745.00	-9.97369
750.00	-9.52284
755.00	-8.96635
760.00	-8.33539
765.00	-7.62438
770.00	-6.88797
775.00	-6.12001
780.00	-5.4115
785.00	-4.72613
790.00	-3.96725
795.00	-3.31461
800.00	-2.65567
805.00	-2.02359
810.00	-1.41785
815.00	-0.873764
820.00	-0.295171
825.00	0.259178
830.00	0.760261
835.00	1.22859
840.00	1.74875
845.00	2.1551
850.00	2.52948
855.00	2.90546
860.00	3.28072
865.00	3.55989
870.00	3.83717
875.00	4.04877
880.00	4.32379
885.00	4.55287
890.00	4.70374
895.00	4.92194
900.00	5.09663
905.00	5.21047
910.00	5.30318
915.00	5.3801
920.00	5.39512
925.00	5.3967
930.00	5.39162
935.00	5.38163
940.00	5.33035
945.00	5.30696
950.00	5.26748
955.00	5.23629
960.00	5.17894
965.00	5.0731
970.00	4.99303
975.00	4.92097
980.00	4.80081
985.00	4.62652
990.00	4.49676
995.00	4.36372
1000.00	4.24182
1005.00	4.04318
1010.00	3.87309
1015.00	3.73735
1020.00	3.56747
1025.00	3.41784
1030.00	3.26474
1035.00	3.12152
1040.00	2.96226
1045.00	2.79941
1050.00	2.65827
1055.00	2.48136
1060.00	2.30588
1065.00	2.1024
1070.00	1.94855
1075.00	1.8014
1080.00	1.58982
1085.00	1.42541
1090.00	1.26769
1095.00	1.10405
1100.00	0.923164
1105.00	0.705061
1110.00	0.5413
1115.00	0.377649
1120.00	0.248798
1125.00	0.0807819
1130.00	-0.0877822
1135.00	-0.268768
1140.00	-0.445751
1145.00	-0.587687
1150.00	-0.72085
1155.00	-0.87865
1160.00	-1.03694
1165.00	-1.19457
1170.00	-1.39284
1175.00	-1.5626
1180.00	-1.74899
1185.00	-1.91567
1190.00	-2.05266
1195.00	-2.20524
1200.00	-2.34581
1205.00	-2.56015
1210.00	-2.71945
1215.00	-2.84438
1220.00	-2.96116
1225.00	-3.10421
1230.00	-3.2579
1235.00	-3.3767
1240.00	-3.47602
1245.00	-3.64349
1250.00	-3.79639
1255.00	-3.93182
1260.00	-4.08299
1265.00	-4.2147
1270.00	-4.31915
1275.00	-4.4652
1280.00	-4.6205
1285.00	-4.73642
1290.00	-4.85375
1295.00	-4.97779
1300.00	-5.12521
1305.00	-5.27415
1310.00	-5.38976
1315.00	-5.5361
1320.00	-5.66998
1325.00	-5.80565
1330.00	-5.9386
1335.00	-6.07343
1340.00	-6.17634
1345.00	-6.2668
1350.00	-6.42411
1355.00	-6.56244
1360.00	-6.68586
1365.00	-6.76006
1370.00	-6.89516
1375.00	-6.97012
1380.00	-7.09614
1385.00	-7.21173
1390.00	-7.2919
1395.00	-7.40743
1400.00	-7.49297
1405.00	-7.59381
1410.00	-7.69325
1415.00	-7.75021
1420.00	-7.85569
1425.00	-7.93761
1430.00	-8.01568
1435.00	-8.11739
1440.00	-8.14928
1445.00	-8.22787
1450.00	-8.26281
1455.00	-8.31595
1460.00	-8.39197
1465.00	-8.44954
1470.00	-8.45906
1475.00	-8.52077
1480.00	-8.64245
1485.00	-8.68257
1490.00	-8.75879
1495.00	-8.85342
1500.00	-8.92557
1505.00	-8.95689
1510.00	-9.01436
1515.00	-9.0921
1520.00	-9.1534
1525.00	-9.16952
1530.00	-9.23934
1535.00	-9.27832
1540.00	-9.3828
1545.00	-9.46816
1550.00	-9.53848
1555.00	-9.62237
1560.00	-9.6751
1565.00	-9.70628
1570.00	-9.78207
1575.00	-9.83726
1580.00	-9.90211
1585.00	-9.94096
1590.00	-9.98894
1595.00	-10.0809
1600.00	-10.1442
1605.00	-10.1339
1610.00	-10.1908
1615.00	-10.2268
1620.00	-10.3177
1625.00	-10.3269
1630.00	-10.3298
1635.00	-10.3584
1640.00	-10.4069
1645.00	-10.4333
1650.00	-10.4721
1655.00	-10.4876
1660.00	-10.4842
1665.00	-10.5017
1670.00	-10.5456
1675.00	-10.595
1680.00	-10.648
1685.00	-10.6416
1690.00	-10.6216
1695.00	-10.6081
1700.00	-10.5796
1705.00	-10.6266
1710.00	-10.6168
1715.00	-10.6146
1720.00	-10.5854
1725.00	-10.48
1730.00	-10.3277
1735.00	-10.0995
1740.00	-9.84431
1745.00	-9.47363
1750.00	-9.0023
1755.00	-8.50871
1760.00	-7.90941
1765.00	-7.26919
1770.00	-6.55854
1775.00	-5.84847
1780.00	-5.1053
1785.00	-4.37031
1790.00	-3.66869
1795.00	-2.96892
1800.00	-2.2925
1805.00	-1.72819
1810.00	-1.10969
1815.00	-0.570401
1820.00	-0.0232282
1825.00	0.474649
1830.00	0.949847
1835.00	1.44693
1840.00	1.86935
1845.00	2.29942
1850.00	2.71576
1855.00	3.02866
1860.00	3.34171
1865.00	3.66683
1870.00	3.98655
1875.00	4.30358
1880.00	4.57914
1885.00	4.75232
1890.00	4.96349
1895.00	5.13294
1900.00	5.26159
1905.00	5.38171
1910.00	5.48982
1915.00	5.56435
1920.00	5.6748
1925.00	5.69938
1930.00	5.68681
1935.00	5.7026
1940.00	5.68536
1945.00	5.64925
1950.00	5.60373
1955.00	5.53891
1960.00	5.51094
1965.00	5.45974
1970.00	5.40498
1975.00	5.30907
1980.00	5.2195
1985.00	5.08358
1990.00	4.94066
1995.00	4.78816
2000.00	4.66827
2005.00	4.52459
2010.00	4.31828
2015.00	4.16405
2020.00	4.00897
2025.00	3.83688
2030.00	3.67982
2035.00	3.50919
2040.00	3.35563
2045.00	3.13067
2050.00	2.95423
2055.00	2.75857
2060.00	2.56187
2065.00	2.3534
2070.00	2.13758
2075.00	1.97478
2080.00	1.82176
2085.00	1.58754
2090.00	1.41686
2095.00	1.23505
2100.00	0.99118
2105.00	0.799891
2110.00	0.651587
2115.00	0.463895
2120.00	0.326419
2125.00	0.173413
2130.00	0.0454663
2135.00	-0.0664324
2140.00	-0.18666
2145.00	-0.324142
2150.00	-0.528119
2155.00	-0.713867
2160.00	-0.868028
2165.00	-1.06967
2170.00	-1.26198
2175.00	-1.42423
2180.00	-1.60711
2185.00	-1.72291
2190.00	-1.88461
2195.00	-1.99109
2200.00	-2.14006
2205.00	-2.31209
2210.00	-2.48969
2215.00	-2.63868
2220.00	-2.79012
2225.00	-2.91775
2230.00	-3.05972
2235.00	-3.19942
2240.00	-3.32624
2245.00	-3.44362
2250.00	-3.57204
2255.00	-3.72557
2260.00	-3.84423
2265.00	-3.99115
2270.00	-4.06482
2275.00	-4.19184
2280.00	-4.3246
2285.00	-4.46685
2290.00	-4.66645
2295.00	-4.83199
2300.00	-4.99181
2305.00	-5.12265
2310.00	-5.30221
2315.00	-5.38465
2320.00	-5.50982
2325.00	-5.63439
2330.00	-5.80398
2335.00	-5.92408
2340.00	-6.05169
2345.00	-6.18389
2350.00	-6.2801
2355.00	-6.44476
2360.00	-6.56584
2365.00	-6.67807
2370.00	-6.80402
2375.00	-6.93906
2380.00	-7.06385
2385.00	-7.187
2390.00	-7.2729
2395.00	-7.35346
2400.00	-7.46825
2405.00	-7.60519
2410.00	-7.723
2415.00	-7.83446
2420.00	-7.92067
2425.00	-8.01236
2430.00	-8.07102
2435.00	-8.19864
2440.00	-8.35254
2445.00	-8.43791
2450.00	-8.48113
2455.00	-8.55147
2460.00	-8.63538
2465.00	-8.70873
2470.00	-8.77475
2475.00	-8.85477
2480.00	-8.95606
2485.00	-8.99951
2490.00	-9.11236
2495.00	-9.14018
2500.00	-9.19992
2505.00	-9.30682
2510.00	-9.32821
2515.00	-9.38867
2520.00	-9.43115
2525.00	-9.50517
2530.00	-9.57612
2535.00	-9.64865
2540.00	-9.69442
2545.00	-9.75512
2550.00	-9.83144
2555.00	-9.89254
2560.00	-9.96271
2565.00	-10.0475
2570.00	-10.1532
2575.00	-10.1561
2580.00	-10.2238
2585.00	-10.2836
2590.00	-10.2767
2595.00	-10.2965
2600.00	-10.3371
2605.00	-10.3693
2610.00	-10.4504
2615.00	-10.5136
2620.00	-10.5759
2625.00	-10.5625
2630.00	-10.6232
2635.00	-10.6636
2640.00	-10.6936
2645.00	-10.7454
2650.00	-10.8041
2655.00	-10.8525
2660.00	-10.8386
2665.00	-10.8358
2670.00	-10.8529
2675.00	-10.8552
2680.00	-10.879
2685.00	-10.8961
2690.00	-10.9429
2695.00	-10.9926
2700.00	-11.0189
2705.00	-11.0675
2710.00	-11.0896
2715.00	-11.0162
2720.00	-10.9968
2725.00	-10.9045
2730.00	-10.7791
2735.00	-10.6012
2740.00	-10.3761
2745.00	-9.98364
2750.00	-9.51011
2755.00	-9.00694
2760.00	-8.43481
2765.00	-7.78868
2770.00	-7.09114
2775.00	-6.35275
2780.00	-5.63832
2785.00	-4.89123
2790.00	-4.15378
2795.00	-3.50527
2800.00	-2.85437
2805.00	-2.21218
2810.00	-1.60384
2815.00	-1.01839
2820.00	-0.516419
2825.00	0.0524644
2830.00	0.515663
2835.00	0.934711
2840.00	1.41053
2845.00	1.83768
2850.00	2.24273
2855.00	2.56606
2860.00	2.9091
2865.00	3.27966
2870.00	3.62074
2875.00	3.89736
2880.00	4.16258
2885.00	4.35248
2890.00	4.58411
2895.00	4.72861
2900.00	4.93239
2905.00	5.11796
2910.00	5.23618
2915.00	5.34366
2920.00	5.40353
2925.00	5.46174
2930.00	5.4957
2935.00	5.48289
2940.00	5.46269
2945.00	5.37728
2950.00	5.27763
2955.00	5.19879
2960.00	5.09097
2965.00	5.0308
2970.00	4.87797
2975.00	4.79247
2980.00	4.6201
2985.00	4.54412
2990.00	4.39659
2995.00	4.23561
3000.00	4.0788
3005.00	3.97454
3010.00	3.84818
3015.00	3.7312
3020.00	3.59555
3025.00	3.45287
3030.00	3.27675
3035.00	3.13016
3040.00	2.95703
3045.00	2.78928
3050.00	2.64698
3055.00	2.48747
3060.00	2.32438
3065.00	2.12231
3070.00	1.95454
3075.00	1.77209
3080.00	1.61007
3085.00	1.44147
3090.00	1.2713
3095.00	1.06176
3100.00	0.892687
3105.00	0.74161
3110.00	0.595881
3115.00	0.450628
3120.00	0.238573
3125.00	0.0780859
3130.00	-0.0988834
3135.00	-0.284181
3140.00	-0.435767
3145.00	-0.600388
3150.00	-0.755053
3155.00	-0.943048
3160.00	-1.14694
3165.00	-1.33479
3170.00	-1.51035
3175.00	-1.70198
3180.00	-1.86468
3185.00	-2.01978
3190.00	-2.1442
3195.00	-2.28653
3200.00	-2.43524
3205.00	-2.55606
3210.00	-2.70167
3215.00	-2.8967
3220.00	-3.05161
3225.00	-3.18345
3230.00	-3.3097
3235.00	-3.43633
3240.00	-3.62295
3245.00	-3.82778
3250.00	-3.99477
3255.00	-4.14615
3260.00	-4.32143
3265.00	-4.5128
3270.00	-4.65792
3275.00	-4.83081
3280.00	-4.94955
3285.00	-5.08787
3290.00	-5.2503
3295.00	-5.37372
3300.00	-5.5195
3305.00	-5.66805
3310.00	-5.79957
3315.00	-5.90493
3320.00	-5.98349
3325.00	-6.13986
3330.00	-6.28168
3335.00	-6.36593
3340.00	-6.46888
3345.00	-6.59622
3350.00	-6.69349
3355.00	-6.8103
3360.00	-6.897
3365.00	-7.00539
3370.00	-7.13331
3375.00	-7.22891
3380.00	-7.35725
3385.00	-7.49443
3390.00	-7.56585
3395.00	-7.64857
3400.00	-7.71108
3405.00	-7.81831
3410.00	-7.93107
3415.00	-8.07052
3420.00	-8.16457
3425.00	-8.21344
3430.00	-8.26175
3435.00	-8.32693
3440.00	-8.39534
3445.00	-8.47535
3450.00	-8.52133
3455.00	-8.57789
3460.00	-8.67651
3465.00	-8.78804
3470.00	-8.87432
3475.00	-8.92595
3480.00	-9.02446
3485.00	-9.09577
3490.00	-9.16212
3495.00	-9.20666
3500.00	-9.25216
3505.00	-9.32673
3510.00	-9.43504
3515.00	-9.44144
3520.00	-9.47864
3525.00	-9.57828
3530.00	-9.66361
3535.00	-9.73173
3540.00	-9.83208
3545.00	-9.90612
3550.00	-10.0053
3555.00	-10.0425
3560.00	-10.1042
3565.00	-10.1011
3570.00	-10.1559
3575.00	-10.1878
3580.00	-10.1991
3585.00	-10.2397
3590.00	-10.298
3595.00	-10.3341
3600.00	-10.4122
3605.00	-10.451
3610.00	-10.4805
3615.00	-10.5168
3620.00	-10.5484
3625.00	-10.5877
3630.00	-10.6935
3635.00	-10.7682
3640.00	-10.8516
3645.00	-10.892
3650.00	-10.9685
3655.00	-10.9604
3660.00	-10.9389
3665.00	-10.9641
3670.00	-11.0084
3675.00	-11.0538
3680.00	-11.0631
3685.00	-11.0325
3690.00	-11.0093
3695.00	-11.035
3700.00	-11.0668
3705.00	-11.0727
3710.00	-11.0812
3715.00	-11.0434
3720.00	-11.018
3725.00	-10.9583
3730.00	-10.8329
3735.00	-10.6779
3740.00	-10.3605
3745.00	-9.99129
3750.00	-9.4888
3755.00	-8.95306
3760.00	-8.37439
3765.00	-7.75166
3770.00	-7.06541
3775.00	-6.35561
3780.00	-5.60186
3785.00	-4.81395
3790.00	-4.07014
3795.00	-3.39638
3800.00	-2.74986
3805.00	-2.10728
3810.00	-1.52244
3815.00	-0.924526
3820.00	-0.33435
3825.00	0.195723
3830.00	0.64568
3835.00	1.13088
3840.00	1.59902
3845.00	2.02792
3850.00	2.46599
3855.00	2.81254
3860.00	3.11467
3865.00	3.44623
3870.00	3.71102
3875.00	4.01873
3880.00	4.2588
3885.00	4.49113
3890.00	4.70348
3895.00	4.84254
3900.00	5.03059
3905.00	5.18249
3910.00	5.25088
3915.00	5.27773
3920.00	5.28781
3925.00	5.33699
3930.00	5.39427
3935.00	5.41004
3940.00	5.35591
3945.00	5.33756
3950.00	5.30587
3955.00	5.26324
3960.00	5.21187
3965.00	5.15479
3970.00	5.06438
3975.00	4.94831
3980.00	4.82108
3985.00	4.79224
3990.00	4.6329
3995.00	4.47215
4000.00	4.35566
4005.00	4.22155
4010.00	4.07808
4015.00	3.94461
4020.00	3.75943
4025.00	3.62747
4030.00	3.47075
4035.00	3.26898
4040.00	3.06028
4045.00	2.88112
4050.00	2.67434
4055.00	2.48823
4060.00	2.29688
4065.00	2.08779
4070.00	1.89636
4075.00	1.71215
4080.00	1.53118
4085.00	1.39215
4090.00	1.18571
4095.00	1.02593
4100.00	0.863699
4105.00	0.675399
4110.00	0.490748
4115.00	0.337574
4120.00	0.223574
4125.00	0.0721769
4130.00	-0.0976953
4135.00	-0.298292
4140.00	-0.520035
4145.00	-0.696833
4150.00	-0.902578
4155.00	-1.02052
4160.00	-1.21233
4165.00	-1.3752
4170.00	-1.51528
4175.00	-1.67171
4180.00	-1.87539
4185.00	-2.01208
4190.00	-2.14377
4195.00	-2.28506
4200.00	-2.43825
4205.00	-2.60974
4210.00	-2.77058
4215.00	-2.89148
4220.00	-3.04909
4225.00	-3.18877
4230.00	-3.32533
4235.00	-3.48076
4240.00	-3.64125
4245.00	-3.73906
4250.00	-3.87264
4255.00	-3.97334
4260.00	-4.11819
4265.00	-4.21385
4270.00	-4.35959
4275.00	-4.49726
4280.00	-4.66345
4285.00	-4.7664
4290.00	-4.85796
4295.00	-4.98808
4300.00	-5.06833
4305.00	-5.20669
4310.00	-5.34206
4315.00	-5.46606
4320.00	-5.59827
4325.00	-5.714
4330.00	-5.82141
4335.00	-5.91917
4340.00	-6.08088
4345.00	-6.17112
4350.00	-6.24692
4355.00	-6.38237
4360.00	-6.43812
4365.00	-6.53168
4370.00	-6.65383
4375.00	-6.75726
4380.00	-6.86553
4385.00	-6.9608
4390.00	-7.04221
4395.00	-7.18596
4400.00	-7.3251
4405.00	-7.44056
4410.00	-7.55315
4415.00	-7.67075
4420.00	-7.78635
4425.00	-7.8893
4430.00	-7.96352
4435.00	-8.039
4440.00	-8.16331
4445.00	-8.23941
4450.00	-8.29272
4455.00	-8.39709
4460.00	-8.48451
4465.00	-8.55668
4470.00	-8.6455
4475.00	-8.74169
4480.00	-8.78273
4485.00	-8.84243
4490.00	-8.90809
4495.00	-8.94983
4500.00	-9.00583
4505.00	-9.08009
4510.00	-9.12741
4515.00	-9.1971
4520.00	-9.22838
4525.00	-9.32484
4530.00	-9.35093
4535.00	-9.40695
4540.00	-9.48989
4545.00	-9.57756
4550.00	-9.66838
4555.00	-9.74036
4560.00	-9.80948
4565.00	-9.85217
4570.00	-9.85373
4575.00	-9.91151
4580.00	-9.94075
4585.00	-10.0375
4590.00	-10.078
4595.00	-10.1036
4600.00	-10.1679
4605.00	-10.23
4610.00	-10.2567
4615.00	-10.3002
4620.00	-10.3535
4625.00	-10.3515
4630.00	-10.4018
4635.00	-10.485
4640.00	-10.5176
4645.00	-10.5383
4650.00	-10.5678
4655.00	-10.6138
4660.00	-10.6563
4665.00	-10.6826
4670.00	-10.7237
4675.00	-10.7888
4680.00	-10.8225
4685.00	-10.8311
4690.00	-10.8562
4695.00	-10.8549
4700.00	-10.8863
4705.00	-10.8918
4710.00	-10.8979
4715.00	-10.8794
4720.00	-10.8444
4725.00	-10.7587
4730.00	-10.6002
4735.00	-10.4196
4740.00	-10.1312
4745.00	-9.73512
4750.00	-9.28535
4755.00	-8.79273
4760.00	-8.23335
4765.00	-7.57267
4770.00	-6.83925
4775.00	-6.10111
4780.00	-5.34786
4785.00	-4.64392
4790.00	-3.92361
4795.00	-3.27426
4800.00	-2.62695
4805.00	-1.97713
4810.00	-1.41399
4815.00	-0.843182
4820.00	-0.28066
4825.00	0.247298
4830.00	0.740894
4835.00	1.23826
4840.00	1.65987
4845.00	2.08053
4850.00	2.4602
4855.00	2.84203
4860.00	3.14338
4865.00	3.47966
4870.00	3.80725
4875.00	4.09341
4880.00	4.36613
4885.00	4.6246
4890.00	4.80517
4895.00	4.99912
4900.00	5.14441
4905.00	5.26107
4910.00	5.33461
4915.00	5.429
4920.00	5.46949
4925.00	5.48966
4930.00	5.5089
4935.00	5.50887
4940.00	5.50992
4945.00	5.47183
4950.00	5.42563
4955.00	5.33416
4960.00	5.21822
4965.00	5.13123
4970.00	5.08221
4975.00	4.96436
4980.00	4.83119
4985.00	4.72977
4990.00	4.62547
4995.00	4.46546
5000.00	4.31386
5005.00	4.12429
5010.00	3.94825
5015.00	3.74861
5020.00	3.5299
5025.00	3.31137
5030.00	3.14831
5035.00	2.9983
5040.00	2.79173
5045.00	2.59497
5050.00	2.45909
5055.00	2.31619
5060.00	2.16048
5065.00	2.00841
5070.00	1.82925
5075.00	1.64199
5080.00	1.44418
5085.00	1.26723
5090.00	1.08954
5095.00	0.911187
5100.00	0.712716
5105.00	0.566624
5110.00	0.387428
5115.00	0.254346
5120.00	0.100956
5125.00	-0.118422
5130.00	-0.245378
5135.00	-0.446388
5140.00	-0.599103
5145.00	-0.771247
5150.00	-0.882801
5155.00	-0.986454
5160.00	-1.17842
5165.00	-1.35119
5170.00	-1.51101
5175.00	-1.68631
5180.00	-1.88202
5185.00	-2.04515
5190.00	-2.12149
5195.00	-2.25417
5200.00	-2.3996
5205.00	-2.48495
5210.00	-2.6702
5215.00	-2.83367
5220.00	-2.9808
5225.00	-3.09695
5230.00	-3.27413
5235.00	-3.43577
5240.00	-3.56172
5245.00	-3.67616
5250.00	-3.82904
5255.00	-4.00133
5260.00	-4.14555
5265.00	-4.29811
5270.00	-4.43976
5275.00	-4.62038
5280.00	-4.76233
5285.00	-4.89117
5290.00	-5.03966
5295.00	-5.14511
5300.00	-5.26712
5305.00	-5.38777
5310.00	-5.53973
5315.00	-5.65698
5320.00	-5.76684
5325.00	-5.90584
5330.00	-6.00057
5335.00	-6.13246
5340.00	-6.22297
5345.00	-6.31418
5350.00	-6.44724
5355.00	-6.57458
5360.00	-6.66425
5365.00	-6.77531
5370.00	-6.90021
5375.00	-7.01913
5380.00	-7.10338
5385.00	-7.228
5390.00	-7.32715
5395.00	-7.44457
5400.00	-7.547
5405.00	-7.61859
5410.00	-7.71012
5415.00	-7.81311
5420.00	-7.88736
5425.00	-7.98021
5430.00	-8.08221
5435.00	-8.16968
5440.00	-8.22345
5445.00	-8.31739
5450.00	-8.37158
5455.00	-8.47131
5460.00	-8.56975
5465.00	-8.64966
5470.00	-8.69556
5475.00	-8.77482
5480.00	-8.89279
5485.00	-8.96967
5490.00	-9.06707
5495.00	-9.16557
5500.00	-9.24662
5505.00	-9.28271
5510.00	-9.39326
5515.00	-9.47649
5520.00	-9.51452
5525.00	-9.55743
5530.00	-9.63509
5535.00	-9.66052
5540.00	-9.69859
5545.00	-9.74152
5550.00	-9.8268
5555.00	-9.88185
5560.00	-9.90538
5565.00	-9.98728
5570.00	-10.0393
5575.00	-10.1186
5580.00	-10.1846
5585.00	-10.2126
5590.00	-10.2638
5595.00	-10.3283
5600.00	-10.3679
5605.00	-10.436
5610.00	-10.5028
5615.00	-10.5684
5620.00	-10.5948
5625.00	-10.6099
5630.00	-10.6344
5635.00	-10.7008
5640.00	-10.7498
5645.00	-10.7668
5650.00	-10.7691
5655.00	-10.7819
5660.00	-10.813
5665.00	-10.8161
5670.00	-10.8536
5675.00	-10.8764
5680.00	-10.8872
5685.00	-10.9338
5690.00	-10.9606
5695.00	-10.9608
5700.00	-10.961
5705.00	-11.0003
5710.00	-11.0291
5715.00	-11.0246
5720.00	-10.9881
5725.00	-10.9097
5730.00	-10.761
5735.00	-10.5925
5740.00	-10.3877
5745.00	-10.0527
5750.00	-9.5853
5755.00	-9.0616
5760.00	-8.45255
5765.00	-7.76019
5770.00	-7.02972
5775.00	-6.28445
5780.00	-5.52372
5785.00	-4.81736
5790.00	-4.08622
5795.00	-3.39458
5800.00	-2.76343
5805.00	-2.1325
5810.00	-1.50828
5815.00	-1.00286
5820.00	-0.437384
5825.00	0.0758842
5830.00	0.512885
5835.00	1.01462
5840.00	1.49329
5845.00	1.89807
5850.00	2.34913
5855.00	2.72471
5860.00	3.12129
5865.00	3.42508
5870.00	3.73753
5875.00	4.0209
5880.00	4.34425
5885.00	4.5637
5890.00	4.78939
5895.00	4.97083
5900.00	5.1493
5905.00	5.26439
5910.00	5.40917
5915.00	5.48743
5920.00	5.54701
5925.00	5.60714
5930.00	5.60162
5935.00	5.55003
5940.00	5.50684
5945.00	5.41593
5950.00	5.3276
5955.00	5.23726
5960.00	5.10716
5965.00	5.04429
5970.00	4.94758
5975.00	4.87138
5980.00	4.73775
5985.00	4.62832
5990.00	4.54827
5995.00	4.40357
6000.00	4.24081
6005.00	4.09433
6010.00	3.98201
6015.00	3.85707
6020.00	3.66546
6025.00	3.5082
6030.00	3.32654
6035.00	3.12075
6040.00	2.93989
6045.00	2.78036
6050.00	2.56739
6055.00	2.34209
6060.00	2.16969
6065.00	1.97441
6070.00	1.86047
6075.00	1.66466
6080.00	1.45048
6085.00	1.22736
6090.00	1.03414
6095.00	0.873254
6100.00	0.690505
6105.00	0.515187
6110.00	0.3574
6115.00	0.180693
6120.00	0.0194878
6125.00	-0.162465
6130.00	-0.342489
6135.00	-0.535956
6140.00	-0.75562
6145.00	-0.920787
6150.00	-1.07486
6155.00	-1.2287
6160.00	-1.39102
6165.00	-1.56638
6170.00	-1.72638
6175.00	-1.90291
6180.00	-2.03359
6185.00	-2.17831
6190.00	-2.35193
6195.00	-2.49518
6200.00	-2.68483
6205.00	-2.86419
6210.00	-3.01369
6215.00	-3.12654
6220.00	-3.26932
6225.00	-3.39782
6230.00	-3.55576
6235.00	-3.72827
6240.00	-3.9063
6245.00	-4.06653
6250.00	-4.16085
6255.00	-4.26743
6260.00	-4.43926
6265.00	-4.60149
6270.00	-4.74099
6275.00	-4.90016
6280.00	-5.04233
6285.00	-5.19414
6290.00	-5.24185
6295.00	-5.36611
6300.00	-5.46602
6305.00	-5.59172
6310.00	-5.73956
6315.00	-5.89321
6320.00	-6.00872
6325.00	-6.13112
6330.00	-6.21959
6335.00	-6.31982
6340.00	-6.4393
6345.00	-6.58045
6350.00	-6.72592
6355.00	-6.80804
6360.00	-6.90364
6365.00	-7.00812
6370.00	-7.11082
6375.00	-7.24879
6380.00	-7.36863
6385.00	-7.48408
6390.00	-7.53376
6395.00	-7.58824
6400.00	-7.67413
6405.00	-7.7471
6410.00	-7.83446
6415.00	-7.92935
6420.00	-8.04945
6425.00	-8.14669
6430.00	-8.22771
6435.00	-8.31689
6440.00	-8.44594
6445.00	-8.52089
6450.00	-8.56991
6455.00	-8.62704
6460.00	-8.68821
6465.00	-8.74977
6470.00	-8.88434
6475.00	-8.92412
6480.00	-8.98703
6485.00	-9.0892
6490.00	-9.09873
6495.00	-9.19623
6500.00	-9.2623
6505.00	-9.34236
6510.00	-9.3873
6515.00	-9.47655
6520.00	-9.52976
6525.00	-9.57548
6530.00	-9.66543
6535.00	-9.68132
6540.00	-9.75201
6545.00	-9.81346
6550.00	-9.83515
6555.00	-9.89696
6560.00	-9.96777
6565.00	-10.0467
6570.00	-10.0635
6575.00	-10.1166
6580.00	-10.173
6585.00	-10.2184
6590.00	-10.2917
6595.00	-10.3339
6600.00	-10.3253
6605.00	-10.3728
6610.00	-10.3982
6615.00	-10.4644
6620.00	-10.5153
6625.00	-10.5904
6630.00	-10.6103
6635.00	-10.6315
6640.00	-10.6744
6645.00	-10.6968
6650.00	-10.7483
6655.00	-10.7969
6660.00	-10.781
6665.00	-10.8035
6670.00	-10.814
6675.00	-10.8452
6680.00	-10.8699
6685.00	-10.8586
6690.00	-10.8875
6695.00	-10.9232
6700.00	-10.9196
6705.00	-10.9272
6710.00	-10.9102
6715.00	-10.9024
6720.00	-10.8499
6725.00	-10.7647
6730.00	-10.6338
6735.00	-10.4509
6740.00	-10.179
6745.00	-9.85074
6750.00	-9.43496
6755.00	-8.9469
6760.00	-8.37968
6765.00	-7.7228
6770.00	-7.02426
6775.00	-6.26762
6780.00	-5.52917
6785.00	-4.77456
6790.00	-4.08673
6795.00	-3.38203
6800.00	-2.72177
6805.00	-2.07549
6810.00	-1.4613
6815.00	-0.889017
6820.00	-0.364201
6825.00	0.155845
6830.00	0.666177
6835.00	1.15909
6840.00	1.61789
6845.00	2.10564
6850.00	2.5175
6855.00	2.90227
6860.00	3.30061
6865.00	3.65262
6870.00	3.95099
6875.00	4.23036
6880.00	4.46879
6885.00	4.72566
6890.00	4.92865
6895.00	5.12111
6900.00	5.29214
6905.00	5.42548
6910.00	5.46523
6915.00	5.55957
6920.00	5.56965
6925.00	5.59932
6930.00	5.60435
6935.00	5.6132
6940.00	5.58322
6945.00	5.52262
6950.00	5.47892
6955.00	5.40165
6960.00	5.36029
6965.00	5.28078
6970.00	5.17018
6975.00	5.03594
6980.00	4.88585
6985.00	4.74968
6990.00	4.59894
6995.00	4.48821
7000.00	4.31156
7005.00	4.19054
7010.00	4.05016
7015.00	3.92383
7020.00	3.84916
7025.00	3.68546
7030.00	3.54354
7035.00	3.38871
7040.00	3.23201
7045.00	3.01183
7050.00	2.82884
7055.00	2.61427
7060.00	2.37128
7065.00	2.21656
7070.00	2.01334
7075.00	1.84562
7080.00	1.6307
7085.00	1.42534
7090.00	1.22208
7095.00	1.04891
7100.00	0.862688
7105.00	0.675573
7110.00	0.497411
7115.00	0.358752
7120.00	0.145041
7125.00	-0.0538049
7130.00	-0.252285
7135.00	-0.417904
7140.00	-0.542022
7145.00	-0.685174
7150.00	-0.804251
7155.00	-0.954795
7160.00	-1.11089
7165.00	-1.28173
7170.00	-1.4767
7175.00	-1.66085
7180.00	-1.82007
7185.00	-2.01651
7190.00	-2.18571
7195.00	-2.29353
7200.00	-2.45563
7205.00	-2.61345
7210.00	-2.78585
7215.00	-2.9486
7220.00	-3.11243
7225.00	-3.27939
7230.00	-3.41773
7235.00	-3.54223
7240.00	-3.63585
7245.00	-3.73854
7250.00	-3.89711
7255.00	-4.0203
7260.00	-4.1225
7265.00	-4.27737
7270.00	-4.40917
7275.00	-4.56031
7280.00	-4.71912
7285.00	-4.88806
7290.00	-5.03469
7295.00	-5.13955
7300.00	-5.23284
7305.00	-5.3721
7310.00	-5.46491
7315.00	-5.5853
7320.00	-5.70124
7325.00	-5.80559
7330.00	-5.89409
7335.00	-6.00409
7340.00	-6.08358
7345.00	-6.19741
7350.00	-6.3107
7355.00	-6.40723
7360.00	-6.51255
7365.00	-6.62252
7370.00	-6.66511
7375.00	-6.74897
7380.00	-6.84723
7385.00	-6.95301
7390.00	-7.06122
7395.00	-7.1315
7400.00	-7.19801
7405.00	-7.30449
7410.00	-7.40792
7415.00	-7.53353
7420.00	-7.64984
7425.00	-7.71006
7430.00	-7.80546
7435.00	-7.90758
7440.00	-8.03853
7445.00	-8.17482
7450.00	-8.2617
7455.00	-8.33338
7460.00	-8.4044
7465.00	-8.43362
7470.00	-8.54884
7475.00	-8.60807
7480.00	-8.70367
7485.00	-8.85044
7490.00	-8.94349
7495.00	-9.03808
7500.00	-9.13514
7505.00	-9.21382
7510.00	-9.27379
7515.00	-9.3386
7520.00	-9.36549
7525.00	-9.42547
7530.00	-9.49463
7535.00	-9.55146
7540.00	-9.58634
7545.00	-9.64158
7550.00	-9.70974
7555.00	-9.74722
7560.00	-9.78963
7565.00	-9.87877
7570.00	-9.90043
7575.00	-9.92861
7580.00	-9.98324
7585.00	-10.0151
7590.00	-10.0274
7595.00	-10.0679
7600.00	-10.1075
7605.00	-10.1627
7610.00	-10.1939
7615.00	-10.2187
7620.00	-10.2682
7625.00	-10.2889
7630.00	-10.3433
7635.00	-10.4291
7640.00	-10.4359
7645.00	-10.5384
7650.00	-10.6015
7655.00	-10.6691
7660.00	-10.6833
7665.00	-10.6831
7670.00	-10.6894
7675.00	-10.7156
7680.00	-10.7555
7685.00	-10.7535
7690.00	-10.7452
7695.00	-10.7572
7700.00	-10.7322
7705.00	-10.7683
7710.00	-10.7693
7715.00	-10.7724
7720.00	-10.8023
7725.00	-10.7609
7730.00	-10.6434
7735.00	-10.504
7740.00	-10.269
7745.00	-9.90686
7750.00	-9.46703
7755.00	-8.98877
7760.00	-8.40328
7765.00	-7.74295
7770.00	-7.02721
7775.00	-6.27678
7780.00	-5.52982
7785.00	-4.81418
7790.00	-4.12457
7795.00	-3.44753
7800.00	-2.74927
7805.00	-2.13494
7810.00	-1.54192
7815.00	-0.943136
7820.00	-0.390136
7825.00	0.133588
7830.00	0.640724
7835.00	1.10799
7840.00	1.58166
7845.00	2.01447
7850.00	2.40726
7855.00	2.75426
7860.00	3.1262
7865.00	3.47287
7870.00	3.80114
7875.00	4.09008
7880.00	4.35229
7885.00	4.58828
7890.00	4.78658
7895.00	4.98999
7900.00	5.14161
7905.00	5.23686
7910.00	5.31391
7915.00	5.43531
7920.00	5.51854
7925.00	5.54465
7930.00	5.57249
7935.00	5.52923
7940.00	5.50439
7945.00	5.47987
7950.00	5.42527
7955.00	5.36094
7960.00	5.24883
7965.00	5.15336
7970.00	5.049
7975.00	4.93338
7980.00	4.81307
7985.00	4.6755
7990.00	4.54627
7995.00	4.42021
8000.00	4.31109
8005.00	4.14239
8010.00	4.02093
8015.00	3.90511
8020.00	3.71955
8025.00	3.56229
8030.00	3.40776
8035.00	3.22096
8040.00	3.05718
8045.00	2.86207
8050.00	2.66695
8055.00	2.47833
8060.00	2.29773
8065.00	2.15362
8070.00	1.97946
8075.00	1.74356
8080.00	1.52583
8085.00	1.34289
8090.00	1.17173
8095.00	0.977566
8100.00	0.809326
8105.00	0.618873
8110.00	0.440959
8115.00	0.261317
8120.00	0.0887964
8125.00	-0.0838222
8130.00	-0.223998
8135.00	-0.35124
8140.00	-0.486361
8145.00	-0.664357
8150.00	-0.83865
8155.00	-1.03021
8160.00	-1.19395
8165.00	-1.37492
8170.00	-1.53563
8175.00	-1.65424
8180.00	-1.8716
8185.00	-2.03143
8190.00	-2.17746
8195.00	-2.35333
8200.00	-2.51596
8205.00	-2.67751
8210.00	-2.85326
8215.00	-3.03313
8220.00	-3.20693
8225.00	-3.3742
8230.00	-3.53993
8235.00	-3.67065
8240.00	-3.81757
8245.00	-3.94546
8250.00	-4.06057
8255.00	-4.18802
8260.00	-4.32116
8265.00	-4.43556
8270.00	-4.56455
8275.00	-4.68931
8280.00	-4.80485
8285.00	-4.97173
8290.00	-5.10891
8295.00	-5.24213
8300.00	-5.36203
8305.00	-5.47753
8310.00	-5.61293
8315.00	-5.74671
8320.00	-5.85194
8325.00	-5.94122
8330.00	-6.00639
8335.00	-6.12685
8340.00	-6.27539
8345.00	-6.38847
8350.00	-6.55422
8355.00	-6.64159
8360.00	-6.7701
8365.00	-6.81528
8370.00	-6.90581
8375.00	-7.0426
8380.00	-7.17981
8385.00	-7.33691
8390.00	-7.4783
8395.00	-7.56543
8400.00	-7.633
8405.00	-7.77189
8410.00	-7.81448
8415.00	-7.88101
8420.00	-7.92787
8425.00	-8.00582
8430.00	-8.11611
8435.00	-8.20126
8440.00	-8.31152
8445.00	-8.41075
8450.00	-8.44476
8455.00	-8.50573
8460.00	-8.56819
8465.00	-8.66127
8470.00	-8.73963
8475.00	-8.79062
8480.00	-8.84303
8485.00	-8.87935
8490.00	-8.95433
8495.00	-9.05651
8500.00	-9.13221
8505.00	-9.19275
8510.00	-9.21036
8515.00	-9.27176
8520.00	-9.38774
8525.00	-9.48779
8530.00	-9.55072
8535.00	-9.58893
8540.00	-9.64717
8545.00	-9.79826
8550.00	-9.8399
8555.00	-9.91859
8560.00	-9.99049
8565.00	-10.0476
8570.00	-10.1185
8575.00	-10.1878
8580.00	-10.2274
8585.00	-10.2434
8590.00	-10.3186
8595.00	-10.3299
8600.00	-10.3987
8605.00	-10.4323
8610.00	-10.4962
8615.00	-10.5299
8620.00	-10.5287
8625.00	-10.5624
8630.00	-10.5504
8635.00	-10.5981
8640.00	-10.6574
8645.00	-10.6869
8650.00	-10.7372
8655.00	-10.7934
8660.00	-10.8331
8665.00	-10.8613
8670.00	-10.8942
8675.00	-10.9228
8680.00	-10.9528
8685.00	-10.9582
8690.00	-10.9652
8695.00	-10.9497
8700.00	-10.9532
8705.00	-10.9672
8710.00	-10.9288
8715.00	-10.9409
8720.00	-10.89
8725.00	-10.8073
8730.00	-10.7209
8735.00	-10.5467
8740.00	-10.289
8745.00	-9.94
8750.00	-9.46975
8755.00	-8.96194
8760.00	-8.40624
8765.00	-7.72718
8770.00	-7.04121
8775.00	-6.27312
8780.00	-5.49725
8785.00	-4.7545
8790.00	-4.04808
8795.00	-3.3852
8800.00	-2.71052
8805.00	-2.1391
8810.00	-1.50663
8815.00	-0.946076
8820.00	-0.473026
8825.00	0.0752529
8830.00	0.555691
8835.00	1.03038
8840.00	1.44892
8845.00	1.83862
8850.00	2.22513
8855.00	2.62613
8860.00	3.00763
8865.00	3.35206
8870.00	3.64795
8875.00	3.93703
8880.00	4.19611
8885.00	4.41736
8890.00	4.60022
8895.00	4.806
8900.00	4.97276
8905.00	5.09899
8910.00	5.18116
8915.00	5.30065
8920.00	5.35831
8925.00	5.39285
8930.00	5.42719
8935.00	5.43533
8940.00	5.45892
8945.00	5.38147
8950.00	5.3378
8955.00	5.32343
8960.00	5.24326
8965.00	5.12774
8970.00	4.98582
8975.00	4.87544
8980.00	4.76417
8985.00	4.62824
8990.00	4.46796
8995.00	4.34539
9000.00	4.247
9005.00	4.06086
9010.00	3.97466
9015.00	3.80166
9020.00	3.65897
9025.00	3.49259
9030.00	3.32551
9035.00	3.13284
9040.00	2.96486
9045.00	2.83211
9050.00	2.64324
9055.00	2.47543
9060.00	2.34066
9065.00	2.14238
9070.00	1.9444
9075.00	1.7543
9080.00	1.53875
9085.00	1.36102
9090.00	1.21516
9095.00	1.02858
9100.00	0.881262
9105.00	0.680362
9110.00	0.516902
9115.00	0.406656
9120.00	0.244542
9125.00	0.0682766
9130.00	-0.11964
9135.00	-0.292018
9140.00	-0.449326
9145.00	-0.610423
9150.00	-0.798784
9155.00	-0.928188
9160.00	-1.06309
9165.00	-1.22245
9170.00	-1.3778
9175.00	-1.54581
9180.00	-1.71871
9185.00	-1.95456
9190.00	-2.14839
9195.00	-2.35103
9200.00	-2.47051
9205.00	-2.58998
9210.00	-2.70292
9215.00	-2.86745
9220.00	-3.00253
9225.00	-3.11325
9230.00	-3.26603
9235.00	-3.43498
9240.00	-3.56318
9245.00	-3.69266
9250.00	-3.871
9255.00	-3.99572
9260.00	-4.147
9265.00	-4.3146
9270.00	-4.46002
9275.00	-4.62452
9280.00	-4.76823
9285.00	-4.88997
9290.00	-5.0375
9295.00	-5.13665
9300.00	-5.28662
9305.00	-5.41183
9310.00	-5.53211
9315.00	-5.63277
9320.00	-5.73746
9325.00	-5.82517
9330.00	-5.96267
9335.00	-6.07016
9340.00	-6.1387
9345.00	-6.26111
9350.00	-6.3702
9355.00	-6.45211
9360.00	-6.57789
9365.00	-6.69108
9370.00	-6.81898
9375.00	-6.95794
9380.00	-7.06024
9385.00	-7.15665
9390.00	-7.25425
9395.00	-7.35945
9400.00	-7.47148
9405.00	-7.60375
9410.00	-7.68159
9415.00	-7.78092
9420.00	-7.8714
9425.00	-7.97127
9430.00	-8.05248
9435.00	-8.13424
9440.00	-8.19915
9445.00	-8.23155
9450.00	-8.31383
9455.00	-8.44537
9460.00	-8.52579
9465.00	-8.58191
9470.00	-8.65627
9475.00	-8.70801
9480.00	-8.78712
9485.00	-8.8312
9490.00	-8.92292
9495.00	-9.00656
9500.00	-9.11111
9505.00	-9.20303
9510.00	-9.27275
9515.00	-9.32683
9520.00	-9.39067
9525.00	-9.43512
9530.00	-9.46862
9535.00	-9.55407
9540.00	-9.64616
9545.00	-9.71169
9550.00	-9.75006
9555.00	-9.78568
9560.00	-9.87955
9565.00	-9.92283
9570.00	-9.9943
9575.00	-10.0641
9580.00	-10.1149
9585.00	-10.1531
9590.00	-10.1929
9595.00	-10.195
9600.00	-10.2545
9605.00	-10.3448
9610.00	-10.3546
9615.00	-10.3851
9620.00	-10.4515
9625.00	-10.4723
9630.00	-10.4606
9635.00	-10.5141
9640.00	-10.5243
9645.00	-10.5541
9650.00	-10.5668
9655.00	-10.6085
9660.00	-10.6039
9665.00	-10.6094
9670.00	-10.6458
9675.00	-10.6916
9680.00	-10.7144
9685.00	-10.7686
9690.00	-10.7576
9695.00	-10.8053
9700.00	-10.8091
9705.00	-10.8462
9710.00	-10.8275
9715.00	-10.8399
9720.00	-10.7742
9725.00	-10.7258
9730.00	-10.6584
9735.00	-10.5013
9740.00	-10.2677
9745.00	-9.9425
9750.00	-9.57284
9755.00	-9.09159
9760.00	-8.57281
9765.00	-7.93457
9770.00	-7.25605
9775.00	-6.53695
9780.00	-5.77807
9785.00	-5.01809
9790.00	-4.28857
9795.00	-3.60055
9800.00	-2.9347
9805.00	-2.31375
9810.00	-1.74731
9815.00	-1.17353
9820.00	-0.614844
9825.00	-0.0534678
9830.00	0.440927
9835.00	0.937932
9840.00	1.39066
9845.00	1.85667
9850.00	2.28041
9855.00	2.70624
9860.00	3.07431
9865.00	3.424
9870.00	3.77993
9875.00	4.07533
9880.00	4.35637
9885.00	4.62774
9890.00	4.86112
9895.00	5.04623
9900.00	5.16078
9905.00	5.27146
9910.00	5.37
9915.00	5.50964
9920.00	5.56158
9925.00	5.6311
9930.00	5.65355
9935.00	5.64447
9940.00	5.59184
9945.00	5.54014
9950.00	5.48819
9955.00	5.39805
[truncated: 56 more rows]
