# Supplementary material for: Abnormal developmental trajectory and vulnerability to cardiac arrhythmias in tetralogy of Fallot with DiGeorge syndrome
Source: Commun Biol. 2023 Sep 22;6:969. doi: 10.1038/s42003-023-05344-6 (PMC10516936; doi:10.1038/s42003-023-05344-6)
Supplement: Supplementary file 6 — Supplementary Data 3 [file 42003_2023_5344_MOESM6_ESM.zip › Supplementary Data3_CAS Measurement/Batch42/Control2_A2_4935/1A-wave.csv]

1A : V(t) = D'(t) / BackgroundImage *100
D'(t) = WaveFiltered Value( Pixel-Filter=(5 x 5) Tcnst-Filter=10)
average	1.00
frm num	2048
position	[50][61]
background	439.64
total pixel	25
time	value1
0.00	3.41188
5.00	3.12892
10.00	2.8497
15.00	2.59293
20.00	2.36821
25.00	2.16687
30.00	1.94655
35.00	1.77737
40.00	1.61874
45.00	1.50417
50.00	1.41472
55.00	1.27961
60.00	1.18623
65.00	1.10673
70.00	1.03609
75.00	0.940666
80.00	0.808386
85.00	0.722089
90.00	0.678995
95.00	0.625652
100.00	0.584923
105.00	0.552816
110.00	0.470239
115.00	0.425035
120.00	0.366155
125.00	0.370482
130.00	0.307958
135.00	0.29081
140.00	0.274467
145.00	0.282504
150.00	0.26972
155.00	0.252756
160.00	0.23021
165.00	0.182624
170.00	0.158902
175.00	0.129365
180.00	0.116428
185.00	0.0938673
190.00	0.0744724
195.00	0.0379104
200.00	0.0277505
205.00	0.0267951
210.00	0.0295746
215.00	0.00842045
220.00	-0.0206265
225.00	-0.012195
230.00	-0.0328116
235.00	-0.0477271
240.00	-0.0293069
245.00	-0.0400237
250.00	-0.0169148
255.00	-0.00612496
260.00	-0.0282583
265.00	-0.0072358
270.00	-0.00742206
275.00	-0.0330651
280.00	-0.0297586
285.00	-0.0367909
290.00	-0.0649561
295.00	-0.0630096
300.00	-0.0721759
305.00	-0.0949829
310.00	-0.0954928
315.00	-0.117788
320.00	-0.116927
325.00	-0.107964
330.00	-0.0817002
335.00	-0.119022
340.00	-0.0980214
345.00	-0.0709324
350.00	-0.0683883
355.00	-0.0906642
360.00	-0.0925158
365.00	-0.0805347
370.00	-0.0251698
375.00	-0.0135545
380.00	-0.00583018
385.00	-0.0389111
390.00	0.00865214
395.00	-0.00495077
400.00	-0.0362999
405.00	-0.0444978
410.00	-0.0409579
415.00	-0.0423211
420.00	-0.0417283
425.00	-0.0539325
430.00	-0.0494491
435.00	-0.0545124
440.00	-0.0463316
445.00	-0.044428
450.00	-0.0663704
455.00	-0.0961268
460.00	-0.116539
465.00	-0.109434
470.00	-0.118507
475.00	-0.134861
480.00	-0.121375
485.00	-0.109238
490.00	-0.131978
495.00	-0.126059
500.00	-0.0998052
505.00	-0.11348
510.00	-0.11487
515.00	-0.125219
520.00	-0.136353
525.00	-0.145464
530.00	-0.143655
535.00	-0.18297
540.00	-0.189238
545.00	-0.177593
550.00	-0.176211
555.00	-0.142213
560.00	-0.13436
565.00	-0.115465
570.00	-0.0720745
575.00	-0.0439408
580.00	-0.02135
585.00	-0.0483297
590.00	-0.069882
595.00	-0.0647135
600.00	-0.0791683
605.00	-0.0612433
610.00	-0.0505698
615.00	-0.0436931
620.00	0.0552991
625.00	0.1544
630.00	0.30546
635.00	0.484176
640.00	0.664127
645.00	0.795149
650.00	0.881224
655.00	0.938675
660.00	1.0195
665.00	1.10679
670.00	1.19446
675.00	1.21968
680.00	1.28513
685.00	1.32494
690.00	1.39898
695.00	1.49109
700.00	1.5749
705.00	1.60574
710.00	1.6426
715.00	1.68033
720.00	1.69426
725.00	1.67496
730.00	1.69216
735.00	1.70946
740.00	1.72685
745.00	1.74068
750.00	1.70673
755.00	1.69528
760.00	1.69589
765.00	1.64913
770.00	1.60522
775.00	1.57208
780.00	1.5104
785.00	1.51312
790.00	1.44461
795.00	1.38931
800.00	1.34227
805.00	1.28265
810.00	1.21625
815.00	1.15286
820.00	1.07306
825.00	1.02034
830.00	0.970167
835.00	0.902265
840.00	0.827506
845.00	0.780239
850.00	0.716772
855.00	0.686038
860.00	0.631991
865.00	0.52785
870.00	0.504179
875.00	0.482876
880.00	0.458244
885.00	0.396953
890.00	0.350888
895.00	0.328537
900.00	0.298413
905.00	0.298596
910.00	0.316958
915.00	0.322565
920.00	0.348538
925.00	0.34098
930.00	0.288685
935.00	0.2953
940.00	0.255762
945.00	0.264759
950.00	0.222816
955.00	0.17233
960.00	0.166925
965.00	0.143863
970.00	0.152223
975.00	0.128812
980.00	0.0931849
985.00	0.0865959
990.00	0.0924937
995.00	0.0559493
1000.00	-0.00241612
1005.00	-0.00217451
1010.00	-0.00104722
1015.00	-0.0382458
1020.00	-0.085372
1025.00	-0.0950315
1030.00	-0.116463
1035.00	-0.102997
1040.00	-0.0863283
1045.00	-0.0549495
1050.00	-0.0467251
1055.00	-0.012028
1060.00	-0.00991536
1065.00	0.00290403
1070.00	-0.000115875
1075.00	0.0381088
1080.00	0.0251996
1085.00	0.031778
1090.00	0.0540756
1095.00	0.0131844
1100.00	-0.0145193
1105.00	-0.0503706
1110.00	-0.0598909
1115.00	-0.0411641
1120.00	-0.108925
1125.00	-0.10804
1130.00	-0.109974
1135.00	-0.0898783
1140.00	-0.0363085
1145.00	-0.0344973
1150.00	-0.0128509
1155.00	-0.00428713
1160.00	-0.00294858
1165.00	-0.0253996
1170.00	-0.00466294
1175.00	0.00581155
1180.00	-0.0320729
1185.00	-0.0306852
1190.00	-0.0685593
1195.00	-0.0735313
1200.00	-0.0807355
1205.00	-0.0817603
1210.00	-0.0908711
1215.00	-0.0972512
1220.00	-0.0866163
1225.00	-0.097971
1230.00	-0.10728
1235.00	-0.104741
1240.00	-0.0833488
1245.00	-0.0904811
1250.00	-0.130564
1255.00	-0.148442
1260.00	-0.148155
1265.00	-0.113323
1270.00	-0.128376
1275.00	-0.0991616
1280.00	-0.107442
1285.00	-0.0712225
1290.00	-0.0668298
1295.00	-0.0428599
1300.00	-0.0121887
1305.00	0.00358754
1310.00	0.00686813
1315.00	0.0180092
1320.00	0.0253066
1325.00	0.0309645
1330.00	0.0142205
1335.00	0.0391837
1340.00	0.0798472
1345.00	0.0099937
1350.00	-0.0301286
1355.00	0.001999
1360.00	0.030004
1365.00	0.0260938
1370.00	0.0262139
1375.00	0.00357612
1380.00	0.00503818
1385.00	0.0190917
1390.00	0.0253711
1395.00	0.0319323
1400.00	0.00872271
1405.00	-0.017625
1410.00	-0.0140428
1415.00	-0.0281057
1420.00	-0.0389427
1425.00	-0.0632533
1430.00	-0.0760345
1435.00	-0.100275
1440.00	-0.103895
1445.00	-0.12353
1450.00	-0.131194
1455.00	-0.127173
1460.00	-0.123554
1465.00	-0.122116
1470.00	-0.108995
1475.00	-0.0717102
1480.00	-0.00630971
1485.00	-0.00567874
1490.00	-0.00511086
1495.00	0.00449858
1500.00	0.0404421
1505.00	0.0209307
1510.00	0.0179278
1515.00	-0.00206168
1520.00	0.0254396
1525.00	0.0347235
1530.00	0.0448986
1535.00	0.0203924
1540.00	0.0292712
1545.00	0.0363523
1550.00	0.0636514
1555.00	0.0472781
1560.00	0.055288
1565.00	0.0406608
1570.00	0.0193079
1575.00	0.0273853
1580.00	0.0237369
1585.00	-0.00411217
1590.00	-0.0218977
1595.00	-0.0124292
1600.00	-0.0248338
1605.00	-0.0396373
1610.00	-0.0438621
1615.00	0.0114749
1620.00	0.067647
1625.00	0.174612
1630.00	0.301814
1635.00	0.45269
1640.00	0.575741
1645.00	0.706503
1650.00	0.859672
1655.00	0.991155
1660.00	1.08129
1665.00	1.15785
1670.00	1.22313
1675.00	1.31189
1680.00	1.34266
1685.00	1.40855
1690.00	1.45058
1695.00	1.47748
1700.00	1.50715
1705.00	1.52748
1710.00	1.60583
1715.00	1.61084
1720.00	1.61352
1725.00	1.6023
1730.00	1.60948
1735.00	1.6123
1740.00	1.56753
1745.00	1.55908
1750.00	1.54146
1755.00	1.5147
1760.00	1.47968
1765.00	1.46728
1770.00	1.41336
1775.00	1.39212
1780.00	1.35026
1785.00	1.34807
1790.00	1.30243
1795.00	1.30502
1800.00	1.28916
1805.00	1.24031
1810.00	1.18269
1815.00	1.13448
1820.00	1.06289
1825.00	0.971155
1830.00	0.898605
1835.00	0.7769
1840.00	0.716497
1845.00	0.665774
1850.00	0.584639
1855.00	0.520716
1860.00	0.486841
1865.00	0.434518
1870.00	0.36832
1875.00	0.365152
1880.00	0.369579
1885.00	0.374474
1890.00	0.416182
1895.00	0.390941
1900.00	0.407347
1905.00	0.382079
1910.00	0.366617
1915.00	0.340874
1920.00	0.288589
1925.00	0.268829
1930.00	0.253774
1935.00	0.213839
1940.00	0.16607
1945.00	0.148553
1950.00	0.125509
1955.00	0.130245
1960.00	0.148155
1965.00	0.156995
1970.00	0.121279
1975.00	0.0854957
1980.00	0.107881
1985.00	0.0752564
1990.00	0.0695505
1995.00	0.0653249
2000.00	0.0678908
2005.00	0.0556427
2010.00	0.0518981
2015.00	0.00303618
2020.00	0.00273256
2025.00	0.0124675
2030.00	-0.0169842
2035.00	-0.0116464
2040.00	-0.0304981
2045.00	-0.0338172
2050.00	-0.00768957
2055.00	0.0149154
2060.00	-0.00113347
2065.00	-0.0155775
2070.00	-0.0667902
2075.00	-0.033726
2080.00	-0.0112468
2085.00	0.00534508
2090.00	0.030286
2095.00	0.018159
2100.00	0.022712
2105.00	0.0395473
2110.00	0.0183057
2115.00	0.0310325
2120.00	0.0661423
2125.00	0.0840937
2130.00	0.0629466
2135.00	0.0293569
2140.00	0.0455277
2145.00	0.0245979
2150.00	0.00394141
2155.00	-0.0155593
2160.00	-0.0540361
2165.00	-0.06228
2170.00	-0.0642405
2175.00	-0.0678247
2180.00	-0.0319275
2185.00	-0.00780851
2190.00	-0.0397817
2195.00	-0.0540003
2200.00	-0.088633
2205.00	-0.0852287
2210.00	-0.0958124
2215.00	-0.120805
2220.00	-0.116913
2225.00	-0.100672
2230.00	-0.0869659
2235.00	-0.113753
2240.00	-0.0696235
2245.00	-0.0508333
2250.00	-0.0666762
2255.00	-0.0609184
2260.00	-0.0511872
2265.00	-0.0615357
2270.00	-0.105423
2275.00	-0.118536
2280.00	-0.0921255
2285.00	-0.0774539
2290.00	-0.0842659
2295.00	-0.0685606
2300.00	-0.0799013
2305.00	-0.0964767
2310.00	-0.0786405
2315.00	-0.0880633
2320.00	-0.084716
2325.00	-0.0680559
2330.00	-0.0767175
2335.00	-0.0781441
2340.00	-0.110362
2345.00	-0.094777
2350.00	-0.0780206
2355.00	-0.0765874
2360.00	-0.0980434
2365.00	-0.0627637
2370.00	-0.0683152
2375.00	-0.0423771
2380.00	-0.018123
2385.00	-0.000843503
2390.00	-0.00530833
2395.00	-0.0147857
2400.00	-0.019676
2405.00	-0.0268067
2410.00	0.0168165
2415.00	0.0187742
2420.00	-0.0258655
2425.00	-0.0023527
2430.00	-0.0312322
2435.00	-0.0936171
2440.00	-0.0960833
2445.00	-0.0855651
2450.00	-0.106123
2455.00	-0.0964208
2460.00	-0.114074
2465.00	-0.0471665
2470.00	-0.0278924
2475.00	-0.0160048
2480.00	-0.055347
2485.00	-0.0134188
2490.00	-0.017536
2495.00	-0.00759385
2500.00	0.0277393
2505.00	0.0195063
2510.00	0.00936719
2515.00	0.0193485
2520.00	0.0119546
2525.00	0.00711983
2530.00	0.0027685
2535.00	0.0370654
2540.00	0.032449
2545.00	0.0537697
2550.00	0.107532
2555.00	0.0876805
2560.00	0.0770927
2565.00	0.0639245
2570.00	0.0693599
2575.00	0.0842599
2580.00	0.09767
2585.00	0.0833538
2590.00	0.110502
2595.00	0.098542
2600.00	0.0677616
2605.00	0.0846411
2610.00	0.0825459
2615.00	0.118873
2620.00	0.19342
2625.00	0.304185
2630.00	0.425709
2635.00	0.583302
2640.00	0.748791
2645.00	0.845871
2650.00	0.94689
2655.00	1.04964
2660.00	1.15484
2665.00	1.24407
2670.00	1.29162
2675.00	1.34443
2680.00	1.36648
2685.00	1.41362
2690.00	1.45331
2695.00	1.5036
2700.00	1.53793
2705.00	1.56065
2710.00	1.56198
2715.00	1.59048
2720.00	1.62523
2725.00	1.62739
2730.00	1.62933
2735.00	1.61015
2740.00	1.59016
2745.00	1.60765
2750.00	1.58063
2755.00	1.54813
2760.00	1.52706
2765.00	1.50628
2770.00	1.47848
2775.00	1.46984
2780.00	1.43385
2785.00	1.40147
2790.00	1.33047
2795.00	1.30205
2800.00	1.24008
2805.00	1.1643
2810.00	1.09882
2815.00	1.01259
2820.00	0.974112
2825.00	0.893077
2830.00	0.823786
2835.00	0.796907
2840.00	0.746331
2845.00	0.694444
2850.00	0.646836
2855.00	0.637652
2860.00	0.605731
2865.00	0.555166
2870.00	0.514207
2875.00	0.450958
2880.00	0.447715
2885.00	0.450255
2890.00	0.40068
2895.00	0.349694
2900.00	0.34202
2905.00	0.303269
2910.00	0.262934
2915.00	0.268484
2920.00	0.248005
2925.00	0.226844
2930.00	0.191422
2935.00	0.144075
2940.00	0.101462
2945.00	0.0776684
2950.00	0.0444262
2955.00	0.026336
2960.00	0.0473582
2965.00	0.0508109
2970.00	0.0248036
2975.00	-0.0222587
2980.00	-0.0154837
2985.00	-0.037591
2990.00	-0.0301926
2995.00	-0.0417307
3000.00	-0.052115
3005.00	-0.0323461
3010.00	-0.0127345
3015.00	-0.0496741
3020.00	-0.048346
3025.00	-0.0544295
3030.00	-0.051716
3035.00	-0.0802083
3040.00	-0.11404
3045.00	-0.101726
3050.00	-0.0851846
3055.00	-0.072117
3060.00	-0.099479
3065.00	-0.0777033
3070.00	-0.126343
3075.00	-0.138274
3080.00	-0.110799
3085.00	-0.118826
3090.00	-0.127869
3095.00	-0.134189
3100.00	-0.137147
3105.00	-0.126162
3110.00	-0.0971687
3115.00	-0.0728944
3120.00	-0.0901705
3125.00	-0.115727
3130.00	-0.115982
3135.00	-0.153515
3140.00	-0.181836
3145.00	-0.152734
3150.00	-0.14019
3155.00	-0.13345
3160.00	-0.156498
3165.00	-0.161775
3170.00	-0.174712
3175.00	-0.158151
3180.00	-0.124139
3185.00	-0.129922
3190.00	-0.128757
3195.00	-0.137718
3200.00	-0.140323
3205.00	-0.171782
3210.00	-0.167342
3215.00	-0.178813
3220.00	-0.120899
3225.00	-0.137923
3230.00	-0.145967
3235.00	-0.154116
3240.00	-0.143254
3245.00	-0.159863
3250.00	-0.186639
3255.00	-0.178893
3260.00	-0.18193
3265.00	-0.225606
3270.00	-0.275832
3275.00	-0.291011
3280.00	-0.257361
3285.00	-0.2571
3290.00	-0.255956
3295.00	-0.294049
3300.00	-0.300127
3305.00	-0.29741
3310.00	-0.303152
3315.00	-0.302862
3320.00	-0.310788
3325.00	-0.296087
3330.00	-0.25283
3335.00	-0.253023
3340.00	-0.227721
3345.00	-0.243162
3350.00	-0.236132
3355.00	-0.20706
3360.00	-0.223657
3365.00	-0.241324
3370.00	-0.236298
3375.00	-0.249972
3380.00	-0.224065
3385.00	-0.19347
3390.00	-0.213246
3395.00	-0.221946
3400.00	-0.237054
3405.00	-0.235185
3410.00	-0.283544
3415.00	-0.270656
3420.00	-0.281804
3425.00	-0.333689
3430.00	-0.315787
3435.00	-0.32879
3440.00	-0.315928
3445.00	-0.330737
3450.00	-0.354073
3455.00	-0.345961
3460.00	-0.365045
3465.00	-0.354016
3470.00	-0.404139
3475.00	-0.384651
3480.00	-0.353465
3485.00	-0.348143
3490.00	-0.341533
3495.00	-0.313749
3500.00	-0.292382
3505.00	-0.290439
3510.00	-0.274133
3515.00	-0.288572
3520.00	-0.294288
3525.00	-0.244843
3530.00	-0.250383
3535.00	-0.226255
3540.00	-0.185433
3545.00	-0.200553
3550.00	-0.185957
3555.00	-0.200115
3560.00	-0.162817
3565.00	-0.162002
3570.00	-0.161269
3575.00	-0.140593
3580.00	-0.120165
3585.00	-0.125435
3590.00	-0.157474
3595.00	-0.143546
3600.00	-0.141019
3605.00	-0.116909
3610.00	-0.0833823
3615.00	-0.0823227
3620.00	-0.00949214
3625.00	0.0933587
3630.00	0.195023
3635.00	0.34475
3640.00	0.480414
3645.00	0.561569
3650.00	0.678281
3655.00	0.762396
3660.00	0.875402
3665.00	0.979837
3670.00	1.04016
3675.00	1.11721
3680.00	1.19473
3685.00	1.25631
3690.00	1.3081
3695.00	1.3356
3700.00	1.39038
3705.00	1.39236
3710.00	1.41144
3715.00	1.40586
3720.00	1.42541
3725.00	1.44573
3730.00	1.4631
3735.00	1.45145
3740.00	1.42276
3745.00	1.4115
3750.00	1.34587
3755.00	1.35504
3760.00	1.29869
3765.00	1.26071
3770.00	1.26566
3775.00	1.27739
3780.00	1.23972
3785.00	1.21583
3790.00	1.18614
3795.00	1.14395
3800.00	1.10326
3805.00	1.06481
3810.00	1.01928
3815.00	0.969217
3820.00	0.871385
3825.00	0.779698
3830.00	0.738121
3835.00	0.65703
3840.00	0.592237
3845.00	0.55121
3850.00	0.515196
3855.00	0.439111
3860.00	0.402478
3865.00	0.344944
3870.00	0.325007
3875.00	0.27158
3880.00	0.228954
3885.00	0.166936
3890.00	0.190275
3895.00	0.155781
3900.00	0.132924
3905.00	0.137828
3910.00	0.081283
3915.00	0.102269
3920.00	0.0638376
3925.00	0.0201506
3930.00	-0.0155284
3935.00	-0.0221641
3940.00	-0.0572509
3945.00	-0.00694389
3950.00	-0.0535609
3955.00	-0.0181803
3960.00	-0.0272803
3965.00	-0.0409293
3970.00	-0.0395659
3975.00	-0.053806
3980.00	-0.0566139
3985.00	-0.0691492
3990.00	-0.0658736
3995.00	-0.0856715
4000.00	-0.0852929
4005.00	-0.0758538
4010.00	-0.0737274
4015.00	-0.080912
4020.00	-0.0700913
4025.00	-0.0740002
4030.00	-0.102084
4035.00	-0.105523
4040.00	-0.117717
4045.00	-0.107765
4050.00	-0.117914
4055.00	-0.102484
4060.00	-0.103153
4065.00	-0.105576
4070.00	-0.0804606
4075.00	-0.147931
4080.00	-0.167712
4085.00	-0.185514
4090.00	-0.168782
4095.00	-0.155544
4100.00	-0.19276
4105.00	-0.208967
4110.00	-0.215366
4115.00	-0.235681
4120.00	-0.247597
4125.00	-0.247403
4130.00	-0.247228
4135.00	-0.237063
4140.00	-0.257028
4145.00	-0.250432
4150.00	-0.256323
4155.00	-0.23524
4160.00	-0.272675
4165.00	-0.28544
4170.00	-0.29056
4175.00	-0.294258
4180.00	-0.283029
4185.00	-0.265644
4190.00	-0.249088
4195.00	-0.22236
4200.00	-0.201943
4205.00	-0.17538
4210.00	-0.17058
4215.00	-0.186276
4220.00	-0.181296
4225.00	-0.244142
4230.00	-0.220637
4235.00	-0.181287
4240.00	-0.20501
4245.00	-0.231821
4250.00	-0.224106
4255.00	-0.206245
4260.00	-0.161964
4265.00	-0.140309
4270.00	-0.159032
4275.00	-0.160416
4280.00	-0.128907
4285.00	-0.126934
4290.00	-0.156093
4295.00	-0.100451
4300.00	-0.104054
4305.00	-0.118214
4310.00	-0.140056
4315.00	-0.142428
4320.00	-0.15457
4325.00	-0.165498
4330.00	-0.158957
4335.00	-0.188553
4340.00	-0.172427
4345.00	-0.186119
4350.00	-0.166597
4355.00	-0.116273
4360.00	-0.13558
4365.00	-0.13567
4370.00	-0.127562
4375.00	-0.142101
4380.00	-0.107874
4385.00	-0.0888984
4390.00	-0.0790987
4395.00	-0.0821069
4400.00	-0.0784454
4405.00	-0.106084
4410.00	-0.12641
4415.00	-0.0946628
4420.00	-0.0815572
4425.00	-0.0679424
4430.00	-0.0902629
4435.00	-0.0703186
4440.00	-0.0614671
4445.00	-0.0644187
4450.00	-0.0798129
4455.00	-0.0818398
4460.00	-0.101861
4465.00	-0.0716583
4470.00	-0.0654023
4475.00	-0.0606817
4480.00	-0.0500644
4485.00	-0.0204924
4490.00	-0.0402792
4495.00	-0.0526283
4500.00	-0.0146114
4505.00	-0.0104207
4510.00	-0.0284852
4515.00	-0.073858
4520.00	-0.0218902
4525.00	-0.0251602
4530.00	-0.0381114
4535.00	-0.0497675
4540.00	-0.0684464
4545.00	-0.0497739
4550.00	-0.0402474
4555.00	-0.0844439
4560.00	-0.0659913
4565.00	-0.0675807
4570.00	-0.0389866
4575.00	-0.0305387
4580.00	-0.0329439
4585.00	-0.00781344
4590.00	0.0266318
4595.00	0.0367063
4600.00	0.0885357
4605.00	0.122444
4610.00	0.121118
4615.00	0.168145
4620.00	0.204101
4625.00	0.314708
4630.00	0.462474
4635.00	0.570899
4640.00	0.718522
4645.00	0.864121
4650.00	0.996069
4655.00	1.07024
4660.00	1.22798
4665.00	1.32809
4670.00	1.45549
4675.00	1.55651
4680.00	1.61194
4685.00	1.64636
4690.00	1.71009
4695.00	1.73288
4700.00	1.77067
4705.00	1.79286
4710.00	1.83193
4715.00	1.848
4720.00	1.867
4725.00	1.86409
4730.00	1.8651
4735.00	1.8642
4740.00	1.8461
4745.00	1.81616
4750.00	1.82106
4755.00	1.79818
4760.00	1.77576
4765.00	1.73102
4770.00	1.67802
4775.00	1.63304
4780.00	1.57346
4785.00	1.53712
4790.00	1.50351
4795.00	1.47416
4800.00	1.44776
4805.00	1.38396
4810.00	1.31562
4815.00	1.20316
4820.00	1.09376
4825.00	1.03807
4830.00	1.01433
4835.00	0.947468
4840.00	0.885475
4845.00	0.834231
4850.00	0.804488
4855.00	0.736777
4860.00	0.709501
4865.00	0.670395
4870.00	0.653396
4875.00	0.638098
4880.00	0.615231
4885.00	0.571904
4890.00	0.531091
4895.00	0.482531
4900.00	0.488868
4905.00	0.478194
4910.00	0.446752
4915.00	0.3857
4920.00	0.370785
4925.00	0.355543
4930.00	0.342734
4935.00	0.331207
4940.00	0.320832
4945.00	0.297847
4950.00	0.273521
4955.00	0.253448
4960.00	0.275415
4965.00	0.292455
4970.00	0.297783
4975.00	0.311677
4980.00	0.314173
4985.00	0.294584
4990.00	0.285142
4995.00	0.229333
5000.00	0.246432
5005.00	0.239986
5010.00	0.217807
5015.00	0.206944
5020.00	0.221733
5025.00	0.227765
5030.00	0.214087
5035.00	0.196317
5040.00	0.173046
5045.00	0.158471
5050.00	0.187206
5055.00	0.1976
5060.00	0.172381
5065.00	0.176979
5070.00	0.158371
5075.00	0.124337
5080.00	0.0827889
5085.00	0.052674
5090.00	0.0719722
5095.00	0.0565864
5100.00	0.0400097
5105.00	0.051476
5110.00	0.0581562
5115.00	0.0368734
5120.00	0.0104402
5125.00	0.00666665
5130.00	-0.0340328
5135.00	-0.0242606
5140.00	-0.0209247
5145.00	-0.0142831
5150.00	-0.0155843
5155.00	-0.018575
5160.00	-0.0158077
5165.00	-0.0133171
5170.00	-0.0192641
5175.00	0.0381623
5180.00	0.0507231
5185.00	0.0592983
5190.00	0.0497292
5195.00	0.0556743
5200.00	0.0482872
5205.00	0.0389093
5210.00	0.0386577
5215.00	0.0129559
5220.00	0.0234881
5225.00	0.0275082
5230.00	0.0147492
5235.00	0.0141841
5240.00	0.0264132
5245.00	0.0274112
5250.00	0.0183013
5255.00	0.028299
5260.00	-0.0309407
5265.00	-0.0487729
5270.00	-0.0630021
5275.00	-0.0594314
5280.00	-0.0562178
5285.00	-0.045137
5290.00	-0.0260659
5295.00	-0.0343773
5300.00	-0.0191118
5305.00	0.00463548
5310.00	-0.0285821
5315.00	-0.0239043
5320.00	-0.0078663
5325.00	0.0347728
5330.00	0.0358447
5335.00	0.0468176
5340.00	0.0621522
5345.00	0.0404698
5350.00	0.0227753
5355.00	-0.00133833
5360.00	-0.000294657
5365.00	-0.00390453
5370.00	-0.0135223
5375.00	-0.00216185
5380.00	0.0126117
5385.00	0.047744
5390.00	0.0438794
5395.00	0.058598
5400.00	0.0463693
5405.00	0.0863144
5410.00	0.102248
5415.00	0.101122
5420.00	0.0810016
5425.00	0.0638031
5430.00	0.01739
5435.00	0.0147412
5440.00	0.0114474
5445.00	0.0157617
5450.00	0.038751
5455.00	0.0257776
5460.00	0.0514047
5465.00	0.0453544
5470.00	0.0117042
5475.00	0.0414682
5480.00	0.0291329
5485.00	0.0544245
5490.00	0.0862853
5495.00	0.0803863
5500.00	0.106012
5505.00	0.160009
5510.00	0.161295
5515.00	0.159723
5520.00	0.14375
5525.00	0.115728
5530.00	0.193319
5535.00	0.232216
5540.00	0.212634
5545.00	0.246871
5550.00	0.237651
5555.00	0.277574
5560.00	0.271653
5565.00	0.290889
5570.00	0.301833
5575.00	0.276199
5580.00	0.276784
5585.00	0.27913
5590.00	0.248488
5595.00	0.249114
5600.00	0.24149
5605.00	0.254644
5610.00	0.217352
5615.00	0.254756
5620.00	0.282051
5625.00	0.406698
5630.00	0.544356
5635.00	0.671887
5640.00	0.81942
5645.00	0.986773
5650.00	1.07916
5655.00	1.16959
5660.00	1.25097
5665.00	1.33514
5670.00	1.40452
5675.00	1.49516
5680.00	1.49395
5685.00	1.55928
5690.00	1.55802
5695.00	1.56417
5700.00	1.597
5705.00	1.65293
5710.00	1.70145
5715.00	1.70326
5720.00	1.72673
5725.00	1.73148
5730.00	1.71846
5735.00	1.70765
5740.00	1.74524
5745.00	1.73722
5750.00	1.71271
5755.00	1.70157
5760.00	1.69154
5765.00	1.66887
5770.00	1.67758
5775.00	1.63902
5780.00	1.59977
5785.00	1.55534
5790.00	1.48442
5795.00	1.39148
5800.00	1.36788
5805.00	1.32662
5810.00	1.24764
5815.00	1.22296
5820.00	1.14434
5825.00	1.06084
5830.00	1.01207
5835.00	0.949078
5840.00	0.888744
5845.00	0.867197
5850.00	0.792306
5855.00	0.765845
5860.00	0.699269
5865.00	0.658457
5870.00	0.670857
5875.00	0.632886
5880.00	0.603261
5885.00	0.582968
5890.00	0.544688
5895.00	0.534801
5900.00	0.513165
5905.00	0.50734
5910.00	0.479352
5915.00	0.47145
5920.00	0.478895
5925.00	0.422817
5930.00	0.416019
5935.00	0.388064
5940.00	0.347438
5945.00	0.316334
5950.00	0.320184
5955.00	0.32001
5960.00	0.33714
5965.00	0.338909
5970.00	0.357789
5975.00	0.362953
5980.00	0.335756
5985.00	0.369508
5990.00	0.381688
5995.00	0.39629
6000.00	0.395784
6005.00	0.363484
6010.00	0.347152
6015.00	0.298789
6020.00	0.282558
6025.00	0.316171
6030.00	0.350062
6035.00	0.34508
6040.00	0.346056
6045.00	0.37059
6050.00	0.373563
6055.00	0.367141
6060.00	0.358632
6065.00	0.350064
6070.00	0.35509
6075.00	0.390549
6080.00	0.396076
6085.00	0.385583
6090.00	0.406164
6095.00	0.413769
6100.00	0.400597
6105.00	0.420586
6110.00	0.413101
6115.00	0.404545
6120.00	0.386837
6125.00	0.383637
6130.00	0.368019
6135.00	0.330307
6140.00	0.316383
6145.00	0.317499
6150.00	0.323962
6155.00	0.32068
6160.00	0.30317
6165.00	0.283771
6170.00	0.257213
6175.00	0.271525
6180.00	0.276217
6185.00	0.260423
6190.00	0.233471
6195.00	0.212853
6200.00	0.184289
6205.00	0.218631
6210.00	0.200407
6215.00	0.187645
6220.00	0.194356
6225.00	0.148535
6230.00	0.131862
6235.00	0.114126
6240.00	0.12455
6245.00	0.108456
6250.00	0.119446
6255.00	0.129337
6260.00	0.154617
6265.00	0.132786
6270.00	0.149532
6275.00	0.151866
6280.00	0.163974
6285.00	0.164864
6290.00	0.167484
6295.00	0.188949
6300.00	0.166414
6305.00	0.159781
6310.00	0.16291
6315.00	0.163906
6320.00	0.162982
6325.00	0.161241
6330.00	0.215175
6335.00	0.210944
6340.00	0.190759
6345.00	0.202618
6350.00	0.145963
6355.00	0.129547
6360.00	0.167543
6365.00	0.14169
6370.00	0.122972
6375.00	0.13888
6380.00	0.144098
6385.00	0.182459
6390.00	0.17968
6395.00	0.159892
6400.00	0.145723
6405.00	0.149347
6410.00	0.161708
6415.00	0.171012
6420.00	0.176657
6425.00	0.169909
6430.00	0.209328
6435.00	0.176567
6440.00	0.178927
6445.00	0.203797
6450.00	0.177958
6455.00	0.17108
6460.00	0.16398
6465.00	0.133935
6470.00	0.151476
6475.00	0.176361
6480.00	0.158725
6485.00	0.147402
6490.00	0.162686
6495.00	0.157335
6500.00	0.164348
6505.00	0.182487
6510.00	0.204271
6515.00	0.162917
6520.00	0.17756
6525.00	0.159804
6530.00	0.117438
6535.00	0.0993258
6540.00	0.0884834
6545.00	0.104201
6550.00	0.0956002
6555.00	0.0660238
6560.00	0.039405
6565.00	0.0372842
6570.00	0.0508426
6575.00	0.0721436
6580.00	0.049462
6585.00	0.038147
6590.00	0.0243241
6595.00	0.00551465
6600.00	0.0304386
6605.00	0.0765258
6610.00	0.0697831
6615.00	0.110116
6620.00	0.202826
6625.00	0.319019
6630.00	0.459985
6635.00	0.601413
6640.00	0.753263
6645.00	0.899937
6650.00	1.02557
6655.00	1.09316
6660.00	1.184
6665.00	1.28578
6670.00	1.33917
6675.00	1.42453
6680.00	1.44766
6685.00	1.47304
6690.00	1.51225
6695.00	1.52843
6700.00	1.52571
6705.00	1.53236
6710.00	1.50741
6715.00	1.52317
6720.00	1.57375
6725.00	1.58469
6730.00	1.60091
6735.00	1.58275
6740.00	1.52274
6745.00	1.53697
6750.00	1.56069
6755.00	1.51653
6760.00	1.5241
6765.00	1.51635
6770.00	1.48663
6775.00	1.4699
6780.00	1.42845
6785.00	1.37295
6790.00	1.35393
6795.00	1.31225
6800.00	1.28384
6805.00	1.26736
6810.00	1.20977
6815.00	1.19161
6820.00	1.15524
6825.00	1.09522
6830.00	1.04757
6835.00	0.98921
6840.00	0.923953
6845.00	0.867042
6850.00	0.836747
6855.00	0.812212
6860.00	0.806507
6865.00	0.792274
6870.00	0.789473
6875.00	0.74146
6880.00	0.669134
6885.00	0.65681
6890.00	0.610236
6895.00	0.645655
6900.00	0.618393
6905.00	0.624791
6910.00	0.584148
6915.00	0.561217
6920.00	0.579702
6925.00	0.512633
6930.00	0.501402
6935.00	0.522229
6940.00	0.523687
6945.00	0.499523
6950.00	0.493243
6955.00	0.485771
6960.00	0.438104
6965.00	0.407031
6970.00	0.41091
6975.00	0.401663
6980.00	0.378784
6985.00	0.357282
6990.00	0.314275
6995.00	0.305594
7000.00	0.29869
7005.00	0.298846
7010.00	0.283518
7015.00	0.272453
7020.00	0.285241
7025.00	0.264905
7030.00	0.283907
7035.00	0.304647
7040.00	0.278731
7045.00	0.273604
7050.00	0.278088
7055.00	0.268476
7060.00	0.265284
7065.00	0.225108
7070.00	0.225343
7075.00	0.214637
7080.00	0.220468
7085.00	0.180225
7090.00	0.207694
7095.00	0.193293
7100.00	0.238562
7105.00	0.260198
7110.00	0.260563
7115.00	0.237236
7120.00	0.250816
7125.00	0.208448
7130.00	0.162127
7135.00	0.149554
7140.00	0.144607
7145.00	0.130146
7150.00	0.116222
7155.00	0.0945913
7160.00	0.114247
7165.00	0.098273
7170.00	0.107552
7175.00	0.1341
7180.00	0.110682
7185.00	0.12236
7190.00	0.13105
7195.00	0.125224
7200.00	0.12089
7205.00	0.0851451
7210.00	0.102106
7215.00	0.071879
7220.00	0.0938059
7225.00	0.0862449
7230.00	0.0585139
7235.00	0.0353756
7240.00	0.0618626
7245.00	0.0629551
7250.00	0.103971
7255.00	0.147254
7260.00	0.159824
7265.00	0.144751
7270.00	0.10844
7275.00	0.122162
7280.00	0.123593
7285.00	0.151266
7290.00	0.124312
7295.00	0.105512
7300.00	0.0976902
7305.00	0.111577
7310.00	0.141362
7315.00	0.155431
7320.00	0.150806
7325.00	0.123897
7330.00	0.15063
7335.00	0.168321
7340.00	0.178784
7345.00	0.189111
7350.00	0.209323
7355.00	0.218415
7360.00	0.21659
7365.00	0.237693
7370.00	0.23485
7375.00	0.255947
7380.00	0.275844
7385.00	0.281924
7390.00	0.270108
7395.00	0.258565
7400.00	0.252724
7405.00	0.235641
7410.00	0.235732
7415.00	0.252192
7420.00	0.216055
7425.00	0.19172
7430.00	0.234416
7435.00	0.23827
7440.00	0.263574
7445.00	0.286348
7450.00	0.246795
7455.00	0.203009
7460.00	0.16906
7465.00	0.147605
7470.00	0.124656
7475.00	0.17042
7480.00	0.14246
7485.00	0.161878
7490.00	0.110207
7495.00	0.102825
7500.00	0.0716165
7505.00	0.0735532
7510.00	0.0643782
7515.00	0.0552109
7520.00	0.0560586
7525.00	0.0832068
7530.00	0.105821
7535.00	0.113435
7540.00	0.135756
7545.00	0.141287
7550.00	0.135346
7555.00	0.13273
7560.00	0.121277
7565.00	0.114608
7570.00	0.102237
7575.00	0.114759
7580.00	0.146046
7585.00	0.159646
7590.00	0.142772
7595.00	0.143962
7600.00	0.166869
7605.00	0.15928
7610.00	0.149721
7615.00	0.179331
7620.00	0.256021
7625.00	0.337779
7630.00	0.448665
7635.00	0.639446
7640.00	0.788403
7645.00	0.951579
7650.00	1.10572
7655.00	1.20623
7660.00	1.25756
7665.00	1.34198
7670.00	1.40612
7675.00	1.47113
7680.00	1.54511
7685.00	1.61169
7690.00	1.67252
7695.00	1.68997
7700.00	1.73023
7705.00	1.77921
7710.00	1.75141
7715.00	1.72275
7720.00	1.69332
7725.00	1.71778
7730.00	1.72069
7735.00	1.75061
7740.00	1.76297
7745.00	1.75682
7750.00	1.77493
7755.00	1.73118
7760.00	1.71456
7765.00	1.68412
7770.00	1.63308
7775.00	1.62171
7780.00	1.576
7785.00	1.5103
7790.00	1.46026
7795.00	1.38884
7800.00	1.32638
7805.00	1.282
7810.00	1.2093
7815.00	1.15206
7820.00	1.05232
7825.00	0.981659
7830.00	0.881674
7835.00	0.836268
7840.00	0.755371
7845.00	0.708039
7850.00	0.66271
7855.00	0.622825
7860.00	0.57055
7865.00	0.572635
7870.00	0.539937
7875.00	0.450459
7880.00	0.42361
7885.00	0.407634
7890.00	0.400535
7895.00	0.371399
7900.00	0.358825
7905.00	0.351147
7910.00	0.355156
7915.00	0.358763
7920.00	0.340173
7925.00	0.34073
7930.00	0.303927
7935.00	0.285362
7940.00	0.316875
7945.00	0.301565
7950.00	0.332367
7955.00	0.354631
7960.00	0.369208
7965.00	0.371411
7970.00	0.346097
7975.00	0.342422
7980.00	0.320917
7985.00	0.325219
7990.00	0.319082
7995.00	0.304461
8000.00	0.267646
8005.00	0.236332
8010.00	0.20997
8015.00	0.185333
8020.00	0.197734
8025.00	0.191608
8030.00	0.194284
8035.00	0.213978
8040.00	0.216236
8045.00	0.218268
8050.00	0.212818
8055.00	0.2252
8060.00	0.234525
8065.00	0.215621
8070.00	0.229543
8075.00	0.227515
8080.00	0.274821
8085.00	0.259166
8090.00	0.274192
8095.00	0.323199
8100.00	0.319994
8105.00	0.292544
8110.00	0.357003
8115.00	0.354056
8120.00	0.335028
8125.00	0.298795
8130.00	0.313498
8135.00	0.296705
8140.00	0.297969
8145.00	0.314574
8150.00	0.313141
8155.00	0.331868
8160.00	0.288673
8165.00	0.286191
8170.00	0.26485
8175.00	0.261111
8180.00	0.264115
8185.00	0.290474
8190.00	0.301459
8195.00	0.29224
8200.00	0.341261
8205.00	0.348078
8210.00	0.391516
8215.00	0.371471
8220.00	0.389824
8225.00	0.372677
8230.00	0.33632
8235.00	0.315425
8240.00	0.314817
8245.00	0.284245
8250.00	0.267649
8255.00	0.288195
8260.00	0.311236
8265.00	0.286481
8270.00	0.287858
8275.00	0.259982
8280.00	0.231254
8285.00	0.240883
8290.00	0.209516
8295.00	0.245884
8300.00	0.265877
8305.00	0.274773
8310.00	0.296427
8315.00	0.261325
8320.00	0.271586
8325.00	0.258075
8330.00	0.265932
8335.00	0.280281
8340.00	0.285917
8345.00	0.274612
8350.00	0.298102
8355.00	0.270111
8360.00	0.280403
8365.00	0.311502
8370.00	0.314926
8375.00	0.318007
8380.00	0.292575
8385.00	0.30608
8390.00	0.299128
8395.00	0.305608
8400.00	0.31599
8405.00	0.314416
8410.00	0.286613
8415.00	0.279788
8420.00	0.353711
8425.00	0.342905
8430.00	0.331361
8435.00	0.299134
8440.00	0.283778
8445.00	0.266319
8450.00	0.272441
8455.00	0.251565
8460.00	0.269171
8465.00	0.277738
8470.00	0.312743
8475.00	0.315132
8480.00	0.314553
8485.00	0.296746
8490.00	0.27162
8495.00	0.297229
8500.00	0.304809
8505.00	0.333467
8510.00	0.291022
8515.00	0.271018
8520.00	0.248466
8525.00	0.236357
8530.00	0.243656
8535.00	0.254774
8540.00	0.268419
8545.00	0.258864
8550.00	0.296666
8555.00	0.306122
8560.00	0.321912
8565.00	0.355229
8570.00	0.380665
8575.00	0.378992
8580.00	0.386584
8585.00	0.367942
8590.00	0.317501
8595.00	0.29121
8600.00	0.295752
8605.00	0.316218
8610.00	0.358293
8615.00	0.377054
8620.00	0.390299
8625.00	0.470458
8630.00	0.618117
8635.00	0.74919
8640.00	0.837132
8645.00	0.949033
8650.00	1.06885
8655.00	1.13301
8660.00	1.24262
8665.00	1.34855
8670.00	1.41932
8675.00	1.5003
8680.00	1.56226
8685.00	1.61529
8690.00	1.62481
8695.00	1.69252
8700.00	1.72252
8705.00	1.76954
8710.00	1.81459
8715.00	1.83784
8720.00	1.84876
8725.00	1.89316
8730.00	1.90219
8735.00	1.86482
8740.00	1.8503
8745.00	1.8436
8750.00	1.84666
8755.00	1.83942
8760.00	1.83471
8765.00	1.8232
8770.00	1.77099
8775.00	1.70853
8780.00	1.65504
8785.00	1.59508
8790.00	1.55021
8795.00	1.49527
8800.00	1.46311
8805.00	1.36684
8810.00	1.31477
8815.00	1.24062
8820.00	1.15932
8825.00	1.02246
8830.00	0.927491
8835.00	0.852939
8840.00	0.801309
8845.00	0.800334
8850.00	0.758513
8855.00	0.733613
8860.00	0.72394
8865.00	0.669743
8870.00	0.640981
8875.00	0.591441
8880.00	0.598715
8885.00	0.570687
8890.00	0.544553
8895.00	0.527401
8900.00	0.493767
8905.00	0.465317
8910.00	0.44608
8915.00	0.476989
8920.00	0.451126
8925.00	0.436038
8930.00	0.461581
8935.00	0.449997
8940.00	0.425924
8945.00	0.434282
8950.00	0.451813
8955.00	0.464861
8960.00	0.509358
8965.00	0.47116
8970.00	0.5032
8975.00	0.459249
8980.00	0.447898
8985.00	0.410387
8990.00	0.382995
8995.00	0.381999
9000.00	0.377463
9005.00	0.415233
9010.00	0.421931
9015.00	0.431599
9020.00	0.43575
9025.00	0.453134
9030.00	0.406911
9035.00	0.405343
9040.00	0.400292
9045.00	0.37482
9050.00	0.392838
9055.00	0.399046
9060.00	0.371879
9065.00	0.370175
9070.00	0.352264
9075.00	0.364349
9080.00	0.341562
9085.00	0.341069
9090.00	0.341536
9095.00	0.331038
9100.00	0.315221
9105.00	0.33465
9110.00	0.32575
9115.00	0.366872
9120.00	0.366578
9125.00	0.379052
9130.00	0.361163
9135.00	0.343243
9140.00	0.371698
9145.00	0.353634
9150.00	0.353754
9155.00	0.320199
9160.00	0.304556
9165.00	0.286838
9170.00	0.295457
9175.00	0.310494
9180.00	0.365879
9185.00	0.371143
9190.00	0.38316
9195.00	0.322098
9200.00	0.293528
9205.00	0.272363
9210.00	0.275152
9215.00	0.28312
9220.00	0.280283
9225.00	0.321403
9230.00	0.326566
9235.00	0.320294
9240.00	0.310101
9245.00	0.33641
9250.00	0.348261
9255.00	0.346189
9260.00	0.337046
9265.00	0.31153
9270.00	0.284926
9275.00	0.304654
9280.00	0.346066
9285.00	0.337845
9290.00	0.350462
9295.00	0.349079
9300.00	0.366032
9305.00	0.352175
9310.00	0.339703
9315.00	0.37852
9320.00	0.373422
9325.00	0.364285
9330.00	0.377897
9335.00	0.38014
9340.00	0.403995
9345.00	0.433653
9350.00	0.457615
9355.00	0.457346
9360.00	0.454373
9365.00	0.427133
9370.00	0.407165
9375.00	0.389195
9380.00	0.358464
9385.00	0.359011
9390.00	0.367692
9395.00	0.340021
9400.00	0.35424
9405.00	0.379775
9410.00	0.38274
9415.00	0.347196
9420.00	0.327033
9425.00	0.336182
9430.00	0.366253
9435.00	0.298693
9440.00	0.276102
9445.00	0.249402
9450.00	0.277232
9455.00	0.252238
9460.00	0.267047
9465.00	0.277646
9470.00	0.316299
9475.00	0.288309
9480.00	0.280404
9485.00	0.263282
9490.00	0.275167
9495.00	0.280404
9500.00	0.27147
9505.00	0.292544
9510.00	0.290585
9515.00	0.292461
9520.00	0.274133
9525.00	0.252179
9530.00	0.266084
9535.00	0.251303
9540.00	0.248919
9545.00	0.251322
9550.00	0.245296
9555.00	0.266258
9560.00	0.25601
9565.00	0.216761
9570.00	0.226019
9575.00	0.277114
9580.00	0.275788
9585.00	0.281873
9590.00	0.309186
9595.00	0.32012
9600.00	0.298116
9605.00	0.320165
9610.00	0.33273
9615.00	0.323113
9620.00	0.403621
9625.00	0.488816
9630.00	0.592787
9635.00	0.717295
9640.00	0.881213
9645.00	1.03602
9650.00	1.16169
9655.00	1.29482
9660.00	1.35185
9665.00	1.42957
9670.00	1.48587
9675.00	1.56292
9680.00	1.66775
9685.00	1.68476
9690.00	1.74374
9695.00	1.73678
9700.00	1.80785
9705.00	1.8336
9710.00	1.8231
9715.00	1.83277
9720.00	1.84966
9725.00	1.86485
9730.00	1.84578
9735.00	1.86045
9740.00	1.85183
9745.00	1.87136
9750.00	1.87984
9755.00	1.90657
9760.00	1.88606
9765.00	1.84666
9770.00	1.82941
9775.00	1.8157
9780.00	1.79881
9785.00	1.77178
9790.00	1.70105
9795.00	1.6565
9800.00	1.60913
9805.00	1.57832
9810.00	1.50602
9815.00	1.43639
9820.00	1.40648
9825.00	1.32042
9830.00	1.26936
9835.00	1.18518
9840.00	1.12671
9845.00	1.0932
9850.00	1.05575
9855.00	1.02206
9860.00	0.989908
9865.00	0.992819
9870.00	0.912643
9875.00	0.903264
9880.00	0.819307
9885.00	0.784687
9890.00	0.720776
9895.00	0.691461
9900.00	0.691462
9905.00	0.71239
9910.00	0.684823
9915.00	0.72734
9920.00	0.694639
9925.00	0.685224
9930.00	0.606694
9935.00	0.582418
9940.00	0.587864
9945.00	0.623701
9950.00	0.649585
9955.00	0.657413
[truncated: 56 more rows]
