# Supplementary material for: Abnormal developmental trajectory and vulnerability to cardiac arrhythmias in tetralogy of Fallot with DiGeorge syndrome
Source: Commun Biol. 2023 Sep 22;6:969. doi: 10.1038/s42003-023-05344-6 (PMC10516936; doi:10.1038/s42003-023-05344-6)
Supplement: Supplementary file 6 — Supplementary Data 3 [file 42003_2023_5344_MOESM6_ESM.zip › Supplementary Data3_CAS Measurement/Batch42/Control2_A2_4935/1B-wave.csv]

1B : V(t) = D'(t) / BackgroundImage *100
D'(t) = WaveFiltered Value( Pixel-Filter=(5 x 5) Tcnst-Filter=10)
average	1.00
frm num	2048
position	[49][82]
background	311.36
total pixel	25
time	value1
0.00	0
5.00	0.195272
10.00	0.414697
15.00	0.515827
20.00	0.64924
25.00	0.766741
30.00	0.81982
35.00	0.841898
40.00	0.881038
45.00	0.888001
50.00	0.907115
55.00	0.858798
60.00	0.815313
65.00	0.776176
70.00	0.758939
75.00	0.631657
80.00	0.537659
85.00	0.468477
90.00	0.386943
95.00	0.282729
100.00	0.0874472
105.00	-0.058759
110.00	-0.154373
115.00	-0.302091
120.00	-0.445315
125.00	-0.554946
130.00	-0.651044
135.00	-0.774789
140.00	-0.910568
145.00	-1.06489
150.00	-1.20506
155.00	-1.35177
160.00	-1.5095
165.00	-1.61934
170.00	-1.68351
175.00	-1.79908
180.00	-1.93649
185.00	-2.08842
190.00	-2.20075
195.00	-2.36094
200.00	-2.52952
205.00	-2.67097
210.00	-2.79056
215.00	-2.9483
220.00	-3.10568
225.00	-3.1908
230.00	-3.36632
235.00	-3.47933
240.00	-3.5592
245.00	-3.72101
250.00	-3.75615
255.00	-3.9034
260.00	-3.99225
265.00	-4.11204
270.00	-4.20443
275.00	-4.31456
280.00	-4.40341
285.00	-4.48079
290.00	-4.62496
295.00	-4.70331
300.00	-4.80981
305.00	-4.89923
310.00	-4.96043
315.00	-5.02066
320.00	-5.12882
325.00	-5.248
330.00	-5.34371
335.00	-5.40672
340.00	-5.48269
345.00	-5.58961
350.00	-5.64473
355.00	-5.69691
360.00	-5.77984
365.00	-5.84548
370.00	-5.89814
375.00	-5.95452
380.00	-6.03867
385.00	-6.07458
390.00	-6.11717
395.00	-6.19019
400.00	-6.26747
405.00	-6.29592
410.00	-6.31252
415.00	-6.34545
420.00	-6.40464
425.00	-6.47461
430.00	-6.50417
435.00	-6.59502
440.00	-6.583
445.00	-6.64669
450.00	-6.731
455.00	-6.75677
460.00	-6.81465
465.00	-6.86931
470.00	-6.88253
475.00	-6.92141
480.00	-6.96154
485.00	-7.02335
490.00	-7.06228
495.00	-7.09732
500.00	-7.14427
505.00	-7.20579
510.00	-7.25217
515.00	-7.33502
520.00	-7.30424
525.00	-7.25984
530.00	-7.32908
535.00	-7.33101
540.00	-7.38157
545.00	-7.4245
550.00	-7.47213
555.00	-7.48674
560.00	-7.49603
565.00	-7.50696
570.00	-7.54378
575.00	-7.56021
580.00	-7.58143
585.00	-7.63135
590.00	-7.65059
595.00	-7.71801
600.00	-7.77868
605.00	-7.7909
610.00	-7.81602
615.00	-7.80138
620.00	-7.78434
625.00	-7.88463
630.00	-7.92351
635.00	-7.98034
640.00	-8.00065
645.00	-8.05618
650.00	-8.06506
655.00	-8.10388
660.00	-8.1478
665.00	-8.15651
670.00	-8.25684
675.00	-8.26492
680.00	-8.28375
685.00	-8.20306
690.00	-8.20495
695.00	-8.16555
700.00	-8.1288
705.00	-8.05204
710.00	-7.88533
715.00	-7.52203
720.00	-7.09228
725.00	-6.45499
730.00	-5.717
735.00	-5.01169
740.00	-4.37691
745.00	-3.74267
750.00	-3.07035
755.00	-2.49867
760.00	-1.90836
765.00	-1.32056
770.00	-0.699036
775.00	-0.099841
780.00	0.409886
785.00	0.895619
790.00	1.43555
795.00	1.96004
800.00	2.47061
805.00	2.94297
810.00	3.33341
815.00	3.73106
820.00	4.14675
825.00	4.5106
830.00	4.86632
835.00	5.21473
840.00	5.51674
845.00	5.8772
850.00	6.15664
855.00	6.42484
860.00	6.69449
865.00	6.91918
870.00	7.1214
875.00	7.27386
880.00	7.41235
885.00	7.54727
890.00	7.68283
895.00	7.75345
900.00	7.79773
905.00	7.82988
910.00	7.74833
915.00	7.72247
920.00	7.65552
925.00	7.60297
930.00	7.52612
935.00	7.40943
940.00	7.23632
945.00	7.10493
950.00	6.93015
955.00	6.76257
960.00	6.62074
965.00	6.40959
970.00	6.21442
975.00	6.01179
980.00	5.75747
985.00	5.51446
990.00	5.2662
995.00	4.99909
1000.00	4.79979
1005.00	4.62172
1010.00	4.39593
1015.00	4.14133
1020.00	3.9032
1025.00	3.65933
1030.00	3.42444
1035.00	3.20404
1040.00	2.99283
1045.00	2.78348
1050.00	2.59249
1055.00	2.40004
1060.00	2.214
1065.00	2.04141
1070.00	1.86168
1075.00	1.70121
1080.00	1.52723
1085.00	1.3167
1090.00	1.15933
1095.00	0.954758
1100.00	0.681995
1105.00	0.468626
1110.00	0.31128
1115.00	0.0784565
1120.00	-0.141362
1125.00	-0.367463
1130.00	-0.588938
1135.00	-0.811391
1140.00	-1.00389
1145.00	-1.12575
1150.00	-1.28553
1155.00	-1.38822
1160.00	-1.59113
1165.00	-1.74162
1170.00	-1.85908
1175.00	-1.99949
1180.00	-2.1554
1185.00	-2.35096
1190.00	-2.4897
1195.00	-2.64284
1200.00	-2.77938
1205.00	-2.83161
1210.00	-2.95312
1215.00	-3.03037
1220.00	-3.17697
1225.00	-3.28065
1230.00	-3.3624
1235.00	-3.46039
1240.00	-3.54857
1245.00	-3.67162
1250.00	-3.79521
1255.00	-3.8923
1260.00	-3.96685
1265.00	-4.0956
1270.00	-4.21661
1275.00	-4.31011
1280.00	-4.37627
1285.00	-4.42426
1290.00	-4.53296
1295.00	-4.61667
1300.00	-4.65474
1305.00	-4.69543
1310.00	-4.73848
1315.00	-4.8042
1320.00	-4.89675
1325.00	-5.0006
1330.00	-5.07993
1335.00	-5.1539
1340.00	-5.2102
1345.00	-5.29941
1350.00	-5.39639
1355.00	-5.43358
1360.00	-5.51458
1365.00	-5.53994
1370.00	-5.58333
1375.00	-5.67633
1380.00	-5.71636
1385.00	-5.84616
1390.00	-5.94114
1395.00	-6.00479
1400.00	-6.04408
1405.00	-6.16552
1410.00	-6.19645
1415.00	-6.31293
1420.00	-6.37922
1425.00	-6.45302
1430.00	-6.52714
1435.00	-6.57073
1440.00	-6.64464
1445.00	-6.66363
1450.00	-6.71541
1455.00	-6.77999
1460.00	-6.77645
1465.00	-6.81566
1470.00	-6.88564
1475.00	-6.90622
1480.00	-6.94145
1485.00	-7.02968
1490.00	-7.13221
1495.00	-7.17567
1500.00	-7.20065
1505.00	-7.17431
1510.00	-7.15832
1515.00	-7.16191
1520.00	-7.24737
1525.00	-7.31014
1530.00	-7.37178
1535.00	-7.41055
1540.00	-7.45701
1545.00	-7.46927
1550.00	-7.52142
1555.00	-7.52981
1560.00	-7.5682
1565.00	-7.63229
1570.00	-7.67456
1575.00	-7.74601
1580.00	-7.79104
1585.00	-7.79302
1590.00	-7.77425
1595.00	-7.7959
1600.00	-7.81539
1605.00	-7.85091
1610.00	-7.87646
1615.00	-7.89431
1620.00	-7.90138
1625.00	-7.89105
1630.00	-7.88817
1635.00	-7.89072
1640.00	-7.92642
1645.00	-7.93285
1650.00	-7.92066
1655.00	-7.93794
1660.00	-7.95093
1665.00	-7.96391
1670.00	-7.94604
1675.00	-7.93252
1680.00	-7.92036
1685.00	-7.93382
1690.00	-7.91382
1695.00	-7.95749
1700.00	-7.95567
1705.00	-7.92835
1710.00	-7.77786
1715.00	-7.42016
1720.00	-6.96463
1725.00	-6.39535
1730.00	-5.75325
1735.00	-5.08414
1740.00	-4.43827
1745.00	-3.76319
1750.00	-3.14407
1755.00	-2.49693
1760.00	-1.88367
1765.00	-1.30604
1770.00	-0.646147
1775.00	-0.0972053
1780.00	0.464931
1785.00	1.03123
1790.00	1.51007
1795.00	1.97957
1800.00	2.37257
1805.00	2.82904
1810.00	3.29511
1815.00	3.72613
1820.00	4.13333
1825.00	4.51521
1830.00	4.83964
1835.00	5.18687
1840.00	5.50837
1845.00	5.85296
1850.00	6.13997
1855.00	6.40983
1860.00	6.66813
1865.00	6.90702
1870.00	7.07064
1875.00	7.23587
1880.00	7.41157
1885.00	7.59153
1890.00	7.6777
1895.00	7.75397
1900.00	7.78664
1905.00	7.80962
1910.00	7.75965
1915.00	7.67613
1920.00	7.60096
1925.00	7.4588
1930.00	7.34242
1935.00	7.23895
1940.00	7.07904
1945.00	6.9274
1950.00	6.79222
1955.00	6.5819
1960.00	6.39519
1965.00	6.21431
1970.00	6.09005
1975.00	5.85874
1980.00	5.62873
1985.00	5.42685
1990.00	5.2002
1995.00	4.96024
2000.00	4.7173
2005.00	4.48581
2010.00	4.23507
2015.00	4.04023
2020.00	3.77367
2025.00	3.58258
2030.00	3.32582
2035.00	3.10243
2040.00	2.84101
2045.00	2.55948
2050.00	2.38189
2055.00	2.16426
2060.00	1.92856
2065.00	1.7113
2070.00	1.5209
2075.00	1.30971
2080.00	1.08753
2085.00	0.867008
2090.00	0.658262
2095.00	0.422857
2100.00	0.186584
2105.00	-0.0324859
2110.00	-0.272043
2115.00	-0.479937
2120.00	-0.694019
2125.00	-0.891832
2130.00	-1.09941
2135.00	-1.24255
2140.00	-1.41635
2145.00	-1.56248
2150.00	-1.68758
2155.00	-1.80017
2160.00	-1.90921
2165.00	-2.01376
2170.00	-2.12328
2175.00	-2.23469
2180.00	-2.38507
2185.00	-2.53582
2190.00	-2.69591
2195.00	-2.82842
2200.00	-2.97338
2205.00	-3.08586
2210.00	-3.18323
2215.00	-3.26573
2220.00	-3.41578
2225.00	-3.5444
2230.00	-3.72053
2235.00	-3.83923
2240.00	-3.93963
2245.00	-4.03899
2250.00	-4.15282
2255.00	-4.25912
2260.00	-4.37149
2265.00	-4.50603
2270.00	-4.61555
2275.00	-4.77064
2280.00	-4.87169
2285.00	-4.95107
2290.00	-5.04435
2295.00	-5.19896
2300.00	-5.18137
2305.00	-5.20537
2310.00	-5.2501
2315.00	-5.29549
2320.00	-5.3813
2325.00	-5.48552
2330.00	-5.54719
2335.00	-5.62325
2340.00	-5.70199
2345.00	-5.75358
2350.00	-5.86167
2355.00	-5.95253
2360.00	-6.03046
2365.00	-6.10573
2370.00	-6.18118
2375.00	-6.28891
2380.00	-6.39486
2385.00	-6.48122
2390.00	-6.54995
2395.00	-6.63879
2400.00	-6.66479
2405.00	-6.70489
2410.00	-6.71785
2415.00	-6.7899
2420.00	-6.86759
2425.00	-6.95164
2430.00	-6.99132
2435.00	-7.02317
2440.00	-7.11094
2445.00	-7.17194
2450.00	-7.23969
2455.00	-7.29039
2460.00	-7.3373
2465.00	-7.40521
2470.00	-7.41623
2475.00	-7.46855
2480.00	-7.47837
2485.00	-7.54246
2490.00	-7.61298
2495.00	-7.67645
2500.00	-7.72073
2505.00	-7.72332
2510.00	-7.72694
2515.00	-7.74304
2520.00	-7.79865
2525.00	-7.79987
2530.00	-7.7907
2535.00	-7.83896
2540.00	-7.84644
2545.00	-7.81076
2550.00	-7.76067
2555.00	-7.78625
2560.00	-7.83496
2565.00	-7.85697
2570.00	-7.8241
2575.00	-7.81892
2580.00	-7.85923
2585.00	-7.82613
2590.00	-7.81947
2595.00	-7.79035
2600.00	-7.80525
2605.00	-7.83665
2610.00	-7.89702
2615.00	-7.96677
2620.00	-8.00514
2625.00	-8.05252
2630.00	-8.07718
2635.00	-8.10322
2640.00	-8.14336
2645.00	-8.14737
2650.00	-8.19851
2655.00	-8.23812
2660.00	-8.25834
2665.00	-8.1969
2670.00	-8.22125
2675.00	-8.25215
2680.00	-8.21574
2685.00	-8.19838
2690.00	-8.16991
2695.00	-8.11602
2700.00	-8.09193
2705.00	-8.00216
2710.00	-7.87512
2715.00	-7.57322
2720.00	-7.11009
2725.00	-6.56481
2730.00	-5.89419
2735.00	-5.20714
2740.00	-4.51171
2745.00	-3.85884
2750.00	-3.12095
2755.00	-2.49282
2760.00	-1.87227
2765.00	-1.24182
2770.00	-0.626891
2775.00	-0.0194942
2780.00	0.505323
2785.00	1.06502
2790.00	1.61371
2795.00	2.08055
2800.00	2.53154
2805.00	3.01579
2810.00	3.49787
2815.00	3.89063
2820.00	4.31349
2825.00	4.74031
2830.00	5.17199
2835.00	5.53994
2840.00	5.85311
2845.00	6.09642
2850.00	6.32439
2855.00	6.56683
2860.00	6.76446
2865.00	6.99115
2870.00	7.22985
2875.00	7.36119
2880.00	7.48452
2885.00	7.60195
2890.00	7.72176
2895.00	7.72168
2900.00	7.73189
2905.00	7.7475
2910.00	7.69217
2915.00	7.61926
2920.00	7.5562
2925.00	7.45063
2930.00	7.34149
2935.00	7.20986
2940.00	7.08882
2945.00	6.96704
2950.00	6.84973
2955.00	6.67735
2960.00	6.5389
2965.00	6.31924
2970.00	6.09199
2975.00	5.9016
2980.00	5.69427
2985.00	5.45501
2990.00	5.19471
2995.00	4.94374
3000.00	4.71658
3005.00	4.50057
3010.00	4.25735
3015.00	4.01019
3020.00	3.77746
3025.00	3.57829
3030.00	3.37205
3035.00	3.12863
3040.00	2.91597
3045.00	2.68989
3050.00	2.50569
3055.00	2.31037
3060.00	2.11016
3065.00	1.8863
3070.00	1.68996
3075.00	1.49527
3080.00	1.30463
3085.00	1.12535
3090.00	0.926743
3095.00	0.719731
3100.00	0.511581
3105.00	0.243311
3110.00	0.0725257
3115.00	-0.137707
3120.00	-0.353896
3125.00	-0.539472
3130.00	-0.757879
3135.00	-0.923612
3140.00	-1.0869
3145.00	-1.30452
3150.00	-1.51451
3155.00	-1.67139
3160.00	-1.85111
3165.00	-2.03856
3170.00	-2.18029
3175.00	-2.32711
3180.00	-2.48751
3185.00	-2.61903
3190.00	-2.79006
3195.00	-2.93886
3200.00	-3.04836
3205.00	-3.22015
3210.00	-3.36833
3215.00	-3.46443
3220.00	-3.60103
3225.00	-3.65717
3230.00	-3.77963
3235.00	-3.87058
3240.00	-3.95886
3245.00	-4.04087
3250.00	-4.13781
3255.00	-4.19808
3260.00	-4.25361
3265.00	-4.30487
3270.00	-4.4011
3275.00	-4.4633
3280.00	-4.58223
3285.00	-4.65716
3290.00	-4.7567
3295.00	-4.8373
3300.00	-4.95737
3305.00	-5.02818
3310.00	-5.12274
3315.00	-5.2284
3320.00	-5.28239
3325.00	-5.37722
3330.00	-5.46386
3335.00	-5.55339
3340.00	-5.65453
3345.00	-5.70701
3350.00	-5.7748
3355.00	-5.84865
3360.00	-5.88686
3365.00	-6.00347
3370.00	-6.0673
3375.00	-6.09264
3380.00	-6.18225
3385.00	-6.31556
3390.00	-6.4394
3395.00	-6.52388
3400.00	-6.62046
3405.00	-6.74721
3410.00	-6.86643
3415.00	-6.97115
3420.00	-7.08596
3425.00	-7.19442
3430.00	-7.21625
3435.00	-7.24873
3440.00	-7.32037
3445.00	-7.37841
3450.00	-7.38569
3455.00	-7.38967
3460.00	-7.41766
3465.00	-7.38376
3470.00	-7.46373
3475.00	-7.47789
3480.00	-7.50476
3485.00	-7.58163
3490.00	-7.61483
3495.00	-7.67298
3500.00	-7.69448
3505.00	-7.72924
3510.00	-7.76696
3515.00	-7.78034
3520.00	-7.84249
3525.00	-7.85218
3530.00	-7.90201
3535.00	-7.86078
3540.00	-7.84038
3545.00	-7.79632
3550.00	-7.77465
3555.00	-7.77057
3560.00	-7.83241
3565.00	-7.83283
3570.00	-7.82293
3575.00	-7.82815
3580.00	-7.90607
3585.00	-7.88242
3590.00	-7.9395
3595.00	-7.93692
3600.00	-7.95515
3605.00	-7.98569
3610.00	-8.01703
3615.00	-8.00541
3620.00	-8.02321
3625.00	-8.11375
3630.00	-8.13485
3635.00	-8.15256
3640.00	-8.20575
3645.00	-8.2472
3650.00	-8.25496
3655.00	-8.28121
3660.00	-8.23803
3665.00	-8.26726
3670.00	-8.29485
3675.00	-8.28885
3680.00	-8.3297
3685.00	-8.31636
3690.00	-8.31463
3695.00	-8.29252
3700.00	-8.27005
3705.00	-8.22285
3710.00	-8.05062
3715.00	-7.7453
3720.00	-7.31892
3725.00	-6.79258
3730.00	-6.18398
3735.00	-5.59127
3740.00	-4.89083
3745.00	-4.17693
3750.00	-3.44962
3755.00	-2.80404
3760.00	-2.16778
3765.00	-1.61442
3770.00	-1.00462
3775.00	-0.449377
3780.00	0.103012
3785.00	0.693944
3790.00	1.26175
3795.00	1.76122
3800.00	2.22744
3805.00	2.71898
3810.00	3.12925
3815.00	3.52034
3820.00	3.90443
3825.00	4.23598
3830.00	4.61531
3835.00	4.91817
3840.00	5.22286
3845.00	5.49579
3850.00	5.75685
3855.00	6.02264
3860.00	6.2567
3865.00	6.49691
3870.00	6.77733
3875.00	6.97833
3880.00	7.14123
3885.00	7.34309
3890.00	7.42841
3895.00	7.42812
3900.00	7.48438
3905.00	7.48106
3910.00	7.42797
3915.00	7.37762
3920.00	7.34387
3925.00	7.18245
3930.00	7.12196
3935.00	6.96347
3940.00	6.87478
3945.00	6.64722
3950.00	6.51693
3955.00	6.34057
3960.00	6.14202
3965.00	5.96975
3970.00	5.78387
3975.00	5.5652
3980.00	5.3594
3985.00	5.22685
3990.00	5.02534
3995.00	4.84141
4000.00	4.58337
4005.00	4.38711
4010.00	4.2002
4015.00	3.92149
4020.00	3.6758
4025.00	3.43797
4030.00	3.1674
4035.00	2.90847
4040.00	2.70627
4045.00	2.43307
4050.00	2.1448
4055.00	1.96758
4060.00	1.8145
4065.00	1.59579
4070.00	1.37969
4075.00	1.1595
4080.00	0.942058
4085.00	0.777194
4090.00	0.572291
4095.00	0.390447
4100.00	0.211371
4105.00	0.0257944
4110.00	-0.16178
4115.00	-0.347298
4120.00	-0.52968
4125.00	-0.657853
4130.00	-0.796333
4135.00	-0.955651
4140.00	-1.17483
4145.00	-1.32714
4150.00	-1.47834
4155.00	-1.64911
4160.00	-1.82978
4165.00	-2.06818
4170.00	-2.23777
4175.00	-2.36214
4180.00	-2.56272
4185.00	-2.75866
4190.00	-2.90803
4195.00	-3.01548
4200.00	-3.13145
4205.00	-3.20757
4210.00	-3.27992
4215.00	-3.41956
4220.00	-3.48099
4225.00	-3.63649
4230.00	-3.73276
4235.00	-3.84638
4240.00	-3.95378
4245.00	-4.06457
4250.00	-4.19511
4255.00	-4.29333
4260.00	-4.41898
4265.00	-4.49995
4270.00	-4.61907
4275.00	-4.77124
4280.00	-4.88893
4285.00	-4.94217
4290.00	-5.01836
4295.00	-5.07921
4300.00	-5.14041
4305.00	-5.20448
4310.00	-5.28141
4315.00	-5.35322
4320.00	-5.42941
4325.00	-5.49669
4330.00	-5.50458
4335.00	-5.59518
4340.00	-5.64717
4345.00	-5.71452
4350.00	-5.80211
4355.00	-5.90535
4360.00	-5.9957
4365.00	-6.11042
4370.00	-6.1854
4375.00	-6.30555
4380.00	-6.36487
4385.00	-6.40413
4390.00	-6.46644
4395.00	-6.45315
4400.00	-6.46688
4405.00	-6.46767
4410.00	-6.48894
4415.00	-6.49395
4420.00	-6.57298
4425.00	-6.62996
4430.00	-6.68639
4435.00	-6.75902
4440.00	-6.83337
4445.00	-6.89258
4450.00	-6.96257
4455.00	-7.01272
4460.00	-7.0707
4465.00	-7.15628
4470.00	-7.18577
4475.00	-7.19561
4480.00	-7.21988
4485.00	-7.26614
4490.00	-7.33346
4495.00	-7.42103
4500.00	-7.44845
4505.00	-7.48341
4510.00	-7.54828
4515.00	-7.54628
4520.00	-7.61128
4525.00	-7.61197
4530.00	-7.65113
4535.00	-7.74291
4540.00	-7.7587
4545.00	-7.81017
4550.00	-7.82565
4555.00	-7.93209
4560.00	-7.91226
4565.00	-7.98178
4570.00	-7.99295
4575.00	-8.04926
4580.00	-8.1025
4585.00	-8.13501
4590.00	-8.12572
4595.00	-8.10066
4600.00	-8.15005
4605.00	-8.23818
4610.00	-8.25069
4615.00	-8.26709
4620.00	-8.26515
4625.00	-8.30452
4630.00	-8.32196
4635.00	-8.28884
4640.00	-8.28087
4645.00	-8.35335
4650.00	-8.37875
4655.00	-8.39905
4660.00	-8.44558
4665.00	-8.53627
4670.00	-8.57036
4675.00	-8.63316
4680.00	-8.58691
4685.00	-8.58896
4690.00	-8.57024
4695.00	-8.51872
4700.00	-8.53786
4705.00	-8.51013
4710.00	-8.35799
4715.00	-8.17481
4720.00	-7.74273
4725.00	-7.27807
4730.00	-6.68772
4735.00	-5.99454
4740.00	-5.2679
4745.00	-4.57667
4750.00	-3.89033
4755.00	-3.21867
4760.00	-2.60518
4765.00	-2.00036
4770.00	-1.34555
4775.00	-0.808886
4780.00	-0.314328
4785.00	0.260527
4790.00	0.757342
4795.00	1.3535
4800.00	1.83094
4805.00	2.33901
4810.00	2.75388
4815.00	3.09129
4820.00	3.4913
4825.00	3.90656
4830.00	4.26488
4835.00	4.61434
4840.00	4.8916
4845.00	5.19638
4850.00	5.47068
4855.00	5.72268
4860.00	6.02143
4865.00	6.29031
4870.00	6.60295
4875.00	6.78413
4880.00	6.95232
4885.00	7.06259
4890.00	7.13485
4895.00	7.28082
4900.00	7.3274
4905.00	7.34107
4910.00	7.33923
4915.00	7.25279
4920.00	7.19812
4925.00	7.16433
4930.00	7.03371
4935.00	6.86477
4940.00	6.73071
4945.00	6.64346
4950.00	6.56236
4955.00	6.34805
4960.00	6.14619
4965.00	5.90798
4970.00	5.68075
4975.00	5.44155
4980.00	5.22885
4985.00	5.01557
4990.00	4.79151
4995.00	4.57443
5000.00	4.36879
5005.00	4.12333
5010.00	3.89214
5015.00	3.63139
5020.00	3.40314
5025.00	3.15147
5030.00	2.89028
5035.00	2.60254
5040.00	2.3577
5045.00	2.09238
5050.00	1.90113
5055.00	1.76497
5060.00	1.55507
5065.00	1.36488
5070.00	1.1102
5075.00	0.913107
5080.00	0.625239
5085.00	0.416261
5090.00	0.210195
5095.00	0.0131734
5100.00	-0.180847
5105.00	-0.392721
5110.00	-0.603963
5115.00	-0.772241
5120.00	-0.891574
5125.00	-1.07349
5130.00	-1.1961
5135.00	-1.34884
5140.00	-1.51329
5145.00	-1.71139
5150.00	-1.86528
5155.00	-2.04232
5160.00	-2.1978
5165.00	-2.33773
5170.00	-2.49065
5175.00	-2.59359
5180.00	-2.70936
5185.00	-2.86365
5190.00	-2.96398
5195.00	-3.06198
5200.00	-3.20542
5205.00	-3.32424
5210.00	-3.43632
5215.00	-3.52306
5220.00	-3.60755
5225.00	-3.72341
5230.00	-3.83026
5235.00	-3.93413
5240.00	-4.02633
5245.00	-4.12344
5250.00	-4.25452
5255.00	-4.38662
5260.00	-4.50679
5265.00	-4.63422
5270.00	-4.77075
5275.00	-4.87564
5280.00	-4.99702
5285.00	-5.09598
5290.00	-5.16834
5295.00	-5.33111
5300.00	-5.37097
5305.00	-5.42097
5310.00	-5.52636
5315.00	-5.6212
5320.00	-5.6783
5325.00	-5.72969
5330.00	-5.84018
5335.00	-5.89722
5340.00	-5.96268
5345.00	-6.01261
5350.00	-6.07939
5355.00	-6.11251
5360.00	-6.16544
5365.00	-6.29402
5370.00	-6.36605
5375.00	-6.43474
5380.00	-6.53638
5385.00	-6.59318
5390.00	-6.63915
5395.00	-6.65998
5400.00	-6.70569
5405.00	-6.76997
5410.00	-6.81239
5415.00	-6.87113
5420.00	-6.88803
5425.00	-6.93921
5430.00	-7.01738
5435.00	-7.02864
5440.00	-7.12614
5445.00	-7.1959
5450.00	-7.28438
5455.00	-7.30491
5460.00	-7.32596
5465.00	-7.34105
5470.00	-7.36877
5475.00	-7.38472
5480.00	-7.4132
5485.00	-7.46582
5490.00	-7.54658
5495.00	-7.58457
5500.00	-7.64703
5505.00	-7.72636
5510.00	-7.75666
5515.00	-7.8109
5520.00	-7.83274
5525.00	-7.82156
5530.00	-7.82435
5535.00	-7.83071
5540.00	-7.8814
5545.00	-7.88463
5550.00	-7.92222
5555.00	-7.95091
5560.00	-8.01014
5565.00	-8.03389
5570.00	-8.05527
5575.00	-8.08608
5580.00	-8.13435
5585.00	-8.18423
5590.00	-8.19828
5595.00	-8.23405
5600.00	-8.28681
5605.00	-8.25977
5610.00	-8.29582
5615.00	-8.33982
5620.00	-8.39741
5625.00	-8.36574
5630.00	-8.41431
5635.00	-8.42206
5640.00	-8.44188
5645.00	-8.45972
5650.00	-8.44751
5655.00	-8.45579
5660.00	-8.41442
5665.00	-8.37976
5670.00	-8.3627
5675.00	-8.34606
5680.00	-8.3298
5685.00	-8.34857
5690.00	-8.33077
5695.00	-8.33916
5700.00	-8.35314
5705.00	-8.34131
5710.00	-8.22147
5715.00	-7.95944
5720.00	-7.53477
5725.00	-7.01639
5730.00	-6.35072
5735.00	-5.67454
5740.00	-4.99789
5745.00	-4.31953
5750.00	-3.66404
5755.00	-3.04455
5760.00	-2.45875
5765.00	-1.89042
5770.00	-1.28128
5775.00	-0.72921
5780.00	-0.162969
5785.00	0.41859
5790.00	0.886752
5795.00	1.39803
5800.00	1.86973
5805.00	2.35851
5810.00	2.83309
5815.00	3.26535
5820.00	3.73147
5825.00	4.14069
5830.00	4.49615
5835.00	4.8546
5840.00	5.16693
5845.00	5.43261
5850.00	5.71798
5855.00	5.93241
5860.00	6.18449
5865.00	6.44091
5870.00	6.67169
5875.00	6.87169
5880.00	6.9746
5885.00	7.10319
5890.00	7.22664
5895.00	7.3236
5900.00	7.34921
5905.00	7.35041
5910.00	7.35535
5915.00	7.28785
5920.00	7.20912
5925.00	7.10357
5930.00	6.99059
5935.00	6.86322
5940.00	6.75244
5945.00	6.59107
5950.00	6.42657
5955.00	6.26695
5960.00	6.00639
5965.00	5.75904
5970.00	5.55955
5975.00	5.38258
5980.00	5.16549
5985.00	4.94314
5990.00	4.6852
5995.00	4.44279
6000.00	4.18222
6005.00	3.97212
6010.00	3.73806
6015.00	3.53126
6020.00	3.31431
6025.00	3.07666
6030.00	2.85122
6035.00	2.5995
6040.00	2.3768
6045.00	2.13013
6050.00	1.92226
6055.00	1.70048
6060.00	1.48162
6065.00	1.24481
6070.00	1.01884
6075.00	0.821889
6080.00	0.550851
6085.00	0.319764
6090.00	0.0488358
6095.00	-0.125626
6100.00	-0.307051
6105.00	-0.520437
6110.00	-0.761302
6115.00	-0.951102
6120.00	-1.12578
6125.00	-1.28684
6130.00	-1.48061
6135.00	-1.66785
6140.00	-1.85307
6145.00	-2.03261
6150.00	-2.16337
6155.00	-2.29262
6160.00	-2.42692
6165.00	-2.59019
6170.00	-2.71915
6175.00	-2.85191
6180.00	-2.98424
6185.00	-3.13289
6190.00	-3.21914
6195.00	-3.32502
6200.00	-3.38563
6205.00	-3.58407
6210.00	-3.74339
6215.00	-3.88164
6220.00	-4.01635
6225.00	-4.18383
6230.00	-4.33713
6235.00	-4.49694
6240.00	-4.65876
6245.00	-4.7286
6250.00	-4.83385
6255.00	-4.90288
6260.00	-4.99712
6265.00	-5.07937
6270.00	-5.12
6275.00	-5.21565
6280.00	-5.30817
6285.00	-5.45438
6290.00	-5.49091
6295.00	-5.59701
6300.00	-5.68993
6305.00	-5.78512
6310.00	-5.90419
6315.00	-6.00236
6320.00	-6.0753
6325.00	-6.20133
6330.00	-6.32374
6335.00	-6.4776
6340.00	-6.55183
6345.00	-6.64819
6350.00	-6.74391
6355.00	-6.80307
6360.00	-6.9
6365.00	-6.94356
6370.00	-7.00717
6375.00	-7.03615
6380.00	-7.14446
6385.00	-7.19568
6390.00	-7.25849
6395.00	-7.32401
6400.00	-7.43051
6405.00	-7.51351
6410.00	-7.55096
6415.00	-7.58209
6420.00	-7.59726
6425.00	-7.62376
6430.00	-7.67202
6435.00	-7.71289
6440.00	-7.70342
6445.00	-7.745
6450.00	-7.79527
6455.00	-7.79169
6460.00	-7.83344
6465.00	-7.8633
6470.00	-7.92101
6475.00	-7.97423
6480.00	-7.99002
6485.00	-7.99651
6490.00	-8.02548
6495.00	-8.04385
6500.00	-8.09507
6505.00	-8.07693
6510.00	-8.12355
6515.00	-8.17065
6520.00	-8.18092
6525.00	-8.2043
6530.00	-8.19322
6535.00	-8.25648
6540.00	-8.30956
6545.00	-8.35733
6550.00	-8.32709
6555.00	-8.39495
6560.00	-8.43418
6565.00	-8.43095
6570.00	-8.46272
6575.00	-8.49261
6580.00	-8.58759
6585.00	-8.60499
6590.00	-8.63735
6595.00	-8.70629
6600.00	-8.71311
6605.00	-8.75135
6610.00	-8.77678
6615.00	-8.7804
6620.00	-8.78751
6625.00	-8.80675
6630.00	-8.8305
6635.00	-8.85829
6640.00	-8.91414
6645.00	-8.97596
6650.00	-9.0149
6655.00	-8.99728
6660.00	-8.98398
6665.00	-8.97973
6670.00	-9.00159
6675.00	-9.02383
6680.00	-9.02073
6685.00	-8.98968
6690.00	-8.99384
6695.00	-8.95006
6700.00	-8.93506
6705.00	-8.88945
6710.00	-8.77903
6715.00	-8.55503
6720.00	-8.1633
6725.00	-7.64758
6730.00	-7.01386
6735.00	-6.27137
6740.00	-5.56458
6745.00	-4.82313
6750.00	-4.15582
6755.00	-3.46274
6760.00	-2.79401
6765.00	-2.16903
6770.00	-1.57443
6775.00	-0.993041
6780.00	-0.411979
6785.00	0.154656
6790.00	0.672335
6795.00	1.1845
6800.00	1.62617
6805.00	2.14187
6810.00	2.60343
6815.00	3.09976
6820.00	3.51178
6825.00	3.87232
6830.00	4.21993
6835.00	4.56232
6840.00	4.8602
6845.00	5.16041
6850.00	5.44344
6855.00	5.71102
6860.00	5.94156
6865.00	6.18374
6870.00	6.43767
6875.00	6.62124
6880.00	6.81215
6885.00	6.96084
6890.00	7.13577
6895.00	7.22512
6900.00	7.24902
6905.00	7.26409
6910.00	7.25325
6915.00	7.21524
6920.00	7.1322
6925.00	7.08573
6930.00	7.0118
6935.00	6.92341
6940.00	6.7822
6945.00	6.65254
6950.00	6.52172
6955.00	6.32432
6960.00	6.1865
6965.00	6.00721
6970.00	5.77262
6975.00	5.57434
6980.00	5.31881
6985.00	5.06699
6990.00	4.84292
6995.00	4.64769
7000.00	4.45527
7005.00	4.22942
7010.00	3.94908
7015.00	3.69806
7020.00	3.45415
7025.00	3.19995
7030.00	2.90822
7035.00	2.64951
7040.00	2.39998
7045.00	2.15356
7050.00	1.92664
7055.00	1.65175
7060.00	1.47502
7065.00	1.262
7070.00	1.02274
7075.00	0.7753
7080.00	0.55517
7085.00	0.324936
7090.00	0.099739
7095.00	-0.101653
7100.00	-0.271344
7105.00	-0.483161
7110.00	-0.736747
7115.00	-0.909732
7120.00	-1.07698
7125.00	-1.27889
7130.00	-1.46318
7135.00	-1.61106
7140.00	-1.80067
7145.00	-1.94948
7150.00	-2.10911
7155.00	-2.33885
7160.00	-2.50578
7165.00	-2.66245
7170.00	-2.86126
7175.00	-2.97082
7180.00	-3.13366
7185.00	-3.30076
7190.00	-3.44217
7195.00	-3.61054
7200.00	-3.77492
7205.00	-3.96012
7210.00	-4.08312
7215.00	-4.26191
7220.00	-4.38685
7225.00	-4.516
7230.00	-4.59754
7235.00	-4.66066
7240.00	-4.76242
7245.00	-4.86686
7250.00	-4.96085
7255.00	-5.04159
7260.00	-5.1438
7265.00	-5.2602
7270.00	-5.40864
7275.00	-5.53582
7280.00	-5.56805
7285.00	-5.6356
7290.00	-5.72466
7295.00	-5.83308
7300.00	-5.90882
7305.00	-5.96927
7310.00	-6.05451
7315.00	-6.15307
7320.00	-6.22764
7325.00	-6.31916
7330.00	-6.3707
7335.00	-6.44278
7340.00	-6.49094
7345.00	-6.60238
7350.00	-6.68469
7355.00	-6.76006
7360.00	-6.83688
7365.00	-6.90088
7370.00	-6.97261
7375.00	-7.0012
7380.00	-7.08731
7385.00	-7.15838
7390.00	-7.25318
7395.00	-7.31923
7400.00	-7.34784
7405.00	-7.36974
7410.00	-7.4434
7415.00	-7.44032
7420.00	-7.45811
7425.00	-7.49724
7430.00	-7.52861
7435.00	-7.61465
7440.00	-7.69208
7445.00	-7.73223
7450.00	-7.84929
7455.00	-7.90712
7460.00	-7.95402
7465.00	-7.98467
7470.00	-8.0341
7475.00	-8.05546
7480.00	-8.10294
7485.00	-8.15467
7490.00	-8.137
7495.00	-8.17119
7500.00	-8.18526
7505.00	-8.24418
7510.00	-8.23168
7515.00	-8.30523
7520.00	-8.32517
7525.00	-8.36624
7530.00	-8.40191
7535.00	-8.47257
7540.00	-8.51046
7545.00	-8.55484
7550.00	-8.61277
7555.00	-8.59553
7560.00	-8.66224
7565.00	-8.68758
7570.00	-8.70141
7575.00	-8.67273
7580.00	-8.69832
7585.00	-8.71877
7590.00	-8.74361
7595.00	-8.75054
7600.00	-8.79532
7605.00	-8.8459
7610.00	-8.87344
7615.00	-8.91749
7620.00	-8.94944
7625.00	-8.9769
7630.00	-9.06199
7635.00	-9.08077
7640.00	-9.13877
7645.00	-9.16272
7650.00	-9.15472
7655.00	-9.1912
7660.00	-9.17136
7665.00	-9.22802
7670.00	-9.24047
7675.00	-9.22855
7680.00	-9.2114
7685.00	-9.2178
7690.00	-9.20301
7695.00	-9.22824
7700.00	-9.22525
7705.00	-9.26367
7710.00	-9.17235
7715.00	-8.91416
7720.00	-8.56231
7725.00	-8.04909
7730.00	-7.47414
7735.00	-6.79995
7740.00	-6.07242
7745.00	-5.32258
7750.00	-4.65929
7755.00	-3.99166
7760.00	-3.33556
7765.00	-2.73736
7770.00	-2.12189
7775.00	-1.54614
7780.00	-0.975286
7785.00	-0.398569
7790.00	0.0960672
7795.00	0.593912
7800.00	1.0818
7805.00	1.57228
7810.00	2.03941
7815.00	2.47267
7820.00	2.89473
7825.00	3.27843
7830.00	3.66487
7835.00	3.9934
7840.00	4.38671
7845.00	4.72528
7850.00	4.9953
7855.00	5.24474
7860.00	5.48851
7865.00	5.71946
7870.00	5.94145
7875.00	6.16437
7880.00	6.37013
7885.00	6.46025
7890.00	6.56063
7895.00	6.62014
7900.00	6.66855
7905.00	6.73911
7910.00	6.74223
7915.00	6.68337
7920.00	6.63297
7925.00	6.51438
7930.00	6.38838
7935.00	6.25057
7940.00	6.11626
7945.00	5.9607
7950.00	5.80271
7955.00	5.61298
7960.00	5.41525
7965.00	5.23215
7970.00	5.03011
7975.00	4.82386
7980.00	4.60997
7985.00	4.38793
7990.00	4.20222
7995.00	3.90276
8000.00	3.6872
8005.00	3.48549
8010.00	3.20374
8015.00	2.97843
8020.00	2.71528
8025.00	2.51312
8030.00	2.27337
8035.00	2.03833
8040.00	1.84349
8045.00	1.62702
8050.00	1.43863
8055.00	1.2331
8060.00	1.01215
8065.00	0.889097
8070.00	0.665295
8075.00	0.444603
8080.00	0.279382
8085.00	0.051033
8090.00	-0.172467
8095.00	-0.390318
8100.00	-0.609508
8105.00	-0.78237
8110.00	-1.0009
8115.00	-1.21042
8120.00	-1.39513
8125.00	-1.59734
8130.00	-1.72538
8135.00	-1.91512
8140.00	-2.03194
8145.00	-2.17818
8150.00	-2.31236
8155.00	-2.48323
8160.00	-2.61004
8165.00	-2.76527
8170.00	-2.89214
8175.00	-2.99861
8180.00	-3.10214
8185.00	-3.25955
8190.00	-3.39608
8195.00	-3.53566
8200.00	-3.65871
8205.00	-3.71165
8210.00	-3.76829
8215.00	-3.90276
8220.00	-4.02508
8225.00	-4.12488
8230.00	-4.21342
8235.00	-4.29182
8240.00	-4.39707
8245.00	-4.54061
8250.00	-4.70191
8255.00	-4.83938
8260.00	-4.91942
8265.00	-5.01972
8270.00	-5.09072
8275.00	-5.17132
8280.00	-5.25156
8285.00	-5.33406
8290.00	-5.39675
8295.00	-5.52254
8300.00	-5.6319
8305.00	-5.67894
8310.00	-5.75339
8315.00	-5.83324
8320.00	-5.89868
8325.00	-6.02824
8330.00	-6.11529
8335.00	-6.19749
8340.00	-6.22908
8345.00	-6.3089
8350.00	-6.31778
8355.00	-6.39129
8360.00	-6.4369
8365.00	-6.47024
8370.00	-6.56962
8375.00	-6.63594
8380.00	-6.68535
8385.00	-6.76193
8390.00	-6.82058
8395.00	-6.86951
8400.00	-6.97906
8405.00	-7.04426
8410.00	-7.10294
8415.00	-7.10051
8420.00	-7.13943
8425.00	-7.21557
8430.00	-7.25069
8435.00	-7.35039
8440.00	-7.41443
8445.00	-7.47206
8450.00	-7.48667
8455.00	-7.5692
8460.00	-7.66017
8465.00	-7.73048
8470.00	-7.80533
8475.00	-7.83543
8480.00	-7.91263
8485.00	-7.96798
8490.00	-8.04605
8495.00	-8.09833
8500.00	-8.09528
8505.00	-8.13878
8510.00	-8.19592
8515.00	-8.23065
8520.00	-8.26961
8525.00	-8.28412
8530.00	-8.32672
8535.00	-8.35864
8540.00	-8.3938
8545.00	-8.44214
8550.00	-8.44325
8555.00	-8.43654
8560.00	-8.42279
8565.00	-8.43868
8570.00	-8.47868
8575.00	-8.46714
8580.00	-8.45547
8585.00	-8.51948
8590.00	-8.60022
8595.00	-8.64719
8600.00	-8.68046
8605.00	-8.67444
8610.00	-8.70114
8615.00	-8.69947
8620.00	-8.71082
8625.00	-8.69662
8630.00	-8.68642
8635.00	-8.73119
8640.00	-8.70211
8645.00	-8.66823
8650.00	-8.64673
8655.00	-8.63637
8660.00	-8.66302
8665.00	-8.70885
8670.00	-8.7077
8675.00	-8.7619
8680.00	-8.72975
8685.00	-8.77147
8690.00	-8.77048
8695.00	-8.74903
8700.00	-8.72331
8705.00	-8.70786
8710.00	-8.68497
8715.00	-8.48194
8720.00	-8.16047
8725.00	-7.64761
8730.00	-7.04343
8735.00	-6.34166
8740.00	-5.67409
8745.00	-4.99877
8750.00	-4.29334
8755.00	-3.63533
8760.00	-3.01101
8765.00	-2.39387
8770.00	-1.83974
8775.00	-1.25109
8780.00	-0.680193
8785.00	-0.117569
8790.00	0.3798
8795.00	0.891666
8800.00	1.37547
8805.00	1.79676
8810.00	2.26842
8815.00	2.66594
8820.00	3.08794
8825.00	3.4626
8830.00	3.78566
8835.00	4.11752
8840.00	4.43419
8845.00	4.68578
8850.00	4.95719
8855.00	5.22457
8860.00	5.45494
8865.00	5.67769
8870.00	5.91028
8875.00	6.07336
8880.00	6.20215
8885.00	6.3232
8890.00	6.47968
8895.00	6.49461
8900.00	6.49263
8905.00	6.5281
8910.00	6.5626
8915.00	6.58209
8920.00	6.52126
8925.00	6.42283
8930.00	6.30727
8935.00	6.16087
8940.00	5.99057
8945.00	5.82831
8950.00	5.69897
8955.00	5.48236
8960.00	5.28998
8965.00	5.10657
8970.00	4.87597
8975.00	4.69541
8980.00	4.43913
8985.00	4.22518
8990.00	3.99536
8995.00	3.71915
9000.00	3.49626
9005.00	3.27511
9010.00	3.03624
9015.00	2.80841
9020.00	2.58795
9025.00	2.34329
9030.00	2.07427
9035.00	1.77049
9040.00	1.52921
9045.00	1.31848
9050.00	1.08899
9055.00	0.868326
9060.00	0.640178
9065.00	0.450261
9070.00	0.271627
9075.00	0.0260677
9080.00	-0.155111
9085.00	-0.369558
9090.00	-0.597248
9095.00	-0.845848
9100.00	-1.03105
9105.00	-1.21828
9110.00	-1.37395
9115.00	-1.54359
9120.00	-1.66929
9125.00	-1.8184
9130.00	-2.00012
9135.00	-2.22149
9140.00	-2.36933
9145.00	-2.52937
9150.00	-2.71065
9155.00	-2.89694
9160.00	-3.05688
9165.00	-3.19698
9170.00	-3.30637
9175.00	-3.53842
9180.00	-3.70745
9185.00	-3.84929
9190.00	-3.93841
9195.00	-4.08799
9200.00	-4.22262
9205.00	-4.3001
9210.00	-4.37112
9215.00	-4.41705
9220.00	-4.56373
9225.00	-4.73685
9230.00	-4.83485
9235.00	-4.96288
9240.00	-5.05626
9245.00	-5.17114
9250.00	-5.27453
9255.00	-5.35473
9260.00	-5.48216
9265.00	-5.57243
9270.00	-5.70635
9275.00	-5.79347
9280.00	-5.93869
9285.00	-6.02827
9290.00	-6.10248
9295.00	-6.2078
9300.00	-6.31158
9305.00	-6.36902
9310.00	-6.46182
9315.00	-6.53377
9320.00	-6.62552
9325.00	-6.66954
9330.00	-6.73486
9335.00	-6.81934
9340.00	-6.84141
9345.00	-6.92294
9350.00	-7.05799
9355.00	-7.15383
9360.00	-7.20798
9365.00	-7.20532
9370.00	-7.30313
9375.00	-7.37061
9380.00	-7.50714
9385.00	-7.5555
9390.00	-7.61572
9395.00	-7.65451
9400.00	-7.72924
9405.00	-7.76182
9410.00	-7.86693
9415.00	-7.92685
9420.00	-7.99105
9425.00	-8.06296
9430.00	-8.06859
9435.00	-8.13788
9440.00	-8.21181
9445.00	-8.2912
9450.00	-8.32025
9455.00	-8.3798
9460.00	-8.45138
9465.00	-8.51836
9470.00	-8.57352
9475.00	-8.60388
9480.00	-8.67104
9485.00	-8.67495
9490.00	-8.71958
9495.00	-8.74048
9500.00	-8.77985
9505.00	-8.80371
9510.00	-8.80335
9515.00	-8.81844
9520.00	-8.79092
9525.00	-8.84708
9530.00	-8.95543
9535.00	-8.93219
9540.00	-8.93825
9545.00	-8.9694
9550.00	-8.98459
9555.00	-8.96742
9560.00	-9.01364
9565.00	-9.09763
9570.00	-9.1167
9575.00	-9.17625
9580.00	-9.15919
9585.00	-9.22734
9590.00	-9.28482
9595.00	-9.29802
9600.00	-9.34201
9605.00	-9.37132
9610.00	-9.44652
9615.00	-9.414
9620.00	-9.41813
9625.00	-9.42441
9630.00	-9.41979
9635.00	-9.46317
9640.00	-9.4778
9645.00	-9.54363
9650.00	-9.57206
9655.00	-9.5925
9660.00	-9.5351
9665.00	-9.495
9670.00	-9.45763
9675.00	-9.42399
9680.00	-9.40785
9685.00	-9.37919
9690.00	-9.37653
9695.00	-9.35229
9700.00	-9.31248
9705.00	-9.26253
9710.00	-9.14178
9715.00	-8.94574
9720.00	-8.59716
9725.00	-8.10871
9730.00	-7.46485
9735.00	-6.78003
9740.00	-6.10074
9745.00	-5.37505
9750.00	-4.69623
9755.00	-3.98508
9760.00	-3.40415
9765.00	-2.76183
9770.00	-2.2043
9775.00	-1.64472
9780.00	-1.0897
9785.00	-0.542651
9790.00	0.0139269
9795.00	0.516131
9800.00	0.957838
9805.00	1.41575
9810.00	1.88697
9815.00	2.225
9820.00	2.63585
9825.00	3.04159
9830.00	3.44914
9835.00	3.80952
9840.00	4.15827
9845.00	4.49656
9850.00	4.73678
9855.00	4.96711
9860.00	5.21423
9865.00	5.40452
9870.00	5.66572
9875.00	5.85454
9880.00	6.06431
9885.00	6.15289
9890.00	6.28657
9895.00	6.3889
9900.00	6.47458
9905.00	6.44634
9910.00	6.40808
9915.00	6.34795
9920.00	6.27585
9925.00	6.21866
9930.00	6.11195
9935.00	5.98252
9940.00	5.79408
9945.00	5.58723
9950.00	5.4319
9955.00	5.23943
[truncated: 56 more rows]
