# Supplementary material for: Abnormal developmental trajectory and vulnerability to cardiac arrhythmias in tetralogy of Fallot with DiGeorge syndrome
Source: Commun Biol. 2023 Sep 22;6:969. doi: 10.1038/s42003-023-05344-6 (PMC10516936; doi:10.1038/s42003-023-05344-6)
Supplement: Supplementary file 6 — Supplementary Data 3 [file 42003_2023_5344_MOESM6_ESM.zip › Supplementary Data3_CAS Measurement/Batch42/TOF-DG1_A1_4920/1A-wave.csv]

1A : V(t) = D'(t) / BackgroundImage *100
D'(t) = WaveFiltered Value( Pixel-Filter=(5 x 5) Tcnst-Filter=10)
average	1.00
frm num	2048
position	[40][69]
background	482.24
total pixel	25
time	value1
0.00	0
5.00	-0.325979
10.00	-0.611895
15.00	-0.893273
20.00	-1.22531
25.00	-1.46194
30.00	-1.72716
35.00	-1.96005
40.00	-2.16799
45.00	-2.38251
50.00	-2.55485
55.00	-2.69502
60.00	-2.82034
65.00	-2.98207
70.00	-3.08781
75.00	-3.178
80.00	-3.24839
85.00	-3.33164
90.00	-3.43146
95.00	-3.49724
100.00	-3.55478
105.00	-3.62979
110.00	-3.67823
115.00	-3.68532
120.00	-3.72572
125.00	-3.78695
130.00	-3.84455
135.00	-3.81843
140.00	-3.82311
145.00	-3.85139
150.00	-3.90172
155.00	-3.92876
160.00	-3.94315
165.00	-3.96025
170.00	-3.98891
175.00	-4.04208
180.00	-4.08827
185.00	-4.12154
190.00	-4.15647
195.00	-4.16468
200.00	-4.18285
205.00	-4.19091
210.00	-4.19484
215.00	-4.21083
220.00	-4.21941
225.00	-4.23459
230.00	-4.24992
235.00	-4.28777
240.00	-4.2986
245.00	-4.32993
250.00	-4.35231
255.00	-4.34591
260.00	-4.38328
265.00	-4.3995
270.00	-4.42156
275.00	-4.43561
280.00	-4.4748
285.00	-4.5026
290.00	-4.56992
295.00	-4.58324
300.00	-4.61264
305.00	-4.64241
310.00	-4.62442
315.00	-4.62731
320.00	-4.61995
325.00	-4.65315
330.00	-4.64238
335.00	-4.68577
340.00	-4.70326
345.00	-4.7331
350.00	-4.76244
355.00	-4.77973
360.00	-4.77455
365.00	-4.79063
370.00	-4.78104
375.00	-4.82301
380.00	-4.77037
385.00	-4.73626
390.00	-4.74704
395.00	-4.7526
400.00	-4.80322
405.00	-4.8297
410.00	-4.83196
415.00	-4.83981
420.00	-4.8336
425.00	-4.8363
430.00	-4.83625
435.00	-4.84533
440.00	-4.8593
445.00	-4.85031
450.00	-4.87374
455.00	-4.85999
460.00	-4.88494
465.00	-4.8767
470.00	-4.85436
475.00	-4.83757
480.00	-4.83905
485.00	-4.84453
490.00	-4.87102
495.00	-4.84842
500.00	-4.86043
505.00	-4.87953
510.00	-4.91414
515.00	-4.90713
520.00	-4.89584
525.00	-4.89233
530.00	-4.88335
535.00	-4.90514
540.00	-4.89654
545.00	-4.9029
550.00	-4.90366
555.00	-4.89936
560.00	-4.93364
565.00	-4.93547
570.00	-4.96282
575.00	-5.0173
580.00	-5.00578
585.00	-5.00454
590.00	-5.01089
595.00	-5.0307
600.00	-5.02448
605.00	-5.04874
610.00	-5.05979
615.00	-5.06062
620.00	-5.02569
625.00	-5.02826
630.00	-5.06459
635.00	-5.05912
640.00	-5.06665
645.00	-5.07259
650.00	-5.06384
655.00	-5.0684
660.00	-5.01279
665.00	-5.02578
670.00	-5.01258
675.00	-5.01232
680.00	-5.04443
685.00	-5.04347
690.00	-5.02934
695.00	-5.01579
700.00	-5.00276
705.00	-5.03915
710.00	-5.07273
715.00	-5.11539
720.00	-5.13553
725.00	-5.13708
730.00	-5.14842
735.00	-5.15282
740.00	-5.14434
745.00	-5.17154
750.00	-5.16119
755.00	-5.15602
760.00	-5.15966
765.00	-5.14137
770.00	-5.09091
775.00	-5.07783
780.00	-5.0586
785.00	-5.02803
790.00	-5.01958
795.00	-4.98461
800.00	-4.98217
805.00	-4.90615
810.00	-4.78216
815.00	-4.64153
820.00	-4.42954
825.00	-4.2404
830.00	-4.02621
835.00	-3.83676
840.00	-3.61981
845.00	-3.45856
850.00	-3.30928
855.00	-3.17743
860.00	-3.06788
865.00	-2.98256
870.00	-2.87923
875.00	-2.77047
880.00	-2.67507
885.00	-2.63816
890.00	-2.62733
895.00	-2.56284
900.00	-2.55539
905.00	-2.53542
910.00	-2.52823
915.00	-2.51014
920.00	-2.52787
925.00	-2.53305
930.00	-2.53522
935.00	-2.58777
940.00	-2.61018
945.00	-2.67265
950.00	-2.7239
955.00	-2.7609
960.00	-2.81908
965.00	-2.88057
970.00	-2.9525
975.00	-3.06535
980.00	-3.14949
985.00	-3.26088
990.00	-3.38436
995.00	-3.47725
1000.00	-3.58075
1005.00	-3.72284
1010.00	-3.83165
1015.00	-3.93206
1020.00	-4.02658
1025.00	-4.12243
1030.00	-4.23855
1035.00	-4.32896
1040.00	-4.40702
1045.00	-4.47726
1050.00	-4.52224
1055.00	-4.59589
1060.00	-4.63813
1065.00	-4.67614
1070.00	-4.74353
1075.00	-4.79589
1080.00	-4.79987
1085.00	-4.82752
1090.00	-4.83995
1095.00	-4.85447
1100.00	-4.87582
1105.00	-4.90085
1110.00	-4.93498
1115.00	-4.97151
1120.00	-4.9878
1125.00	-5.00909
1130.00	-5.00337
1135.00	-5.01979
1140.00	-4.98977
1145.00	-4.96193
1150.00	-4.95761
1155.00	-4.93796
1160.00	-4.93769
1165.00	-4.94575
1170.00	-4.953
1175.00	-4.93381
1180.00	-4.93064
1185.00	-4.93277
1190.00	-4.9521
1195.00	-4.9753
1200.00	-4.97379
1205.00	-4.98155
1210.00	-4.95868
1215.00	-4.91653
1220.00	-4.94412
1225.00	-4.95568
1230.00	-4.97604
1235.00	-4.96699
1240.00	-4.98041
1245.00	-4.98087
1250.00	-4.99622
1255.00	-4.97022
1260.00	-4.92941
1265.00	-4.94244
1270.00	-4.94587
1275.00	-4.9614
1280.00	-4.93474
1285.00	-4.98622
1290.00	-4.98279
1295.00	-5.01454
1300.00	-5.04062
1305.00	-5.05083
1310.00	-5.06084
1315.00	-5.07151
1320.00	-5.09439
1325.00	-5.08345
1330.00	-5.05869
1335.00	-5.1127
1340.00	-5.12234
1345.00	-5.14594
1350.00	-5.1398
1355.00	-5.17161
1360.00	-5.14466
1365.00	-5.13368
1370.00	-5.14702
1375.00	-5.14741
1380.00	-5.14445
1385.00	-5.17745
1390.00	-5.21876
1395.00	-5.22857
1400.00	-5.20256
1405.00	-5.19823
1410.00	-5.20927
1415.00	-5.22251
1420.00	-5.23112
1425.00	-5.22642
1430.00	-5.22385
1435.00	-5.22403
1440.00	-5.23663
1445.00	-5.24714
1450.00	-5.22923
1455.00	-5.23135
1460.00	-5.2341
1465.00	-5.27555
1470.00	-5.2689
1475.00	-5.26623
1480.00	-5.2688
1485.00	-5.2678
1490.00	-5.26607
1495.00	-5.26617
1500.00	-5.30691
1505.00	-5.33942
1510.00	-5.36537
1515.00	-5.38872
1520.00	-5.38236
1525.00	-5.37166
1530.00	-5.36369
1535.00	-5.33247
1540.00	-5.33505
1545.00	-5.3407
1550.00	-5.30348
1555.00	-5.30067
1560.00	-5.30477
1565.00	-5.31013
1570.00	-5.33735
1575.00	-5.32783
1580.00	-5.33005
1585.00	-5.32624
1590.00	-5.31203
1595.00	-5.27021
1600.00	-5.26078
1605.00	-5.26555
1610.00	-5.25824
1615.00	-5.21682
1620.00	-5.24093
1625.00	-5.21451
1630.00	-5.23055
1635.00	-5.21015
1640.00	-5.2258
1645.00	-5.20173
1650.00	-5.23481
1655.00	-5.23389
1660.00	-5.21647
1665.00	-5.23646
1670.00	-5.20718
1675.00	-5.22478
1680.00	-5.2597
1685.00	-5.29942
1690.00	-5.28955
1695.00	-5.31717
1700.00	-5.34119
1705.00	-5.30724
1710.00	-5.30986
1715.00	-5.30558
1720.00	-5.34735
1725.00	-5.3667
1730.00	-5.37167
1735.00	-5.39107
1740.00	-5.36208
1745.00	-5.36834
1750.00	-5.33333
1755.00	-5.30431
1760.00	-5.27322
1765.00	-5.24772
1770.00	-5.19325
1775.00	-5.19732
1780.00	-5.17195
1785.00	-5.19307
1790.00	-5.16232
1795.00	-5.14708
1800.00	-5.09936
1805.00	-5.06471
1810.00	-4.94891
1815.00	-4.79659
1820.00	-4.64208
1825.00	-4.46238
1830.00	-4.27161
1835.00	-4.06509
1840.00	-3.85019
1845.00	-3.62857
1850.00	-3.44156
1855.00	-3.32219
1860.00	-3.19982
1865.00	-3.0814
1870.00	-2.95574
1875.00	-2.90652
1880.00	-2.85973
1885.00	-2.80186
1890.00	-2.75973
1895.00	-2.73757
1900.00	-2.73671
1905.00	-2.70026
1910.00	-2.67825
1915.00	-2.714
1920.00	-2.73209
1925.00	-2.70772
1930.00	-2.72311
1935.00	-2.77595
1940.00	-2.78784
1945.00	-2.84664
1950.00	-2.90621
1955.00	-2.92995
1960.00	-2.9928
1965.00	-3.05433
1970.00	-3.14289
1975.00	-3.23421
1980.00	-3.31308
1985.00	-3.42056
1990.00	-3.54715
1995.00	-3.68596
2000.00	-3.825
2005.00	-3.93603
2010.00	-4.06167
2015.00	-4.16894
2020.00	-4.28041
2025.00	-4.38323
2030.00	-4.4824
2035.00	-4.61976
2040.00	-4.69693
2045.00	-4.74068
2050.00	-4.80659
2055.00	-4.84186
2060.00	-4.90097
2065.00	-4.92348
2070.00	-4.96945
2075.00	-5.00419
2080.00	-5.02965
2085.00	-5.05754
2090.00	-5.11085
2095.00	-5.16214
2100.00	-5.15936
2105.00	-5.16516
2110.00	-5.20438
2115.00	-5.22061
2120.00	-5.21198
2125.00	-5.21335
2130.00	-5.24775
2135.00	-5.26959
2140.00	-5.2569
2145.00	-5.23635
2150.00	-5.24108
2155.00	-5.26359
2160.00	-5.22247
2165.00	-5.21117
2170.00	-5.19354
2175.00	-5.21333
2180.00	-5.24193
2185.00	-5.23035
2190.00	-5.21992
2195.00	-5.21385
2200.00	-5.2283
2205.00	-5.23965
2210.00	-5.21999
2215.00	-5.21226
2220.00	-5.20198
2225.00	-5.19688
2230.00	-5.19312
2235.00	-5.14909
2240.00	-5.16504
2245.00	-5.2051
2250.00	-5.19471
2255.00	-5.21522
2260.00	-5.20465
2265.00	-5.2084
2270.00	-5.20183
2275.00	-5.17352
2280.00	-5.19946
2285.00	-5.22282
2290.00	-5.24051
2295.00	-5.26557
2300.00	-5.24083
2305.00	-5.24429
2310.00	-5.25155
2315.00	-5.27052
2320.00	-5.24778
2325.00	-5.28372
2330.00	-5.27293
2335.00	-5.2682
2340.00	-5.25731
2345.00	-5.3039
2350.00	-5.33755
2355.00	-5.35124
2360.00	-5.33868
2365.00	-5.36304
2370.00	-5.35593
2375.00	-5.34622
2380.00	-5.33747
2385.00	-5.36278
2390.00	-5.34077
2395.00	-5.36824
2400.00	-5.35896
2405.00	-5.31576
2410.00	-5.28518
2415.00	-5.28918
2420.00	-5.32512
2425.00	-5.31102
2430.00	-5.29585
2435.00	-5.29629
2440.00	-5.27429
2445.00	-5.26777
2450.00	-5.24696
2455.00	-5.22658
2460.00	-5.20326
2465.00	-5.22955
2470.00	-5.25487
2475.00	-5.29093
2480.00	-5.31011
2485.00	-5.31659
2490.00	-5.31579
2495.00	-5.32834
2500.00	-5.32802
2505.00	-5.30865
2510.00	-5.33353
2515.00	-5.31278
2520.00	-5.32563
2525.00	-5.31231
2530.00	-5.32687
2535.00	-5.30098
2540.00	-5.28764
2545.00	-5.32374
2550.00	-5.35042
2555.00	-5.35453
2560.00	-5.35823
2565.00	-5.32672
2570.00	-5.31744
2575.00	-5.33397
2580.00	-5.35299
2585.00	-5.37592
2590.00	-5.38412
2595.00	-5.37324
2600.00	-5.40161
2605.00	-5.41304
2610.00	-5.39845
2615.00	-5.41849
2620.00	-5.40086
2625.00	-5.42149
2630.00	-5.40025
2635.00	-5.38195
2640.00	-5.41443
2645.00	-5.41297
2650.00	-5.41331
2655.00	-5.38956
2660.00	-5.40717
2665.00	-5.42634
2670.00	-5.44609
2675.00	-5.41823
2680.00	-5.38072
2685.00	-5.39258
2690.00	-5.42482
2695.00	-5.44306
2700.00	-5.47191
2705.00	-5.44065
2710.00	-5.45066
2715.00	-5.44392
2720.00	-5.47103
2725.00	-5.48464
2730.00	-5.45376
2735.00	-5.45583
2740.00	-5.42202
2745.00	-5.42727
2750.00	-5.41954
2755.00	-5.41259
2760.00	-5.38726
2765.00	-5.391
2770.00	-5.367
2775.00	-5.33129
2780.00	-5.31409
2785.00	-5.28782
2790.00	-5.24428
2795.00	-5.2225
2800.00	-5.15812
2805.00	-5.09353
2810.00	-5.0379
2815.00	-4.89658
2820.00	-4.72792
2825.00	-4.52554
2830.00	-4.31353
2835.00	-4.11691
2840.00	-3.89185
2845.00	-3.70174
2850.00	-3.55386
2855.00	-3.42989
2860.00	-3.31335
2865.00	-3.20099
2870.00	-3.13388
2875.00	-3.10831
2880.00	-3.00319
2885.00	-2.92682
2890.00	-2.87469
2895.00	-2.83191
2900.00	-2.80419
2905.00	-2.761
2910.00	-2.76277
2915.00	-2.75939
2920.00	-2.76381
2925.00	-2.75534
2930.00	-2.79583
2935.00	-2.82398
2940.00	-2.84019
2945.00	-2.88795
2950.00	-2.9409
2955.00	-2.98689
2960.00	-3.04404
2965.00	-3.11787
2970.00	-3.19261
2975.00	-3.25159
2980.00	-3.32457
2985.00	-3.41348
2990.00	-3.55654
2995.00	-3.69441
3000.00	-3.855
3005.00	-3.99455
3010.00	-4.09443
3015.00	-4.21584
3020.00	-4.31682
3025.00	-4.42761
3030.00	-4.52566
3035.00	-4.63215
3040.00	-4.73214
3045.00	-4.81383
3050.00	-4.89317
3055.00	-4.93139
3060.00	-4.96081
3065.00	-5.01052
3070.00	-5.05193
3075.00	-5.09999
3080.00	-5.11504
3085.00	-5.14352
3090.00	-5.18159
3095.00	-5.19926
3100.00	-5.21434
3105.00	-5.20883
3110.00	-5.20056
3115.00	-5.18813
3120.00	-5.20432
3125.00	-5.2023
3130.00	-5.18556
3135.00	-5.1821
3140.00	-5.18728
3145.00	-5.20936
3150.00	-5.20933
3155.00	-5.17446
3160.00	-5.1887
3165.00	-5.1758
3170.00	-5.18576
3175.00	-5.20219
3180.00	-5.20038
3185.00	-5.23608
3190.00	-5.23172
3195.00	-5.25184
3200.00	-5.29899
3205.00	-5.29082
3210.00	-5.31416
3215.00	-5.34014
3220.00	-5.35938
3225.00	-5.35762
3230.00	-5.35188
3235.00	-5.38985
3240.00	-5.3867
3245.00	-5.39465
3250.00	-5.36447
3255.00	-5.36635
3260.00	-5.38628
3265.00	-5.381
3270.00	-5.40113
3275.00	-5.3985
3280.00	-5.40942
3285.00	-5.42007
3290.00	-5.4421
3295.00	-5.43455
3300.00	-5.39209
3305.00	-5.41526
3310.00	-5.4162
3315.00	-5.4552
3320.00	-5.49611
3325.00	-5.4898
3330.00	-5.48909
3335.00	-5.48514
3340.00	-5.45255
3345.00	-5.48709
3350.00	-5.42942
3355.00	-5.42563
3360.00	-5.35503
3365.00	-5.36698
3370.00	-5.33957
3375.00	-5.32568
3380.00	-5.35383
3385.00	-5.35677
3390.00	-5.36854
3395.00	-5.32936
3400.00	-5.3165
3405.00	-5.28667
3410.00	-5.28389
3415.00	-5.31207
3420.00	-5.35319
3425.00	-5.34375
3430.00	-5.33194
3435.00	-5.35697
3440.00	-5.3654
3445.00	-5.37631
3450.00	-5.35626
3455.00	-5.33324
3460.00	-5.34487
3465.00	-5.34041
3470.00	-5.2999
3475.00	-5.27837
3480.00	-5.26812
3485.00	-5.26885
3490.00	-5.26121
3495.00	-5.26926
3500.00	-5.27899
3505.00	-5.29356
3510.00	-5.33737
3515.00	-5.36932
3520.00	-5.33919
3525.00	-5.32783
3530.00	-5.31595
3535.00	-5.33927
3540.00	-5.36689
3545.00	-5.33202
3550.00	-5.37198
3555.00	-5.35734
3560.00	-5.36159
3565.00	-5.40025
3570.00	-5.40684
3575.00	-5.41028
3580.00	-5.41836
3585.00	-5.4248
3590.00	-5.41069
3595.00	-5.41043
3600.00	-5.416
3605.00	-5.42682
3610.00	-5.43822
3615.00	-5.46839
3620.00	-5.48641
3625.00	-5.496
3630.00	-5.53117
3635.00	-5.56365
3640.00	-5.59289
3645.00	-5.62915
3650.00	-5.62364
3655.00	-5.58881
3660.00	-5.55996
3665.00	-5.51408
3670.00	-5.53168
3675.00	-5.55167
3680.00	-5.56718
3685.00	-5.53883
3690.00	-5.52824
3695.00	-5.55604
3700.00	-5.55784
3705.00	-5.57272
3710.00	-5.56787
3715.00	-5.55687
3720.00	-5.55775
3725.00	-5.55606
3730.00	-5.5479
3735.00	-5.51069
3740.00	-5.51785
3745.00	-5.516
3750.00	-5.51599
3755.00	-5.4712
3760.00	-5.4541
3765.00	-5.41301
3770.00	-5.36358
3775.00	-5.34066
3780.00	-5.3192
3785.00	-5.26754
3790.00	-5.26666
3795.00	-5.25924
3800.00	-5.21855
3805.00	-5.12802
3810.00	-4.99843
3815.00	-4.86604
3820.00	-4.69463
3825.00	-4.54617
3830.00	-4.352
3835.00	-4.14242
3840.00	-3.92724
3845.00	-3.73193
3850.00	-3.59265
3855.00	-3.43992
3860.00	-3.3091
3865.00	-3.20629
3870.00	-3.09966
3875.00	-3.01116
3880.00	-2.94727
3885.00	-2.913
3890.00	-2.91782
3895.00	-2.88897
3900.00	-2.85057
3905.00	-2.82265
3910.00	-2.76434
3915.00	-2.7973
3920.00	-2.83276
3925.00	-2.86053
3930.00	-2.84737
3935.00	-2.88281
3940.00	-2.92714
3945.00	-2.99441
3950.00	-3.05164
3955.00	-3.08573
3960.00	-3.16451
3965.00	-3.21551
3970.00	-3.26307
3975.00	-3.3374
3980.00	-3.37609
3985.00	-3.48224
3990.00	-3.59934
3995.00	-3.70889
4000.00	-3.78342
4005.00	-3.89861
4010.00	-3.99813
4015.00	-4.12585
4020.00	-4.22588
4025.00	-4.30263
4030.00	-4.37419
4035.00	-4.48587
4040.00	-4.53745
4045.00	-4.60295
4050.00	-4.69176
4055.00	-4.73768
4060.00	-4.78896
4065.00	-4.83346
4070.00	-4.86106
4075.00	-4.8942
4080.00	-4.90163
4085.00	-4.9672
4090.00	-4.96318
4095.00	-4.97947
4100.00	-5.04556
4105.00	-5.05195
4110.00	-5.02453
4115.00	-5.04298
4120.00	-5.05792
4125.00	-5.0722
4130.00	-5.10248
4135.00	-5.12557
4140.00	-5.13143
4145.00	-5.12592
4150.00	-5.15331
4155.00	-5.16883
4160.00	-5.18944
4165.00	-5.20716
4170.00	-5.18412
4175.00	-5.19159
4180.00	-5.18835
4185.00	-5.16471
4190.00	-5.12684
4195.00	-5.09275
4200.00	-5.0795
4205.00	-5.10572
4210.00	-5.10444
4215.00	-5.12236
4220.00	-5.16089
4225.00	-5.20635
4230.00	-5.2315
4235.00	-5.22179
4240.00	-5.22715
4245.00	-5.23114
4250.00	-5.25381
4255.00	-5.23108
4260.00	-5.23634
4265.00	-5.23693
4270.00	-5.24243
4275.00	-5.23743
4280.00	-5.20224
4285.00	-5.19877
4290.00	-5.21556
4295.00	-5.21242
4300.00	-5.22618
4305.00	-5.21119
4310.00	-5.23254
4315.00	-5.22355
4320.00	-5.22957
4325.00	-5.21756
4330.00	-5.22749
4335.00	-5.26297
4340.00	-5.28495
4345.00	-5.27404
4350.00	-5.30818
4355.00	-5.29826
4360.00	-5.28934
4365.00	-5.28048
4370.00	-5.29905
4375.00	-5.29087
4380.00	-5.30591
4385.00	-5.3236
4390.00	-5.35112
4395.00	-5.36097
4400.00	-5.33665
4405.00	-5.33384
4410.00	-5.35951
4415.00	-5.36935
4420.00	-5.40474
4425.00	-5.41503
4430.00	-5.42927
4435.00	-5.42715
4440.00	-5.43188
4445.00	-5.44941
4450.00	-5.45855
4455.00	-5.46595
4460.00	-5.47012
4465.00	-5.50041
4470.00	-5.50694
4475.00	-5.54019
4480.00	-5.52366
4485.00	-5.55689
4490.00	-5.5387
4495.00	-5.5696
4500.00	-5.58082
4505.00	-5.56272
4510.00	-5.5796
4515.00	-5.55914
4520.00	-5.58302
4525.00	-5.58958
4530.00	-5.59051
4535.00	-5.55817
4540.00	-5.54979
4545.00	-5.55636
4550.00	-5.53905
4555.00	-5.55332
4560.00	-5.53714
4565.00	-5.55825
4570.00	-5.53908
4575.00	-5.54672
4580.00	-5.51129
4585.00	-5.53664
4590.00	-5.53789
4595.00	-5.505
4600.00	-5.51853
4605.00	-5.46436
4610.00	-5.4803
4615.00	-5.45483
4620.00	-5.46509
4625.00	-5.42621
4630.00	-5.45011
4635.00	-5.48489
4640.00	-5.51205
4645.00	-5.52571
4650.00	-5.52971
4655.00	-5.56317
4660.00	-5.56674
4665.00	-5.59235
4670.00	-5.60959
4675.00	-5.58778
4680.00	-5.61543
4685.00	-5.61212
4690.00	-5.5743
4695.00	-5.55436
4700.00	-5.53807
4705.00	-5.52259
4710.00	-5.51943
4715.00	-5.51576
4720.00	-5.49587
4725.00	-5.52442
4730.00	-5.52357
4735.00	-5.517
4740.00	-5.52602
4745.00	-5.48851
4750.00	-5.47383
4755.00	-5.46726
4760.00	-5.46466
4765.00	-5.46813
4770.00	-5.46213
4775.00	-5.44594
4780.00	-5.42059
4785.00	-5.40524
4790.00	-5.40304
4795.00	-5.40437
4800.00	-5.31765
4805.00	-5.24873
4810.00	-5.10789
4815.00	-4.98446
4820.00	-4.84269
4825.00	-4.6703
4830.00	-4.49441
4835.00	-4.27722
4840.00	-4.07096
4845.00	-3.90607
4850.00	-3.75849
4855.00	-3.59084
4860.00	-3.44078
4865.00	-3.34139
4870.00	-3.25692
4875.00	-3.18836
4880.00	-3.11505
4885.00	-3.0557
4890.00	-3.02966
4895.00	-2.983
4900.00	-2.96008
4905.00	-2.95438
4910.00	-2.94179
4915.00	-2.91719
4920.00	-2.91827
4925.00	-2.93251
4930.00	-2.96607
4935.00	-2.99876
4940.00	-3.04062
4945.00	-3.09157
4950.00	-3.13411
4955.00	-3.16077
4960.00	-3.22127
4965.00	-3.30392
4970.00	-3.38494
4975.00	-3.46367
4980.00	-3.55775
4985.00	-3.64905
4990.00	-3.75196
4995.00	-3.85122
5000.00	-3.9953
5005.00	-4.11584
5010.00	-4.25004
5015.00	-4.35672
5020.00	-4.46352
5025.00	-4.53558
5030.00	-4.62532
5035.00	-4.6754
5040.00	-4.73954
5045.00	-4.8205
5050.00	-4.87013
5055.00	-4.92808
5060.00	-5.01341
5065.00	-5.0537
5070.00	-5.12979
5075.00	-5.18582
5080.00	-5.20722
5085.00	-5.22482
5090.00	-5.25144
5095.00	-5.27208
5100.00	-5.29895
5105.00	-5.2825
5110.00	-5.2934
5115.00	-5.30238
5120.00	-5.27894
5125.00	-5.24956
5130.00	-5.21813
5135.00	-5.22634
5140.00	-5.2412
5145.00	-5.23549
5150.00	-5.28759
5155.00	-5.30711
5160.00	-5.31223
5165.00	-5.32099
5170.00	-5.31809
5175.00	-5.31879
5180.00	-5.3468
5185.00	-5.33385
5190.00	-5.33713
5195.00	-5.38653
5200.00	-5.39117
5205.00	-5.39701
5210.00	-5.38817
5215.00	-5.37938
5220.00	-5.37727
5225.00	-5.36045
5230.00	-5.38014
5235.00	-5.3481
5240.00	-5.36488
5245.00	-5.3692
5250.00	-5.34489
5255.00	-5.39103
5260.00	-5.40186
5265.00	-5.40912
5270.00	-5.40736
5275.00	-5.41241
5280.00	-5.41695
5285.00	-5.44593
5290.00	-5.44961
5295.00	-5.43219
5300.00	-5.42646
5305.00	-5.43043
5310.00	-5.43234
5315.00	-5.45148
5320.00	-5.42143
5325.00	-5.40517
5330.00	-5.38804
5335.00	-5.35189
5340.00	-5.36
5345.00	-5.36979
5350.00	-5.35205
5355.00	-5.33609
5360.00	-5.33583
5365.00	-5.35052
5370.00	-5.38614
5375.00	-5.41405
5380.00	-5.39686
5385.00	-5.3731
5390.00	-5.34176
5395.00	-5.38655
5400.00	-5.3829
5405.00	-5.34726
5410.00	-5.36164
5415.00	-5.36297
5420.00	-5.35587
5425.00	-5.35446
5430.00	-5.38968
5435.00	-5.34839
5440.00	-5.4174
5445.00	-5.42891
5450.00	-5.4401
5455.00	-5.41533
5460.00	-5.38641
5465.00	-5.41263
5470.00	-5.43872
5475.00	-5.4564
5480.00	-5.43498
5485.00	-5.42482
5490.00	-5.4414
5495.00	-5.42811
5500.00	-5.37303
5505.00	-5.41054
5510.00	-5.44679
5515.00	-5.43878
5520.00	-5.46723
5525.00	-5.47624
5530.00	-5.47109
5535.00	-5.43742
5540.00	-5.45107
5545.00	-5.44097
5550.00	-5.48662
5555.00	-5.48789
5560.00	-5.46249
5565.00	-5.42719
5570.00	-5.46012
5575.00	-5.48063
5580.00	-5.47918
5585.00	-5.44885
5590.00	-5.42155
5595.00	-5.42352
5600.00	-5.41866
5605.00	-5.40433
5610.00	-5.41964
5615.00	-5.42512
5620.00	-5.45079
5625.00	-5.44403
5630.00	-5.45869
5635.00	-5.47022
5640.00	-5.46484
5645.00	-5.48322
5650.00	-5.47487
5655.00	-5.51299
5660.00	-5.51245
5665.00	-5.51778
5670.00	-5.53252
5675.00	-5.53335
5680.00	-5.55069
5685.00	-5.5638
5690.00	-5.56648
5695.00	-5.55396
5700.00	-5.57089
5705.00	-5.57701
5710.00	-5.57919
5715.00	-5.58614
5720.00	-5.5816
5725.00	-5.55845
5730.00	-5.58157
5735.00	-5.54182
5740.00	-5.56329
5745.00	-5.56519
5750.00	-5.56441
5755.00	-5.56454
5760.00	-5.56465
5765.00	-5.53407
5770.00	-5.49576
5775.00	-5.50275
5780.00	-5.49826
5785.00	-5.47597
5790.00	-5.50402
5795.00	-5.48614
5800.00	-5.42359
5805.00	-5.359
5810.00	-5.28345
5815.00	-5.1209
5820.00	-4.97626
5825.00	-4.78056
5830.00	-4.5754
5835.00	-4.37333
5840.00	-4.16078
5845.00	-3.99022
5850.00	-3.83672
5855.00	-3.68032
5860.00	-3.52961
5865.00	-3.37572
5870.00	-3.31519
5875.00	-3.22836
5880.00	-3.14192
5885.00	-3.09979
5890.00	-3.06603
5895.00	-3.01573
5900.00	-2.97958
5905.00	-2.97442
5910.00	-2.99218
5915.00	-2.98244
5920.00	-3.00603
5925.00	-3.01067
5930.00	-3.01236
5935.00	-3.05535
5940.00	-3.07164
5945.00	-3.09709
5950.00	-3.17143
5955.00	-3.26404
5960.00	-3.33495
5965.00	-3.40623
5970.00	-3.47951
5975.00	-3.53385
5980.00	-3.61676
5985.00	-3.7088
5990.00	-3.81403
5995.00	-3.91455
6000.00	-4.0075
6005.00	-4.11687
6010.00	-4.24101
6015.00	-4.35606
6020.00	-4.47039
6025.00	-4.55089
6030.00	-4.63163
6035.00	-4.72504
6040.00	-4.7668
6045.00	-4.85001
6050.00	-4.93402
6055.00	-4.97313
6060.00	-5.04068
6065.00	-5.12139
6070.00	-5.15835
6075.00	-5.18747
6080.00	-5.21866
6085.00	-5.26912
6090.00	-5.27555
6095.00	-5.2772
6100.00	-5.29112
6105.00	-5.28042
6110.00	-5.26001
6115.00	-5.27482
6120.00	-5.30307
6125.00	-5.28869
6130.00	-5.28073
6135.00	-5.30839
6140.00	-5.2827
6145.00	-5.27201
6150.00	-5.2906
6155.00	-5.29654
6160.00	-5.27949
6165.00	-5.29235
6170.00	-5.28402
6175.00	-5.26906
6180.00	-5.29291
6185.00	-5.25798
6190.00	-5.28046
6195.00	-5.32225
6200.00	-5.33167
6205.00	-5.3277
6210.00	-5.34652
6215.00	-5.36844
6220.00	-5.37738
6225.00	-5.38792
6230.00	-5.37169
6235.00	-5.35127
6240.00	-5.3835
6245.00	-5.38845
6250.00	-5.39788
6255.00	-5.40802
6260.00	-5.41549
6265.00	-5.42969
6270.00	-5.41674
6275.00	-5.39514
6280.00	-5.40058
6285.00	-5.4171
6290.00	-5.42366
6295.00	-5.43455
6300.00	-5.46259
6305.00	-5.44221
6310.00	-5.45207
6315.00	-5.48168
6320.00	-5.46105
6325.00	-5.45327
6330.00	-5.4587
6335.00	-5.44618
6340.00	-5.43822
6345.00	-5.42443
6350.00	-5.46012
6355.00	-5.46819
6360.00	-5.48955
6365.00	-5.46813
6370.00	-5.46794
6375.00	-5.50923
6380.00	-5.4958
6385.00	-5.52021
6390.00	-5.50651
6395.00	-5.49584
6400.00	-5.49951
6405.00	-5.43811
6410.00	-5.42598
6415.00	-5.45074
6420.00	-5.49292
6425.00	-5.48361
6430.00	-5.47689
6435.00	-5.46669
6440.00	-5.46083
6445.00	-5.46634
6450.00	-5.43978
6455.00	-5.42583
6460.00	-5.43567
6465.00	-5.44369
6470.00	-5.44428
6475.00	-5.45228
6480.00	-5.45449
6485.00	-5.45483
6490.00	-5.43937
6495.00	-5.44371
6500.00	-5.44098
6505.00	-5.44681
6510.00	-5.47114
6515.00	-5.48392
6520.00	-5.47468
6525.00	-5.48046
6530.00	-5.49479
6535.00	-5.49607
6540.00	-5.49806
6545.00	-5.48574
6550.00	-5.52775
6555.00	-5.54647
6560.00	-5.5542
6565.00	-5.55452
6570.00	-5.54403
6575.00	-5.56776
6580.00	-5.5717
6585.00	-5.57856
6590.00	-5.5499
6595.00	-5.51913
6600.00	-5.52462
6605.00	-5.51711
6610.00	-5.52861
6615.00	-5.52236
6620.00	-5.49684
6625.00	-5.49957
6630.00	-5.51531
6635.00	-5.51952
6640.00	-5.53243
6645.00	-5.51336
6650.00	-5.53601
6655.00	-5.53815
6660.00	-5.51519
6665.00	-5.50365
6670.00	-5.52728
6675.00	-5.52199
6680.00	-5.49401
6685.00	-5.48874
6690.00	-5.48151
6695.00	-5.45509
6700.00	-5.462
6705.00	-5.47901
6710.00	-5.49182
6715.00	-5.45774
6720.00	-5.45526
6725.00	-5.47128
6730.00	-5.47492
6735.00	-5.50224
6740.00	-5.48453
6745.00	-5.47772
6750.00	-5.47324
6755.00	-5.45346
6760.00	-5.46468
6765.00	-5.4922
6770.00	-5.5095
6775.00	-5.52922
6780.00	-5.54531
6785.00	-5.53906
6790.00	-5.52679
6795.00	-5.51409
6800.00	-5.45787
6805.00	-5.37492
6810.00	-5.27373
6815.00	-5.12542
6820.00	-4.98862
6825.00	-4.77344
6830.00	-4.59304
6835.00	-4.38258
6840.00	-4.17159
6845.00	-3.98502
6850.00	-3.83951
6855.00	-3.69112
6860.00	-3.5244
6865.00	-3.40172
6870.00	-3.32283
6875.00	-3.24519
6880.00	-3.15043
6885.00	-3.08755
6890.00	-3.05334
6895.00	-3.03086
6900.00	-3.00979
6905.00	-2.97507
6910.00	-2.98363
6915.00	-2.97226
6920.00	-3.03585
6925.00	-3.05327
6930.00	-3.07641
6935.00	-3.09807
6940.00	-3.14493
6945.00	-3.20369
6950.00	-3.25575
6955.00	-3.31837
6960.00	-3.38633
6965.00	-3.46326
6970.00	-3.53083
6975.00	-3.6099
6980.00	-3.70677
6985.00	-3.80308
6990.00	-3.90055
6995.00	-4.04549
7000.00	-4.15272
7005.00	-4.26997
7010.00	-4.39456
7015.00	-4.50172
7020.00	-4.61144
7025.00	-4.70023
7030.00	-4.77848
7035.00	-4.84642
7040.00	-4.92996
7045.00	-4.97279
7050.00	-4.98066
7055.00	-5.04248
7060.00	-5.10724
7065.00	-5.1224
7070.00	-5.14682
7075.00	-5.15138
7080.00	-5.11733
7085.00	-5.14724
7090.00	-5.16752
7095.00	-5.20153
7100.00	-5.21306
7105.00	-5.19856
7110.00	-5.19131
7115.00	-5.20469
7120.00	-5.23665
7125.00	-5.22144
7130.00	-5.23098
7135.00	-5.22049
7140.00	-5.19529
7145.00	-5.2257
7150.00	-5.22237
7155.00	-5.27246
7160.00	-5.28685
7165.00	-5.31142
7170.00	-5.32275
7175.00	-5.31055
7180.00	-5.30703
7185.00	-5.32875
7190.00	-5.34498
7195.00	-5.35627
7200.00	-5.33574
7205.00	-5.30896
7210.00	-5.328
7215.00	-5.34762
7220.00	-5.34455
7225.00	-5.35588
7230.00	-5.35363
7235.00	-5.35825
7240.00	-5.36406
7245.00	-5.33529
7250.00	-5.32681
7255.00	-5.34157
7260.00	-5.35072
7265.00	-5.35479
7270.00	-5.34768
7275.00	-5.36451
7280.00	-5.35311
7285.00	-5.39676
7290.00	-5.39872
7295.00	-5.41957
7300.00	-5.44828
7305.00	-5.48491
7310.00	-5.50709
7315.00	-5.47894
7320.00	-5.44282
7325.00	-5.44267
7330.00	-5.45995
7335.00	-5.47052
7340.00	-5.46594
7345.00	-5.43361
7350.00	-5.4518
7355.00	-5.45157
7360.00	-5.43644
7365.00	-5.41868
7370.00	-5.40103
7375.00	-5.40091
7380.00	-5.42402
7385.00	-5.42492
7390.00	-5.42158
7395.00	-5.4335
7400.00	-5.45999
7405.00	-5.46973
7410.00	-5.44449
7415.00	-5.3944
7420.00	-5.3883
7425.00	-5.3654
7430.00	-5.38211
7435.00	-5.36812
7440.00	-5.3323
7445.00	-5.35233
7450.00	-5.35458
7455.00	-5.38565
7460.00	-5.40697
7465.00	-5.39132
7470.00	-5.42618
7475.00	-5.39451
7480.00	-5.41661
7485.00	-5.40248
7490.00	-5.38728
7495.00	-5.42006
7500.00	-5.40808
7505.00	-5.42882
7510.00	-5.44748
7515.00	-5.44022
7520.00	-5.41296
7525.00	-5.36436
7530.00	-5.34966
7535.00	-5.33974
7540.00	-5.35819
7545.00	-5.37147
7550.00	-5.34859
7555.00	-5.34542
7560.00	-5.30441
7565.00	-5.32473
7570.00	-5.33307
7575.00	-5.32481
7580.00	-5.32567
7585.00	-5.34553
7590.00	-5.35261
7595.00	-5.33908
7600.00	-5.3211
7605.00	-5.33312
7610.00	-5.329
7615.00	-5.35018
7620.00	-5.36593
7625.00	-5.36766
7630.00	-5.37834
7635.00	-5.35726
7640.00	-5.33829
7645.00	-5.40416
7650.00	-5.37055
7655.00	-5.40748
7660.00	-5.40754
7665.00	-5.39598
7670.00	-5.42706
7675.00	-5.43014
7680.00	-5.39724
7685.00	-5.36017
7690.00	-5.34755
7695.00	-5.34365
7700.00	-5.34677
7705.00	-5.34295
7710.00	-5.36191
7715.00	-5.35077
7720.00	-5.33825
7725.00	-5.32782
7730.00	-5.33668
7735.00	-5.34133
7740.00	-5.33805
7745.00	-5.29612
7750.00	-5.28326
7755.00	-5.27833
7760.00	-5.25564
7765.00	-5.23439
7770.00	-5.22687
7775.00	-5.22841
7780.00	-5.21817
7785.00	-5.25873
7790.00	-5.25044
7795.00	-5.22722
7800.00	-5.19388
7805.00	-5.13568
7810.00	-5.08412
7815.00	-4.94814
7820.00	-4.80336
7825.00	-4.60172
7830.00	-4.40946
7835.00	-4.18584
7840.00	-3.96715
7845.00	-3.7919
7850.00	-3.64496
7855.00	-3.47705
7860.00	-3.32925
7865.00	-3.23521
7870.00	-3.16633
7875.00	-3.06038
7880.00	-2.99489
7885.00	-2.94755
7890.00	-2.93648
7895.00	-2.91406
7900.00	-2.89555
7905.00	-2.8905
7910.00	-2.88181
7915.00	-2.89887
7920.00	-2.91174
7925.00	-2.91668
7930.00	-2.91947
7935.00	-2.99498
7940.00	-3.07205
7945.00	-3.12898
7950.00	-3.16778
7955.00	-3.22841
7960.00	-3.30702
7965.00	-3.35705
7970.00	-3.4311
7975.00	-3.51018
7980.00	-3.6079
7985.00	-3.70746
7990.00	-3.81034
7995.00	-3.9386
8000.00	-4.03329
8005.00	-4.15335
8010.00	-4.26639
8015.00	-4.38139
8020.00	-4.47493
8025.00	-4.5641
8030.00	-4.64684
8035.00	-4.74453
8040.00	-4.81172
8045.00	-4.87716
8050.00	-4.93606
8055.00	-5.00981
8060.00	-5.05047
8065.00	-5.09121
8070.00	-5.09967
8075.00	-5.12471
8080.00	-5.1348
8085.00	-5.16047
8090.00	-5.18357
8095.00	-5.22013
8100.00	-5.23312
8105.00	-5.27135
8110.00	-5.26429
8115.00	-5.23388
8120.00	-5.25047
8125.00	-5.26955
8130.00	-5.27428
8135.00	-5.26859
8140.00	-5.27507
8145.00	-5.27344
8150.00	-5.27364
8155.00	-5.27049
8160.00	-5.2378
8165.00	-5.20672
8170.00	-5.23018
8175.00	-5.26373
8180.00	-5.26987
8185.00	-5.2389
8190.00	-5.22182
8195.00	-5.16579
8200.00	-5.18339
8205.00	-5.18512
8210.00	-5.19332
8215.00	-5.18742
8220.00	-5.17216
8225.00	-5.16756
8230.00	-5.16175
8235.00	-5.16482
8240.00	-5.16177
8245.00	-5.16982
8250.00	-5.13226
8255.00	-5.15902
8260.00	-5.17729
8265.00	-5.19208
8270.00	-5.19045
8275.00	-5.18816
8280.00	-5.18527
8285.00	-5.18101
8290.00	-5.15312
8295.00	-5.16784
8300.00	-5.14541
8305.00	-5.18993
8310.00	-5.22751
8315.00	-5.23395
8320.00	-5.27542
8325.00	-5.29367
8330.00	-5.30511
8335.00	-5.31541
8340.00	-5.36532
8345.00	-5.41107
8350.00	-5.38672
8355.00	-5.36978
8360.00	-5.37112
8365.00	-5.35989
8370.00	-5.35476
8375.00	-5.34765
8380.00	-5.3512
8385.00	-5.34445
8390.00	-5.36492
8395.00	-5.36923
8400.00	-5.38805
8405.00	-5.3884
8410.00	-5.41359
8415.00	-5.41553
8420.00	-5.4181
8425.00	-5.43618
8430.00	-5.42508
8435.00	-5.40928
8440.00	-5.42575
8445.00	-5.41984
8450.00	-5.39793
8455.00	-5.39397
8460.00	-5.38294
8465.00	-5.39126
8470.00	-5.42032
8475.00	-5.41246
8480.00	-5.45764
8485.00	-5.44439
8490.00	-5.43413
8495.00	-5.42821
8500.00	-5.45191
8505.00	-5.44421
8510.00	-5.44475
8515.00	-5.46016
8520.00	-5.42841
8525.00	-5.40647
8530.00	-5.38838
8535.00	-5.37874
8540.00	-5.3991
8545.00	-5.40083
8550.00	-5.39243
8555.00	-5.3857
8560.00	-5.40204
8565.00	-5.43583
8570.00	-5.41812
8575.00	-5.442
8580.00	-5.46681
8585.00	-5.44767
8590.00	-5.44205
8595.00	-5.44695
8600.00	-5.45468
8605.00	-5.46246
8610.00	-5.46947
8615.00	-5.45504
8620.00	-5.42629
8625.00	-5.42364
8630.00	-5.42126
8635.00	-5.40667
8640.00	-5.4093
8645.00	-5.41913
8650.00	-5.41554
8655.00	-5.45544
8660.00	-5.46564
8665.00	-5.46154
8670.00	-5.4703
8675.00	-5.45578
8680.00	-5.48336
8685.00	-5.44598
8690.00	-5.45131
8695.00	-5.49012
8700.00	-5.48773
8705.00	-5.48723
8710.00	-5.4619
8715.00	-5.43744
8720.00	-5.41045
8725.00	-5.43676
8730.00	-5.44136
8735.00	-5.45213
8740.00	-5.46763
8745.00	-5.46251
8750.00	-5.48444
8755.00	-5.5274
8760.00	-5.48727
8765.00	-5.51419
8770.00	-5.4845
8775.00	-5.49511
8780.00	-5.49719
8785.00	-5.43022
8790.00	-5.40229
8795.00	-5.38546
8800.00	-5.3197
8805.00	-5.24726
8810.00	-5.13477
8815.00	-5.00451
8820.00	-4.8458
8825.00	-4.69964
8830.00	-4.53823
8835.00	-4.34154
8840.00	-4.14876
8845.00	-3.96696
8850.00	-3.80335
8855.00	-3.64863
8860.00	-3.52265
8865.00	-3.40346
8870.00	-3.30615
8875.00	-3.22603
8880.00	-3.17383
8885.00	-3.14179
8890.00	-3.08557
8895.00	-3.06318
8900.00	-3.0621
8905.00	-3.02961
8910.00	-3.01282
8915.00	-3.01346
8920.00	-3.06132
8925.00	-3.08946
8930.00	-3.13303
8935.00	-3.154
8940.00	-3.20274
8945.00	-3.25406
8950.00	-3.3044
8955.00	-3.35883
8960.00	-3.37547
8965.00	-3.45846
8970.00	-3.55472
8975.00	-3.65628
8980.00	-3.74686
8985.00	-3.85326
8990.00	-3.93658
8995.00	-4.03894
9000.00	-4.16093
9005.00	-4.25993
9010.00	-4.35235
9015.00	-4.46124
9020.00	-4.51114
9025.00	-4.57761
9030.00	-4.66895
9035.00	-4.77604
9040.00	-4.83842
9045.00	-4.92359
9050.00	-4.96209
9055.00	-4.99839
9060.00	-5.03522
9065.00	-5.13223
9070.00	-5.15235
9075.00	-5.20778
9080.00	-5.23196
9085.00	-5.24957
9090.00	-5.2646
9095.00	-5.26236
9100.00	-5.28771
9105.00	-5.31551
9110.00	-5.32228
9115.00	-5.3234
9120.00	-5.33187
9125.00	-5.32705
9130.00	-5.34925
9135.00	-5.3767
9140.00	-5.3616
9145.00	-5.35297
9150.00	-5.3618
9155.00	-5.38634
9160.00	-5.40428
9165.00	-5.38143
9170.00	-5.37497
9175.00	-5.37663
9180.00	-5.36733
9185.00	-5.38385
9190.00	-5.3531
9195.00	-5.3586
9200.00	-5.34696
9205.00	-5.32155
9210.00	-5.31445
9215.00	-5.32796
9220.00	-5.30445
9225.00	-5.32145
9230.00	-5.32431
9235.00	-5.32357
9240.00	-5.32041
9245.00	-5.34493
9250.00	-5.37199
9255.00	-5.37892
9260.00	-5.39179
9265.00	-5.37268
9270.00	-5.42101
9275.00	-5.40894
9280.00	-5.40222
9285.00	-5.397
9290.00	-5.39396
9295.00	-5.39786
9300.00	-5.36903
9305.00	-5.36381
9310.00	-5.37653
9315.00	-5.37886
9320.00	-5.39837
9325.00	-5.37778
9330.00	-5.40735
9335.00	-5.37425
9340.00	-5.39256
9345.00	-5.39329
9350.00	-5.38813
9355.00	-5.41252
9360.00	-5.39964
9365.00	-5.42786
9370.00	-5.42008
9375.00	-5.44293
9380.00	-5.45189
9385.00	-5.45166
9390.00	-5.46887
9395.00	-5.45698
9400.00	-5.4803
9405.00	-5.49547
9410.00	-5.50664
9415.00	-5.52499
9420.00	-5.54731
9425.00	-5.56574
9430.00	-5.53587
9435.00	-5.55959
9440.00	-5.54444
9445.00	-5.53495
9450.00	-5.54383
9455.00	-5.57173
9460.00	-5.54127
9465.00	-5.53873
9470.00	-5.58207
9475.00	-5.59371
9480.00	-5.55856
9485.00	-5.56922
9490.00	-5.57385
9495.00	-5.56225
9500.00	-5.55098
9505.00	-5.57153
9510.00	-5.55767
9515.00	-5.53442
9520.00	-5.50852
9525.00	-5.50677
9530.00	-5.52345
9535.00	-5.51108
9540.00	-5.48585
9545.00	-5.49052
9550.00	-5.49555
9555.00	-5.49012
9560.00	-5.47694
9565.00	-5.47254
9570.00	-5.44453
9575.00	-5.43011
9580.00	-5.45196
9585.00	-5.43596
9590.00	-5.45142
9595.00	-5.43382
9600.00	-5.43125
9605.00	-5.43971
9610.00	-5.44236
9615.00	-5.50031
9620.00	-5.4969
9625.00	-5.54359
9630.00	-5.54746
9635.00	-5.53767
9640.00	-5.54462
9645.00	-5.55253
9650.00	-5.5074
9655.00	-5.5406
9660.00	-5.53233
9665.00	-5.57797
9670.00	-5.5701
9675.00	-5.60699
9680.00	-5.59954
9685.00	-5.5804
9690.00	-5.59137
9695.00	-5.59129
9700.00	-5.56882
9705.00	-5.57929
9710.00	-5.54724
9715.00	-5.53416
9720.00	-5.51823
9725.00	-5.52713
9730.00	-5.51191
9735.00	-5.54466
9740.00	-5.58409
9745.00	-5.55902
9750.00	-5.53812
9755.00	-5.51683
9760.00	-5.50098
9765.00	-5.48008
9770.00	-5.46956
9775.00	-5.45429
9780.00	-5.41898
9785.00	-5.36729
9790.00	-5.32161
9795.00	-5.2921
9800.00	-5.2473
9805.00	-5.18707
9810.00	-5.09387
9815.00	-4.94696
9820.00	-4.81225
9825.00	-4.65037
9830.00	-4.45657
9835.00	-4.29873
9840.00	-4.11106
9845.00	-3.94216
9850.00	-3.80259
9855.00	-3.64628
9860.00	-3.51474
9865.00	-3.39468
9870.00	-3.28166
9875.00	-3.19569
9880.00	-3.09676
9885.00	-3.02265
9890.00	-3.02812
9895.00	-2.96834
9900.00	-2.95186
9905.00	-2.9528
9910.00	-2.92046
9915.00	-2.91706
9920.00	-2.97705
9925.00	-3.00864
9930.00	-3.00306
9935.00	-3.03454
9940.00	-3.06122
9945.00	-3.15241
9950.00	-3.16895
9955.00	-3.18467
[truncated: 56 more rows]
