# Supplementary material for: Abnormal developmental trajectory and vulnerability to cardiac arrhythmias in tetralogy of Fallot with DiGeorge syndrome
Source: Commun Biol. 2023 Sep 22;6:969. doi: 10.1038/s42003-023-05344-6 (PMC10516936; doi:10.1038/s42003-023-05344-6)
Supplement: Supplementary file 6 — Supplementary Data 3 [file 42003_2023_5344_MOESM6_ESM.zip › Supplementary Data3_CAS Measurement/Batch42/TOF-DG1_A1_4920/1B-wave.csv]

1B : V(t) = D'(t) / BackgroundImage *100
D'(t) = WaveFiltered Value( Pixel-Filter=(5 x 5) Tcnst-Filter=10)
average	1.00
frm num	2048
position	[48][66]
background	561.76
total pixel	25
time	value1
0.00	0
5.00	0.228567
10.00	0.440687
15.00	0.57819
20.00	0.657084
25.00	0.706016
30.00	0.740797
35.00	0.727241
40.00	0.703649
45.00	0.646813
50.00	0.574299
55.00	0.477706
60.00	0.354459
65.00	0.202949
70.00	0.0573335
75.00	-0.116443
80.00	-0.294204
85.00	-0.504031
90.00	-0.749128
95.00	-0.980396
100.00	-1.25049
105.00	-1.49285
110.00	-1.73804
115.00	-2.00856
120.00	-2.25415
125.00	-2.51222
130.00	-2.7751
135.00	-3.02094
140.00	-3.27282
145.00	-3.54793
150.00	-3.8055
155.00	-4.04728
160.00	-4.30903
165.00	-4.55315
170.00	-4.79279
175.00	-5.03695
180.00	-5.27877
185.00	-5.53913
190.00	-5.81191
195.00	-6.03177
200.00	-6.29515
205.00	-6.51155
210.00	-6.77395
215.00	-7.02222
220.00	-7.29906
225.00	-7.49909
230.00	-7.74605
235.00	-7.98184
240.00	-8.25102
245.00	-8.48402
250.00	-8.71864
255.00	-8.93621
260.00	-9.14199
265.00	-9.34856
270.00	-9.56651
275.00	-9.76195
280.00	-9.96847
285.00	-10.2163
290.00	-10.3866
295.00	-10.6047
300.00	-10.7989
305.00	-10.9523
310.00	-11.1252
315.00	-11.3221
320.00	-11.5157
325.00	-11.7156
330.00	-11.882
335.00	-12.0681
340.00	-12.2213
345.00	-12.3634
350.00	-12.5376
355.00	-12.6994
360.00	-12.8636
365.00	-12.9956
370.00	-13.1358
375.00	-13.2534
380.00	-13.3835
385.00	-13.4799
390.00	-13.5845
395.00	-13.7378
400.00	-13.9098
405.00	-14.0626
410.00	-14.1901
415.00	-14.2842
420.00	-14.4023
425.00	-14.5343
430.00	-14.6808
435.00	-14.7821
440.00	-14.9053
445.00	-15.0012
450.00	-15.1196
455.00	-15.2304
460.00	-15.3607
465.00	-15.5008
470.00	-15.6084
475.00	-15.6781
480.00	-15.8007
485.00	-15.9082
490.00	-16.0056
495.00	-16.0734
500.00	-16.1743
505.00	-16.2693
510.00	-16.3969
515.00	-16.4583
520.00	-16.5541
525.00	-16.6432
530.00	-16.7433
535.00	-16.8285
540.00	-16.9094
545.00	-16.9936
550.00	-17.0836
555.00	-17.1895
560.00	-17.2685
565.00	-17.3396
570.00	-17.4235
575.00	-17.499
580.00	-17.5798
585.00	-17.6574
590.00	-17.7516
595.00	-17.8284
600.00	-17.8848
605.00	-17.9576
610.00	-18.0289
615.00	-18.1079
620.00	-18.1513
625.00	-18.2202
630.00	-18.2481
635.00	-18.3287
640.00	-18.3985
645.00	-18.4698
650.00	-18.519
655.00	-18.5896
660.00	-18.6553
665.00	-18.7273
670.00	-18.7892
675.00	-18.8036
680.00	-18.8885
685.00	-18.9307
690.00	-18.9808
695.00	-19.0302
700.00	-19.0889
705.00	-19.1495
710.00	-19.2048
715.00	-19.2659
720.00	-19.3167
725.00	-19.3545
730.00	-19.4057
735.00	-19.4375
740.00	-19.4854
745.00	-19.5042
750.00	-19.5041
755.00	-19.5439
760.00	-19.5675
765.00	-19.5632
770.00	-19.5558
775.00	-19.5434
780.00	-19.4809
785.00	-19.2994
790.00	-19.0093
795.00	-18.5368
800.00	-17.9819
805.00	-17.2461
810.00	-16.425
815.00	-15.4932
820.00	-14.485
825.00	-13.4274
830.00	-12.4151
835.00	-11.3765
840.00	-10.424
845.00	-9.49337
850.00	-8.64229
855.00	-7.81794
860.00	-7.03187
865.00	-6.22045
870.00	-5.50442
875.00	-4.83791
880.00	-4.18964
885.00	-3.56133
890.00	-2.99158
895.00	-2.42541
900.00	-1.89449
905.00	-1.37821
910.00	-0.880092
915.00	-0.416121
920.00	0.00928494
925.00	0.44413
930.00	0.83193
935.00	1.1838
940.00	1.52398
945.00	1.81091
950.00	2.0898
955.00	2.3401
960.00	2.55539
965.00	2.74132
970.00	2.89299
975.00	3.03947
980.00	3.13925
985.00	3.2141
990.00	3.21383
995.00	3.22711
1000.00	3.15361
1005.00	3.03976
1010.00	2.9259
1015.00	2.81987
1020.00	2.67032
1025.00	2.46097
1030.00	2.27895
1035.00	2.10019
1040.00	1.89515
1045.00	1.66576
1050.00	1.43653
1055.00	1.22025
1060.00	0.990702
1065.00	0.772008
1070.00	0.553109
1075.00	0.291305
1080.00	-0.0126764
1085.00	-0.275579
1090.00	-0.535688
1095.00	-0.811798
1100.00	-1.08735
1105.00	-1.37879
1110.00	-1.61118
1115.00	-1.85521
1120.00	-2.12469
1125.00	-2.36366
1130.00	-2.65635
1135.00	-2.93258
1140.00	-3.22747
1145.00	-3.49288
1150.00	-3.75524
1155.00	-4.02839
1160.00	-4.28491
1165.00	-4.54212
1170.00	-4.81562
1175.00	-5.05323
1180.00	-5.29128
1185.00	-5.53188
1190.00	-5.78117
1195.00	-6.03971
1200.00	-6.26741
1205.00	-6.53927
1210.00	-6.77398
1215.00	-7.02153
1220.00	-7.25501
1225.00	-7.4922
1230.00	-7.7192
1235.00	-7.93631
1240.00	-8.13883
1245.00	-8.37593
1250.00	-8.6114
1255.00	-8.83471
1260.00	-9.02358
1265.00	-9.25836
1270.00	-9.45614
1275.00	-9.66974
1280.00	-9.87835
1285.00	-10.0618
1290.00	-10.2191
1295.00	-10.4027
1300.00	-10.5751
1305.00	-10.785
1310.00	-10.974
1315.00	-11.1219
1320.00	-11.3028
1325.00	-11.4969
1330.00	-11.683
1335.00	-11.8655
1340.00	-12.0354
1345.00	-12.2097
1350.00	-12.3658
1355.00	-12.532
1360.00	-12.6886
1365.00	-12.8339
1370.00	-12.9675
1375.00	-13.1062
1380.00	-13.2767
1385.00	-13.4464
1390.00	-13.6142
1395.00	-13.7701
1400.00	-13.9005
1405.00	-14.0364
1410.00	-14.1266
1415.00	-14.232
1420.00	-14.3575
1425.00	-14.457
1430.00	-14.5892
1435.00	-14.6918
1440.00	-14.7763
1445.00	-14.8908
1450.00	-15.0266
1455.00	-15.1531
1460.00	-15.2463
1465.00	-15.3309
1470.00	-15.4277
1475.00	-15.5447
1480.00	-15.6913
1485.00	-15.8204
1490.00	-15.9509
1495.00	-16.0383
1500.00	-16.132
1505.00	-16.2235
1510.00	-16.3243
1515.00	-16.4193
1520.00	-16.5169
1525.00	-16.6069
1530.00	-16.7434
1535.00	-16.8271
1540.00	-16.9039
1545.00	-16.9765
1550.00	-17.0219
1555.00	-17.1141
1560.00	-17.2198
1565.00	-17.3264
1570.00	-17.396
1575.00	-17.4607
1580.00	-17.5275
1585.00	-17.614
1590.00	-17.7096
1595.00	-17.8248
1600.00	-17.9307
1605.00	-17.9961
1610.00	-18.067
1615.00	-18.1601
1620.00	-18.2388
1625.00	-18.2755
1630.00	-18.3441
1635.00	-18.4045
1640.00	-18.4531
1645.00	-18.4997
1650.00	-18.5587
1655.00	-18.6254
1660.00	-18.6783
1665.00	-18.7472
1670.00	-18.7986
1675.00	-18.8697
1680.00	-18.9473
1685.00	-19
1690.00	-19.0767
1695.00	-19.1613
1700.00	-19.2389
1705.00	-19.3002
1710.00	-19.3689
1715.00	-19.4065
1720.00	-19.4803
1725.00	-19.5131
1730.00	-19.567
1735.00	-19.6147
1740.00	-19.6776
1745.00	-19.6843
1750.00	-19.7118
1755.00	-19.7023
1760.00	-19.7115
1765.00	-19.6885
1770.00	-19.6864
1775.00	-19.6873
1780.00	-19.5934
1785.00	-19.4319
1790.00	-19.1193
1795.00	-18.6828
1800.00	-18.1161
1805.00	-17.4189
1810.00	-16.6026
1815.00	-15.6929
1820.00	-14.6832
1825.00	-13.635
1830.00	-12.6005
1835.00	-11.621
1840.00	-10.6825
1845.00	-9.77159
1850.00	-8.90124
1855.00	-8.07662
1860.00	-7.29246
1865.00	-6.52262
1870.00	-5.80414
1875.00	-5.1098
1880.00	-4.45
1885.00	-3.82628
1890.00	-3.2101
1895.00	-2.66337
1900.00	-2.08587
1905.00	-1.55757
1910.00	-1.06501
1915.00	-0.612458
1920.00	-0.191628
1925.00	0.210617
1930.00	0.577621
1935.00	0.928575
1940.00	1.22734
1945.00	1.50834
1950.00	1.77192
1955.00	2.02765
1960.00	2.28202
1965.00	2.46538
1970.00	2.65675
1975.00	2.78983
1980.00	2.89108
1985.00	2.93877
1990.00	2.92829
1995.00	2.9274
2000.00	2.87248
2005.00	2.81238
2010.00	2.70203
2015.00	2.59845
2020.00	2.44398
2025.00	2.29927
2030.00	2.12346
2035.00	1.92749
2040.00	1.74115
2045.00	1.5528
2050.00	1.34981
2055.00	1.1066
2060.00	0.864208
2065.00	0.608319
2070.00	0.354522
2075.00	0.10332
2080.00	-0.151957
2085.00	-0.399507
2090.00	-0.688522
2095.00	-0.958605
2100.00	-1.26149
2105.00	-1.51344
2110.00	-1.78719
2115.00	-2.04353
2120.00	-2.26356
2125.00	-2.51
2130.00	-2.76171
2135.00	-3.00676
2140.00	-3.22374
2145.00	-3.48026
2150.00	-3.75741
2155.00	-4.02251
2160.00	-4.27036
2165.00	-4.53971
2170.00	-4.80775
2175.00	-5.05113
2180.00	-5.33924
2185.00	-5.57362
2190.00	-5.81944
2195.00	-6.09267
2200.00	-6.36705
2205.00	-6.58694
2210.00	-6.8354
2215.00	-7.07254
2220.00	-7.30376
2225.00	-7.53109
2230.00	-7.76701
2235.00	-7.98789
2240.00	-8.23866
2245.00	-8.45367
2250.00	-8.65359
2255.00	-8.84278
2260.00	-9.04224
2265.00	-9.22745
2270.00	-9.43258
2275.00	-9.64142
2280.00	-9.86284
2285.00	-10.0785
2290.00	-10.274
2295.00	-10.4571
2300.00	-10.666
2305.00	-10.8711
2310.00	-11.0685
2315.00	-11.2832
2320.00	-11.4537
2325.00	-11.6285
2330.00	-11.8157
2335.00	-11.982
2340.00	-12.1367
2345.00	-12.3065
2350.00	-12.4622
2355.00	-12.6187
2360.00	-12.7653
2365.00	-12.9442
2370.00	-13.0981
2375.00	-13.2587
2380.00	-13.4067
2385.00	-13.5478
2390.00	-13.6506
2395.00	-13.763
2400.00	-13.8877
2405.00	-14.0206
2410.00	-14.111
2415.00	-14.2401
2420.00	-14.3569
2425.00	-14.5276
2430.00	-14.6257
2435.00	-14.7339
2440.00	-14.8192
2445.00	-14.9379
2450.00	-15.0512
2455.00	-15.1425
2460.00	-15.2788
2465.00	-15.4143
2470.00	-15.5305
2475.00	-15.6465
2480.00	-15.7587
2485.00	-15.8419
2490.00	-15.9517
2495.00	-16.0562
2500.00	-16.1659
2505.00	-16.2297
2510.00	-16.3178
2515.00	-16.4177
2520.00	-16.497
2525.00	-16.6082
2530.00	-16.7004
2535.00	-16.8148
2540.00	-16.8956
2545.00	-16.9911
2550.00	-17.0949
2555.00	-17.194
2560.00	-17.3082
2565.00	-17.3696
2570.00	-17.5025
2575.00	-17.5921
2580.00	-17.6807
2585.00	-17.7718
2590.00	-17.836
2595.00	-17.8959
2600.00	-17.9654
2605.00	-18.0245
2610.00	-18.1075
2615.00	-18.1851
2620.00	-18.2244
2625.00	-18.2945
2630.00	-18.3413
2635.00	-18.4012
2640.00	-18.4609
2645.00	-18.5394
2650.00	-18.5852
2655.00	-18.6407
2660.00	-18.7113
2665.00	-18.742
2670.00	-18.7718
2675.00	-18.8364
2680.00	-18.8881
2685.00	-18.9282
2690.00	-18.9658
2695.00	-19.0515
2700.00	-19.1152
2705.00	-19.1867
2710.00	-19.2468
2715.00	-19.2789
2720.00	-19.3248
2725.00	-19.3896
2730.00	-19.4743
2735.00	-19.5063
2740.00	-19.5772
2745.00	-19.6082
2750.00	-19.6283
2755.00	-19.6236
2760.00	-19.6379
2765.00	-19.6429
2770.00	-19.6453
2775.00	-19.6268
2780.00	-19.5468
2785.00	-19.3729
2790.00	-19.1104
2795.00	-18.622
2800.00	-18.0508
2805.00	-17.3287
2810.00	-16.5073
2815.00	-15.57
2820.00	-14.6012
2825.00	-13.5747
2830.00	-12.5583
2835.00	-11.5645
2840.00	-10.6095
2845.00	-9.71236
2850.00	-8.87072
2855.00	-8.01497
2860.00	-7.19995
2865.00	-6.44435
2870.00	-5.69382
2875.00	-4.99413
2880.00	-4.33807
2885.00	-3.71059
2890.00	-3.11025
2895.00	-2.5436
2900.00	-1.99303
2905.00	-1.51531
2910.00	-1.03339
2915.00	-0.572603
2920.00	-0.125853
2925.00	0.297584
2930.00	0.667997
2935.00	1.02629
2940.00	1.3103
2945.00	1.60223
2950.00	1.85713
2955.00	2.07728
2960.00	2.26617
2965.00	2.44471
2970.00	2.56979
2975.00	2.68379
2980.00	2.76502
2985.00	2.80253
2990.00	2.82063
2995.00	2.81555
3000.00	2.7825
3005.00	2.72499
3010.00	2.64545
3015.00	2.5226
3020.00	2.36077
3025.00	2.21157
3030.00	2.05521
3035.00	1.90594
3040.00	1.72816
3045.00	1.51689
3050.00	1.24629
3055.00	0.992782
3060.00	0.764623
3065.00	0.532935
3070.00	0.279556
3075.00	0.00523149
3080.00	-0.225283
3085.00	-0.496831
3090.00	-0.74692
3095.00	-1.00974
3100.00	-1.28117
3105.00	-1.54468
3110.00	-1.80533
3115.00	-2.09831
3120.00	-2.33493
3125.00	-2.5835
3130.00	-2.85918
3135.00	-3.15145
3140.00	-3.43229
3145.00	-3.71922
3150.00	-3.97746
3155.00	-4.25402
3160.00	-4.51076
3165.00	-4.76105
3170.00	-5.04114
3175.00	-5.28254
3180.00	-5.53754
3185.00	-5.81902
3190.00	-6.08944
3195.00	-6.36628
3200.00	-6.61473
3205.00	-6.84688
3210.00	-7.08714
3215.00	-7.35963
3220.00	-7.57781
3225.00	-7.82544
3230.00	-8.07679
3235.00	-8.30016
3240.00	-8.50119
3245.00	-8.72056
3250.00	-8.95574
3255.00	-9.19375
3260.00	-9.40012
3265.00	-9.5709
3270.00	-9.75309
3275.00	-9.96904
3280.00	-10.1776
3285.00	-10.3817
3290.00	-10.574
3295.00	-10.7577
3300.00	-10.9166
3305.00	-11.0967
3310.00	-11.258
3315.00	-11.4331
3320.00	-11.6107
3325.00	-11.7818
3330.00	-11.9751
3335.00	-12.1205
3340.00	-12.2513
3345.00	-12.4147
3350.00	-12.5938
3355.00	-12.7571
3360.00	-12.9332
3365.00	-13.1039
3370.00	-13.2582
3375.00	-13.4177
3380.00	-13.5705
3385.00	-13.681
3390.00	-13.8317
3395.00	-13.9865
3400.00	-14.1245
3405.00	-14.2814
3410.00	-14.4048
3415.00	-14.5479
3420.00	-14.6433
3425.00	-14.7568
3430.00	-14.8918
3435.00	-15.0232
3440.00	-15.1544
3445.00	-15.2645
3450.00	-15.3879
3455.00	-15.5317
3460.00	-15.6141
3465.00	-15.6882
3470.00	-15.7721
3475.00	-15.8732
3480.00	-16.0012
3485.00	-16.1328
3490.00	-16.2348
3495.00	-16.3309
3500.00	-16.4082
3505.00	-16.4834
3510.00	-16.566
3515.00	-16.6176
3520.00	-16.694
3525.00	-16.7762
3530.00	-16.8759
3535.00	-16.9549
3540.00	-17.0203
3545.00	-17.1012
3550.00	-17.1641
3555.00	-17.2777
3560.00	-17.3749
3565.00	-17.4759
3570.00	-17.554
3575.00	-17.6414
3580.00	-17.7086
3585.00	-17.814
3590.00	-17.9074
3595.00	-17.9887
3600.00	-18.071
3605.00	-18.1224
3610.00	-18.1679
3615.00	-18.2807
3620.00	-18.3517
3625.00	-18.4106
3630.00	-18.4806
3635.00	-18.5359
3640.00	-18.6255
3645.00	-18.6947
3650.00	-18.7506
3655.00	-18.8223
3660.00	-18.8953
3665.00	-18.9582
3670.00	-19.0419
3675.00	-19.0887
3680.00	-19.1494
3685.00	-19.2488
3690.00	-19.312
3695.00	-19.3774
3700.00	-19.4384
3705.00	-19.4648
3710.00	-19.5191
3715.00	-19.578
3720.00	-19.6353
3725.00	-19.6819
3730.00	-19.7096
3735.00	-19.7252
3740.00	-19.7628
3745.00	-19.7881
3750.00	-19.8002
3755.00	-19.8018
3760.00	-19.804
3765.00	-19.8116
3770.00	-19.8313
3775.00	-19.7963
3780.00	-19.7321
3785.00	-19.5953
3790.00	-19.267
3795.00	-18.7794
3800.00	-18.2301
3805.00	-17.5129
3810.00	-16.7272
3815.00	-15.8135
3820.00	-14.8217
3825.00	-13.7931
3830.00	-12.7912
3835.00	-11.8083
3840.00	-10.8375
3845.00	-9.9275
3850.00	-9.03088
3855.00	-8.19899
3860.00	-7.41327
3865.00	-6.65414
3870.00	-5.95526
3875.00	-5.26361
3880.00	-4.59769
3885.00	-3.95706
3890.00	-3.34774
3895.00	-2.76161
3900.00	-2.21345
3905.00	-1.7023
3910.00	-1.22233
3915.00	-0.766145
3920.00	-0.314281
3925.00	0.108773
3930.00	0.49237
3935.00	0.839032
3940.00	1.16598
3945.00	1.46166
3950.00	1.7413
3955.00	1.99796
3960.00	2.18409
3965.00	2.34734
3970.00	2.49213
3975.00	2.59182
3980.00	2.62529
3985.00	2.67036
3990.00	2.63617
3995.00	2.60041
4000.00	2.53475
4005.00	2.49133
4010.00	2.38318
4015.00	2.26378
4020.00	2.13709
4025.00	2.00313
4030.00	1.85123
4035.00	1.66753
4040.00	1.44453
4045.00	1.23742
4050.00	1.05671
4055.00	0.822159
4060.00	0.5719
4065.00	0.348803
4070.00	0.112413
4075.00	-0.145909
4080.00	-0.39264
4085.00	-0.67807
4090.00	-0.937093
4095.00	-1.2051
4100.00	-1.47693
4105.00	-1.74507
4110.00	-2.0277
4115.00	-2.29844
4120.00	-2.57629
4125.00	-2.86124
4130.00	-3.11983
4135.00	-3.37464
4140.00	-3.59115
4145.00	-3.87217
4150.00	-4.14502
4155.00	-4.41978
4160.00	-4.64855
4165.00	-4.90714
4170.00	-5.2011
4175.00	-5.45285
4180.00	-5.72001
4185.00	-5.98039
4190.00	-6.23681
4195.00	-6.47186
4200.00	-6.68554
4205.00	-6.91203
4210.00	-7.16714
4215.00	-7.42522
4220.00	-7.63186
4225.00	-7.86625
4230.00	-8.10497
4235.00	-8.34332
4240.00	-8.55926
4245.00	-8.76856
4250.00	-8.98968
4255.00	-9.19296
4260.00	-9.44499
4265.00	-9.6419
4270.00	-9.84974
4275.00	-10.0283
4280.00	-10.2601
4285.00	-10.461
4290.00	-10.6375
4295.00	-10.8255
4300.00	-10.989
4305.00	-11.1312
4310.00	-11.3048
4315.00	-11.4809
4320.00	-11.6736
4325.00	-11.8584
4330.00	-12.071
4335.00	-12.2318
4340.00	-12.4092
4345.00	-12.5803
4350.00	-12.7627
4355.00	-12.9319
4360.00	-13.0913
4365.00	-13.2532
4370.00	-13.389
4375.00	-13.5127
4380.00	-13.6539
4385.00	-13.798
4390.00	-13.9164
4395.00	-14.0585
4400.00	-14.1942
4405.00	-14.3014
4410.00	-14.4285
4415.00	-14.5835
4420.00	-14.6959
4425.00	-14.7964
4430.00	-14.936
4435.00	-15.0537
4440.00	-15.1868
4445.00	-15.3108
4450.00	-15.4352
4455.00	-15.5216
4460.00	-15.6064
4465.00	-15.6835
4470.00	-15.7963
4475.00	-15.9021
4480.00	-16.013
4485.00	-16.1248
4490.00	-16.2085
4495.00	-16.3193
4500.00	-16.4134
4505.00	-16.5123
4510.00	-16.6084
4515.00	-16.7391
4520.00	-16.8168
4525.00	-16.9024
4530.00	-17.0101
4535.00	-17.127
4540.00	-17.2293
4545.00	-17.31
4550.00	-17.3769
4555.00	-17.4677
4560.00	-17.5445
4565.00	-17.6407
4570.00	-17.7372
4575.00	-17.8333
4580.00	-17.9013
4585.00	-17.971
4590.00	-18.0758
4595.00	-18.1423
4600.00	-18.2036
4605.00	-18.3037
4610.00	-18.3958
4615.00	-18.4774
4620.00	-18.5244
4625.00	-18.5923
4630.00	-18.6713
4635.00	-18.7459
4640.00	-18.8117
4645.00	-18.8459
4650.00	-18.8874
4655.00	-18.9881
4660.00	-19.0432
4665.00	-19.107
4670.00	-19.1644
4675.00	-19.2068
4680.00	-19.2642
4685.00	-19.3123
4690.00	-19.3498
4695.00	-19.4228
4700.00	-19.48
4705.00	-19.5635
4710.00	-19.6293
4715.00	-19.6523
4720.00	-19.6822
4725.00	-19.7277
4730.00	-19.807
4735.00	-19.8393
4740.00	-19.8854
4745.00	-19.8771
4750.00	-19.8347
4755.00	-19.8642
4760.00	-19.8615
4765.00	-19.8976
4770.00	-19.9065
4775.00	-19.8904
4780.00	-19.846
4785.00	-19.6899
4790.00	-19.4134
4795.00	-18.9525
4800.00	-18.3838
4805.00	-17.7025
4810.00	-16.8963
4815.00	-16.0085
4820.00	-14.9979
4825.00	-13.993
4830.00	-12.9896
4835.00	-12.0175
4840.00	-11.0621
4845.00	-10.1538
4850.00	-9.2901
4855.00	-8.47075
4860.00	-7.69772
4865.00	-6.9543
4870.00	-6.2311
4875.00	-5.53393
4880.00	-4.87017
4885.00	-4.24146
4890.00	-3.63503
4895.00	-3.05364
4900.00	-2.5076
4905.00	-2.00193
4910.00	-1.48772
4915.00	-1.06339
4920.00	-0.608858
4925.00	-0.191948
4930.00	0.183271
4935.00	0.515271
4940.00	0.863915
4945.00	1.14921
4950.00	1.4366
4955.00	1.64113
4960.00	1.87007
4965.00	2.04763
4970.00	2.17254
4975.00	2.2394
4980.00	2.29173
4985.00	2.32744
4990.00	2.29905
4995.00	2.29273
5000.00	2.27066
5005.00	2.19099
5010.00	2.09009
5015.00	1.95086
5020.00	1.83766
5025.00	1.70659
5030.00	1.56797
5035.00	1.35635
5040.00	1.1431
5045.00	0.949752
5050.00	0.705246
5055.00	0.501569
5060.00	0.285505
5065.00	0.0283868
5070.00	-0.194475
5075.00	-0.449166
5080.00	-0.701885
5085.00	-0.944998
5090.00	-1.19442
5095.00	-1.42815
5100.00	-1.71541
5105.00	-2.00243
5110.00	-2.27712
5115.00	-2.54144
5120.00	-2.81706
5125.00	-3.06725
5130.00	-3.3323
5135.00	-3.59933
5140.00	-3.8603
5145.00	-4.10372
5150.00	-4.35484
5155.00	-4.63781
5160.00	-4.89534
5165.00	-5.15773
5170.00	-5.42805
5175.00	-5.69983
5180.00	-5.94799
5185.00	-6.22189
5190.00	-6.50187
5195.00	-6.74744
5200.00	-6.97272
5205.00	-7.19328
5210.00	-7.45017
5215.00	-7.68707
5220.00	-7.91665
5225.00	-8.14108
5230.00	-8.38792
5235.00	-8.61435
5240.00	-8.84876
5245.00	-9.07254
5250.00	-9.2533
5255.00	-9.48433
5260.00	-9.71505
5265.00	-9.93124
5270.00	-10.1301
5275.00	-10.3475
5280.00	-10.5702
5285.00	-10.7244
5290.00	-10.8838
5295.00	-11.0493
5300.00	-11.2268
5305.00	-11.4143
5310.00	-11.6058
5315.00	-11.7504
5320.00	-11.9211
5325.00	-12.0926
5330.00	-12.2398
5335.00	-12.395
5340.00	-12.5761
5345.00	-12.7454
5350.00	-12.8921
5355.00	-13.042
5360.00	-13.1975
5365.00	-13.3581
5370.00	-13.5147
5375.00	-13.6379
5380.00	-13.7559
5385.00	-13.892
5390.00	-14.0515
5395.00	-14.2121
5400.00	-14.3353
5405.00	-14.4626
5410.00	-14.5857
5415.00	-14.7243
5420.00	-14.8155
5425.00	-14.941
5430.00	-15.0519
5435.00	-15.1851
5440.00	-15.3292
5445.00	-15.4803
5450.00	-15.6013
5455.00	-15.7494
5460.00	-15.867
5465.00	-15.9928
5470.00	-16.1003
5475.00	-16.2013
5480.00	-16.3157
5485.00	-16.423
5490.00	-16.5266
5495.00	-16.5878
5500.00	-16.6949
5505.00	-16.7664
5510.00	-16.8713
5515.00	-16.9522
5520.00	-17.0307
5525.00	-17.1262
5530.00	-17.2087
5535.00	-17.3292
5540.00	-17.3835
5545.00	-17.4837
5550.00	-17.5809
5555.00	-17.6948
5560.00	-17.8016
5565.00	-17.8784
5570.00	-17.9633
5575.00	-18.0268
5580.00	-18.1303
5585.00	-18.1857
5590.00	-18.2619
5595.00	-18.3447
5600.00	-18.4313
5605.00	-18.5022
5610.00	-18.5666
5615.00	-18.6225
5620.00	-18.6907
5625.00	-18.7669
5630.00	-18.832
5635.00	-18.877
5640.00	-18.9125
5645.00	-18.9823
5650.00	-19.0294
5655.00	-19.0639
5660.00	-19.1149
5665.00	-19.1865
5670.00	-19.258
5675.00	-19.3103
5680.00	-19.3744
5685.00	-19.4307
5690.00	-19.4614
5695.00	-19.5211
5700.00	-19.5713
5705.00	-19.6043
5710.00	-19.6796
5715.00	-19.7432
5720.00	-19.8281
5725.00	-19.8953
5730.00	-19.9486
5735.00	-19.9674
5740.00	-20.0157
5745.00	-20.042
5750.00	-20.0636
5755.00	-20.0951
5760.00	-20.1014
5765.00	-20.0928
5770.00	-20.0844
5775.00	-20.0718
5780.00	-20.0078
5785.00	-19.8114
5790.00	-19.5185
5795.00	-19.089
5800.00	-18.5458
5805.00	-17.8519
5810.00	-17.0415
5815.00	-16.164
5820.00	-15.1842
5825.00	-14.1492
5830.00	-13.1388
5835.00	-12.1375
5840.00	-11.1801
5845.00	-10.2928
5850.00	-9.42299
5855.00	-8.58394
5860.00	-7.79532
5865.00	-7.02362
5870.00	-6.30773
5875.00	-5.62996
5880.00	-4.95375
5885.00	-4.30172
5890.00	-3.70493
5895.00	-3.1664
5900.00	-2.6575
5905.00	-2.15464
5910.00	-1.64368
5915.00	-1.1952
5920.00	-0.759533
5925.00	-0.390928
5930.00	0.00917355
5935.00	0.327254
5940.00	0.661945
5945.00	0.942518
5950.00	1.23135
5955.00	1.48204
5960.00	1.63859
5965.00	1.78447
5970.00	1.93072
5975.00	2.02318
5980.00	2.09358
5985.00	2.14981
5990.00	2.17408
5995.00	2.17242
6000.00	2.11966
6005.00	2.05011
6010.00	1.95404
6015.00	1.83482
6020.00	1.69905
6025.00	1.53626
6030.00	1.34205
6035.00	1.15159
6040.00	0.939596
6045.00	0.711771
6050.00	0.481095
6055.00	0.241445
6060.00	0.0129426
6065.00	-0.211223
6070.00	-0.452134
6075.00	-0.707405
6080.00	-0.952814
6085.00	-1.22424
6090.00	-1.5148
6095.00	-1.80194
6100.00	-2.06963
6105.00	-2.35113
6110.00	-2.63154
6115.00	-2.9131
6120.00	-3.19143
6125.00	-3.44406
6130.00	-3.717
6135.00	-3.95624
6140.00	-4.24062
6145.00	-4.54854
6150.00	-4.80431
6155.00	-5.06584
6160.00	-5.32684
6165.00	-5.56815
6170.00	-5.81951
6175.00	-6.05784
6180.00	-6.31363
6185.00	-6.54954
6190.00	-6.764
6195.00	-6.98692
6200.00	-7.23311
6205.00	-7.49812
6210.00	-7.76227
6215.00	-7.97436
6220.00	-8.21296
6225.00	-8.47469
6230.00	-8.71309
6235.00	-8.94403
6240.00	-9.19959
6245.00	-9.39897
6250.00	-9.60048
6255.00	-9.84878
6260.00	-10.053
6265.00	-10.2489
6270.00	-10.4317
6275.00	-10.6118
6280.00	-10.7825
6285.00	-10.9596
6290.00	-11.1702
6295.00	-11.3513
6300.00	-11.5235
6305.00	-11.6905
6310.00	-11.89
6315.00	-12.0753
6320.00	-12.2555
6325.00	-12.4057
6330.00	-12.5643
6335.00	-12.7369
6340.00	-12.9023
6345.00	-13.0582
6350.00	-13.2121
6355.00	-13.342
6360.00	-13.5117
6365.00	-13.6622
6370.00	-13.7828
6375.00	-13.9539
6380.00	-14.0937
6385.00	-14.2437
6390.00	-14.383
6395.00	-14.5212
6400.00	-14.6477
6405.00	-14.7572
6410.00	-14.8957
6415.00	-15.0275
6420.00	-15.1617
6425.00	-15.3089
6430.00	-15.42
6435.00	-15.505
6440.00	-15.6193
6445.00	-15.7542
6450.00	-15.8392
6455.00	-15.9507
6460.00	-16.0382
6465.00	-16.1397
6470.00	-16.2511
6475.00	-16.3399
6480.00	-16.4618
6485.00	-16.563
6490.00	-16.6718
6495.00	-16.7883
6500.00	-16.8896
6505.00	-17.0207
6510.00	-17.1072
6515.00	-17.2058
6520.00	-17.3102
6525.00	-17.4099
6530.00	-17.4782
6535.00	-17.5717
6540.00	-17.668
6545.00	-17.7319
6550.00	-17.8093
6555.00	-17.8648
6560.00	-17.956
6565.00	-18.0402
6570.00	-18.1202
6575.00	-18.1823
6580.00	-18.2382
6585.00	-18.297
6590.00	-18.3621
6595.00	-18.4342
6600.00	-18.4855
6605.00	-18.5502
6610.00	-18.6042
6615.00	-18.6969
6620.00	-18.7398
6625.00	-18.7948
6630.00	-18.8756
6635.00	-18.9404
6640.00	-19.0116
6645.00	-19.075
6650.00	-19.1299
6655.00	-19.1921
6660.00	-19.261
6665.00	-19.3464
6670.00	-19.3849
6675.00	-19.4373
6680.00	-19.473
6685.00	-19.5109
6690.00	-19.5699
6695.00	-19.6209
6700.00	-19.6988
6705.00	-19.7547
6710.00	-19.7894
6715.00	-19.8533
6720.00	-19.9187
6725.00	-19.964
6730.00	-20.0133
6735.00	-20.0548
6740.00	-20.0623
6745.00	-20.1296
6750.00	-20.1766
6755.00	-20.2153
6760.00	-20.2146
6765.00	-20.1904
6770.00	-20.2135
6775.00	-20.1702
6780.00	-20.0864
6785.00	-19.9134
6790.00	-19.5947
6795.00	-19.1362
6800.00	-18.5798
6805.00	-17.8838
6810.00	-17.1144
6815.00	-16.2232
6820.00	-15.2603
6825.00	-14.2533
6830.00	-13.2552
6835.00	-12.2636
6840.00	-11.3079
6845.00	-10.4078
6850.00	-9.49873
6855.00	-8.63359
6860.00	-7.83716
6865.00	-7.10756
6870.00	-6.37117
6875.00	-5.66997
6880.00	-5.004
6885.00	-4.3797
6890.00	-3.78935
6895.00	-3.22956
6900.00	-2.68444
6905.00	-2.16821
6910.00	-1.68437
6915.00	-1.24678
6920.00	-0.840128
6925.00	-0.416468
6930.00	-0.0401589
6935.00	0.294247
6940.00	0.665706
6945.00	0.927389
6950.00	1.18996
6955.00	1.40563
6960.00	1.61967
6965.00	1.79806
6970.00	1.93939
6975.00	2.06017
6980.00	2.09198
6985.00	2.11348
6990.00	2.12002
6995.00	2.11807
7000.00	2.06505
7005.00	1.98743
7010.00	1.93537
7015.00	1.82087
7020.00	1.72352
7025.00	1.57253
7030.00	1.40032
7035.00	1.19407
7040.00	0.974974
7045.00	0.745035
7050.00	0.522426
7055.00	0.290035
7060.00	0.0652184
7065.00	-0.203337
7070.00	-0.467823
7075.00	-0.714404
7080.00	-0.96837
7085.00	-1.21047
7090.00	-1.49885
7095.00	-1.75483
7100.00	-2.00586
7105.00	-2.26526
7110.00	-2.56067
7115.00	-2.83151
7120.00	-3.1002
7125.00	-3.347
7130.00	-3.61042
7135.00	-3.87171
7140.00	-4.16739
7145.00	-4.4271
7150.00	-4.65514
7155.00	-4.87248
7160.00	-5.16492
7165.00	-5.45589
7170.00	-5.72061
7175.00	-5.98165
7180.00	-6.23723
7185.00	-6.50001
7190.00	-6.75715
7195.00	-6.98788
7200.00	-7.23611
7205.00	-7.49584
7210.00	-7.7182
7215.00	-7.97102
7220.00	-8.21564
7225.00	-8.42441
7230.00	-8.66357
7235.00	-8.91228
7240.00	-9.14253
7245.00	-9.36328
7250.00	-9.5705
7255.00	-9.75344
7260.00	-9.95297
7265.00	-10.176
7270.00	-10.3824
7275.00	-10.5796
7280.00	-10.7591
7285.00	-10.955
7290.00	-11.1454
7295.00	-11.3439
7300.00	-11.5339
7305.00	-11.7135
7310.00	-11.8907
7315.00	-12.051
7320.00	-12.2223
7325.00	-12.3807
7330.00	-12.5468
7335.00	-12.7347
7340.00	-12.9153
7345.00	-13.0728
7350.00	-13.2337
7355.00	-13.3757
7360.00	-13.4936
7365.00	-13.6687
7370.00	-13.8207
7375.00	-13.9666
7380.00	-14.113
7385.00	-14.2497
7390.00	-14.4005
7395.00	-14.5326
7400.00	-14.6879
7405.00	-14.8255
7410.00	-14.9429
7415.00	-15.0842
7420.00	-15.2035
7425.00	-15.328
7430.00	-15.4493
7435.00	-15.5606
7440.00	-15.6978
7445.00	-15.8056
7450.00	-15.9147
7455.00	-16.0371
7460.00	-16.1181
7465.00	-16.2288
7470.00	-16.3297
7475.00	-16.4285
7480.00	-16.5223
7485.00	-16.6139
7490.00	-16.6999
7495.00	-16.81
7500.00	-16.9098
7505.00	-17.0054
7510.00	-17.1092
7515.00	-17.1919
7520.00	-17.2884
7525.00	-17.4002
7530.00	-17.5158
7535.00	-17.6084
7540.00	-17.7295
7545.00	-17.8285
7550.00	-17.8906
7555.00	-17.9636
7560.00	-18.0684
7565.00	-18.1385
7570.00	-18.2287
7575.00	-18.2998
7580.00	-18.3646
7585.00	-18.4457
7590.00	-18.5051
7595.00	-18.5572
7600.00	-18.6098
7605.00	-18.6934
7610.00	-18.7616
7615.00	-18.8343
7620.00	-18.9033
7625.00	-18.9754
7630.00	-19.0552
7635.00	-19.122
7640.00	-19.1929
7645.00	-19.2367
7650.00	-19.2754
7655.00	-19.3345
7660.00	-19.4026
7665.00	-19.4675
7670.00	-19.5373
7675.00	-19.5986
7680.00	-19.6304
7685.00	-19.6917
7690.00	-19.7753
7695.00	-19.798
7700.00	-19.8852
7705.00	-19.9204
7710.00	-19.9997
7715.00	-20.0718
7720.00	-20.1252
7725.00	-20.1947
7730.00	-20.2537
7735.00	-20.3104
7740.00	-20.3507
7745.00	-20.3955
7750.00	-20.443
7755.00	-20.4501
7760.00	-20.4387
7765.00	-20.3985
7770.00	-20.3773
7775.00	-20.3184
7780.00	-20.2297
7785.00	-20.0538
7790.00	-19.7609
7795.00	-19.3499
7800.00	-18.802
7805.00	-18.1173
7810.00	-17.3288
7815.00	-16.4148
7820.00	-15.4198
7825.00	-14.3884
7830.00	-13.3867
7835.00	-12.4055
7840.00	-11.4633
7845.00	-10.5669
7850.00	-9.71671
7855.00	-8.89528
7860.00	-8.05631
7865.00	-7.25566
7870.00	-6.50944
7875.00	-5.80367
7880.00	-5.12433
7885.00	-4.50438
7890.00	-3.90014
7895.00	-3.28227
7900.00	-2.73758
7905.00	-2.20464
7910.00	-1.72285
7915.00	-1.27073
7920.00	-0.818963
7925.00	-0.416645
7930.00	-0.0424544
7935.00	0.304286
7940.00	0.622049
7945.00	0.932245
7950.00	1.19291
7955.00	1.43676
7960.00	1.60852
7965.00	1.80298
7970.00	1.91534
7975.00	2.04066
7980.00	2.08368
7985.00	2.11171
7990.00	2.11131
7995.00	2.07107
8000.00	1.9964
8005.00	1.91496
8010.00	1.80677
8015.00	1.6916
8020.00	1.52885
8025.00	1.36315
8030.00	1.21117
8035.00	1.02312
8040.00	0.818274
8045.00	0.613262
8050.00	0.399558
8055.00	0.148124
8060.00	-0.0867116
8065.00	-0.341498
8070.00	-0.571518
8075.00	-0.852589
8080.00	-1.0906
8085.00	-1.3397
8090.00	-1.61373
8095.00	-1.86321
8100.00	-2.13047
8105.00	-2.37811
8110.00	-2.6366
8115.00	-2.89131
8120.00	-3.1234
8125.00	-3.39707
8130.00	-3.69679
8135.00	-4.00355
8140.00	-4.27679
8145.00	-4.53197
8150.00	-4.78584
8155.00	-5.04493
8160.00	-5.32797
8165.00	-5.58412
8170.00	-5.83887
8175.00	-6.11869
8180.00	-6.35701
8185.00	-6.63059
8190.00	-6.84976
8195.00	-7.09899
8200.00	-7.34466
8205.00	-7.55437
8210.00	-7.80577
8215.00	-8.02491
8220.00	-8.26557
8225.00	-8.4964
8230.00	-8.7426
8235.00	-8.96703
8240.00	-9.1975
8245.00	-9.4213
8250.00	-9.61773
8255.00	-9.82586
8260.00	-10.0117
8265.00	-10.2032
8270.00	-10.3863
8275.00	-10.5717
8280.00	-10.7592
8285.00	-10.9713
8290.00	-11.1765
8295.00	-11.3712
8300.00	-11.5414
8305.00	-11.7031
8310.00	-11.8871
8315.00	-12.0784
8320.00	-12.2597
8325.00	-12.4393
8330.00	-12.6409
8335.00	-12.7767
8340.00	-12.9345
8345.00	-13.0694
8350.00	-13.2478
8355.00	-13.3813
8360.00	-13.5684
8365.00	-13.7417
8370.00	-13.9006
8375.00	-14.0478
8380.00	-14.191
8385.00	-14.3078
8390.00	-14.4407
8395.00	-14.5852
8400.00	-14.7445
8405.00	-14.8899
8410.00	-15.0102
8415.00	-15.1817
8420.00	-15.2756
8425.00	-15.3822
8430.00	-15.4974
8435.00	-15.6181
8440.00	-15.7218
8445.00	-15.8315
8450.00	-15.9209
8455.00	-16.0121
8460.00	-16.1049
8465.00	-16.1819
8470.00	-16.2848
8475.00	-16.3944
8480.00	-16.5101
8485.00	-16.6158
8490.00	-16.7151
8495.00	-16.8166
8500.00	-16.8894
8505.00	-17.0034
8510.00	-17.0896
8515.00	-17.192
8520.00	-17.2416
8525.00	-17.316
8530.00	-17.3952
8535.00	-17.5276
8540.00	-17.6205
8545.00	-17.7383
8550.00	-17.825
8555.00	-17.901
8560.00	-17.9871
8565.00	-18.0739
8570.00	-18.1456
8575.00	-18.193
8580.00	-18.2842
8585.00	-18.3861
8590.00	-18.4622
8595.00	-18.552
8600.00	-18.6101
8605.00	-18.7086
8610.00	-18.761
8615.00	-18.7982
8620.00	-18.8452
8625.00	-18.9088
8630.00	-18.9882
8635.00	-19.0397
8640.00	-19.0952
8645.00	-19.1367
8650.00	-19.2296
8655.00	-19.2655
8660.00	-19.3434
8665.00	-19.3793
8670.00	-19.4415
8675.00	-19.5089
8680.00	-19.5802
8685.00	-19.6508
8690.00	-19.7186
8695.00	-19.7889
8700.00	-19.8507
8705.00	-19.9477
8710.00	-20.0179
8715.00	-20.0803
8720.00	-20.1572
8725.00	-20.2035
8730.00	-20.2524
8735.00	-20.3106
8740.00	-20.3559
8745.00	-20.3688
8750.00	-20.3841
8755.00	-20.4249
8760.00	-20.4459
8765.00	-20.4299
8770.00	-20.4341
8775.00	-20.4293
8780.00	-20.3494
8785.00	-20.2271
8790.00	-19.914
8795.00	-19.4635
8800.00	-18.8857
8805.00	-18.162
8810.00	-17.3156
8815.00	-16.4193
8820.00	-15.4111
8825.00	-14.394
8830.00	-13.3812
8835.00	-12.3777
8840.00	-11.4247
8845.00	-10.4909
8850.00	-9.65187
8855.00	-8.80844
8860.00	-8.04081
8865.00	-7.30722
8870.00	-6.60925
8875.00	-5.92056
8880.00	-5.24662
8885.00	-4.60304
8890.00	-4.00104
8895.00	-3.41224
8900.00	-2.8453
8905.00	-2.33007
8910.00	-1.84215
8915.00	-1.35175
8920.00	-0.895443
8925.00	-0.515383
8930.00	-0.12491
8935.00	0.237909
8940.00	0.579399
8945.00	0.861818
8950.00	1.13522
8955.00	1.37487
8960.00	1.55781
8965.00	1.74595
8970.00	1.89747
8975.00	2.01462
8980.00	2.05881
8985.00	2.09645
8990.00	2.08333
8995.00	2.04375
9000.00	1.96256
9005.00	1.90231
9010.00	1.82244
9015.00	1.69147
9020.00	1.57359
9025.00	1.41267
9030.00	1.23437
9035.00	1.05326
9040.00	0.842552
9045.00	0.597374
9050.00	0.403059
9055.00	0.150563
9060.00	-0.0887882
9065.00	-0.346215
9070.00	-0.63344
9075.00	-0.906894
9080.00	-1.12737
9085.00	-1.41552
9090.00	-1.69906
9095.00	-1.96065
9100.00	-2.23596
9105.00	-2.51934
9110.00	-2.77154
9115.00	-3.05762
9120.00	-3.34784
9125.00	-3.6774
9130.00	-3.93412
9135.00	-4.21929
9140.00	-4.48093
9145.00	-4.71142
9150.00	-4.99433
9155.00	-5.24469
9160.00	-5.47285
9165.00	-5.69458
9170.00	-5.94469
9175.00	-6.20183
9180.00	-6.46316
9185.00	-6.72613
9190.00	-6.97633
9195.00	-7.20721
9200.00	-7.42497
9205.00	-7.66652
9210.00	-7.86612
9215.00	-8.09204
9220.00	-8.32385
9225.00	-8.52607
9230.00	-8.76147
9235.00	-9.00609
9240.00	-9.2889
9245.00	-9.52991
9250.00	-9.73043
9255.00	-9.98781
9260.00	-10.1739
9265.00	-10.3705
9270.00	-10.5482
9275.00	-10.7409
9280.00	-10.9222
9285.00	-11.1138
9290.00	-11.3019
9295.00	-11.4925
9300.00	-11.6634
9305.00	-11.8628
9310.00	-12.0444
9315.00	-12.1928
9320.00	-12.3471
9325.00	-12.5066
9330.00	-12.6771
9335.00	-12.8421
9340.00	-13.0147
9345.00	-13.1865
9350.00	-13.3282
9355.00	-13.4708
9360.00	-13.5841
9365.00	-13.7288
9370.00	-13.8327
9375.00	-14.0209
9380.00	-14.1611
9385.00	-14.3251
9390.00	-14.4947
9395.00	-14.668
9400.00	-14.814
9405.00	-14.9596
9410.00	-15.1092
9415.00	-15.2374
9420.00	-15.3806
9425.00	-15.4952
9430.00	-15.6353
9435.00	-15.7622
9440.00	-15.8493
9445.00	-15.9341
9450.00	-16.0731
9455.00	-16.1555
9460.00	-16.2254
9465.00	-16.3331
9470.00	-16.4244
9475.00	-16.5379
9480.00	-16.6435
9485.00	-16.7529
9490.00	-16.8406
9495.00	-16.9338
9500.00	-17.0099
9505.00	-17.1061
9510.00	-17.207
9515.00	-17.3162
9520.00	-17.4117
9525.00	-17.5041
9530.00	-17.6207
9535.00	-17.7135
9540.00	-17.7785
9545.00	-17.8861
9550.00	-17.9524
9555.00	-18.0235
9560.00	-18.1123
9565.00	-18.2322
9570.00	-18.3065
9575.00	-18.3884
9580.00	-18.517
9585.00	-18.5807
9590.00	-18.6281
9595.00	-18.6849
9600.00	-18.7554
9605.00	-18.8529
9610.00	-18.9272
9615.00	-18.9698
9620.00	-19.0359
9625.00	-19.1104
9630.00	-19.1653
9635.00	-19.2383
9640.00	-19.2711
9645.00	-19.3221
9650.00	-19.3687
9655.00	-19.412
9660.00	-19.4745
9665.00	-19.5236
9670.00	-19.5899
9675.00	-19.6624
9680.00	-19.7191
9685.00	-19.7993
9690.00	-19.863
9695.00	-19.9138
9700.00	-19.9788
9705.00	-20.0288
9710.00	-20.0688
9715.00	-20.1311
9720.00	-20.1559
9725.00	-20.2145
9730.00	-20.2309
9735.00	-20.2742
9740.00	-20.3017
9745.00	-20.3308
9750.00	-20.3335
9755.00	-20.3273
9760.00	-20.336
9765.00	-20.3474
9770.00	-20.342
9775.00	-20.3336
9780.00	-20.242
9785.00	-20.067
9790.00	-19.7628
9795.00	-19.3224
9800.00	-18.7737
9805.00	-18.1018
9810.00	-17.2913
9815.00	-16.396
9820.00	-15.4457
9825.00	-14.4294
9830.00	-13.4351
9835.00	-12.4554
9840.00	-11.5211
9845.00	-10.6089
9850.00	-9.7239
9855.00	-8.87042
9860.00	-8.05529
9865.00	-7.28181
9870.00	-6.56929
9875.00	-5.87462
9880.00	-5.23162
9885.00	-4.59738
9890.00	-3.97102
9895.00	-3.42296
9900.00	-2.87916
9905.00	-2.37122
9910.00	-1.86779
9915.00	-1.41186
9920.00	-0.983005
9925.00	-0.607718
9930.00	-0.213708
9935.00	0.15087
9940.00	0.459053
9945.00	0.781989
9950.00	1.04344
9955.00	1.25667
[truncated: 56 more rows]
