# Supplementary material for: Abnormal developmental trajectory and vulnerability to cardiac arrhythmias in tetralogy of Fallot with DiGeorge syndrome
Source: Commun Biol. 2023 Sep 22;6:969. doi: 10.1038/s42003-023-05344-6 (PMC10516936; doi:10.1038/s42003-023-05344-6)
Supplement: Supplementary file 6 — Supplementary Data 3 [file 42003_2023_5344_MOESM6_ESM.zip › Supplementary Data3_CAS Measurement/Batch42/TOF-DG1_A2_4915/1A-wave.csv]

1A : V(t) = D'(t) / BackgroundImage *100
D'(t) = WaveFiltered Value( Pixel-Filter=(5 x 5) Tcnst-Filter=10)
average	1.00
frm num	2048
position	[79][88]
background	396.64
total pixel	25
time	value1
0.00	0
5.00	-0.101856
10.00	-0.215712
15.00	-0.403903
20.00	-0.53697
25.00	-0.665806
30.00	-0.779742
35.00	-0.866148
40.00	-0.923745
45.00	-0.986675
50.00	-1.04835
55.00	-1.07563
60.00	-1.11127
65.00	-1.15343
70.00	-1.1944
75.00	-1.25548
80.00	-1.32658
85.00	-1.37746
90.00	-1.38998
95.00	-1.40528
100.00	-1.4614
105.00	-1.47662
110.00	-1.51653
115.00	-1.52119
120.00	-1.55261
125.00	-1.56778
130.00	-1.58345
135.00	-1.54108
140.00	-1.5443
145.00	-1.56837
150.00	-1.58599
155.00	-1.5948
160.00	-1.62088
165.00	-1.65746
170.00	-1.63996
175.00	-1.63631
180.00	-1.62395
185.00	-1.62089
190.00	-1.64436
195.00	-1.67759
200.00	-1.70547
205.00	-1.67107
210.00	-1.66027
215.00	-1.59409
220.00	-1.60713
225.00	-1.61281
230.00	-1.61894
235.00	-1.6305
240.00	-1.65805
245.00	-1.63041
250.00	-1.6257
255.00	-1.6386
260.00	-1.59071
265.00	-1.60913
270.00	-1.56621
275.00	-1.52355
280.00	-1.52045
285.00	-1.53883
290.00	-1.49487
295.00	-1.49464
300.00	-1.5388
305.00	-1.53922
310.00	-1.54363
315.00	-1.56877
320.00	-1.56619
325.00	-1.53966
330.00	-1.51781
335.00	-1.52637
340.00	-1.49778
345.00	-1.4912
350.00	-1.49033
355.00	-1.49357
360.00	-1.42086
365.00	-1.39273
370.00	-1.37145
375.00	-1.38759
380.00	-1.38699
385.00	-1.35418
390.00	-1.33877
395.00	-1.36423
400.00	-1.37202
405.00	-1.37903
410.00	-1.37425
415.00	-1.3649
420.00	-1.33228
425.00	-1.32713
430.00	-1.31745
435.00	-1.30975
440.00	-1.28769
445.00	-1.26985
450.00	-1.30926
455.00	-1.31549
460.00	-1.2979
465.00	-1.28711
470.00	-1.30664
475.00	-1.2738
480.00	-1.27954
485.00	-1.32
490.00	-1.36751
495.00	-1.35782
500.00	-1.37029
505.00	-1.38049
510.00	-1.37153
515.00	-1.3796
520.00	-1.40803
525.00	-1.40741
530.00	-1.44618
535.00	-1.41451
540.00	-1.4334
545.00	-1.40906
550.00	-1.41136
555.00	-1.36099
560.00	-1.3691
565.00	-1.36631
570.00	-1.3749
575.00	-1.38465
580.00	-1.39947
585.00	-1.40273
590.00	-1.38448
595.00	-1.39024
600.00	-1.37829
605.00	-1.37358
610.00	-1.39455
615.00	-1.41947
620.00	-1.38745
625.00	-1.32333
630.00	-1.32916
635.00	-1.37474
640.00	-1.33206
645.00	-1.33702
650.00	-1.34955
655.00	-1.33762
660.00	-1.35917
665.00	-1.33519
670.00	-1.34689
675.00	-1.33423
680.00	-1.32888
685.00	-1.33214
690.00	-1.31893
695.00	-1.29696
700.00	-1.25097
705.00	-1.2247
710.00	-1.22325
715.00	-1.23102
720.00	-1.21985
725.00	-1.25015
730.00	-1.24615
735.00	-1.25364
740.00	-1.29367
745.00	-1.30246
750.00	-1.28012
755.00	-1.28019
760.00	-1.251
765.00	-1.24288
770.00	-1.22146
775.00	-1.19209
780.00	-1.19692
785.00	-1.11858
790.00	-1.01882
795.00	-0.961313
800.00	-0.84602
805.00	-0.684775
810.00	-0.54167
815.00	-0.453215
820.00	-0.332258
825.00	-0.261719
830.00	-0.163946
835.00	-0.106204
840.00	-0.0774308
845.00	-0.025315
850.00	0.010496
855.00	0.0326413
860.00	0.0858515
865.00	0.125673
870.00	0.16958
875.00	0.219181
880.00	0.213399
885.00	0.190042
890.00	0.153894
895.00	0.146572
900.00	0.153093
905.00	0.081309
910.00	0.0308223
915.00	0.0347994
920.00	0.0101416
925.00	0.0131613
930.00	0.0108367
935.00	-0.0356282
940.00	-0.0784551
945.00	-0.152296
950.00	-0.219761
955.00	-0.262327
960.00	-0.30467
965.00	-0.353872
970.00	-0.456646
975.00	-0.554184
980.00	-0.591545
985.00	-0.641305
990.00	-0.713319
995.00	-0.818469
1000.00	-0.878817
1005.00	-0.948257
1010.00	-1.01479
1015.00	-1.06357
1020.00	-1.11958
1025.00	-1.13771
1030.00	-1.17723
1035.00	-1.18355
1040.00	-1.25075
1045.00	-1.28501
1050.00	-1.31182
1055.00	-1.35813
1060.00	-1.32619
1065.00	-1.35896
1070.00	-1.37131
1075.00	-1.41873
1080.00	-1.44527
1085.00	-1.52462
1090.00	-1.54663
1095.00	-1.53617
1100.00	-1.54996
1105.00	-1.58153
1110.00	-1.62003
1115.00	-1.63552
1120.00	-1.6545
1125.00	-1.69075
1130.00	-1.64571
1135.00	-1.66569
1140.00	-1.67762
1145.00	-1.73677
1150.00	-1.78193
1155.00	-1.79837
1160.00	-1.79401
1165.00	-1.77092
1170.00	-1.76728
1175.00	-1.79023
1180.00	-1.8119
1185.00	-1.82131
1190.00	-1.81667
1195.00	-1.83871
1200.00	-1.85653
1205.00	-1.93712
1210.00	-1.9572
1215.00	-1.93494
1220.00	-1.96028
1225.00	-1.95284
1230.00	-1.96328
1235.00	-1.94646
1240.00	-1.94645
1245.00	-1.91619
1250.00	-1.87987
1255.00	-1.88148
1260.00	-1.86679
1265.00	-1.89088
1270.00	-1.89743
1275.00	-1.93661
1280.00	-1.94263
1285.00	-1.96519
1290.00	-1.95927
1295.00	-1.93176
1300.00	-1.88683
1305.00	-1.87967
1310.00	-1.8702
1315.00	-1.85059
1320.00	-1.84504
1325.00	-1.8703
1330.00	-1.89202
1335.00	-1.92367
1340.00	-1.91989
1345.00	-1.92455
1350.00	-1.89547
1355.00	-1.86829
1360.00	-1.86601
1365.00	-1.92245
1370.00	-1.92484
1375.00	-1.91186
1380.00	-1.95262
1385.00	-1.99738
1390.00	-1.97715
1395.00	-1.9892
1400.00	-1.99903
1405.00	-1.97359
1410.00	-1.99608
1415.00	-1.99615
1420.00	-2.02647
1425.00	-2.04871
1430.00	-2.05965
1435.00	-2.07958
1440.00	-2.04811
1445.00	-2.0339
1450.00	-2.01002
1455.00	-2.05407
1460.00	-1.99691
1465.00	-1.98883
1470.00	-1.96038
1475.00	-1.9267
1480.00	-1.91455
1485.00	-1.92378
1490.00	-1.97747
1495.00	-1.97738
1500.00	-1.96621
1505.00	-1.97431
1510.00	-1.96445
1515.00	-1.98483
1520.00	-1.99006
1525.00	-1.99476
1530.00	-2.02925
1535.00	-2.05323
1540.00	-2.06372
1545.00	-2.08829
1550.00	-2.06099
1555.00	-2.06263
1560.00	-2.08428
1565.00	-2.03318
1570.00	-2.0376
1575.00	-2.05772
1580.00	-2.02743
1585.00	-2.03949
1590.00	-2.04328
1595.00	-2.02552
1600.00	-2.01861
1605.00	-2.01744
1610.00	-2.00428
1615.00	-1.98638
1620.00	-1.96019
1625.00	-1.93461
1630.00	-1.89242
1635.00	-1.83528
1640.00	-1.81412
1645.00	-1.76683
1650.00	-1.78176
1655.00	-1.75284
1660.00	-1.75706
1665.00	-1.76187
1670.00	-1.7662
1675.00	-1.74186
1680.00	-1.73911
1685.00	-1.7074
1690.00	-1.71112
1695.00	-1.68422
1700.00	-1.69732
1705.00	-1.71214
1710.00	-1.71741
1715.00	-1.70602
1720.00	-1.70383
1725.00	-1.718
1730.00	-1.74386
1735.00	-1.69956
1740.00	-1.70508
1745.00	-1.67475
1750.00	-1.63939
1755.00	-1.6721
1760.00	-1.6612
1765.00	-1.6161
1770.00	-1.55836
1775.00	-1.54069
1780.00	-1.50158
1785.00	-1.42504
1790.00	-1.32389
1795.00	-1.23385
1800.00	-1.13366
1805.00	-1.02635
1810.00	-0.921695
1815.00	-0.782128
1820.00	-0.66761
1825.00	-0.541349
1830.00	-0.451918
1835.00	-0.426895
1840.00	-0.366053
1845.00	-0.291126
1850.00	-0.258988
1855.00	-0.221996
1860.00	-0.183661
1865.00	-0.100753
1870.00	-0.034203
1875.00	-0.0338081
1880.00	0.0018438
1885.00	0.0107357
1890.00	-0.00949886
1895.00	-0.00350661
1900.00	0.0149965
1905.00	0.00038675
1910.00	-0.0299061
1915.00	-0.0571696
1920.00	-0.102885
1925.00	-0.144028
1930.00	-0.185091
1935.00	-0.21398
1940.00	-0.256116
1945.00	-0.324292
1950.00	-0.388676
1955.00	-0.43452
1960.00	-0.510068
1965.00	-0.559908
1970.00	-0.671324
1975.00	-0.729242
1980.00	-0.801537
1985.00	-0.851476
1990.00	-0.941803
1995.00	-1.00192
2000.00	-1.0651
2005.00	-1.06952
2010.00	-1.10577
2015.00	-1.1384
2020.00	-1.1728
2025.00	-1.21789
2030.00	-1.24535
2035.00	-1.2973
2040.00	-1.32489
2045.00	-1.32451
2050.00	-1.35543
2055.00	-1.34797
2060.00	-1.34528
2065.00	-1.35395
2070.00	-1.36781
2075.00	-1.37625
2080.00	-1.40401
2085.00	-1.3927
2090.00	-1.37444
2095.00	-1.3923
2100.00	-1.38418
2105.00	-1.3819
2110.00	-1.44238
2115.00	-1.46353
2120.00	-1.45937
2125.00	-1.44353
2130.00	-1.46557
2135.00	-1.50962
2140.00	-1.51598
2145.00	-1.5459
2150.00	-1.51233
2155.00	-1.53153
2160.00	-1.54175
2165.00	-1.54187
2170.00	-1.51979
2175.00	-1.52211
2180.00	-1.52722
2185.00	-1.52173
2190.00	-1.541
2195.00	-1.55935
2200.00	-1.5446
2205.00	-1.56057
2210.00	-1.52856
2215.00	-1.57034
2220.00	-1.54844
2225.00	-1.60537
2230.00	-1.61829
2235.00	-1.60975
2240.00	-1.60206
2245.00	-1.59615
2250.00	-1.56966
2255.00	-1.55287
2260.00	-1.55793
2265.00	-1.56248
2270.00	-1.55045
2275.00	-1.55877
2280.00	-1.53501
2285.00	-1.50151
2290.00	-1.54095
2295.00	-1.55729
2300.00	-1.54073
2305.00	-1.49658
2310.00	-1.53652
2315.00	-1.51296
2320.00	-1.51394
2325.00	-1.4644
2330.00	-1.45713
2335.00	-1.44454
2340.00	-1.43017
2345.00	-1.43036
2350.00	-1.47087
2355.00	-1.49623
2360.00	-1.45552
2365.00	-1.4683
2370.00	-1.46064
2375.00	-1.46181
2380.00	-1.44471
2385.00	-1.44345
2390.00	-1.43827
2395.00	-1.4205
2400.00	-1.44787
2405.00	-1.43923
2410.00	-1.4728
2415.00	-1.43645
2420.00	-1.41483
2425.00	-1.44781
2430.00	-1.4896
2435.00	-1.51611
2440.00	-1.54098
2445.00	-1.56639
2450.00	-1.53279
2455.00	-1.53179
2460.00	-1.54198
2465.00	-1.54914
2470.00	-1.53844
2475.00	-1.55402
2480.00	-1.54686
2485.00	-1.50311
2490.00	-1.48894
2495.00	-1.48526
2500.00	-1.48902
2505.00	-1.47828
2510.00	-1.46558
2515.00	-1.49349
2520.00	-1.51054
2525.00	-1.47042
2530.00	-1.46053
2535.00	-1.48289
2540.00	-1.49091
2545.00	-1.46486
2550.00	-1.46662
2555.00	-1.45509
2560.00	-1.4901
2565.00	-1.5448
2570.00	-1.53453
2575.00	-1.55353
2580.00	-1.54944
2585.00	-1.5851
2590.00	-1.61921
2595.00	-1.63377
2600.00	-1.64082
2605.00	-1.68348
2610.00	-1.65833
2615.00	-1.66697
2620.00	-1.62532
2625.00	-1.60498
2630.00	-1.63004
2635.00	-1.63243
2640.00	-1.6144
2645.00	-1.60928
2650.00	-1.59155
2655.00	-1.58871
2660.00	-1.57708
2665.00	-1.58274
2670.00	-1.5949
2675.00	-1.58063
2680.00	-1.59703
2685.00	-1.636
2690.00	-1.58131
2695.00	-1.61782
2700.00	-1.60025
2705.00	-1.60258
2710.00	-1.56334
2715.00	-1.54315
2720.00	-1.58246
2725.00	-1.57952
2730.00	-1.56578
2735.00	-1.58367
2740.00	-1.59472
2745.00	-1.61274
2750.00	-1.62593
2755.00	-1.64184
2760.00	-1.638
2765.00	-1.62447
2770.00	-1.62942
2775.00	-1.56531
2780.00	-1.49854
2785.00	-1.46566
2790.00	-1.38364
2795.00	-1.27654
2800.00	-1.17309
2805.00	-1.10015
2810.00	-0.98812
2815.00	-0.886282
2820.00	-0.753281
2825.00	-0.638623
2830.00	-0.498117
2835.00	-0.402924
2840.00	-0.307165
2845.00	-0.213924
2850.00	-0.178413
2855.00	-0.162588
2860.00	-0.0838043
2865.00	-0.0461782
2870.00	-0.053662
2875.00	0.0071701
2880.00	0.0346903
2885.00	0.0372721
2890.00	0.0648075
2895.00	0.0754708
2900.00	0.0850677
2905.00	0.0856372
2910.00	0.074048
2915.00	0.0757195
2920.00	0.0449527
2925.00	-0.0180339
2930.00	-0.0696795
2935.00	-0.102042
2940.00	-0.170499
2945.00	-0.248245
2950.00	-0.285946
2955.00	-0.345088
2960.00	-0.427562
2965.00	-0.47456
2970.00	-0.567281
2975.00	-0.589214
2980.00	-0.663411
2985.00	-0.725146
2990.00	-0.826088
2995.00	-0.897775
3000.00	-0.959268
3005.00	-0.967214
3010.00	-1.05605
3015.00	-1.12189
3020.00	-1.20433
3025.00	-1.26542
3030.00	-1.34663
3035.00	-1.37029
3040.00	-1.4158
3045.00	-1.44566
3050.00	-1.50783
3055.00	-1.54765
3060.00	-1.60365
3065.00	-1.59355
3070.00	-1.61471
3075.00	-1.59543
3080.00	-1.58716
3085.00	-1.57467
3090.00	-1.59974
3095.00	-1.59507
3100.00	-1.57977
3105.00	-1.55391
3110.00	-1.54474
3115.00	-1.58188
3120.00	-1.59917
3125.00	-1.63893
3130.00	-1.63034
3135.00	-1.60244
3140.00	-1.60758
3145.00	-1.61625
3150.00	-1.61295
3155.00	-1.61806
3160.00	-1.61761
3165.00	-1.64443
3170.00	-1.67866
3175.00	-1.69332
3180.00	-1.72871
3185.00	-1.74745
3190.00	-1.77137
3195.00	-1.78988
3200.00	-1.81359
3205.00	-1.81275
3210.00	-1.79485
3215.00	-1.8221
3220.00	-1.80629
3225.00	-1.81929
3230.00	-1.83401
3235.00	-1.84524
3240.00	-1.88359
3245.00	-1.87978
3250.00	-1.88543
3255.00	-1.92379
3260.00	-1.92907
3265.00	-1.93887
3270.00	-1.92852
3275.00	-1.89198
3280.00	-1.91154
3285.00	-1.93721
3290.00	-1.92199
3295.00	-1.93047
3300.00	-1.9371
3305.00	-1.9471
3310.00	-1.98838
3315.00	-2.05073
3320.00	-2.0413
3325.00	-2.03181
3330.00	-2.05553
3335.00	-2.03251
3340.00	-2.01785
3345.00	-2.03591
3350.00	-2.06023
3355.00	-2.05086
3360.00	-2.06159
3365.00	-2.07124
3370.00	-2.09808
3375.00	-2.1051
3380.00	-2.11947
3385.00	-2.12233
3390.00	-2.08154
3395.00	-2.09323
3400.00	-2.10275
3405.00	-2.03769
3410.00	-1.98721
3415.00	-2.02245
3420.00	-2.02594
3425.00	-1.99277
3430.00	-1.94476
3435.00	-1.92878
3440.00	-1.9144
3445.00	-1.92365
3450.00	-1.936
3455.00	-1.93805
3460.00	-1.91367
3465.00	-1.87357
3470.00	-1.87883
3475.00	-1.87146
3480.00	-1.85273
3485.00	-1.85302
3490.00	-1.88958
3495.00	-1.91543
3500.00	-1.93465
3505.00	-1.95398
3510.00	-1.95321
3515.00	-1.95656
3520.00	-1.92629
3525.00	-1.93536
3530.00	-1.96066
3535.00	-1.96831
3540.00	-1.96409
3545.00	-1.92702
3550.00	-1.88862
3555.00	-1.88531
3560.00	-1.88032
3565.00	-1.90508
3570.00	-1.88399
3575.00	-1.92754
3580.00	-1.95161
3585.00	-1.91175
3590.00	-1.92933
3595.00	-1.91994
3600.00	-1.92964
3605.00	-1.9424
3610.00	-1.93776
3615.00	-1.93761
3620.00	-1.92537
3625.00	-1.93755
3630.00	-1.92633
3635.00	-1.9001
3640.00	-1.87346
3645.00	-1.86966
3650.00	-1.87833
3655.00	-1.85992
3660.00	-1.80604
3665.00	-1.81402
3670.00	-1.7849
3675.00	-1.74659
3680.00	-1.69193
3685.00	-1.71334
3690.00	-1.74572
3695.00	-1.72242
3700.00	-1.75288
3705.00	-1.73895
3710.00	-1.75868
3715.00	-1.76333
3720.00	-1.77558
3725.00	-1.78862
3730.00	-1.76708
3735.00	-1.79711
3740.00	-1.81808
3745.00	-1.83394
3750.00	-1.79879
3755.00	-1.78228
3760.00	-1.79062
3765.00	-1.84754
3770.00	-1.85238
3775.00	-1.86682
3780.00	-1.84553
3785.00	-1.79308
3790.00	-1.69445
3795.00	-1.58451
3800.00	-1.45934
3805.00	-1.31139
3810.00	-1.18428
3815.00	-1.01341
3820.00	-0.871732
3825.00	-0.747245
3830.00	-0.694707
3835.00	-0.560694
3840.00	-0.517735
3845.00	-0.461927
3850.00	-0.441955
3855.00	-0.405827
3860.00	-0.371295
3865.00	-0.356352
3870.00	-0.284412
3875.00	-0.273115
3880.00	-0.217566
3885.00	-0.228081
3890.00	-0.250654
3895.00	-0.259876
3900.00	-0.271202
3905.00	-0.305599
3910.00	-0.34664
3915.00	-0.334163
3920.00	-0.321924
3925.00	-0.332088
3930.00	-0.404768
3935.00	-0.444969
3940.00	-0.505353
3945.00	-0.492131
3950.00	-0.557884
3955.00	-0.641265
3960.00	-0.667901
3965.00	-0.75339
3970.00	-0.807135
3975.00	-0.860548
3980.00	-0.920722
3985.00	-0.987988
3990.00	-1.08987
3995.00	-1.14527
4000.00	-1.18907
4005.00	-1.26682
4010.00	-1.3146
4015.00	-1.36366
4020.00	-1.40579
4025.00	-1.45884
4030.00	-1.44809
4035.00	-1.48783
4040.00	-1.5004
4045.00	-1.55407
4050.00	-1.59734
4055.00	-1.6403
4060.00	-1.71427
4065.00	-1.71933
4070.00	-1.75716
4075.00	-1.73271
4080.00	-1.77122
4085.00	-1.76856
4090.00	-1.82265
4095.00	-1.83502
4100.00	-1.828
4105.00	-1.83479
4110.00	-1.83485
4115.00	-1.81676
4120.00	-1.8277
4125.00	-1.84259
4130.00	-1.85397
4135.00	-1.8733
4140.00	-1.88665
4145.00	-1.87447
4150.00	-1.82115
4155.00	-1.82459
4160.00	-1.83778
4165.00	-1.81838
4170.00	-1.81605
4175.00	-1.83009
4180.00	-1.8165
4185.00	-1.82142
4190.00	-1.80568
4195.00	-1.79857
4200.00	-1.80023
4205.00	-1.78661
4210.00	-1.79855
4215.00	-1.85367
4220.00	-1.8589
4225.00	-1.82832
4230.00	-1.81491
4235.00	-1.77259
4240.00	-1.77685
4245.00	-1.83212
4250.00	-1.83649
4255.00	-1.80915
4260.00	-1.80169
4265.00	-1.79901
4270.00	-1.78854
4275.00	-1.81541
4280.00	-1.85069
4285.00	-1.87639
4290.00	-1.87532
4295.00	-1.84511
4300.00	-1.83204
4305.00	-1.85658
4310.00	-1.84438
4315.00	-1.82231
4320.00	-1.85286
4325.00	-1.83902
4330.00	-1.85076
4335.00	-1.82905
4340.00	-1.81255
4345.00	-1.84307
4350.00	-1.84634
4355.00	-1.84827
4360.00	-1.86413
4365.00	-1.83403
4370.00	-1.83921
4375.00	-1.88724
4380.00	-1.90828
4385.00	-1.91208
4390.00	-1.94778
4395.00	-1.9073
4400.00	-1.92129
4405.00	-1.90766
4410.00	-1.92262
4415.00	-1.92499
4420.00	-1.90091
4425.00	-1.90445
4430.00	-1.96309
4435.00	-1.91604
4440.00	-1.92613
4445.00	-1.95336
4450.00	-1.99199
4455.00	-1.99751
4460.00	-1.95407
4465.00	-1.93616
4470.00	-1.91701
4475.00	-1.9149
4480.00	-1.89787
4485.00	-1.90776
4490.00	-1.90961
4495.00	-1.89412
4500.00	-1.90539
4505.00	-1.8873
4510.00	-1.90027
4515.00	-1.91093
4520.00	-1.89531
4525.00	-1.93571
4530.00	-1.91055
4535.00	-1.90203
4540.00	-1.86108
4545.00	-1.86053
4550.00	-1.83785
4555.00	-1.85273
4560.00	-1.83184
4565.00	-1.83018
4570.00	-1.83171
4575.00	-1.84015
4580.00	-1.83161
4585.00	-1.85317
4590.00	-1.85442
4595.00	-1.85353
4600.00	-1.83054
4605.00	-1.83909
4610.00	-1.84679
4615.00	-1.85776
4620.00	-1.85048
4625.00	-1.84494
4630.00	-1.85407
4635.00	-1.86633
4640.00	-1.86525
4645.00	-1.90261
4650.00	-1.89488
4655.00	-1.91011
4660.00	-1.9218
4665.00	-1.90812
4670.00	-1.86556
4675.00	-1.84741
4680.00	-1.84016
4685.00	-1.82658
4690.00	-1.84662
4695.00	-1.8566
4700.00	-1.90188
4705.00	-1.87809
4710.00	-1.8829
4715.00	-1.91143
4720.00	-1.89273
4725.00	-1.91121
4730.00	-1.89354
4735.00	-1.87563
4740.00	-1.90489
4745.00	-1.86769
4750.00	-1.86748
4755.00	-1.8784
4760.00	-1.84485
4765.00	-1.82071
4770.00	-1.79395
4775.00	-1.74364
4780.00	-1.71248
4785.00	-1.63199
4790.00	-1.54846
4795.00	-1.48337
4800.00	-1.37638
4805.00	-1.2458
4810.00	-1.09702
4815.00	-0.980256
4820.00	-0.871137
4825.00	-0.780998
4830.00	-0.693822
4835.00	-0.610321
4840.00	-0.575509
4845.00	-0.519975
4850.00	-0.485122
4855.00	-0.383161
4860.00	-0.356946
4865.00	-0.33537
4870.00	-0.304859
4875.00	-0.280424
4880.00	-0.275576
4885.00	-0.281298
4890.00	-0.282414
4895.00	-0.283418
4900.00	-0.339788
4905.00	-0.312868
4910.00	-0.326963
4915.00	-0.314436
4920.00	-0.320306
4925.00	-0.34475
4930.00	-0.394986
4935.00	-0.440199
4940.00	-0.475848
4945.00	-0.499865
4950.00	-0.578963
4955.00	-0.639058
4960.00	-0.700202
4965.00	-0.738089
4970.00	-0.739915
4975.00	-0.774838
4980.00	-0.849634
4985.00	-0.923
4990.00	-1.05357
4995.00	-1.11159
5000.00	-1.17288
5005.00	-1.23409
5010.00	-1.30431
5015.00	-1.34229
5020.00	-1.39765
5025.00	-1.4253
5030.00	-1.4774
5035.00	-1.5011
5040.00	-1.50529
5045.00	-1.54838
5050.00	-1.59121
5055.00	-1.64689
5060.00	-1.66272
5065.00	-1.70117
5070.00	-1.70451
5075.00	-1.73474
5080.00	-1.72968
5085.00	-1.78463
5090.00	-1.77458
5095.00	-1.77865
5100.00	-1.77928
5105.00	-1.78893
5110.00	-1.82081
5115.00	-1.80311
5120.00	-1.78516
5125.00	-1.8033
5130.00	-1.80046
5135.00	-1.78782
5140.00	-1.79258
5145.00	-1.80291
5150.00	-1.77187
5155.00	-1.76411
5160.00	-1.76418
5165.00	-1.7824
5170.00	-1.79678
5175.00	-1.79661
5180.00	-1.81965
5185.00	-1.80106
5190.00	-1.83777
5195.00	-1.83955
5200.00	-1.80283
5205.00	-1.79803
5210.00	-1.7937
5215.00	-1.78577
5220.00	-1.82502
5225.00	-1.86539
5230.00	-1.91181
5235.00	-1.94148
5240.00	-1.93894
5245.00	-1.92657
5250.00	-1.90536
5255.00	-1.86811
5260.00	-1.89509
5265.00	-1.86694
5270.00	-1.89202
5275.00	-1.843
5280.00	-1.8967
5285.00	-1.90771
5290.00	-1.88536
5295.00	-1.87734
5300.00	-1.84894
5305.00	-1.87986
5310.00	-1.8976
5315.00	-1.9166
5320.00	-1.89033
5325.00	-1.90097
5330.00	-1.89341
5335.00	-1.87954
5340.00	-1.85798
5345.00	-1.87892
5350.00	-1.86045
5355.00	-1.85089
5360.00	-1.85035
5365.00	-1.83474
5370.00	-1.87615
5375.00	-1.86603
5380.00	-1.88213
5385.00	-1.86233
5390.00	-1.87578
5395.00	-1.87275
5400.00	-1.81758
5405.00	-1.82643
5410.00	-1.86161
5415.00	-1.84992
5420.00	-1.8757
5425.00	-1.94327
5430.00	-1.95265
5435.00	-1.96413
5440.00	-1.97142
5445.00	-1.94875
5450.00	-1.95153
5455.00	-1.97824
5460.00	-1.94278
5465.00	-1.94314
5470.00	-1.95153
5475.00	-1.91471
5480.00	-1.92695
5485.00	-1.96317
5490.00	-1.93225
5495.00	-1.90945
5500.00	-1.91314
5505.00	-1.91949
5510.00	-1.90705
5515.00	-1.88778
5520.00	-1.89465
5525.00	-1.88267
5530.00	-1.87896
5535.00	-1.86754
5540.00	-1.84618
5545.00	-1.82998
5550.00	-1.83052
5555.00	-1.83303
5560.00	-1.84638
5565.00	-1.82209
5570.00	-1.81737
5575.00	-1.82522
5580.00	-1.78792
5585.00	-1.75233
5590.00	-1.74249
5595.00	-1.76287
5600.00	-1.76912
5605.00	-1.71524
5610.00	-1.70104
5615.00	-1.70943
5620.00	-1.68573
5625.00	-1.70372
5630.00	-1.71084
5635.00	-1.69204
5640.00	-1.68419
5645.00	-1.65998
5650.00	-1.62811
5655.00	-1.66699
5660.00	-1.65358
5665.00	-1.65765
5670.00	-1.65626
5675.00	-1.64291
5680.00	-1.67628
5685.00	-1.66699
5690.00	-1.63946
5695.00	-1.63888
5700.00	-1.63131
5705.00	-1.60835
5710.00	-1.6361
5715.00	-1.64696
5720.00	-1.65774
5725.00	-1.67752
5730.00	-1.656
5735.00	-1.70117
5740.00	-1.70955
5745.00	-1.69894
5750.00	-1.70856
5755.00	-1.71015
5760.00	-1.68435
5765.00	-1.67929
5770.00	-1.70095
5775.00	-1.67305
5780.00	-1.64088
5785.00	-1.57764
5790.00	-1.47837
5795.00	-1.38802
5800.00	-1.32586
5805.00	-1.23563
5810.00	-1.14736
5815.00	-1.06187
5820.00	-0.910302
5825.00	-0.805153
5830.00	-0.779096
5835.00	-0.695135
5840.00	-0.601418
5845.00	-0.568505
5850.00	-0.549977
5855.00	-0.472793
5860.00	-0.412403
5865.00	-0.370154
5870.00	-0.345241
5875.00	-0.286513
5880.00	-0.269964
5885.00	-0.279272
5890.00	-0.266472
5895.00	-0.246884
5900.00	-0.256484
5905.00	-0.271174
5910.00	-0.302548
5915.00	-0.337844
5920.00	-0.375661
5925.00	-0.412722
5930.00	-0.480364
5935.00	-0.521074
5940.00	-0.587966
5945.00	-0.655228
5950.00	-0.721815
5955.00	-0.781743
5960.00	-0.839713
5965.00	-0.920122
5970.00	-0.945093
5975.00	-1.01396
5980.00	-1.04064
5985.00	-1.10499
5990.00	-1.13971
5995.00	-1.20827
6000.00	-1.2488
6005.00	-1.29637
6010.00	-1.31094
6015.00	-1.36541
6020.00	-1.37812
6025.00	-1.42385
6030.00	-1.47106
6035.00	-1.48833
6040.00	-1.52102
6045.00	-1.53431
6050.00	-1.56341
6055.00	-1.60675
6060.00	-1.59835
6065.00	-1.62811
6070.00	-1.60951
6075.00	-1.62908
6080.00	-1.6245
6085.00	-1.63046
6090.00	-1.62474
6095.00	-1.65791
6100.00	-1.65246
6105.00	-1.67984
6110.00	-1.68228
6115.00	-1.69558
6120.00	-1.70755
6125.00	-1.73647
6130.00	-1.74939
6135.00	-1.78623
6140.00	-1.82342
6145.00	-1.87
6150.00	-1.85646
6155.00	-1.86242
6160.00	-1.8809
6165.00	-1.88744
6170.00	-1.87821
6175.00	-1.86284
6180.00	-1.85505
6185.00	-1.88536
6190.00	-1.9086
6195.00	-1.90431
6200.00	-1.91356
6205.00	-1.91078
6210.00	-1.9567
6215.00	-2.01012
6220.00	-2.04206
6225.00	-2.05064
6230.00	-2.07854
6235.00	-2.10061
6240.00	-2.13965
6245.00	-2.13443
6250.00	-2.09142
6255.00	-2.09305
6260.00	-2.10057
6265.00	-2.07708
6270.00	-2.0993
6275.00	-2.04266
6280.00	-2.05521
6285.00	-2.06046
6290.00	-2.0672
6295.00	-2.02991
6300.00	-1.99735
6305.00	-2.03057
6310.00	-2.00601
6315.00	-2.04341
6320.00	-2.0337
6325.00	-2.02396
6330.00	-2.00813
6335.00	-2.01607
6340.00	-1.97885
6345.00	-1.98467
6350.00	-1.99092
6355.00	-1.98243
6360.00	-1.99597
6365.00	-2.00916
6370.00	-1.98876
6375.00	-2.01074
6380.00	-2.02346
6385.00	-2.05004
6390.00	-2.04269
6395.00	-2.0381
6400.00	-2.04506
6405.00	-2.04124
6410.00	-2.03881
6415.00	-1.99427
6420.00	-2.03788
6425.00	-2.04386
6430.00	-2.04923
6435.00	-2.01777
6440.00	-2.02273
6445.00	-2.02114
6450.00	-2.05097
6455.00	-2.06774
6460.00	-2.01728
6465.00	-1.99909
6470.00	-1.99382
6475.00	-1.9921
6480.00	-1.96735
6485.00	-1.98341
6490.00	-2.00592
6495.00	-2.03929
6500.00	-2.01991
6505.00	-2.04483
6510.00	-2.0612
6515.00	-2.06585
6520.00	-2.01255
6525.00	-1.99383
6530.00	-1.98102
6535.00	-1.96948
6540.00	-1.98431
6545.00	-1.95631
6550.00	-1.92506
6555.00	-1.93223
6560.00	-1.94575
6565.00	-1.93976
6570.00	-1.99084
6575.00	-1.97731
6580.00	-1.96514
6585.00	-1.9683
6590.00	-1.9772
6595.00	-1.97815
6600.00	-1.95984
6605.00	-1.94337
6610.00	-1.9356
6615.00	-1.95382
6620.00	-1.92887
6625.00	-1.93969
6630.00	-1.9817
6635.00	-2.00741
6640.00	-1.98517
6645.00	-2.02062
6650.00	-2.0616
6655.00	-2.05209
6660.00	-2.04353
6665.00	-2.06508
6670.00	-2.06531
6675.00	-2.02921
6680.00	-1.99168
6685.00	-1.94882
6690.00	-1.92841
6695.00	-1.90801
6700.00	-1.93908
6705.00	-1.93174
6710.00	-1.94631
6715.00	-1.92513
6720.00	-1.90204
6725.00	-1.90446
6730.00	-1.90562
6735.00	-1.89356
6740.00	-1.86858
6745.00	-1.87938
6750.00	-1.87095
6755.00	-1.82504
6760.00	-1.84222
6765.00	-1.83549
6770.00	-1.81531
6775.00	-1.79917
6780.00	-1.80279
6785.00	-1.75261
6790.00	-1.66811
6795.00	-1.59105
6800.00	-1.47632
6805.00	-1.34987
6810.00	-1.24715
6815.00	-1.17185
6820.00	-1.04155
6825.00	-0.939416
6830.00	-0.821271
6835.00	-0.699814
6840.00	-0.572349
6845.00	-0.575623
6850.00	-0.540247
6855.00	-0.500341
6860.00	-0.459383
6865.00	-0.452775
6870.00	-0.405481
6875.00	-0.405271
6880.00	-0.422227
6885.00	-0.431436
6890.00	-0.40342
6895.00	-0.430645
6900.00	-0.452123
6905.00	-0.475487
6910.00	-0.468277
6915.00	-0.497085
6920.00	-0.530071
6925.00	-0.53253
6930.00	-0.572056
6935.00	-0.555189
6940.00	-0.651949
6945.00	-0.685585
6950.00	-0.737034
6955.00	-0.760144
6960.00	-0.79607
6965.00	-0.882861
6970.00	-0.94282
6975.00	-1.00283
6980.00	-1.06693
6985.00	-1.15689
6990.00	-1.22474
6995.00	-1.23942
7000.00	-1.29801
7005.00	-1.36789
7010.00	-1.457
7015.00	-1.50795
7020.00	-1.53767
7025.00	-1.57955
7030.00	-1.589
7035.00	-1.61969
7040.00	-1.62614
7045.00	-1.65715
7050.00	-1.68708
7055.00	-1.71906
7060.00	-1.71052
7065.00	-1.74419
7070.00	-1.74424
7075.00	-1.79672
7080.00	-1.78344
7085.00	-1.81587
7090.00	-1.81177
7095.00	-1.80204
7100.00	-1.7842
7105.00	-1.74999
7110.00	-1.76458
7115.00	-1.87453
7120.00	-1.85852
7125.00	-1.84612
7130.00	-1.90052
7135.00	-1.89199
7140.00	-1.91155
7145.00	-1.90292
7150.00	-1.90626
7155.00	-1.90321
7160.00	-1.9287
7165.00	-1.96274
7170.00	-1.95606
7175.00	-1.97525
7180.00	-2.01674
7185.00	-1.99659
7190.00	-1.98551
7195.00	-1.98361
7200.00	-1.92341
7205.00	-1.91663
7210.00	-1.90649
7215.00	-1.88426
7220.00	-1.86223
7225.00	-1.89686
7230.00	-1.90383
7235.00	-1.91615
7240.00	-1.86975
7245.00	-1.85321
7250.00	-1.86857
7255.00	-1.89148
7260.00	-1.89697
7265.00	-1.89384
7270.00	-1.889
7275.00	-1.8665
7280.00	-1.91382
7285.00	-1.90598
7290.00	-1.89791
7295.00	-1.94511
7300.00	-1.98154
7305.00	-2.05265
7310.00	-2.05815
7315.00	-2.05706
7320.00	-2.06414
7325.00	-2.05135
7330.00	-2.09632
7335.00	-2.07426
7340.00	-2.1129
7345.00	-2.10633
7350.00	-2.08327
7355.00	-2.0837
7360.00	-2.06593
7365.00	-2.09028
7370.00	-2.06681
7375.00	-2.0467
7380.00	-2.08708
7385.00	-2.08511
7390.00	-2.06014
7395.00	-2.06087
7400.00	-2.05748
7405.00	-2.0736
7410.00	-2.05785
7415.00	-2.09006
7420.00	-2.07468
7425.00	-2.07294
7430.00	-2.10062
7435.00	-2.0983
7440.00	-2.10832
7445.00	-2.0891
7450.00	-2.0839
7455.00	-2.09536
7460.00	-2.09861
7465.00	-2.10053
7470.00	-2.09822
7475.00	-2.17279
7480.00	-2.12291
7485.00	-2.10223
7490.00	-2.08765
7495.00	-2.07251
7500.00	-2.08309
7505.00	-2.07244
7510.00	-2.04471
7515.00	-1.99352
7520.00	-1.98679
7525.00	-2.00897
7530.00	-2.03497
7535.00	-1.99989
7540.00	-2.01975
7545.00	-2.02754
7550.00	-2.01942
7555.00	-2.02421
7560.00	-2.02954
7565.00	-1.99802
7570.00	-2.00697
7575.00	-2.03217
7580.00	-1.96712
7585.00	-1.92268
7590.00	-1.9432
7595.00	-1.94654
7600.00	-1.94753
7605.00	-1.91615
7610.00	-1.89497
7615.00	-1.89809
7620.00	-1.88073
7625.00	-1.90847
7630.00	-1.93747
7635.00	-1.97769
7640.00	-1.97354
7645.00	-1.92847
7650.00	-1.93127
7655.00	-1.93782
7660.00	-1.97195
7665.00	-1.9825
7670.00	-2.01015
7675.00	-2.03806
7680.00	-2.02183
7685.00	-2.05563
7690.00	-2.03966
7695.00	-2.04747
7700.00	-2.0777
7705.00	-2.10087
7710.00	-2.07936
7715.00	-2.07211
7720.00	-2.08979
7725.00	-2.07545
7730.00	-2.09279
7735.00	-2.06302
7740.00	-2.02009
7745.00	-2.03692
7750.00	-2.03089
7755.00	-2.00932
7760.00	-1.99899
7765.00	-2.02197
7770.00	-1.96701
7775.00	-1.93569
7780.00	-1.91558
7785.00	-1.86824
7790.00	-1.81554
7795.00	-1.72273
7800.00	-1.64021
7805.00	-1.54073
7810.00	-1.41691
7815.00	-1.31455
7820.00	-1.1952
7825.00	-1.08475
7830.00	-0.968211
7835.00	-0.859289
7840.00	-0.808656
7845.00	-0.744935
7850.00	-0.67145
7855.00	-0.630525
7860.00	-0.613862
7865.00	-0.571637
7870.00	-0.56288
7875.00	-0.542897
7880.00	-0.537014
7885.00	-0.52466
7890.00	-0.523626
7895.00	-0.497483
7900.00	-0.476981
7905.00	-0.475672
7910.00	-0.478529
7915.00	-0.488159
7920.00	-0.514978
7925.00	-0.560294
7930.00	-0.59906
7935.00	-0.642018
7940.00	-0.666562
7945.00	-0.722939
7950.00	-0.771662
7955.00	-0.847783
7960.00	-0.899149
7965.00	-0.955462
7970.00	-1.05153
7975.00	-1.08554
7980.00	-1.13028
7985.00	-1.19877
7990.00	-1.25538
7995.00	-1.34868
8000.00	-1.40542
8005.00	-1.50389
8010.00	-1.58746
8015.00	-1.64856
8020.00	-1.64204
8025.00	-1.69768
8030.00	-1.70843
8035.00	-1.7534
8040.00	-1.77874
8045.00	-1.79853
8050.00	-1.8113
8055.00	-1.85001
8060.00	-1.86065
8065.00	-1.84502
8070.00	-1.85818
8075.00	-1.83472
8080.00	-1.80757
8085.00	-1.8285
8090.00	-1.82314
8095.00	-1.8163
8100.00	-1.78494
8105.00	-1.79704
8110.00	-1.79785
8115.00	-1.81976
8120.00	-1.79309
8125.00	-1.76505
8130.00	-1.79831
8135.00	-1.78185
8140.00	-1.82452
8145.00	-1.83469
8150.00	-1.83779
8155.00	-1.82646
8160.00	-1.85256
8165.00	-1.88009
8170.00	-1.91294
8175.00	-1.92838
8180.00	-1.90698
8185.00	-1.92605
8190.00	-1.90388
8195.00	-1.91821
8200.00	-1.93211
8205.00	-1.96883
8210.00	-1.96255
8215.00	-1.96194
8220.00	-2.01686
8225.00	-2.03502
8230.00	-2.03926
8235.00	-2.03602
8240.00	-2.04722
8245.00	-2.03411
8250.00	-2.02634
8255.00	-2.00927
8260.00	-2.03726
8265.00	-2.02212
8270.00	-1.99034
8275.00	-1.98191
8280.00	-2.00356
8285.00	-2.01196
8290.00	-1.97918
8295.00	-1.95169
8300.00	-1.99049
8305.00	-1.99313
8310.00	-1.9935
8315.00	-1.97668
8320.00	-1.9797
8325.00	-1.99048
8330.00	-2.03246
8335.00	-2.02082
8340.00	-2.02346
8345.00	-2.0218
8350.00	-2.01325
8355.00	-2.02471
8360.00	-2.00981
8365.00	-2.03776
8370.00	-2.03366
8375.00	-2.02291
8380.00	-2.02534
8385.00	-2.0366
8390.00	-2.00741
8395.00	-2.02752
8400.00	-2.03655
8405.00	-2.0124
8410.00	-2.04714
8415.00	-2.06228
8420.00	-2.06379
8425.00	-2.06516
8430.00	-2.03109
8435.00	-2.04379
8440.00	-2.03102
8445.00	-2.07802
8450.00	-2.07494
8455.00	-2.09334
8460.00	-2.11293
8465.00	-2.1356
8470.00	-2.11063
8475.00	-2.09723
8480.00	-2.02768
8485.00	-1.96912
8490.00	-1.93357
8495.00	-1.94291
8500.00	-1.89082
8505.00	-1.9004
8510.00	-1.87273
8515.00	-1.88816
8520.00	-1.86977
8525.00	-1.87945
8530.00	-1.89723
8535.00	-1.91424
8540.00	-1.90031
8545.00	-1.88475
8550.00	-1.88485
8555.00	-1.89302
8560.00	-1.90844
8565.00	-1.91526
8570.00	-1.92643
8575.00	-1.93044
8580.00	-1.9159
8585.00	-1.926
8590.00	-1.90988
8595.00	-1.95488
8600.00	-1.90965
8605.00	-1.9345
8610.00	-1.8903
8615.00	-1.93826
8620.00	-1.96529
8625.00	-1.93617
8630.00	-1.90492
8635.00	-1.9141
8640.00	-1.89817
8645.00	-1.86063
8650.00	-1.83088
8655.00	-1.80915
8660.00	-1.78959
8665.00	-1.77501
8670.00	-1.69836
8675.00	-1.66466
8680.00	-1.63132
8685.00	-1.60634
8690.00	-1.61816
8695.00	-1.60358
8700.00	-1.61668
8705.00	-1.63855
8710.00	-1.67437
8715.00	-1.65922
8720.00	-1.68188
8725.00	-1.68311
8730.00	-1.657
8735.00	-1.64963
8740.00	-1.61879
8745.00	-1.61222
8750.00	-1.6537
8755.00	-1.6154
8760.00	-1.63236
8765.00	-1.63047
8770.00	-1.61668
8775.00	-1.61435
8780.00	-1.59309
8785.00	-1.55379
8790.00	-1.49321
8795.00	-1.44978
8800.00	-1.41472
8805.00	-1.31258
8810.00	-1.20351
8815.00	-1.07509
8820.00	-0.982709
8825.00	-0.887463
8830.00	-0.742243
8835.00	-0.613561
8840.00	-0.58851
8845.00	-0.50243
8850.00	-0.426975
8855.00	-0.373185
8860.00	-0.314688
8865.00	-0.283219
8870.00	-0.236745
8875.00	-0.22013
8880.00	-0.216269
8885.00	-0.195651
8890.00	-0.212391
8895.00	-0.222414
8900.00	-0.2153
8905.00	-0.203855
8910.00	-0.236918
8915.00	-0.255582
8920.00	-0.251202
8925.00	-0.277514
8930.00	-0.323381
8935.00	-0.350542
8940.00	-0.406251
8945.00	-0.451346
8950.00	-0.49899
8955.00	-0.560023
8960.00	-0.598817
8965.00	-0.632723
8970.00	-0.689459
8975.00	-0.736487
8980.00	-0.819152
8985.00	-0.910694
8990.00	-0.986022
8995.00	-1.00944
9000.00	-1.08297
9005.00	-1.12695
9010.00	-1.17158
9015.00	-1.18249
9020.00	-1.23468
9025.00	-1.27962
9030.00	-1.34024
9035.00	-1.35447
9040.00	-1.40559
9045.00	-1.42638
9050.00	-1.44207
9055.00	-1.51368
9060.00	-1.55392
9065.00	-1.59216
9070.00	-1.60438
9075.00	-1.62648
9080.00	-1.64939
9085.00	-1.65185
9090.00	-1.67828
9095.00	-1.68391
9100.00	-1.692
9105.00	-1.66701
9110.00	-1.64553
9115.00	-1.68368
9120.00	-1.61818
9125.00	-1.63183
9130.00	-1.61286
9135.00	-1.60284
9140.00	-1.60492
9145.00	-1.59167
9150.00	-1.58579
9155.00	-1.61479
9160.00	-1.6187
9165.00	-1.63734
9170.00	-1.65413
9175.00	-1.68032
9180.00	-1.68373
9185.00	-1.65251
9190.00	-1.67181
9195.00	-1.66296
9200.00	-1.66306
9205.00	-1.64702
9210.00	-1.66081
9215.00	-1.64701
9220.00	-1.62854
9225.00	-1.60183
9230.00	-1.58989
9235.00	-1.59528
9240.00	-1.59308
9245.00	-1.59311
9250.00	-1.60423
9255.00	-1.59205
9260.00	-1.62849
9265.00	-1.66733
9270.00	-1.67507
9275.00	-1.67295
9280.00	-1.68617
9285.00	-1.72732
9290.00	-1.76132
9295.00	-1.73848
9300.00	-1.76128
9305.00	-1.80298
9310.00	-1.8153
9315.00	-1.82135
9320.00	-1.8278
9325.00	-1.82957
9330.00	-1.79788
9335.00	-1.77239
9340.00	-1.8039
9345.00	-1.77176
9350.00	-1.77308
9355.00	-1.77528
9360.00	-1.76718
9365.00	-1.77703
9370.00	-1.7516
9375.00	-1.80436
9380.00	-1.86394
9385.00	-1.84293
9390.00	-1.83512
9395.00	-1.84019
9400.00	-1.82257
9405.00	-1.84403
9410.00	-1.81896
9415.00	-1.80447
9420.00	-1.80051
9425.00	-1.78585
9430.00	-1.75248
9435.00	-1.76279
9440.00	-1.70955
9445.00	-1.706
9450.00	-1.69877
9455.00	-1.70739
9460.00	-1.70305
9465.00	-1.7294
9470.00	-1.7521
9475.00	-1.7685
9480.00	-1.78427
9485.00	-1.76316
9490.00	-1.75123
9495.00	-1.74755
9500.00	-1.75633
9505.00	-1.7713
9510.00	-1.73838
9515.00	-1.75514
9520.00	-1.75309
9525.00	-1.75023
9530.00	-1.7648
9535.00	-1.75774
9540.00	-1.77156
9545.00	-1.77089
9550.00	-1.77532
9555.00	-1.74099
9560.00	-1.71816
9565.00	-1.67341
9570.00	-1.67247
9575.00	-1.65851
9580.00	-1.65704
9585.00	-1.65773
9590.00	-1.59382
9595.00	-1.59478
9600.00	-1.60473
9605.00	-1.60964
9610.00	-1.56364
9615.00	-1.54342
9620.00	-1.498
9625.00	-1.48333
9630.00	-1.52459
9635.00	-1.52239
9640.00	-1.52748
9645.00	-1.53205
9650.00	-1.49179
9655.00	-1.53322
9660.00	-1.53318
9665.00	-1.54223
9670.00	-1.50499
9675.00	-1.50979
9680.00	-1.5
9685.00	-1.52547
9690.00	-1.501
9695.00	-1.50923
9700.00	-1.49143
9705.00	-1.51877
9710.00	-1.52219
9715.00	-1.53234
9720.00	-1.52634
9725.00	-1.59053
9730.00	-1.54947
9735.00	-1.54781
9740.00	-1.5332
9745.00	-1.47972
9750.00	-1.44672
9755.00	-1.40491
9760.00	-1.41468
9765.00	-1.42146
9770.00	-1.42453
9775.00	-1.3436
9780.00	-1.32017
9785.00	-1.28295
9790.00	-1.22525
9795.00	-1.17432
9800.00	-1.12446
9805.00	-1.011
9810.00	-0.913937
9815.00	-0.803382
9820.00	-0.665561
9825.00	-0.553624
9830.00	-0.46599
9835.00	-0.398213
9840.00	-0.332172
9845.00	-0.245506
9850.00	-0.204819
9855.00	-0.197448
9860.00	-0.163584
9865.00	-0.176471
9870.00	-0.190087
9875.00	-0.14385
9880.00	-0.175854
9885.00	-0.166337
9890.00	-0.152728
9895.00	-0.143506
9900.00	-0.1463
9905.00	-0.162932
9910.00	-0.180927
9915.00	-0.226368
9920.00	-0.246087
9925.00	-0.282995
9930.00	-0.313187
9935.00	-0.357504
9940.00	-0.382262
9945.00	-0.45295
9950.00	-0.46413
9955.00	-0.502428
[truncated: 56 more rows]
