# Supplementary material for: Abnormal developmental trajectory and vulnerability to cardiac arrhythmias in tetralogy of Fallot with DiGeorge syndrome
Source: Commun Biol. 2023 Sep 22;6:969. doi: 10.1038/s42003-023-05344-6 (PMC10516936; doi:10.1038/s42003-023-05344-6)
Supplement: Supplementary file 6 — Supplementary Data 3 [file 42003_2023_5344_MOESM6_ESM.zip › Supplementary Data3_CAS Measurement/Batch42/TOF-DG1_A2_4915/1B-wave.csv]

1B : V(t) = D'(t) / BackgroundImage *100
D'(t) = WaveFiltered Value( Pixel-Filter=(5 x 5) Tcnst-Filter=10)
average	1.00
frm num	2048
position	[53][80]
background	505.84
total pixel	25
time	value1
0.00	0
5.00	0.138384
10.00	0.266092
15.00	0.355725
20.00	0.409509
25.00	0.440518
30.00	0.468425
35.00	0.472192
40.00	0.46372
45.00	0.447397
50.00	0.401076
55.00	0.36334
60.00	0.329379
65.00	0.282207
70.00	0.229473
75.00	0.150381
80.00	0.0586389
85.00	-0.0484428
90.00	-0.153515
95.00	-0.233055
100.00	-0.32441
105.00	-0.412165
110.00	-0.528311
115.00	-0.683451
120.00	-0.784329
125.00	-0.892516
130.00	-0.996211
135.00	-1.10061
140.00	-1.18824
145.00	-1.30427
150.00	-1.41265
155.00	-1.51653
160.00	-1.62662
165.00	-1.73598
170.00	-1.84389
175.00	-1.94734
180.00	-2.04756
185.00	-2.16386
190.00	-2.27168
195.00	-2.32603
200.00	-2.41685
205.00	-2.53654
210.00	-2.63636
215.00	-2.68903
220.00	-2.77281
225.00	-2.86956
230.00	-2.9424
235.00	-3.06489
240.00	-3.15378
245.00	-3.22588
250.00	-3.30421
255.00	-3.35652
260.00	-3.43523
265.00	-3.50686
270.00	-3.599
275.00	-3.67797
280.00	-3.77277
285.00	-3.81223
290.00	-3.87937
295.00	-3.96668
300.00	-4.03103
305.00	-4.10001
310.00	-4.17949
315.00	-4.23837
320.00	-4.28188
325.00	-4.38429
330.00	-4.43218
335.00	-4.46975
340.00	-4.52491
345.00	-4.59749
350.00	-4.65885
355.00	-4.67375
360.00	-4.718
365.00	-4.78076
370.00	-4.83645
375.00	-4.87866
380.00	-4.91744
385.00	-4.94128
390.00	-4.96194
395.00	-5.00346
400.00	-5.07009
405.00	-5.14588
410.00	-5.21092
415.00	-5.24573
420.00	-5.29684
425.00	-5.35944
430.00	-5.41182
435.00	-5.46608
440.00	-5.46589
445.00	-5.48549
450.00	-5.54188
455.00	-5.57997
460.00	-5.61346
465.00	-5.61593
470.00	-5.61499
475.00	-5.67029
480.00	-5.70503
485.00	-5.74183
490.00	-5.76072
495.00	-5.77693
500.00	-5.79706
505.00	-5.79935
510.00	-5.82198
515.00	-5.83444
520.00	-5.84248
525.00	-5.90192
530.00	-5.90559
535.00	-5.89466
540.00	-5.9212
545.00	-5.94983
550.00	-5.92578
555.00	-5.94051
560.00	-5.9593
565.00	-5.98096
570.00	-5.96882
575.00	-5.95315
580.00	-5.9683
585.00	-5.96454
590.00	-5.9406
595.00	-5.94436
600.00	-5.95169
605.00	-5.92667
610.00	-5.91442
615.00	-5.90972
620.00	-5.87308
625.00	-5.80372
630.00	-5.6986
635.00	-5.54863
640.00	-5.28082
645.00	-4.94173
650.00	-4.51319
655.00	-4.03736
660.00	-3.52924
665.00	-2.9209
670.00	-2.26506
675.00	-1.54195
680.00	-0.834221
685.00	-0.145865
690.00	0.506868
695.00	1.14652
700.00	1.74276
705.00	2.34818
710.00	2.90334
715.00	3.418
720.00	3.91125
725.00	4.3955
730.00	4.85505
735.00	5.29711
740.00	5.70524
745.00	6.10973
750.00	6.52675
755.00	6.857
760.00	7.17952
765.00	7.4864
770.00	7.77129
775.00	8.0261
780.00	8.26019
785.00	8.45425
790.00	8.67715
795.00	8.85324
800.00	8.99512
805.00	9.12914
810.00	9.24975
815.00	9.3504
820.00	9.38325
825.00	9.40966
830.00	9.41761
835.00	9.43188
840.00	9.41152
845.00	9.34811
850.00	9.25784
855.00	9.14654
860.00	9.03688
865.00	8.91447
870.00	8.7695
875.00	8.61531
880.00	8.45361
885.00	8.30095
890.00	8.16199
895.00	7.96337
900.00	7.77434
905.00	7.55756
910.00	7.36483
915.00	7.16607
920.00	6.97057
925.00	6.763
930.00	6.57381
935.00	6.38061
940.00	6.13793
945.00	5.95194
950.00	5.71891
955.00	5.48389
960.00	5.23757
965.00	5.00165
970.00	4.76323
975.00	4.54786
980.00	4.35482
985.00	4.14391
990.00	3.90507
995.00	3.68379
1000.00	3.4783
1005.00	3.26649
1010.00	3.05845
1015.00	2.85936
1020.00	2.66752
1025.00	2.51464
1030.00	2.35253
1035.00	2.15919
1040.00	1.95988
1045.00	1.75282
1050.00	1.606
1055.00	1.43592
1060.00	1.22906
1065.00	1.0429
1070.00	0.895113
1075.00	0.750249
1080.00	0.592194
1085.00	0.431756
1090.00	0.264431
1095.00	0.144678
1100.00	0.0131767
1105.00	-0.109919
1110.00	-0.260243
1115.00	-0.396325
1120.00	-0.521962
1125.00	-0.661922
1130.00	-0.787094
1135.00	-0.906867
1140.00	-1.01941
1145.00	-1.14362
1150.00	-1.27203
1155.00	-1.39312
1160.00	-1.50527
1165.00	-1.62202
1170.00	-1.71998
1175.00	-1.84057
1180.00	-1.93328
1185.00	-2.061
1190.00	-2.19256
1195.00	-2.32124
1200.00	-2.38565
1205.00	-2.45786
1210.00	-2.57266
1215.00	-2.66412
1220.00	-2.74881
1225.00	-2.83293
1230.00	-2.9213
1235.00	-2.99134
1240.00	-3.07177
1245.00	-3.12835
1250.00	-3.20694
1255.00	-3.30456
1260.00	-3.4193
1265.00	-3.48541
1270.00	-3.55123
1275.00	-3.63102
1280.00	-3.68703
1285.00	-3.73822
1290.00	-3.76452
1295.00	-3.80322
1300.00	-3.85861
1305.00	-3.948
1310.00	-3.99524
1315.00	-4.06147
1320.00	-4.10922
1325.00	-4.20202
1330.00	-4.29819
1335.00	-4.33966
1340.00	-4.4189
1345.00	-4.44514
1350.00	-4.50118
1355.00	-4.51999
1360.00	-4.57171
1365.00	-4.63169
1370.00	-4.72601
1375.00	-4.7769
1380.00	-4.81953
1385.00	-4.83892
1390.00	-4.90382
1395.00	-4.94799
1400.00	-4.9751
1405.00	-4.99317
1410.00	-5.01338
1415.00	-5.08298
1420.00	-5.12505
1425.00	-5.15817
1430.00	-5.169
1435.00	-5.22303
1440.00	-5.31041
1445.00	-5.34951
1450.00	-5.41554
1455.00	-5.44729
1460.00	-5.46321
1465.00	-5.46647
1470.00	-5.52792
1475.00	-5.54132
1480.00	-5.55337
1485.00	-5.5832
1490.00	-5.62428
1495.00	-5.66995
1500.00	-5.70156
1505.00	-5.71578
1510.00	-5.73569
1515.00	-5.73622
1520.00	-5.75251
1525.00	-5.79801
1530.00	-5.78993
1535.00	-5.78661
1540.00	-5.78916
1545.00	-5.79699
1550.00	-5.7906
1555.00	-5.75163
1560.00	-5.74582
1565.00	-5.75245
1570.00	-5.76237
1575.00	-5.74362
1580.00	-5.75047
1585.00	-5.76138
1590.00	-5.74984
1595.00	-5.75212
1600.00	-5.76049
1605.00	-5.70318
1610.00	-5.67691
1615.00	-5.66592
1620.00	-5.58327
1625.00	-5.51047
1630.00	-5.407
1635.00	-5.25219
1640.00	-5.03932
1645.00	-4.74494
1650.00	-4.34953
1655.00	-3.91536
1660.00	-3.42894
1665.00	-2.84328
1670.00	-2.19441
1675.00	-1.52502
1680.00	-0.808705
1685.00	-0.11262
1690.00	0.560512
1695.00	1.18847
1700.00	1.7908
1705.00	2.38034
1710.00	2.94968
1715.00	3.49371
1720.00	3.97464
1725.00	4.48102
1730.00	4.96207
1735.00	5.42031
1740.00	5.83748
1745.00	6.2493
1750.00	6.61125
1755.00	6.96546
1760.00	7.29928
1765.00	7.58944
1770.00	7.86956
1775.00	8.16279
1780.00	8.40218
1785.00	8.61447
1790.00	8.84744
1795.00	9.00176
1800.00	9.14381
1805.00	9.31198
1810.00	9.42538
1815.00	9.48949
1820.00	9.52109
1825.00	9.5432
1830.00	9.57417
1835.00	9.57437
1840.00	9.55003
1845.00	9.4878
1850.00	9.40412
1855.00	9.33355
1860.00	9.23682
1865.00	9.07781
1870.00	8.94972
1875.00	8.80834
1880.00	8.67874
1885.00	8.49725
1890.00	8.30227
1895.00	8.1007
1900.00	7.87501
1905.00	7.67979
1910.00	7.4345
1915.00	7.22087
1920.00	7.00487
1925.00	6.84447
1930.00	6.66849
1935.00	6.46898
1940.00	6.2483
1945.00	6.05444
1950.00	5.83014
1955.00	5.62591
1960.00	5.39069
1965.00	5.21379
1970.00	4.97946
1975.00	4.73851
1980.00	4.52087
1985.00	4.25698
1990.00	4.05902
1995.00	3.85319
2000.00	3.645
2005.00	3.4513
2010.00	3.2319
2015.00	3.07556
2020.00	2.87713
2025.00	2.6851
2030.00	2.48539
2035.00	2.28904
2040.00	2.10916
2045.00	1.90853
2050.00	1.75168
2055.00	1.59391
2060.00	1.40921
2065.00	1.25406
2070.00	1.10493
2075.00	0.934337
2080.00	0.787131
2085.00	0.59692
2090.00	0.439964
2095.00	0.282889
2100.00	0.120961
2105.00	-0.0224023
2110.00	-0.124543
2115.00	-0.242565
2120.00	-0.379624
2125.00	-0.50535
2130.00	-0.662786
2135.00	-0.771266
2140.00	-0.906855
2145.00	-1.01623
2150.00	-1.121
2155.00	-1.22873
2160.00	-1.3676
2165.00	-1.46728
2170.00	-1.56648
2175.00	-1.66841
2180.00	-1.76964
2185.00	-1.88368
2190.00	-1.97208
2195.00	-2.12122
2200.00	-2.24201
2205.00	-2.33491
2210.00	-2.42326
2215.00	-2.50119
2220.00	-2.57133
2225.00	-2.67795
2230.00	-2.82768
2235.00	-2.90866
2240.00	-3.0029
2245.00	-3.11301
2250.00	-3.17812
2255.00	-3.24857
2260.00	-3.32147
2265.00	-3.39024
2270.00	-3.46953
2275.00	-3.53535
2280.00	-3.57799
2285.00	-3.64958
2290.00	-3.69186
2295.00	-3.75206
2300.00	-3.81652
2305.00	-3.88086
2310.00	-3.9443
2315.00	-4.03065
2320.00	-4.13289
2325.00	-4.16401
2330.00	-4.23946
2335.00	-4.31765
2340.00	-4.38486
2345.00	-4.4406
2350.00	-4.53742
2355.00	-4.58502
2360.00	-4.61838
2365.00	-4.66895
2370.00	-4.6947
2375.00	-4.72183
2380.00	-4.75811
2385.00	-4.81369
2390.00	-4.85265
2395.00	-4.95176
2400.00	-5.01565
2405.00	-5.07632
2410.00	-5.08664
2415.00	-5.14416
2420.00	-5.16509
2425.00	-5.2124
2430.00	-5.24153
2435.00	-5.25984
2440.00	-5.30479
2445.00	-5.33575
2450.00	-5.3826
2455.00	-5.42634
2460.00	-5.45543
2465.00	-5.4911
2470.00	-5.53822
2475.00	-5.5838
2480.00	-5.66831
2485.00	-5.708
2490.00	-5.7358
2495.00	-5.75055
2500.00	-5.7314
2505.00	-5.71892
2510.00	-5.75038
2515.00	-5.7352
2520.00	-5.73498
2525.00	-5.768
2530.00	-5.80246
2535.00	-5.82557
2540.00	-5.8005
2545.00	-5.77952
2550.00	-5.77724
2555.00	-5.7744
2560.00	-5.8106
2565.00	-5.79098
2570.00	-5.78202
2575.00	-5.77633
2580.00	-5.74828
2585.00	-5.70959
2590.00	-5.69058
2595.00	-5.69404
2600.00	-5.66947
2605.00	-5.6442
2610.00	-5.62857
2615.00	-5.59869
2620.00	-5.58761
2625.00	-5.51596
2630.00	-5.42933
2635.00	-5.27862
2640.00	-5.08129
2645.00	-4.77955
2650.00	-4.41942
2655.00	-3.97511
2660.00	-3.48033
2665.00	-2.89823
2670.00	-2.25494
2675.00	-1.55182
2680.00	-0.833617
2685.00	-0.172997
2690.00	0.546501
2695.00	1.19642
2700.00	1.80112
2705.00	2.39596
2710.00	2.9408
2715.00	3.46595
2720.00	3.97971
2725.00	4.46502
2730.00	4.94529
2735.00	5.38624
2740.00	5.78704
2745.00	6.17149
2750.00	6.53093
2755.00	6.87895
2760.00	7.14867
2765.00	7.46337
2770.00	7.7561
2775.00	8.06463
2780.00	8.29644
2785.00	8.50981
2790.00	8.75167
2795.00	8.95589
2800.00	9.1136
2805.00	9.22786
2810.00	9.31093
2815.00	9.3841
2820.00	9.45945
2825.00	9.45531
2830.00	9.48716
2835.00	9.46838
2840.00	9.40167
2845.00	9.33213
2850.00	9.22843
2855.00	9.1177
2860.00	8.99116
2865.00	8.85355
2870.00	8.73444
2875.00	8.58376
2880.00	8.38013
2885.00	8.18897
2890.00	8.02957
2895.00	7.85527
2900.00	7.67546
2905.00	7.49941
2910.00	7.32119
2915.00	7.12995
2920.00	6.95072
2925.00	6.73327
2930.00	6.50277
2935.00	6.28267
2940.00	6.07904
2945.00	5.81512
2950.00	5.60211
2955.00	5.3582
2960.00	5.12762
2965.00	4.89795
2970.00	4.71418
2975.00	4.47287
2980.00	4.26598
2985.00	4.05684
2990.00	3.84173
2995.00	3.61966
3000.00	3.42139
3005.00	3.20577
3010.00	2.99274
3015.00	2.76621
3020.00	2.57658
3025.00	2.38771
3030.00	2.21774
3035.00	2.01178
3040.00	1.84619
3045.00	1.68213
3050.00	1.48387
3055.00	1.36948
3060.00	1.18272
3065.00	1.01384
3070.00	0.873704
3075.00	0.725445
3080.00	0.588849
3085.00	0.423211
3090.00	0.281253
3095.00	0.0846952
3100.00	-0.075601
3105.00	-0.229357
3110.00	-0.369319
3115.00	-0.541148
3120.00	-0.691841
3125.00	-0.825093
3130.00	-0.95609
3135.00	-1.09771
3140.00	-1.20461
3145.00	-1.34036
3150.00	-1.47676
3155.00	-1.5505
3160.00	-1.68171
3165.00	-1.7816
3170.00	-1.89049
3175.00	-1.9877
3180.00	-2.12579
3185.00	-2.24059
3190.00	-2.34944
3195.00	-2.43871
3200.00	-2.51905
3205.00	-2.61983
3210.00	-2.69867
3215.00	-2.7712
3220.00	-2.85783
3225.00	-2.9445
3230.00	-3.07864
3235.00	-3.17328
3240.00	-3.26398
3245.00	-3.33376
3250.00	-3.43926
3255.00	-3.54132
3260.00	-3.61183
3265.00	-3.66659
3270.00	-3.71587
3275.00	-3.7879
3280.00	-3.8472
3285.00	-3.92349
3290.00	-3.99848
3295.00	-4.0636
3300.00	-4.17124
3305.00	-4.2262
3310.00	-4.29781
3315.00	-4.36226
3320.00	-4.43924
3325.00	-4.49191
3330.00	-4.5757
3335.00	-4.61631
3340.00	-4.66867
3345.00	-4.72766
3350.00	-4.7942
3355.00	-4.85092
3360.00	-4.91857
3365.00	-4.97392
3370.00	-5.03718
3375.00	-5.05932
3380.00	-5.06897
3385.00	-5.09584
3390.00	-5.14848
3395.00	-5.21485
3400.00	-5.25164
3405.00	-5.27052
3410.00	-5.32468
3415.00	-5.40901
3420.00	-5.41136
3425.00	-5.4459
3430.00	-5.51099
3435.00	-5.56087
3440.00	-5.61921
3445.00	-5.65906
3450.00	-5.68781
3455.00	-5.71764
3460.00	-5.71997
3465.00	-5.76477
3470.00	-5.78215
3475.00	-5.81283
3480.00	-5.82462
3485.00	-5.87002
3490.00	-5.9014
3495.00	-5.898
3500.00	-5.93686
3505.00	-5.93388
3510.00	-5.94068
3515.00	-5.94601
3520.00	-5.96979
3525.00	-6.01174
3530.00	-6.02895
3535.00	-6.05708
3540.00	-6.07766
3545.00	-6.09934
3550.00	-6.07457
3555.00	-6.042
3560.00	-6.07753
3565.00	-6.08894
3570.00	-6.08815
3575.00	-6.10641
3580.00	-6.16713
3585.00	-6.16721
3590.00	-6.17835
3595.00	-6.17257
3600.00	-6.14601
3605.00	-6.14979
3610.00	-6.11128
3615.00	-6.08452
3620.00	-6.05491
3625.00	-5.98556
3630.00	-5.9176
3635.00	-5.76393
3640.00	-5.53705
3645.00	-5.25616
3650.00	-4.87525
3655.00	-4.40829
3660.00	-3.90104
3665.00	-3.32115
3670.00	-2.65533
3675.00	-1.96199
3680.00	-1.26366
3685.00	-0.564781
3690.00	0.119564
3695.00	0.752871
3700.00	1.39323
3705.00	1.98773
3710.00	2.54888
3715.00	3.08871
3720.00	3.59986
3725.00	4.07334
3730.00	4.50896
3735.00	4.91842
3740.00	5.36363
3745.00	5.78014
3750.00	6.19295
3755.00	6.55974
3760.00	6.9278
3765.00	7.25985
3770.00	7.56107
3775.00	7.82584
3780.00	8.08232
3785.00	8.31236
3790.00	8.48619
3795.00	8.67268
3800.00	8.8334
3805.00	8.9567
3810.00	9.05502
3815.00	9.14826
3820.00	9.20607
3825.00	9.25336
3830.00	9.26508
3835.00	9.27721
3840.00	9.22565
3845.00	9.16265
3850.00	9.07036
3855.00	9.02209
3860.00	8.92251
3865.00	8.80995
3870.00	8.65883
3875.00	8.54417
3880.00	8.3793
3885.00	8.21273
3890.00	8.03356
3895.00	7.82802
3900.00	7.64936
3905.00	7.46405
3910.00	7.23323
3915.00	6.99939
3920.00	6.77628
3925.00	6.59525
3930.00	6.37381
3935.00	6.14288
3940.00	5.92239
3945.00	5.66227
3950.00	5.42105
3955.00	5.2166
3960.00	5.00334
3965.00	4.75526
3970.00	4.55334
3975.00	4.32416
3980.00	4.08944
3985.00	3.86949
3990.00	3.69683
3995.00	3.48768
4000.00	3.28994
4005.00	3.09538
4010.00	2.90841
4015.00	2.69981
4020.00	2.49704
4025.00	2.28134
4030.00	2.04451
4035.00	1.84717
4040.00	1.62687
4045.00	1.45153
4050.00	1.28898
4055.00	1.13083
4060.00	0.95211
4065.00	0.76517
4070.00	0.600879
4075.00	0.437991
4080.00	0.276368
4085.00	0.0969049
4090.00	-0.0440525
4095.00	-0.170123
4100.00	-0.295448
4105.00	-0.468339
4110.00	-0.627104
4115.00	-0.756549
4120.00	-0.875422
4125.00	-0.982408
4130.00	-1.08502
4135.00	-1.21928
4140.00	-1.34882
4145.00	-1.49387
4150.00	-1.61018
4155.00	-1.71011
4160.00	-1.79847
4165.00	-1.9199
4170.00	-2.05687
4175.00	-2.16275
4180.00	-2.29836
4185.00	-2.39906
4190.00	-2.47546
4195.00	-2.60195
4200.00	-2.67941
4205.00	-2.78076
4210.00	-2.87671
4215.00	-2.94647
4220.00	-3.03139
4225.00	-3.11256
4230.00	-3.23939
4235.00	-3.35907
4240.00	-3.42645
4245.00	-3.55589
4250.00	-3.59331
4255.00	-3.67681
4260.00	-3.76856
4265.00	-3.84007
4270.00	-3.88624
4275.00	-3.94835
4280.00	-4.00583
4285.00	-4.06626
4290.00	-4.12935
4295.00	-4.21776
4300.00	-4.27281
4305.00	-4.3192
4310.00	-4.36886
4315.00	-4.41117
4320.00	-4.48168
4325.00	-4.56174
4330.00	-4.59584
4335.00	-4.64867
4340.00	-4.69622
4345.00	-4.71055
4350.00	-4.79144
4355.00	-4.84053
4360.00	-4.90527
4365.00	-4.94534
4370.00	-5.00434
4375.00	-5.08749
4380.00	-5.15758
4385.00	-5.20643
4390.00	-5.22509
4395.00	-5.28537
4400.00	-5.31828
4405.00	-5.3732
4410.00	-5.42025
4415.00	-5.45153
4420.00	-5.50815
4425.00	-5.49822
4430.00	-5.51142
4435.00	-5.52725
4440.00	-5.55416
4445.00	-5.59419
4450.00	-5.60728
4455.00	-5.62065
4460.00	-5.68171
4465.00	-5.7675
4470.00	-5.80043
4475.00	-5.79922
4480.00	-5.81475
4485.00	-5.88407
4490.00	-5.9346
4495.00	-5.96426
4500.00	-6.00598
4505.00	-5.97948
4510.00	-5.98251
4515.00	-6.00185
4520.00	-5.96548
4525.00	-6.00549
4530.00	-5.98853
4535.00	-6.00647
4540.00	-6.00839
4545.00	-5.97927
4550.00	-5.97046
4555.00	-5.98863
4560.00	-5.97968
4565.00	-5.9819
4570.00	-5.9839
4575.00	-6.00072
4580.00	-6.01191
4585.00	-6.02752
4590.00	-6.02654
4595.00	-6.02565
4600.00	-6.03039
4605.00	-6.01727
4610.00	-5.99754
4615.00	-5.97109
4620.00	-5.94966
4625.00	-5.90111
4630.00	-5.8163
4635.00	-5.6688
4640.00	-5.46488
4645.00	-5.17855
4650.00	-4.79513
4655.00	-4.33222
4660.00	-3.84048
4665.00	-3.26032
4670.00	-2.60375
4675.00	-1.9472
4680.00	-1.26695
4685.00	-0.588305
4690.00	0.0754601
4695.00	0.706851
4700.00	1.31464
4705.00	1.91068
4710.00	2.48982
4715.00	3.03239
4720.00	3.53415
4725.00	4.02843
4730.00	4.51836
4735.00	5.00358
4740.00	5.41181
4745.00	5.83378
4750.00	6.20248
4755.00	6.57464
4760.00	6.91354
4765.00	7.23436
4770.00	7.50571
4775.00	7.78946
4780.00	8.02902
4785.00	8.2889
4790.00	8.49433
4795.00	8.65075
4800.00	8.80022
4805.00	8.93159
4810.00	9.04112
4815.00	9.14523
4820.00	9.18753
4825.00	9.20979
4830.00	9.18316
4835.00	9.17106
4840.00	9.13961
4845.00	9.08047
4850.00	9.01142
4855.00	8.91844
4860.00	8.79522
4865.00	8.62422
4870.00	8.4806
4875.00	8.3292
4880.00	8.15183
4885.00	7.96609
4890.00	7.75623
4895.00	7.57052
4900.00	7.38519
4905.00	7.2176
4910.00	7.00746
4915.00	6.78592
4920.00	6.58574
4925.00	6.38344
4930.00	6.17685
4935.00	5.98222
4940.00	5.79599
4945.00	5.59121
4950.00	5.39505
4955.00	5.18688
4960.00	4.96789
4965.00	4.77633
4970.00	4.57547
4975.00	4.35831
4980.00	4.13599
4985.00	3.91375
4990.00	3.73589
4995.00	3.56552
5000.00	3.39243
5005.00	3.20185
5010.00	3.02005
5015.00	2.82084
5020.00	2.64867
5025.00	2.44074
5030.00	2.26309
5035.00	2.09609
5040.00	1.89834
5045.00	1.72907
5050.00	1.553
5055.00	1.35104
5060.00	1.18747
5065.00	1.01495
5070.00	0.850196
5075.00	0.684518
5080.00	0.530664
5085.00	0.35661
5090.00	0.236338
5095.00	0.0798555
5100.00	-0.0641415
5105.00	-0.181877
5110.00	-0.317098
5115.00	-0.449867
5120.00	-0.597036
5125.00	-0.7113
5130.00	-0.862375
5135.00	-0.996761
5140.00	-1.13431
5145.00	-1.29844
5150.00	-1.41927
5155.00	-1.52248
5160.00	-1.64621
5165.00	-1.76626
5170.00	-1.86719
5175.00	-2.00548
5180.00	-2.13073
5185.00	-2.24266
5190.00	-2.34972
5195.00	-2.43817
5200.00	-2.55811
5205.00	-2.61702
5210.00	-2.72935
5215.00	-2.84152
5220.00	-2.92349
5225.00	-3.04471
5230.00	-3.13088
5235.00	-3.20763
5240.00	-3.26486
5245.00	-3.38357
5250.00	-3.46195
5255.00	-3.54355
5260.00	-3.66287
5265.00	-3.73545
5270.00	-3.80948
5275.00	-3.87136
5280.00	-3.9484
5285.00	-3.98453
5290.00	-4.05263
5295.00	-4.10126
5300.00	-4.15769
5305.00	-4.1974
5310.00	-4.25133
5315.00	-4.28009
5320.00	-4.3297
5325.00	-4.38305
5330.00	-4.41763
5335.00	-4.47563
5340.00	-4.51913
5345.00	-4.60731
5350.00	-4.68667
5355.00	-4.74939
5360.00	-4.78371
5365.00	-4.80431
5370.00	-4.84736
5375.00	-4.91379
5380.00	-4.97753
5385.00	-5.0428
5390.00	-5.08414
5395.00	-5.16959
5400.00	-5.22673
5405.00	-5.26708
5410.00	-5.3461
5415.00	-5.40061
5420.00	-5.43227
5425.00	-5.49793
5430.00	-5.5594
5435.00	-5.60839
5440.00	-5.64774
5445.00	-5.67683
5450.00	-5.66743
5455.00	-5.71511
5460.00	-5.73272
5465.00	-5.78099
5470.00	-5.81178
5475.00	-5.85451
5480.00	-5.8732
5485.00	-5.85286
5490.00	-5.89228
5495.00	-5.93408
5500.00	-5.97091
5505.00	-5.99694
5510.00	-6.00139
5515.00	-6.01726
5520.00	-6.06238
5525.00	-6.084
5530.00	-6.11059
5535.00	-6.10842
5540.00	-6.12702
5545.00	-6.11372
5550.00	-6.12863
5555.00	-6.12861
5560.00	-6.16339
5565.00	-6.15752
5570.00	-6.17359
5575.00	-6.1667
5580.00	-6.15733
5585.00	-6.14812
5590.00	-6.13191
5595.00	-6.14184
5600.00	-6.10334
5605.00	-6.07817
5610.00	-6.07291
5615.00	-6.04921
5620.00	-5.97963
5625.00	-5.90753
5630.00	-5.85449
5635.00	-5.71108
5640.00	-5.51242
5645.00	-5.19525
5650.00	-4.82439
5655.00	-4.37911
5660.00	-3.85264
5665.00	-3.25545
5670.00	-2.61518
5675.00	-1.92269
5680.00	-1.22038
5685.00	-0.56695
5690.00	0.119193
5695.00	0.743839
5700.00	1.33291
5705.00	1.93186
5710.00	2.48358
5715.00	3.03231
5720.00	3.5665
5725.00	4.0441
5730.00	4.51428
5735.00	4.95009
5740.00	5.37316
5745.00	5.79346
5750.00	6.2081
5755.00	6.58365
5760.00	6.91137
5765.00	7.20157
5770.00	7.47699
5775.00	7.76202
5780.00	8.04307
5785.00	8.26518
5790.00	8.48721
5795.00	8.65146
5800.00	8.83645
5805.00	8.98791
5810.00	9.10763
5815.00	9.18216
5820.00	9.22788
5825.00	9.26745
5830.00	9.23032
5835.00	9.1882
5840.00	9.13289
5845.00	9.0333
5850.00	8.94762
5855.00	8.86655
5860.00	8.7248
5865.00	8.57507
5870.00	8.43558
5875.00	8.28789
5880.00	8.12888
5885.00	7.97786
5890.00	7.79371
5895.00	7.60978
5900.00	7.42923
5905.00	7.24063
5910.00	7.01
5915.00	6.81351
5920.00	6.65881
5925.00	6.43101
5930.00	6.20227
5935.00	6.0051
5940.00	5.78495
5945.00	5.55518
5950.00	5.3302
5955.00	5.12535
5960.00	4.92437
5965.00	4.70396
5970.00	4.48977
5975.00	4.27091
5980.00	4.05416
5985.00	3.8575
5990.00	3.6647
5995.00	3.45164
6000.00	3.27174
6005.00	3.03709
6010.00	2.85358
6015.00	2.62594
6020.00	2.44005
6025.00	2.2427
6030.00	2.03899
6035.00	1.86831
6040.00	1.71864
6045.00	1.53966
6050.00	1.36513
6055.00	1.20332
6060.00	1.05135
6065.00	0.899564
6070.00	0.751881
6075.00	0.591291
6080.00	0.445178
6085.00	0.257532
6090.00	0.0918131
6095.00	-0.0944994
6100.00	-0.215525
6105.00	-0.361615
6110.00	-0.516028
6115.00	-0.662116
6120.00	-0.750894
6125.00	-0.894846
6130.00	-1.01729
6135.00	-1.14488
6140.00	-1.24311
6145.00	-1.36393
6150.00	-1.46398
6155.00	-1.57774
6160.00	-1.67934
6165.00	-1.76049
6170.00	-1.85331
6175.00	-1.98823
6180.00	-2.06776
6185.00	-2.15752
6190.00	-2.26203
6195.00	-2.35767
6200.00	-2.42239
6205.00	-2.50041
6210.00	-2.58012
6215.00	-2.69456
6220.00	-2.8015
6225.00	-2.90092
6230.00	-2.97616
6235.00	-3.09607
6240.00	-3.21189
6245.00	-3.27739
6250.00	-3.33554
6255.00	-3.43137
6260.00	-3.51446
6265.00	-3.62561
6270.00	-3.68611
6275.00	-3.75874
6280.00	-3.82411
6285.00	-3.8703
6290.00	-3.95377
6295.00	-4.02257
6300.00	-4.0671
6305.00	-4.13564
6310.00	-4.15541
6315.00	-4.21196
6320.00	-4.2668
6325.00	-4.3209
6330.00	-4.40518
6335.00	-4.48657
6340.00	-4.57879
6345.00	-4.65468
6350.00	-4.7127
6355.00	-4.76175
6360.00	-4.82013
6365.00	-4.88216
6370.00	-4.93088
6375.00	-4.96127
6380.00	-5.0084
6385.00	-5.01681
6390.00	-5.0489
6395.00	-5.13234
6400.00	-5.20506
6405.00	-5.29344
6410.00	-5.33107
6415.00	-5.3776
6420.00	-5.4511
6425.00	-5.50934
6430.00	-5.56176
6435.00	-5.62159
6440.00	-5.6612
6445.00	-5.70318
6450.00	-5.71565
6455.00	-5.7514
6460.00	-5.75984
6465.00	-5.79274
6470.00	-5.8271
6475.00	-5.86198
6480.00	-5.89574
6485.00	-5.94036
6490.00	-5.99079
6495.00	-6.00298
6500.00	-6.01315
6505.00	-6.08082
6510.00	-6.09665
6515.00	-6.13067
6520.00	-6.13756
6525.00	-6.17144
6530.00	-6.16556
6535.00	-6.19901
6540.00	-6.20302
6545.00	-6.23431
6550.00	-6.27749
6555.00	-6.27998
6560.00	-6.26324
6565.00	-6.29483
6570.00	-6.2774
6575.00	-6.24432
6580.00	-6.19003
6585.00	-6.20205
6590.00	-6.19311
6595.00	-6.17161
6600.00	-6.18706
6605.00	-6.18673
6610.00	-6.18565
6615.00	-6.16253
6620.00	-6.11642
6625.00	-6.07096
6630.00	-6.00791
6635.00	-5.89739
6640.00	-5.68959
6645.00	-5.42587
6650.00	-5.09679
6655.00	-4.66302
6660.00	-4.14058
6665.00	-3.56441
6670.00	-2.93199
6675.00	-2.22918
6680.00	-1.51361
6685.00	-0.786577
6690.00	-0.136197
6695.00	0.517942
6700.00	1.14858
6705.00	1.75648
6710.00	2.32573
6715.00	2.84359
6720.00	3.39744
6725.00	3.89907
6730.00	4.37742
6735.00	4.78343
6740.00	5.21683
6745.00	5.62588
6750.00	5.94895
6755.00	6.31641
6760.00	6.6582
6765.00	6.98874
6770.00	7.25539
6775.00	7.50487
6780.00	7.7974
6785.00	8.00848
6790.00	8.22772
6795.00	8.39657
6800.00	8.55802
6805.00	8.69858
6810.00	8.83694
6815.00	8.92589
6820.00	8.97194
6825.00	9.04422
6830.00	9.04364
6835.00	9.05973
6840.00	9.02834
6845.00	8.95502
6850.00	8.86847
6855.00	8.78978
6860.00	8.68021
6865.00	8.5911
6870.00	8.42628
6875.00	8.2898
6880.00	8.14879
6885.00	7.95308
6890.00	7.77773
6895.00	7.6041
6900.00	7.41146
6905.00	7.21594
6910.00	7.04313
6915.00	6.83937
6920.00	6.64492
6925.00	6.43591
6930.00	6.26124
6935.00	6.01864
6940.00	5.79555
6945.00	5.5576
6950.00	5.29601
6955.00	5.06136
6960.00	4.82408
6965.00	4.62161
6970.00	4.40933
6975.00	4.208
6980.00	3.9928
6985.00	3.78014
6990.00	3.5753
6995.00	3.36011
7000.00	3.15774
7005.00	2.93764
7010.00	2.78938
7015.00	2.62194
7020.00	2.45227
7025.00	2.27663
7030.00	2.08534
7035.00	1.91951
7040.00	1.72597
7045.00	1.55021
7050.00	1.39361
7055.00	1.22262
7060.00	1.02998
7065.00	0.833671
7070.00	0.679926
7075.00	0.493318
7080.00	0.34356
7085.00	0.120211
7090.00	-0.0491722
7095.00	-0.218223
7100.00	-0.355344
7105.00	-0.509593
7110.00	-0.659488
7115.00	-0.787276
7120.00	-0.926009
7125.00	-1.04929
7130.00	-1.15865
7135.00	-1.23574
7140.00	-1.34227
7145.00	-1.46584
7150.00	-1.56439
7155.00	-1.6776
7160.00	-1.79373
7165.00	-1.8753
7170.00	-1.97957
7175.00	-2.09396
7180.00	-2.20482
7185.00	-2.356
7190.00	-2.47466
7195.00	-2.5522
7200.00	-2.67338
7205.00	-2.77296
7210.00	-2.87207
7215.00	-2.96522
7220.00	-3.04431
7225.00	-3.09335
7230.00	-3.15251
7235.00	-3.23185
7240.00	-3.30484
7245.00	-3.37211
7250.00	-3.44293
7255.00	-3.50272
7260.00	-3.60872
7265.00	-3.70807
7270.00	-3.77139
7275.00	-3.87346
7280.00	-3.9582
7285.00	-4.04395
7290.00	-4.10927
7295.00	-4.21076
7300.00	-4.29024
7305.00	-4.37837
7310.00	-4.44821
7315.00	-4.52845
7320.00	-4.5643
7325.00	-4.60842
7330.00	-4.65604
7335.00	-4.73448
7340.00	-4.78927
7345.00	-4.87573
7350.00	-4.91086
7355.00	-4.98438
7360.00	-5.0284
7365.00	-5.08859
7370.00	-5.14038
7375.00	-5.19095
7380.00	-5.25939
7385.00	-5.30596
7390.00	-5.34393
7395.00	-5.41842
7400.00	-5.46175
7405.00	-5.4865
7410.00	-5.52855
7415.00	-5.58379
7420.00	-5.65249
7425.00	-5.72064
7430.00	-5.76063
7435.00	-5.80215
7440.00	-5.80631
7445.00	-5.83852
7450.00	-5.88649
7455.00	-5.92334
7460.00	-5.97469
7465.00	-6.02406
7470.00	-6.02105
7475.00	-6.0563
7480.00	-6.07933
7485.00	-6.11666
7490.00	-6.16449
7495.00	-6.19884
7500.00	-6.24557
7505.00	-6.24809
7510.00	-6.2638
7515.00	-6.29217
7520.00	-6.33115
7525.00	-6.31562
7530.00	-6.30323
7535.00	-6.27389
7540.00	-6.30362
7545.00	-6.27898
7550.00	-6.27421
7555.00	-6.26437
7560.00	-6.24287
7565.00	-6.22036
7570.00	-6.23884
7575.00	-6.25943
7580.00	-6.26768
7585.00	-6.26245
7590.00	-6.21504
7595.00	-6.2301
7600.00	-6.23654
7605.00	-6.2368
7610.00	-6.2054
7615.00	-6.18742
7620.00	-6.1412
7625.00	-6.12727
7630.00	-6.04119
7635.00	-5.92102
7640.00	-5.7243
7645.00	-5.46501
7650.00	-5.08852
7655.00	-4.63502
7660.00	-4.12408
7665.00	-3.53928
7670.00	-2.93073
7675.00	-2.24544
7680.00	-1.55592
7685.00	-0.874472
7690.00	-0.19237
7695.00	0.428638
7700.00	1.07611
7705.00	1.69363
7710.00	2.30001
7715.00	2.81728
7720.00	3.37218
7725.00	3.84549
7730.00	4.32288
7735.00	4.77229
7740.00	5.21867
7745.00	5.62595
7750.00	6.03521
7755.00	6.38693
7760.00	6.74065
7765.00	7.04555
7770.00	7.32391
7775.00	7.58788
7780.00	7.84997
7785.00	8.09297
7790.00	8.28636
7795.00	8.47623
7800.00	8.62101
7805.00	8.72681
7810.00	8.81807
7815.00	8.89388
7820.00	8.97001
7825.00	9.0156
7830.00	9.00523
7835.00	8.98404
7840.00	8.95073
7845.00	8.89149
7850.00	8.80971
7855.00	8.71555
7860.00	8.60867
7865.00	8.4753
7870.00	8.30546
7875.00	8.15576
7880.00	7.98545
7885.00	7.78314
7890.00	7.59869
7895.00	7.3971
7900.00	7.22753
7905.00	7.03459
7910.00	6.85857
7915.00	6.67168
7920.00	6.48451
7925.00	6.27098
7930.00	6.0701
7935.00	5.87508
7940.00	5.67346
7945.00	5.47461
7950.00	5.24029
7955.00	5.05155
7960.00	4.85163
7965.00	4.64482
7970.00	4.44919
7975.00	4.25099
7980.00	4.05759
7985.00	3.84003
7990.00	3.66083
7995.00	3.44104
8000.00	3.26458
8005.00	3.07334
8010.00	2.88541
8015.00	2.70046
8020.00	2.50158
8025.00	2.28622
8030.00	2.12719
8035.00	1.95717
8040.00	1.74089
8045.00	1.55099
8050.00	1.37058
8055.00	1.20901
8060.00	1.03276
8065.00	0.840125
8070.00	0.695223
8075.00	0.533972
8080.00	0.356425
8085.00	0.211657
8090.00	0.0742492
8095.00	-0.0842117
8100.00	-0.237897
8105.00	-0.398355
8110.00	-0.568863
8115.00	-0.709668
8120.00	-0.852207
8125.00	-0.984447
8130.00	-1.12481
8135.00	-1.23295
8140.00	-1.35559
8145.00	-1.43037
8150.00	-1.52614
8155.00	-1.64555
8160.00	-1.74116
8165.00	-1.85251
8170.00	-1.98831
8175.00	-2.12002
8180.00	-2.25121
8185.00	-2.36453
8190.00	-2.45625
8195.00	-2.56093
8200.00	-2.63221
8205.00	-2.75963
8210.00	-2.84267
8215.00	-2.91425
8220.00	-2.98974
8225.00	-3.0561
8230.00	-3.13717
8235.00	-3.22042
8240.00	-3.29929
8245.00	-3.38452
8250.00	-3.46912
8255.00	-3.56425
8260.00	-3.62376
8265.00	-3.69473
8270.00	-3.77678
8275.00	-3.84193
8280.00	-3.93773
8285.00	-4.01446
8290.00	-4.07482
8295.00	-4.13626
8300.00	-4.15993
8305.00	-4.24607
8310.00	-4.29829
8315.00	-4.35162
8320.00	-4.38459
8325.00	-4.45222
8330.00	-4.52337
8335.00	-4.57633
8340.00	-4.63665
8345.00	-4.68777
8350.00	-4.77016
8355.00	-4.80002
8360.00	-4.8522
8365.00	-4.89996
8370.00	-4.99434
8375.00	-5.09035
8380.00	-5.16727
8385.00	-5.21119
8390.00	-5.24598
8395.00	-5.2939
8400.00	-5.33781
8405.00	-5.39315
8410.00	-5.45798
8415.00	-5.52502
8420.00	-5.56164
8425.00	-5.60408
8430.00	-5.66442
8435.00	-5.71082
8440.00	-5.77156
8445.00	-5.8025
8450.00	-5.88096
8455.00	-5.91757
8460.00	-5.96158
8465.00	-5.99804
8470.00	-6.03163
8475.00	-6.02708
8480.00	-6.04354
8485.00	-6.03858
8490.00	-6.03571
8495.00	-6.02995
8500.00	-6.04534
8505.00	-6.08053
8510.00	-6.12328
8515.00	-6.15226
8520.00	-6.20286
8525.00	-6.23811
8530.00	-6.26273
8535.00	-6.27302
8540.00	-6.28307
8545.00	-6.27947
8550.00	-6.2873
8555.00	-6.26113
8560.00	-6.24865
8565.00	-6.25481
8570.00	-6.23348
8575.00	-6.21902
8580.00	-6.23289
8585.00	-6.20188
8590.00	-6.17714
8595.00	-6.16436
8600.00	-6.141
8605.00	-6.09862
8610.00	-6.04308
8615.00	-6.00417
8620.00	-5.99683
8625.00	-5.9578
8630.00	-5.87206
8635.00	-5.75219
8640.00	-5.57157
8645.00	-5.3236
8650.00	-4.99288
8655.00	-4.52602
8660.00	-4.02834
8665.00	-3.48238
8670.00	-2.83523
8675.00	-2.16186
8680.00	-1.45698
8685.00	-0.754587
8690.00	-0.0987073
8695.00	0.521633
8700.00	1.14874
8705.00	1.73843
8710.00	2.30475
8715.00	2.89113
8720.00	3.39832
8725.00	3.90302
8730.00	4.37861
8735.00	4.83352
8740.00	5.26745
8745.00	5.68013
8750.00	6.04918
8755.00	6.41611
8760.00	6.77481
8765.00	7.0676
8770.00	7.38172
8775.00	7.64781
8780.00	7.88888
8785.00	8.11929
8790.00	8.31638
8795.00	8.48505
8800.00	8.62659
8805.00	8.75792
8810.00	8.88402
8815.00	8.95956
8820.00	9.00699
8825.00	9.02832
8830.00	9.04198
8835.00	9.00525
8840.00	8.96587
8845.00	8.8901
8850.00	8.76971
8855.00	8.70011
8860.00	8.57262
8865.00	8.47766
8870.00	8.35502
8875.00	8.2146
8880.00	8.07478
8885.00	7.90229
8890.00	7.7415
8895.00	7.56043
8900.00	7.36899
8905.00	7.17455
8910.00	6.9964
8915.00	6.80048
8920.00	6.56484
8925.00	6.33299
8930.00	6.14015
8935.00	5.90807
8940.00	5.71897
8945.00	5.50292
8950.00	5.27842
8955.00	5.05344
8960.00	4.82487
8965.00	4.61519
8970.00	4.38537
8975.00	4.13978
8980.00	3.92665
8985.00	3.71982
8990.00	3.52813
8995.00	3.2963
9000.00	3.07896
9005.00	2.87624
9010.00	2.68192
9015.00	2.52523
9020.00	2.31066
9025.00	2.09383
9030.00	1.90896
9035.00	1.70699
9040.00	1.50704
9045.00	1.33735
9050.00	1.19176
9055.00	1.02355
9060.00	0.869799
9065.00	0.664995
9070.00	0.536025
9075.00	0.355901
9080.00	0.220674
9085.00	0.0625954
9090.00	-0.116051
9095.00	-0.277623
9100.00	-0.451505
9105.00	-0.61907
9110.00	-0.731132
9115.00	-0.858082
9120.00	-0.980244
9125.00	-1.1408
9130.00	-1.26395
9135.00	-1.39455
9140.00	-1.52079
9145.00	-1.65339
9150.00	-1.77826
9155.00	-1.91832
9160.00	-2.01512
9165.00	-2.0706
9170.00	-2.17748
9175.00	-2.23966
9180.00	-2.39052
9185.00	-2.54922
9190.00	-2.66279
9195.00	-2.7571
9200.00	-2.83882
9205.00	-2.91711
9210.00	-3.00259
9215.00	-3.08348
9220.00	-3.16893
9225.00	-3.26482
9230.00	-3.38354
9235.00	-3.4801
9240.00	-3.57413
9245.00	-3.64294
9250.00	-3.7365
9255.00	-3.79223
9260.00	-3.88351
9265.00	-3.95301
9270.00	-4.0298
9275.00	-4.07914
9280.00	-4.15517
9285.00	-4.22281
9290.00	-4.26945
9295.00	-4.33436
9300.00	-4.4165
9305.00	-4.52839
9310.00	-4.65518
9315.00	-4.68468
9320.00	-4.72625
9325.00	-4.77316
9330.00	-4.82645
9335.00	-4.85384
9340.00	-4.88404
9345.00	-4.93731
9350.00	-5.03111
9355.00	-5.06335
9360.00	-5.11767
9365.00	-5.18237
9370.00	-5.25483
9375.00	-5.3074
9380.00	-5.33968
9385.00	-5.4146
9390.00	-5.44565
9395.00	-5.50286
9400.00	-5.51164
9405.00	-5.55434
9410.00	-5.58328
9415.00	-5.61407
9420.00	-5.65602
9425.00	-5.72461
9430.00	-5.79346
9435.00	-5.85542
9440.00	-5.89379
9445.00	-5.92754
9450.00	-5.984
9455.00	-6.04589
9460.00	-6.15299
9465.00	-6.21063
9470.00	-6.27278
9475.00	-6.29077
9480.00	-6.29193
9485.00	-6.2993
9490.00	-6.33994
9495.00	-6.35279
9500.00	-6.39124
9505.00	-6.40766
9510.00	-6.43114
9515.00	-6.44989
9520.00	-6.44859
9525.00	-6.45532
9530.00	-6.48431
9535.00	-6.49854
9540.00	-6.48683
9545.00	-6.49764
9550.00	-6.50263
9555.00	-6.49921
9560.00	-6.50642
9565.00	-6.48206
9570.00	-6.44828
9575.00	-6.41155
9580.00	-6.40142
9585.00	-6.38203
9590.00	-6.3622
9595.00	-6.35385
9600.00	-6.31865
9605.00	-6.28777
9610.00	-6.25365
9615.00	-6.24824
9620.00	-6.20463
9625.00	-6.1717
9630.00	-6.11439
9635.00	-5.98137
9640.00	-5.78336
9645.00	-5.51105
9650.00	-5.15842
9655.00	-4.7351
9660.00	-4.23549
9665.00	-3.69254
9670.00	-3.08764
9675.00	-2.40168
9680.00	-1.71078
9685.00	-1.02412
9690.00	-0.362638
9695.00	0.296748
9700.00	0.911546
9705.00	1.48147
9710.00	2.06557
9715.00	2.60708
9720.00	3.15137
9725.00	3.65941
9730.00	4.15224
9735.00	4.63137
9740.00	5.05785
9745.00	5.44562
9750.00	5.81439
9755.00	6.15261
9760.00	6.47836
9765.00	6.82926
9770.00	7.1079
9775.00	7.40375
9780.00	7.64234
9785.00	7.90215
9790.00	8.08299
9795.00	8.2418
9800.00	8.42742
9805.00	8.56602
9810.00	8.68917
9815.00	8.78578
9820.00	8.85928
9825.00	8.88431
9830.00	8.89261
9835.00	8.88742
9840.00	8.86298
9845.00	8.80066
9850.00	8.70582
9855.00	8.62363
9860.00	8.50538
9865.00	8.37918
9870.00	8.22923
9875.00	8.09743
9880.00	7.95114
9885.00	7.77282
9890.00	7.60047
9895.00	7.39871
9900.00	7.21632
9905.00	7.03004
9910.00	6.81494
9915.00	6.63083
9920.00	6.42007
9925.00	6.21772
9930.00	6.04511
9935.00	5.83598
9940.00	5.58687
9945.00	5.36347
9950.00	5.15924
9955.00	4.91376
[truncated: 56 more rows]
