# Supplementary material for: Abnormal developmental trajectory and vulnerability to cardiac arrhythmias in tetralogy of Fallot with DiGeorge syndrome
Source: Commun Biol. 2023 Sep 22;6:969. doi: 10.1038/s42003-023-05344-6 (PMC10516936; doi:10.1038/s42003-023-05344-6)
Supplement: Supplementary file 6 — Supplementary Data 3 [file 42003_2023_5344_MOESM6_ESM.zip › Supplementary Data3_CAS Measurement/Batch43/Control1_A1_5020/1A-wave.csv]

1A : V(t) = D'(t) / BackgroundImage *100
D'(t) = WaveFiltered Value( Pixel-Filter=(5 x 5) Tcnst-Filter=10)
average	1.00
frm num	2048
position	[47][70]
background	318.12
total pixel	25
time	value1
0.00	2.5022
5.00	2.27587
10.00	2.04828
15.00	1.82208
20.00	1.62227
25.00	1.46004
30.00	1.29769
35.00	1.13523
40.00	1.01542
45.00	0.901304
50.00	0.787283
55.00	0.727416
60.00	0.688624
65.00	0.588327
70.00	0.548355
75.00	0.439452
80.00	0.390477
85.00	0.353944
90.00	0.304718
95.00	0.23401
100.00	0.169115
105.00	0.100651
110.00	0.130822
115.00	0.102651
120.00	0.0508923
125.00	0.0634065
130.00	0.0130573
135.00	-0.0385439
140.00	-0.0434912
145.00	-0.0730916
150.00	-0.102247
155.00	-0.159921
160.00	-0.127583
165.00	-0.148774
170.00	-0.150243
175.00	-0.219463
180.00	-0.188715
185.00	-0.168586
190.00	-0.205795
195.00	-0.172642
200.00	-0.229564
205.00	-0.207865
210.00	-0.175762
215.00	-0.163215
220.00	-0.126775
225.00	-0.0964944
230.00	-0.0667267
235.00	-0.088974
240.00	-0.0838487
245.00	-0.0892951
250.00	-0.108028
255.00	-0.147521
260.00	-0.125224
265.00	-0.0963559
270.00	-0.11564
275.00	-0.130481
280.00	-0.114918
285.00	-0.131089
290.00	-0.174563
295.00	-0.150819
300.00	-0.143282
305.00	-0.126439
310.00	-0.121339
315.00	-0.128066
320.00	-0.0888544
325.00	-0.117691
330.00	-0.100892
335.00	-0.0996045
340.00	-0.0946736
345.00	-0.0801767
350.00	-0.0985641
355.00	-0.06356
360.00	-0.0383432
365.00	-0.0332515
370.00	-0.0286689
375.00	-0.0207725
380.00	-0.0551595
385.00	-0.116285
390.00	-0.0593906
395.00	-0.0333333
400.00	-0.00108009
405.00	0.00280008
410.00	-0.0251425
415.00	-0.0402316
420.00	-0.0764449
425.00	-0.0524543
430.00	-0.0811584
435.00	-0.0969329
440.00	-0.08221
445.00	-0.119255
450.00	-0.152595
455.00	-0.183859
460.00	-0.166731
465.00	-0.167661
470.00	-0.132034
475.00	-0.108772
480.00	-0.129329
485.00	-0.111367
490.00	-0.117833
495.00	-0.10605
500.00	-0.111791
505.00	-0.115701
510.00	-0.131793
515.00	-0.133702
520.00	-0.100214
525.00	-0.100252
530.00	-0.112859
535.00	-0.0387042
540.00	0.068272
545.00	0.164551
550.00	0.273834
555.00	0.352071
560.00	0.492898
565.00	0.624672
570.00	0.779733
575.00	0.86522
580.00	0.964792
585.00	1.03932
590.00	1.13154
595.00	1.1919
600.00	1.2412
605.00	1.28432
610.00	1.34072
615.00	1.39274
620.00	1.39807
625.00	1.45944
630.00	1.51971
635.00	1.56263
640.00	1.58743
645.00	1.61604
650.00	1.6267
655.00	1.67904
660.00	1.68466
665.00	1.71612
670.00	1.63629
675.00	1.60595
680.00	1.6063
685.00	1.6129
690.00	1.60627
695.00	1.59276
700.00	1.55545
705.00	1.52061
710.00	1.49806
715.00	1.45891
720.00	1.44001
725.00	1.38654
730.00	1.35099
735.00	1.30265
740.00	1.26795
745.00	1.24929
750.00	1.24256
755.00	1.1862
760.00	1.13925
765.00	1.11083
770.00	1.06136
775.00	1.02061
780.00	1.0053
785.00	0.981474
790.00	0.909732
795.00	0.874084
800.00	0.867148
805.00	0.811868
810.00	0.741998
815.00	0.664026
820.00	0.625286
825.00	0.580361
830.00	0.454426
835.00	0.382578
840.00	0.283965
845.00	0.234193
850.00	0.173052
855.00	0.0752743
860.00	0.00487754
865.00	-0.103746
870.00	-0.198992
875.00	-0.258308
880.00	-0.30792
885.00	-0.337483
890.00	-0.37792
895.00	-0.419344
900.00	-0.43022
905.00	-0.440008
910.00	-0.434986
915.00	-0.469446
920.00	-0.482856
925.00	-0.513785
930.00	-0.477496
935.00	-0.451122
940.00	-0.414811
945.00	-0.471406
950.00	-0.439354
955.00	-0.436913
960.00	-0.402023
965.00	-0.454867
970.00	-0.47728
975.00	-0.47356
980.00	-0.457639
985.00	-0.482289
990.00	-0.483098
995.00	-0.507717
1000.00	-0.490894
1005.00	-0.480784
1010.00	-0.484258
1015.00	-0.499959
1020.00	-0.550554
1025.00	-0.602377
1030.00	-0.550941
1035.00	-0.537341
1040.00	-0.557792
1045.00	-0.524646
1050.00	-0.546367
1055.00	-0.557115
1060.00	-0.574332
1065.00	-0.550848
1070.00	-0.553603
1075.00	-0.572429
1080.00	-0.600688
1085.00	-0.603489
1090.00	-0.661334
1095.00	-0.630408
1100.00	-0.603831
1105.00	-0.602545
1110.00	-0.577497
1115.00	-0.60525
1120.00	-0.59502
1125.00	-0.590843
1130.00	-0.598401
1135.00	-0.500839
1140.00	-0.452012
1145.00	-0.458364
1150.00	-0.499287
1155.00	-0.490852
1160.00	-0.492063
1165.00	-0.498181
1170.00	-0.528836
1175.00	-0.550138
1180.00	-0.527817
1185.00	-0.500183
1190.00	-0.50046
1195.00	-0.517055
1200.00	-0.533249
1205.00	-0.552852
1210.00	-0.591871
1215.00	-0.590524
1220.00	-0.611944
1225.00	-0.584699
1230.00	-0.612989
1235.00	-0.568036
1240.00	-0.579131
1245.00	-0.483497
1250.00	-0.417544
1255.00	-0.456262
1260.00	-0.438298
1265.00	-0.425903
1270.00	-0.388342
1275.00	-0.350766
1280.00	-0.381073
1285.00	-0.351768
1290.00	-0.35054
1295.00	-0.387157
1300.00	-0.423885
1305.00	-0.412931
1310.00	-0.403073
1315.00	-0.413061
1320.00	-0.418278
1325.00	-0.401598
1330.00	-0.382814
1335.00	-0.40363
1340.00	-0.413562
1345.00	-0.431303
1350.00	-0.440983
1355.00	-0.413231
1360.00	-0.395798
1365.00	-0.380109
1370.00	-0.40371
1375.00	-0.345735
1380.00	-0.33631
1385.00	-0.344172
1390.00	-0.383941
1395.00	-0.389555
1400.00	-0.380777
1405.00	-0.385451
1410.00	-0.404745
1415.00	-0.420853
1420.00	-0.456726
1425.00	-0.485239
1430.00	-0.479466
1435.00	-0.470499
1440.00	-0.4662
1445.00	-0.459816
1450.00	-0.413835
1455.00	-0.476814
1460.00	-0.446736
1465.00	-0.434755
1470.00	-0.450377
1475.00	-0.433001
1480.00	-0.432452
1485.00	-0.409325
1490.00	-0.419946
1495.00	-0.380466
1500.00	-0.378884
1505.00	-0.423983
1510.00	-0.414277
1515.00	-0.457094
1520.00	-0.488085
1525.00	-0.504661
1530.00	-0.470541
1535.00	-0.403368
1540.00	-0.317766
1545.00	-0.259584
1550.00	-0.117946
1555.00	0.063596
1560.00	0.194292
1565.00	0.280483
1570.00	0.368114
1575.00	0.463329
1580.00	0.531418
1585.00	0.576352
1590.00	0.665831
1595.00	0.726244
1600.00	0.790675
1605.00	0.837346
1610.00	0.878093
1615.00	0.914765
1620.00	0.920107
1625.00	0.941262
1630.00	0.998022
1635.00	1.05791
1640.00	1.05271
1645.00	1.08449
1650.00	1.09927
1655.00	1.09496
1660.00	1.07348
1665.00	1.10948
1670.00	1.16199
1675.00	1.16776
1680.00	1.14151
1685.00	1.13675
1690.00	1.13247
1695.00	1.12233
1700.00	1.12578
1705.00	1.13139
1710.00	1.1113
1715.00	1.05047
1720.00	1.02841
1725.00	0.960773
1730.00	0.945169
1735.00	0.95753
1740.00	0.919616
1745.00	0.952136
1750.00	0.905961
1755.00	0.91847
1760.00	0.870632
1765.00	0.827577
1770.00	0.829064
1775.00	0.80274
1780.00	0.771504
1785.00	0.696869
1790.00	0.716456
1795.00	0.661157
1800.00	0.595041
1805.00	0.510389
1810.00	0.426658
1815.00	0.324895
1820.00	0.229536
1825.00	0.172633
1830.00	0.112619
1835.00	0.0359726
1840.00	-0.0229497
1845.00	-0.12879
1850.00	-0.208958
1855.00	-0.254703
1860.00	-0.304676
1865.00	-0.313188
1870.00	-0.372401
1875.00	-0.45587
1880.00	-0.515903
1885.00	-0.55233
1890.00	-0.499612
1895.00	-0.486115
1900.00	-0.556955
1905.00	-0.555327
1910.00	-0.541288
1915.00	-0.59781
1920.00	-0.563176
1925.00	-0.608707
1930.00	-0.601904
1935.00	-0.647334
1940.00	-0.669361
1945.00	-0.68164
1950.00	-0.709037
1955.00	-0.718606
1960.00	-0.671893
1965.00	-0.705295
1970.00	-0.710209
1975.00	-0.694513
1980.00	-0.691703
1985.00	-0.68666
1990.00	-0.703496
1995.00	-0.638176
2000.00	-0.618367
2005.00	-0.575391
2010.00	-0.575692
2015.00	-0.578477
2020.00	-0.535718
2025.00	-0.524897
2030.00	-0.486239
2035.00	-0.471564
2040.00	-0.501109
2045.00	-0.54153
2050.00	-0.493664
2055.00	-0.465673
2060.00	-0.509637
2065.00	-0.541661
2070.00	-0.521445
2075.00	-0.494448
2080.00	-0.534278
2085.00	-0.531145
2090.00	-0.571077
2095.00	-0.56175
2100.00	-0.548327
2105.00	-0.531215
2110.00	-0.474322
2115.00	-0.443236
2120.00	-0.393882
2125.00	-0.427423
2130.00	-0.452579
2135.00	-0.467676
2140.00	-0.483778
2145.00	-0.485695
2150.00	-0.50251
2155.00	-0.516386
2160.00	-0.562823
2165.00	-0.584499
2170.00	-0.502159
2175.00	-0.503496
2180.00	-0.512243
2185.00	-0.559095
2190.00	-0.548452
2195.00	-0.537615
2200.00	-0.564326
2205.00	-0.560704
2210.00	-0.570018
2215.00	-0.579657
2220.00	-0.59462
2225.00	-0.530129
2230.00	-0.526154
2235.00	-0.515032
2240.00	-0.541487
2245.00	-0.543921
2250.00	-0.563715
2255.00	-0.561411
2260.00	-0.546763
2265.00	-0.547412
2270.00	-0.52662
2275.00	-0.536828
2280.00	-0.522124
2285.00	-0.552899
2290.00	-0.554192
2295.00	-0.569186
2300.00	-0.552504
2305.00	-0.578984
2310.00	-0.590242
2315.00	-0.572711
2320.00	-0.574537
2325.00	-0.576181
2330.00	-0.643044
2335.00	-0.688132
2340.00	-0.677159
2345.00	-0.688658
2350.00	-0.704037
2355.00	-0.651237
2360.00	-0.567253
2365.00	-0.572139
2370.00	-0.571508
2375.00	-0.550821
2380.00	-0.552322
2385.00	-0.557444
2390.00	-0.572113
2395.00	-0.56394
2400.00	-0.574188
2405.00	-0.562035
2410.00	-0.593848
2415.00	-0.555839
2420.00	-0.550551
2425.00	-0.557108
2430.00	-0.555464
2435.00	-0.501175
2440.00	-0.500096
2445.00	-0.495352
2450.00	-0.506172
2455.00	-0.493276
2460.00	-0.490472
2465.00	-0.508066
2470.00	-0.497496
2475.00	-0.503071
2480.00	-0.49803
2485.00	-0.440683
2490.00	-0.409188
2495.00	-0.404734
2500.00	-0.419585
2505.00	-0.411576
2510.00	-0.403111
2515.00	-0.360285
2520.00	-0.360721
2525.00	-0.352311
2530.00	-0.328396
2535.00	-0.25532
2540.00	-0.246134
2545.00	-0.147335
2550.00	0.00822581
2555.00	0.162062
2560.00	0.330692
2565.00	0.501319
2570.00	0.612133
2575.00	0.748329
2580.00	0.820611
2585.00	0.943504
2590.00	1.00004
2595.00	1.05721
2600.00	1.081
2605.00	1.12379
2610.00	1.15475
2615.00	1.21154
2620.00	1.24378
2625.00	1.27532
2630.00	1.26095
2635.00	1.3373
2640.00	1.32428
2645.00	1.35154
2650.00	1.38487
2655.00	1.38093
2660.00	1.38995
2665.00	1.42573
2670.00	1.48434
2675.00	1.53206
2680.00	1.51968
2685.00	1.49471
2690.00	1.4584
2695.00	1.47979
2700.00	1.47641
2705.00	1.45703
2710.00	1.4182
2715.00	1.41972
2720.00	1.42738
2725.00	1.42421
2730.00	1.38741
2735.00	1.3895
2740.00	1.35491
2745.00	1.41683
2750.00	1.421
2755.00	1.41722
2760.00	1.41506
2765.00	1.37918
2770.00	1.35945
2775.00	1.28261
2780.00	1.17698
2785.00	1.14101
2790.00	1.08978
2795.00	1.03487
2800.00	0.948986
2805.00	0.90564
2810.00	0.841481
2815.00	0.786253
2820.00	0.700083
2825.00	0.614986
2830.00	0.478044
2835.00	0.405092
2840.00	0.331891
2845.00	0.282356
2850.00	0.189993
2855.00	0.113154
2860.00	0.0716615
2865.00	-0.0235218
2870.00	-0.0903259
2875.00	-0.120272
2880.00	-0.120819
2885.00	-0.164062
2890.00	-0.195437
2895.00	-0.221159
2900.00	-0.191499
2905.00	-0.236476
2910.00	-0.263124
2915.00	-0.274533
2920.00	-0.283544
2925.00	-0.33692
2930.00	-0.38873
2935.00	-0.43033
2940.00	-0.412444
2945.00	-0.437842
2950.00	-0.435551
2955.00	-0.436005
2960.00	-0.435155
2965.00	-0.436906
2970.00	-0.446025
2975.00	-0.421541
2980.00	-0.420881
2985.00	-0.450464
2990.00	-0.440624
2995.00	-0.439313
3000.00	-0.459508
3005.00	-0.467625
3010.00	-0.492534
3015.00	-0.447053
3020.00	-0.432525
3025.00	-0.415677
3030.00	-0.468414
3035.00	-0.483184
3040.00	-0.423549
3045.00	-0.407599
3050.00	-0.393245
3055.00	-0.375296
3060.00	-0.401893
3065.00	-0.394396
3070.00	-0.422855
3075.00	-0.405717
3080.00	-0.357601
3085.00	-0.330643
3090.00	-0.34033
3095.00	-0.379225
3100.00	-0.386569
3105.00	-0.44976
3110.00	-0.446278
3115.00	-0.465777
3120.00	-0.503444
3125.00	-0.517226
3130.00	-0.542204
3135.00	-0.547081
3140.00	-0.5565
3145.00	-0.578808
3150.00	-0.552362
3155.00	-0.566282
3160.00	-0.580067
3165.00	-0.602533
3170.00	-0.620238
3175.00	-0.582105
3180.00	-0.584249
3185.00	-0.563545
3190.00	-0.57509
3195.00	-0.550273
3200.00	-0.558115
3205.00	-0.567688
3210.00	-0.556185
3215.00	-0.574752
3220.00	-0.537395
3225.00	-0.522635
3230.00	-0.528211
3235.00	-0.583525
3240.00	-0.560379
3245.00	-0.567211
3250.00	-0.601022
3255.00	-0.631451
3260.00	-0.66261
3265.00	-0.691911
3270.00	-0.696905
3275.00	-0.696371
3280.00	-0.634278
3285.00	-0.638749
3290.00	-0.661634
3295.00	-0.688517
3300.00	-0.700139
3305.00	-0.691737
3310.00	-0.711837
3315.00	-0.682147
3320.00	-0.676802
3325.00	-0.644329
3330.00	-0.651567
3335.00	-0.64928
3340.00	-0.612014
3345.00	-0.627513
3350.00	-0.601226
3355.00	-0.60523
3360.00	-0.60129
3365.00	-0.60403
3370.00	-0.577577
3375.00	-0.610351
3380.00	-0.599611
3385.00	-0.56354
3390.00	-0.488326
3395.00	-0.501105
3400.00	-0.457281
3405.00	-0.444245
3410.00	-0.455146
3415.00	-0.480045
3420.00	-0.459703
3425.00	-0.461513
3430.00	-0.434223
3435.00	-0.436066
3440.00	-0.397489
3445.00	-0.39169
3450.00	-0.346234
3455.00	-0.370708
3460.00	-0.397764
3465.00	-0.383135
3470.00	-0.378771
3475.00	-0.413822
3480.00	-0.422736
3485.00	-0.425728
3490.00	-0.47243
3495.00	-0.516976
3500.00	-0.458991
3505.00	-0.483506
3510.00	-0.472877
3515.00	-0.426847
3520.00	-0.395479
3525.00	-0.392395
3530.00	-0.397164
3535.00	-0.329785
3540.00	-0.228908
3545.00	-0.114228
3550.00	-0.0411928
3555.00	0.123872
3560.00	0.254827
3565.00	0.376459
3570.00	0.511075
3575.00	0.659892
3580.00	0.785026
3585.00	0.896389
3590.00	0.981527
3595.00	1.01917
3600.00	1.0606
3605.00	1.13937
3610.00	1.16626
3615.00	1.22064
3620.00	1.21174
3625.00	1.25906
3630.00	1.26644
3635.00	1.26805
3640.00	1.3223
3645.00	1.32336
3650.00	1.31676
3655.00	1.33597
3660.00	1.32183
3665.00	1.36442
3670.00	1.34869
3675.00	1.39614
3680.00	1.31939
3685.00	1.34463
3690.00	1.34471
3695.00	1.33849
3700.00	1.33541
3705.00	1.31755
3710.00	1.30776
3715.00	1.2386
3720.00	1.24928
3725.00	1.25889
3730.00	1.23611
3735.00	1.24578
3740.00	1.29849
3745.00	1.31324
3750.00	1.31772
3755.00	1.27648
3760.00	1.21044
3765.00	1.18747
3770.00	1.16554
3775.00	1.13701
3780.00	1.03588
3785.00	0.975043
3790.00	0.940408
3795.00	0.906722
3800.00	0.867603
3805.00	0.784614
3810.00	0.771537
3815.00	0.733362
3820.00	0.634878
3825.00	0.592766
3830.00	0.553608
3835.00	0.471842
3840.00	0.393223
3845.00	0.336297
3850.00	0.247342
3855.00	0.217579
3860.00	0.17193
3865.00	0.0981549
3870.00	0.0393013
3875.00	0.0165104
3880.00	0.00982978
3885.00	-0.0527652
3890.00	-0.071379
3895.00	-0.0831019
3900.00	-0.127602
3905.00	-0.126158
3910.00	-0.173897
3915.00	-0.199259
3920.00	-0.234658
3925.00	-0.218736
3930.00	-0.224525
3935.00	-0.213389
3940.00	-0.209654
3945.00	-0.2503
3950.00	-0.239101
3955.00	-0.28309
3960.00	-0.297532
3965.00	-0.282868
3970.00	-0.277214
3975.00	-0.283442
3980.00	-0.277731
3985.00	-0.268819
3990.00	-0.26457
3995.00	-0.2444
4000.00	-0.279057
4005.00	-0.288873
4010.00	-0.298965
4015.00	-0.280385
4020.00	-0.287553
4025.00	-0.260055
4030.00	-0.250396
4035.00	-0.285711
4040.00	-0.355216
4045.00	-0.382564
4050.00	-0.351851
4055.00	-0.380793
4060.00	-0.371634
4065.00	-0.352074
4070.00	-0.30555
4075.00	-0.30643
4080.00	-0.259441
4085.00	-0.241041
4090.00	-0.21065
4095.00	-0.183298
4100.00	-0.192631
4105.00	-0.199773
4110.00	-0.233863
4115.00	-0.184072
4120.00	-0.234821
4125.00	-0.244031
4130.00	-0.308902
4135.00	-0.306932
4140.00	-0.312703
4145.00	-0.286462
4150.00	-0.266618
4155.00	-0.248758
4160.00	-0.30184
4165.00	-0.315664
4170.00	-0.286613
4175.00	-0.295673
4180.00	-0.295026
4185.00	-0.273067
4190.00	-0.282225
4195.00	-0.287952
4200.00	-0.296878
4205.00	-0.273477
4210.00	-0.305227
4215.00	-0.306139
4220.00	-0.291871
4225.00	-0.319266
4230.00	-0.336378
4235.00	-0.353036
4240.00	-0.360483
4245.00	-0.310604
4250.00	-0.288345
4255.00	-0.249451
4260.00	-0.308751
4265.00	-0.324399
4270.00	-0.343512
4275.00	-0.336824
4280.00	-0.359724
4285.00	-0.376562
4290.00	-0.372855
4295.00	-0.382093
4300.00	-0.369031
4305.00	-0.359791
4310.00	-0.336385
4315.00	-0.326637
4320.00	-0.356843
4325.00	-0.287209
4330.00	-0.257231
4335.00	-0.271744
4340.00	-0.29738
4345.00	-0.331769
4350.00	-0.273444
4355.00	-0.224724
4360.00	-0.245003
4365.00	-0.189068
4370.00	-0.21417
4375.00	-0.216643
4380.00	-0.177375
4385.00	-0.194845
4390.00	-0.216854
4395.00	-0.222831
4400.00	-0.255873
4405.00	-0.23783
4410.00	-0.177583
4415.00	-0.197546
4420.00	-0.180306
4425.00	-0.184909
4430.00	-0.191565
4435.00	-0.193785
4440.00	-0.160575
4445.00	-0.148289
4450.00	-0.1913
4455.00	-0.208635
4460.00	-0.178969
4465.00	-0.172389
4470.00	-0.192872
4475.00	-0.236454
4480.00	-0.263104
4485.00	-0.238051
4490.00	-0.214246
4495.00	-0.206653
4500.00	-0.216165
4505.00	-0.22724
4510.00	-0.22212
4515.00	-0.20368
4520.00	-0.202173
4525.00	-0.150521
4530.00	-0.1493
4535.00	-0.143172
4540.00	-0.0483816
4545.00	0.0997987
4550.00	0.202984
4555.00	0.317226
4560.00	0.417529
4565.00	0.570671
4570.00	0.69341
4575.00	0.81645
4580.00	0.915868
4585.00	0.980198
4590.00	1.05947
4595.00	1.12201
4600.00	1.20596
4605.00	1.17967
4610.00	1.239
4615.00	1.27856
4620.00	1.31793
4625.00	1.36217
4630.00	1.42211
4635.00	1.45468
4640.00	1.51919
4645.00	1.53325
4650.00	1.52578
4655.00	1.55552
4660.00	1.59235
4665.00	1.60161
4670.00	1.59107
4675.00	1.57908
4680.00	1.56451
4685.00	1.54009
4690.00	1.50679
4695.00	1.54346
4700.00	1.58652
4705.00	1.59133
4710.00	1.58183
4715.00	1.61603
4720.00	1.60154
4725.00	1.58976
4730.00	1.52131
4735.00	1.47983
4740.00	1.4689
4745.00	1.4226
4750.00	1.37842
4755.00	1.38266
4760.00	1.33619
4765.00	1.30819
4770.00	1.23772
4775.00	1.20574
4780.00	1.20462
4785.00	1.17343
4790.00	1.18183
4795.00	1.19441
4800.00	1.1743
4805.00	1.18136
4810.00	1.16633
4815.00	1.07861
4820.00	0.983325
4825.00	0.803263
4830.00	0.70659
4835.00	0.604496
4840.00	0.565422
4845.00	0.505108
4850.00	0.420648
4855.00	0.354693
4860.00	0.289046
4865.00	0.284032
4870.00	0.202818
4875.00	0.181279
4880.00	0.106569
4885.00	0.0154391
4890.00	-0.0942402
4895.00	-0.0986474
4900.00	-0.0862679
4905.00	-0.083928
4910.00	-0.07805
4915.00	-0.0953927
4920.00	-0.0858535
4925.00	-0.113732
4930.00	-0.0721818
4935.00	-0.0737654
4940.00	-0.107883
4945.00	-0.115955
4950.00	-0.147111
4955.00	-0.10348
4960.00	-0.123309
4965.00	-0.0694844
4970.00	-0.0348735
4975.00	-0.0100105
4980.00	-0.00900947
4985.00	0.0145245
4990.00	-0.0158479
4995.00	-0.0406683
5000.00	-0.0441457
5005.00	-0.0636215
5010.00	-0.0446855
5015.00	-0.0477613
5020.00	-0.0656181
5025.00	-0.0791745
5030.00	-0.0637127
5035.00	-0.0359659
5040.00	-0.000934596
5045.00	0.000416251
5050.00	-0.0235157
5055.00	-0.0626579
5060.00	-0.0576495
5065.00	-0.116011
5070.00	-0.125786
5075.00	-0.158473
5080.00	-0.171546
5085.00	-0.165708
5090.00	-0.0887823
5095.00	-0.121398
5100.00	-0.110515
5105.00	-0.0768309
5110.00	-0.0917808
5115.00	-0.114037
5120.00	-0.106406
5125.00	-0.0844488
5130.00	-0.0659448
5135.00	-0.0568355
5140.00	-0.0775571
5145.00	-0.0949491
5150.00	-0.109345
5155.00	-0.108469
5160.00	-0.0913354
5165.00	-0.0822018
5170.00	-0.0299731
5175.00	-0.0206888
5180.00	-0.0173626
5185.00	-0.0458036
5190.00	-0.0223624
5195.00	-0.0691643
5200.00	-0.0547035
5205.00	-0.100786
5210.00	-0.11837
5215.00	-0.0725835
5220.00	-0.0665826
5225.00	-0.0712408
5230.00	-0.0540576
5235.00	-0.0260189
5240.00	-0.0309613
5245.00	0.0287173
5250.00	0.0648245
5255.00	0.108638
5260.00	0.127951
5265.00	0.117671
5270.00	0.131051
5275.00	0.0915412
5280.00	0.066041
5285.00	0.0782977
5290.00	0.0968731
5295.00	0.104789
5300.00	0.0716773
5305.00	0.137438
5310.00	0.138783
5315.00	0.131192
5320.00	0.0878951
5325.00	0.11557
5330.00	0.1103
5335.00	0.04143
5340.00	0.0586625
5345.00	0.0754293
5350.00	0.0477681
5355.00	0.0530504
5360.00	0.0653488
5365.00	0.0789321
5370.00	0.104988
5375.00	0.123409
5380.00	0.138731
5385.00	0.13366
5390.00	0.112749
5395.00	0.134166
5400.00	0.162244
5405.00	0.176197
5410.00	0.184982
5415.00	0.187859
5420.00	0.205538
5425.00	0.22522
5430.00	0.237905
5435.00	0.246807
5440.00	0.220869
5445.00	0.158545
5450.00	0.14772
5455.00	0.127919
5460.00	0.144047
5465.00	0.171136
5470.00	0.166596
5475.00	0.137363
5480.00	0.143745
5485.00	0.0828468
5490.00	0.031811
5495.00	0.00348211
5500.00	0.0144504
5505.00	-0.00585546
5510.00	-0.00526992
5515.00	0.0216622
5520.00	-0.0295421
5525.00	-0.036647
5530.00	-0.00406239
5535.00	0.0629854
5540.00	0.0931511
5545.00	0.18317
5550.00	0.290591
5555.00	0.418706
5560.00	0.51389
5565.00	0.615903
5570.00	0.778127
5575.00	0.907783
5580.00	1.00058
5585.00	1.06021
5590.00	1.14531
5595.00	1.20305
5600.00	1.25752
5605.00	1.26882
5610.00	1.32678
5615.00	1.33744
5620.00	1.39482
5625.00	1.44772
5630.00	1.51167
5635.00	1.55917
5640.00	1.57677
5645.00	1.5813
5650.00	1.60675
5655.00	1.57684
5660.00	1.57507
5665.00	1.52696
5670.00	1.54652
5675.00	1.54779
5680.00	1.56401
5685.00	1.59748
5690.00	1.62634
5695.00	1.63597
5700.00	1.66852
5705.00	1.70537
5710.00	1.68823
5715.00	1.66149
5720.00	1.6412
5725.00	1.67198
5730.00	1.71728
5735.00	1.67003
5740.00	1.61619
5745.00	1.56271
5750.00	1.57996
5755.00	1.59171
5760.00	1.54947
5765.00	1.475
5770.00	1.45701
5775.00	1.41944
5780.00	1.40575
5785.00	1.362
5790.00	1.33016
5795.00	1.30025
5800.00	1.2771
5805.00	1.21855
5810.00	1.19351
5815.00	1.1232
5820.00	1.06243
5825.00	0.987624
5830.00	0.935385
5835.00	0.829273
5840.00	0.752632
5845.00	0.69623
5850.00	0.655527
5855.00	0.607577
5860.00	0.54179
5865.00	0.525333
5870.00	0.508006
5875.00	0.491155
5880.00	0.468445
5885.00	0.387651
5890.00	0.352658
5895.00	0.317392
5900.00	0.284395
5905.00	0.219492
5910.00	0.182454
5915.00	0.127744
5920.00	0.0822777
5925.00	0.0262692
5930.00	-0.0165941
5935.00	-0.0790614
5940.00	-0.0372058
5945.00	-0.0510887
5950.00	-0.0711276
5955.00	-0.0602426
5960.00	-0.128404
5965.00	-0.16083
5970.00	-0.212646
5975.00	-0.171263
5980.00	-0.125217
5985.00	-0.154189
5990.00	-0.147572
5995.00	-0.124013
6000.00	-0.13173
6005.00	-0.161308
6010.00	-0.175354
6015.00	-0.186739
6020.00	-0.169322
6025.00	-0.168736
6030.00	-0.212217
6035.00	-0.167105
6040.00	-0.137821
6045.00	-0.175591
6050.00	-0.131627
6055.00	-0.109663
6060.00	-0.08738
6065.00	-0.0710977
6070.00	-0.114283
6075.00	-0.151893
6080.00	-0.146763
6085.00	-0.118255
6090.00	-0.116489
6095.00	-0.153878
6100.00	-0.162381
6105.00	-0.129797
6110.00	-0.154539
6115.00	-0.117709
6120.00	-0.0770183
6125.00	-0.138473
6130.00	-0.137199
6135.00	-0.143598
6140.00	-0.136782
6145.00	-0.11556
6150.00	-0.12035
6155.00	-0.0969982
6160.00	-0.0835263
6165.00	-0.0852327
6170.00	-0.0993424
6175.00	-0.091923
6180.00	-0.0865028
6185.00	-0.154553
6190.00	-0.162988
6195.00	-0.184411
6200.00	-0.162198
6205.00	-0.169868
6210.00	-0.157911
6215.00	-0.157209
6220.00	-0.218188
6225.00	-0.268041
6230.00	-0.280216
6235.00	-0.255966
6240.00	-0.320901
6245.00	-0.310187
6250.00	-0.308088
6255.00	-0.32506
6260.00	-0.325246
6265.00	-0.262544
6270.00	-0.285328
6275.00	-0.240449
6280.00	-0.242809
6285.00	-0.278883
6290.00	-0.278657
6295.00	-0.254564
6300.00	-0.28066
6305.00	-0.32175
6310.00	-0.346158
6315.00	-0.385728
6320.00	-0.389906
6325.00	-0.402468
6330.00	-0.4691
6335.00	-0.44608
6340.00	-0.402729
6345.00	-0.331022
6350.00	-0.340671
6355.00	-0.307861
6360.00	-0.280847
6365.00	-0.238931
6370.00	-0.238928
6375.00	-0.260301
6380.00	-0.21541
6385.00	-0.213988
6390.00	-0.205163
6395.00	-0.146925
6400.00	-0.129718
6405.00	-0.141894
6410.00	-0.125189
6415.00	-0.0938097
6420.00	-0.115863
6425.00	-0.125653
6430.00	-0.160868
6435.00	-0.147296
6440.00	-0.131309
6445.00	-0.0678826
6450.00	-0.0623518
6455.00	-0.080007
6460.00	-0.0958966
6465.00	-0.0812774
6470.00	-0.105842
6475.00	-0.168186
6480.00	-0.184059
6485.00	-0.190801
6490.00	-0.180523
6495.00	-0.203964
6500.00	-0.22129
6505.00	-0.22808
6510.00	-0.211559
6515.00	-0.197948
6520.00	-0.171866
6525.00	-0.163481
6530.00	-0.133302
6535.00	-0.127516
6540.00	-0.045608
6545.00	0.0645733
6550.00	0.107154
6555.00	0.286304
6560.00	0.41359
6565.00	0.547008
6570.00	0.655767
6575.00	0.733533
6580.00	0.857589
6585.00	0.959181
6590.00	1.05564
6595.00	1.08713
6600.00	1.13056
6605.00	1.15708
6610.00	1.191
6615.00	1.26428
6620.00	1.28245
6625.00	1.39562
6630.00	1.4321
6635.00	1.46115
6640.00	1.45335
6645.00	1.45261
6650.00	1.50853
6655.00	1.51862
6660.00	1.51388
6665.00	1.53475
6670.00	1.47935
6675.00	1.46973
6680.00	1.45352
6685.00	1.49427
6690.00	1.50327
6695.00	1.49126
6700.00	1.48924
6705.00	1.48366
6710.00	1.49876
6715.00	1.51234
6720.00	1.50193
6725.00	1.48251
6730.00	1.44868
6735.00	1.42955
6740.00	1.43874
6745.00	1.37911
6750.00	1.42604
6755.00	1.38528
6760.00	1.28573
6765.00	1.29421
6770.00	1.24024
6775.00	1.20549
6780.00	1.14026
6785.00	1.08659
6790.00	1.06972
6795.00	0.985382
6800.00	0.923308
6805.00	0.859897
6810.00	0.809114
6815.00	0.728203
6820.00	0.65664
6825.00	0.579659
6830.00	0.514149
6835.00	0.489139
6840.00	0.474175
6845.00	0.382749
6850.00	0.325613
6855.00	0.257845
6860.00	0.20314
6865.00	0.170253
6870.00	0.126822
6875.00	0.062587
6880.00	0.0236363
6885.00	-0.0126768
6890.00	0.037629
6895.00	-0.0088851
6900.00	-0.0356591
6905.00	-0.0647853
6910.00	-0.0708806
6915.00	-0.0989994
6920.00	-0.135623
6925.00	-0.159782
6930.00	-0.207931
6935.00	-0.23869
6940.00	-0.23494
6945.00	-0.244138
6950.00	-0.23607
6955.00	-0.250185
6960.00	-0.240255
6965.00	-0.255208
6970.00	-0.301359
6975.00	-0.310202
6980.00	-0.318161
6985.00	-0.384421
6990.00	-0.391245
6995.00	-0.408703
7000.00	-0.419385
7005.00	-0.406367
7010.00	-0.395907
7015.00	-0.406612
7020.00	-0.398643
7025.00	-0.414104
7030.00	-0.404128
7035.00	-0.434129
7040.00	-0.404547
7045.00	-0.437021
7050.00	-0.422239
7055.00	-0.418994
7060.00	-0.395955
7065.00	-0.399111
7070.00	-0.432128
7075.00	-0.434181
7080.00	-0.394535
7085.00	-0.352567
7090.00	-0.358804
7095.00	-0.355616
7100.00	-0.386696
7105.00	-0.390777
7110.00	-0.356729
7115.00	-0.358778
7120.00	-0.31787
7125.00	-0.301172
7130.00	-0.298717
7135.00	-0.296508
7140.00	-0.348588
7145.00	-0.318758
7150.00	-0.309515
7155.00	-0.316286
7160.00	-0.312319
7165.00	-0.317552
7170.00	-0.343636
7175.00	-0.350767
7180.00	-0.40245
7185.00	-0.355918
7190.00	-0.36182
7195.00	-0.325638
7200.00	-0.289302
7205.00	-0.339587
7210.00	-0.360953
7215.00	-0.371381
7220.00	-0.339273
7225.00	-0.360671
7230.00	-0.344722
7235.00	-0.331625
7240.00	-0.324868
7245.00	-0.32633
7250.00	-0.264777
7255.00	-0.244587
7260.00	-0.211326
7265.00	-0.171333
7270.00	-0.168031
7275.00	-0.152485
7280.00	-0.14981
7285.00	-0.15872
7290.00	-0.135303
7295.00	-0.0941106
7300.00	-0.117392
7305.00	-0.127028
7310.00	-0.167135
7315.00	-0.193173
7320.00	-0.151223
7325.00	-0.162506
7330.00	-0.200323
7335.00	-0.211725
7340.00	-0.205641
7345.00	-0.20771
7350.00	-0.244779
7355.00	-0.249221
7360.00	-0.254476
7365.00	-0.260463
7370.00	-0.25705
7375.00	-0.203682
7380.00	-0.203432
7385.00	-0.206979
7390.00	-0.252923
7395.00	-0.280441
7400.00	-0.283832
7405.00	-0.315803
7410.00	-0.272906
7415.00	-0.284595
7420.00	-0.271224
7425.00	-0.255418
7430.00	-0.292745
7435.00	-0.307479
7440.00	-0.299364
7445.00	-0.231706
7450.00	-0.277692
7455.00	-0.287644
7460.00	-0.324264
7465.00	-0.284293
7470.00	-0.24329
7475.00	-0.220219
7480.00	-0.195682
7485.00	-0.162282
7490.00	-0.169945
7495.00	-0.174326
7500.00	-0.208446
7505.00	-0.217779
7510.00	-0.227436
7515.00	-0.172
7520.00	-0.156057
7525.00	-0.161827
7530.00	-0.0991211
7535.00	0.0390445
7540.00	0.1219
7545.00	0.205271
7550.00	0.304196
7555.00	0.441009
7560.00	0.586773
7565.00	0.760713
7570.00	0.866963
7575.00	0.963845
7580.00	1.06361
7585.00	1.15718
7590.00	1.20743
7595.00	1.26021
7600.00	1.35172
7605.00	1.42401
7610.00	1.5268
7615.00	1.56902
7620.00	1.65228
7625.00	1.65554
7630.00	1.70751
7635.00	1.78321
7640.00	1.83876
7645.00	1.82589
7650.00	1.80928
7655.00	1.7981
7660.00	1.79181
7665.00	1.77106
7670.00	1.73478
7675.00	1.7147
7680.00	1.70418
7685.00	1.74752
7690.00	1.71988
7695.00	1.74153
7700.00	1.7082
7705.00	1.65809
7710.00	1.65449
7715.00	1.66507
7720.00	1.64191
7725.00	1.64998
7730.00	1.63838
7735.00	1.61411
7740.00	1.60987
7745.00	1.60732
7750.00	1.55472
7755.00	1.51744
7760.00	1.49018
7765.00	1.43169
7770.00	1.3866
7775.00	1.36614
7780.00	1.3452
7785.00	1.27355
7790.00	1.25433
7795.00	1.19177
7800.00	1.16438
7805.00	1.12213
7810.00	1.07404
7815.00	1.00436
7820.00	0.96805
7825.00	0.854899
7830.00	0.737974
7835.00	0.662919
7840.00	0.606687
7845.00	0.547275
7850.00	0.428421
7855.00	0.384321
7860.00	0.275476
7865.00	0.177514
7870.00	0.158506
7875.00	0.109963
7880.00	0.0147216
7885.00	-0.0282443
7890.00	-0.100863
7895.00	-0.163705
7900.00	-0.220263
7905.00	-0.257334
7910.00	-0.261778
7915.00	-0.228056
7920.00	-0.212795
7925.00	-0.216663
7930.00	-0.215115
7935.00	-0.225038
7940.00	-0.144694
7945.00	-0.171719
7950.00	-0.226218
7955.00	-0.185993
7960.00	-0.20763
7965.00	-0.213272
7970.00	-0.208291
7975.00	-0.168601
7980.00	-0.174374
7985.00	-0.226093
7990.00	-0.227374
7995.00	-0.210923
8000.00	-0.264017
8005.00	-0.281624
8010.00	-0.315073
8015.00	-0.299912
8020.00	-0.313929
8025.00	-0.316486
8030.00	-0.318787
8035.00	-0.310798
8040.00	-0.338816
8045.00	-0.351458
8050.00	-0.342717
8055.00	-0.36377
8060.00	-0.395292
8065.00	-0.389712
8070.00	-0.370859
8075.00	-0.363951
8080.00	-0.347674
8085.00	-0.290273
8090.00	-0.306512
8095.00	-0.293464
8100.00	-0.280464
8105.00	-0.295169
8110.00	-0.265652
8115.00	-0.225255
8120.00	-0.196443
8125.00	-0.229609
8130.00	-0.243112
8135.00	-0.202455
8140.00	-0.257653
8145.00	-0.262065
8150.00	-0.195622
8155.00	-0.198693
8160.00	-0.207743
8165.00	-0.184454
8170.00	-0.181097
8175.00	-0.19065
8180.00	-0.177872
8185.00	-0.168887
8190.00	-0.145711
8195.00	-0.161317
8200.00	-0.169076
8205.00	-0.192405
8210.00	-0.214658
8215.00	-0.225884
8220.00	-0.219642
8225.00	-0.205222
8230.00	-0.227451
8235.00	-0.267575
8240.00	-0.216927
8245.00	-0.24553
8250.00	-0.252412
8255.00	-0.247289
8260.00	-0.260282
8265.00	-0.243055
8270.00	-0.223779
8275.00	-0.208946
8280.00	-0.177992
8285.00	-0.241923
8290.00	-0.249165
8295.00	-0.267
8300.00	-0.278022
8305.00	-0.243932
8310.00	-0.252231
8315.00	-0.218206
8320.00	-0.195128
8325.00	-0.194476
8330.00	-0.191375
8335.00	-0.19487
8340.00	-0.175383
8345.00	-0.203111
8350.00	-0.243154
8355.00	-0.217582
8360.00	-0.210912
8365.00	-0.159644
8370.00	-0.193975
8375.00	-0.236189
8380.00	-0.202511
8385.00	-0.212437
8390.00	-0.212569
8395.00	-0.21143
8400.00	-0.225494
8405.00	-0.263299
8410.00	-0.291037
8415.00	-0.260676
8420.00	-0.278617
8425.00	-0.27716
8430.00	-0.262018
8435.00	-0.19558
8440.00	-0.238891
8445.00	-0.24518
8450.00	-0.239522
8455.00	-0.214313
8460.00	-0.206713
8465.00	-0.247653
8470.00	-0.256838
8475.00	-0.199719
8480.00	-0.230043
8485.00	-0.261106
8490.00	-0.202303
8495.00	-0.195904
8500.00	-0.207749
8505.00	-0.180687
8510.00	-0.150044
8515.00	-0.167732
8520.00	-0.11198
8525.00	-0.0781487
8530.00	-0.0275827
8535.00	0.0330154
8540.00	0.0925833
8545.00	0.187688
8550.00	0.288371
8555.00	0.41545
8560.00	0.610294
8565.00	0.671231
8570.00	0.822893
8575.00	0.924183
8580.00	1.04678
8585.00	1.08293
8590.00	1.18085
8595.00	1.20359
8600.00	1.26807
8605.00	1.31981
8610.00	1.35883
8615.00	1.36126
8620.00	1.38482
8625.00	1.40729
8630.00	1.49792
8635.00	1.55811
8640.00	1.57708
8645.00	1.5275
8650.00	1.47031
8655.00	1.50812
8660.00	1.51448
8665.00	1.46991
8670.00	1.45494
8675.00	1.4792
8680.00	1.47839
8685.00	1.49653
8690.00	1.46255
8695.00	1.45964
8700.00	1.52115
8705.00	1.49854
8710.00	1.47317
8715.00	1.45536
8720.00	1.45443
8725.00	1.43975
8730.00	1.41146
8735.00	1.36587
8740.00	1.29844
8745.00	1.2365
8750.00	1.19961
8755.00	1.16892
8760.00	1.13879
8765.00	1.09281
8770.00	1.09166
8775.00	1.09692
8780.00	1.12177
8785.00	1.07875
8790.00	1.02745
8795.00	0.998895
8800.00	0.990795
8805.00	0.945783
8810.00	0.915331
8815.00	0.826313
8820.00	0.713504
8825.00	0.606947
8830.00	0.599062
8835.00	0.500177
8840.00	0.46902
8845.00	0.350447
8850.00	0.295284
8855.00	0.216718
8860.00	0.191274
8865.00	0.177176
8870.00	0.117965
8875.00	0.112455
8880.00	0.073547
8885.00	0.036015
8890.00	-0.0166246
8895.00	-0.0463968
8900.00	-0.0845083
8905.00	-0.13264
8910.00	-0.167157
8915.00	-0.175589
8920.00	-0.21084
8925.00	-0.222448
8930.00	-0.244212
8935.00	-0.214761
8940.00	-0.287589
8945.00	-0.28775
8950.00	-0.286638
8955.00	-0.305755
8960.00	-0.295297
8965.00	-0.294687
8970.00	-0.291624
8975.00	-0.316529
8980.00	-0.306252
8985.00	-0.353585
8990.00	-0.343374
8995.00	-0.363104
9000.00	-0.353199
9005.00	-0.374461
9010.00	-0.408686
9015.00	-0.401767
9020.00	-0.414401
9025.00	-0.455948
9030.00	-0.44556
9035.00	-0.403519
9040.00	-0.397117
9045.00	-0.37878
9050.00	-0.408801
9055.00	-0.423246
9060.00	-0.402297
9065.00	-0.441283
9070.00	-0.399669
9075.00	-0.397424
9080.00	-0.434382
9085.00	-0.424893
9090.00	-0.393721
9095.00	-0.384526
9100.00	-0.382537
9105.00	-0.419727
9110.00	-0.366438
9115.00	-0.382604
9120.00	-0.410985
9125.00	-0.444073
9130.00	-0.506543
9135.00	-0.481037
9140.00	-0.46814
9145.00	-0.467849
9150.00	-0.421064
9155.00	-0.420452
9160.00	-0.394753
9165.00	-0.386712
9170.00	-0.378218
9175.00	-0.363029
9180.00	-0.317925
9185.00	-0.323854
9190.00	-0.304042
9195.00	-0.315132
9200.00	-0.317568
9205.00	-0.323533
9210.00	-0.366623
9215.00	-0.356366
9220.00	-0.347134
9225.00	-0.387864
9230.00	-0.393086
9235.00	-0.420419
9240.00	-0.441247
9245.00	-0.462506
9250.00	-0.417513
9255.00	-0.457492
9260.00	-0.468325
9265.00	-0.449155
9270.00	-0.418071
9275.00	-0.466796
9280.00	-0.452808
9285.00	-0.461595
9290.00	-0.409148
9295.00	-0.38458
9300.00	-0.356181
9305.00	-0.382175
9310.00	-0.410599
9315.00	-0.41229
9320.00	-0.38112
9325.00	-0.393304
9330.00	-0.416843
9335.00	-0.324863
9340.00	-0.31501
9345.00	-0.302369
9350.00	-0.321171
9355.00	-0.294083
9360.00	-0.313713
9365.00	-0.321321
9370.00	-0.279129
9375.00	-0.26379
9380.00	-0.203462
9385.00	-0.154196
9390.00	-0.161409
9395.00	-0.128922
9400.00	-0.113515
9405.00	-0.109708
9410.00	-0.120113
9415.00	-0.148338
9420.00	-0.141048
9425.00	-0.160893
9430.00	-0.128458
9435.00	-0.125671
9440.00	-0.101787
9445.00	-0.115499
9450.00	-0.105207
9455.00	-0.0934285
9460.00	-0.129352
9465.00	-0.106357
9470.00	-0.137215
9475.00	-0.122236
9480.00	-0.127616
9485.00	-0.133715
9490.00	-0.13166
9495.00	-0.144899
9500.00	-0.150528
9505.00	-0.146791
9510.00	-0.166062
9515.00	-0.169574
9520.00	-0.184051
9525.00	-0.204625
9530.00	-0.197994
9535.00	-0.163106
9540.00	-0.150567
9545.00	-0.0550378
9550.00	0.0485422
9555.00	0.180743
9560.00	0.332416
9565.00	0.473951
9570.00	0.626481
9575.00	0.739867
9580.00	0.815509
9585.00	0.860955
9590.00	0.942092
9595.00	1.00883
9600.00	1.07518
9605.00	1.14369
9610.00	1.18273
9615.00	1.21031
9620.00	1.20119
9625.00	1.23698
9630.00	1.25789
9635.00	1.27167
9640.00	1.26144
9645.00	1.21828
9650.00	1.21213
9655.00	1.20031
9660.00	1.27895
9665.00	1.29188
9670.00	1.24945
9675.00	1.23767
9680.00	1.27862
9685.00	1.29662
9690.00	1.28892
9695.00	1.27319
9700.00	1.29425
9705.00	1.28805
9710.00	1.26109
9715.00	1.22803
9720.00	1.18444
9725.00	1.18042
9730.00	1.16925
9735.00	1.15292
9740.00	1.18097
9745.00	1.17227
9750.00	1.18204
9755.00	1.11161
9760.00	1.05955
9765.00	1.06173
9770.00	0.965615
9775.00	0.924379
9780.00	0.875949
9785.00	0.854996
9790.00	0.743091
9795.00	0.744225
9800.00	0.726385
9805.00	0.637401
9810.00	0.595036
9815.00	0.477693
9820.00	0.387172
9825.00	0.278041
9830.00	0.207486
9835.00	0.128898
9840.00	0.0782861
9845.00	0.0113603
9850.00	0.0303425
9855.00	-0.00915601
9860.00	-0.107574
9865.00	-0.169745
9870.00	-0.204323
9875.00	-0.244246
9880.00	-0.31664
9885.00	-0.288748
9890.00	-0.339089
9895.00	-0.347931
9900.00	-0.402412
9905.00	-0.412467
9910.00	-0.410199
9915.00	-0.447137
9920.00	-0.452719
9925.00	-0.492949
9930.00	-0.504009
9935.00	-0.531566
9940.00	-0.529962
9945.00	-0.567498
9950.00	-0.530866
9955.00	-0.53562
[truncated: 56 more rows]
