# Supplementary material for: Abnormal developmental trajectory and vulnerability to cardiac arrhythmias in tetralogy of Fallot with DiGeorge syndrome
Source: Commun Biol. 2023 Sep 22;6:969. doi: 10.1038/s42003-023-05344-6 (PMC10516936; doi:10.1038/s42003-023-05344-6)
Supplement: Supplementary file 6 — Supplementary Data 3 [file 42003_2023_5344_MOESM6_ESM.zip › Supplementary Data3_CAS Measurement/Batch43/Control1_A1_5020/1B-wave.csv]

1B : V(t) = D'(t) / BackgroundImage *100
D'(t) = WaveFiltered Value( Pixel-Filter=(5 x 5) Tcnst-Filter=10)
average	1.00
frm num	2048
position	[58][54]
background	288.16
total pixel	25
time	value1
0.00	0
5.00	0.172127
10.00	0.313159
15.00	0.406774
20.00	0.539611
25.00	0.602252
30.00	0.671122
35.00	0.69979
40.00	0.768623
45.00	0.786152
50.00	0.822751
55.00	0.780731
60.00	0.717927
65.00	0.650299
70.00	0.59915
75.00	0.59476
80.00	0.539448
85.00	0.482727
90.00	0.445559
95.00	0.284402
100.00	0.221258
105.00	0.0450515
110.00	-0.0788318
115.00	-0.201432
120.00	-0.321488
125.00	-0.437868
130.00	-0.495414
135.00	-0.576356
140.00	-0.695011
145.00	-0.910074
150.00	-1.02173
155.00	-1.15554
160.00	-1.26902
165.00	-1.34479
170.00	-1.47405
175.00	-1.56957
180.00	-1.68607
185.00	-1.79509
190.00	-1.93068
195.00	-2.02634
200.00	-2.1277
205.00	-2.28001
210.00	-2.41153
215.00	-2.5063
220.00	-2.59854
225.00	-2.72597
230.00	-2.86564
235.00	-2.9275
240.00	-3.00815
245.00	-3.02938
250.00	-3.12483
255.00	-3.22739
260.00	-3.35163
265.00	-3.46483
270.00	-3.59031
275.00	-3.67686
280.00	-3.79085
285.00	-3.86152
290.00	-3.95565
295.00	-4.05148
300.00	-4.07387
305.00	-4.17037
310.00	-4.25306
315.00	-4.31776
320.00	-4.34823
325.00	-4.41035
330.00	-4.41768
335.00	-4.48674
340.00	-4.55722
345.00	-4.60677
350.00	-4.68052
355.00	-4.77604
360.00	-4.89255
365.00	-4.89886
370.00	-4.99198
375.00	-5.05913
380.00	-5.1043
385.00	-5.14912
390.00	-5.20056
395.00	-5.25241
400.00	-5.28103
405.00	-5.37341
410.00	-5.40798
415.00	-5.46129
420.00	-5.48707
425.00	-5.61021
430.00	-5.6669
435.00	-5.74846
440.00	-5.76495
445.00	-5.78257
450.00	-5.84146
455.00	-5.79035
460.00	-5.64441
465.00	-5.33399
470.00	-4.91164
475.00	-4.37884
480.00	-3.73829
485.00	-2.98273
490.00	-2.22637
495.00	-1.53317
500.00	-0.864857
505.00	-0.150942
510.00	0.523509
515.00	1.18326
520.00	1.8284
525.00	2.47704
530.00	3.08858
535.00	3.66118
540.00	4.22927
545.00	4.77802
550.00	5.2608
555.00	5.7536
560.00	6.23737
565.00	6.68248
570.00	7.09003
575.00	7.55815
580.00	7.96419
585.00	8.32407
590.00	8.6563
595.00	9.0719
600.00	9.41263
605.00	9.74843
610.00	10.1201
615.00	10.442
620.00	10.8109
625.00	11.1027
630.00	11.3583
635.00	11.6731
640.00	11.8758
645.00	12.1458
650.00	12.4581
655.00	12.6587
660.00	12.8518
665.00	13.0352
670.00	13.2114
675.00	13.4144
680.00	13.593
685.00	13.6829
690.00	13.8457
695.00	13.9645
700.00	14.1588
705.00	14.274
710.00	14.4041
715.00	14.5197
720.00	14.6461
725.00	14.7417
730.00	14.7723
735.00	14.8081
740.00	14.8931
745.00	14.8988
750.00	14.9677
755.00	14.9646
760.00	14.9534
765.00	14.8476
770.00	14.7551
775.00	14.6941
780.00	14.56
785.00	14.3561
790.00	14.2059
795.00	14.1068
800.00	13.9968
805.00	13.8561
810.00	13.7129
815.00	13.534
820.00	13.2717
825.00	13.08
830.00	12.8658
835.00	12.637
840.00	12.4213
845.00	12.1495
850.00	11.8535
855.00	11.6315
860.00	11.3387
865.00	11.0516
870.00	10.7543
875.00	10.4409
880.00	10.1103
885.00	9.82945
890.00	9.59053
895.00	9.34775
900.00	9.08621
905.00	8.83
910.00	8.53418
915.00	8.32346
920.00	8.01582
925.00	7.75699
930.00	7.52544
935.00	7.23097
940.00	6.95068
945.00	6.6901
950.00	6.48611
955.00	6.2345
960.00	6.00527
965.00	5.76704
970.00	5.48601
975.00	5.28721
980.00	5.10274
985.00	4.87009
990.00	4.68847
995.00	4.45005
1000.00	4.29516
1005.00	4.02112
1010.00	3.7134
1015.00	3.52112
1020.00	3.27173
1025.00	3.13612
1030.00	2.94188
1035.00	2.81427
1040.00	2.65639
1045.00	2.4782
1050.00	2.28868
1055.00	2.09868
1060.00	1.91935
1065.00	1.75101
1070.00	1.57175
1075.00	1.48537
1080.00	1.30074
1085.00	1.12069
1090.00	0.921172
1095.00	0.731886
1100.00	0.526826
1105.00	0.374199
1110.00	0.170205
1115.00	0.0227015
1120.00	-0.171129
1125.00	-0.288663
1130.00	-0.473567
1135.00	-0.614995
1140.00	-0.789475
1145.00	-0.935403
1150.00	-1.06396
1155.00	-1.18383
1160.00	-1.30559
1165.00	-1.5054
1170.00	-1.6422
1175.00	-1.78476
1180.00	-1.91306
1185.00	-2.04935
1190.00	-2.20116
1195.00	-2.30447
1200.00	-2.46131
1205.00	-2.55804
1210.00	-2.69785
1215.00	-2.87088
1220.00	-2.9683
1225.00	-3.07125
1230.00	-3.13891
1235.00	-3.27338
1240.00	-3.36942
1245.00	-3.45586
1250.00	-3.55863
1255.00	-3.66224
1260.00	-3.77352
1265.00	-3.83482
1270.00	-3.94828
1275.00	-4.06567
1280.00	-4.16438
1285.00	-4.23239
1290.00	-4.24919
1295.00	-4.3698
1300.00	-4.39645
1305.00	-4.53149
1310.00	-4.58778
1315.00	-4.64677
1320.00	-4.74844
1325.00	-4.84273
1330.00	-4.98866
1335.00	-5.07003
1340.00	-5.11411
1345.00	-5.15794
1350.00	-5.25292
1355.00	-5.31897
1360.00	-5.38951
1365.00	-5.46133
1370.00	-5.5232
1375.00	-5.54972
1380.00	-5.63745
1385.00	-5.73306
1390.00	-5.79273
1395.00	-5.85477
1400.00	-5.87174
1405.00	-5.92032
1410.00	-5.94878
1415.00	-5.95912
1420.00	-6.03367
1425.00	-6.06745
1430.00	-6.10063
1435.00	-6.15131
1440.00	-6.15666
1445.00	-6.13095
1450.00	-6.12446
1455.00	-6.03534
1460.00	-5.87183
1465.00	-5.62335
1470.00	-5.24425
1475.00	-4.71288
1480.00	-4.03615
1485.00	-3.27579
1490.00	-2.53178
1495.00	-1.78582
1500.00	-1.0742
1505.00	-0.380992
1510.00	0.253998
1515.00	0.86852
1520.00	1.50627
1525.00	2.11494
1530.00	2.68912
1535.00	3.31693
1540.00	3.80284
1545.00	4.329
1550.00	4.81364
1555.00	5.34561
1560.00	5.85075
1565.00	6.30954
1570.00	6.77797
1575.00	7.20789
1580.00	7.67256
1585.00	8.14905
1590.00	8.49184
1595.00	8.8753
1600.00	9.20238
1605.00	9.61473
1610.00	9.99418
1615.00	10.301
1620.00	10.6618
1625.00	10.9351
1630.00	11.2436
1635.00	11.5185
1640.00	11.8353
1645.00	12.0662
1650.00	12.2713
1655.00	12.4975
1660.00	12.7345
1665.00	12.9463
1670.00	13.18
1675.00	13.4195
1680.00	13.6364
1685.00	13.8358
1690.00	13.9722
1695.00	14.1435
1700.00	14.2672
1705.00	14.4854
1710.00	14.6596
1715.00	14.7705
1720.00	14.8912
1725.00	14.9637
1730.00	15.0428
1735.00	15.0558
1740.00	15.0424
1745.00	15.0207
1750.00	15.0136
1755.00	15.035
1760.00	14.9543
1765.00	14.9026
1770.00	14.8129
1775.00	14.6961
1780.00	14.5647
1785.00	14.4241
1790.00	14.1783
1795.00	14
1800.00	13.7994
1805.00	13.5813
1810.00	13.3739
1815.00	13.1456
1820.00	12.9457
1825.00	12.7242
1830.00	12.5039
1835.00	12.2155
1840.00	11.9282
1845.00	11.6473
1850.00	11.3502
1855.00	11.1008
1860.00	10.8444
1865.00	10.5595
1870.00	10.3045
1875.00	9.99726
1880.00	9.70686
1885.00	9.45522
1890.00	9.19265
1895.00	8.92164
1900.00	8.57362
1905.00	8.33536
1910.00	8.07373
1915.00	7.81188
1920.00	7.49433
1925.00	7.23768
1930.00	6.88454
1935.00	6.60835
1940.00	6.39449
1945.00	6.09791
1950.00	5.87124
1955.00	5.61449
1960.00	5.30151
1965.00	5.05315
1970.00	4.83795
1975.00	4.63039
1980.00	4.41582
1985.00	4.20744
1990.00	4.00463
1995.00	3.75131
2000.00	3.50805
2005.00	3.30994
2010.00	3.0664
2015.00	2.88469
2020.00	2.67951
2025.00	2.46014
2030.00	2.23772
2035.00	2.00423
2040.00	1.88155
2045.00	1.68229
2050.00	1.49879
2055.00	1.30032
2060.00	1.11477
2065.00	0.904734
2070.00	0.786499
2075.00	0.634278
2080.00	0.463966
2085.00	0.317624
2090.00	0.176201
2095.00	0.0794579
2100.00	-0.0853452
2105.00	-0.194801
2110.00	-0.326626
2115.00	-0.482747
2120.00	-0.64269
2125.00	-0.890748
2130.00	-1.04598
2135.00	-1.2204
2140.00	-1.35516
2145.00	-1.45146
2150.00	-1.59365
2155.00	-1.72163
2160.00	-1.81459
2165.00	-1.95379
2170.00	-2.1332
2175.00	-2.24331
2180.00	-2.32715
2185.00	-2.46089
2190.00	-2.59654
2195.00	-2.68669
2200.00	-2.80808
2205.00	-2.85626
2210.00	-2.96069
2215.00	-3.0991
2220.00	-3.21257
2225.00	-3.36327
2230.00	-3.41145
2235.00	-3.51589
2240.00	-3.62794
2245.00	-3.68297
2250.00	-3.73527
2255.00	-3.79067
2260.00	-3.93076
2265.00	-4.05129
2270.00	-4.17364
2275.00	-4.25323
2280.00	-4.40258
2285.00	-4.49259
2290.00	-4.60829
2295.00	-4.69299
2300.00	-4.73591
2305.00	-4.80507
2310.00	-4.81596
2315.00	-4.93542
2320.00	-5.011
2325.00	-5.09708
2330.00	-5.13706
2335.00	-5.23135
2340.00	-5.25097
2345.00	-5.30888
2350.00	-5.3152
2355.00	-5.30006
2360.00	-5.43912
2365.00	-5.52125
2370.00	-5.58962
2375.00	-5.6567
2380.00	-5.71984
2385.00	-5.8211
2390.00	-5.91639
2395.00	-5.97022
2400.00	-6.10613
2405.00	-6.16875
2410.00	-6.19874
2415.00	-6.23683
2420.00	-6.26418
2425.00	-6.29989
2430.00	-6.40838
2435.00	-6.40747
2440.00	-6.43302
2445.00	-6.42408
2450.00	-6.39939
2455.00	-6.38133
2460.00	-6.26235
2465.00	-5.93734
2470.00	-5.55182
2475.00	-5.05355
2480.00	-4.42743
2485.00	-3.65848
2490.00	-2.8984
2495.00	-2.20323
2500.00	-1.49568
2505.00	-0.732565
2510.00	-0.00134019
2515.00	0.717839
2520.00	1.39009
2525.00	2.08117
2530.00	2.71842
2535.00	3.28222
2540.00	3.87849
2545.00	4.43456
2550.00	4.98083
2555.00	5.50024
2560.00	6.02601
2565.00	6.53251
2570.00	7.01058
2575.00	7.43945
2580.00	7.83515
2585.00	8.18434
2590.00	8.51943
2595.00	8.88764
2600.00	9.24263
2605.00	9.54408
2610.00	9.84314
2615.00	10.2331
2620.00	10.6465
2625.00	10.9547
2630.00	11.264
2635.00	11.5257
2640.00	11.7737
2645.00	11.99
2650.00	12.2458
2655.00	12.5093
2660.00	12.7672
2665.00	12.9952
2670.00	13.2087
2675.00	13.4023
2680.00	13.5543
2685.00	13.6883
2690.00	13.8492
2695.00	14.0051
2700.00	14.1607
2705.00	14.3076
2710.00	14.4121
2715.00	14.5062
2720.00	14.595
2725.00	14.7471
2730.00	14.7993
2735.00	14.8616
2740.00	14.8593
2745.00	14.8698
2750.00	14.85
2755.00	14.8586
2760.00	14.7914
2765.00	14.7101
2770.00	14.58
2775.00	14.4643
2780.00	14.3838
2785.00	14.2433
2790.00	14.0155
2795.00	13.8689
2800.00	13.7229
2805.00	13.5625
2810.00	13.3195
2815.00	13.0786
2820.00	12.9284
2825.00	12.753
2830.00	12.5216
2835.00	12.2869
2840.00	12.0091
2845.00	11.7465
2850.00	11.5047
2855.00	11.244
2860.00	10.9719
2865.00	10.7145
2870.00	10.4524
2875.00	10.2039
2880.00	9.88868
2885.00	9.5439
2890.00	9.28218
2895.00	9.03275
2900.00	8.77078
2905.00	8.49893
2910.00	8.26813
2915.00	8.00767
2920.00	7.77881
2925.00	7.47705
2930.00	7.22907
2935.00	6.99339
2940.00	6.76879
2945.00	6.53056
2950.00	6.28699
2955.00	6.02476
2960.00	5.74433
2965.00	5.52247
2970.00	5.23952
2975.00	5.01957
2980.00	4.77025
2985.00	4.49311
2990.00	4.31726
2995.00	4.07154
3000.00	3.83235
3005.00	3.62124
3010.00	3.40348
3015.00	3.18806
3020.00	3.04832
3025.00	2.91423
3030.00	2.71165
3035.00	2.52238
3040.00	2.33261
3045.00	2.2215
3050.00	2.04655
3055.00	1.93212
3060.00	1.68338
3065.00	1.49422
3070.00	1.35313
3075.00	1.16507
3080.00	0.979156
3085.00	0.797953
3090.00	0.647364
3095.00	0.484071
3100.00	0.337107
3105.00	0.203452
3110.00	0.0720574
3115.00	-0.0475859
3120.00	-0.155265
3125.00	-0.289655
3130.00	-0.428652
3135.00	-0.550973
3140.00	-0.73602
3145.00	-0.908115
3150.00	-1.02691
3155.00	-1.16575
3160.00	-1.30459
3165.00	-1.42538
3170.00	-1.57435
3175.00	-1.70286
3180.00	-1.86156
3185.00	-1.97385
3190.00	-2.12766
3195.00	-2.24943
3200.00	-2.36735
3205.00	-2.49014
3210.00	-2.57566
3215.00	-2.69428
3220.00	-2.78992
3225.00	-2.87462
3230.00	-2.93557
3235.00	-3.02514
3240.00	-3.13073
3245.00	-3.36874
3250.00	-3.46357
3255.00	-3.55863
3260.00	-3.6428
3265.00	-3.73383
3270.00	-3.81019
3275.00	-3.92057
3280.00	-4.02546
3285.00	-4.14068
3290.00	-4.19857
3295.00	-4.32702
3300.00	-4.4107
3305.00	-4.52626
3310.00	-4.60112
3315.00	-4.6213
3320.00	-4.67694
3325.00	-4.77837
3330.00	-4.84051
3335.00	-4.94363
3340.00	-5.02256
3345.00	-5.11026
3350.00	-5.20168
3355.00	-5.25202
3360.00	-5.3487
3365.00	-5.35242
3370.00	-5.42517
3375.00	-5.53785
3380.00	-5.58789
3385.00	-5.65931
3390.00	-5.67084
3395.00	-5.75339
3400.00	-5.8152
3405.00	-5.85139
3410.00	-5.84648
3415.00	-5.91703
3420.00	-5.96525
3425.00	-5.97394
3430.00	-6.01925
3435.00	-6.05586
3440.00	-6.10407
3445.00	-6.11138
3450.00	-6.10824
3455.00	-6.08875
3460.00	-5.93518
3465.00	-5.67064
3470.00	-5.28959
3475.00	-4.79117
3480.00	-4.1774
3485.00	-3.45983
3490.00	-2.74877
3495.00	-1.97834
3500.00	-1.185
3505.00	-0.436294
3510.00	0.318052
3515.00	0.991411
3520.00	1.61826
3525.00	2.15188
3530.00	2.7293
3535.00	3.28786
3540.00	3.87384
3545.00	4.42621
3550.00	4.95805
3555.00	5.44642
3560.00	5.96785
3565.00	6.44131
3570.00	6.916
3575.00	7.38903
3580.00	7.76201
3585.00	8.12129
3590.00	8.54458
3595.00	8.99357
3600.00	9.37822
3605.00	9.76883
3610.00	10.2009
3615.00	10.555
3620.00	10.8807
3625.00	11.171
3630.00	11.5156
3635.00	11.7827
3640.00	12.0467
3645.00	12.2829
3650.00	12.576
3655.00	12.7828
3660.00	13.0301
3665.00	13.2568
3670.00	13.4539
3675.00	13.5785
3680.00	13.7323
3685.00	13.9055
3690.00	14.0682
3695.00	14.1855
3700.00	14.3411
3705.00	14.4797
3710.00	14.5184
3715.00	14.6435
3720.00	14.7144
3725.00	14.7741
3730.00	14.8763
3735.00	14.9226
3740.00	14.9753
3745.00	14.9603
3750.00	14.912
3755.00	14.8631
3760.00	14.801
3765.00	14.6951
3770.00	14.5901
3775.00	14.4304
3780.00	14.2547
3785.00	14.1244
3790.00	13.8988
3795.00	13.6916
3800.00	13.4218
3805.00	13.1512
3810.00	12.9216
3815.00	12.6664
3820.00	12.4283
3825.00	12.2169
3830.00	12.0141
3835.00	11.8024
3840.00	11.5036
3845.00	11.2583
3850.00	10.9501
3855.00	10.6852
3860.00	10.3648
3865.00	10.1543
3870.00	9.88844
3875.00	9.67278
3880.00	9.44259
3885.00	9.12715
3890.00	8.90988
3895.00	8.64493
3900.00	8.34263
3905.00	8.04695
3910.00	7.74476
3915.00	7.48111
3920.00	7.25077
3925.00	6.97822
3930.00	6.74264
3935.00	6.51951
3940.00	6.32425
3945.00	5.99721
3950.00	5.80143
3955.00	5.52668
3960.00	5.31965
3965.00	5.07225
3970.00	4.83571
3975.00	4.59089
3980.00	4.39277
3985.00	4.20474
3990.00	4.0369
3995.00	3.78035
4000.00	3.62719
4005.00	3.38802
4010.00	3.19774
4015.00	3.02095
4020.00	2.82435
4025.00	2.67795
4030.00	2.49761
4035.00	2.33113
4040.00	2.16048
4045.00	1.94444
4050.00	1.75554
4055.00	1.54251
4060.00	1.38687
4065.00	1.21348
4070.00	1.05049
4075.00	0.901021
4080.00	0.722079
4085.00	0.537434
4090.00	0.312952
4095.00	0.159502
4100.00	0.0325025
4105.00	-0.079021
4110.00	-0.237693
4115.00	-0.445739
4120.00	-0.620488
4125.00	-0.795807
4130.00	-0.967476
4135.00	-1.17611
4140.00	-1.34584
4145.00	-1.46667
4150.00	-1.4838
4155.00	-1.66718
4160.00	-1.74339
4165.00	-1.84667
4170.00	-2.08399
4175.00	-2.21707
4180.00	-2.30491
4185.00	-2.37703
4190.00	-2.4808
4195.00	-2.5742
4200.00	-2.6763
4205.00	-2.82788
4210.00	-2.92266
4215.00	-3.01907
4220.00	-3.10028
4225.00	-3.1706
4230.00	-3.25471
4235.00	-3.35816
4240.00	-3.45822
4245.00	-3.54549
4250.00	-3.69066
4255.00	-3.77967
4260.00	-3.97639
4265.00	-4.08402
4270.00	-4.16563
4275.00	-4.28488
4280.00	-4.44495
4285.00	-4.5682
4290.00	-4.67495
4295.00	-4.7752
4300.00	-4.84876
4305.00	-4.94551
4310.00	-4.97428
4315.00	-5.02932
4320.00	-5.07331
4325.00	-5.13094
4330.00	-5.2425
4335.00	-5.32486
4340.00	-5.4309
4345.00	-5.4736
4350.00	-5.49398
4355.00	-5.5845
4360.00	-5.63683
4365.00	-5.71723
4370.00	-5.77849
4375.00	-5.83917
4380.00	-5.8688
4385.00	-5.88159
4390.00	-5.93891
4395.00	-5.98771
4400.00	-6.06496
4405.00	-6.14697
4410.00	-6.21661
4415.00	-6.26958
4420.00	-6.29365
4425.00	-6.34724
4430.00	-6.42323
4435.00	-6.49856
4440.00	-6.5275
4445.00	-6.5688
4450.00	-6.59765
4455.00	-6.61945
4460.00	-6.54746
4465.00	-6.34385
4470.00	-5.98709
4475.00	-5.44946
4480.00	-4.71434
4485.00	-3.93058
4490.00	-3.10165
4495.00	-2.29038
4500.00	-1.48943
4505.00	-0.72833
4510.00	-0.0322324
4515.00	0.669214
4520.00	1.34632
4525.00	2.01541
4530.00	2.61759
4535.00	3.21369
4540.00	3.80431
4545.00	4.36364
4550.00	4.86287
4555.00	5.34687
4560.00	5.83384
4565.00	6.28738
4570.00	6.76914
4575.00	7.17218
4580.00	7.58489
4585.00	8.02018
4590.00	8.45498
4595.00	8.85046
4600.00	9.21472
4605.00	9.60224
4610.00	9.96767
4615.00	10.3632
4620.00	10.6942
4625.00	11.0143
4630.00	11.269
4635.00	11.5733
4640.00	11.8471
4645.00	12.1005
4650.00	12.3382
4655.00	12.5439
4660.00	12.7304
4665.00	12.9329
4670.00	13.0902
4675.00	13.2928
4680.00	13.4585
4685.00	13.6591
4690.00	13.8284
4695.00	13.9864
4700.00	14.1327
4705.00	14.2755
4710.00	14.3971
4715.00	14.4871
4720.00	14.5778
4725.00	14.6456
4730.00	14.7357
4735.00	14.8488
4740.00	14.8714
4745.00	14.8806
4750.00	14.8501
4755.00	14.8018
4760.00	14.7125
4765.00	14.6641
4770.00	14.5441
4775.00	14.3987
4780.00	14.2359
4785.00	14.0464
4790.00	13.8744
4795.00	13.6932
4800.00	13.5107
4805.00	13.3507
4810.00	13.1358
4815.00	12.966
4820.00	12.7771
4825.00	12.4961
4830.00	12.2987
4835.00	12.0835
4840.00	11.7955
4845.00	11.5613
4850.00	11.3171
4855.00	11.0641
4860.00	10.8044
4865.00	10.5402
4870.00	10.276
4875.00	9.9522
4880.00	9.67047
4885.00	9.38915
4890.00	9.10959
4895.00	8.80385
4900.00	8.55645
4905.00	8.29492
4910.00	8.01651
4915.00	7.74512
4920.00	7.46478
4925.00	7.23746
4930.00	7.01066
4935.00	6.71214
4940.00	6.46292
4945.00	6.17337
4950.00	5.87391
4955.00	5.60579
4960.00	5.28258
4965.00	5.03056
4970.00	4.77875
4975.00	4.51742
4980.00	4.20865
4985.00	3.92521
4990.00	3.67844
4995.00	3.43831
5000.00	3.25411
5005.00	3.03836
5010.00	2.84557
5015.00	2.62348
5020.00	2.44858
5025.00	2.28424
5030.00	2.01139
5035.00	1.76306
5040.00	1.5923
5045.00	1.38588
5050.00	1.24035
5055.00	1.05246
5060.00	0.875033
5065.00	0.758379
5070.00	0.636733
5075.00	0.534193
5080.00	0.318363
5085.00	0.187971
5090.00	0.0664529
5095.00	-0.0443012
5100.00	-0.225879
5105.00	-0.368477
5110.00	-0.491263
5115.00	-0.651742
5120.00	-0.765635
5125.00	-0.943097
5130.00	-1.08477
5135.00	-1.20117
5140.00	-1.36561
5145.00	-1.52195
5150.00	-1.67236
5155.00	-1.71057
5160.00	-1.80048
5165.00	-1.9161
5170.00	-1.99656
5175.00	-2.10229
5180.00	-2.27657
5185.00	-2.40982
5190.00	-2.57972
5195.00	-2.73541
5200.00	-2.84777
5205.00	-2.96971
5210.00	-3.11971
5215.00	-3.22695
5220.00	-3.31236
5225.00	-3.45309
5230.00	-3.56724
5235.00	-3.69359
5240.00	-3.76426
5245.00	-3.86535
5250.00	-4.00352
5255.00	-4.08207
5260.00	-4.16664
5265.00	-4.22194
5270.00	-4.27309
5275.00	-4.38576
5280.00	-4.44413
5285.00	-4.52998
5290.00	-4.57809
5295.00	-4.65332
5300.00	-4.74185
5305.00	-4.8118
5310.00	-4.88726
5315.00	-4.96211
5320.00	-5.01282
5325.00	-5.08344
5330.00	-5.11646
5335.00	-5.21281
5340.00	-5.28842
5345.00	-5.35786
5350.00	-5.47865
5355.00	-5.53323
5360.00	-5.63787
5365.00	-5.73205
5370.00	-5.77517
5375.00	-5.85285
5380.00	-5.91304
5385.00	-6.02135
5390.00	-6.03415
5395.00	-6.10397
5400.00	-6.12933
5405.00	-6.14105
5410.00	-6.16826
5415.00	-6.13722
5420.00	-6.12177
5425.00	-6.19533
5430.00	-6.25597
5435.00	-6.30916
5440.00	-6.42644
5445.00	-6.51117
5450.00	-6.53746
5455.00	-6.53751
5460.00	-6.48065
5465.00	-6.28095
5470.00	-5.92354
5475.00	-5.40337
5480.00	-4.73255
5485.00	-3.96779
5490.00	-3.17678
5495.00	-2.32745
5500.00	-1.58527
5505.00	-0.80209
5510.00	-0.0389267
5515.00	0.659025
5520.00	1.32466
5525.00	1.9626
5530.00	2.58394
5535.00	3.22644
5540.00	3.82967
5545.00	4.40589
5550.00	4.94809
5555.00	5.50547
5560.00	5.9627
5565.00	6.42973
5570.00	6.85283
5575.00	7.31691
5580.00	7.73458
5585.00	8.22153
5590.00	8.60704
5595.00	8.99287
5600.00	9.3651
5605.00	9.71954
5610.00	10.0524
5615.00	10.3992
5620.00	10.6905
5625.00	10.9082
5630.00	11.1791
5635.00	11.3869
5640.00	11.6002
5645.00	11.8922
5650.00	12.1563
5655.00	12.3913
5660.00	12.6069
5665.00	12.8204
5670.00	13.0306
5675.00	13.2836
5680.00	13.4877
5685.00	13.72
5690.00	13.8652
5695.00	14.014
5700.00	14.202
5705.00	14.3142
5710.00	14.4361
5715.00	14.5833
5720.00	14.6908
5725.00	14.7097
5730.00	14.8226
5735.00	14.8728
5740.00	14.8806
5745.00	14.8528
5750.00	14.8014
5755.00	14.708
5760.00	14.592
5765.00	14.5043
5770.00	14.349
5775.00	14.1773
5780.00	14.0546
5785.00	13.8832
5790.00	13.7692
5795.00	13.6249
5800.00	13.3688
5805.00	13.1438
5810.00	12.8691
5815.00	12.5594
5820.00	12.289
5825.00	12.0512
5830.00	11.8192
5835.00	11.4771
5840.00	11.2469
5845.00	10.9287
5850.00	10.6285
5855.00	10.3624
5860.00	10.0924
5865.00	9.81192
5870.00	9.48454
5875.00	9.23847
5880.00	8.90041
5885.00	8.63918
5890.00	8.38743
5895.00	8.1192
5900.00	7.90139
5905.00	7.6318
5910.00	7.35862
5915.00	7.07529
5920.00	6.81751
5925.00	6.5161
5930.00	6.22263
5935.00	5.94323
5940.00	5.73758
5945.00	5.46504
5950.00	5.28778
5955.00	5.03385
5960.00	4.86639
5965.00	4.63239
5970.00	4.42456
5975.00	4.18616
5980.00	3.95077
5985.00	3.66536
5990.00	3.48205
5995.00	3.20048
6000.00	2.91374
6005.00	2.70149
6010.00	2.49936
6015.00	2.27302
6020.00	2.03739
6025.00	1.82255
6030.00	1.59726
6035.00	1.42227
6040.00	1.22313
6045.00	1.03835
6050.00	0.867884
6055.00	0.74084
6060.00	0.561259
6065.00	0.357993
6070.00	0.256952
6075.00	0.0119339
6080.00	-0.143341
6085.00	-0.309462
6090.00	-0.460359
6095.00	-0.596167
6100.00	-0.739215
6105.00	-0.870735
6110.00	-1.04602
6115.00	-1.18156
6120.00	-1.31743
6125.00	-1.49246
6130.00	-1.64444
6135.00	-1.74929
6140.00	-1.89918
6145.00	-2.10487
6150.00	-2.23031
6155.00	-2.34459
6160.00	-2.3947
6165.00	-2.49115
6170.00	-2.61128
6175.00	-2.70689
6180.00	-2.84986
6185.00	-2.98687
6190.00	-3.12266
6195.00	-3.23377
6200.00	-3.39346
6205.00	-3.54828
6210.00	-3.66403
6215.00	-3.74599
6220.00	-3.87527
6225.00	-3.97359
6230.00	-4.04125
6235.00	-4.13129
6240.00	-4.22483
6245.00	-4.31317
6250.00	-4.35798
6255.00	-4.45799
6260.00	-4.56883
6265.00	-4.62694
6270.00	-4.71394
6275.00	-4.81584
6280.00	-4.92837
6285.00	-4.99633
6290.00	-5.0575
6295.00	-5.13476
6300.00	-5.2029
6305.00	-5.27812
6310.00	-5.36246
6315.00	-5.44393
6320.00	-5.50198
6325.00	-5.63751
6330.00	-5.72201
6335.00	-5.86608
6340.00	-5.92356
6345.00	-5.98501
6350.00	-6.06529
6355.00	-6.20141
6360.00	-6.21564
6365.00	-6.26176
6370.00	-6.34907
6375.00	-6.41655
6380.00	-6.48562
6385.00	-6.53528
6390.00	-6.60774
6395.00	-6.65074
6400.00	-6.72275
6405.00	-6.75842
6410.00	-6.77664
6415.00	-6.87771
6420.00	-6.9187
6425.00	-6.98058
6430.00	-6.9738
6435.00	-6.97464
6440.00	-7.02537
6445.00	-6.99052
6450.00	-7.00357
6455.00	-7.0528
6460.00	-6.95552
6465.00	-6.74719
6470.00	-6.3737
6475.00	-5.79463
6480.00	-5.1291
6485.00	-4.39826
6490.00	-3.66137
6495.00	-2.80939
6500.00	-2.00791
6505.00	-1.2019
6510.00	-0.412637
6515.00	0.308804
6520.00	1.00391
6525.00	1.70307
6530.00	2.36147
6535.00	2.91239
6540.00	3.5387
6545.00	4.12875
6550.00	4.64452
6555.00	5.16702
6560.00	5.62339
6565.00	6.06188
6570.00	6.52316
6575.00	6.97717
6580.00	7.44825
6585.00	7.84862
6590.00	8.24505
6595.00	8.61155
6600.00	8.99554
6605.00	9.35223
6610.00	9.6913
6615.00	10.0686
6620.00	10.3916
6625.00	10.692
6630.00	10.9831
6635.00	11.2521
6640.00	11.4886
6645.00	11.7029
6650.00	11.9374
6655.00	12.0874
6660.00	12.2529
6665.00	12.4573
6670.00	12.6483
6675.00	12.7758
6680.00	12.9515
6685.00	13.0514
6690.00	13.233
6695.00	13.3797
6700.00	13.5076
6705.00	13.6241
6710.00	13.69
6715.00	13.7688
6720.00	13.8509
6725.00	13.9275
6730.00	14.0131
6735.00	14.1137
6740.00	14.1057
6745.00	14.1388
6750.00	14.095
6755.00	14.0084
6760.00	13.8693
6765.00	13.7761
6770.00	13.6381
6775.00	13.5458
6780.00	13.4058
6785.00	13.266
6790.00	13.1095
6795.00	12.9452
6800.00	12.8167
6805.00	12.6275
6810.00	12.4419
6815.00	12.2207
6820.00	12.0287
6825.00	11.7197
6830.00	11.507
6835.00	11.2447
6840.00	10.9947
6845.00	10.7031
6850.00	10.4518
6855.00	10.1965
6860.00	9.96248
6865.00	9.63947
6870.00	9.38624
6875.00	9.0917
6880.00	8.81551
6885.00	8.56972
6890.00	8.32074
6895.00	8.00505
6900.00	7.74313
6905.00	7.55738
6910.00	7.3444
6915.00	7.05277
6920.00	6.81806
6925.00	6.53187
6930.00	6.2618
6935.00	6.03262
6940.00	5.82359
6945.00	5.56744
6950.00	5.29942
6955.00	5.07348
6960.00	4.82848
6965.00	4.63714
6970.00	4.41635
6975.00	4.15517
6980.00	3.98951
6985.00	3.75158
6990.00	3.54855
6995.00	3.30752
7000.00	3.11142
7005.00	2.93353
7010.00	2.73457
7015.00	2.55551
7020.00	2.36659
7025.00	2.13132
7030.00	1.85433
7035.00	1.64391
7040.00	1.43371
7045.00	1.24037
7050.00	1.08441
7055.00	0.851034
7060.00	0.578535
7065.00	0.41102
7070.00	0.242211
7075.00	0.112493
7080.00	-0.00286531
7085.00	-0.227454
7090.00	-0.397657
7095.00	-0.559168
7100.00	-0.711469
7105.00	-0.874914
7110.00	-1.08032
7115.00	-1.19022
7120.00	-1.29746
7125.00	-1.3676
7130.00	-1.47099
7135.00	-1.61123
7140.00	-1.70552
7145.00	-1.78622
7150.00	-1.90604
7155.00	-2.07774
7160.00	-2.23087
7165.00	-2.37147
7170.00	-2.41472
7175.00	-2.52861
7180.00	-2.66581
7185.00	-2.82955
7190.00	-2.90056
7195.00	-2.98252
7200.00	-3.06184
7205.00	-3.13877
7210.00	-3.23994
7215.00	-3.33655
7220.00	-3.41516
7225.00	-3.50258
7230.00	-3.67564
7235.00	-3.77726
7240.00	-3.83818
7245.00	-3.91938
7250.00	-4.03966
7255.00	-4.11737
7260.00	-4.22895
7265.00	-4.3613
7270.00	-4.38186
7275.00	-4.41703
7280.00	-4.5153
7285.00	-4.54545
7290.00	-4.62394
7295.00	-4.61268
7300.00	-4.7261
7305.00	-4.83233
7310.00	-4.9446
7315.00	-5.01927
7320.00	-5.05871
7325.00	-5.16222
7330.00	-5.23456
7335.00	-5.33853
7340.00	-5.41823
7345.00	-5.48163
7350.00	-5.53035
7355.00	-5.62279
7360.00	-5.67684
7365.00	-5.80182
7370.00	-5.81992
7375.00	-5.90978
7380.00	-5.93512
7385.00	-6.044
7390.00	-6.13366
7395.00	-6.18104
7400.00	-6.25144
7405.00	-6.31341
7410.00	-6.3442
7415.00	-6.42328
7420.00	-6.50693
7425.00	-6.53503
7430.00	-6.53394
7435.00	-6.58016
7440.00	-6.63702
7445.00	-6.63129
7450.00	-6.61641
7455.00	-6.6058
7460.00	-6.54488
7465.00	-6.29573
7470.00	-5.93267
7475.00	-5.40187
7480.00	-4.72842
7485.00	-3.94048
7490.00	-3.10223
7495.00	-2.24787
7500.00	-1.53169
7505.00	-0.808002
7510.00	-0.0900552
7515.00	0.617174
7520.00	1.32725
7525.00	1.9566
7530.00	2.61047
7535.00	3.21422
7540.00	3.84782
7545.00	4.40835
7550.00	4.96696
7555.00	5.54744
7560.00	6.08237
7565.00	6.60406
7570.00	7.09302
7575.00	7.50809
7580.00	7.97883
7585.00	8.37611
7590.00	8.76699
7595.00	9.17291
7600.00	9.52297
7605.00	9.83247
7610.00	10.1596
7615.00	10.4207
7620.00	10.6585
7625.00	10.9349
7630.00	11.2587
7635.00	11.5973
7640.00	11.8535
7645.00	12.0868
7650.00	12.2607
7655.00	12.5018
7660.00	12.7078
7665.00	12.8765
7670.00	13.0755
7675.00	13.2213
7680.00	13.4233
7685.00	13.5718
7690.00	13.7138
7695.00	13.8166
7700.00	13.9563
7705.00	14.096
7710.00	14.1953
7715.00	14.2485
7720.00	14.3284
7725.00	14.3572
7730.00	14.4096
7735.00	14.4317
7740.00	14.3739
7745.00	14.3204
7750.00	14.264
7755.00	14.1855
7760.00	14.1439
7765.00	14.0427
7770.00	13.9419
7775.00	13.8123
7780.00	13.6665
7785.00	13.5089
7790.00	13.306
7795.00	13.1275
7800.00	12.8864
7805.00	12.7055
7810.00	12.4649
7815.00	12.1845
7820.00	11.9253
7825.00	11.6586
7830.00	11.4103
7835.00	11.1799
7840.00	10.9767
7845.00	10.723
7850.00	10.4738
7855.00	10.1802
7860.00	9.92564
7865.00	9.64101
7870.00	9.36819
7875.00	9.06158
7880.00	8.8009
7885.00	8.5052
7890.00	8.20715
7895.00	7.96667
7900.00	7.6961
7905.00	7.42344
7910.00	7.15167
7915.00	6.90429
7920.00	6.55534
7925.00	6.28848
7930.00	6.00389
7935.00	5.76857
7940.00	5.55818
7945.00	5.35911
7950.00	5.18549
7955.00	4.94179
7960.00	4.73912
7965.00	4.53866
7970.00	4.31106
7975.00	4.10205
7980.00	3.82927
7985.00	3.64623
7990.00	3.43847
7995.00	3.22649
8000.00	3.06209
8005.00	2.8586
8010.00	2.61855
8015.00	2.46774
8020.00	2.29593
8025.00	2.12047
8030.00	1.90287
8035.00	1.63763
8040.00	1.45443
8045.00	1.27567
8050.00	1.14394
8055.00	0.997619
8060.00	0.835392
8065.00	0.722702
8070.00	0.518561
8075.00	0.363984
8080.00	0.130473
8085.00	-0.04082
8090.00	-0.207476
8095.00	-0.335257
8100.00	-0.466918
8105.00	-0.661759
8110.00	-0.84128
8115.00	-0.954264
8120.00	-1.08232
8125.00	-1.18925
8130.00	-1.34101
8135.00	-1.44289
8140.00	-1.59566
8145.00	-1.704
8150.00	-1.88618
8155.00	-2.0557
8160.00	-2.20965
8165.00	-2.3718
8170.00	-2.47055
8175.00	-2.58718
8180.00	-2.6741
8185.00	-2.78704
8190.00	-2.89284
8195.00	-2.99778
8200.00	-3.09917
8205.00	-3.25983
8210.00	-3.32807
8215.00	-3.38532
8220.00	-3.42436
8225.00	-3.55111
8230.00	-3.70682
8235.00	-3.81227
8240.00	-3.87385
8245.00	-3.94732
8250.00	-3.9829
8255.00	-4.06768
8260.00	-4.16757
8265.00	-4.34077
8270.00	-4.43834
8275.00	-4.5442
8280.00	-4.61865
8285.00	-4.67039
8290.00	-4.73639
8295.00	-4.81383
8300.00	-4.94044
8305.00	-5.00165
8310.00	-5.04424
8315.00	-5.15753
8320.00	-5.23172
8325.00	-5.31377
8330.00	-5.39039
8335.00	-5.45935
8340.00	-5.54917
8345.00	-5.6189
8350.00	-5.63308
8355.00	-5.74301
8360.00	-5.742
8365.00	-5.82161
8370.00	-5.88909
8375.00	-5.87763
8380.00	-5.94229
8385.00	-5.97271
8390.00	-5.9987
8395.00	-6.05264
8400.00	-6.13033
8405.00	-6.14195
8410.00	-6.12881
8415.00	-6.1503
8420.00	-6.16686
8425.00	-6.2012
8430.00	-6.24044
8435.00	-6.26326
8440.00	-6.31294
8445.00	-6.31047
8450.00	-6.3707
8455.00	-6.34996
8460.00	-6.2591
8465.00	-6.01076
8470.00	-5.6887
8475.00	-5.17396
8480.00	-4.51776
8485.00	-3.78697
8490.00	-2.9488
8495.00	-2.18196
8500.00	-1.35299
8505.00	-0.559727
8510.00	0.125063
8515.00	0.848259
8520.00	1.56299
8525.00	2.17571
8530.00	2.78684
8535.00	3.39655
8540.00	4.00221
8545.00	4.56673
8550.00	5.08729
8555.00	5.64325
8560.00	6.16998
8565.00	6.71206
8570.00	7.17079
8575.00	7.58502
8580.00	8.01336
8585.00	8.38915
8590.00	8.78844
8595.00	9.14779
8600.00	9.47538
8605.00	9.78548
8610.00	10.0979
8615.00	10.4276
8620.00	10.6814
8625.00	11.0305
8630.00	11.3364
8635.00	11.6422
8640.00	11.9092
8645.00	12.1605
8650.00	12.4075
8655.00	12.6451
8660.00	12.8173
8665.00	13.0306
8670.00	13.2864
8675.00	13.5069
8680.00	13.7164
8685.00	13.9245
8690.00	14.0937
8695.00	14.2168
8700.00	14.3304
8705.00	14.4423
8710.00	14.5097
8715.00	14.5954
8720.00	14.6656
8725.00	14.6565
8730.00	14.6803
8735.00	14.674
8740.00	14.678
8745.00	14.5775
8750.00	14.5328
8755.00	14.4566
8760.00	14.3324
8765.00	14.1859
8770.00	14.0583
8775.00	13.8574
8780.00	13.7695
8785.00	13.5627
8790.00	13.3919
8795.00	13.1882
8800.00	12.9646
8805.00	12.7384
8810.00	12.5112
8815.00	12.2276
8820.00	11.9904
8825.00	11.7353
8830.00	11.5043
8835.00	11.159
8840.00	10.937
8845.00	10.6484
8850.00	10.4095
8855.00	10.1403
8860.00	9.86757
8865.00	9.65261
8870.00	9.37724
8875.00	9.1072
8880.00	8.80031
8885.00	8.55881
8890.00	8.21098
8895.00	7.9729
8900.00	7.65173
8905.00	7.42098
8910.00	7.18555
8915.00	6.91397
8920.00	6.68065
8925.00	6.37766
8930.00	6.05916
8935.00	5.76557
8940.00	5.45692
8945.00	5.17497
8950.00	4.92677
8955.00	4.74642
8960.00	4.51608
8965.00	4.28519
8970.00	4.02463
8975.00	3.83733
8980.00	3.58269
8985.00	3.33408
8990.00	3.12699
8995.00	2.86982
9000.00	2.64391
9005.00	2.4642
9010.00	2.2733
9015.00	2.04736
9020.00	1.87871
9025.00	1.65753
9030.00	1.48622
9035.00	1.2793
9040.00	1.1597
9045.00	1.00486
9050.00	0.8197
9055.00	0.690534
9060.00	0.449354
9065.00	0.266994
9070.00	0.0903783
9075.00	-0.0699644
9080.00	-0.244811
9085.00	-0.357754
9090.00	-0.517703
9095.00	-0.676927
9100.00	-0.831333
9105.00	-0.980015
9110.00	-1.1402
9115.00	-1.28576
9120.00	-1.41954
9125.00	-1.58436
9130.00	-1.71743
9135.00	-1.83858
9140.00	-1.93512
9145.00	-2.07753
9150.00	-2.24596
9155.00	-2.33785
9160.00	-2.48719
9165.00	-2.57856
9170.00	-2.74686
9175.00	-2.86362
9180.00	-2.96871
9185.00	-3.01748
9190.00	-3.14605
9195.00	-3.21873
9200.00	-3.38269
9205.00	-3.50806
9210.00	-3.55981
9215.00	-3.67717
9220.00	-3.77031
9225.00	-3.84719
9230.00	-4.04548
9235.00	-4.15176
9240.00	-4.25574
9245.00	-4.32989
9250.00	-4.40634
9255.00	-4.52651
9260.00	-4.66797
9265.00	-4.7356
9270.00	-4.77148
9275.00	-4.91204
9280.00	-5.02606
9285.00	-5.13422
9290.00	-5.15661
9295.00	-5.26283
9300.00	-5.30151
9305.00	-5.41545
9310.00	-5.51521
9315.00	-5.59112
9320.00	-5.61641
9325.00	-5.6586
9330.00	-5.71461
9335.00	-5.80667
9340.00	-5.90063
9345.00	-5.97964
9350.00	-5.99661
9355.00	-6.07713
9360.00	-6.08852
9365.00	-6.14596
9370.00	-6.18239
9375.00	-6.24572
9380.00	-6.31382
9385.00	-6.38482
9390.00	-6.46677
9395.00	-6.53914
9400.00	-6.60288
9405.00	-6.62277
9410.00	-6.63929
9415.00	-6.70967
9420.00	-6.74942
9425.00	-6.8199
9430.00	-6.84585
9435.00	-6.88308
9440.00	-6.93603
9445.00	-6.90178
9450.00	-6.87235
9455.00	-6.84586
9460.00	-6.68043
9465.00	-6.46214
9470.00	-6.10187
9475.00	-5.60135
9480.00	-4.98291
9485.00	-4.25142
9490.00	-3.49729
9495.00	-2.70059
9500.00	-1.90166
9505.00	-1.1618
9510.00	-0.43068
9515.00	0.241206
9520.00	0.898651
9525.00	1.52644
9530.00	2.1914
9535.00	2.79541
9540.00	3.37095
9545.00	3.91115
9550.00	4.43203
9555.00	5.0202
9560.00	5.50374
9565.00	5.95698
9570.00	6.41069
9575.00	6.85097
9580.00	7.2486
9585.00	7.73696
9590.00	8.11401
9595.00	8.51166
9600.00	8.83346
9605.00	9.20774
9610.00	9.5099
9615.00	9.83182
9620.00	10.2132
9625.00	10.4661
9630.00	10.7549
9635.00	11.0675
9640.00	11.403
9645.00	11.6411
9650.00	11.8901
9655.00	12.1614
9660.00	12.3709
9665.00	12.5483
9670.00	12.7773
9675.00	12.9377
9680.00	13.1584
9685.00	13.3236
9690.00	13.4585
9695.00	13.6007
9700.00	13.744
9705.00	13.8285
9710.00	13.9337
9715.00	14.0256
9720.00	14.1417
9725.00	14.1795
9730.00	14.2482
9735.00	14.2781
9740.00	14.3009
9745.00	14.3436
9750.00	14.3112
9755.00	14.2099
9760.00	14.1118
9765.00	14.0263
9770.00	13.8993
9775.00	13.7809
9780.00	13.6202
9785.00	13.4131
9790.00	13.2531
9795.00	13.0508
9800.00	12.852
9805.00	12.637
9810.00	12.3756
9815.00	12.1028
9820.00	11.8419
9825.00	11.5642
9830.00	11.3142
9835.00	11.0004
9840.00	10.7332
9845.00	10.4081
9850.00	10.1308
9855.00	9.8978
9860.00	9.62984
9865.00	9.37619
9870.00	9.05073
9875.00	8.78558
9880.00	8.53167
9885.00	8.24763
9890.00	7.96562
9895.00	7.75485
9900.00	7.48047
9905.00	7.22937
9910.00	6.95341
9915.00	6.67311
9920.00	6.42501
9925.00	6.13232
9930.00	5.85223
9935.00	5.59044
9940.00	5.36038
9945.00	5.08253
9950.00	4.79083
9955.00	4.59076
[truncated: 56 more rows]
