# Supplementary material for: Abnormal developmental trajectory and vulnerability to cardiac arrhythmias in tetralogy of Fallot with DiGeorge syndrome
Source: Commun Biol. 2023 Sep 22;6:969. doi: 10.1038/s42003-023-05344-6 (PMC10516936; doi:10.1038/s42003-023-05344-6)
Supplement: Supplementary file 6 — Supplementary Data 3 [file 42003_2023_5344_MOESM6_ESM.zip › Supplementary Data3_CAS Measurement/Batch43/Control1_A2_4975/1A-wave.csv]

1A : V(t) = D'(t) / BackgroundImage *100
D'(t) = WaveFiltered Value( Pixel-Filter=(5 x 5) Tcnst-Filter=10)
average	1.00
frm num	2048
position	[53][74]
background	469.08
total pixel	25
time	value1
0.00	0
5.00	-0.217447
10.00	-0.426793
15.00	-0.60753
20.00	-0.746316
25.00	-0.893395
30.00	-1.0053
35.00	-1.13927
40.00	-1.2607
45.00	-1.36657
50.00	-1.46271
55.00	-1.53986
60.00	-1.59394
65.00	-1.66563
70.00	-1.73272
75.00	-1.81015
80.00	-1.86193
85.00	-1.87784
90.00	-1.92797
95.00	-1.98673
100.00	-2.02255
105.00	-2.08124
110.00	-2.09653
115.00	-2.12905
120.00	-2.17111
125.00	-2.16889
130.00	-2.18565
135.00	-2.20073
140.00	-2.22625
145.00	-2.27223
150.00	-2.28633
155.00	-2.31096
160.00	-2.26832
165.00	-2.26149
170.00	-2.24682
175.00	-2.21997
180.00	-2.20348
185.00	-2.13492
190.00	-2.02376
195.00	-1.86999
200.00	-1.69408
205.00	-1.48374
210.00	-1.29273
215.00	-1.06624
220.00	-0.833413
225.00	-0.704877
230.00	-0.515859
235.00	-0.372178
240.00	-0.265036
245.00	-0.157523
250.00	-0.0692883
255.00	0.00415374
260.00	0.0711043
265.00	0.121127
270.00	0.177233
275.00	0.249047
280.00	0.300888
285.00	0.362042
290.00	0.402583
295.00	0.443335
300.00	0.441638
305.00	0.459724
310.00	0.47259
315.00	0.492697
320.00	0.457924
325.00	0.459032
330.00	0.455765
335.00	0.475849
340.00	0.485397
345.00	0.492285
350.00	0.50019
355.00	0.477458
360.00	0.486845
365.00	0.456921
370.00	0.421462
375.00	0.384432
380.00	0.354516
385.00	0.300304
390.00	0.281359
395.00	0.247254
400.00	0.202916
405.00	0.180066
410.00	0.145858
415.00	0.139799
420.00	0.0422515
425.00	-0.00546309
430.00	-0.0867792
435.00	-0.135234
440.00	-0.201868
445.00	-0.236256
450.00	-0.282555
455.00	-0.403527
460.00	-0.472324
465.00	-0.500133
470.00	-0.589968
475.00	-0.671672
480.00	-0.774198
485.00	-0.900582
490.00	-1.00154
495.00	-1.11798
500.00	-1.23897
505.00	-1.36152
510.00	-1.43429
515.00	-1.5066
520.00	-1.59641
525.00	-1.69856
530.00	-1.747
535.00	-1.84091
540.00	-1.88791
545.00	-1.91742
550.00	-1.94568
555.00	-1.98306
560.00	-2.02863
565.00	-2.04236
570.00	-2.05046
575.00	-2.07224
580.00	-2.09696
585.00	-2.1627
590.00	-2.16217
595.00	-2.19069
600.00	-2.17968
605.00	-2.17916
610.00	-2.21451
615.00	-2.22415
620.00	-2.21236
625.00	-2.21283
630.00	-2.22946
635.00	-2.2521
640.00	-2.25031
645.00	-2.2504
650.00	-2.2735
655.00	-2.3088
660.00	-2.26211
665.00	-2.26954
670.00	-2.27453
675.00	-2.27647
680.00	-2.28588
685.00	-2.32761
690.00	-2.36431
695.00	-2.37602
700.00	-2.39168
705.00	-2.42283
710.00	-2.42699
715.00	-2.40088
720.00	-2.40809
725.00	-2.42225
730.00	-2.44181
735.00	-2.43725
740.00	-2.44508
745.00	-2.48197
750.00	-2.46146
755.00	-2.45152
760.00	-2.48777
765.00	-2.47264
770.00	-2.47778
775.00	-2.51056
780.00	-2.51276
785.00	-2.50451
790.00	-2.50136
795.00	-2.48913
800.00	-2.4824
805.00	-2.45501
810.00	-2.5165
815.00	-2.53005
820.00	-2.48852
825.00	-2.44262
830.00	-2.43627
835.00	-2.43055
840.00	-2.44247
845.00	-2.43102
850.00	-2.42327
855.00	-2.43932
860.00	-2.40687
865.00	-2.39727
870.00	-2.37925
875.00	-2.39459
880.00	-2.39645
885.00	-2.36914
890.00	-2.37867
895.00	-2.41964
900.00	-2.45226
905.00	-2.44239
910.00	-2.43947
915.00	-2.41212
920.00	-2.402
925.00	-2.40312
930.00	-2.40072
935.00	-2.40197
940.00	-2.37069
945.00	-2.36642
950.00	-2.39668
955.00	-2.40005
960.00	-2.39028
965.00	-2.40025
970.00	-2.40752
975.00	-2.42429
980.00	-2.38993
985.00	-2.38373
990.00	-2.39777
995.00	-2.41978
1000.00	-2.42339
1005.00	-2.41214
1010.00	-2.41481
1015.00	-2.44194
1020.00	-2.42883
1025.00	-2.46309
1030.00	-2.49733
1035.00	-2.49318
1040.00	-2.50821
1045.00	-2.52174
1050.00	-2.50918
1055.00	-2.48168
1060.00	-2.49019
1065.00	-2.46373
1070.00	-2.45442
1075.00	-2.46394
1080.00	-2.47422
1085.00	-2.50564
1090.00	-2.51772
1095.00	-2.52433
1100.00	-2.50639
1105.00	-2.46468
1110.00	-2.44333
1115.00	-2.44288
1120.00	-2.43139
1125.00	-2.41166
1130.00	-2.40841
1135.00	-2.42595
1140.00	-2.42297
1145.00	-2.39471
1150.00	-2.41191
1155.00	-2.42483
1160.00	-2.42794
1165.00	-2.40089
1170.00	-2.37227
1175.00	-2.35761
1180.00	-2.36573
1185.00	-2.32443
1190.00	-2.23269
1195.00	-2.09555
1200.00	-1.91328
1205.00	-1.69467
1210.00	-1.45698
1215.00	-1.2533
1220.00	-1.08362
1225.00	-0.906191
1230.00	-0.741384
1235.00	-0.58453
1240.00	-0.447626
1245.00	-0.313326
1250.00	-0.227419
1255.00	-0.142427
1260.00	-0.0923697
1265.00	-0.0882491
1270.00	-0.110975
1275.00	-0.0700321
1280.00	-0.00930671
1285.00	0.0325552
1290.00	0.0642617
1295.00	0.0783011
1300.00	0.108844
1305.00	0.138038
1310.00	0.161755
1315.00	0.154106
1320.00	0.135285
1325.00	0.166951
1330.00	0.17328
1335.00	0.166185
1340.00	0.187939
1345.00	0.164882
1350.00	0.152657
1355.00	0.122042
1360.00	0.0816978
1365.00	0.0684116
1370.00	0.0607177
1375.00	0.0367385
1380.00	0.0364756
1385.00	0.0285644
1390.00	0.000125949
1395.00	-0.081749
1400.00	-0.0923343
1405.00	-0.0916282
1410.00	-0.128513
1415.00	-0.160857
1420.00	-0.241982
1425.00	-0.297941
1430.00	-0.342335
1435.00	-0.360118
1440.00	-0.436667
1445.00	-0.474863
1450.00	-0.569783
1455.00	-0.599783
1460.00	-0.701824
1465.00	-0.803041
1470.00	-0.913749
1475.00	-0.968192
1480.00	-1.07006
1485.00	-1.21973
1490.00	-1.34249
1495.00	-1.42569
1500.00	-1.54661
1505.00	-1.62219
1510.00	-1.70044
1515.00	-1.77172
1520.00	-1.85719
1525.00	-1.93838
1530.00	-2.01656
1535.00	-2.05367
1540.00	-2.11521
1545.00	-2.14501
1550.00	-2.16245
1555.00	-2.18412
1560.00	-2.26246
1565.00	-2.29544
1570.00	-2.30808
1575.00	-2.34758
1580.00	-2.37632
1585.00	-2.41583
1590.00	-2.39937
1595.00	-2.43316
1600.00	-2.44566
1605.00	-2.44924
1610.00	-2.45843
1615.00	-2.4343
1620.00	-2.47056
1625.00	-2.50662
1630.00	-2.4879
1635.00	-2.51454
1640.00	-2.50953
1645.00	-2.47773
1650.00	-2.44911
1655.00	-2.44467
1660.00	-2.46966
1665.00	-2.47511
1670.00	-2.49876
1675.00	-2.48339
1680.00	-2.47723
1685.00	-2.48277
1690.00	-2.50566
1695.00	-2.48277
1700.00	-2.49799
1705.00	-2.48184
1710.00	-2.47668
1715.00	-2.48739
1720.00	-2.46122
1725.00	-2.44619
1730.00	-2.44971
1735.00	-2.45715
1740.00	-2.44253
1745.00	-2.47371
1750.00	-2.48386
1755.00	-2.48788
1760.00	-2.48127
1765.00	-2.45486
1770.00	-2.45666
1775.00	-2.48643
1780.00	-2.50896
1785.00	-2.50706
1790.00	-2.46698
1795.00	-2.44966
1800.00	-2.45029
1805.00	-2.45681
1810.00	-2.4806
1815.00	-2.47727
1820.00	-2.45211
1825.00	-2.43372
1830.00	-2.38392
1835.00	-2.3553
1840.00	-2.35854
1845.00	-2.38191
1850.00	-2.36714
1855.00	-2.4033
1860.00	-2.41623
1865.00	-2.43384
1870.00	-2.41046
1875.00	-2.40647
1880.00	-2.4242
1885.00	-2.40605
1890.00	-2.40677
1895.00	-2.41168
1900.00	-2.45447
1905.00	-2.46911
1910.00	-2.45329
1915.00	-2.48254
1920.00	-2.46282
1925.00	-2.486
1930.00	-2.47531
1935.00	-2.45717
1940.00	-2.40928
1945.00	-2.39348
1950.00	-2.39375
1955.00	-2.38632
1960.00	-2.38048
1965.00	-2.38376
1970.00	-2.36794
1975.00	-2.32984
1980.00	-2.34841
1985.00	-2.34636
1990.00	-2.39313
1995.00	-2.3977
2000.00	-2.40522
2005.00	-2.40091
2010.00	-2.40384
2015.00	-2.43207
2020.00	-2.4191
2025.00	-2.45945
2030.00	-2.48211
2035.00	-2.49143
2040.00	-2.48361
2045.00	-2.48254
2050.00	-2.49607
2055.00	-2.49888
2060.00	-2.52783
2065.00	-2.51978
2070.00	-2.4989
2075.00	-2.52956
2080.00	-2.52986
2085.00	-2.53611
2090.00	-2.5332
2095.00	-2.5502
2100.00	-2.57146
2105.00	-2.56246
2110.00	-2.55777
2115.00	-2.54758
2120.00	-2.5512
2125.00	-2.51694
2130.00	-2.5168
2135.00	-2.52606
2140.00	-2.55485
2145.00	-2.51255
2150.00	-2.50603
2155.00	-2.49334
2160.00	-2.45548
2165.00	-2.45808
2170.00	-2.43484
2175.00	-2.41306
2180.00	-2.40199
2185.00	-2.37754
2190.00	-2.33506
2195.00	-2.209
2200.00	-2.02903
2205.00	-1.83892
2210.00	-1.59022
2215.00	-1.36298
2220.00	-1.17125
2225.00	-0.944976
2230.00	-0.789082
2235.00	-0.699088
2240.00	-0.573752
2245.00	-0.482267
2250.00	-0.375202
2255.00	-0.305278
2260.00	-0.225292
2265.00	-0.169506
2270.00	-0.0954221
2275.00	-0.053476
2280.00	0.00218288
2285.00	0.0335157
2290.00	0.0634207
2295.00	0.0852189
2300.00	0.0946044
2305.00	0.115842
2310.00	0.111933
2315.00	0.10415
2320.00	0.123581
2325.00	0.126572
2330.00	0.0985657
2335.00	0.125377
2340.00	0.147801
2345.00	0.102323
2350.00	0.0699192
2355.00	0.0654855
2360.00	0.0359131
2365.00	0.0502292
2370.00	0.0759047
2375.00	0.104982
2380.00	0.0987472
2385.00	0.0811979
2390.00	0.0560235
2395.00	0.0359246
2400.00	0.0229521
2405.00	-0.00577783
2410.00	-0.0845042
2415.00	-0.11528
2420.00	-0.136155
2425.00	-0.182231
2430.00	-0.227963
2435.00	-0.283618
2440.00	-0.313242
2445.00	-0.353548
2450.00	-0.411993
2455.00	-0.49444
2460.00	-0.560115
2465.00	-0.626045
2470.00	-0.733134
2475.00	-0.832073
2480.00	-0.927087
2485.00	-1.03818
2490.00	-1.11685
2495.00	-1.23028
2500.00	-1.33067
2505.00	-1.4142
2510.00	-1.49875
2515.00	-1.54501
2520.00	-1.59005
2525.00	-1.64593
2530.00	-1.70134
2535.00	-1.76571
2540.00	-1.8262
2545.00	-1.87126
2550.00	-1.90328
2555.00	-1.95599
2560.00	-1.93861
2565.00	-1.98351
2570.00	-1.99238
2575.00	-2.00035
2580.00	-2.03993
2585.00	-2.06788
2590.00	-2.06746
2595.00	-2.06622
2600.00	-2.09581
2605.00	-2.11817
2610.00	-2.08798
2615.00	-2.10431
2620.00	-2.11644
2625.00	-2.15294
2630.00	-2.17897
2635.00	-2.16488
2640.00	-2.2008
2645.00	-2.22204
2650.00	-2.23946
2655.00	-2.25683
2660.00	-2.30402
2665.00	-2.28425
2670.00	-2.30738
2675.00	-2.283
2680.00	-2.30882
2685.00	-2.34143
2690.00	-2.34605
2695.00	-2.35362
2700.00	-2.34168
2705.00	-2.34372
2710.00	-2.33191
2715.00	-2.34175
2720.00	-2.36169
2725.00	-2.40351
2730.00	-2.40704
2735.00	-2.41533
2740.00	-2.41086
2745.00	-2.39575
2750.00	-2.38897
2755.00	-2.38287
2760.00	-2.41063
2765.00	-2.3819
2770.00	-2.35263
2775.00	-2.35102
2780.00	-2.38538
2785.00	-2.39413
2790.00	-2.38837
2795.00	-2.40194
2800.00	-2.40733
2805.00	-2.39257
2810.00	-2.39549
2815.00	-2.41006
2820.00	-2.39588
2825.00	-2.3763
2830.00	-2.38596
2835.00	-2.38357
2840.00	-2.37972
2845.00	-2.36601
2850.00	-2.35453
2855.00	-2.36211
2860.00	-2.37063
2865.00	-2.35102
2870.00	-2.33251
2875.00	-2.34826
2880.00	-2.37692
2885.00	-2.35242
2890.00	-2.36532
2895.00	-2.37096
2900.00	-2.35899
2905.00	-2.37806
2910.00	-2.38243
2915.00	-2.3514
2920.00	-2.3627
2925.00	-2.35922
2930.00	-2.36548
2935.00	-2.34211
2940.00	-2.35946
2945.00	-2.38445
2950.00	-2.37965
2955.00	-2.37619
2960.00	-2.3492
2965.00	-2.37948
2970.00	-2.41355
2975.00	-2.42716
2980.00	-2.44197
2985.00	-2.39817
2990.00	-2.36556
2995.00	-2.38142
3000.00	-2.38886
3005.00	-2.41603
3010.00	-2.39273
3015.00	-2.42121
3020.00	-2.43491
3025.00	-2.40375
3030.00	-2.39105
3035.00	-2.41288
3040.00	-2.39757
3045.00	-2.38464
3050.00	-2.37045
3055.00	-2.35255
3060.00	-2.33474
3065.00	-2.29996
3070.00	-2.30873
3075.00	-2.27313
3080.00	-2.29311
3085.00	-2.30683
3090.00	-2.30041
3095.00	-2.27844
3100.00	-2.27742
3105.00	-2.25519
3110.00	-2.23774
3115.00	-2.2297
3120.00	-2.23612
3125.00	-2.21802
3130.00	-2.20258
3135.00	-2.20062
3140.00	-2.20397
3145.00	-2.19505
3150.00	-2.18703
3155.00	-2.1943
3160.00	-2.20852
3165.00	-2.18806
3170.00	-2.14747
3175.00	-2.1442
3180.00	-2.07731
3185.00	-2.07082
3190.00	-2.04025
3195.00	-1.93685
3200.00	-1.7841
3205.00	-1.62359
3210.00	-1.4186
3215.00	-1.20511
3220.00	-0.972037
3225.00	-0.821111
3230.00	-0.652021
3235.00	-0.519453
3240.00	-0.383087
3245.00	-0.291056
3250.00	-0.18691
3255.00	-0.10597
3260.00	-0.0518833
3265.00	0.020671
3270.00	0.0441859
3275.00	0.103722
3280.00	0.14622
3285.00	0.193847
3290.00	0.194928
3295.00	0.216366
3300.00	0.239072
3305.00	0.291058
3310.00	0.302883
3315.00	0.309262
3320.00	0.343144
3325.00	0.394103
3330.00	0.404151
3335.00	0.431102
3340.00	0.401635
3345.00	0.385348
3350.00	0.371543
3355.00	0.362529
3360.00	0.313485
3365.00	0.290664
3370.00	0.283768
3375.00	0.256244
3380.00	0.256202
3385.00	0.220349
3390.00	0.148855
3395.00	0.0990078
3400.00	0.041354
3405.00	0.0252803
3410.00	0.00655035
3415.00	-0.0358886
3420.00	-0.0595872
3425.00	-0.121847
3430.00	-0.184703
3435.00	-0.211428
3440.00	-0.273853
3445.00	-0.324919
3450.00	-0.386228
3455.00	-0.435436
3460.00	-0.519803
3465.00	-0.616198
3470.00	-0.709776
3475.00	-0.805934
3480.00	-0.89674
3485.00	-1.02451
3490.00	-1.11307
3495.00	-1.26952
3500.00	-1.35831
3505.00	-1.45698
3510.00	-1.52276
3515.00	-1.58282
3520.00	-1.66074
3525.00	-1.69336
3530.00	-1.71077
3535.00	-1.7597
3540.00	-1.77815
3545.00	-1.77856
3550.00	-1.79768
3555.00	-1.8166
3560.00	-1.84301
3565.00	-1.86422
3570.00	-1.89354
3575.00	-1.92333
3580.00	-1.92542
3585.00	-1.97506
3590.00	-2.00012
3595.00	-2.00817
3600.00	-2.00604
3605.00	-1.97769
3610.00	-1.97861
3615.00	-2.00928
3620.00	-1.97804
3625.00	-1.97552
3630.00	-1.98177
3635.00	-1.96863
3640.00	-1.9824
3645.00	-1.98881
3650.00	-2.00397
3655.00	-1.98947
3660.00	-1.97641
3665.00	-1.97917
3670.00	-1.97908
3675.00	-2.00459
3680.00	-2.03778
3685.00	-2.04036
3690.00	-2.03246
3695.00	-2.0748
3700.00	-2.10182
3705.00	-2.08862
3710.00	-2.06395
3715.00	-2.075
3720.00	-2.09433
3725.00	-2.11598
3730.00	-2.13633
3735.00	-2.12991
3740.00	-2.13778
3745.00	-2.13207
3750.00	-2.14483
3755.00	-2.14609
3760.00	-2.17451
3765.00	-2.1711
3770.00	-2.14329
3775.00	-2.12595
3780.00	-2.10351
3785.00	-2.09185
3790.00	-2.08305
3795.00	-2.08282
3800.00	-2.05958
3805.00	-2.04122
3810.00	-2.04943
3815.00	-2.04488
3820.00	-2.05784
3825.00	-2.03624
3830.00	-2.02448
3835.00	-2.01475
3840.00	-2.00344
3845.00	-2.00178
3850.00	-1.99517
3855.00	-1.97814
3860.00	-2.00118
3865.00	-2.03983
3870.00	-2.0081
3875.00	-2.00939
3880.00	-1.99093
3885.00	-1.97091
3890.00	-1.97592
3895.00	-1.93779
3900.00	-1.92223
3905.00	-1.94319
3910.00	-1.97485
3915.00	-1.98884
3920.00	-1.97926
3925.00	-2.02692
3930.00	-2.00672
3935.00	-2.00644
3940.00	-2.00022
3945.00	-1.99547
3950.00	-1.99546
3955.00	-2.02019
3960.00	-2.03732
3965.00	-2.04933
3970.00	-2.06611
3975.00	-2.0471
3980.00	-2.02061
3985.00	-2.01723
3990.00	-1.99885
3995.00	-1.97207
4000.00	-1.92494
4005.00	-1.92687
4010.00	-1.91496
4015.00	-1.89913
4020.00	-1.92325
4025.00	-1.93644
4030.00	-1.93125
4035.00	-1.92828
4040.00	-1.92647
4045.00	-1.95041
4050.00	-1.96259
4055.00	-1.98292
4060.00	-1.96797
4065.00	-1.98776
4070.00	-1.99961
4075.00	-1.98981
4080.00	-2.00657
4085.00	-1.99352
4090.00	-1.9775
4095.00	-1.95968
4100.00	-1.92573
4105.00	-1.92161
4110.00	-1.91876
4115.00	-1.91533
4120.00	-1.90884
4125.00	-1.91153
4130.00	-1.90457
4135.00	-1.91706
4140.00	-1.9735
4145.00	-1.98081
4150.00	-1.98312
4155.00	-2.00055
4160.00	-1.9736
4165.00	-1.95446
4170.00	-1.94235
4175.00	-1.9306
4180.00	-1.88165
4185.00	-1.83675
4190.00	-1.75881
4195.00	-1.66053
4200.00	-1.52262
4205.00	-1.29872
4210.00	-1.07335
4215.00	-0.902056
4220.00	-0.698437
4225.00	-0.550142
4230.00	-0.401327
4235.00	-0.237548
4240.00	-0.101232
4245.00	-0.00242487
4250.00	0.111231
4255.00	0.182823
4260.00	0.238729
4265.00	0.329975
4270.00	0.393336
4275.00	0.442687
4280.00	0.473459
4285.00	0.521619
4290.00	0.557288
4295.00	0.589391
4300.00	0.594407
4305.00	0.615123
4310.00	0.666172
4315.00	0.651571
4320.00	0.687037
4325.00	0.716397
4330.00	0.716387
4335.00	0.7232
4340.00	0.712277
4345.00	0.686244
4350.00	0.672194
4355.00	0.669783
4360.00	0.650557
4365.00	0.645193
4370.00	0.616488
4375.00	0.610267
4380.00	0.60211
4385.00	0.58283
4390.00	0.543307
4395.00	0.527349
4400.00	0.472909
4405.00	0.411974
4410.00	0.369924
4415.00	0.283473
4420.00	0.222722
4425.00	0.163782
4430.00	0.0843018
4435.00	0.0102112
4440.00	-0.0274774
4445.00	-0.0733355
4450.00	-0.14019
4455.00	-0.223382
4460.00	-0.299108
4465.00	-0.393697
4470.00	-0.472857
4475.00	-0.590149
4480.00	-0.689742
4485.00	-0.768291
4490.00	-0.861156
4495.00	-0.945587
4500.00	-1.05654
4505.00	-1.14786
4510.00	-1.18742
4515.00	-1.23837
4520.00	-1.274
4525.00	-1.33249
4530.00	-1.37064
4535.00	-1.40413
4540.00	-1.4462
4545.00	-1.50538
4550.00	-1.56206
4555.00	-1.60028
4560.00	-1.6739
4565.00	-1.68814
4570.00	-1.71119
4575.00	-1.76349
4580.00	-1.78071
4585.00	-1.78171
4590.00	-1.79285
4595.00	-1.83271
4600.00	-1.84898
4605.00	-1.89091
4610.00	-1.93121
4615.00	-1.9291
4620.00	-1.93658
4625.00	-1.93393
4630.00	-1.93923
4635.00	-1.91841
4640.00	-1.8937
4645.00	-1.85612
4650.00	-1.86493
4655.00	-1.86774
4660.00	-1.88136
4665.00	-1.85525
4670.00	-1.8667
4675.00	-1.86252
4680.00	-1.85875
4685.00	-1.87156
4690.00	-1.90441
4695.00	-1.92971
4700.00	-1.9414
4705.00	-1.96385
4710.00	-1.94228
4715.00	-1.94418
4720.00	-1.93736
4725.00	-1.92781
4730.00	-1.93116
4735.00	-1.95805
4740.00	-1.98737
4745.00	-1.96174
4750.00	-1.95316
4755.00	-1.93095
4760.00	-1.93484
4765.00	-1.96136
4770.00	-1.96647
4775.00	-1.95657
4780.00	-1.94596
4785.00	-1.97137
4790.00	-1.9354
4795.00	-1.91496
4800.00	-1.90595
4805.00	-1.89954
4810.00	-1.88611
4815.00	-1.90045
4820.00	-1.92358
4825.00	-1.94356
4830.00	-1.94874
4835.00	-1.94658
4840.00	-1.95317
4845.00	-1.95995
4850.00	-1.91745
4855.00	-1.90478
4860.00	-1.91384
4865.00	-1.90494
4870.00	-1.90375
4875.00	-1.9061
4880.00	-1.95084
4885.00	-1.94762
4890.00	-1.96007
4895.00	-1.94143
4900.00	-1.93916
4905.00	-1.95075
4910.00	-1.9194
4915.00	-1.90909
4920.00	-1.89129
4925.00	-1.87697
4930.00	-1.84276
4935.00	-1.87508
4940.00	-1.92122
4945.00	-1.91755
4950.00	-1.93045
4955.00	-1.95997
4960.00	-1.96437
4965.00	-1.97344
4970.00	-1.9637
4975.00	-1.93532
4980.00	-1.96349
4985.00	-1.94963
4990.00	-1.9363
4995.00	-1.94818
5000.00	-1.93158
5005.00	-1.91835
5010.00	-1.92776
5015.00	-1.9277
5020.00	-1.943
5025.00	-1.96444
5030.00	-1.95219
5035.00	-1.93945
5040.00	-1.91605
5045.00	-1.87965
5050.00	-1.89378
5055.00	-1.88944
5060.00	-1.91198
5065.00	-1.90753
5070.00	-1.93337
5075.00	-1.95833
5080.00	-1.98933
5085.00	-2.00272
5090.00	-2.01137
5095.00	-2.04644
5100.00	-2.03707
5105.00	-2.0167
5110.00	-1.97023
5115.00	-1.97189
5120.00	-1.96657
5125.00	-1.98139
5130.00	-1.96488
5135.00	-1.95855
5140.00	-1.97418
5145.00	-2.00444
5150.00	-1.98307
5155.00	-1.98515
5160.00	-2.00067
5165.00	-1.99674
5170.00	-2.02133
5175.00	-1.98974
5180.00	-1.98946
5185.00	-1.96276
5190.00	-1.88843
5195.00	-1.77121
5200.00	-1.612
5205.00	-1.42522
5210.00	-1.19742
5215.00	-0.96512
5220.00	-0.782482
5225.00	-0.613844
5230.00	-0.427108
5235.00	-0.274394
5240.00	-0.140363
5245.00	-0.0350846
5250.00	0.0554027
5255.00	0.119787
5260.00	0.19905
5265.00	0.295117
5270.00	0.343204
5275.00	0.411212
5280.00	0.443425
5285.00	0.480093
5290.00	0.505418
5295.00	0.537592
5300.00	0.581897
5305.00	0.581693
5310.00	0.584068
5315.00	0.60326
5320.00	0.653789
5325.00	0.643838
5330.00	0.677518
5335.00	0.657519
5340.00	0.639521
5345.00	0.665958
5350.00	0.670992
5355.00	0.666995
5360.00	0.631847
5365.00	0.604477
5370.00	0.570464
5375.00	0.535588
5380.00	0.543426
5385.00	0.479704
5390.00	0.453052
5395.00	0.429918
5400.00	0.384368
5405.00	0.331434
5410.00	0.262476
5415.00	0.230259
5420.00	0.213203
5425.00	0.174828
5430.00	0.126646
5435.00	0.0739033
5440.00	0.0426365
5445.00	-0.0119384
5450.00	-0.0695832
5455.00	-0.118905
5460.00	-0.203374
5465.00	-0.320326
5470.00	-0.424731
5475.00	-0.548541
5480.00	-0.693226
5485.00	-0.800419
5490.00	-0.912242
5495.00	-0.977068
5500.00	-1.04053
5505.00	-1.11555
5510.00	-1.16772
5515.00	-1.23599
5520.00	-1.27015
5525.00	-1.33244
5530.00	-1.39788
5535.00	-1.45507
5540.00	-1.53043
5545.00	-1.58289
5550.00	-1.6105
5555.00	-1.64643
5560.00	-1.689
5565.00	-1.70855
5570.00	-1.73553
5575.00	-1.7564
5580.00	-1.78371
5585.00	-1.79039
5590.00	-1.79127
5595.00	-1.80827
5600.00	-1.79714
5605.00	-1.7641
5610.00	-1.77955
5615.00	-1.81904
5620.00	-1.82815
5625.00	-1.81759
5630.00	-1.80808
5635.00	-1.8234
5640.00	-1.83549
5645.00	-1.82675
5650.00	-1.82315
5655.00	-1.81394
5660.00	-1.78689
5665.00	-1.78386
5670.00	-1.75044
5675.00	-1.72462
5680.00	-1.70992
5685.00	-1.71374
5690.00	-1.71376
5695.00	-1.73851
5700.00	-1.77102
5705.00	-1.82416
5710.00	-1.8157
5715.00	-1.83452
5720.00	-1.84208
5725.00	-1.84292
5730.00	-1.86499
5735.00	-1.87121
5740.00	-1.8751
5745.00	-1.90333
5750.00	-1.89975
5755.00	-1.90334
5760.00	-1.92619
5765.00	-1.94931
5770.00	-1.95904
5775.00	-1.96267
5780.00	-1.99323
5785.00	-1.98151
5790.00	-1.9974
5795.00	-1.99975
5800.00	-1.98738
5805.00	-2.00012
5810.00	-1.94592
5815.00	-1.95087
5820.00	-1.94083
5825.00	-1.91473
5830.00	-1.94071
5835.00	-1.95385
5840.00	-1.97932
5845.00	-2.01504
5850.00	-2.00199
5855.00	-1.99877
5860.00	-1.99417
5865.00	-1.98918
5870.00	-2.02476
5875.00	-2.03376
5880.00	-2.06062
5885.00	-2.02511
5890.00	-2.01787
5895.00	-2.03353
5900.00	-2.00755
5905.00	-2.00804
5910.00	-2.01189
5915.00	-1.98892
5920.00	-2.00748
5925.00	-1.98154
5930.00	-1.99742
5935.00	-2.00489
5940.00	-2.02611
5945.00	-2.01622
5950.00	-2.00902
5955.00	-2.01107
5960.00	-2.02315
5965.00	-2.0451
5970.00	-2.04184
5975.00	-2.04742
5980.00	-2.03796
5985.00	-2.04393
5990.00	-2.06722
5995.00	-2.07283
6000.00	-2.09578
6005.00	-2.11474
6010.00	-2.12412
6015.00	-2.11978
6020.00	-2.13889
6025.00	-2.13563
6030.00	-2.15742
6035.00	-2.14804
6040.00	-2.14045
6045.00	-2.18649
6050.00	-2.17335
6055.00	-2.15896
6060.00	-2.11276
6065.00	-2.10614
6070.00	-2.13344
6075.00	-2.10855
6080.00	-2.09809
6085.00	-2.08099
6090.00	-2.10654
6095.00	-2.11504
6100.00	-2.12269
6105.00	-2.11849
6110.00	-2.1275
6115.00	-2.12281
6120.00	-2.09984
6125.00	-2.12436
6130.00	-2.10464
6135.00	-2.11162
6140.00	-2.09147
6145.00	-2.08698
6150.00	-2.07697
6155.00	-2.04408
6160.00	-2.00596
6165.00	-2.00831
6170.00	-1.97121
6175.00	-1.95657
6180.00	-1.92805
6185.00	-1.90494
6190.00	-1.8398
6195.00	-1.70869
6200.00	-1.55658
6205.00	-1.38301
6210.00	-1.19355
6215.00	-0.981244
6220.00	-0.784203
6225.00	-0.625625
6230.00	-0.447091
6235.00	-0.317961
6240.00	-0.199186
6245.00	-0.0846144
6250.00	0.0116785
6255.00	0.0804348
6260.00	0.167045
6265.00	0.253521
6270.00	0.281038
6275.00	0.321153
6280.00	0.373458
6285.00	0.397509
6290.00	0.425977
6295.00	0.442218
6300.00	0.445749
6305.00	0.500091
6310.00	0.480781
6315.00	0.483014
6320.00	0.501226
6325.00	0.471569
6330.00	0.466196
6335.00	0.446011
6340.00	0.435519
6345.00	0.427782
6350.00	0.440431
6355.00	0.454374
6360.00	0.404673
6365.00	0.344593
6370.00	0.326335
6375.00	0.287733
6380.00	0.275161
6385.00	0.241676
6390.00	0.237974
6395.00	0.203091
6400.00	0.198131
6405.00	0.169791
6410.00	0.148548
6415.00	0.108111
6420.00	0.0359033
6425.00	-0.0290838
6430.00	-0.112301
6435.00	-0.138592
6440.00	-0.162253
6445.00	-0.172462
6450.00	-0.275451
6455.00	-0.322947
6460.00	-0.403213
6465.00	-0.488243
6470.00	-0.575856
6475.00	-0.684554
6480.00	-0.777265
6485.00	-0.853883
6490.00	-0.953538
6495.00	-1.03385
6500.00	-1.10101
6505.00	-1.1913
6510.00	-1.22822
6515.00	-1.27936
6520.00	-1.36631
6525.00	-1.48379
6530.00	-1.55883
6535.00	-1.60504
6540.00	-1.64408
6545.00	-1.65363
6550.00	-1.7185
6555.00	-1.71976
6560.00	-1.78399
6565.00	-1.80172
6570.00	-1.83729
6575.00	-1.84628
6580.00	-1.86375
6585.00	-1.92125
6590.00	-1.91247
6595.00	-1.94378
6600.00	-1.97623
6605.00	-1.99947
6610.00	-2.00247
6615.00	-2.03502
6620.00	-2.01741
6625.00	-2.01521
6630.00	-1.98083
6635.00	-2.01383
6640.00	-2.00346
6645.00	-2.01545
6650.00	-2.02282
6655.00	-2.02861
6660.00	-2.05257
6665.00	-2.03151
6670.00	-2.03045
6675.00	-2.0602
6680.00	-2.05202
6685.00	-2.0617
6690.00	-2.04996
6695.00	-2.06241
6700.00	-2.06253
6705.00	-2.04558
6710.00	-2.05677
6715.00	-2.06257
6720.00	-2.04903
6725.00	-2.06157
6730.00	-2.08565
6735.00	-2.07407
6740.00	-2.07388
6745.00	-2.09673
6750.00	-2.09256
6755.00	-2.07688
6760.00	-2.04315
6765.00	-1.98294
6770.00	-2.00721
6775.00	-2.00774
6780.00	-1.98859
6785.00	-1.9671
6790.00	-1.96652
6795.00	-1.95235
6800.00	-1.98139
6805.00	-1.98449
6810.00	-1.97962
6815.00	-1.9846
6820.00	-1.98654
6825.00	-2.00107
6830.00	-1.99794
6835.00	-1.98234
6840.00	-1.9538
6845.00	-1.94858
6850.00	-1.94729
6855.00	-1.96489
6860.00	-1.98414
6865.00	-2.00062
6870.00	-2.00436
6875.00	-2.03075
6880.00	-2.0238
6885.00	-2.00732
6890.00	-1.98907
6895.00	-1.95986
6900.00	-1.9907
6905.00	-1.94939
6910.00	-1.98127
6915.00	-1.99036
6920.00	-1.98319
6925.00	-1.97332
6930.00	-1.98747
6935.00	-1.95671
6940.00	-1.99725
6945.00	-1.9928
6950.00	-1.98709
6955.00	-1.96404
6960.00	-2.00043
6965.00	-2.03575
6970.00	-1.99675
6975.00	-1.97018
6980.00	-1.98293
6985.00	-1.96883
6990.00	-1.96211
6995.00	-1.99016
7000.00	-2.01798
7005.00	-2.03533
7010.00	-2.00405
7015.00	-2.0228
7020.00	-2.02347
7025.00	-2.0326
7030.00	-2.04423
7035.00	-2.02826
7040.00	-2.04032
7045.00	-2.05288
7050.00	-2.01644
7055.00	-2.00495
7060.00	-1.99035
7065.00	-2.00791
7070.00	-2.0041
7075.00	-2.04757
7080.00	-2.05174
7085.00	-2.00688
7090.00	-1.96224
7095.00	-1.96555
7100.00	-1.91908
7105.00	-1.89175
7110.00	-1.88932
7115.00	-1.88202
7120.00	-1.88824
7125.00	-1.89896
7130.00	-1.92822
7135.00	-1.9554
7140.00	-1.95428
7145.00	-1.9294
7150.00	-1.89422
7155.00	-1.85914
7160.00	-1.88726
7165.00	-1.89125
7170.00	-1.88035
7175.00	-1.86115
7180.00	-1.86264
7185.00	-1.86057
7190.00	-1.80327
7195.00	-1.70566
7200.00	-1.553
7205.00	-1.36103
7210.00	-1.15842
7215.00	-0.986295
7220.00	-0.805803
7225.00	-0.655299
7230.00	-0.495968
7235.00	-0.375595
7240.00	-0.285166
7245.00	-0.173081
7250.00	-0.102051
7255.00	0.0616461
7260.00	0.120289
7265.00	0.209736
7270.00	0.274035
7275.00	0.323378
7280.00	0.394221
7285.00	0.457979
7290.00	0.510246
7295.00	0.535967
7300.00	0.576171
7305.00	0.581656
7310.00	0.597678
7315.00	0.589927
7320.00	0.583804
7325.00	0.591937
7330.00	0.612047
7335.00	0.601154
7340.00	0.608404
7345.00	0.591053
7350.00	0.611252
7355.00	0.614082
7360.00	0.62004
7365.00	0.604936
7370.00	0.586226
7375.00	0.537836
7380.00	0.501107
7385.00	0.445028
7390.00	0.431223
7395.00	0.396628
7400.00	0.361229
7405.00	0.34813
7410.00	0.297968
7415.00	0.232356
7420.00	0.249199
7425.00	0.217457
7430.00	0.159897
7435.00	0.149023
7440.00	0.126446
7445.00	0.0481414
7450.00	-0.0649699
7455.00	-0.149715
7460.00	-0.241335
7465.00	-0.305886
7470.00	-0.377626
7475.00	-0.452424
7480.00	-0.511215
7485.00	-0.605058
7490.00	-0.698897
7495.00	-0.766297
7500.00	-0.848276
7505.00	-0.922909
7510.00	-0.978994
7515.00	-1.05164
7520.00	-1.11532
7525.00	-1.16325
7530.00	-1.25925
7535.00	-1.32093
7540.00	-1.39179
7545.00	-1.40269
7550.00	-1.42956
7555.00	-1.45118
7560.00	-1.48684
7565.00	-1.51041
7570.00	-1.56146
7575.00	-1.56904
7580.00	-1.58098
7585.00	-1.5849
7590.00	-1.59099
7595.00	-1.61182
7600.00	-1.65529
7605.00	-1.69868
7610.00	-1.68913
7615.00	-1.66518
7620.00	-1.66324
7625.00	-1.65638
7630.00	-1.65105
7635.00	-1.65905
7640.00	-1.66284
7645.00	-1.64237
7650.00	-1.67426
7655.00	-1.64839
7660.00	-1.64898
7665.00	-1.69471
7670.00	-1.6992
7675.00	-1.72199
7680.00	-1.70329
7685.00	-1.68901
7690.00	-1.735
7695.00	-1.75763
7700.00	-1.74218
7705.00	-1.76579
7710.00	-1.80154
7715.00	-1.78
7720.00	-1.78107
7725.00	-1.78801
7730.00	-1.78743
7735.00	-1.81249
7740.00	-1.80264
7745.00	-1.8168
7750.00	-1.80822
7755.00	-1.79624
7760.00	-1.82383
7765.00	-1.84099
7770.00	-1.85131
7775.00	-1.86231
7780.00	-1.87221
7785.00	-1.88367
7790.00	-1.86159
7795.00	-1.90567
7800.00	-1.91379
7805.00	-1.92877
7810.00	-1.96357
7815.00	-1.95482
7820.00	-1.93841
7825.00	-1.91938
7830.00	-1.93892
7835.00	-1.9096
7840.00	-1.9233
7845.00	-1.91857
7850.00	-1.94928
7855.00	-1.91552
7860.00	-1.91668
7865.00	-1.88959
7870.00	-1.88482
7875.00	-1.88309
7880.00	-1.86106
7885.00	-1.86512
7890.00	-1.86535
7895.00	-1.87836
7900.00	-1.86789
7905.00	-1.85932
7910.00	-1.82773
7915.00	-1.81636
7920.00	-1.78907
7925.00	-1.77218
7930.00	-1.74931
7935.00	-1.79353
7940.00	-1.76937
7945.00	-1.74678
7950.00	-1.74606
7955.00	-1.72495
7960.00	-1.7554
7965.00	-1.77087
7970.00	-1.78395
7975.00	-1.76928
7980.00	-1.74669
7985.00	-1.72296
7990.00	-1.6888
7995.00	-1.69473
8000.00	-1.6941
8005.00	-1.64663
8010.00	-1.65934
8015.00	-1.68697
8020.00	-1.67006
8025.00	-1.66593
8030.00	-1.69632
8035.00	-1.70917
8040.00	-1.69516
8045.00	-1.71068
8050.00	-1.71528
8055.00	-1.73476
8060.00	-1.73098
8065.00	-1.7651
8070.00	-1.78557
8075.00	-1.77415
8080.00	-1.76216
8085.00	-1.75393
8090.00	-1.76529
8095.00	-1.76187
8100.00	-1.76219
8105.00	-1.75737
8110.00	-1.7897
8115.00	-1.76764
8120.00	-1.80832
8125.00	-1.77586
8130.00	-1.79526
8135.00	-1.79225
8140.00	-1.80148
8145.00	-1.77823
8150.00	-1.76243
8155.00	-1.75247
8160.00	-1.7563
8165.00	-1.7478
8170.00	-1.74016
8175.00	-1.75204
8180.00	-1.68172
8185.00	-1.61588
8190.00	-1.54297
8195.00	-1.46627
8200.00	-1.31453
8205.00	-1.18564
8210.00	-0.993737
8215.00	-0.806531
8220.00	-0.631225
8225.00	-0.468333
8230.00	-0.296147
8235.00	-0.155677
8240.00	-0.0420454
8245.00	0.0985965
8250.00	0.196181
8255.00	0.246487
8260.00	0.292615
8265.00	0.366535
8270.00	0.438178
8275.00	0.502657
8280.00	0.564952
8285.00	0.594583
8290.00	0.673268
8295.00	0.717649
8300.00	0.728599
8305.00	0.756362
8310.00	0.772821
8315.00	0.786781
8320.00	0.790818
8325.00	0.78763
8330.00	0.799256
8335.00	0.782433
8340.00	0.812487
8345.00	0.807131
8350.00	0.809133
8355.00	0.804966
8360.00	0.788424
8365.00	0.770979
8370.00	0.73737
8375.00	0.71565
8380.00	0.678194
8385.00	0.667508
8390.00	0.634014
8395.00	0.595342
8400.00	0.587824
8405.00	0.595555
8410.00	0.546232
8415.00	0.515485
8420.00	0.480139
8425.00	0.419334
8430.00	0.382517
8435.00	0.316125
8440.00	0.229938
8445.00	0.158338
8450.00	0.0478508
8455.00	-0.0515876
8460.00	-0.137671
8465.00	-0.254372
8470.00	-0.363667
8475.00	-0.475676
8480.00	-0.540669
8485.00	-0.656296
8490.00	-0.755244
8495.00	-0.857941
8500.00	-0.954632
8505.00	-1.05786
8510.00	-1.1337
8515.00	-1.20623
8520.00	-1.29111
8525.00	-1.32402
8530.00	-1.3724
8535.00	-1.4185
8540.00	-1.44122
8545.00	-1.48641
8550.00	-1.49638
8555.00	-1.5369
8560.00	-1.56825
8565.00	-1.61352
8570.00	-1.63125
8575.00	-1.62929
8580.00	-1.63179
8585.00	-1.62892
8590.00	-1.61782
8595.00	-1.6172
8600.00	-1.63115
8605.00	-1.6471
8610.00	-1.66062
8615.00	-1.71541
8620.00	-1.7545
8625.00	-1.79393
8630.00	-1.80385
8635.00	-1.74285
8640.00	-1.74593
8645.00	-1.73336
8650.00	-1.7408
8655.00	-1.72874
8660.00	-1.75455
8665.00	-1.77437
8670.00	-1.77686
8675.00	-1.77399
8680.00	-1.75349
8685.00	-1.76063
8690.00	-1.73891
8695.00	-1.72277
8700.00	-1.76709
8705.00	-1.75837
8710.00	-1.74711
8715.00	-1.73612
8720.00	-1.70748
8725.00	-1.70727
8730.00	-1.725
8735.00	-1.74607
8740.00	-1.75224
8745.00	-1.73733
8750.00	-1.75717
8755.00	-1.76309
8760.00	-1.78461
8765.00	-1.81422
8770.00	-1.78885
8775.00	-1.82314
8780.00	-1.85998
8785.00	-1.85562
8790.00	-1.86107
8795.00	-1.89411
8800.00	-1.94688
8805.00	-1.96623
8810.00	-2.00666
8815.00	-1.9953
8820.00	-2.01578
8825.00	-2.02824
8830.00	-2.0548
8835.00	-2.03351
8840.00	-2.01179
8845.00	-2.03232
8850.00	-2.02948
8855.00	-1.99196
8860.00	-1.98207
8865.00	-1.98938
8870.00	-2.01897
8875.00	-2.03026
8880.00	-2.07964
8885.00	-2.12238
8890.00	-2.08154
8895.00	-2.10874
8900.00	-2.1119
8905.00	-2.11475
8910.00	-2.11305
8915.00	-2.10725
8920.00	-2.09606
8925.00	-2.11499
8930.00	-2.12094
8935.00	-2.10753
8940.00	-2.11934
8945.00	-2.11803
8950.00	-2.14841
8955.00	-2.1476
8960.00	-2.15967
8965.00	-2.17309
8970.00	-2.1826
8975.00	-2.18691
8980.00	-2.18566
8985.00	-2.17772
8990.00	-2.17313
8995.00	-2.14086
9000.00	-2.11608
9005.00	-2.17479
9010.00	-2.17476
9015.00	-2.16791
9020.00	-2.11655
9025.00	-2.11381
9030.00	-2.12073
9035.00	-2.11417
9040.00	-2.14834
9045.00	-2.15095
9050.00	-2.17377
9055.00	-2.20027
9060.00	-2.16955
9065.00	-2.19818
9070.00	-2.19411
9075.00	-2.21346
9080.00	-2.21383
9085.00	-2.22439
9090.00	-2.20916
9095.00	-2.18352
9100.00	-2.19541
9105.00	-2.16347
9110.00	-2.10829
9115.00	-2.10211
9120.00	-2.12385
9125.00	-2.12038
9130.00	-2.08827
9135.00	-2.07728
9140.00	-2.06056
9145.00	-2.04978
9150.00	-2.03667
9155.00	-2.03169
9160.00	-2.01868
9165.00	-2.0155
9170.00	-1.98449
9175.00	-1.9276
9180.00	-1.91647
9185.00	-1.9056
9190.00	-1.83784
9195.00	-1.78026
9200.00	-1.63293
9205.00	-1.48328
9210.00	-1.2727
9215.00	-1.06272
9220.00	-0.87032
9225.00	-0.701425
9230.00	-0.5588
9235.00	-0.398034
9240.00	-0.260166
9245.00	-0.146318
9250.00	-0.0353276
9255.00	0.051773
9260.00	0.131869
9265.00	0.159613
9270.00	0.230631
9275.00	0.279197
9280.00	0.305
9285.00	0.34016
9290.00	0.342812
9295.00	0.378455
9300.00	0.422472
9305.00	0.430536
9310.00	0.453995
9315.00	0.479373
9320.00	0.491979
9325.00	0.511
9330.00	0.557112
9335.00	0.52613
9340.00	0.539177
9345.00	0.511694
9350.00	0.503161
9355.00	0.487807
9360.00	0.466314
9365.00	0.464025
9370.00	0.451732
9375.00	0.426171
9380.00	0.451773
9385.00	0.432178
9390.00	0.40772
9395.00	0.372064
9400.00	0.304159
9405.00	0.243898
9410.00	0.189662
9415.00	0.175813
9420.00	0.127533
9425.00	0.055941
9430.00	0.030734
9435.00	-0.0431162
9440.00	-0.0891159
9445.00	-0.160361
9450.00	-0.219366
9455.00	-0.301462
9460.00	-0.407754
9465.00	-0.522176
9470.00	-0.641357
9475.00	-0.728155
9480.00	-0.842941
9485.00	-0.938574
9490.00	-1.02379
9495.00	-1.09025
9500.00	-1.13813
9505.00	-1.20339
9510.00	-1.24422
9515.00	-1.31337
9520.00	-1.3449
9525.00	-1.3784
9530.00	-1.40258
9535.00	-1.46698
9540.00	-1.4823
9545.00	-1.49779
9550.00	-1.57314
9555.00	-1.65374
9560.00	-1.67852
9565.00	-1.70253
9570.00	-1.6943
9575.00	-1.69627
9580.00	-1.70486
9585.00	-1.7288
9590.00	-1.73244
9595.00	-1.72548
9600.00	-1.72006
9605.00	-1.75527
9610.00	-1.74006
9615.00	-1.73063
9620.00	-1.79292
9625.00	-1.82852
9630.00	-1.91087
9635.00	-1.93552
9640.00	-1.9091
9645.00	-1.93735
9650.00	-1.94912
9655.00	-1.9708
9660.00	-1.97326
9665.00	-1.99594
9670.00	-1.96348
9675.00	-1.96497
9680.00	-1.96716
9685.00	-2.00494
9690.00	-1.99035
9695.00	-1.98147
9700.00	-2.00589
9705.00	-2.04065
9710.00	-2.06086
9715.00	-2.03299
9720.00	-2.02497
9725.00	-2.00155
9730.00	-1.96767
9735.00	-1.96277
9740.00	-1.95836
9745.00	-1.9595
9750.00	-1.95116
9755.00	-1.97775
9760.00	-1.96843
9765.00	-1.96771
9770.00	-1.96622
9775.00	-1.94952
9780.00	-1.95411
9785.00	-1.98723
9790.00	-1.99487
9795.00	-1.95996
9800.00	-1.99079
9805.00	-1.98699
9810.00	-2.03473
9815.00	-2.00863
9820.00	-1.99281
9825.00	-2.00415
9830.00	-2.02118
9835.00	-1.97511
9840.00	-2.00528
9845.00	-1.98553
9850.00	-2.00613
9855.00	-2.02467
9860.00	-2.07291
9865.00	-2.08903
9870.00	-2.11122
9875.00	-2.11328
9880.00	-2.09297
9885.00	-2.07809
9890.00	-2.08517
9895.00	-2.04294
9900.00	-2.02454
9905.00	-1.99178
9910.00	-1.98958
9915.00	-1.9714
9920.00	-1.99768
9925.00	-1.98466
9930.00	-1.99426
9935.00	-1.98926
9940.00	-2.0146
9945.00	-2.00501
9950.00	-1.99466
9955.00	-1.97854
[truncated: 56 more rows]
