# Supplementary material for: Abnormal developmental trajectory and vulnerability to cardiac arrhythmias in tetralogy of Fallot with DiGeorge syndrome
Source: Commun Biol. 2023 Sep 22;6:969. doi: 10.1038/s42003-023-05344-6 (PMC10516936; doi:10.1038/s42003-023-05344-6)
Supplement: Supplementary file 6 — Supplementary Data 3 [file 42003_2023_5344_MOESM6_ESM.zip › Supplementary Data3_CAS Measurement/Batch43/Control1_A2_4975/1B-wave.csv]

1B : V(t) = D'(t) / BackgroundImage *100
D'(t) = WaveFiltered Value( Pixel-Filter=(5 x 5) Tcnst-Filter=10)
average	1.00
frm num	2048
position	[62][82]
background	441.44
total pixel	25
time	value1
0.00	0
5.00	0.21747
10.00	0.444908
15.00	0.615169
20.00	0.792869
25.00	0.92924
30.00	1.01392
35.00	1.12093
40.00	1.1656
45.00	1.23751
50.00	1.27596
55.00	1.33049
60.00	1.34333
65.00	1.35488
70.00	1.339
75.00	1.33196
80.00	1.30478
85.00	1.30207
90.00	1.29509
95.00	1.2716
100.00	1.24955
105.00	1.20524
110.00	1.15358
115.00	1.10165
120.00	1.03136
125.00	0.958124
130.00	0.888589
135.00	0.814228
140.00	0.75274
145.00	0.673842
150.00	0.643609
155.00	0.576529
160.00	0.508909
165.00	0.446238
170.00	0.426986
175.00	0.39063
180.00	0.391437
185.00	0.403036
190.00	0.457876
195.00	0.799004
200.00	1.45125
205.00	2.32824
210.00	3.32865
215.00	4.4039
220.00	5.54289
225.00	6.6006
230.00	7.63771
235.00	8.62095
240.00	9.62457
245.00	10.594
250.00	11.4719
255.00	12.3789
260.00	13.2205
265.00	14.017
270.00	14.8036
275.00	15.5442
280.00	16.2786
285.00	16.955
290.00	17.6481
295.00	18.3062
300.00	18.9593
305.00	19.5878
310.00	20.1834
315.00	20.7204
320.00	21.2108
325.00	21.7211
330.00	22.2511
335.00	22.7498
340.00	23.2403
345.00	23.6618
350.00	24.1083
355.00	24.53
360.00	24.915
365.00	25.3022
370.00	25.6635
375.00	26.0221
380.00	26.3648
385.00	26.6678
390.00	26.9876
395.00	27.2899
400.00	27.5511
405.00	27.7527
410.00	28.0121
415.00	28.2509
420.00	28.4604
425.00	28.6499
430.00	28.8096
435.00	28.9977
440.00	29.118
445.00	29.2653
450.00	29.4105
455.00	29.4932
460.00	29.5812
465.00	29.6269
470.00	29.6671
475.00	29.677
480.00	29.6461
485.00	29.5793
490.00	29.4666
495.00	29.28
500.00	29.1392
505.00	28.9455
510.00	28.7548
515.00	28.5678
520.00	28.3044
525.00	28.0383
530.00	27.8087
535.00	27.5179
540.00	27.2462
545.00	26.9173
550.00	26.5879
555.00	26.2687
560.00	25.9262
565.00	25.5952
570.00	25.2258
575.00	24.8535
580.00	24.5048
585.00	24.1429
590.00	23.7774
595.00	23.4058
600.00	23.0578
605.00	22.6721
610.00	22.3331
615.00	21.9673
620.00	21.6662
625.00	21.3581
630.00	21.068
635.00	20.7164
640.00	20.4099
645.00	20.0788
650.00	19.7545
655.00	19.4336
660.00	19.0587
665.00	18.754
670.00	18.4244
675.00	18.0726
680.00	17.7341
685.00	17.4024
690.00	17.1219
695.00	16.8042
700.00	16.4912
705.00	16.1858
710.00	15.8938
715.00	15.5911
720.00	15.3051
725.00	14.9807
730.00	14.6642
735.00	14.3649
740.00	14.1535
745.00	13.8771
750.00	13.5931
755.00	13.3338
760.00	13.057
765.00	12.8196
770.00	12.557
775.00	12.3234
780.00	12.0806
785.00	11.8575
790.00	11.6449
795.00	11.4445
800.00	11.1935
805.00	10.9504
810.00	10.6817
815.00	10.4544
820.00	10.2544
825.00	10.04
830.00	9.81251
835.00	9.6359
840.00	9.43073
845.00	9.22253
850.00	9.04692
855.00	8.85354
860.00	8.66953
865.00	8.51207
870.00	8.29515
875.00	8.13617
880.00	7.97315
885.00	7.79291
890.00	7.61981
895.00	7.42597
900.00	7.26783
905.00	7.10284
910.00	6.94801
915.00	6.78782
920.00	6.65815
925.00	6.53873
930.00	6.38595
935.00	6.24119
940.00	6.13991
945.00	6.02157
950.00	5.85072
955.00	5.69334
960.00	5.50549
965.00	5.30289
970.00	5.17311
975.00	4.99922
980.00	4.83275
985.00	4.67115
990.00	4.58914
995.00	4.45462
1000.00	4.34442
1005.00	4.23075
1010.00	4.12663
1015.00	4.02114
1020.00	3.89993
1025.00	3.79627
1030.00	3.69029
1035.00	3.54598
1040.00	3.44963
1045.00	3.3457
1050.00	3.2295
1055.00	3.1204
1060.00	3.0512
1065.00	2.97533
1070.00	2.86537
1075.00	2.76458
1080.00	2.62767
1085.00	2.50988
1090.00	2.35041
1095.00	2.25491
1100.00	2.16172
1105.00	2.057
1110.00	1.92198
1115.00	1.82311
1120.00	1.7296
1125.00	1.61916
1130.00	1.56145
1135.00	1.47508
1140.00	1.36472
1145.00	1.33789
1150.00	1.25756
1155.00	1.18436
1160.00	1.11939
1165.00	1.05004
1170.00	0.995775
1175.00	0.94694
1180.00	0.942859
1185.00	0.943716
1190.00	1.04416
1195.00	1.32304
1200.00	1.88664
1205.00	2.70015
1210.00	3.71321
1215.00	4.79803
1220.00	5.85049
1225.00	6.84663
1230.00	7.87635
1235.00	8.86744
1240.00	9.8156
1245.00	10.7514
1250.00	11.6299
1255.00	12.5156
1260.00	13.3808
1265.00	14.1893
1270.00	15.0085
1275.00	15.7739
1280.00	16.4627
1285.00	17.1479
1290.00	17.7854
1295.00	18.3864
1300.00	18.968
1305.00	19.5603
1310.00	20.1115
1315.00	20.6221
1320.00	21.146
1325.00	21.6365
1330.00	22.0952
1335.00	22.5533
1340.00	22.9728
1345.00	23.4012
1350.00	23.8202
1355.00	24.2236
1360.00	24.603
1365.00	24.9589
1370.00	25.3572
1375.00	25.7048
1380.00	26.0502
1385.00	26.3493
1390.00	26.6729
1395.00	26.9496
1400.00	27.1996
1405.00	27.4218
1410.00	27.6372
1415.00	27.9072
1420.00	28.113
1425.00	28.301
1430.00	28.4783
1435.00	28.6497
1440.00	28.7695
1445.00	28.8656
1450.00	28.9892
1455.00	29.1158
1460.00	29.2098
1465.00	29.2066
1470.00	29.2054
1475.00	29.1736
1480.00	29.1124
1485.00	29.0618
1490.00	28.9827
1495.00	28.8363
1500.00	28.672
1505.00	28.4597
1510.00	28.2452
1515.00	28.0176
1520.00	27.7774
1525.00	27.507
1530.00	27.2481
1535.00	26.9381
1540.00	26.6193
1545.00	26.3269
1550.00	25.9867
1555.00	25.6343
1560.00	25.3126
1565.00	25.0004
1570.00	24.6842
1575.00	24.3678
1580.00	24.0387
1585.00	23.6999
1590.00	23.3378
1595.00	23.0039
1600.00	22.6199
1605.00	22.2726
1610.00	21.8929
1615.00	21.5277
1620.00	21.2026
1625.00	20.8248
1630.00	20.4377
1635.00	20.0648
1640.00	19.6776
1645.00	19.3309
1650.00	19.0324
1655.00	18.7294
1660.00	18.3806
1665.00	18.0603
1670.00	17.7158
1675.00	17.404
1680.00	17.0781
1685.00	16.772
1690.00	16.5093
1695.00	16.1795
1700.00	15.889
1705.00	15.6222
1710.00	15.2932
1715.00	14.9781
1720.00	14.6609
1725.00	14.371
1730.00	14.0956
1735.00	13.7915
1740.00	13.4852
1745.00	13.2104
1750.00	12.9251
1755.00	12.6583
1760.00	12.3811
1765.00	12.1152
1770.00	11.8814
1775.00	11.6628
1780.00	11.4154
1785.00	11.1999
1790.00	10.9887
1795.00	10.757
1800.00	10.5304
1805.00	10.3345
1810.00	10.1102
1815.00	9.88754
1820.00	9.69436
1825.00	9.49151
1830.00	9.27813
1835.00	9.07975
1840.00	8.92477
1845.00	8.71007
1850.00	8.45885
1855.00	8.2681
1860.00	8.08735
1865.00	7.91472
1870.00	7.75029
1875.00	7.58417
1880.00	7.4392
1885.00	7.31417
1890.00	7.15633
1895.00	6.99615
1900.00	6.82752
1905.00	6.65764
1910.00	6.47937
1915.00	6.33252
1920.00	6.14689
1925.00	6.0043
1930.00	5.82431
1935.00	5.69313
1940.00	5.54154
1945.00	5.40873
1950.00	5.29193
1955.00	5.13696
1960.00	5.01834
1965.00	4.89708
1970.00	4.75532
1975.00	4.61959
1980.00	4.48927
1985.00	4.35296
1990.00	4.21668
1995.00	4.09222
2000.00	3.97658
2005.00	3.82902
2010.00	3.67355
2015.00	3.54723
2020.00	3.43353
2025.00	3.31309
2030.00	3.17569
2035.00	3.07015
2040.00	2.96249
2045.00	2.84112
2050.00	2.7482
2055.00	2.63195
2060.00	2.55361
2065.00	2.44685
2070.00	2.37614
2075.00	2.28532
2080.00	2.18455
2085.00	2.1147
2090.00	2.04821
2095.00	1.9485
2100.00	1.83973
2105.00	1.74184
2110.00	1.67639
2115.00	1.63923
2120.00	1.58676
2125.00	1.5042
2130.00	1.4299
2135.00	1.37661
2140.00	1.32322
2145.00	1.22896
2150.00	1.13143
2155.00	1.05816
2160.00	0.936939
2165.00	0.884021
2170.00	0.80468
2175.00	0.751396
2180.00	0.714313
2185.00	0.71809
2190.00	0.739612
2195.00	0.986419
2200.00	1.50122
2205.00	2.33334
2210.00	3.35046
2215.00	4.43531
2220.00	5.51317
2225.00	6.60194
2230.00	7.64435
2235.00	8.65955
2240.00	9.64571
2245.00	10.574
2250.00	11.4277
2255.00	12.3164
2260.00	13.1063
2265.00	13.9179
2270.00	14.6709
2275.00	15.3721
2280.00	16.1166
2285.00	16.743
2290.00	17.3685
2295.00	17.993
2300.00	18.594
2305.00	19.1685
2310.00	19.7561
2315.00	20.3168
2320.00	20.8567
2325.00	21.3444
2330.00	21.8332
2335.00	22.2677
2340.00	22.7194
2345.00	23.1749
2350.00	23.5966
2355.00	24.0768
2360.00	24.5026
2365.00	24.9311
2370.00	25.2759
2375.00	25.6407
2380.00	25.9835
2385.00	26.2838
2390.00	26.5596
2395.00	26.8576
2400.00	27.0877
2405.00	27.3293
2410.00	27.583
2415.00	27.7949
2420.00	28.0274
2425.00	28.2131
2430.00	28.3838
2435.00	28.5193
2440.00	28.6268
2445.00	28.7697
2450.00	28.8875
2455.00	28.9727
2460.00	28.9904
2465.00	29.0064
2470.00	29.0416
2475.00	29.008
2480.00	28.9697
2485.00	28.9007
2490.00	28.778
2495.00	28.6104
2500.00	28.4496
2505.00	28.2705
2510.00	28.0096
2515.00	27.743
2520.00	27.5158
2525.00	27.2461
2530.00	26.9536
2535.00	26.6975
2540.00	26.3773
2545.00	26.0366
2550.00	25.749
2555.00	25.4186
2560.00	25.0668
2565.00	24.7349
2570.00	24.3572
2575.00	24.0228
2580.00	23.7119
2585.00	23.3804
2590.00	23.073
2595.00	22.6767
2600.00	22.3209
2605.00	21.9754
2610.00	21.6409
2615.00	21.2537
2620.00	20.8962
2625.00	20.5617
2630.00	20.2
2635.00	19.8536
2640.00	19.5083
2645.00	19.1523
2650.00	18.8173
2655.00	18.4588
2660.00	18.1153
2665.00	17.7862
2670.00	17.4537
2675.00	17.1283
2680.00	16.7338
2685.00	16.4296
2690.00	16.1286
2695.00	15.8115
2700.00	15.5089
2705.00	15.1822
2710.00	14.8718
2715.00	14.5717
2720.00	14.3061
2725.00	13.9746
2730.00	13.6772
2735.00	13.3769
2740.00	13.1311
2745.00	12.8156
2750.00	12.5181
2755.00	12.234
2760.00	11.9856
2765.00	11.7358
2770.00	11.5127
2775.00	11.2948
2780.00	11.0687
2785.00	10.8009
2790.00	10.5282
2795.00	10.2899
2800.00	10.0792
2805.00	9.86231
2810.00	9.65626
2815.00	9.42097
2820.00	9.21917
2825.00	8.98954
2830.00	8.78558
2835.00	8.54947
2840.00	8.35055
2845.00	8.14435
2850.00	7.98957
2855.00	7.79138
2860.00	7.63203
2865.00	7.46596
2870.00	7.30382
2875.00	7.10714
2880.00	6.95913
2885.00	6.8223
2890.00	6.67106
2895.00	6.52226
2900.00	6.38018
2905.00	6.22875
2910.00	6.07344
2915.00	5.91009
2920.00	5.7205
2925.00	5.54533
2930.00	5.41486
2935.00	5.26029
2940.00	5.08312
2945.00	4.93998
2950.00	4.79212
2955.00	4.68895
2960.00	4.58885
2965.00	4.47157
2970.00	4.41677
2975.00	4.29948
2980.00	4.17943
2985.00	4.06957
2990.00	3.94442
2995.00	3.82272
3000.00	3.70504
3005.00	3.56922
3010.00	3.4488
3015.00	3.36579
3020.00	3.28655
3025.00	3.16811
3030.00	3.06424
3035.00	2.98435
3040.00	2.8907
3045.00	2.78648
3050.00	2.69449
3055.00	2.58815
3060.00	2.47522
3065.00	2.37086
3070.00	2.26698
3075.00	2.16261
3080.00	2.04511
3085.00	1.97743
3090.00	1.95275
3095.00	1.85715
3100.00	1.7838
3105.00	1.706
3110.00	1.6097
3115.00	1.49947
3120.00	1.41748
3125.00	1.35638
3130.00	1.27874
3135.00	1.18801
3140.00	1.1272
3145.00	1.04529
3150.00	0.966134
3155.00	0.868614
3160.00	0.804406
3165.00	0.723965
3170.00	0.670597
3175.00	0.580885
3180.00	0.553604
3185.00	0.548081
3190.00	0.59204
3195.00	0.839107
3200.00	1.30159
3205.00	2.0993
3210.00	3.09271
3215.00	4.14987
3220.00	5.25084
3225.00	6.37037
3230.00	7.43775
3235.00	8.37575
3240.00	9.37942
3245.00	10.3416
3250.00	11.2303
3255.00	12.0699
3260.00	12.9253
3265.00	13.7966
3270.00	14.5825
3275.00	15.2881
3280.00	16.0563
3285.00	16.7242
3290.00	17.3569
3295.00	17.9926
3300.00	18.5764
3305.00	19.1635
3310.00	19.7381
3315.00	20.2815
3320.00	20.8041
3325.00	21.3007
3330.00	21.8265
3335.00	22.3323
3340.00	22.7785
3345.00	23.2081
3350.00	23.6401
3355.00	24.0597
3360.00	24.4211
3365.00	24.7735
3370.00	25.0951
3375.00	25.4426
3380.00	25.7998
3385.00	26.1194
3390.00	26.4161
3395.00	26.7113
3400.00	27.0032
3405.00	27.2614
3410.00	27.5218
3415.00	27.7653
3420.00	27.9645
3425.00	28.1528
3430.00	28.3449
3435.00	28.4952
3440.00	28.5961
3445.00	28.7747
3450.00	28.8901
3455.00	28.9832
3460.00	29.0071
3465.00	29.0205
3470.00	29.0063
3475.00	28.95
3480.00	28.8622
3485.00	28.7487
3490.00	28.6185
3495.00	28.4406
3500.00	28.2551
3505.00	28.0229
3510.00	27.7415
3515.00	27.49
3520.00	27.2328
3525.00	26.9715
3530.00	26.6946
3535.00	26.362
3540.00	26.0392
3545.00	25.7051
3550.00	25.3655
3555.00	25.0471
3560.00	24.728
3565.00	24.39
3570.00	24.0913
3575.00	23.769
3580.00	23.4263
3585.00	23.069
3590.00	22.6994
3595.00	22.306
3600.00	21.9285
3605.00	21.6022
3610.00	21.2543
3615.00	20.8903
3620.00	20.5637
3625.00	20.1973
3630.00	19.7959
3635.00	19.4528
3640.00	19.076
3645.00	18.7052
3650.00	18.3606
3655.00	18.0006
3660.00	17.6168
3665.00	17.2904
3670.00	16.945
3675.00	16.6179
3680.00	16.2881
3685.00	16.0049
3690.00	15.7038
3695.00	15.4147
3700.00	15.1064
3705.00	14.8163
3710.00	14.5136
3715.00	14.2266
3720.00	13.9022
3725.00	13.6265
3730.00	13.3294
3735.00	13.0485
3740.00	12.7993
3745.00	12.5623
3750.00	12.2838
3755.00	12.0784
3760.00	11.8293
3765.00	11.5969
3770.00	11.356
3775.00	11.1492
3780.00	10.9177
3785.00	10.665
3790.00	10.4186
3795.00	10.1886
3800.00	9.95172
3805.00	9.71226
3810.00	9.46049
3815.00	9.27287
3820.00	9.10492
3825.00	8.90845
3830.00	8.72529
3835.00	8.50789
3840.00	8.3811
3845.00	8.15009
3850.00	7.96756
3855.00	7.78153
3860.00	7.55611
3865.00	7.3478
3870.00	7.17663
3875.00	7.00083
3880.00	6.86798
3885.00	6.69043
3890.00	6.53878
3895.00	6.3869
3900.00	6.20036
3905.00	6.0352
3910.00	5.88293
3915.00	5.72324
3920.00	5.56864
3925.00	5.41772
3930.00	5.27283
3935.00	5.14605
3940.00	4.99209
3945.00	4.83177
3950.00	4.66664
3955.00	4.53887
3960.00	4.39759
3965.00	4.27407
3970.00	4.18556
3975.00	4.04518
3980.00	3.92066
3985.00	3.78231
3990.00	3.64782
3995.00	3.52316
4000.00	3.42275
4005.00	3.26623
4010.00	3.13171
4015.00	3.03419
4020.00	2.95459
4025.00	2.85938
4030.00	2.76101
4035.00	2.69513
4040.00	2.63312
4045.00	2.5021
4050.00	2.39415
4055.00	2.30244
4060.00	2.20358
4065.00	2.09196
4070.00	1.99965
4075.00	1.91567
4080.00	1.80656
4085.00	1.73102
4090.00	1.64128
4095.00	1.52971
4100.00	1.42476
4105.00	1.32668
4110.00	1.21848
4115.00	1.14647
4120.00	1.04451
4125.00	0.976303
4130.00	0.925791
4135.00	0.856771
4140.00	0.762939
4145.00	0.682114
4150.00	0.609372
4155.00	0.5729
4160.00	0.559104
4165.00	0.488696
4170.00	0.396332
4175.00	0.362136
4180.00	0.3078
4185.00	0.327763
4190.00	0.399191
4195.00	0.593958
4200.00	1.08186
4205.00	1.85805
4210.00	2.81125
4215.00	3.88931
4220.00	4.97193
4225.00	6.01968
4230.00	7.09042
4235.00	8.09033
4240.00	9.06455
4245.00	10.0365
4250.00	10.9475
4255.00	11.8227
4260.00	12.6801
4265.00	13.469
4270.00	14.2696
4275.00	15.0119
4280.00	15.718
4285.00	16.4279
4290.00	17.0676
4295.00	17.7322
4300.00	18.3747
4305.00	18.9475
4310.00	19.5319
4315.00	20.0461
4320.00	20.5759
4325.00	21.0609
4330.00	21.569
4335.00	22.0625
4340.00	22.5601
4345.00	23.0053
4350.00	23.4549
4355.00	23.8794
4360.00	24.2624
4365.00	24.6433
4370.00	25.0052
4375.00	25.3735
4380.00	25.704
4385.00	26.0115
4390.00	26.2855
4395.00	26.5773
4400.00	26.8301
4405.00	27.0974
4410.00	27.3208
4415.00	27.5291
4420.00	27.7537
4425.00	27.9794
4430.00	28.1518
4435.00	28.3359
4440.00	28.5097
4445.00	28.5946
4450.00	28.7036
4455.00	28.77
4460.00	28.7899
4465.00	28.8087
4470.00	28.802
4475.00	28.7245
4480.00	28.6329
4485.00	28.5161
4490.00	28.3657
4495.00	28.1759
4500.00	27.9743
4505.00	27.753
4510.00	27.5058
4515.00	27.2362
4520.00	26.9844
4525.00	26.7507
4530.00	26.4052
4535.00	26.1179
4540.00	25.8512
4545.00	25.535
4550.00	25.2115
4555.00	24.8533
4560.00	24.4946
4565.00	24.1193
4570.00	23.767
4575.00	23.4354
4580.00	23.0799
4585.00	22.7282
4590.00	22.3936
4595.00	22.0644
4600.00	21.7028
4605.00	21.3402
4610.00	21.0012
4615.00	20.6327
4620.00	20.292
4625.00	19.921
4630.00	19.5744
4635.00	19.219
4640.00	18.8203
4645.00	18.4615
4650.00	18.1014
4655.00	17.7592
4660.00	17.4439
4665.00	17.0968
4670.00	16.7563
4675.00	16.4253
4680.00	16.0994
4685.00	15.7453
4690.00	15.4285
4695.00	15.0781
4700.00	14.7918
4705.00	14.496
4710.00	14.179
4715.00	13.8911
4720.00	13.631
4725.00	13.387
4730.00	13.1193
4735.00	12.8657
4740.00	12.642
4745.00	12.4299
4750.00	12.1301
4755.00	11.8867
4760.00	11.5987
4765.00	11.3531
4770.00	11.1022
4775.00	10.8818
4780.00	10.6055
4785.00	10.3496
4790.00	10.131
4795.00	9.90536
4800.00	9.69318
4805.00	9.49679
4810.00	9.27835
4815.00	9.06998
4820.00	8.85617
4825.00	8.65287
4830.00	8.44814
4835.00	8.25393
4840.00	8.05286
4845.00	7.87189
4850.00	7.70268
4855.00	7.54223
4860.00	7.36431
4865.00	7.1643
4870.00	6.98249
4875.00	6.8116
4880.00	6.65328
4885.00	6.51441
4890.00	6.32962
4895.00	6.20409
4900.00	6.04399
4905.00	5.88722
4910.00	5.72075
4915.00	5.57999
4920.00	5.42703
4925.00	5.32833
4930.00	5.18966
4935.00	5.03858
4940.00	4.88811
4945.00	4.72732
4950.00	4.58804
4955.00	4.42373
4960.00	4.28853
4965.00	4.16685
4970.00	4.04013
4975.00	3.92245
4980.00	3.8102
4985.00	3.67202
4990.00	3.57394
4995.00	3.48929
5000.00	3.38139
5005.00	3.26344
5010.00	3.14641
5015.00	3.01662
5020.00	2.92065
5025.00	2.87324
5030.00	2.78254
5035.00	2.67554
5040.00	2.55931
5045.00	2.46558
5050.00	2.36581
5055.00	2.29596
5060.00	2.20409
5065.00	2.08789
5070.00	1.96609
5075.00	1.88546
5080.00	1.78572
5085.00	1.69142
5090.00	1.56033
5095.00	1.45413
5100.00	1.33137
5105.00	1.24354
5110.00	1.18805
5115.00	1.11184
5120.00	1.01968
5125.00	0.953958
5130.00	0.888465
5135.00	0.793275
5140.00	0.68767
5145.00	0.617997
5150.00	0.523577
5155.00	0.45219
5160.00	0.367102
5165.00	0.289616
5170.00	0.228034
5175.00	0.166267
5180.00	0.117926
5185.00	0.101603
5190.00	0.147622
5195.00	0.333114
5200.00	0.760114
5205.00	1.49599
5210.00	2.45277
5215.00	3.56759
5220.00	4.686
5225.00	5.7696
5230.00	6.86353
5235.00	7.88704
5240.00	8.86256
5245.00	9.87554
5250.00	10.8144
5255.00	11.7554
5260.00	12.635
5265.00	13.4646
5270.00	14.243
5275.00	15.0451
5280.00	15.7778
5285.00	16.469
5290.00	17.139
5295.00	17.7756
5300.00	18.4102
5305.00	19.0112
5310.00	19.6073
5315.00	20.1466
5320.00	20.6772
5325.00	21.1539
5330.00	21.6309
5335.00	22.1319
5340.00	22.6271
5345.00	23.0501
5350.00	23.4508
5355.00	23.8141
5360.00	24.1864
5365.00	24.5342
5370.00	24.8925
5375.00	25.2476
5380.00	25.5662
5385.00	25.8503
5390.00	26.1685
5395.00	26.4839
5400.00	26.7369
5405.00	26.9818
5410.00	27.215
5415.00	27.4393
5420.00	27.6348
5425.00	27.8543
5430.00	28.0473
5435.00	28.1984
5440.00	28.3515
5445.00	28.4124
5450.00	28.497
5455.00	28.5723
5460.00	28.621
5465.00	28.6349
5470.00	28.6239
5475.00	28.5605
5480.00	28.4727
5485.00	28.3665
5490.00	28.2129
5495.00	28.0429
5500.00	27.8347
5505.00	27.6119
5510.00	27.3652
5515.00	27.1232
5520.00	26.8538
5525.00	26.5724
5530.00	26.2792
5535.00	25.9855
5540.00	25.655
5545.00	25.3421
5550.00	25.0415
5555.00	24.6994
5560.00	24.3652
5565.00	23.9928
5570.00	23.6241
5575.00	23.2561
5580.00	22.9113
5585.00	22.5421
5590.00	22.1753
5595.00	21.809
5600.00	21.4512
5605.00	21.0513
5610.00	20.6859
5615.00	20.3662
5620.00	19.9877
5625.00	19.6363
5630.00	19.2829
5635.00	18.9575
5640.00	18.6176
5645.00	18.2971
5650.00	17.9453
5655.00	17.6241
5660.00	17.3097
5665.00	16.9841
5670.00	16.6313
5675.00	16.2821
5680.00	15.927
5685.00	15.6328
5690.00	15.3426
5695.00	15.0343
5700.00	14.717
5705.00	14.4523
5710.00	14.1605
5715.00	13.8518
5720.00	13.563
5725.00	13.2796
5730.00	12.9973
5735.00	12.7432
5740.00	12.4847
5745.00	12.203
5750.00	11.9314
5755.00	11.6653
5760.00	11.4058
5765.00	11.1632
5770.00	10.9058
5775.00	10.6697
5780.00	10.4844
5785.00	10.2615
5790.00	10.0354
5795.00	9.81659
5800.00	9.60785
5805.00	9.39462
5810.00	9.19999
5815.00	8.97318
5820.00	8.78355
5825.00	8.56123
5830.00	8.40101
5835.00	8.21694
5840.00	8.03135
5845.00	7.80723
5850.00	7.64358
5855.00	7.46276
5860.00	7.2801
5865.00	7.10392
5870.00	6.91908
5875.00	6.71014
5880.00	6.54202
5885.00	6.37441
5890.00	6.16738
5895.00	5.94662
5900.00	5.82858
5905.00	5.69606
5910.00	5.51337
5915.00	5.3707
5920.00	5.21058
5925.00	5.08278
5930.00	4.95507
5935.00	4.83017
5940.00	4.73316
5945.00	4.61505
5950.00	4.43263
5955.00	4.30289
5960.00	4.1535
5965.00	3.98824
5970.00	3.83044
5975.00	3.67846
5980.00	3.53624
5985.00	3.41187
5990.00	3.28543
5995.00	3.19701
6000.00	3.08209
6005.00	2.94333
6010.00	2.83656
6015.00	2.72326
6020.00	2.61404
6025.00	2.51936
6030.00	2.44955
6035.00	2.32421
6040.00	2.20233
6045.00	2.10715
6050.00	1.99067
6055.00	1.86681
6060.00	1.78252
6065.00	1.63236
6070.00	1.54252
6075.00	1.47616
6080.00	1.43275
6085.00	1.35653
6090.00	1.26799
6095.00	1.20281
6100.00	1.11334
6105.00	1.00925
6110.00	0.941855
6115.00	0.88482
6120.00	0.829865
6125.00	0.773156
6130.00	0.704902
6135.00	0.607228
6140.00	0.503011
6145.00	0.420089
6150.00	0.34546
6155.00	0.268326
6160.00	0.222465
6165.00	0.173941
6170.00	0.176481
6175.00	0.10809
6180.00	0.0900321
6185.00	0.096433
6190.00	0.150218
6195.00	0.299205
6200.00	0.698788
6205.00	1.39006
6210.00	2.32209
6215.00	3.41826
6220.00	4.53167
6225.00	5.66423
6230.00	6.7542
6235.00	7.82035
6240.00	8.82248
6245.00	9.8286
6250.00	10.6815
6255.00	11.5534
6260.00	12.4423
6265.00	13.2622
6270.00	14.0409
6275.00	14.7726
6280.00	15.5262
6285.00	16.1872
6290.00	16.8411
6295.00	17.4794
6300.00	18.1173
6305.00	18.7204
6310.00	19.2785
6315.00	19.8326
6320.00	20.3702
6325.00	20.8875
6330.00	21.3966
6335.00	21.8757
6340.00	22.314
6345.00	22.7575
6350.00	23.2011
6355.00	23.5848
6360.00	24.0009
6365.00	24.427
6370.00	24.7815
6375.00	25.145
6380.00	25.5038
6385.00	25.8258
6390.00	26.141
6395.00	26.4284
6400.00	26.7023
6405.00	26.9371
6410.00	27.1521
6415.00	27.37
6420.00	27.5806
6425.00	27.7793
6430.00	27.9218
6435.00	28.0736
6440.00	28.2157
6445.00	28.3735
6450.00	28.4855
6455.00	28.5293
6460.00	28.5778
6465.00	28.5752
6470.00	28.5394
6475.00	28.4528
6480.00	28.3467
6485.00	28.2168
6490.00	28.0483
6495.00	27.8966
6500.00	27.6858
6505.00	27.5132
6510.00	27.2438
6515.00	26.9678
6520.00	26.6668
6525.00	26.3959
6530.00	26.1113
6535.00	25.8054
6540.00	25.4784
6545.00	25.146
6550.00	24.8052
6555.00	24.4677
6560.00	24.1385
6565.00	23.7789
6570.00	23.4443
6575.00	23.0942
6580.00	22.7448
6585.00	22.3704
6590.00	22
6595.00	21.6204
6600.00	21.2833
6605.00	20.94
6610.00	20.5622
6615.00	20.2322
6620.00	19.8617
6625.00	19.5211
6630.00	19.19
6635.00	18.8151
6640.00	18.5039
6645.00	18.2229
6650.00	17.9166
6655.00	17.562
6660.00	17.2012
6665.00	16.8258
6670.00	16.4888
6675.00	16.1348
6680.00	15.798
6685.00	15.4814
6690.00	15.1402
6695.00	14.8377
6700.00	14.5708
6705.00	14.3243
6710.00	14.0463
6715.00	13.7589
6720.00	13.4804
6725.00	13.1852
6730.00	12.8988
6735.00	12.631
6740.00	12.3556
6745.00	12.0796
6750.00	11.8095
6755.00	11.5691
6760.00	11.2911
6765.00	11.0618
6770.00	10.8219
6775.00	10.6032
6780.00	10.3394
6785.00	10.1219
6790.00	9.89801
6795.00	9.65577
6800.00	9.42596
6805.00	9.20192
6810.00	9.02928
6815.00	8.78873
6820.00	8.59308
6825.00	8.38346
6830.00	8.20115
6835.00	7.99811
6840.00	7.83983
6845.00	7.63939
6850.00	7.47531
6855.00	7.30589
6860.00	7.1226
6865.00	6.94495
6870.00	6.77601
6875.00	6.62124
6880.00	6.47289
6885.00	6.31944
6890.00	6.18949
6895.00	6.04535
6900.00	5.87847
6905.00	5.69295
6910.00	5.49788
6915.00	5.31779
6920.00	5.17202
6925.00	5.01455
6930.00	4.8239
6935.00	4.70215
6940.00	4.57354
6945.00	4.46142
6950.00	4.35508
6955.00	4.22946
6960.00	4.12004
6965.00	3.99346
6970.00	3.90673
6975.00	3.76343
6980.00	3.67795
6985.00	3.63002
6990.00	3.53342
6995.00	3.42564
7000.00	3.32048
7005.00	3.21496
7010.00	3.13993
7015.00	3.04975
7020.00	2.92147
7025.00	2.8178
7030.00	2.68915
7035.00	2.57428
7040.00	2.46183
7045.00	2.36969
7050.00	2.27951
7055.00	2.15123
7060.00	2.06116
7065.00	1.94475
7070.00	1.85176
7075.00	1.77894
7080.00	1.65723
7085.00	1.57577
7090.00	1.49431
7095.00	1.38384
7100.00	1.30526
7105.00	1.25266
7110.00	1.15005
7115.00	1.03958
7120.00	0.9329
7125.00	0.843235
7130.00	0.722666
7135.00	0.668522
7140.00	0.572674
7145.00	0.522655
7150.00	0.491231
7155.00	0.440295
7160.00	0.388111
7165.00	0.347487
7170.00	0.279212
7175.00	0.223201
7180.00	0.19182
7185.00	0.172638
7190.00	0.190713
7195.00	0.327495
7200.00	0.709751
7205.00	1.36096
7210.00	2.28865
7215.00	3.37276
7220.00	4.52153
7225.00	5.62248
7230.00	6.69669
7235.00	7.72329
7240.00	8.77228
7245.00	9.74445
7250.00	10.6257
7255.00	11.5104
7260.00	12.3855
7265.00	13.1984
7270.00	13.9998
7275.00	14.7709
7280.00	15.5111
7285.00	16.2008
7290.00	16.8778
7295.00	17.5242
7300.00	18.1802
7305.00	18.7789
7310.00	19.3829
7315.00	19.9772
7320.00	20.5601
7325.00	21.0702
7330.00	21.5883
7335.00	22.0617
7340.00	22.5377
7345.00	22.9769
7350.00	23.3786
7355.00	23.8098
7360.00	24.2197
7365.00	24.6249
7370.00	25.0031
7375.00	25.3507
7380.00	25.6772
7385.00	26.0009
7390.00	26.2868
7395.00	26.5541
7400.00	26.84
7405.00	27.061
7410.00	27.2899
7415.00	27.4777
7420.00	27.6794
7425.00	27.8736
7430.00	28.0556
7435.00	28.1614
7440.00	28.2974
7445.00	28.428
7450.00	28.4739
7455.00	28.5325
7460.00	28.5698
7465.00	28.5961
7470.00	28.5591
7475.00	28.5049
7480.00	28.4326
7485.00	28.2887
7490.00	28.1528
7495.00	27.9861
7500.00	27.808
7505.00	27.5771
7510.00	27.3764
7515.00	27.1044
7520.00	26.8459
7525.00	26.5462
7530.00	26.2358
7535.00	25.902
7540.00	25.5925
7545.00	25.265
7550.00	24.9458
7555.00	24.6196
7560.00	24.2934
7565.00	23.9608
7570.00	23.589
7575.00	23.2299
7580.00	22.8669
7585.00	22.5293
7590.00	22.1457
7595.00	21.7334
7600.00	21.3768
7605.00	21.0242
7610.00	20.7078
7615.00	20.3559
7620.00	20.0447
7625.00	19.654
7630.00	19.3305
7635.00	19.0095
7640.00	18.6607
7645.00	18.326
7650.00	17.9749
7655.00	17.6037
7660.00	17.2641
7665.00	16.9576
7670.00	16.6174
7675.00	16.3312
7680.00	16.069
7685.00	15.7742
7690.00	15.468
7695.00	15.1527
7700.00	14.8734
7705.00	14.564
7710.00	14.2756
7715.00	13.9698
7720.00	13.6946
7725.00	13.3808
7730.00	13.0621
7735.00	12.7517
7740.00	12.5068
7745.00	12.2746
7750.00	12.0321
7755.00	11.7831
7760.00	11.5625
7765.00	11.2879
7770.00	11.0499
7775.00	10.7848
7780.00	10.53
7785.00	10.2726
7790.00	10.0745
7795.00	9.84899
7800.00	9.68957
7805.00	9.48901
7810.00	9.29672
7815.00	9.09467
7820.00	8.88201
7825.00	8.70784
7830.00	8.51937
7835.00	8.32347
7840.00	8.1091
7845.00	7.89895
7850.00	7.71434
7855.00	7.50471
7860.00	7.33778
7865.00	7.1649
7870.00	6.97033
7875.00	6.81607
7880.00	6.67542
7885.00	6.56152
7890.00	6.37383
7895.00	6.21851
7900.00	6.08415
7905.00	5.92427
7910.00	5.75682
7915.00	5.61064
7920.00	5.42199
7925.00	5.24949
7930.00	5.09062
7935.00	4.93494
7940.00	4.80028
7945.00	4.63739
7950.00	4.5216
7955.00	4.38568
7960.00	4.2851
7965.00	4.13568
7970.00	3.99304
7975.00	3.89276
7980.00	3.80703
7985.00	3.68367
7990.00	3.56721
7995.00	3.39171
8000.00	3.26548
8005.00	3.1419
8010.00	3.0189
8015.00	2.88737
8020.00	2.81791
8025.00	2.6965
8030.00	2.64614
8035.00	2.55187
8040.00	2.45979
8045.00	2.3307
8050.00	2.23264
8055.00	2.11358
8060.00	1.99193
8065.00	1.87701
8070.00	1.78898
8075.00	1.68167
8080.00	1.57602
8085.00	1.52262
8090.00	1.4501
8095.00	1.37124
8100.00	1.25677
8105.00	1.17821
8110.00	1.12291
8115.00	1.02421
8120.00	0.934476
8125.00	0.845559
8130.00	0.801779
8135.00	0.705291
8140.00	0.606672
8145.00	0.577719
8150.00	0.471922
8155.00	0.365832
8160.00	0.294816
8165.00	0.229996
8170.00	0.198841
8175.00	0.182581
8180.00	0.134421
8185.00	0.112824
8190.00	0.134162
8195.00	0.257571
8200.00	0.640476
8205.00	1.29317
8210.00	2.18325
8215.00	3.27971
8220.00	4.42691
8225.00	5.57175
8230.00	6.65285
8235.00	7.71646
8240.00	8.7181
8245.00	9.72106
8250.00	10.6582
8255.00	11.5623
8260.00	12.4276
8265.00	13.2481
8270.00	14.0509
8275.00	14.8522
8280.00	15.5933
8285.00	16.3075
8290.00	17.0272
8295.00	17.7366
8300.00	18.3324
8305.00	18.9476
8310.00	19.5039
8315.00	20.1151
8320.00	20.6299
8325.00	21.1385
8330.00	21.6433
8335.00	22.1747
8340.00	22.6439
8345.00	23.0716
8350.00	23.5064
8355.00	23.8759
8360.00	24.2711
8365.00	24.6511
8370.00	25.034
8375.00	25.3985
8380.00	25.7646
8385.00	26.0768
8390.00	26.3724
8395.00	26.6701
8400.00	26.9815
8405.00	27.2364
8410.00	27.4885
8415.00	27.7326
8420.00	27.926
8425.00	28.1118
8430.00	28.2573
8435.00	28.381
8440.00	28.4978
8445.00	28.6255
8450.00	28.6789
8455.00	28.7215
8460.00	28.7154
8465.00	28.7018
8470.00	28.6533
8475.00	28.5716
8480.00	28.4373
8485.00	28.3319
8490.00	28.2008
8495.00	28.0221
8500.00	27.8105
8505.00	27.6046
8510.00	27.3723
8515.00	27.1251
8520.00	26.8428
8525.00	26.5162
8530.00	26.2151
8535.00	25.9459
8540.00	25.6429
8545.00	25.3847
8550.00	25.0454
8555.00	24.6947
8560.00	24.3392
8565.00	23.9133
8570.00	23.5363
8575.00	23.1607
8580.00	22.7892
8585.00	22.4276
8590.00	22.1077
8595.00	21.7762
8600.00	21.4299
8605.00	21.0484
8610.00	20.6788
8615.00	20.3334
8620.00	19.9946
8625.00	19.6606
8630.00	19.3165
8635.00	19.0122
8640.00	18.6514
8645.00	18.3212
8650.00	17.9978
8655.00	17.6687
8660.00	17.3308
8665.00	16.9931
8670.00	16.634
8675.00	16.2935
8680.00	15.9536
8685.00	15.6177
8690.00	15.3109
8695.00	15.0086
8700.00	14.7255
8705.00	14.4137
8710.00	14.1204
8715.00	13.8365
8720.00	13.5774
8725.00	13.3124
8730.00	13.0422
8735.00	12.7656
8740.00	12.5156
8745.00	12.2255
8750.00	11.9308
8755.00	11.6783
8760.00	11.4284
8765.00	11.2107
8770.00	10.9531
8775.00	10.725
8780.00	10.4798
8785.00	10.2745
8790.00	10.0481
8795.00	9.85515
8800.00	9.61538
8805.00	9.43764
8810.00	9.2378
8815.00	9.03349
8820.00	8.80248
8825.00	8.60002
8830.00	8.35527
8835.00	8.16581
8840.00	7.95543
8845.00	7.75068
8850.00	7.55463
8855.00	7.36096
8860.00	7.19935
8865.00	7.02853
8870.00	6.83854
8875.00	6.65668
8880.00	6.46673
8885.00	6.30483
8890.00	6.14916
8895.00	5.98459
8900.00	5.85278
8905.00	5.68976
8910.00	5.52582
8915.00	5.38643
8920.00	5.24739
8925.00	5.14944
8930.00	5.03138
8935.00	4.86079
8940.00	4.72175
8945.00	4.61384
8950.00	4.50403
8955.00	4.38165
8960.00	4.26153
8965.00	4.13712
8970.00	3.99887
8975.00	3.8681
8980.00	3.76038
8985.00	3.68336
8990.00	3.56421
8995.00	3.43704
9000.00	3.32983
9005.00	3.19529
9010.00	3.08598
9015.00	2.97311
9020.00	2.8688
9025.00	2.73506
9030.00	2.61559
9035.00	2.51623
9040.00	2.39146
9045.00	2.32086
9050.00	2.241
9055.00	2.15554
9060.00	2.05144
9065.00	1.96771
9070.00	1.90867
9075.00	1.8646
9080.00	1.77147
9085.00	1.68494
9090.00	1.59527
9095.00	1.52455
9100.00	1.45093
9105.00	1.34751
9110.00	1.22726
9115.00	1.10997
9120.00	1.01891
9125.00	0.965043
9130.00	0.902065
9135.00	0.810953
9140.00	0.789662
9145.00	0.741504
9150.00	0.662823
9155.00	0.579324
9160.00	0.494208
9165.00	0.416697
9170.00	0.37684
9175.00	0.324658
9180.00	0.313033
9185.00	0.321599
9190.00	0.303937
9195.00	0.415805
9200.00	0.826381
9205.00	1.41518
9210.00	2.29668
9215.00	3.35099
9220.00	4.47747
9225.00	5.53752
9230.00	6.58217
9235.00	7.62203
9240.00	8.64943
9245.00	9.61395
9250.00	10.5745
9255.00	11.5105
9260.00	12.3882
9265.00	13.238
9270.00	14.0328
9275.00	14.7815
9280.00	15.5297
9285.00	16.2466
9290.00	16.8682
9295.00	17.4748
9300.00	18.1068
9305.00	18.7191
9310.00	19.3554
9315.00	19.9144
9320.00	20.4764
9325.00	21.0257
9330.00	21.5201
9335.00	21.965
9340.00	22.4126
9345.00	22.8435
9350.00	23.3147
9355.00	23.746
9360.00	24.1605
9365.00	24.5344
9370.00	24.9225
9375.00	25.2846
9380.00	25.6757
9385.00	26.0258
9390.00	26.2966
9395.00	26.5674
9400.00	26.8085
9405.00	27.0562
9410.00	27.31
9415.00	27.5674
9420.00	27.7411
9425.00	27.959
9430.00	28.137
9435.00	28.2437
9440.00	28.3507
9445.00	28.4968
9450.00	28.5802
9455.00	28.6281
9460.00	28.6341
9465.00	28.6522
9470.00	28.5706
9475.00	28.5261
9480.00	28.3964
9485.00	28.2806
9490.00	28.0903
9495.00	27.909
9500.00	27.7051
9505.00	27.4826
9510.00	27.2289
9515.00	26.9834
9520.00	26.698
9525.00	26.4413
9530.00	26.1512
9535.00	25.8232
9540.00	25.5025
9545.00	25.1841
9550.00	24.8222
9555.00	24.5011
9560.00	24.1623
9565.00	23.8311
9570.00	23.4813
9575.00	23.1584
9580.00	22.7708
9585.00	22.4255
9590.00	22.055
9595.00	21.708
9600.00	21.3775
9605.00	20.9995
9610.00	20.6447
9615.00	20.2367
9620.00	19.8431
9625.00	19.488
9630.00	19.0959
9635.00	18.7666
9640.00	18.4195
9645.00	18.0736
9650.00	17.7649
9655.00	17.4763
9660.00	17.1323
9665.00	16.8154
9670.00	16.4649
9675.00	16.1867
9680.00	15.871
9685.00	15.5543
9690.00	15.2439
9695.00	14.9011
9700.00	14.6161
9705.00	14.3488
9710.00	14.0547
9715.00	13.7756
9720.00	13.5008
9725.00	13.2525
9730.00	12.9666
9735.00	12.7147
9740.00	12.4563
9745.00	12.1684
9750.00	11.9048
9755.00	11.6187
9760.00	11.3611
9765.00	11.1175
9770.00	10.8584
9775.00	10.6452
9780.00	10.3926
9785.00	10.1552
9790.00	9.93347
9795.00	9.70761
9800.00	9.49437
9805.00	9.30518
9810.00	9.10681
9815.00	8.91921
9820.00	8.71142
9825.00	8.53165
9830.00	8.33905
9835.00	8.1349
9840.00	7.93758
9845.00	7.77448
9850.00	7.59961
9855.00	7.44131
9860.00	7.29704
9865.00	7.12732
9870.00	6.93561
9875.00	6.78301
9880.00	6.62663
9885.00	6.48952
9890.00	6.33441
9895.00	6.20749
9900.00	6.05883
9905.00	5.88064
9910.00	5.73477
9915.00	5.60439
9920.00	5.48523
9925.00	5.32815
9930.00	5.16232
9935.00	5.01579
9940.00	4.8531
9945.00	4.74111
9950.00	4.62311
9955.00	4.53412
[truncated: 56 more rows]
