# Supplementary material for: Abnormal developmental trajectory and vulnerability to cardiac arrhythmias in tetralogy of Fallot with DiGeorge syndrome
Source: Commun Biol. 2023 Sep 22;6:969. doi: 10.1038/s42003-023-05344-6 (PMC10516936; doi:10.1038/s42003-023-05344-6)
Supplement: Supplementary file 6 — Supplementary Data 3 [file 42003_2023_5344_MOESM6_ESM.zip › Supplementary Data3_CAS Measurement/Batch44/TOF-DG1_A1_4980/1A-wave.csv]

1A : V(t) = D'(t) / BackgroundImage *100
D'(t) = WaveFiltered Value( Pixel-Filter=(5 x 5) Tcnst-Filter=10)
average	1.00
frm num	2048
position	[57][74]
background	483.16
total pixel	25
time	value1
0.00	6.07666
5.00	5.78939
10.00	5.50849
15.00	5.25981
20.00	5.04263
25.00	4.85131
30.00	4.64518
35.00	4.45469
40.00	4.26172
45.00	4.11124
50.00	3.9493
55.00	3.8135
60.00	3.71943
65.00	3.62069
70.00	3.49953
75.00	3.39049
80.00	3.26421
85.00	3.20685
90.00	3.10721
95.00	3.03906
100.00	2.97607
105.00	2.90613
110.00	2.84567
115.00	2.80119
120.00	2.74625
125.00	2.64631
130.00	2.61763
135.00	2.53303
140.00	2.47925
145.00	2.39855
150.00	2.33173
155.00	2.30221
160.00	2.25744
165.00	2.20555
170.00	2.08931
175.00	2.05837
180.00	1.98417
185.00	1.90414
190.00	1.83625
195.00	1.77764
200.00	1.68846
205.00	1.56183
210.00	1.44208
215.00	1.33181
220.00	1.20939
225.00	1.11163
230.00	1.01703
235.00	0.902907
240.00	0.791092
245.00	0.70122
250.00	0.637721
255.00	0.544145
260.00	0.478968
265.00	0.436867
270.00	0.394836
275.00	0.343762
280.00	0.300279
285.00	0.246242
290.00	0.201749
295.00	0.141836
300.00	0.103643
305.00	0.0965906
310.00	0.0927267
315.00	0.0917329
320.00	0.0618625
325.00	0.0622993
330.00	0.0535857
335.00	0.0614733
340.00	0.0445635
345.00	0.0103033
350.00	0.0117566
355.00	-0.0051488
360.00	-0.046856
365.00	-0.0636953
370.00	-0.102859
375.00	-0.104164
380.00	-0.116928
385.00	-0.0961286
390.00	-0.122943
395.00	-0.112304
400.00	-0.139984
405.00	-0.129297
410.00	-0.147827
415.00	-0.153742
420.00	-0.145818
425.00	-0.115507
430.00	-0.165219
435.00	-0.174362
440.00	-0.206599
445.00	-0.195045
450.00	-0.17968
455.00	-0.172475
460.00	-0.192482
465.00	-0.208005
470.00	-0.231082
475.00	-0.217081
480.00	-0.23925
485.00	-0.207874
490.00	-0.181292
495.00	-0.182204
500.00	-0.192132
505.00	-0.197755
510.00	-0.241726
515.00	-0.217554
520.00	-0.218979
525.00	-0.212811
530.00	-0.222989
535.00	-0.272716
540.00	-0.26697
545.00	-0.2767
550.00	-0.246546
555.00	-0.248384
560.00	-0.232652
565.00	-0.224289
570.00	-0.215934
575.00	-0.209242
580.00	-0.217294
585.00	-0.233647
590.00	-0.251677
595.00	-0.238099
600.00	-0.231675
605.00	-0.214303
610.00	-0.182938
615.00	-0.19362
620.00	-0.226415
625.00	-0.221987
630.00	-0.218001
635.00	-0.221038
640.00	-0.207213
645.00	-0.212156
650.00	-0.217433
655.00	-0.229632
660.00	-0.214948
665.00	-0.181863
670.00	-0.186029
675.00	-0.188124
680.00	-0.184213
685.00	-0.164964
690.00	-0.184894
695.00	-0.204488
700.00	-0.233712
705.00	-0.19875
710.00	-0.215302
715.00	-0.227715
720.00	-0.233092
725.00	-0.236275
730.00	-0.228377
735.00	-0.233687
740.00	-0.192105
745.00	-0.182001
750.00	-0.177875
755.00	-0.169194
760.00	-0.128266
765.00	-0.135309
770.00	-0.119294
775.00	-0.137997
780.00	-0.13082
785.00	-0.129328
790.00	-0.151167
795.00	-0.161714
800.00	-0.157133
805.00	-0.162945
810.00	-0.185561
815.00	-0.196809
820.00	-0.177956
825.00	-0.196587
830.00	-0.170305
835.00	-0.150791
840.00	-0.114187
845.00	-0.128433
850.00	-0.0998596
855.00	-0.116366
860.00	-0.119631
865.00	-0.100217
870.00	-0.0844002
875.00	-0.104936
880.00	-0.0927867
885.00	-0.105033
890.00	-0.111915
895.00	-0.130528
900.00	-0.140656
905.00	-0.124934
910.00	-0.118236
915.00	-0.0964778
920.00	-0.106699
925.00	-0.105136
930.00	-0.083032
935.00	-0.0639663
940.00	-0.0799225
945.00	-0.0909716
950.00	-0.0818744
955.00	-0.0836216
960.00	-0.0487672
965.00	0.0132335
970.00	0.0963542
975.00	0.184409
980.00	0.331545
985.00	0.503705
990.00	0.679347
995.00	0.841564
1000.00	1.0273
1005.00	1.20439
1010.00	1.32238
1015.00	1.45755
1020.00	1.58251
1025.00	1.71237
1030.00	1.80522
1035.00	1.90039
1040.00	1.94547
1045.00	2.02495
1050.00	2.08489
1055.00	2.13719
1060.00	2.20081
1065.00	2.23572
1070.00	2.25389
1075.00	2.26941
1080.00	2.29166
1085.00	2.26285
1090.00	2.24601
1095.00	2.27806
1100.00	2.29199
1105.00	2.28963
1110.00	2.25357
1115.00	2.26499
1120.00	2.2438
1125.00	2.20238
1130.00	2.12289
1135.00	2.09273
1140.00	2.05566
1145.00	2.03637
1150.00	1.99003
1155.00	1.95329
1160.00	1.91277
1165.00	1.86141
1170.00	1.81932
1175.00	1.71935
1180.00	1.61282
1185.00	1.56909
1190.00	1.50574
1195.00	1.41229
1200.00	1.32321
1205.00	1.22235
1210.00	1.12413
1215.00	1.04069
1220.00	0.956489
1225.00	0.908029
1230.00	0.812259
1235.00	0.727722
1240.00	0.68227
1245.00	0.584239
1250.00	0.534094
1255.00	0.496414
1260.00	0.439322
1265.00	0.402841
1270.00	0.351794
1275.00	0.32241
1280.00	0.280234
1285.00	0.266285
1290.00	0.239656
1295.00	0.188371
1300.00	0.158771
1305.00	0.123853
1310.00	0.101533
1315.00	0.0715102
1320.00	0.0262766
1325.00	-0.00946641
1330.00	-0.0333563
1335.00	-0.0424389
1340.00	-0.00756332
1345.00	-0.0688982
1350.00	-0.0818776
1355.00	-0.0960427
1360.00	-0.0864384
1365.00	-0.0943522
1370.00	-0.10313
1375.00	-0.149941
1380.00	-0.146538
1385.00	-0.153409
1390.00	-0.174495
1395.00	-0.17857
1400.00	-0.147467
1405.00	-0.171631
1410.00	-0.168542
1415.00	-0.185631
1420.00	-0.183625
1425.00	-0.185132
1430.00	-0.184832
1435.00	-0.192013
1440.00	-0.191026
1445.00	-0.216629
1450.00	-0.211523
1455.00	-0.223486
1460.00	-0.193687
1465.00	-0.209917
1470.00	-0.178991
1475.00	-0.17351
1480.00	-0.176856
1485.00	-0.159998
1490.00	-0.142343
1495.00	-0.128108
1500.00	-0.132683
1505.00	-0.151702
1510.00	-0.147295
1515.00	-0.154918
1520.00	-0.15764
1525.00	-0.165884
1530.00	-0.198141
1535.00	-0.186606
1540.00	-0.171257
1545.00	-0.185591
1550.00	-0.200147
1555.00	-0.213247
1560.00	-0.178677
1565.00	-0.165776
1570.00	-0.135125
1575.00	-0.120784
1580.00	-0.0904924
1585.00	-0.0938614
1590.00	-0.0836473
1595.00	-0.100947
1600.00	-0.128107
1605.00	-0.143444
1610.00	-0.115854
1615.00	-0.10758
1620.00	-0.0984777
1625.00	-0.118434
1630.00	-0.121492
1635.00	-0.122589
1640.00	-0.126888
1645.00	-0.142347
1650.00	-0.157916
1655.00	-0.151231
1660.00	-0.137764
1665.00	-0.124815
1670.00	-0.110678
1675.00	-0.112856
1680.00	-0.107366
1685.00	-0.106564
1690.00	-0.105842
1695.00	-0.118439
1700.00	-0.101628
1705.00	-0.0715956
1710.00	-0.092584
1715.00	-0.0973996
1720.00	-0.0768972
1725.00	-0.0956997
1730.00	-0.141598
1735.00	-0.125782
1740.00	-0.131418
1745.00	-0.153047
1750.00	-0.150988
1755.00	-0.136717
1760.00	-0.113111
1765.00	-0.0935211
1770.00	-0.104038
1775.00	-0.0919786
1780.00	-0.0819529
1785.00	-0.0886595
1790.00	-0.0922118
1795.00	-0.116106
1800.00	-0.0837982
1805.00	-0.0919761
1810.00	-0.0836064
1815.00	-0.0893197
1820.00	-0.101085
1825.00	-0.104222
1830.00	-0.0929724
1835.00	-0.123414
1840.00	-0.15495
1845.00	-0.143594
1850.00	-0.120956
1855.00	-0.115484
1860.00	-0.117181
1865.00	-0.0913892
1870.00	-0.09798
1875.00	-0.148618
1880.00	-0.154453
1885.00	-0.159705
1890.00	-0.128832
1895.00	-0.124228
1900.00	-0.148232
1905.00	-0.130925
1910.00	-0.136874
1915.00	-0.112424
1920.00	-0.116911
1925.00	-0.125917
1930.00	-0.0843497
1935.00	-0.0485946
1940.00	-0.0222101
1945.00	0.0106425
1950.00	0.0493167
1955.00	0.0700494
1960.00	0.0845694
1965.00	0.172975
1970.00	0.219424
1975.00	0.324148
1980.00	0.45317
1985.00	0.582537
1990.00	0.727115
1995.00	0.882071
2000.00	1.05134
2005.00	1.19291
2010.00	1.35344
2015.00	1.43749
2020.00	1.54045
2025.00	1.64636
2030.00	1.75327
2035.00	1.85114
2040.00	1.90032
2045.00	1.95617
2050.00	1.98739
2055.00	2.05523
2060.00	2.11877
2065.00	2.17347
2070.00	2.18876
2075.00	2.21659
2080.00	2.25158
2085.00	2.23753
2090.00	2.23731
2095.00	2.24704
2100.00	2.2409
2105.00	2.26269
2110.00	2.22186
2115.00	2.23397
2120.00	2.2134
2125.00	2.19572
2130.00	2.18064
2135.00	2.13726
2140.00	2.09904
2145.00	2.07872
2150.00	2.0505
2155.00	1.99364
2160.00	1.94661
2165.00	1.94567
2170.00	1.90261
2175.00	1.83239
2180.00	1.79155
2185.00	1.72912
2190.00	1.67046
2195.00	1.58703
2200.00	1.478
2205.00	1.37822
2210.00	1.31822
2215.00	1.25014
2220.00	1.16321
2225.00	1.05931
2230.00	1.00057
2235.00	0.925346
2240.00	0.86841
2245.00	0.793159
2250.00	0.73454
2255.00	0.694202
2260.00	0.641339
2265.00	0.586312
2270.00	0.527681
2275.00	0.474085
2280.00	0.461447
2285.00	0.441795
2290.00	0.385197
2295.00	0.325152
2300.00	0.277735
2305.00	0.245822
2310.00	0.177362
2315.00	0.141413
2320.00	0.124788
2325.00	0.108997
2330.00	0.0765727
2335.00	0.0879568
2340.00	0.0659149
2345.00	0.0593234
2350.00	0.0716045
2355.00	0.0528537
2360.00	0.0442568
2365.00	0.0274129
2370.00	0.0304668
2375.00	0.0133461
2380.00	-0.00123466
2385.00	-0.0110458
2390.00	-0.00745757
2395.00	-0.0141628
2400.00	-0.0276484
2405.00	-0.0281951
2410.00	-0.0386217
2415.00	-0.0281365
2420.00	-0.0302901
2425.00	-0.0214659
2430.00	0.0038614
2435.00	-0.0180497
2440.00	-0.0253514
2445.00	-0.0161932
2450.00	0.0135741
2455.00	0.0130446
2460.00	0.0440276
2465.00	0.0272066
2470.00	0.0153792
2475.00	0.0163249
2480.00	-0.017595
2485.00	-0.0489508
2490.00	-0.0589577
2495.00	-0.0787263
2500.00	-0.0741652
2505.00	-0.0741996
2510.00	-0.0758864
2515.00	-0.0823717
2520.00	-0.0973153
2525.00	-0.0966905
2530.00	-0.0986118
2535.00	-0.078816
2540.00	-0.0850084
2545.00	-0.104656
2550.00	-0.13724
2555.00	-0.159943
2560.00	-0.159678
2565.00	-0.143711
2570.00	-0.126028
2575.00	-0.136606
2580.00	-0.116322
2585.00	-0.0939275
2590.00	-0.0704607
2595.00	-0.0692098
2600.00	-0.0747071
2605.00	-0.103663
2610.00	-0.0966085
2615.00	-0.0828082
2620.00	-0.0894293
2625.00	-0.0895931
2630.00	-0.119544
2635.00	-0.115041
2640.00	-0.135824
2645.00	-0.138799
2650.00	-0.143961
2655.00	-0.124597
2660.00	-0.117105
2665.00	-0.13437
2670.00	-0.106859
2675.00	-0.0663696
2680.00	-0.0796018
2685.00	-0.0782647
2690.00	-0.086168
2695.00	-0.071756
2700.00	-0.103491
2705.00	-0.0724448
2710.00	-0.0453311
2715.00	-0.0730854
2720.00	-0.0558423
2725.00	-0.0262494
2730.00	-0.0252803
2735.00	-0.0616627
2740.00	-0.0497013
2745.00	-0.0646004
2750.00	-0.0639355
2755.00	-0.0848621
2760.00	-0.0871384
2765.00	-0.131409
2770.00	-0.0892922
2775.00	-0.141626
2780.00	-0.102627
2785.00	-0.0724953
2790.00	-0.0693852
2795.00	-0.0624467
2800.00	-0.0835222
2805.00	-0.081793
2810.00	-0.0736137
2815.00	-0.0389322
2820.00	-0.00937458
2825.00	0.0147436
2830.00	0.00747407
2835.00	0.0158334
2840.00	0.00183179
2845.00	0.0190342
2850.00	0.0328605
2855.00	0.0510994
2860.00	0.0484731
2865.00	0.0527325
2870.00	0.0615333
2875.00	0.047929
2880.00	0.065489
2885.00	0.0448661
2890.00	0.043691
2895.00	0.0459449
2900.00	0.037211
2905.00	0.0641216
2910.00	0.0734392
2915.00	0.10335
2920.00	0.105433
2925.00	0.0932342
2930.00	0.116198
2935.00	0.0921602
2940.00	0.0961903
2945.00	0.117203
2950.00	0.13777
2955.00	0.133928
2960.00	0.172692
2965.00	0.24649
2970.00	0.344367
2975.00	0.47054
2980.00	0.574161
2985.00	0.769249
2990.00	0.921648
2995.00	1.08861
3000.00	1.25957
3005.00	1.41096
3010.00	1.55631
3015.00	1.66395
3020.00	1.78979
3025.00	1.8716
3030.00	1.96343
3035.00	2.0138
3040.00	2.07486
3045.00	2.14885
3050.00	2.16495
3055.00	2.20924
3060.00	2.2433
3065.00	2.27065
3070.00	2.30023
3075.00	2.27303
3080.00	2.28002
3085.00	2.26727
3090.00	2.25082
3095.00	2.24761
3100.00	2.24969
3105.00	2.24329
3110.00	2.19944
3115.00	2.17653
3120.00	2.13853
3125.00	2.1333
3130.00	2.12694
3135.00	2.10383
3140.00	2.11449
3145.00	2.10174
3150.00	2.04472
3155.00	2.01493
3160.00	1.9964
3165.00	1.93833
3170.00	1.90345
3175.00	1.89855
3180.00	1.83122
3185.00	1.75572
3190.00	1.70268
3195.00	1.61934
3200.00	1.52943
3205.00	1.42037
3210.00	1.32635
3215.00	1.22931
3220.00	1.09562
3225.00	1.01089
3230.00	0.906491
3235.00	0.843162
3240.00	0.782854
3245.00	0.729405
3250.00	0.686269
3255.00	0.650757
3260.00	0.58237
3265.00	0.506747
3270.00	0.465179
3275.00	0.439358
3280.00	0.392111
3285.00	0.350416
3290.00	0.331104
3295.00	0.312068
3300.00	0.309009
3305.00	0.307912
3310.00	0.266358
3315.00	0.232272
3320.00	0.223946
3325.00	0.212314
3330.00	0.197706
3335.00	0.177935
3340.00	0.15683
3345.00	0.161016
3350.00	0.144915
3355.00	0.146981
3360.00	0.157947
3365.00	0.152915
3370.00	0.127689
3375.00	0.133961
3380.00	0.110631
3385.00	0.119437
3390.00	0.113288
3395.00	0.0986478
3400.00	0.0879552
3405.00	0.0948894
3410.00	0.0787774
3415.00	0.0692439
3420.00	0.0631474
3425.00	0.0800134
3430.00	0.0728399
3435.00	0.0498262
3440.00	0.020007
3445.00	0.0163506
3450.00	0.0271338
3455.00	0.0103464
3460.00	0.0324925
3465.00	0.030899
3470.00	0.0443668
3475.00	0.0366185
3480.00	0.0486865
3485.00	0.0405063
3490.00	0.0637758
3495.00	0.0573982
3500.00	0.0533142
3505.00	0.0471549
3510.00	0.0176029
3515.00	0.0125311
3520.00	0.0187289
3525.00	0.0143724
3530.00	0.00300052
3535.00	-0.0246197
3540.00	-0.0610682
3545.00	-0.0872488
3550.00	-0.104188
3555.00	-0.0987368
3560.00	-0.0731333
3565.00	-0.0757546
3570.00	-0.0640397
3575.00	-0.0617752
3580.00	-0.0547698
3585.00	-0.0774408
3590.00	-0.0837708
3595.00	-0.0737379
3600.00	-0.0912006
3605.00	-0.0887036
3610.00	-0.0765217
3615.00	-0.0895666
3620.00	-0.0690196
3625.00	-0.0869541
3630.00	-0.121309
3635.00	-0.138154
3640.00	-0.121027
3645.00	-0.127138
3650.00	-0.1434
3655.00	-0.136511
3660.00	-0.133622
3665.00	-0.123571
3670.00	-0.135223
3675.00	-0.123356
3680.00	-0.120127
3685.00	-0.099008
3690.00	-0.0816562
3695.00	-0.0974992
3700.00	-0.0802983
3705.00	-0.0805473
3710.00	-0.0302706
3715.00	-0.0371781
3720.00	-0.0111074
3725.00	-0.00751304
3730.00	0.00482863
3735.00	-0.0221465
3740.00	-0.00502995
3745.00	0.0418345
3750.00	0.0260607
3755.00	0.00275754
3760.00	-0.000829749
3765.00	-0.00488619
3770.00	-0.0342014
3775.00	-0.0316091
3780.00	-0.0524568
3785.00	-0.0521784
3790.00	-0.0767644
3795.00	-0.0409399
3800.00	-0.0409853
3805.00	-0.0418541
3810.00	-0.021111
3815.00	0.00583657
3820.00	-0.000542266
3825.00	-0.00711111
3830.00	0.0101577
3835.00	0.043913
3840.00	0.0328986
3845.00	0.0478222
3850.00	0.0579419
3855.00	0.0397294
3860.00	0.0349286
3865.00	0.0471655
3870.00	0.0474163
3875.00	0.0360516
3880.00	0.0514877
3885.00	0.0438553
3890.00	0.059339
3895.00	0.0782416
3900.00	0.0952539
3905.00	0.0981468
3910.00	0.0908157
3915.00	0.0651765
3920.00	0.0752165
3925.00	0.0701785
3930.00	0.0615049
3935.00	0.0661169
3940.00	0.0826859
3945.00	0.105877
3950.00	0.115158
3955.00	0.143381
3960.00	0.171265
3965.00	0.226164
3970.00	0.310345
3975.00	0.411772
3980.00	0.506367
3985.00	0.648627
3990.00	0.792391
3995.00	0.977247
4000.00	1.1519
4005.00	1.3306
4010.00	1.44425
4015.00	1.54819
4020.00	1.65995
4025.00	1.77709
4030.00	1.8345
4035.00	1.95323
4040.00	2.04353
4045.00	2.07926
4050.00	2.1404
4055.00	2.16065
4060.00	2.236
4065.00	2.25497
4070.00	2.26211
4075.00	2.28095
4080.00	2.28632
4085.00	2.28204
4090.00	2.27819
4095.00	2.25238
4100.00	2.22418
4105.00	2.18058
4110.00	2.18522
4115.00	2.1952
4120.00	2.15864
4125.00	2.16796
4130.00	2.15482
4135.00	2.16204
4140.00	2.10313
4145.00	2.08655
4150.00	2.02939
4155.00	1.97796
4160.00	1.9623
4165.00	1.90598
4170.00	1.85364
4175.00	1.78832
4180.00	1.72373
4185.00	1.63911
4190.00	1.54309
4195.00	1.41362
4200.00	1.336
4205.00	1.21234
4210.00	1.11346
4215.00	0.979758
4220.00	0.846183
4225.00	0.772327
4230.00	0.687643
4235.00	0.650339
4240.00	0.585305
4245.00	0.522635
4250.00	0.481962
4255.00	0.465225
4260.00	0.398833
4265.00	0.378819
4270.00	0.356667
4275.00	0.333419
4280.00	0.317462
4285.00	0.294823
4290.00	0.273619
4295.00	0.271922
4300.00	0.251353
4305.00	0.265128
4310.00	0.222885
4315.00	0.198941
4320.00	0.180703
4325.00	0.165944
4330.00	0.184121
4335.00	0.197996
4340.00	0.207172
4345.00	0.169897
4350.00	0.186851
4355.00	0.203765
4360.00	0.214848
4365.00	0.206609
4370.00	0.193399
4375.00	0.180682
4380.00	0.16427
4385.00	0.145359
4390.00	0.137446
4395.00	0.14771
4400.00	0.169366
4405.00	0.159053
4410.00	0.11086
4415.00	0.0981182
4420.00	0.125561
4425.00	0.132874
4430.00	0.172571
4435.00	0.147863
4440.00	0.176127
4445.00	0.177555
4450.00	0.173874
4455.00	0.127511
4460.00	0.12635
4465.00	0.105436
4470.00	0.103171
4475.00	0.113551
4480.00	0.107163
4485.00	0.0699548
4490.00	0.0886237
4495.00	0.131918
4500.00	0.144391
4505.00	0.162239
4510.00	0.17913
4515.00	0.151283
4520.00	0.135327
4525.00	0.133384
4530.00	0.115906
4535.00	0.0836187
4540.00	0.0769126
4545.00	0.0725329
4550.00	0.0313364
4555.00	0.019096
4560.00	-0.0101337
4565.00	-0.0364405
4570.00	-0.0683954
4575.00	-0.0863924
4580.00	-0.109213
4585.00	-0.080078
4590.00	-0.0844885
4595.00	-0.023883
4600.00	-0.0488148
4605.00	-0.0695977
4610.00	-0.0642937
4615.00	-0.0777335
4620.00	-0.0956246
4625.00	-0.120833
4630.00	-0.113717
4635.00	-0.120559
4640.00	-0.139135
4645.00	-0.110319
4650.00	-0.0959758
4655.00	-0.0930013
4660.00	-0.100259
4665.00	-0.090233
4670.00	-0.0944558
4675.00	-0.0767314
4680.00	-0.0218689
4685.00	-0.0345839
4690.00	-0.0352649
4695.00	0.00551631
4700.00	0.0289733
4705.00	0.0815441
4710.00	0.0394465
4715.00	0.0247394
4720.00	0.0553808
4725.00	0.0738513
4730.00	0.108688
4735.00	0.0845733
4740.00	0.107576
4745.00	0.101785
4750.00	0.0618029
4755.00	0.0357534
4760.00	0.0694328
4765.00	0.0558665
4770.00	0.0254433
4775.00	0.0378009
4780.00	0.00421701
4785.00	-0.0342873
4790.00	-0.00767786
4795.00	-0.0135331
4800.00	0.0217634
4805.00	0.0311774
4810.00	0.0512404
4815.00	0.0535673
4820.00	0.0498663
4825.00	0.0829623
4830.00	0.0937074
4835.00	0.0859924
4840.00	0.0757374
4845.00	0.0888608
4850.00	0.0692122
4855.00	0.0631189
4860.00	0.0766762
4865.00	0.0408605
4870.00	0.0160774
4875.00	0.0459292
4880.00	0.0562382
4885.00	0.0555817
4890.00	0.0558187
4895.00	0.0502368
4900.00	0.0576314
4905.00	0.0311712
4910.00	0.035505
4915.00	0.0452006
4920.00	0.0522709
4925.00	0.0727082
4930.00	0.0985527
4935.00	0.102771
4940.00	0.114847
4945.00	0.105846
4950.00	0.136656
4955.00	0.140376
4960.00	0.161109
4965.00	0.231098
4970.00	0.315613
4975.00	0.407406
4980.00	0.544661
4985.00	0.69137
4990.00	0.825065
4995.00	1.00169
5000.00	1.17058
5005.00	1.34245
5010.00	1.47065
5015.00	1.61417
5020.00	1.75162
5025.00	1.84883
5030.00	1.909
5035.00	1.97971
5040.00	2.02265
5045.00	2.10518
5050.00	2.15048
5055.00	2.16807
5060.00	2.18638
5065.00	2.20948
5070.00	2.23773
5075.00	2.25818
5080.00	2.27079
5085.00	2.25565
5090.00	2.23623
5095.00	2.23945
5100.00	2.25559
5105.00	2.24611
5110.00	2.21025
5115.00	2.15149
5120.00	2.17146
5125.00	2.13976
5130.00	2.12199
5135.00	2.1118
5140.00	2.09186
5145.00	2.04494
5150.00	2.02589
5155.00	1.99385
5160.00	1.98736
5165.00	1.92853
5170.00	1.8847
5175.00	1.82786
5180.00	1.80237
5185.00	1.74384
5190.00	1.64562
5195.00	1.55888
5200.00	1.48495
5205.00	1.37123
5210.00	1.2548
5215.00	1.16823
5220.00	1.0928
5225.00	0.994284
5230.00	0.907274
5235.00	0.843039
5240.00	0.757907
5245.00	0.698674
5250.00	0.632118
5255.00	0.549865
5260.00	0.455968
5265.00	0.398781
5270.00	0.353107
5275.00	0.319452
5280.00	0.274261
5285.00	0.260081
5290.00	0.23904
5295.00	0.21348
5300.00	0.194616
5305.00	0.169359
5310.00	0.167325
5315.00	0.181224
5320.00	0.164758
5325.00	0.170635
5330.00	0.116317
5335.00	0.107996
5340.00	0.0582863
5345.00	0.0698432
5350.00	0.0562358
5355.00	0.0174969
5360.00	1.74121e-005
5365.00	-0.0422064
5370.00	-0.028879
5375.00	-0.0102613
5380.00	-0.0133746
5385.00	-0.00789774
5390.00	-0.00959162
5395.00	-0.0135998
5400.00	-0.0304532
5405.00	-0.0398261
5410.00	-0.0424666
5415.00	0.00234635
5420.00	0.0393665
5425.00	0.0346019
5430.00	0.0336254
5435.00	0.0385417
5440.00	0.031376
5445.00	0.030722
5450.00	0.0243383
5455.00	0.0260439
5460.00	0.0135049
5465.00	0.02954
5470.00	0.0315533
5475.00	0.0250864
5480.00	0.00436432
5485.00	0.00475577
5490.00	-0.00979382
5495.00	-0.0237163
5500.00	-0.0494927
5505.00	-0.0751751
5510.00	-0.0800759
5515.00	-0.0679289
5520.00	-0.0520293
5525.00	-0.0435148
5530.00	-0.0598604
5535.00	-0.0538744
5540.00	-0.00460911
5545.00	0.0413854
5550.00	0.0140661
5555.00	-0.00307028
5560.00	0.0137944
5565.00	0.000824603
5570.00	0.0222671
5575.00	0.0134173
5580.00	0.0327727
5585.00	0.0121099
5590.00	-0.00897032
5595.00	-0.0188358
5600.00	-0.0426166
5605.00	-0.0540847
5610.00	-0.0453647
5615.00	-0.035033
5620.00	-0.0381528
5625.00	-0.059174
5630.00	-0.0979623
5635.00	-0.10638
5640.00	-0.0891185
5645.00	-0.0677884
5650.00	-0.0535586
5655.00	-0.046547
5660.00	-0.0460317
5665.00	-0.0795112
5670.00	-0.0599697
5675.00	-0.0581121
5680.00	-0.0580961
5685.00	-0.0456634
5690.00	-0.0046702
5695.00	-0.00751472
5700.00	0.0230406
5705.00	0.0422615
5710.00	0.0570766
5715.00	0.0116306
5720.00	-0.0127132
5725.00	0.0191898
5730.00	0.00981986
5735.00	0.0229119
5740.00	-7.63859e-005
5745.00	0.00407067
5750.00	0.0376068
5755.00	0.00983752
5760.00	-0.00190872
5765.00	0.0313975
5770.00	0.0133558
5775.00	0.0103645
5780.00	0.0184348
5785.00	0.0248701
5790.00	0.0265225
5795.00	0.0636087
5800.00	0.0713218
5805.00	0.0766079
5810.00	0.0689471
5815.00	0.0794379
5820.00	0.102954
5825.00	0.0835516
5830.00	0.0743686
5835.00	0.07935
5840.00	0.0821774
5845.00	0.0921731
5850.00	0.0523241
5855.00	0.05951
5860.00	0.108199
5865.00	0.144569
5870.00	0.17399
5875.00	0.186394
5880.00	0.209149
5885.00	0.1783
5890.00	0.175372
5895.00	0.178532
5900.00	0.205384
5905.00	0.207198
5910.00	0.202208
5915.00	0.227521
5920.00	0.254442
5925.00	0.260457
5930.00	0.296503
5935.00	0.333083
5940.00	0.335374
5945.00	0.375518
5950.00	0.376877
5955.00	0.349952
5960.00	0.389466
5965.00	0.454005
5970.00	0.49636
5975.00	0.580841
5980.00	0.713998
5985.00	0.844602
5990.00	1.01265
5995.00	1.18707
6000.00	1.38709
6005.00	1.54891
6010.00	1.68046
6015.00	1.79141
6020.00	1.8772
6025.00	1.9842
6030.00	2.07057
6035.00	2.12596
6040.00	2.18987
6045.00	2.26644
6050.00	2.29147
6055.00	2.30655
6060.00	2.3284
6065.00	2.35055
6070.00	2.36634
6075.00	2.35489
6080.00	2.38019
6085.00	2.37397
6090.00	2.36011
6095.00	2.34183
6100.00	2.3378
6105.00	2.35735
6110.00	2.34597
6115.00	2.33739
6120.00	2.28164
6125.00	2.253
6130.00	2.20238
6135.00	2.15517
6140.00	2.11516
6145.00	2.12469
6150.00	2.06124
6155.00	2.03808
6160.00	1.98164
6165.00	1.94657
6170.00	1.92576
6175.00	1.88138
6180.00	1.79176
6185.00	1.7111
6190.00	1.62195
6195.00	1.53841
6200.00	1.46073
6205.00	1.34943
6210.00	1.27326
6215.00	1.20886
6220.00	1.1186
6225.00	1.06221
6230.00	0.979999
6235.00	0.920081
6240.00	0.852082
6245.00	0.830621
6250.00	0.745075
6255.00	0.675535
6260.00	0.633646
6265.00	0.600085
6270.00	0.582298
6275.00	0.552217
6280.00	0.480437
6285.00	0.453091
6290.00	0.396191
6295.00	0.409557
6300.00	0.400888
6305.00	0.349209
6310.00	0.306009
6315.00	0.268785
6320.00	0.240251
6325.00	0.176488
6330.00	0.167118
6335.00	0.176898
6340.00	0.17411
6345.00	0.155043
6350.00	0.141195
6355.00	0.146945
6360.00	0.138873
6365.00	0.152306
6370.00	0.16274
6375.00	0.157228
6380.00	0.134882
6385.00	0.128017
6390.00	0.139224
6395.00	0.129441
6400.00	0.13885
6405.00	0.143178
6410.00	0.124721
6415.00	0.13129
6420.00	0.0966362
6425.00	0.070415
6430.00	0.0733081
6435.00	0.053559
6440.00	0.0622771
6445.00	0.0775744
6450.00	0.0863746
6455.00	0.0942948
6460.00	0.0707913
6465.00	0.0910323
6470.00	0.124979
6475.00	0.107514
6480.00	0.115804
6485.00	0.149757
6490.00	0.128986
6495.00	0.122711
6500.00	0.112095
6505.00	0.0926069
6510.00	0.10156
6515.00	0.139421
6520.00	0.168529
6525.00	0.19307
6530.00	0.207706
6535.00	0.204321
6540.00	0.173954
6545.00	0.174772
6550.00	0.131631
6555.00	0.12923
6560.00	0.110512
6565.00	0.111051
6570.00	0.0891835
6575.00	0.0628796
6580.00	0.0921907
6585.00	0.140096
6590.00	0.123602
6595.00	0.14353
6600.00	0.117586
6605.00	0.121557
6610.00	0.130927
6615.00	0.145154
6620.00	0.164582
6625.00	0.169649
6630.00	0.142749
6635.00	0.16159
6640.00	0.139635
6645.00	0.146369
6650.00	0.13256
6655.00	0.119304
6660.00	0.156219
6665.00	0.140597
6670.00	0.193596
6675.00	0.217286
6680.00	0.209631
6685.00	0.201914
6690.00	0.209871
6695.00	0.200474
6700.00	0.2301
6705.00	0.195499
6710.00	0.207409
6715.00	0.231374
6720.00	0.24218
6725.00	0.2577
6730.00	0.225307
6735.00	0.216022
6740.00	0.21015
6745.00	0.206521
6750.00	0.194975
6755.00	0.195347
6760.00	0.170017
6765.00	0.195237
6770.00	0.21628
6775.00	0.2228
6780.00	0.20052
6785.00	0.187091
6790.00	0.163415
6795.00	0.17191
6800.00	0.201908
6805.00	0.2198
6810.00	0.238386
6815.00	0.216203
6820.00	0.216108
6825.00	0.194497
6830.00	0.208163
6835.00	0.223773
6840.00	0.233683
6845.00	0.216938
6850.00	0.20849
6855.00	0.188469
6860.00	0.167967
6865.00	0.182629
6870.00	0.195826
6875.00	0.179555
6880.00	0.215412
6885.00	0.221191
6890.00	0.220597
6895.00	0.2093
6900.00	0.194993
6905.00	0.173838
6910.00	0.167216
6915.00	0.17202
6920.00	0.188761
6925.00	0.186442
6930.00	0.21002
6935.00	0.180739
6940.00	0.18419
6945.00	0.210477
6950.00	0.206815
6955.00	0.219249
6960.00	0.259415
6965.00	0.309639
6970.00	0.357324
6975.00	0.488824
6980.00	0.628699
6985.00	0.747135
6990.00	0.886016
6995.00	1.05323
7000.00	1.23022
7005.00	1.37874
7010.00	1.52069
7015.00	1.64513
7020.00	1.77204
7025.00	1.88459
7030.00	1.97347
7035.00	2.04602
7040.00	2.09061
7045.00	2.1771
7050.00	2.24418
7055.00	2.26316
7060.00	2.29266
7065.00	2.33825
7070.00	2.38756
7075.00	2.37896
7080.00	2.40185
7085.00	2.43403
7090.00	2.41499
7095.00	2.39785
7100.00	2.37579
7105.00	2.35429
7110.00	2.35481
7115.00	2.33789
7120.00	2.29783
7125.00	2.2568
7130.00	2.22898
7135.00	2.21802
7140.00	2.18746
7145.00	2.14837
7150.00	2.13885
7155.00	2.10378
7160.00	2.04077
7165.00	1.98985
7170.00	1.96886
7175.00	1.93176
7180.00	1.86193
7185.00	1.75108
7190.00	1.68856
7195.00	1.58345
7200.00	1.49382
7205.00	1.3908
7210.00	1.31795
7215.00	1.2408
7220.00	1.15563
7225.00	1.06904
7230.00	0.978694
7235.00	0.917252
7240.00	0.842084
7245.00	0.771122
7250.00	0.698977
7255.00	0.619145
7260.00	0.562198
7265.00	0.524191
7270.00	0.498264
7275.00	0.521292
7280.00	0.488204
7285.00	0.455113
7290.00	0.438578
7295.00	0.428663
7300.00	0.399871
7305.00	0.364851
7310.00	0.354858
7315.00	0.310266
7320.00	0.305731
7325.00	0.285921
7330.00	0.282993
7335.00	0.24062
7340.00	0.217386
7345.00	0.20227
7350.00	0.227577
7355.00	0.171704
7360.00	0.153705
7365.00	0.134195
7370.00	0.109186
7375.00	0.0990949
7380.00	0.112366
7385.00	0.0928507
7390.00	0.0645243
7395.00	0.0696622
7400.00	0.0494499
7405.00	0.0180126
7410.00	-0.00365786
7415.00	0.00581464
7420.00	0.000265879
7425.00	-0.00472801
7430.00	-0.034059
7435.00	-0.00912814
7440.00	-0.0297403
7445.00	-0.035873
7450.00	-0.0612616
7455.00	-0.0675537
7460.00	-0.0467243
7465.00	-0.0577816
7470.00	-0.069389
7475.00	-0.0616222
7480.00	-0.0496648
7485.00	-0.0538051
7490.00	-0.0368342
7495.00	-0.0107979
7500.00	0.00766742
7505.00	-0.000550273
7510.00	-0.00380678
7515.00	-0.0034261
7520.00	0.0126463
7525.00	-0.0200779
7530.00	-0.0172422
7535.00	-0.0130344
7540.00	0.0189008
7545.00	0.00873185
7550.00	-0.0120105
7555.00	0.0098876
7560.00	0.0155219
7565.00	0.0164534
7570.00	-0.00588905
7575.00	-0.00116073
7580.00	0.00226688
7585.00	0.010319
7590.00	0.00183617
7595.00	0.019866
7600.00	0.00297749
7605.00	-0.00145968
7610.00	-0.00214159
7615.00	0.0568523
7620.00	0.0900776
7625.00	0.0992832
7630.00	0.100117
7635.00	0.0909335
7640.00	0.0950863
7645.00	0.0979959
7650.00	0.104754
7655.00	0.0884834
7660.00	0.125169
7665.00	0.120931
7670.00	0.128707
7675.00	0.15723
7680.00	0.148958
7685.00	0.122472
7690.00	0.108569
7695.00	0.104335
7700.00	0.0483681
7705.00	0.0559495
7710.00	0.0594613
7715.00	0.0559988
7720.00	0.0388085
7725.00	0.0655594
7730.00	0.0515525
7735.00	0.0505367
7740.00	0.0471388
7745.00	0.0664335
7750.00	0.0308142
7755.00	0.0376674
7760.00	0.038868
7765.00	0.04326
7770.00	0.0273436
7775.00	0.0378554
7780.00	0.025791
7785.00	0.0174167
7790.00	0.0330606
7795.00	0.0181642
7800.00	0.000617984
7805.00	0.0096629
7810.00	0.0351889
7815.00	0.024219
7820.00	0.0151741
7825.00	0.011173
7830.00	0.015023
7835.00	0.0242832
7840.00	-0.00546528
7845.00	-0.0115418
7850.00	-0.0136992
7855.00	-0.00156677
7860.00	-0.00554951
7865.00	-0.00251091
7870.00	0.00850267
7875.00	0.0275216
7880.00	0.0471223
7885.00	0.0424101
7890.00	0.0439642
7895.00	0.0851014
7900.00	0.0881816
7905.00	0.0992327
7910.00	0.113318
7915.00	0.142552
7920.00	0.149822
7925.00	0.163816
7930.00	0.128393
7935.00	0.12466
7940.00	0.151105
7945.00	0.188979
7950.00	0.188294
7955.00	0.213343
7960.00	0.209394
7965.00	0.243923
7970.00	0.279138
7975.00	0.355538
7980.00	0.447478
7985.00	0.601422
7990.00	0.79544
7995.00	0.951015
8000.00	1.13243
8005.00	1.3313
8010.00	1.49206
8015.00	1.62682
8020.00	1.74976
8025.00	1.82812
8030.00	1.93506
8035.00	2.02718
8040.00	2.07531
8045.00	2.13849
8050.00	2.19205
8055.00	2.23363
8060.00	2.29009
8065.00	2.30117
8070.00	2.29044
8075.00	2.27085
8080.00	2.28137
8085.00	2.28835
8090.00	2.29298
8095.00	2.2988
8100.00	2.3297
8105.00	2.32109
8110.00	2.30754
8115.00	2.29452
8120.00	2.3035
8125.00	2.27681
8130.00	2.26355
8135.00	2.23175
8140.00	2.21471
8145.00	2.17869
8150.00	2.12971
8155.00	2.08976
8160.00	2.02567
8165.00	1.97046
8170.00	1.92575
8175.00	1.85487
8180.00	1.79522
8185.00	1.7374
8190.00	1.65721
8195.00	1.56931
8200.00	1.48937
8205.00	1.39508
8210.00	1.31269
8215.00	1.20791
8220.00	1.10203
8225.00	0.990995
8230.00	0.939085
8235.00	0.868357
8240.00	0.81712
8245.00	0.742859
8250.00	0.674368
8255.00	0.59203
8260.00	0.563458
8265.00	0.513736
8270.00	0.473952
8275.00	0.453049
8280.00	0.425958
8285.00	0.390813
8290.00	0.356699
8295.00	0.311922
8300.00	0.347789
8305.00	0.338674
8310.00	0.33875
8315.00	0.349581
8320.00	0.369263
8325.00	0.348894
8330.00	0.339669
8335.00	0.383523
8340.00	0.357589
8345.00	0.348323
8350.00	0.339155
8355.00	0.34415
8360.00	0.342022
8365.00	0.281328
8370.00	0.230842
8375.00	0.248324
8380.00	0.215213
8385.00	0.197003
8390.00	0.184754
8395.00	0.158
8400.00	0.151306
8405.00	0.117962
8410.00	0.063944
8415.00	0.0691399
8420.00	0.0779557
8425.00	0.0718159
8430.00	0.0919545
8435.00	0.0852427
8440.00	0.137154
8445.00	0.115988
8450.00	0.106045
8455.00	0.113654
8460.00	0.118846
8465.00	0.121863
8470.00	0.152727
8475.00	0.180504
8480.00	0.220405
8485.00	0.253005
8490.00	0.279861
8495.00	0.293269
8500.00	0.282156
8505.00	0.287056
8510.00	0.280703
8515.00	0.280781
8520.00	0.265121
8525.00	0.243576
8530.00	0.223358
8535.00	0.191087
8540.00	0.164528
8545.00	0.127378
8550.00	0.13037
8555.00	0.118989
8560.00	0.119508
8565.00	0.108385
8570.00	0.0677428
8575.00	0.132166
8580.00	0.156205
8585.00	0.188601
8590.00	0.206168
8595.00	0.24847
8600.00	0.255083
8605.00	0.275108
8610.00	0.234351
8615.00	0.238236
8620.00	0.220208
8625.00	0.241237
8630.00	0.260163
8635.00	0.253188
8640.00	0.271747
8645.00	0.284311
8650.00	0.275749
8655.00	0.286257
8660.00	0.263426
8665.00	0.251985
8670.00	0.246656
8675.00	0.285738
8680.00	0.274549
8685.00	0.23302
8690.00	0.235383
8695.00	0.202738
8700.00	0.188259
8705.00	0.144597
8710.00	0.12517
8715.00	0.13335
8720.00	0.160581
8725.00	0.184261
8730.00	0.180737
8735.00	0.180877
8740.00	0.171068
8745.00	0.168863
8750.00	0.151149
8755.00	0.162526
8760.00	0.156208
8765.00	0.174531
8770.00	0.188537
8775.00	0.211078
8780.00	0.227225
8785.00	0.244241
8790.00	0.26535
8795.00	0.268619
8800.00	0.298053
8805.00	0.305502
8810.00	0.320486
8815.00	0.296716
8820.00	0.329136
8825.00	0.345067
8830.00	0.309733
8835.00	0.296145
8840.00	0.299646
8845.00	0.268025
8850.00	0.272682
8855.00	0.277702
8860.00	0.249931
8865.00	0.256398
8870.00	0.26139
8875.00	0.253464
8880.00	0.257094
8885.00	0.238835
8890.00	0.200878
8895.00	0.210594
8900.00	0.182911
8905.00	0.169587
8910.00	0.168358
8915.00	0.157318
8920.00	0.179669
8925.00	0.206407
8930.00	0.228817
8935.00	0.224976
8940.00	0.232282
8945.00	0.198292
8950.00	0.191709
8955.00	0.201514
8960.00	0.261667
8965.00	0.315805
8970.00	0.376947
8975.00	0.499862
8980.00	0.618764
8985.00	0.743161
8990.00	0.940391
8995.00	1.0674
9000.00	1.21399
9005.00	1.39891
9010.00	1.56368
9015.00	1.68051
9020.00	1.81712
9025.00	1.90778
9030.00	1.98027
9035.00	2.03889
9040.00	2.10241
9045.00	2.14219
9050.00	2.21773
9055.00	2.25011
9060.00	2.2983
9065.00	2.33919
9070.00	2.3495
9075.00	2.35215
9080.00	2.35702
9085.00	2.37051
9090.00	2.42819
9095.00	2.46105
9100.00	2.45089
9105.00	2.43182
9110.00	2.43948
9115.00	2.41079
9120.00	2.37337
9125.00	2.33721
9130.00	2.31956
9135.00	2.26974
9140.00	2.29693
9145.00	2.28497
9150.00	2.21791
9155.00	2.1559
9160.00	2.10423
9165.00	2.07428
9170.00	1.99932
9175.00	1.94675
9180.00	1.86053
9185.00	1.82515
9190.00	1.72625
9195.00	1.63972
9200.00	1.52625
9205.00	1.43075
9210.00	1.3506
9215.00	1.21554
9220.00	1.12958
9225.00	1.06547
9230.00	0.979619
9235.00	0.913944
9240.00	0.854009
9245.00	0.790133
9250.00	0.741752
9255.00	0.711454
9260.00	0.665973
9265.00	0.59772
9270.00	0.565268
9275.00	0.49384
9280.00	0.47012
9285.00	0.476092
9290.00	0.443385
9295.00	0.364275
9300.00	0.346889
9305.00	0.322963
9310.00	0.307224
9315.00	0.307961
9320.00	0.267231
9325.00	0.245475
9330.00	0.244936
9335.00	0.206368
9340.00	0.204773
9345.00	0.201681
9350.00	0.210489
9355.00	0.200202
9360.00	0.1926
9365.00	0.207284
9370.00	0.186555
9375.00	0.21095
9380.00	0.176609
9385.00	0.170538
9390.00	0.155968
9395.00	0.130437
9400.00	0.113253
9405.00	0.126765
9410.00	0.172868
9415.00	0.139851
9420.00	0.131661
9425.00	0.134225
9430.00	0.0852035
9435.00	0.0783389
9440.00	0.0638819
9445.00	0.0815024
9450.00	0.0617618
9455.00	0.0580692
9460.00	0.054746
9465.00	0.0633454
9470.00	0.0570108
9475.00	0.0819414
9480.00	0.0861655
9485.00	0.0593356
9490.00	0.0244261
9495.00	0.0261229
9500.00	-0.0104326
9505.00	-0.0300864
9510.00	0.00189812
9515.00	-0.00325899
9520.00	-0.000449441
9525.00	0.00290704
9530.00	-0.0197365
9535.00	-0.031009
9540.00	-0.0461215
9545.00	-0.015845
9550.00	-0.000186477
9555.00	-0.00596301
9560.00	0.0128467
9565.00	0.0306034
9570.00	0.0325103
9575.00	0.0565794
9580.00	0.0691349
9585.00	0.0787791
9590.00	0.0576551
9595.00	0.0576847
9600.00	0.0403259
9605.00	0.059474
9610.00	0.0526987
9615.00	0.0499125
9620.00	0.0631347
9625.00	0.0617885
9630.00	0.0224943
9635.00	0.00865454
9640.00	-0.00628493
9645.00	0.0349098
9650.00	0.0405256
9655.00	0.0455797
9660.00	0.0426775
9665.00	0.0417213
9670.00	0.0483117
9675.00	0.0318901
9680.00	0.0245617
9685.00	0.0245892
9690.00	0.00143317
9695.00	0.00708504
9700.00	0.0485986
9705.00	0.048706
9710.00	0.0570816
9715.00	0.0497176
9720.00	0.0488853
9725.00	0.0613823
9730.00	0.0668344
9735.00	0.0899548
9740.00	0.102484
9745.00	0.107966
9750.00	0.110415
9755.00	0.0993737
9760.00	0.101027
9765.00	0.124867
9770.00	0.128938
9775.00	0.109421
9780.00	0.102619
9785.00	0.101463
9790.00	0.119465
9795.00	0.0959282
9800.00	0.0879912
9805.00	0.0858151
9810.00	0.102898
9815.00	0.149732
9820.00	0.115718
9825.00	0.131466
9830.00	0.152263
9835.00	0.163529
9840.00	0.171184
9845.00	0.129229
9850.00	0.136176
9855.00	0.145739
9860.00	0.153518
9865.00	0.154724
9870.00	0.150842
9875.00	0.154799
9880.00	0.193959
9885.00	0.21099
9890.00	0.207277
9895.00	0.217181
9900.00	0.24348
9905.00	0.250591
9910.00	0.266099
9915.00	0.25853
9920.00	0.217775
9925.00	0.237392
9930.00	0.236833
9935.00	0.259511
9940.00	0.269987
9945.00	0.274448
9950.00	0.237069
9955.00	0.267174
[truncated: 56 more rows]
