# Supplementary material for: Abnormal developmental trajectory and vulnerability to cardiac arrhythmias in tetralogy of Fallot with DiGeorge syndrome
Source: Commun Biol. 2023 Sep 22;6:969. doi: 10.1038/s42003-023-05344-6 (PMC10516936; doi:10.1038/s42003-023-05344-6)
Supplement: Supplementary file 6 — Supplementary Data 3 [file 42003_2023_5344_MOESM6_ESM.zip › Supplementary Data3_CAS Measurement/Batch44/TOF-DG1_A1_4980/1B-wave.csv]

1B : V(t) = D'(t) / BackgroundImage *100
D'(t) = WaveFiltered Value( Pixel-Filter=(5 x 5) Tcnst-Filter=10)
average	1.00
frm num	2048
position	[51][68]
background	636.44
total pixel	25
time	value1
0.00	0
5.00	0.256426
10.00	0.55006
15.00	0.851411
20.00	1.16222
25.00	1.46206
30.00	1.77277
35.00	2.07378
40.00	2.35663
45.00	2.64199
50.00	2.96795
55.00	3.26257
60.00	3.52081
65.00	3.82048
70.00	4.06253
75.00	4.30237
80.00	4.51132
85.00	4.7729
90.00	5.02969
95.00	5.27086
100.00	5.48414
105.00	5.6805
110.00	5.89367
115.00	6.09055
120.00	6.2602
125.00	6.41415
130.00	6.55081
135.00	6.70712
140.00	6.80945
145.00	6.91224
150.00	6.98778
155.00	7.04132
160.00	7.10521
165.00	7.13883
170.00	7.14394
175.00	7.14163
180.00	7.1163
185.00	7.06585
190.00	7.00662
195.00	6.92502
200.00	6.81199
205.00	6.68199
210.00	6.54298
215.00	6.37891
220.00	6.23627
225.00	6.06265
230.00	5.88125
235.00	5.67462
240.00	5.47169
245.00	5.30099
250.00	5.1109
255.00	4.90903
260.00	4.66639
265.00	4.43606
270.00	4.1898
275.00	3.9688
280.00	3.73407
285.00	3.48071
290.00	3.24011
295.00	2.98398
300.00	2.72957
305.00	2.50941
310.00	2.28989
315.00	2.09296
320.00	1.86858
325.00	1.64589
330.00	1.44171
335.00	1.24852
340.00	1.04636
345.00	0.829223
350.00	0.623115
355.00	0.401166
360.00	0.219638
365.00	0.0141529
370.00	-0.175183
375.00	-0.369468
380.00	-0.573863
385.00	-0.781702
390.00	-0.967501
395.00	-1.16991
400.00	-1.35146
405.00	-1.52742
410.00	-1.68578
415.00	-1.84025
420.00	-2.03709
425.00	-2.20545
430.00	-2.36892
435.00	-2.52798
440.00	-2.66736
445.00	-2.79847
450.00	-2.9548
455.00	-3.09863
460.00	-3.23877
465.00	-3.37119
470.00	-3.50795
475.00	-3.63293
480.00	-3.75106
485.00	-3.88001
490.00	-4.01932
495.00	-4.15287
500.00	-4.27557
505.00	-4.39041
510.00	-4.51701
515.00	-4.62342
520.00	-4.76317
525.00	-4.8789
530.00	-4.99122
535.00	-5.09043
540.00	-5.208
545.00	-5.31129
550.00	-5.41683
555.00	-5.54324
560.00	-5.64758
565.00	-5.72263
570.00	-5.80903
575.00	-5.90062
580.00	-6.02139
585.00	-6.12505
590.00	-6.224
595.00	-6.3074
600.00	-6.37618
605.00	-6.47201
610.00	-6.59221
615.00	-6.6853
620.00	-6.75965
625.00	-6.82468
630.00	-6.89955
635.00	-6.96505
640.00	-7.04976
645.00	-7.14989
650.00	-7.21738
655.00	-7.28377
660.00	-7.38438
665.00	-7.45796
670.00	-7.51476
675.00	-7.58975
680.00	-7.65096
685.00	-7.73937
690.00	-7.8051
695.00	-7.86929
700.00	-7.92454
705.00	-7.98873
710.00	-8.03644
715.00	-8.09321
720.00	-8.14681
725.00	-8.21642
730.00	-8.27782
735.00	-8.33496
740.00	-8.40273
745.00	-8.45178
750.00	-8.51666
755.00	-8.58448
760.00	-8.64427
765.00	-8.70059
770.00	-8.72802
775.00	-8.76088
780.00	-8.78669
785.00	-8.81242
790.00	-8.84439
795.00	-8.92029
800.00	-9.01437
805.00	-9.0651
810.00	-9.09694
815.00	-9.16518
820.00	-9.21404
825.00	-9.24732
830.00	-9.26156
835.00	-9.31711
840.00	-9.39225
845.00	-9.43977
850.00	-9.47562
855.00	-9.51102
860.00	-9.53597
865.00	-9.57351
870.00	-9.6249
875.00	-9.65543
880.00	-9.6848
885.00	-9.7282
890.00	-9.77983
895.00	-9.80555
900.00	-9.82242
905.00	-9.8464
910.00	-9.8397
915.00	-9.84184
920.00	-9.79537
925.00	-9.75355
930.00	-9.57576
935.00	-9.31455
940.00	-8.99777
945.00	-8.67307
950.00	-8.20108
955.00	-7.69208
960.00	-7.11582
965.00	-6.4828
970.00	-5.82132
975.00	-5.16063
980.00	-4.54589
985.00	-3.9612
990.00	-3.37779
995.00	-2.83386
1000.00	-2.30914
1005.00	-1.80294
1010.00	-1.30086
1015.00	-0.836411
1020.00	-0.351789
1025.00	0.0912838
1030.00	0.553528
1035.00	0.974575
1040.00	1.40694
1045.00	1.82561
1050.00	2.22378
1055.00	2.6123
1060.00	2.98082
1065.00	3.34015
1070.00	3.64971
1075.00	3.93963
1080.00	4.25461
1085.00	4.51296
1090.00	4.75615
1095.00	5.03096
1100.00	5.27452
1105.00	5.51069
1110.00	5.73141
1115.00	5.93321
1120.00	6.11859
1125.00	6.28104
1130.00	6.43416
1135.00	6.60967
1140.00	6.72867
1145.00	6.84205
1150.00	6.90324
1155.00	6.93569
1160.00	6.97243
1165.00	6.98727
1170.00	6.97424
1175.00	6.91536
1180.00	6.87244
1185.00	6.80866
1190.00	6.73869
1195.00	6.64052
1200.00	6.51007
1205.00	6.3738
1210.00	6.23356
1215.00	6.10357
1220.00	5.9495
1225.00	5.78821
1230.00	5.6022
1235.00	5.38388
1240.00	5.15597
1245.00	4.95588
1250.00	4.74312
1255.00	4.52146
1260.00	4.27986
1265.00	4.09133
1270.00	3.83744
1275.00	3.64287
1280.00	3.41811
1285.00	3.20514
1290.00	2.96004
1295.00	2.72626
1300.00	2.4882
1305.00	2.24127
1310.00	2.0316
1315.00	1.82529
1320.00	1.60505
1325.00	1.36033
1330.00	1.18596
1335.00	0.999486
1340.00	0.787665
1345.00	0.567487
1350.00	0.3511
1355.00	0.108586
1360.00	-0.0876786
1365.00	-0.308312
1370.00	-0.505625
1375.00	-0.683835
1380.00	-0.905817
1385.00	-1.0924
1390.00	-1.27164
1395.00	-1.44301
1400.00	-1.67581
1405.00	-1.84887
1410.00	-2.03606
1415.00	-2.20075
1420.00	-2.3892
1425.00	-2.55
1430.00	-2.69472
1435.00	-2.84257
1440.00	-3.00643
1445.00	-3.14259
1450.00	-3.29468
1455.00	-3.43658
1460.00	-3.59007
1465.00	-3.72694
1470.00	-3.85893
1475.00	-3.98526
1480.00	-4.11153
1485.00	-4.24088
1490.00	-4.37804
1495.00	-4.48829
1500.00	-4.58059
1505.00	-4.73155
1510.00	-4.86175
1515.00	-4.97642
1520.00	-5.10098
1525.00	-5.2131
1530.00	-5.33474
1535.00	-5.42473
1540.00	-5.53275
1545.00	-5.66014
1550.00	-5.76787
1555.00	-5.88557
1560.00	-5.96511
1565.00	-6.06057
1570.00	-6.15969
1575.00	-6.23255
1580.00	-6.33018
1585.00	-6.40359
1590.00	-6.48286
1595.00	-6.5894
1600.00	-6.6922
1605.00	-6.77089
1610.00	-6.84296
1615.00	-6.92669
1620.00	-6.99827
1625.00	-7.11046
1630.00	-7.19383
1635.00	-7.28898
1640.00	-7.35576
1645.00	-7.45671
1650.00	-7.53877
1655.00	-7.61199
1660.00	-7.70932
1665.00	-7.75418
1670.00	-7.84797
1675.00	-7.91604
1680.00	-7.97542
1685.00	-8.04143
1690.00	-8.11781
1695.00	-8.18718
1700.00	-8.26533
1705.00	-8.31869
1710.00	-8.39563
1715.00	-8.42024
1720.00	-8.45497
1725.00	-8.51074
1730.00	-8.54459
1735.00	-8.58071
1740.00	-8.66538
1745.00	-8.70136
1750.00	-8.78277
1755.00	-8.86106
1760.00	-8.92336
1765.00	-9.00016
1770.00	-9.04478
1775.00	-9.0975
1780.00	-9.14935
1785.00	-9.18596
1790.00	-9.21827
1795.00	-9.27187
1800.00	-9.30817
1805.00	-9.36158
1810.00	-9.41844
1815.00	-9.45894
1820.00	-9.49098
1825.00	-9.5324
1830.00	-9.57784
1835.00	-9.63696
1840.00	-9.66629
1845.00	-9.70651
1850.00	-9.72888
1855.00	-9.77164
1860.00	-9.81201
1865.00	-9.84332
1870.00	-9.87401
1875.00	-9.90603
1880.00	-9.92919
1885.00	-9.98083
1890.00	-10.0072
1895.00	-10.0598
1900.00	-10.0789
1905.00	-10.098
1910.00	-10.1114
1915.00	-10.1291
1920.00	-10.1042
1925.00	-10.0441
1930.00	-9.89063
1935.00	-9.65702
1940.00	-9.33364
1945.00	-8.96529
1950.00	-8.52568
1955.00	-7.98296
1960.00	-7.41344
1965.00	-6.767
1970.00	-6.10538
1975.00	-5.45399
1980.00	-4.83757
1985.00	-4.2036
1990.00	-3.61732
1995.00	-3.06578
2000.00	-2.521
2005.00	-1.96408
2010.00	-1.41446
2015.00	-0.907857
2020.00	-0.422376
2025.00	0.0434681
2030.00	0.504208
2035.00	0.922646
2040.00	1.36586
2045.00	1.76601
2050.00	2.13243
2055.00	2.49175
2060.00	2.85473
2065.00	3.20718
2070.00	3.53695
2075.00	3.83689
2080.00	4.14329
2085.00	4.44356
2090.00	4.70878
2095.00	4.96947
2100.00	5.19152
2105.00	5.40645
2110.00	5.62126
2115.00	5.81207
2120.00	6.00454
2125.00	6.16206
2130.00	6.2925
2135.00	6.42876
2140.00	6.49671
2145.00	6.59558
2150.00	6.68456
2155.00	6.7659
2160.00	6.7838
2165.00	6.78734
2170.00	6.77041
2175.00	6.72061
2180.00	6.6651
2185.00	6.61138
2190.00	6.52845
2195.00	6.42806
2200.00	6.31382
2205.00	6.1714
2210.00	6.01684
2215.00	5.8507
2220.00	5.69301
2225.00	5.49012
2230.00	5.29684
2235.00	5.12351
2240.00	4.94175
2245.00	4.74297
2250.00	4.52572
2255.00	4.30695
2260.00	4.08995
2265.00	3.84625
2270.00	3.62943
2275.00	3.3991
2280.00	3.15975
2285.00	2.92862
2290.00	2.66593
2295.00	2.43202
2300.00	2.20955
2305.00	1.98357
2310.00	1.77013
2315.00	1.58432
2320.00	1.38378
2325.00	1.15867
2330.00	0.944754
2335.00	0.741549
2340.00	0.493929
2345.00	0.261644
2350.00	0.0670426
2355.00	-0.135124
2360.00	-0.3397
2365.00	-0.51879
2370.00	-0.742192
2375.00	-0.930684
2380.00	-1.11918
2385.00	-1.29134
2390.00	-1.48337
2395.00	-1.68259
2400.00	-1.87949
2405.00	-2.05544
2410.00	-2.23831
2415.00	-2.42803
2420.00	-2.56546
2425.00	-2.7231
2430.00	-2.88445
2435.00	-3.04789
2440.00	-3.22516
2445.00	-3.39099
2450.00	-3.53206
2455.00	-3.67096
2460.00	-3.79598
2465.00	-3.92044
2470.00	-4.04125
2475.00	-4.1858
2480.00	-4.33978
2485.00	-4.4683
2490.00	-4.60849
2495.00	-4.7466
2500.00	-4.83381
2505.00	-4.94876
2510.00	-5.06918
2515.00	-5.18385
2520.00	-5.29773
2525.00	-5.41091
2530.00	-5.51968
2535.00	-5.65215
2540.00	-5.76068
2545.00	-5.89921
2550.00	-6.02452
2555.00	-6.13981
2560.00	-6.20837
2565.00	-6.28642
2570.00	-6.36735
2575.00	-6.46533
2580.00	-6.56671
2585.00	-6.64726
2590.00	-6.73422
2595.00	-6.81436
2600.00	-6.87204
2605.00	-6.94469
2610.00	-7.0283
2615.00	-7.09286
2620.00	-7.1937
2625.00	-7.30144
2630.00	-7.39588
2635.00	-7.46077
2640.00	-7.53362
2645.00	-7.59165
2650.00	-7.67341
2655.00	-7.75265
2660.00	-7.84157
2665.00	-7.92097
2670.00	-7.99179
2675.00	-8.06811
2680.00	-8.12799
2685.00	-8.19949
2690.00	-8.27075
2695.00	-8.37008
2700.00	-8.42553
2705.00	-8.49116
2710.00	-8.55273
2715.00	-8.57295
2720.00	-8.62698
2725.00	-8.68691
2730.00	-8.72765
2735.00	-8.79386
2740.00	-8.84276
2745.00	-8.89683
2750.00	-8.9323
2755.00	-8.93844
2760.00	-8.98986
2765.00	-9.0267
2770.00	-9.06175
2775.00	-9.11466
2780.00	-9.16291
2785.00	-9.23335
2790.00	-9.28482
2795.00	-9.32673
2800.00	-9.39651
2805.00	-9.41154
2810.00	-9.47473
2815.00	-9.51902
2820.00	-9.54129
2825.00	-9.61035
2830.00	-9.63165
2835.00	-9.67785
2840.00	-9.74583
2845.00	-9.79067
2850.00	-9.81028
2855.00	-9.8801
2860.00	-9.93099
2865.00	-9.96988
2870.00	-9.99671
2875.00	-10.0121
2880.00	-10.0491
2885.00	-10.075
2890.00	-10.1082
2895.00	-10.1269
2900.00	-10.1789
2905.00	-10.198
2910.00	-10.2071
2915.00	-10.2108
2920.00	-10.1878
2925.00	-10.135
2930.00	-9.99385
2935.00	-9.765
2940.00	-9.46036
2945.00	-9.063
2950.00	-8.58911
2955.00	-8.0545
2960.00	-7.43131
2965.00	-6.76172
2970.00	-6.10817
2975.00	-5.4741
2980.00	-4.82613
2985.00	-4.20336
2990.00	-3.58505
2995.00	-3.02165
3000.00	-2.50454
3005.00	-1.95555
3010.00	-1.45078
3015.00	-0.99208
3020.00	-0.488121
3025.00	-0.0257581
3030.00	0.433106
3035.00	0.861796
3040.00	1.2627
3045.00	1.64237
3050.00	2.02807
3055.00	2.38525
3060.00	2.77208
3065.00	3.11834
3070.00	3.46894
3075.00	3.765
3080.00	4.04905
3085.00	4.32983
3090.00	4.60265
3095.00	4.85259
3100.00	5.08256
3105.00	5.30901
3110.00	5.499
3115.00	5.69638
3120.00	5.88785
3125.00	6.04257
3130.00	6.19063
3135.00	6.29308
3140.00	6.42614
3145.00	6.53332
3150.00	6.62161
3155.00	6.68725
3160.00	6.72998
3165.00	6.7433
3170.00	6.72261
3175.00	6.6977
3180.00	6.66082
3185.00	6.59307
3190.00	6.50506
3195.00	6.39758
3200.00	6.25119
3205.00	6.10938
3210.00	5.99119
3215.00	5.8119
3220.00	5.61975
3225.00	5.4223
3230.00	5.20501
3235.00	4.99938
3240.00	4.76907
3245.00	4.54042
3250.00	4.30949
3255.00	4.08532
3260.00	3.89047
3265.00	3.66295
3270.00	3.42927
3275.00	3.19507
3280.00	2.99561
3285.00	2.76832
3290.00	2.5424
3295.00	2.32335
3300.00	2.1149
3305.00	1.89461
3310.00	1.67687
3315.00	1.45953
3320.00	1.24444
3325.00	1.01818
3330.00	0.816433
3335.00	0.602177
3340.00	0.393635
3345.00	0.211602
3350.00	-0.0113051
3355.00	-0.225749
3360.00	-0.423148
3365.00	-0.634117
3370.00	-0.833416
3375.00	-1.00336
3380.00	-1.19967
3385.00	-1.37321
3390.00	-1.56145
3395.00	-1.75098
3400.00	-1.94355
3405.00	-2.14389
3410.00	-2.32106
3415.00	-2.48176
3420.00	-2.66096
3425.00	-2.79648
3430.00	-2.96055
3435.00	-3.1013
3440.00	-3.27762
3445.00	-3.39923
3450.00	-3.5332
3455.00	-3.70404
3460.00	-3.86032
3465.00	-4.00097
3470.00	-4.16714
3475.00	-4.29974
3480.00	-4.42158
3485.00	-4.55513
3490.00	-4.66777
3495.00	-4.79807
3500.00	-4.91722
3505.00	-5.05462
3510.00	-5.19965
3515.00	-5.32452
3520.00	-5.44885
3525.00	-5.584
3530.00	-5.71946
3535.00	-5.81623
3540.00	-5.92093
3545.00	-6.02898
3550.00	-6.13754
3555.00	-6.2585
3560.00	-6.36359
3565.00	-6.47765
3570.00	-6.56209
3575.00	-6.66636
3580.00	-6.73946
3585.00	-6.85616
3590.00	-6.93228
3595.00	-7.02719
3600.00	-7.10443
3605.00	-7.16327
3610.00	-7.23759
3615.00	-7.30008
3620.00	-7.37895
3625.00	-7.45998
3630.00	-7.55114
3635.00	-7.63695
3640.00	-7.70916
3645.00	-7.77666
3650.00	-7.86694
3655.00	-7.92369
3660.00	-7.96345
3665.00	-8.0294
3670.00	-8.0743
3675.00	-8.1342
3680.00	-8.16045
3685.00	-8.23812
3690.00	-8.28541
3695.00	-8.33425
3700.00	-8.3958
3705.00	-8.47068
3710.00	-8.54059
3715.00	-8.60099
3720.00	-8.64844
3725.00	-8.69743
3730.00	-8.74655
3735.00	-8.81464
3740.00	-8.88849
3745.00	-8.93924
3750.00	-8.98995
3755.00	-9.05381
3760.00	-9.10248
3765.00	-9.16389
3770.00	-9.22418
3775.00	-9.24765
3780.00	-9.2914
3785.00	-9.31506
3790.00	-9.34012
3795.00	-9.40416
3800.00	-9.46557
3805.00	-9.51204
3810.00	-9.5306
3815.00	-9.56051
3820.00	-9.60377
3825.00	-9.63264
3830.00	-9.6888
3835.00	-9.73683
3840.00	-9.79388
3845.00	-9.83705
3850.00	-9.869
3855.00	-9.91597
3860.00	-9.96391
3865.00	-10.0102
3870.00	-10.0569
3875.00	-10.0763
3880.00	-10.1283
3885.00	-10.1606
3890.00	-10.1841
3895.00	-10.2103
3900.00	-10.2357
3905.00	-10.2529
3910.00	-10.2634
3915.00	-10.2816
3920.00	-10.2402
3925.00	-10.1614
3930.00	-10.0126
3935.00	-9.7913
3940.00	-9.47712
3945.00	-9.10008
3950.00	-8.63002
3955.00	-8.10389
3960.00	-7.50845
3965.00	-6.87388
3970.00	-6.21603
3975.00	-5.5674
3980.00	-4.94844
3985.00	-4.34549
3990.00	-3.73999
3995.00	-3.17242
4000.00	-2.64211
4005.00	-2.09508
4010.00	-1.55435
4015.00	-1.04256
4020.00	-0.562465
4025.00	-0.102095
4030.00	0.321036
4035.00	0.757162
4040.00	1.19304
4045.00	1.6199
4050.00	2.02167
4055.00	2.40841
4060.00	2.76715
4065.00	3.09882
4070.00	3.4212
4075.00	3.74403
4080.00	4.04023
4085.00	4.33196
4090.00	4.59199
4095.00	4.87505
4100.00	5.09523
4105.00	5.32796
4110.00	5.51165
4115.00	5.72159
4120.00	5.89169
4125.00	6.05294
4130.00	6.19619
4135.00	6.305
4140.00	6.41864
4145.00	6.49954
4150.00	6.55727
4155.00	6.59918
4160.00	6.62432
4165.00	6.62432
4170.00	6.58033
4175.00	6.52188
4180.00	6.44288
4185.00	6.34853
4190.00	6.23973
4195.00	6.10347
4200.00	5.9381
4205.00	5.80435
4210.00	5.67391
4215.00	5.5339
4220.00	5.40034
4225.00	5.21101
4230.00	5.02553
4235.00	4.82717
4240.00	4.60402
4245.00	4.40381
4250.00	4.2098
4255.00	4.02074
4260.00	3.81036
4265.00	3.59084
4270.00	3.36311
4275.00	3.13805
4280.00	2.91035
4285.00	2.68845
4290.00	2.44851
4295.00	2.22126
4300.00	1.99285
4305.00	1.76779
4310.00	1.54765
4315.00	1.32061
4320.00	1.1081
4325.00	0.896729
4330.00	0.6845
4335.00	0.467725
4340.00	0.265714
4345.00	0.0650487
4350.00	-0.150745
4355.00	-0.35753
4360.00	-0.561234
4365.00	-0.76028
4370.00	-0.971475
4375.00	-1.17538
4380.00	-1.35889
4385.00	-1.52091
4390.00	-1.69689
4395.00	-1.90681
4400.00	-2.06558
4405.00	-2.26314
4410.00	-2.39318
4415.00	-2.5473
4420.00	-2.71492
4425.00	-2.88464
4430.00	-3.03423
4435.00	-3.23235
4440.00	-3.4006
4445.00	-3.55077
4450.00	-3.70854
4455.00	-3.87442
4460.00	-4.01743
4465.00	-4.16059
4470.00	-4.31395
4475.00	-4.457
4480.00	-4.57318
4485.00	-4.72362
4490.00	-4.8389
4495.00	-4.97722
4500.00	-5.09731
4505.00	-5.21482
4510.00	-5.34194
4515.00	-5.46453
4520.00	-5.58365
4525.00	-5.67892
4530.00	-5.79798
4535.00	-5.91895
4540.00	-6.02909
4545.00	-6.12318
4550.00	-6.20409
4555.00	-6.3184
4560.00	-6.38419
4565.00	-6.47105
4570.00	-6.57626
4575.00	-6.66277
4580.00	-6.77269
4585.00	-6.84647
4590.00	-6.90848
4595.00	-6.96805
4600.00	-7.03361
4605.00	-7.08822
4610.00	-7.1713
4615.00	-7.25362
4620.00	-7.30759
4625.00	-7.39136
4630.00	-7.45607
4635.00	-7.55705
4640.00	-7.66176
4645.00	-7.74405
4650.00	-7.81623
4655.00	-7.85039
4660.00	-7.90377
4665.00	-7.98197
4670.00	-8.04859
4675.00	-8.10162
4680.00	-8.17136
4685.00	-8.24354
4690.00	-8.32297
4695.00	-8.37748
4700.00	-8.41711
4705.00	-8.46786
4710.00	-8.52737
4715.00	-8.61046
4720.00	-8.68399
4725.00	-8.69548
4730.00	-8.75862
4735.00	-8.84248
4740.00	-8.89783
4745.00	-8.97153
4750.00	-9.01964
4755.00	-9.05602
4760.00	-9.1095
4765.00	-9.18026
4770.00	-9.24583
4775.00	-9.28473
4780.00	-9.34991
4785.00	-9.40292
4790.00	-9.44496
4795.00	-9.48029
4800.00	-9.52843
4805.00	-9.5617
4810.00	-9.60484
4815.00	-9.62732
4820.00	-9.67961
4825.00	-9.73107
4830.00	-9.77298
4835.00	-9.79939
4840.00	-9.83196
4845.00	-9.88893
4850.00	-9.91505
4855.00	-9.94297
4860.00	-10.0077
4865.00	-10.0427
4870.00	-10.127
4875.00	-10.1701
4880.00	-10.1908
4885.00	-10.2301
4890.00	-10.2975
4895.00	-10.3268
4900.00	-10.3632
4905.00	-10.3796
4910.00	-10.3805
4915.00	-10.3883
4920.00	-10.3783
4925.00	-10.2971
4930.00	-10.1661
4935.00	-9.92065
4940.00	-9.58411
4945.00	-9.21397
4950.00	-8.74321
4955.00	-8.21204
4960.00	-7.59573
4965.00	-6.95808
4970.00	-6.28993
4975.00	-5.60374
4980.00	-4.94407
4985.00	-4.31139
4990.00	-3.68856
4995.00	-3.10727
5000.00	-2.54138
5005.00	-2.0151
5010.00	-1.48677
5015.00	-0.980479
5020.00	-0.478937
5025.00	-0.0124648
5030.00	0.409874
5035.00	0.842773
5040.00	1.27135
5045.00	1.65769
5050.00	2.04563
5055.00	2.4218
5060.00	2.79303
5065.00	3.13217
5070.00	3.43048
5075.00	3.76683
5080.00	4.08967
5085.00	4.39216
5090.00	4.67948
5095.00	4.95065
5100.00	5.19469
5105.00	5.40616
5110.00	5.59712
5115.00	5.79474
5120.00	5.97072
5125.00	6.12407
5130.00	6.26146
5135.00	6.3782
5140.00	6.46441
5145.00	6.55142
5150.00	6.60962
5155.00	6.64315
5160.00	6.65886
5165.00	6.65918
5170.00	6.63559
5175.00	6.61184
5180.00	6.5471
5185.00	6.46306
5190.00	6.36983
5195.00	6.23313
5200.00	6.09565
5205.00	5.94865
5210.00	5.78682
5215.00	5.61981
5220.00	5.42549
5225.00	5.27136
5230.00	5.10121
5235.00	4.91979
5240.00	4.71692
5245.00	4.52176
5250.00	4.31093
5255.00	4.09604
5260.00	3.8951
5265.00	3.65894
5270.00	3.43006
5275.00	3.20898
5280.00	2.98676
5285.00	2.76287
5290.00	2.54063
5295.00	2.3004
5300.00	2.07916
5305.00	1.8725
5310.00	1.64942
5315.00	1.43232
5320.00	1.23126
5325.00	0.999407
5330.00	0.771882
5335.00	0.559567
5340.00	0.364713
5345.00	0.139692
5350.00	-0.0716246
5355.00	-0.278779
5360.00	-0.465847
5365.00	-0.66249
5370.00	-0.875294
5375.00	-1.06996
5380.00	-1.24139
5385.00	-1.45412
5390.00	-1.64747
5395.00	-1.82211
5400.00	-1.99689
5405.00	-2.18435
5410.00	-2.34427
5415.00	-2.45677
5420.00	-2.64979
5425.00	-2.78767
5430.00	-2.94508
5435.00	-3.11189
5440.00	-3.27333
5445.00	-3.45696
5450.00	-3.62726
5455.00	-3.79624
5460.00	-3.95084
5465.00	-4.11072
5470.00	-4.26027
5475.00	-4.38794
5480.00	-4.52485
5485.00	-4.65184
5490.00	-4.76739
5495.00	-4.86572
5500.00	-5.0001
5505.00	-5.13047
5510.00	-5.24152
5515.00	-5.33644
5520.00	-5.42626
5525.00	-5.52219
5530.00	-5.64309
5535.00	-5.75253
5540.00	-5.85731
5545.00	-5.97801
5550.00	-6.0571
5555.00	-6.15467
5560.00	-6.23181
5565.00	-6.33014
5570.00	-6.42555
5575.00	-6.54159
5580.00	-6.6278
5585.00	-6.69533
5590.00	-6.7668
5595.00	-6.85437
5600.00	-6.93067
5605.00	-6.99808
5610.00	-7.09646
5615.00	-7.21015
5620.00	-7.29612
5625.00	-7.39173
5630.00	-7.51359
5635.00	-7.59436
5640.00	-7.66957
5645.00	-7.74794
5650.00	-7.83733
5655.00	-7.91589
5660.00	-7.98157
5665.00	-8.06205
5670.00	-8.12631
5675.00	-8.18729
5680.00	-8.26543
5685.00	-8.31563
5690.00	-8.38094
5695.00	-8.45605
5700.00	-8.51296
5705.00	-8.57299
5710.00	-8.62512
5715.00	-8.67016
5720.00	-8.73583
5725.00	-8.78739
5730.00	-8.86082
5735.00	-8.90429
5740.00	-8.95095
5745.00	-8.99545
5750.00	-9.02043
5755.00	-9.03913
5760.00	-9.10247
5765.00	-9.15445
5770.00	-9.20312
5775.00	-9.26515
5780.00	-9.29583
5785.00	-9.33979
5790.00	-9.39758
5795.00	-9.4345
5800.00	-9.46899
5805.00	-9.517
5810.00	-9.54387
5815.00	-9.58376
5820.00	-9.64041
5825.00	-9.70584
5830.00	-9.77793
5835.00	-9.81013
5840.00	-9.8674
5845.00	-9.92145
5850.00	-9.97323
5855.00	-9.99533
5860.00	-10.0265
5865.00	-10.0772
5870.00	-10.1166
5875.00	-10.1388
5880.00	-10.1802
5885.00	-10.2369
5890.00	-10.2992
5895.00	-10.3302
5900.00	-10.3606
5905.00	-10.3779
5910.00	-10.4023
5915.00	-10.4192
5920.00	-10.4155
5925.00	-10.3569
5930.00	-10.2093
5935.00	-9.98155
5940.00	-9.67222
5945.00	-9.2807
5950.00	-8.81709
5955.00	-8.3106
5960.00	-7.70517
5965.00	-7.07543
5970.00	-6.42571
5975.00	-5.75297
5980.00	-5.11294
5985.00	-4.50926
5990.00	-3.90121
5995.00	-3.31499
6000.00	-2.74592
6005.00	-2.20799
6010.00	-1.69054
6015.00	-1.17016
6020.00	-0.643363
6025.00	-0.173647
6030.00	0.272981
6035.00	0.720826
6040.00	1.14714
6045.00	1.54339
6050.00	1.94716
6055.00	2.35706
6060.00	2.72282
6065.00	3.07024
6070.00	3.4269
6075.00	3.75042
6080.00	4.08118
6085.00	4.34241
6090.00	4.62025
6095.00	4.881
6100.00	5.14332
6105.00	5.36433
6110.00	5.54438
6115.00	5.72591
6120.00	5.91506
6125.00	6.06832
6130.00	6.22386
6135.00	6.33618
6140.00	6.42533
6145.00	6.53951
6150.00	6.6077
6155.00	6.64142
6160.00	6.65354
6165.00	6.63994
6170.00	6.60444
6175.00	6.575
6180.00	6.52086
6185.00	6.44699
6190.00	6.31326
6195.00	6.19479
6200.00	6.07685
6205.00	5.91665
6210.00	5.75551
6215.00	5.58659
6220.00	5.39812
6225.00	5.22472
6230.00	5.04918
6235.00	4.85536
6240.00	4.66585
6245.00	4.46638
6250.00	4.28371
6255.00	4.08914
6260.00	3.88008
6265.00	3.65548
6270.00	3.42443
6275.00	3.19449
6280.00	2.94795
6285.00	2.72606
6290.00	2.49305
6295.00	2.25631
6300.00	2.04199
6305.00	1.79883
6310.00	1.56678
6315.00	1.33908
6320.00	1.09959
6325.00	0.886554
6330.00	0.6722
6335.00	0.466711
6340.00	0.2736
6345.00	0.105457
6350.00	-0.0791824
6355.00	-0.284324
6360.00	-0.459525
6365.00	-0.658686
6370.00	-0.848615
6375.00	-1.03903
6380.00	-1.24749
6385.00	-1.43699
6390.00	-1.59309
6395.00	-1.74991
6400.00	-1.94699
6405.00	-2.11556
6410.00	-2.28802
6415.00	-2.44951
6420.00	-2.63634
6425.00	-2.79568
6430.00	-2.95543
6435.00	-3.13503
6440.00	-3.29856
6445.00	-3.46898
6450.00	-3.62677
6455.00	-3.76626
6460.00	-3.93391
6465.00	-4.08417
6470.00	-4.21563
6475.00	-4.32955
6480.00	-4.48549
6485.00	-4.60762
6490.00	-4.76215
6495.00	-4.90186
6500.00	-4.99492
6505.00	-5.11073
6510.00	-5.21495
6515.00	-5.30561
6520.00	-5.42366
6525.00	-5.50979
6530.00	-5.64827
6535.00	-5.78045
6540.00	-5.89626
6545.00	-6.02375
6550.00	-6.12403
6555.00	-6.24006
6560.00	-6.33128
6565.00	-6.43601
6570.00	-6.51203
6575.00	-6.6012
6580.00	-6.7003
6585.00	-6.78698
6590.00	-6.85933
6595.00	-6.97536
6600.00	-7.05339
6605.00	-7.1211
6610.00	-7.19398
6615.00	-7.26146
6620.00	-7.33665
6625.00	-7.40997
6630.00	-7.49922
6635.00	-7.58582
6640.00	-7.66063
6645.00	-7.76943
6650.00	-7.8529
6655.00	-7.90162
6660.00	-7.96559
6665.00	-8.07721
6670.00	-8.13052
6675.00	-8.20302
6680.00	-8.25319
6685.00	-8.31279
6690.00	-8.35135
6695.00	-8.38857
6700.00	-8.43778
6705.00	-8.48395
6710.00	-8.53179
6715.00	-8.59999
6720.00	-8.65508
6725.00	-8.71032
6730.00	-8.76506
6735.00	-8.81684
6740.00	-8.86722
6745.00	-8.91318
6750.00	-8.95581
6755.00	-9.00612
6760.00	-9.08407
6765.00	-9.14795
6770.00	-9.20669
6775.00	-9.23694
6780.00	-9.28741
6785.00	-9.34855
6790.00	-9.40798
6795.00	-9.46272
6800.00	-9.55158
6805.00	-9.58756
6810.00	-9.67399
6815.00	-9.73544
6820.00	-9.76561
6825.00	-9.79841
6830.00	-9.84239
6835.00	-9.86626
6840.00	-9.91476
6845.00	-9.94082
6850.00	-9.97433
6855.00	-10.0208
6860.00	-10.0526
6865.00	-10.0988
6870.00	-10.1354
6875.00	-10.184
6880.00	-10.2441
6885.00	-10.2957
6890.00	-10.3352
6895.00	-10.3205
6900.00	-10.3763
6905.00	-10.3896
6910.00	-10.3857
6915.00	-10.3722
6920.00	-10.3331
6925.00	-10.2576
6930.00	-10.1042
6935.00	-9.91772
6940.00	-9.61855
6945.00	-9.24057
6950.00	-8.7904
6955.00	-8.26646
6960.00	-7.69938
6965.00	-7.052
6970.00	-6.39582
6975.00	-5.73173
6980.00	-5.08691
6985.00	-4.47954
6990.00	-3.86001
6995.00	-3.2578
7000.00	-2.67937
7005.00	-2.13552
7010.00	-1.59955
7015.00	-1.10021
7020.00	-0.59612
7025.00	-0.123586
7030.00	0.318664
7035.00	0.761312
7040.00	1.17541
7045.00	1.5946
7050.00	2.02719
7055.00	2.40268
7060.00	2.76074
7065.00	3.09117
7070.00	3.39798
7075.00	3.68039
7080.00	3.9641
7085.00	4.24395
7090.00	4.51467
7095.00	4.80798
7100.00	5.02167
7105.00	5.23787
7110.00	5.44628
7115.00	5.64076
7120.00	5.8246
7125.00	5.98502
7130.00	6.11495
7135.00	6.24256
7140.00	6.36622
7145.00	6.44985
7150.00	6.51318
7155.00	6.53875
7160.00	6.54606
7165.00	6.5212
7170.00	6.50009
7175.00	6.47481
7180.00	6.38418
7185.00	6.27872
7190.00	6.18067
7195.00	6.05157
7200.00	5.92156
7205.00	5.76055
7210.00	5.60245
7215.00	5.43061
7220.00	5.24265
7225.00	5.07914
7230.00	4.90685
7235.00	4.70778
7240.00	4.49532
7245.00	4.28964
7250.00	4.04671
7255.00	3.80796
7260.00	3.58052
7265.00	3.35508
7270.00	3.11008
7275.00	2.90403
7280.00	2.70538
7285.00	2.49204
7290.00	2.29626
7295.00	2.10686
7300.00	1.89114
7305.00	1.67123
7310.00	1.43623
7315.00	1.22347
7320.00	0.983597
7325.00	0.784678
7330.00	0.568569
7335.00	0.362759
7340.00	0.137306
7345.00	-0.0473759
7350.00	-0.245014
7355.00	-0.459341
7360.00	-0.622696
7365.00	-0.826909
7370.00	-1.03647
7375.00	-1.2521
7380.00	-1.43988
7385.00	-1.63088
7390.00	-1.82038
7395.00	-2.01104
7400.00	-2.19206
7405.00	-2.36818
7410.00	-2.55622
7415.00	-2.7041
7420.00	-2.87929
7425.00	-3.05833
7430.00	-3.19056
7435.00	-3.32717
7440.00	-3.45074
7445.00	-3.57955
7450.00	-3.71308
7455.00	-3.83891
7460.00	-3.96284
7465.00	-4.07753
7470.00	-4.2084
7475.00	-4.31738
7480.00	-4.467
7485.00	-4.618
7490.00	-4.76207
7495.00	-4.90367
7500.00	-5.02986
7505.00	-5.15097
7510.00	-5.27191
7515.00	-5.40778
7520.00	-5.51121
7525.00	-5.63447
7530.00	-5.7366
7535.00	-5.85806
7540.00	-5.96737
7545.00	-6.10031
7550.00	-6.20865
7555.00	-6.31182
7560.00	-6.42415
7565.00	-6.51016
7570.00	-6.59637
7575.00	-6.68778
7580.00	-6.78577
7585.00	-6.87396
7590.00	-6.95396
7595.00	-7.01024
7600.00	-7.09861
7605.00	-7.21271
7610.00	-7.29277
7615.00	-7.35351
7620.00	-7.41509
7625.00	-7.49754
7630.00	-7.5818
7635.00	-7.64569
7640.00	-7.6988
7645.00	-7.77236
7650.00	-7.86622
7655.00	-7.92053
7660.00	-7.98386
7665.00	-8.05719
7670.00	-8.12634
7675.00	-8.20554
7680.00	-8.28751
7685.00	-8.37385
7690.00	-8.40127
7695.00	-8.46869
7700.00	-8.50612
7705.00	-8.56557
7710.00	-8.6153
7715.00	-8.71223
7720.00	-8.80575
7725.00	-8.86038
7730.00	-8.902
7735.00	-8.96334
7740.00	-9.01792
7745.00	-9.05322
7750.00	-9.10007
7755.00	-9.16423
7760.00	-9.22826
7765.00	-9.26703
7770.00	-9.33084
7775.00	-9.37947
7780.00	-9.43329
7785.00	-9.48801
7790.00	-9.55234
7795.00	-9.60145
7800.00	-9.62615
7805.00	-9.67228
7810.00	-9.7075
7815.00	-9.74611
7820.00	-9.75887
7825.00	-9.81874
7830.00	-9.83932
7835.00	-9.88109
7840.00	-9.9168
7845.00	-9.95711
7850.00	-10.0173
7855.00	-10.0639
7860.00	-10.1071
7865.00	-10.1447
7870.00	-10.2087
7875.00	-10.2456
7880.00	-10.2612
7885.00	-10.2853
7890.00	-10.3158
7895.00	-10.3633
7900.00	-10.3804
7905.00	-10.3932
7910.00	-10.3815
7915.00	-10.381
7920.00	-10.3541
7925.00	-10.2897
7930.00	-10.1765
7935.00	-9.95198
7940.00	-9.65819
7945.00	-9.28253
7950.00	-8.84387
7955.00	-8.30579
7960.00	-7.70147
7965.00	-7.0765
7970.00	-6.44678
7975.00	-5.78828
7980.00	-5.12272
7985.00	-4.48286
7990.00	-3.86614
7995.00	-3.28909
8000.00	-2.73392
8005.00	-2.19279
8010.00	-1.64921
8015.00	-1.1361
8020.00	-0.643507
8025.00	-0.198288
8030.00	0.286628
8035.00	0.731223
8040.00	1.13576
8045.00	1.54321
8050.00	1.9583
8055.00	2.31241
8060.00	2.65373
8065.00	2.98605
8070.00	3.33731
8075.00	3.65785
8080.00	3.9501
8085.00	4.26592
8090.00	4.54638
8095.00	4.76863
8100.00	5.03277
8105.00	5.2774
8110.00	5.45609
8115.00	5.63891
8120.00	5.81979
8125.00	5.96875
8130.00	6.11098
8135.00	6.2434
8140.00	6.36508
8145.00	6.43123
8150.00	6.48574
8155.00	6.50714
8160.00	6.49749
8165.00	6.46053
8170.00	6.43857
8175.00	6.3679
8180.00	6.28293
8185.00	6.17503
8190.00	6.04587
8195.00	5.91517
8200.00	5.7548
8205.00	5.61613
8210.00	5.4423
8215.00	5.27831
8220.00	5.10118
8225.00	4.91159
8230.00	4.70137
8235.00	4.50086
8240.00	4.2984
8245.00	4.10802
8250.00	3.91342
8255.00	3.67731
8260.00	3.43591
8265.00	3.21865
8270.00	3.02877
8275.00	2.80382
8280.00	2.5844
8285.00	2.36556
8290.00	2.14157
8295.00	1.91862
8300.00	1.6991
8305.00	1.48834
8310.00	1.25529
8315.00	1.0248
8320.00	0.79662
8325.00	0.583717
8330.00	0.362565
8335.00	0.166042
8340.00	-0.0560808
8345.00	-0.283645
8350.00	-0.499137
8355.00	-0.68051
8360.00	-0.88774
8365.00	-1.07865
8370.00	-1.23601
8375.00	-1.421
8380.00	-1.60132
8385.00	-1.7812
8390.00	-1.9475
8395.00	-2.08145
8400.00	-2.24726
8405.00	-2.41472
8410.00	-2.59308
8415.00	-2.7115
8420.00	-2.87715
8425.00	-3.07401
8430.00	-3.24804
8435.00	-3.4122
8440.00	-3.57504
8445.00	-3.71216
8450.00	-3.84814
8455.00	-3.99818
8460.00	-4.12252
8465.00	-4.24009
8470.00	-4.38927
8475.00	-4.51033
8480.00	-4.63438
8485.00	-4.74915
8490.00	-4.85874
8495.00	-4.97999
8500.00	-5.12306
8505.00	-5.25056
8510.00	-5.36594
8515.00	-5.46853
8520.00	-5.58474
8525.00	-5.6887
8530.00	-5.78729
8535.00	-5.89865
8540.00	-6.00202
8545.00	-6.10385
8550.00	-6.19298
8555.00	-6.29331
8560.00	-6.39492
8565.00	-6.49768
8570.00	-6.60462
8575.00	-6.71281
8580.00	-6.79384
8585.00	-6.90196
8590.00	-7.00807
8595.00	-7.10042
8600.00	-7.17537
8605.00	-7.24597
8610.00	-7.34659
8615.00	-7.41075
8620.00	-7.4974
8625.00	-7.55716
8630.00	-7.62666
8635.00	-7.68733
8640.00	-7.76141
8645.00	-7.83374
8650.00	-7.91077
8655.00	-7.99959
8660.00	-8.08833
8665.00	-8.16316
8670.00	-8.20662
8675.00	-8.27968
8680.00	-8.36806
8685.00	-8.43315
8690.00	-8.52064
8695.00	-8.57046
8700.00	-8.60274
8705.00	-8.65316
8710.00	-8.68659
8715.00	-8.73931
8720.00	-8.76412
8725.00	-8.82543
8730.00	-8.88752
8735.00	-8.93585
8740.00	-8.98312
8745.00	-9.04704
8750.00	-9.10645
8755.00	-9.16054
8760.00	-9.235
8765.00	-9.28127
8770.00	-9.34051
8775.00	-9.39257
8780.00	-9.43565
8785.00	-9.49454
8790.00	-9.53811
8795.00	-9.57732
8800.00	-9.62832
8805.00	-9.67737
8810.00	-9.72151
8815.00	-9.77569
8820.00	-9.79492
8825.00	-9.81851
8830.00	-9.86111
8835.00	-9.92081
8840.00	-9.96575
8845.00	-10.0081
8850.00	-10.0279
8855.00	-10.0389
8860.00	-10.0576
8865.00	-10.0763
8870.00	-10.1145
8875.00	-10.1331
8880.00	-10.1644
8885.00	-10.2302
8890.00	-10.2656
8895.00	-10.3056
8900.00	-10.3397
8905.00	-10.3585
8910.00	-10.3647
8915.00	-10.3438
8920.00	-10.315
8925.00	-10.2879
8930.00	-10.1566
8935.00	-9.94414
8940.00	-9.66873
8945.00	-9.31841
8950.00	-8.85417
8955.00	-8.37602
8960.00	-7.8137
8965.00	-7.20014
8970.00	-6.54988
8975.00	-5.88735
8980.00	-5.1968
8985.00	-4.58788
8990.00	-3.96945
8995.00	-3.38458
9000.00	-2.80918
9005.00	-2.2731
9010.00	-1.74411
9015.00	-1.25482
9020.00	-0.73967
9025.00	-0.246496
9030.00	0.2225
9035.00	0.657167
9040.00	1.09488
9045.00	1.49824
9050.00	1.87321
9055.00	2.27605
9060.00	2.62163
9065.00	2.96157
9070.00	3.29391
9075.00	3.61941
9080.00	3.9639
9085.00	4.24566
9090.00	4.50552
9095.00	4.74883
9100.00	5.00174
9105.00	5.21177
9110.00	5.42091
9115.00	5.62735
9120.00	5.83013
9125.00	5.9812
9130.00	6.1159
9135.00	6.20383
9140.00	6.30433
9145.00	6.37216
9150.00	6.43006
9155.00	6.45263
9160.00	6.4566
9165.00	6.44195
9170.00	6.40237
9175.00	6.33721
9180.00	6.25908
9185.00	6.15042
9190.00	6.05137
9195.00	5.92515
9200.00	5.78641
9205.00	5.63829
9210.00	5.45973
9215.00	5.29839
9220.00	5.14
9225.00	4.95659
9230.00	4.75129
9235.00	4.5703
9240.00	4.3609
9245.00	4.16992
9250.00	3.93268
9255.00	3.72607
9260.00	3.53133
9265.00	3.32024
9270.00	3.07809
9275.00	2.85827
9280.00	2.64095
9285.00	2.40011
9290.00	2.15381
9295.00	1.94472
9300.00	1.72385
9305.00	1.49427
9310.00	1.24177
9315.00	1.02332
9320.00	0.844938
9325.00	0.646058
9330.00	0.428727
9335.00	0.218675
9340.00	0.0101438
9345.00	-0.197646
9350.00	-0.402254
9355.00	-0.601486
9360.00	-0.79525
9365.00	-0.989121
9370.00	-1.17303
9375.00	-1.37312
9380.00	-1.56011
9385.00	-1.77931
9390.00	-1.97785
9395.00	-2.16408
9400.00	-2.33671
9405.00	-2.50465
9410.00	-2.68282
9415.00	-2.857
9420.00	-3.00119
9425.00	-3.15736
9430.00	-3.30985
9435.00	-3.43892
9440.00	-3.58589
9445.00	-3.72255
9450.00	-3.86504
9455.00	-4.02218
9460.00	-4.1567
9465.00	-4.3205
9470.00	-4.49684
9475.00	-4.63228
9480.00	-4.79567
9485.00	-4.91694
9490.00	-5.03677
9495.00	-5.14211
9500.00	-5.24382
9505.00	-5.36176
9510.00	-5.44403
9515.00	-5.56583
9520.00	-5.661
9525.00	-5.75985
9530.00	-5.89092
9535.00	-5.98438
9540.00	-6.08231
9545.00	-6.18114
9550.00	-6.2638
9555.00	-6.39601
9560.00	-6.50935
9565.00	-6.60632
9570.00	-6.70806
9575.00	-6.77196
9580.00	-6.88919
9585.00	-6.99783
9590.00	-7.06733
9595.00	-7.16695
9600.00	-7.25536
9605.00	-7.33116
9610.00	-7.44903
9615.00	-7.48597
9620.00	-7.56385
9625.00	-7.64399
9630.00	-7.75509
9635.00	-7.83622
9640.00	-7.90672
9645.00	-7.96326
9650.00	-8.01855
9655.00	-8.07145
9660.00	-8.1486
9665.00	-8.23814
9670.00	-8.30491
9675.00	-8.36625
9680.00	-8.42335
9685.00	-8.47851
9690.00	-8.50552
9695.00	-8.57257
9700.00	-8.62664
9705.00	-8.67278
9710.00	-8.73127
9715.00	-8.78958
9720.00	-8.85776
9725.00	-8.92164
9730.00	-8.97034
9735.00	-9.04747
9740.00	-9.10433
9745.00	-9.15423
9750.00	-9.22681
9755.00	-9.26824
9760.00	-9.3049
9765.00	-9.33601
9770.00	-9.39292
9775.00	-9.44476
9780.00	-9.49143
9785.00	-9.55982
9790.00	-9.63143
9795.00	-9.69273
9800.00	-9.72151
9805.00	-9.7625
9810.00	-9.80944
9815.00	-9.84666
9820.00	-9.88141
9825.00	-9.9504
9830.00	-9.97352
9835.00	-10.0012
9840.00	-10.0557
9845.00	-10.1023
9850.00	-10.1479
9855.00	-10.1991
9860.00	-10.2275
9865.00	-10.27
9870.00	-10.2932
9875.00	-10.3518
9880.00	-10.4058
9885.00	-10.4368
9890.00	-10.4899
9895.00	-10.5464
9900.00	-10.5841
9905.00	-10.6092
9910.00	-10.6092
9915.00	-10.6192
9920.00	-10.6352
9925.00	-10.5785
9930.00	-10.454
9935.00	-10.2395
9940.00	-9.92885
9945.00	-9.58143
9950.00	-9.13111
9955.00	-8.60327
[truncated: 56 more rows]
