# Supplementary material for: Abnormal developmental trajectory and vulnerability to cardiac arrhythmias in tetralogy of Fallot with DiGeorge syndrome
Source: Commun Biol. 2023 Sep 22;6:969. doi: 10.1038/s42003-023-05344-6 (PMC10516936; doi:10.1038/s42003-023-05344-6)
Supplement: Supplementary file 6 — Supplementary Data 3 [file 42003_2023_5344_MOESM6_ESM.zip › Supplementary Data3_CAS Measurement/Batch44/TOF-DG1_A2_5100/1A-wave.csv]

1A : V(t) = D'(t) / BackgroundImage *100
D'(t) = WaveFiltered Value( Pixel-Filter=(5 x 5) Tcnst-Filter=10)
average	1.00
frm num	2048
position	[43][72]
background	475.84
total pixel	25
time	value1
0.00	1.88299
5.00	1.5997
10.00	1.33465
15.00	1.09022
20.00	0.82989
25.00	0.622489
30.00	0.434147
35.00	0.235218
40.00	0.0973721
45.00	-0.042661
50.00	-0.165328
55.00	-0.274888
60.00	-0.352477
65.00	-0.419785
70.00	-0.469434
75.00	-0.504871
80.00	-0.570389
85.00	-0.595731
90.00	-0.62022
95.00	-0.647303
100.00	-0.638894
105.00	-0.675039
110.00	-0.711772
115.00	-0.715409
120.00	-0.719524
125.00	-0.725749
130.00	-0.757411
135.00	-0.775819
140.00	-0.764646
145.00	-0.770562
150.00	-0.79438
155.00	-0.796482
160.00	-0.76559
165.00	-0.789065
170.00	-0.79422
175.00	-0.761873
180.00	-0.766385
185.00	-0.707399
190.00	-0.723243
195.00	-0.672775
200.00	-0.692081
205.00	-0.680035
210.00	-0.67844
215.00	-0.68373
220.00	-0.6742
225.00	-0.639565
230.00	-0.552911
235.00	-0.441299
240.00	-0.324876
245.00	-0.194036
250.00	-0.0788015
255.00	0.0904774
260.00	0.220132
265.00	0.325052
270.00	0.422843
275.00	0.543639
280.00	0.655717
285.00	0.722963
290.00	0.784325
295.00	0.850479
300.00	0.864624
305.00	0.931155
310.00	0.978422
315.00	0.989861
320.00	1.00015
325.00	1.06322
330.00	1.10317
335.00	1.14416
340.00	1.1592
345.00	1.15592
350.00	1.17567
355.00	1.19008
360.00	1.1938
365.00	1.18706
370.00	1.19949
375.00	1.19135
380.00	1.1672
385.00	1.14547
390.00	1.11499
395.00	1.08671
400.00	1.05033
405.00	1.00835
410.00	0.977282
415.00	0.897207
420.00	0.856242
425.00	0.823577
430.00	0.770641
435.00	0.683489
440.00	0.632793
445.00	0.603979
450.00	0.503232
455.00	0.452068
460.00	0.385005
465.00	0.319605
470.00	0.250657
475.00	0.216344
480.00	0.171173
485.00	0.137243
490.00	0.0957783
495.00	0.0441695
500.00	-0.0022784
505.00	-0.0701407
510.00	-0.121129
515.00	-0.131713
520.00	-0.176544
525.00	-0.197559
530.00	-0.22908
535.00	-0.222144
540.00	-0.189002
545.00	-0.18103
550.00	-0.165448
555.00	-0.17076
560.00	-0.150321
565.00	-0.14958
570.00	-0.133781
575.00	-0.122925
580.00	-0.136691
585.00	-0.137313
590.00	-0.142075
595.00	-0.137114
600.00	-0.0906189
605.00	-0.11266
610.00	-0.120728
615.00	-0.157411
620.00	-0.207238
625.00	-0.230227
630.00	-0.254279
635.00	-0.263316
640.00	-0.211766
645.00	-0.227577
650.00	-0.215747
655.00	-0.223594
660.00	-0.228975
665.00	-0.234659
670.00	-0.249021
675.00	-0.257743
680.00	-0.285768
685.00	-0.279048
690.00	-0.285608
695.00	-0.264613
700.00	-0.245717
705.00	-0.238799
710.00	-0.224166
715.00	-0.224446
720.00	-0.245713
725.00	-0.275782
730.00	-0.262494
735.00	-0.237926
740.00	-0.219177
745.00	-0.228362
750.00	-0.226542
755.00	-0.250122
760.00	-0.230994
765.00	-0.24236
770.00	-0.232414
775.00	-0.216738
780.00	-0.222805
785.00	-0.228265
790.00	-0.22057
795.00	-0.217006
800.00	-0.22893
805.00	-0.21024
810.00	-0.239653
815.00	-0.225776
820.00	-0.210764
825.00	-0.182962
830.00	-0.194088
835.00	-0.186448
840.00	-0.194703
845.00	-0.176914
850.00	-0.181078
855.00	-0.195755
860.00	-0.223254
865.00	-0.184116
870.00	-0.168226
875.00	-0.145519
880.00	-0.130127
885.00	-0.104505
890.00	-0.146173
895.00	-0.166861
900.00	-0.191366
905.00	-0.185679
910.00	-0.176358
915.00	-0.167969
920.00	-0.179753
925.00	-0.196243
930.00	-0.210244
935.00	-0.239656
940.00	-0.217372
945.00	-0.241028
950.00	-0.251391
955.00	-0.245586
960.00	-0.210099
965.00	-0.145377
970.00	-0.151855
975.00	-0.157685
980.00	-0.192353
985.00	-0.20254
990.00	-0.210867
995.00	-0.209955
1000.00	-0.218381
1005.00	-0.188137
1010.00	-0.177729
1015.00	-0.176769
1020.00	-0.191035
1025.00	-0.19715
1030.00	-0.227873
1035.00	-0.242073
1040.00	-0.255693
1045.00	-0.254502
1050.00	-0.275286
1055.00	-0.272976
1060.00	-0.287709
1065.00	-0.355609
1070.00	-0.374689
1075.00	-0.35151
1080.00	-0.355868
1085.00	-0.335413
1090.00	-0.295146
1095.00	-0.291691
1100.00	-0.266725
1105.00	-0.26359
1110.00	-0.237231
1115.00	-0.222754
1120.00	-0.216451
1125.00	-0.191443
1130.00	-0.171458
1135.00	-0.1644
1140.00	-0.153004
1145.00	-0.150313
1150.00	-0.180675
1155.00	-0.17942
1160.00	-0.158115
1165.00	-0.146507
1170.00	-0.104116
1175.00	-0.111357
1180.00	-0.0825683
1185.00	-0.0902833
1190.00	-0.0997486
1195.00	-0.130123
1200.00	-0.122995
1205.00	-0.139277
1210.00	-0.161496
1215.00	-0.154593
1220.00	-0.144177
1225.00	-0.121354
1230.00	-0.0629841
1235.00	0.0114044
1240.00	0.107776
1245.00	0.191988
1250.00	0.329144
1255.00	0.455948
1260.00	0.594448
1265.00	0.729186
1270.00	0.814304
1275.00	0.929579
1280.00	1.02996
1285.00	1.085
1290.00	1.16732
1295.00	1.23805
1300.00	1.32104
1305.00	1.34277
1310.00	1.39174
1315.00	1.38034
1320.00	1.38858
1325.00	1.42793
1330.00	1.3961
1335.00	1.40192
1340.00	1.41051
1345.00	1.39556
1350.00	1.40563
1355.00	1.36762
1360.00	1.35947
1365.00	1.3513
1370.00	1.37
1375.00	1.37507
1380.00	1.3771
1385.00	1.36717
1390.00	1.32628
1395.00	1.26679
1400.00	1.23174
1405.00	1.18254
1410.00	1.13994
1415.00	1.09235
1420.00	1.02347
1425.00	0.995936
1430.00	0.949302
1435.00	0.866981
1440.00	0.797936
1445.00	0.745042
1450.00	0.697438
1455.00	0.613403
1460.00	0.569716
1465.00	0.546369
1470.00	0.505182
1475.00	0.514348
1480.00	0.45955
1485.00	0.408552
1490.00	0.346681
1495.00	0.297722
1500.00	0.230122
1505.00	0.243257
1510.00	0.220612
1515.00	0.173332
1520.00	0.136665
1525.00	0.104505
1530.00	0.112548
1535.00	0.0626247
1540.00	0.0992338
1545.00	0.109485
1550.00	0.113668
1555.00	0.0829669
1560.00	0.0250737
1565.00	0.0301319
1570.00	0.0388873
1575.00	0.0123019
1580.00	0.00602799
1585.00	-0.020634
1590.00	-0.0261362
1595.00	-0.0495817
1600.00	-0.0782483
1605.00	-0.101526
1610.00	-0.132564
1615.00	-0.12183
1620.00	-0.0785437
1625.00	-0.075733
1630.00	-0.0664785
1635.00	-0.0430182
1640.00	-0.05721
1645.00	-0.0371985
1650.00	-0.0351599
1655.00	-0.0198752
1660.00	-0.0246127
1665.00	-0.0204702
1670.00	-0.0285106
1675.00	-0.0248189
1680.00	-0.00132153
1685.00	-0.0104362
1690.00	-0.00518947
1695.00	-0.0282079
1700.00	-0.0413588
1705.00	-0.0153669
1710.00	-0.0197145
1715.00	-0.0143806
1720.00	-0.00453633
1725.00	-0.0301419
1730.00	0.00733768
1735.00	-0.0110491
1740.00	-0.0175097
1745.00	-0.0334118
1750.00	-0.0519267
1755.00	-0.0660682
1760.00	-0.0838394
1765.00	-0.0889053
1770.00	-0.0699274
1775.00	-0.0570503
1780.00	-0.0580702
1785.00	-0.0514226
1790.00	-0.075702
1795.00	-0.0706536
1800.00	-0.0282823
1805.00	-0.0708475
1810.00	-0.0646033
1815.00	-0.086724
1820.00	-0.0763704
1825.00	-0.0359492
1830.00	-0.0323543
1835.00	-0.0299595
1840.00	-0.00258559
1845.00	0.0144853
1850.00	0.00631186
1855.00	0.0552772
1860.00	0.0144435
1865.00	0.0180428
1870.00	0.00951361
1875.00	0.0438682
1880.00	0.0689031
1885.00	0.0737814
1890.00	0.0529534
1895.00	0.0518611
1900.00	0.0475156
1905.00	0.0478078
1910.00	0.0220115
1915.00	0.0214916
1920.00	0.0361548
1925.00	0.0359018
1930.00	0.0936768
1935.00	0.0809467
1940.00	0.0787363
1945.00	0.108691
1950.00	0.094459
1955.00	0.13461
1960.00	0.180833
1965.00	0.164431
1970.00	0.140422
1975.00	0.145714
1980.00	0.145433
1985.00	0.124165
1990.00	0.0974578
1995.00	0.0868714
2000.00	0.101722
2005.00	0.115087
2010.00	0.0951719
2015.00	0.0747267
2020.00	0.0647321
2025.00	0.0481715
2030.00	0.0542824
2035.00	0.0883632
2040.00	0.0862519
2045.00	0.0893953
2050.00	0.0829777
2055.00	0.10158
2060.00	0.114118
2065.00	0.137172
2070.00	0.133542
2075.00	0.12355
2080.00	0.139776
2085.00	0.120755
2090.00	0.135579
2095.00	0.113615
2100.00	0.0980506
2105.00	0.131958
2110.00	0.145662
2115.00	0.152111
2120.00	0.178931
2125.00	0.140022
2130.00	0.0898735
2135.00	0.0867705
2140.00	0.137777
2145.00	0.116434
2150.00	0.110675
2155.00	0.113898
2160.00	0.129408
2165.00	0.0979736
2170.00	0.12096
2175.00	0.14417
2180.00	0.139841
2185.00	0.182178
2190.00	0.159757
2195.00	0.150506
2200.00	0.211111
2205.00	0.233713
2210.00	0.244807
2215.00	0.270763
2220.00	0.300849
2225.00	0.358188
2230.00	0.419041
2235.00	0.472127
2240.00	0.550166
2245.00	0.639736
2250.00	0.74893
2255.00	0.863176
2260.00	0.973563
2265.00	1.05106
2270.00	1.14938
2275.00	1.23535
2280.00	1.3413
2285.00	1.43078
2290.00	1.49617
2295.00	1.5214
2300.00	1.53655
2305.00	1.56447
2310.00	1.59296
2315.00	1.64381
2320.00	1.66605
2325.00	1.6869
2330.00	1.74014
2335.00	1.76451
2340.00	1.78644
2345.00	1.75575
2350.00	1.75334
2355.00	1.71167
2360.00	1.67752
2365.00	1.68462
2370.00	1.68932
2375.00	1.66161
2380.00	1.65853
2385.00	1.65744
2390.00	1.62283
2395.00	1.60261
2400.00	1.56592
2405.00	1.49928
2410.00	1.48469
2415.00	1.38666
2420.00	1.29423
2425.00	1.22449
2430.00	1.13903
2435.00	1.08565
2440.00	0.997258
2445.00	0.913504
2450.00	0.826356
2455.00	0.759692
2460.00	0.731638
2465.00	0.701346
2470.00	0.648024
2475.00	0.598353
2480.00	0.567939
2485.00	0.524595
2490.00	0.500717
2495.00	0.490995
2500.00	0.472998
2505.00	0.438307
2510.00	0.405405
2515.00	0.388402
2520.00	0.379824
2525.00	0.3948
2530.00	0.391467
2535.00	0.417048
2540.00	0.423258
2545.00	0.396064
2550.00	0.392604
2555.00	0.390331
2560.00	0.394169
2565.00	0.389218
2570.00	0.354499
2575.00	0.324933
2580.00	0.295803
2585.00	0.307413
2590.00	0.289281
2595.00	0.244381
2600.00	0.240958
2605.00	0.256371
2610.00	0.268562
2615.00	0.264403
2620.00	0.284196
2625.00	0.25998
2630.00	0.260882
2635.00	0.248243
2640.00	0.249478
2645.00	0.277489
2650.00	0.316149
2655.00	0.324884
2660.00	0.310889
2665.00	0.335281
2670.00	0.341262
2675.00	0.329833
2680.00	0.323749
2685.00	0.267837
2690.00	0.233488
2695.00	0.216023
2700.00	0.200305
2705.00	0.208015
2710.00	0.191417
2715.00	0.19329
2720.00	0.182368
2725.00	0.148159
2730.00	0.162765
2735.00	0.157416
2740.00	0.123181
2745.00	0.102457
2750.00	0.0922112
2755.00	0.0905556
2760.00	0.0747751
2765.00	0.0874724
2770.00	0.0535066
2775.00	0.0254592
2780.00	0.0086228
2785.00	-0.0107331
2790.00	0.0306899
2795.00	0.0402302
2800.00	-0.0033019
2805.00	0.019725
2810.00	0.0345649
2815.00	0.00168673
2820.00	-0.00436628
2825.00	-0.00140779
2830.00	-0.0214419
2835.00	-0.0588068
2840.00	-0.0462011
2845.00	-0.0474654
2850.00	-0.0435594
2855.00	-0.00810059
2860.00	0.00279689
2865.00	0.00419844
2870.00	-0.00546821
2875.00	-0.0259369
2880.00	-0.0687366
2885.00	-0.0442099
2890.00	-0.0742543
2895.00	-0.0315229
2900.00	-0.0367768
2905.00	-0.0574771
2910.00	-0.0693823
2915.00	-0.075894
2920.00	-0.0725077
2925.00	-0.0534883
2930.00	-0.0632706
2935.00	-0.0695528
2940.00	-0.0794099
2945.00	-0.0445691
2950.00	-0.0594464
2955.00	-0.0577049
2960.00	-0.0401657
2965.00	-0.0361491
2970.00	-0.0132
2975.00	-0.0345767
2980.00	-0.0218722
2985.00	-0.00707572
2990.00	0.00203804
2995.00	0.0522714
3000.00	0.0537692
3005.00	0.0778139
3010.00	0.0498577
3015.00	0.0734529
3020.00	0.125792
3025.00	0.134228
3030.00	0.156952
3035.00	0.18665
3040.00	0.203291
3045.00	0.187165
3050.00	0.199551
3055.00	0.15774
3060.00	0.157938
3065.00	0.160638
3070.00	0.179039
3075.00	0.183832
3080.00	0.241105
3085.00	0.251459
3090.00	0.279273
3095.00	0.287492
3100.00	0.280599
3105.00	0.292889
3110.00	0.303109
3115.00	0.283726
3120.00	0.277209
3125.00	0.258735
3130.00	0.278255
3135.00	0.288258
3140.00	0.276244
3145.00	0.243576
3150.00	0.236871
3155.00	0.19385
3160.00	0.213133
3165.00	0.24646
3170.00	0.251236
3175.00	0.244606
3180.00	0.254611
3185.00	0.251006
3190.00	0.223383
3195.00	0.227104
3200.00	0.184219
3205.00	0.201944
3210.00	0.201083
3215.00	0.194425
3220.00	0.211129
3225.00	0.238772
3230.00	0.282144
3235.00	0.357326
3240.00	0.474586
3245.00	0.600295
3250.00	0.710911
3255.00	0.823075
3260.00	0.908891
3265.00	0.979401
3270.00	1.09077
3275.00	1.21287
3280.00	1.3093
3285.00	1.41543
3290.00	1.51682
3295.00	1.57109
3300.00	1.5964
3305.00	1.65027
3310.00	1.67102
3315.00	1.70819
3320.00	1.72903
3325.00	1.76208
3330.00	1.78594
3335.00	1.78135
3340.00	1.80076
3345.00	1.79722
3350.00	1.78562
3355.00	1.79536
3360.00	1.76545
3365.00	1.75703
3370.00	1.71499
3375.00	1.67042
3380.00	1.63199
3385.00	1.61506
3390.00	1.60066
3395.00	1.53727
3400.00	1.48862
3405.00	1.44904
3410.00	1.41341
3415.00	1.3679
3420.00	1.31013
3425.00	1.2388
3430.00	1.18553
3435.00	1.13927
3440.00	1.08923
3445.00	1.01141
3450.00	0.938012
3455.00	0.879516
3460.00	0.827711
3465.00	0.794537
3470.00	0.758795
3475.00	0.75689
3480.00	0.677839
3485.00	0.623505
3490.00	0.59562
3495.00	0.577248
3500.00	0.55567
3505.00	0.558105
3510.00	0.514064
3515.00	0.512254
3520.00	0.485406
3525.00	0.48394
3530.00	0.461605
3535.00	0.42301
3540.00	0.390797
3545.00	0.376095
3550.00	0.35782
3555.00	0.332125
3560.00	0.327494
3565.00	0.325847
3570.00	0.326887
3575.00	0.325301
3580.00	0.323874
3585.00	0.35033
3590.00	0.338834
3595.00	0.352026
3600.00	0.349607
3605.00	0.365924
3610.00	0.339419
3615.00	0.294549
3620.00	0.268457
3625.00	0.238249
3630.00	0.197611
3635.00	0.17701
3640.00	0.18789
3645.00	0.178348
3650.00	0.180688
3655.00	0.1912
3660.00	0.193936
3665.00	0.176224
3670.00	0.163645
3675.00	0.143077
3680.00	0.169119
3685.00	0.161454
3690.00	0.183977
3695.00	0.176508
3700.00	0.174829
3705.00	0.173317
3710.00	0.201379
3715.00	0.20646
3720.00	0.187495
3725.00	0.164542
3730.00	0.1918
3735.00	0.177664
3740.00	0.169144
3745.00	0.201827
3750.00	0.224515
3755.00	0.207948
3760.00	0.193878
3765.00	0.189622
3770.00	0.166456
3775.00	0.176711
3780.00	0.171649
3785.00	0.157006
3790.00	0.179974
3795.00	0.225023
3800.00	0.237826
3805.00	0.224972
3810.00	0.188184
3815.00	0.209715
3820.00	0.213962
3825.00	0.193407
3830.00	0.150529
3835.00	0.166579
3840.00	0.191111
3845.00	0.165275
3850.00	0.15211
3855.00	0.168843
3860.00	0.174655
3865.00	0.207627
3870.00	0.169211
3875.00	0.154812
3880.00	0.162027
3885.00	0.144984
3890.00	0.148979
3895.00	0.1055
3900.00	0.109241
3905.00	0.0999979
3910.00	0.100085
3915.00	0.115296
3920.00	0.0903161
3925.00	0.060269
3930.00	0.0660107
3935.00	0.0224224
3940.00	0.00925215
3945.00	-0.0143698
3950.00	-0.0230202
3955.00	-0.0249213
3960.00	0.00531126
3965.00	-0.0128729
3970.00	0.0178361
3975.00	0.0463148
3980.00	0.0610175
3985.00	0.0397846
3990.00	0.0458936
3995.00	0.015245
4000.00	-0.0148605
4005.00	-0.00160579
4010.00	0.0338608
4015.00	0.0582151
4020.00	0.0557561
4025.00	0.0543836
4030.00	0.0834106
4035.00	0.0977662
4040.00	0.0812647
4045.00	0.0706163
4050.00	0.0677578
4055.00	0.0819975
4060.00	0.0939726
4065.00	0.0425444
4070.00	0.0450149
4075.00	0.0775006
4080.00	0.0865629
4085.00	0.0972409
4090.00	0.0925605
4095.00	0.106842
4100.00	0.0978388
4105.00	0.119158
4110.00	0.105561
4115.00	0.112658
4120.00	0.150988
4125.00	0.14934
4130.00	0.145334
4135.00	0.1039
4140.00	0.107801
4145.00	0.107108
4150.00	0.111529
4155.00	0.108782
4160.00	0.0844538
4165.00	0.094502
4170.00	0.0800081
4175.00	0.0787323
4180.00	0.105324
4185.00	0.109923
4190.00	0.0997714
4195.00	0.103244
4200.00	0.139994
4205.00	0.123473
4210.00	0.127098
4215.00	0.120272
4220.00	0.145232
4225.00	0.180305
4230.00	0.230365
4235.00	0.305681
4240.00	0.404568
4245.00	0.486842
4250.00	0.587788
4255.00	0.700495
4260.00	0.816222
4265.00	0.906086
4270.00	1.02059
4275.00	1.10178
4280.00	1.17066
4285.00	1.24189
4290.00	1.30768
4295.00	1.38875
4300.00	1.45751
4305.00	1.49165
4310.00	1.5333
4315.00	1.56239
4320.00	1.59529
4325.00	1.60472
4330.00	1.64516
4335.00	1.67146
4340.00	1.66992
4345.00	1.65256
4350.00	1.63861
4355.00	1.6454
4360.00	1.66327
4365.00	1.63481
4370.00	1.61675
4375.00	1.61227
4380.00	1.60152
4385.00	1.55821
4390.00	1.52932
4395.00	1.51509
4400.00	1.49052
4405.00	1.45999
4410.00	1.41487
4415.00	1.37762
4420.00	1.30879
4425.00	1.20901
4430.00	1.15536
4435.00	1.06084
4440.00	1.01696
4445.00	0.937121
4450.00	0.889643
4455.00	0.829259
4460.00	0.801814
4465.00	0.746011
4470.00	0.709237
4475.00	0.655967
4480.00	0.622314
4485.00	0.562604
4490.00	0.505503
4495.00	0.464199
4500.00	0.453086
4505.00	0.411139
4510.00	0.380113
4515.00	0.363117
4520.00	0.331008
4525.00	0.297908
4530.00	0.314351
4535.00	0.324106
4540.00	0.31103
4545.00	0.280767
4550.00	0.273706
4555.00	0.261467
4560.00	0.260539
4565.00	0.271472
4570.00	0.290559
4575.00	0.28504
4580.00	0.315379
4585.00	0.314104
4590.00	0.279331
4595.00	0.248876
4600.00	0.218945
4605.00	0.199572
4610.00	0.203993
4615.00	0.180231
4620.00	0.195833
4625.00	0.196424
4630.00	0.186869
4635.00	0.169864
4640.00	0.166327
4645.00	0.182479
4650.00	0.177681
4655.00	0.144781
4660.00	0.128622
4665.00	0.120804
4670.00	0.135623
4675.00	0.18847
4680.00	0.205769
4685.00	0.212092
4690.00	0.216101
4695.00	0.199535
4700.00	0.216569
4705.00	0.185665
4710.00	0.183911
4715.00	0.16636
4720.00	0.196799
4725.00	0.210744
4730.00	0.211526
4735.00	0.165995
4740.00	0.160324
4745.00	0.124116
4750.00	0.135242
4755.00	0.115834
4760.00	0.108453
4765.00	0.129551
4770.00	0.156105
4775.00	0.124523
4780.00	0.149058
4785.00	0.141718
4790.00	0.116618
4795.00	0.132697
4800.00	0.112702
4805.00	0.108997
4810.00	0.102301
4815.00	0.0744176
4820.00	0.0627728
4825.00	0.0472487
4830.00	0.0366395
4835.00	0.0102788
4840.00	0.0109322
4845.00	0.0401012
4850.00	0.02096
4855.00	0.0180234
4860.00	0.0271491
4865.00	0.0244342
4870.00	0.0068596
4875.00	-0.00811688
4880.00	0.00446347
4885.00	-0.00186721
4890.00	0.00336323
4895.00	-0.00537928
4900.00	-0.00568197
4905.00	0.00833613
4910.00	0.010865
4915.00	0.0198659
4920.00	0.0422573
4925.00	0.0506408
4930.00	0.0691141
4935.00	0.0731307
4940.00	0.0986018
4945.00	0.0542762
4950.00	0.0429643
4955.00	0.0344647
4960.00	0.0595993
4965.00	0.0696111
4970.00	0.0735781
4975.00	0.0872357
4980.00	0.114659
4985.00	0.133455
4990.00	0.143647
4995.00	0.150298
5000.00	0.122659
5005.00	0.170077
5010.00	0.185013
5015.00	0.192571
5020.00	0.178357
5025.00	0.156318
5030.00	0.18608
5035.00	0.166631
5040.00	0.183593
5045.00	0.178684
5050.00	0.179309
5055.00	0.176509
5060.00	0.170627
5065.00	0.17458
5070.00	0.199993
5075.00	0.191763
5080.00	0.228908
5085.00	0.229554
5090.00	0.204918
5095.00	0.199557
5100.00	0.196414
5105.00	0.232253
5110.00	0.271234
5115.00	0.278576
5120.00	0.292749
5125.00	0.288693
5130.00	0.274955
5135.00	0.288649
5140.00	0.290047
5145.00	0.324088
5150.00	0.295042
5155.00	0.252929
5160.00	0.255376
5165.00	0.247492
5170.00	0.245439
5175.00	0.230983
5180.00	0.247393
5185.00	0.279816
5190.00	0.24511
5195.00	0.23657
5200.00	0.236451
5205.00	0.225415
5210.00	0.247426
5215.00	0.268918
5220.00	0.278172
5225.00	0.310039
5230.00	0.379069
5235.00	0.447921
5240.00	0.502322
5245.00	0.60256
5250.00	0.709587
5255.00	0.819362
5260.00	0.949261
5265.00	1.06365
5270.00	1.16828
5275.00	1.24563
5280.00	1.31946
5285.00	1.38674
5290.00	1.46326
5295.00	1.52289
5300.00	1.58159
5305.00	1.61005
5310.00	1.64996
5315.00	1.68671
5320.00	1.71558
5325.00	1.70374
5330.00	1.69897
5335.00	1.72073
5340.00	1.72603
5345.00	1.71567
5350.00	1.69625
5355.00	1.70652
5360.00	1.68382
5365.00	1.66422
5370.00	1.68694
5375.00	1.67376
5380.00	1.65265
5385.00	1.62861
5390.00	1.60193
5395.00	1.56867
5400.00	1.54294
5405.00	1.51894
5410.00	1.47549
5415.00	1.44731
5420.00	1.40681
5425.00	1.33002
5430.00	1.28528
5435.00	1.1887
5440.00	1.10009
5445.00	1.04052
5450.00	0.975134
5455.00	0.910405
5460.00	0.82693
5465.00	0.772818
5470.00	0.74177
5475.00	0.714668
5480.00	0.68187
5485.00	0.648989
5490.00	0.635368
5495.00	0.600412
5500.00	0.550458
5505.00	0.512225
5510.00	0.478655
5515.00	0.487952
5520.00	0.496319
5525.00	0.443324
5530.00	0.449429
5535.00	0.422139
5540.00	0.389172
5545.00	0.337645
5550.00	0.287909
5555.00	0.254915
5560.00	0.23783
5565.00	0.240106
5570.00	0.234589
5575.00	0.230464
5580.00	0.258696
5585.00	0.274857
5590.00	0.281837
5595.00	0.283075
5600.00	0.301842
5605.00	0.289311
5610.00	0.272989
5615.00	0.268387
5620.00	0.267607
5625.00	0.270268
5630.00	0.284432
5635.00	0.292976
5640.00	0.28049
5645.00	0.248238
5650.00	0.277214
5655.00	0.267986
5660.00	0.258841
5665.00	0.261538
5670.00	0.252196
5675.00	0.232861
5680.00	0.225547
5685.00	0.217282
5690.00	0.238426
5695.00	0.215424
5700.00	0.253565
5705.00	0.273602
5710.00	0.282389
5715.00	0.275165
5720.00	0.240924
5725.00	0.273153
5730.00	0.2761
5735.00	0.324146
5740.00	0.291731
5745.00	0.318039
5750.00	0.301366
5755.00	0.286361
5760.00	0.272856
5765.00	0.301051
5770.00	0.306252
5775.00	0.278989
5780.00	0.219987
5785.00	0.201351
5790.00	0.198028
5795.00	0.216053
5800.00	0.220507
5805.00	0.186688
5810.00	0.197441
5815.00	0.192828
5820.00	0.195401
5825.00	0.206964
5830.00	0.166933
5835.00	0.173777
5840.00	0.140428
5845.00	0.141516
5850.00	0.153424
5855.00	0.134719
5860.00	0.131334
5865.00	0.124926
5870.00	0.127564
5875.00	0.122374
5880.00	0.121905
5885.00	0.124005
5890.00	0.102358
5895.00	0.0887593
5900.00	0.152177
5905.00	0.157134
5910.00	0.127971
5915.00	0.122739
5920.00	0.123074
5925.00	0.120854
5930.00	0.140712
5935.00	0.140091
5940.00	0.182403
5945.00	0.157438
5950.00	0.16271
5955.00	0.16157
5960.00	0.173153
5965.00	0.166766
5970.00	0.183714
5975.00	0.18804
5980.00	0.183526
5985.00	0.181145
5990.00	0.149581
5995.00	0.157319
6000.00	0.182778
6005.00	0.190559
6010.00	0.219419
6015.00	0.257161
6020.00	0.264229
6025.00	0.283199
6030.00	0.279257
6035.00	0.26226
6040.00	0.262933
6045.00	0.267743
6050.00	0.246012
6055.00	0.24747
6060.00	0.283248
6065.00	0.280982
6070.00	0.278103
6075.00	0.26038
6080.00	0.267126
6085.00	0.291691
6090.00	0.266725
6095.00	0.216515
6100.00	0.221763
6105.00	0.239096
6110.00	0.228636
6115.00	0.275544
6120.00	0.282455
6125.00	0.258413
6130.00	0.258631
6135.00	0.271436
6140.00	0.288845
6145.00	0.278454
6150.00	0.274987
6155.00	0.297085
6160.00	0.288392
6165.00	0.307468
6170.00	0.333042
6175.00	0.345132
6180.00	0.347606
6185.00	0.364123
6190.00	0.384873
6195.00	0.407751
6200.00	0.429181
6205.00	0.441744
6210.00	0.426151
6215.00	0.460872
6220.00	0.499688
6225.00	0.485866
6230.00	0.542356
6235.00	0.608329
6240.00	0.664342
6245.00	0.741654
6250.00	0.827206
6255.00	0.896637
6260.00	1.002
6265.00	1.09262
6270.00	1.20612
6275.00	1.29987
6280.00	1.40693
6285.00	1.43941
6290.00	1.51151
6295.00	1.57219
6300.00	1.6411
6305.00	1.65772
6310.00	1.69118
6315.00	1.75827
6320.00	1.78419
6325.00	1.82013
6330.00	1.88358
6335.00	1.90622
6340.00	1.9165
6345.00	1.92744
6350.00	1.92468
6355.00	1.90454
6360.00	1.88137
6365.00	1.86051
6370.00	1.82325
6375.00	1.78467
6380.00	1.75331
6385.00	1.70323
6390.00	1.64807
6395.00	1.64551
6400.00	1.5894
6405.00	1.54142
6410.00	1.48227
6415.00	1.41894
6420.00	1.38801
6425.00	1.3442
6430.00	1.26358
6435.00	1.20027
6440.00	1.14161
6445.00	1.09974
6450.00	1.02423
6455.00	0.999143
6460.00	0.935376
6465.00	0.929262
6470.00	0.875845
6475.00	0.839538
6480.00	0.765672
6485.00	0.752992
6490.00	0.723927
6495.00	0.684318
6500.00	0.64783
6505.00	0.586409
6510.00	0.573162
6515.00	0.564601
6520.00	0.557738
6525.00	0.528864
6530.00	0.487746
6535.00	0.432247
6540.00	0.402472
6545.00	0.39669
6550.00	0.374674
6555.00	0.353178
6560.00	0.342238
6565.00	0.323986
6570.00	0.342865
6575.00	0.343044
6580.00	0.34909
6585.00	0.333515
6590.00	0.330426
6595.00	0.282252
6600.00	0.267477
6605.00	0.246613
6610.00	0.228677
6615.00	0.231868
6620.00	0.230538
6625.00	0.226818
6630.00	0.257095
6635.00	0.234748
6640.00	0.240695
6645.00	0.221669
6650.00	0.230605
6655.00	0.262185
6660.00	0.256141
6665.00	0.26163
6670.00	0.267411
6675.00	0.284382
6680.00	0.296293
6685.00	0.266664
6690.00	0.265216
6695.00	0.244579
6700.00	0.252064
6705.00	0.238627
6710.00	0.242504
6715.00	0.245154
6720.00	0.22316
6725.00	0.221019
6730.00	0.211526
6735.00	0.218114
6740.00	0.195462
6745.00	0.23644
6750.00	0.233812
6755.00	0.254143
6760.00	0.2716
6765.00	0.254528
6770.00	0.282874
6775.00	0.274762
6780.00	0.264098
6785.00	0.264588
6790.00	0.254942
6795.00	0.23281
6800.00	0.247357
6805.00	0.277261
6810.00	0.276435
6815.00	0.264763
6820.00	0.29713
6825.00	0.28507
6830.00	0.277579
6835.00	0.264111
6840.00	0.257034
6845.00	0.224606
6850.00	0.251742
6855.00	0.250105
6860.00	0.246951
6865.00	0.279418
6870.00	0.280057
6875.00	0.268864
6880.00	0.279805
6885.00	0.291334
6890.00	0.319362
6895.00	0.331979
6900.00	0.352581
6905.00	0.352629
6910.00	0.349309
6915.00	0.385831
6920.00	0.381713
6925.00	0.376326
6930.00	0.365593
6935.00	0.379471
6940.00	0.384395
6945.00	0.400596
6950.00	0.416858
6955.00	0.435697
6960.00	0.416505
6965.00	0.435379
6970.00	0.433031
6975.00	0.393931
6980.00	0.427672
6985.00	0.427776
6990.00	0.404333
6995.00	0.403409
7000.00	0.409302
7005.00	0.417128
7010.00	0.408199
7015.00	0.356451
7020.00	0.374606
7025.00	0.391785
7030.00	0.424059
7035.00	0.437975
7040.00	0.448818
7045.00	0.449329
7050.00	0.446427
7055.00	0.45054
7060.00	0.45172
7065.00	0.467913
7070.00	0.467356
7075.00	0.461811
7080.00	0.484561
7085.00	0.472251
7090.00	0.478826
7095.00	0.478018
7100.00	0.458797
7105.00	0.435614
7110.00	0.41559
7115.00	0.432034
7120.00	0.435064
7125.00	0.437792
7130.00	0.430159
7135.00	0.393028
7140.00	0.399959
7145.00	0.412081
7150.00	0.414585
7155.00	0.403389
7160.00	0.426097
7165.00	0.438127
7170.00	0.465767
7175.00	0.470468
7180.00	0.42174
7185.00	0.414031
7190.00	0.4155
7195.00	0.389922
7200.00	0.390439
7205.00	0.390063
7210.00	0.399813
7215.00	0.374963
7220.00	0.371091
7225.00	0.368447
7230.00	0.400533
7235.00	0.473123
7240.00	0.531729
7245.00	0.623142
7250.00	0.744923
7255.00	0.873861
7260.00	0.986542
7265.00	1.08543
7270.00	1.19209
7275.00	1.32254
7280.00	1.43407
7285.00	1.52015
7290.00	1.59594
7295.00	1.65743
7300.00	1.73379
7305.00	1.75039
7310.00	1.79475
7315.00	1.79601
7320.00	1.80807
7325.00	1.80211
7330.00	1.79675
7335.00	1.78183
7340.00	1.78102
7345.00	1.77861
7350.00	1.75962
7355.00	1.75431
7360.00	1.71926
7365.00	1.77514
7370.00	1.76743
7375.00	1.76218
7380.00	1.7297
7385.00	1.73999
7390.00	1.73832
7395.00	1.73765
7400.00	1.72108
7405.00	1.6986
7410.00	1.66156
7415.00	1.58955
7420.00	1.55837
7425.00	1.50509
7430.00	1.42099
7435.00	1.33437
7440.00	1.2665
7445.00	1.18945
7450.00	1.13019
7455.00	1.07181
7460.00	1.0302
7465.00	1.03394
7470.00	1.00536
7475.00	0.940128
7480.00	0.914205
7485.00	0.889194
7490.00	0.875089
7495.00	0.853989
7500.00	0.770272
7505.00	0.751247
7510.00	0.733284
7515.00	0.697784
7520.00	0.686849
7525.00	0.703066
7530.00	0.662181
7535.00	0.648082
7540.00	0.625304
7545.00	0.619936
7550.00	0.626873
7555.00	0.58352
7560.00	0.612592
7565.00	0.599248
7570.00	0.612457
7575.00	0.592402
7580.00	0.599571
7585.00	0.566513
7590.00	0.54769
7595.00	0.503008
7600.00	0.488013
7605.00	0.466112
7610.00	0.495997
7615.00	0.501038
7620.00	0.507255
7625.00	0.492676
7630.00	0.471149
7635.00	0.444209
7640.00	0.450225
7645.00	0.424537
7650.00	0.392171
7655.00	0.376491
7660.00	0.403569
7665.00	0.391794
7670.00	0.381195
7675.00	0.351482
7680.00	0.374336
7685.00	0.367165
7690.00	0.348942
7695.00	0.354398
7700.00	0.342495
7705.00	0.344392
7710.00	0.336853
7715.00	0.341836
7720.00	0.314377
7725.00	0.331696
7730.00	0.334673
7735.00	0.340714
7740.00	0.351196
7745.00	0.353904
7750.00	0.356341
7755.00	0.349288
7760.00	0.344622
7765.00	0.346306
7770.00	0.320082
7775.00	0.314133
7780.00	0.286082
7785.00	0.330608
7790.00	0.334534
7795.00	0.333024
7800.00	0.328303
7805.00	0.339185
7810.00	0.359906
7815.00	0.355859
7820.00	0.322795
7825.00	0.348518
7830.00	0.347291
7835.00	0.375609
7840.00	0.385963
7845.00	0.376788
7850.00	0.392068
7855.00	0.394052
7860.00	0.352966
7865.00	0.343728
7870.00	0.349705
7875.00	0.328184
7880.00	0.334034
7885.00	0.339299
7890.00	0.328066
7895.00	0.343175
7900.00	0.329032
7905.00	0.344044
7910.00	0.354193
7915.00	0.34147
7920.00	0.328339
7925.00	0.329129
7930.00	0.321435
7935.00	0.30022
7940.00	0.321475
7945.00	0.326315
7950.00	0.336555
7955.00	0.329799
7960.00	0.33885
7965.00	0.345315
7970.00	0.359539
7975.00	0.362254
7980.00	0.347885
7985.00	0.346721
7990.00	0.36753
7995.00	0.370286
8000.00	0.367723
8005.00	0.364575
8010.00	0.408817
8015.00	0.402401
8020.00	0.405032
8025.00	0.39311
8030.00	0.391627
8035.00	0.406264
8040.00	0.400103
8045.00	0.408848
8050.00	0.407473
8055.00	0.356638
8060.00	0.32938
8065.00	0.378823
8070.00	0.402306
8075.00	0.407469
8080.00	0.429768
8085.00	0.433866
8090.00	0.443438
8095.00	0.427676
8100.00	0.38827
8105.00	0.383909
8110.00	0.382505
8115.00	0.352661
8120.00	0.343454
8125.00	0.364589
8130.00	0.365118
8135.00	0.332809
8140.00	0.312978
8145.00	0.313624
8150.00	0.292349
8155.00	0.286651
8160.00	0.311786
8165.00	0.310869
8170.00	0.288189
8175.00	0.274501
8180.00	0.334475
8185.00	0.322884
8190.00	0.315814
8195.00	0.338873
8200.00	0.367191
8205.00	0.426303
8210.00	0.442516
8215.00	0.481485
8220.00	0.490499
8225.00	0.522989
8230.00	0.580811
8235.00	0.622764
8240.00	0.696668
8245.00	0.792603
8250.00	0.868857
8255.00	0.996329
8260.00	1.12534
8265.00	1.23473
8270.00	1.34495
8275.00	1.44415
8280.00	1.53259
8285.00	1.56763
8290.00	1.63111
8295.00	1.67983
8300.00	1.71948
8305.00	1.75012
8310.00	1.78526
8315.00	1.83118
8320.00	1.85149
8325.00	1.88154
8330.00	1.89177
8335.00	1.90014
8340.00	1.87573
8345.00	1.86385
8350.00	1.8624
8355.00	1.8695
8360.00	1.85404
8365.00	1.8418
8370.00	1.78035
8375.00	1.7385
8380.00	1.71764
8385.00	1.67617
8390.00	1.64221
8395.00	1.62762
8400.00	1.59095
8405.00	1.58401
8410.00	1.53657
8415.00	1.48042
8420.00	1.43242
8425.00	1.35979
8430.00	1.27256
8435.00	1.20919
8440.00	1.13871
8445.00	1.06267
8450.00	1.00264
8455.00	0.950287
8460.00	0.92587
8465.00	0.876995
8470.00	0.828805
8475.00	0.789637
8480.00	0.750182
8485.00	0.69702
8490.00	0.680277
8495.00	0.607205
8500.00	0.587675
8505.00	0.551604
8510.00	0.499806
8515.00	0.436376
8520.00	0.431407
8525.00	0.433659
8530.00	0.42644
8535.00	0.420783
8540.00	0.424098
8545.00	0.404385
8550.00	0.40934
8555.00	0.376812
8560.00	0.370234
8565.00	0.383648
8570.00	0.374705
8575.00	0.352365
8580.00	0.348232
8585.00	0.353758
8590.00	0.367138
8595.00	0.37918
8600.00	0.370684
8605.00	0.345384
8610.00	0.349514
8615.00	0.338941
8620.00	0.326062
8625.00	0.329603
8630.00	0.336992
8635.00	0.347846
8640.00	0.333236
8645.00	0.321768
8650.00	0.294635
8655.00	0.26349
8660.00	0.285057
8665.00	0.256551
8670.00	0.244346
8675.00	0.24513
8680.00	0.226501
8685.00	0.263535
8690.00	0.267444
8695.00	0.289455
8700.00	0.275641
8705.00	0.312804
8710.00	0.279843
8715.00	0.251018
8720.00	0.228438
8725.00	0.234175
8730.00	0.245223
8735.00	0.282066
8740.00	0.294209
8745.00	0.311022
8750.00	0.311863
8755.00	0.287402
8760.00	0.266227
8765.00	0.285839
8770.00	0.289198
8775.00	0.284656
8780.00	0.2688
8785.00	0.259573
8790.00	0.274806
8795.00	0.26666
8800.00	0.292953
8805.00	0.298123
8810.00	0.291848
8815.00	0.292085
8820.00	0.269601
8825.00	0.267019
8830.00	0.263014
8835.00	0.267815
8840.00	0.251121
8845.00	0.215081
8850.00	0.211226
8855.00	0.19935
8860.00	0.230693
8865.00	0.232842
8870.00	0.236458
8875.00	0.225421
8880.00	0.219691
8885.00	0.191838
8890.00	0.200395
8895.00	0.204733
8900.00	0.203594
8905.00	0.193322
8910.00	0.167265
8915.00	0.159785
8920.00	0.184997
8925.00	0.186672
8930.00	0.20163
8935.00	0.210048
8940.00	0.207537
8945.00	0.217045
8950.00	0.202906
8955.00	0.157397
8960.00	0.134092
8965.00	0.135814
8970.00	0.135682
8975.00	0.171711
8980.00	0.192367
8985.00	0.165565
8990.00	0.172546
8995.00	0.2217
9000.00	0.223908
9005.00	0.230098
9010.00	0.240713
9015.00	0.247745
9020.00	0.256595
9025.00	0.213283
9030.00	0.219695
9035.00	0.213697
9040.00	0.185602
9045.00	0.198145
9050.00	0.202708
9055.00	0.192525
9060.00	0.199332
9065.00	0.193689
9070.00	0.209626
9075.00	0.207157
9080.00	0.209138
9085.00	0.206718
9090.00	0.225555
9095.00	0.261002
9100.00	0.243308
9105.00	0.23663
9110.00	0.259201
9115.00	0.237484
9120.00	0.253245
9125.00	0.250617
9130.00	0.27263
9135.00	0.24957
9140.00	0.270007
9145.00	0.305212
9150.00	0.292344
9155.00	0.292531
9160.00	0.291859
9165.00	0.324038
9170.00	0.334506
9175.00	0.332158
9180.00	0.314073
9185.00	0.341509
9190.00	0.351911
9195.00	0.389013
9200.00	0.392143
9205.00	0.39496
9210.00	0.406741
9215.00	0.419026
9220.00	0.41327
9225.00	0.430787
9230.00	0.448232
9235.00	0.514371
9240.00	0.586505
9245.00	0.650585
9250.00	0.719185
9255.00	0.852377
9260.00	0.935263
9265.00	1.05189
9270.00	1.15265
9275.00	1.26352
9280.00	1.35909
9285.00	1.40643
9290.00	1.47847
9295.00	1.51219
9300.00	1.52994
9305.00	1.57533
9310.00	1.60105
9315.00	1.6242
9320.00	1.63915
9325.00	1.65597
9330.00	1.70641
9335.00	1.74004
9340.00	1.73248
9345.00	1.77527
9350.00	1.77175
9355.00	1.76522
9360.00	1.73749
9365.00	1.72682
9370.00	1.67519
9375.00	1.67327
9380.00	1.685
9385.00	1.65268
9390.00	1.61098
9395.00	1.59531
9400.00	1.53497
9405.00	1.48571
9410.00	1.42877
9415.00	1.3876
9420.00	1.34131
9425.00	1.27107
9430.00	1.22298
9435.00	1.16205
9440.00	1.07779
9445.00	1.02633
9450.00	0.946392
9455.00	0.871928
9460.00	0.834332
9465.00	0.771073
9470.00	0.724228
9475.00	0.700561
9480.00	0.638071
9485.00	0.599482
9490.00	0.530287
9495.00	0.494071
9500.00	0.417764
9505.00	0.40625
9510.00	0.397568
9515.00	0.405727
9520.00	0.409707
9525.00	0.409086
9530.00	0.445514
9535.00	0.441312
9540.00	0.437531
9545.00	0.427403
9550.00	0.446868
9555.00	0.408906
9560.00	0.399959
9565.00	0.354919
9570.00	0.338762
9575.00	0.341873
9580.00	0.355601
9585.00	0.323403
9590.00	0.315441
9595.00	0.269606
9600.00	0.268705
9605.00	0.2763
9610.00	0.287338
9615.00	0.289707
9620.00	0.280911
9625.00	0.262908
9630.00	0.224848
9635.00	0.19816
9640.00	0.188432
9645.00	0.177995
9650.00	0.191298
9655.00	0.186459
9660.00	0.198075
9665.00	0.22198
9670.00	0.239291
9675.00	0.206115
9680.00	0.167851
9685.00	0.15695
9690.00	0.177401
9695.00	0.182358
9700.00	0.184297
9705.00	0.151577
9710.00	0.108679
9715.00	0.115464
9720.00	0.144267
9725.00	0.135725
9730.00	0.148211
9735.00	0.130868
9740.00	0.1161
9745.00	0.150724
9750.00	0.195336
9755.00	0.196818
9760.00	0.189745
9765.00	0.205236
9770.00	0.23515
9775.00	0.241056
9780.00	0.228719
9785.00	0.201644
9790.00	0.237801
9795.00	0.236718
9800.00	0.224815
9805.00	0.201493
9810.00	0.179662
9815.00	0.160855
9820.00	0.15822
9825.00	0.143238
9830.00	0.159177
9835.00	0.118041
9840.00	0.136499
9845.00	0.103515
9850.00	0.136035
9855.00	0.159418
9860.00	0.156927
9865.00	0.147959
9870.00	0.141569
9875.00	0.135818
9880.00	0.136527
9885.00	0.116149
9890.00	0.0978095
9895.00	0.10316
9900.00	0.0911625
9905.00	0.11399
9910.00	0.106794
9915.00	0.0708959
9920.00	0.0907061
9925.00	0.0757512
9930.00	0.0866697
9935.00	0.0603497
9940.00	0.0341399
9945.00	0.0147541
9950.00	-0.00185241
9955.00	0.0109421
[truncated: 56 more rows]
