# Supplementary material for: Abnormal developmental trajectory and vulnerability to cardiac arrhythmias in tetralogy of Fallot with DiGeorge syndrome
Source: Commun Biol. 2023 Sep 22;6:969. doi: 10.1038/s42003-023-05344-6 (PMC10516936; doi:10.1038/s42003-023-05344-6)
Supplement: Supplementary file 6 — Supplementary Data 3 [file 42003_2023_5344_MOESM6_ESM.zip › Supplementary Data3_CAS Measurement/Batch44/TOF-DG1_A2_5100/1B-wave.csv]

1B : V(t) = D'(t) / BackgroundImage *100
D'(t) = WaveFiltered Value( Pixel-Filter=(5 x 5) Tcnst-Filter=10)
average	1.00
frm num	2048
position	[45][72]
background	373.56
total pixel	25
time	value1
0.00	0
5.00	0.282686
10.00	0.51997
15.00	0.76565
20.00	0.91716
25.00	1.08779
30.00	1.21886
35.00	1.39251
40.00	1.4899
45.00	1.56149
50.00	1.66661
55.00	1.73017
60.00	1.80986
65.00	1.85802
70.00	1.88958
75.00	1.90621
80.00	1.91583
85.00	1.9566
90.00	1.93441
95.00	1.97226
100.00	2.00418
105.00	1.99436
110.00	2.00694
115.00	2.00969
120.00	2.01538
125.00	2.01622
130.00	2.0052
135.00	2.04132
140.00	2.02243
145.00	1.99366
150.00	2.00416
155.00	2.0179
160.00	1.99921
165.00	2.00488
170.00	1.97251
175.00	1.98085
180.00	2.00441
185.00	1.96994
190.00	1.94963
195.00	1.92813
200.00	1.91735
205.00	1.91086
210.00	1.90073
215.00	1.85415
220.00	1.88289
225.00	1.89269
230.00	1.95934
235.00	2.17137
240.00	2.45215
245.00	2.86011
250.00	3.36005
255.00	3.98025
260.00	4.70654
265.00	5.5765
270.00	6.43014
275.00	7.28086
280.00	8.16858
285.00	9.02428
290.00	9.81047
295.00	10.6348
300.00	11.3991
305.00	12.1587
310.00	12.897
315.00	13.5637
320.00	14.246
325.00	14.8623
330.00	15.4577
335.00	16.0396
340.00	16.5761
345.00	17.0847
350.00	17.5874
355.00	18.0933
360.00	18.5926
365.00	19.0848
370.00	19.5234
375.00	19.93
380.00	20.3174
385.00	20.6381
390.00	20.9268
395.00	21.2584
400.00	21.5139
405.00	21.7697
410.00	21.9688
415.00	22.1683
420.00	22.3425
425.00	22.4543
430.00	22.5603
435.00	22.5754
440.00	22.5333
445.00	22.4826
450.00	22.4433
455.00	22.3984
460.00	22.2947
465.00	22.1811
470.00	22.0617
475.00	21.889
480.00	21.7024
485.00	21.5046
490.00	21.2858
495.00	21.075
500.00	20.8403
505.00	20.643
510.00	20.3776
515.00	20.1055
520.00	19.851
525.00	19.592
530.00	19.2958
535.00	19.0698
540.00	18.8043
545.00	18.4904
550.00	18.2508
555.00	17.9644
560.00	17.6992
565.00	17.3973
570.00	17.1224
575.00	16.876
580.00	16.5751
585.00	16.2871
590.00	16.044
595.00	15.8059
600.00	15.5831
605.00	15.3215
610.00	15.0785
615.00	14.8385
620.00	14.585
625.00	14.3589
630.00	14.0816
635.00	13.8138
640.00	13.606
645.00	13.3794
650.00	13.1583
655.00	12.8886
660.00	12.6919
665.00	12.5321
670.00	12.2865
675.00	12.0697
680.00	11.8403
685.00	11.6307
690.00	11.4206
695.00	11.1845
700.00	11.0072
705.00	10.8017
710.00	10.6702
715.00	10.4855
720.00	10.3407
725.00	10.1675
730.00	9.98599
735.00	9.85686
740.00	9.70852
745.00	9.5429
750.00	9.38634
755.00	9.25293
760.00	9.12537
765.00	8.99021
770.00	8.85145
775.00	8.6955
780.00	8.57228
785.00	8.42605
790.00	8.24519
795.00	8.13274
800.00	7.9705
805.00	7.85232
810.00	7.73204
815.00	7.62379
820.00	7.51245
825.00	7.35334
830.00	7.2337
835.00	7.12817
840.00	6.96895
845.00	6.85134
850.00	6.7712
855.00	6.63054
860.00	6.50502
865.00	6.43809
870.00	6.38428
875.00	6.28981
880.00	6.21442
885.00	6.13265
890.00	6.03443
895.00	5.9214
900.00	5.82503
905.00	5.73616
910.00	5.64225
915.00	5.54489
920.00	5.4155
925.00	5.35901
930.00	5.26213
935.00	5.16637
940.00	5.08768
945.00	5.01472
950.00	4.91586
955.00	4.81189
960.00	4.72154
965.00	4.63594
970.00	4.55568
975.00	4.48988
980.00	4.46385
985.00	4.36225
990.00	4.25476
995.00	4.18157
1000.00	4.10499
1005.00	4.02001
1010.00	3.93817
1015.00	3.89878
1020.00	3.87511
1025.00	3.77564
1030.00	3.72145
1035.00	3.65447
1040.00	3.5867
1045.00	3.53321
1050.00	3.45615
1055.00	3.38144
1060.00	3.37202
1065.00	3.31001
1070.00	3.23278
1075.00	3.15686
1080.00	3.08745
1085.00	3.08388
1090.00	3.06995
1095.00	3.04243
1100.00	3.01766
1105.00	2.96003
1110.00	2.88354
1115.00	2.83932
1120.00	2.80916
1125.00	2.78202
1130.00	2.7169
1135.00	2.66472
1140.00	2.64881
1145.00	2.63878
1150.00	2.58049
1155.00	2.58478
1160.00	2.55866
1165.00	2.51695
1170.00	2.51046
1175.00	2.49392
1180.00	2.47796
1185.00	2.46145
1190.00	2.4755
1195.00	2.4496
1200.00	2.42094
1205.00	2.41442
1210.00	2.43853
1215.00	2.44631
1220.00	2.48436
1225.00	2.52718
1230.00	2.59677
1235.00	2.79645
1240.00	3.0629
1245.00	3.44834
1250.00	3.92479
1255.00	4.49601
1260.00	5.20499
1265.00	6.00798
1270.00	6.8613
1275.00	7.70317
1280.00	8.59791
1285.00	9.39247
1290.00	10.2264
1295.00	10.9791
1300.00	11.7251
1305.00	12.48
1310.00	13.1872
1315.00	13.9158
1320.00	14.6294
1325.00	15.3091
1330.00	15.9444
1335.00	16.5547
1340.00	17.0964
1345.00	17.6258
1350.00	18.1386
1355.00	18.6387
1360.00	19.1113
1365.00	19.5666
1370.00	19.9742
1375.00	20.3839
1380.00	20.7505
1385.00	21.0333
1390.00	21.3628
1395.00	21.6122
1400.00	21.8666
1405.00	22.0871
1410.00	22.2609
1415.00	22.429
1420.00	22.5268
1425.00	22.6309
1430.00	22.6764
1435.00	22.7303
1440.00	22.7583
1445.00	22.7558
1450.00	22.6913
1455.00	22.6162
1460.00	22.5176
1465.00	22.3924
1470.00	22.2765
1475.00	22.1262
1480.00	21.9737
1485.00	21.7808
1490.00	21.634
1495.00	21.3895
1500.00	21.1672
1505.00	20.9458
1510.00	20.6822
1515.00	20.4236
1520.00	20.1812
1525.00	19.9203
1530.00	19.6736
1535.00	19.458
1540.00	19.1741
1545.00	18.9378
1550.00	18.6673
1555.00	18.411
1560.00	18.129
1565.00	17.8291
1570.00	17.5292
1575.00	17.2475
1580.00	16.9694
1585.00	16.6795
1590.00	16.3746
1595.00	16.1581
1600.00	15.8497
1605.00	15.6053
1610.00	15.3137
1615.00	15.0801
1620.00	14.8613
1625.00	14.5948
1630.00	14.3528
1635.00	14.0675
1640.00	13.8151
1645.00	13.5996
1650.00	13.3362
1655.00	13.1344
1660.00	12.9217
1665.00	12.696
1670.00	12.4576
1675.00	12.259
1680.00	12.0654
1685.00	11.8696
1690.00	11.6742
1695.00	11.4951
1700.00	11.2526
1705.00	11.015
1710.00	10.8365
1715.00	10.6309
1720.00	10.449
1725.00	10.2244
1730.00	10.096
1735.00	9.91841
1740.00	9.78426
1745.00	9.59072
1750.00	9.44008
1755.00	9.2499
1760.00	9.1023
1765.00	8.95339
1770.00	8.80867
1775.00	8.64951
1780.00	8.49876
1785.00	8.38773
1790.00	8.22247
1795.00	8.09088
1800.00	7.97137
1805.00	7.86596
1810.00	7.73146
1815.00	7.65647
1820.00	7.49688
1825.00	7.35539
1830.00	7.23769
1835.00	7.11999
1840.00	6.96907
1845.00	6.82683
1850.00	6.70845
1855.00	6.58049
1860.00	6.4846
1865.00	6.34797
1870.00	6.23678
1875.00	6.15171
1880.00	6.08799
1885.00	5.99637
1890.00	5.90107
1895.00	5.7971
1900.00	5.71423
1905.00	5.59361
1910.00	5.5011
1915.00	5.39858
1920.00	5.31809
1925.00	5.24778
1930.00	5.1556
1935.00	5.05657
1940.00	4.98779
1945.00	4.94945
1950.00	4.90958
1955.00	4.84372
1960.00	4.78017
1965.00	4.70369
1970.00	4.62737
1975.00	4.56832
1980.00	4.46484
1985.00	4.35137
1990.00	4.27387
1995.00	4.1795
2000.00	4.08064
2005.00	3.97561
2010.00	3.93997
2015.00	3.9186
2020.00	3.86832
2025.00	3.77167
2030.00	3.65791
2035.00	3.60479
2040.00	3.49916
2045.00	3.46405
2050.00	3.42389
2055.00	3.39631
2060.00	3.33187
2065.00	3.28886
2070.00	3.23838
2075.00	3.20365
2080.00	3.1831
2085.00	3.11535
2090.00	3.07901
2095.00	3.00989
2100.00	2.95625
2105.00	2.86408
2110.00	2.79825
2115.00	2.74222
2120.00	2.70249
2125.00	2.63676
2130.00	2.57868
2135.00	2.55959
2140.00	2.51351
2145.00	2.50843
2150.00	2.49316
2155.00	2.47621
2160.00	2.47058
2165.00	2.45695
2170.00	2.41578
2175.00	2.41512
2180.00	2.38884
2185.00	2.35768
2190.00	2.34143
2195.00	2.33429
2200.00	2.26469
2205.00	2.27914
2210.00	2.26217
2215.00	2.27046
2220.00	2.28541
2225.00	2.2903
2230.00	2.3054
2235.00	2.49996
2240.00	2.73931
2245.00	3.14318
2250.00	3.61375
2255.00	4.215
2260.00	4.92531
2265.00	5.73271
2270.00	6.6264
2275.00	7.5528
2280.00	8.46472
2285.00	9.31757
2290.00	10.1108
2295.00	10.9019
2300.00	11.6952
2305.00	12.4102
2310.00	13.1491
2315.00	13.8365
2320.00	14.5152
2325.00	15.1474
2330.00	15.6907
2335.00	16.2782
2340.00	16.8273
2345.00	17.3139
2350.00	17.8676
2355.00	18.3005
2360.00	18.8134
2365.00	19.2578
2370.00	19.6309
2375.00	20.0332
2380.00	20.4145
2385.00	20.7684
2390.00	21.0398
2395.00	21.329
2400.00	21.5561
2405.00	21.7937
2410.00	22.0011
2415.00	22.1759
2420.00	22.3387
2425.00	22.423
2430.00	22.5397
2435.00	22.5429
2440.00	22.5619
2445.00	22.535
2450.00	22.4681
2455.00	22.3789
2460.00	22.2836
2465.00	22.1304
2470.00	21.9968
2475.00	21.8702
2480.00	21.723
2485.00	21.5338
2490.00	21.2757
2495.00	21.0744
2500.00	20.8205
2505.00	20.607
2510.00	20.3591
2515.00	20.1457
2520.00	19.9118
2525.00	19.6638
2530.00	19.385
2535.00	19.1158
2540.00	18.7804
2545.00	18.4925
2550.00	18.2227
2555.00	17.9241
2560.00	17.6554
2565.00	17.3504
2570.00	17.0663
2575.00	16.8009
2580.00	16.5257
2585.00	16.2223
2590.00	15.9546
2595.00	15.6965
2600.00	15.4568
2605.00	15.2046
2610.00	14.9316
2615.00	14.6452
2620.00	14.411
2625.00	14.1274
2630.00	13.839
2635.00	13.664
2640.00	13.3919
2645.00	13.1385
2650.00	12.9051
2655.00	12.6725
2660.00	12.506
2665.00	12.3005
2670.00	12.0877
2675.00	11.8833
2680.00	11.6876
2685.00	11.5039
2690.00	11.2755
2695.00	11.0731
2700.00	10.9006
2705.00	10.7464
2710.00	10.5487
2715.00	10.3612
2720.00	10.1549
2725.00	9.95856
2730.00	9.79577
2735.00	9.63212
2740.00	9.46343
2745.00	9.28483
2750.00	9.1423
2755.00	8.96691
2760.00	8.81227
2765.00	8.65489
2770.00	8.4672
2775.00	8.3379
2780.00	8.19048
2785.00	8.02782
2790.00	7.88464
2795.00	7.75256
2800.00	7.62298
2805.00	7.48388
2810.00	7.37153
2815.00	7.25543
2820.00	7.13274
2825.00	7.04159
2830.00	6.94456
2835.00	6.78656
2840.00	6.68934
2845.00	6.59648
2850.00	6.51184
2855.00	6.38748
2860.00	6.26271
2865.00	6.14613
2870.00	6.0305
2875.00	5.92429
2880.00	5.82549
2885.00	5.68624
2890.00	5.5984
2895.00	5.50542
2900.00	5.456
2905.00	5.37191
2910.00	5.2641
2915.00	5.15743
2920.00	5.07535
2925.00	4.96615
2930.00	4.90427
2935.00	4.8186
2940.00	4.73507
2945.00	4.64918
2950.00	4.58152
2955.00	4.49493
2960.00	4.42235
2965.00	4.33026
2970.00	4.25059
2975.00	4.16925
2980.00	4.09176
2985.00	4.02738
2990.00	3.95123
2995.00	3.85914
3000.00	3.81266
3005.00	3.73549
3010.00	3.71316
3015.00	3.62025
3020.00	3.54519
3025.00	3.4755
3030.00	3.42348
3035.00	3.35418
3040.00	3.29503
3045.00	3.26427
3050.00	3.17234
3055.00	3.10781
3060.00	3.06044
3065.00	2.98569
3070.00	2.88842
3075.00	2.84479
3080.00	2.78946
3085.00	2.71931
3090.00	2.66368
3095.00	2.61254
3100.00	2.5815
3105.00	2.55999
3110.00	2.58561
3115.00	2.54442
3120.00	2.48057
3125.00	2.47987
3130.00	2.49315
3135.00	2.44728
3140.00	2.41457
3145.00	2.38834
3150.00	2.37972
3155.00	2.34627
3160.00	2.30652
3165.00	2.31144
3170.00	2.24948
3175.00	2.19907
3180.00	2.19225
3185.00	2.13792
3190.00	2.10295
3195.00	2.10146
3200.00	2.08726
3205.00	2.11518
3210.00	2.12103
3215.00	2.12415
3220.00	2.11947
3225.00	2.15273
3230.00	2.20836
3235.00	2.37087
3240.00	2.67881
3245.00	3.09301
3250.00	3.59001
3255.00	4.16687
3260.00	4.87664
3265.00	5.65785
3270.00	6.46159
3275.00	7.32951
3280.00	8.23699
3285.00	9.10084
3290.00	9.87937
3295.00	10.6582
3300.00	11.4063
3305.00	12.0999
3310.00	12.7863
3315.00	13.4918
3320.00	14.1182
3325.00	14.743
3330.00	15.3182
3335.00	15.9301
3340.00	16.4722
3345.00	17.05
3350.00	17.5947
3355.00	18.0636
3360.00	18.5165
3365.00	18.9671
3370.00	19.3886
3375.00	19.7787
3380.00	20.1651
3385.00	20.5289
3390.00	20.8692
3395.00	21.1487
3400.00	21.4003
3405.00	21.6309
3410.00	21.9028
3415.00	22.0929
3420.00	22.2553
3425.00	22.3812
3430.00	22.4549
3435.00	22.5309
3440.00	22.52
3445.00	22.4695
3450.00	22.4573
3455.00	22.3885
3460.00	22.3169
3465.00	22.2053
3470.00	22.1103
3475.00	21.9466
3480.00	21.7339
3485.00	21.579
3490.00	21.4213
3495.00	21.1916
3500.00	20.9356
3505.00	20.7201
3510.00	20.5134
3515.00	20.2888
3520.00	20.0267
3525.00	19.7427
3530.00	19.4859
3535.00	19.2024
3540.00	18.9151
3545.00	18.6587
3550.00	18.3968
3555.00	18.1269
3560.00	17.8551
3565.00	17.5686
3570.00	17.2434
3575.00	16.9657
3580.00	16.6258
3585.00	16.3542
3590.00	16.0926
3595.00	15.8368
3600.00	15.5412
3605.00	15.2656
3610.00	14.9694
3615.00	14.6921
3620.00	14.4275
3625.00	14.1658
3630.00	13.9121
3635.00	13.6966
3640.00	13.4512
3645.00	13.1865
3650.00	12.9515
3655.00	12.7646
3660.00	12.5429
3665.00	12.3315
3670.00	12.1402
3675.00	11.9199
3680.00	11.7473
3685.00	11.5063
3690.00	11.3215
3695.00	11.1027
3700.00	10.9262
3705.00	10.7683
3710.00	10.5749
3715.00	10.4072
3720.00	10.2199
3725.00	10.0064
3730.00	9.842
3735.00	9.65874
3740.00	9.52808
3745.00	9.3655
3750.00	9.21383
3755.00	9.01737
3760.00	8.8716
3765.00	8.6858
3770.00	8.57212
3775.00	8.41091
3780.00	8.22621
3785.00	8.1285
3790.00	7.97525
3795.00	7.90693
3800.00	7.78975
3805.00	7.69608
3810.00	7.57964
3815.00	7.44059
3820.00	7.33472
3825.00	7.24371
3830.00	7.11469
3835.00	6.95896
3840.00	6.85841
3845.00	6.73366
3850.00	6.6171
3855.00	6.48971
3860.00	6.34507
3865.00	6.20098
3870.00	6.0713
3875.00	5.98029
3880.00	5.88766
3885.00	5.74755
3890.00	5.6493
3895.00	5.53516
3900.00	5.43459
3905.00	5.29481
3910.00	5.25146
3915.00	5.20067
3920.00	5.13569
3925.00	5.06649
3930.00	4.98066
3935.00	4.9109
3940.00	4.83527
3945.00	4.74579
3950.00	4.6749
3955.00	4.56826
3960.00	4.38877
3965.00	4.34501
3970.00	4.30348
3975.00	4.22114
3980.00	4.17058
3985.00	4.06191
3990.00	4.02728
3995.00	4.00575
4000.00	3.94033
4005.00	3.89001
4010.00	3.84366
4015.00	3.78374
4020.00	3.72232
4025.00	3.62635
4030.00	3.55603
4035.00	3.50667
4040.00	3.42263
4045.00	3.36948
4050.00	3.35698
4055.00	3.3061
4060.00	3.2464
4065.00	3.19053
4070.00	3.09955
4075.00	3.0166
4080.00	2.95158
4085.00	2.90377
4090.00	2.88109
4095.00	2.83391
4100.00	2.81286
4105.00	2.74573
4110.00	2.65212
4115.00	2.55609
4120.00	2.52213
4125.00	2.44445
4130.00	2.39168
4135.00	2.36345
4140.00	2.32948
4145.00	2.32354
4150.00	2.29142
4155.00	2.27965
4160.00	2.25406
4165.00	2.26208
4170.00	2.25967
4175.00	2.20181
4180.00	2.15082
4185.00	2.13062
4190.00	2.12957
4195.00	2.12541
4200.00	2.12489
4205.00	2.11585
4210.00	2.11306
4215.00	2.10092
4220.00	2.11462
4225.00	2.15372
4230.00	2.21782
4235.00	2.35903
4240.00	2.62426
4245.00	3.00323
4250.00	3.43746
4255.00	3.9771
4260.00	4.64696
4265.00	5.42972
4270.00	6.30767
4275.00	7.21883
4280.00	8.10954
4285.00	8.9872
4290.00	9.76639
4295.00	10.578
4300.00	11.3458
4305.00	12.1119
4310.00	12.8078
4315.00	13.5101
4320.00	14.1464
4325.00	14.7973
4330.00	15.4088
4335.00	16.0277
4340.00	16.6157
4345.00	17.1225
4350.00	17.6471
4355.00	18.1664
4360.00	18.684
4365.00	19.1049
4370.00	19.5159
4375.00	19.9254
4380.00	20.3089
4385.00	20.6937
4390.00	20.9597
4395.00	21.2355
4400.00	21.4891
4405.00	21.7269
4410.00	21.9828
4415.00	22.1413
4420.00	22.2475
4425.00	22.3506
4430.00	22.4167
4435.00	22.4568
4440.00	22.4801
4445.00	22.4615
4450.00	22.434
4455.00	22.3236
4460.00	22.2788
4465.00	22.1829
4470.00	22.074
4475.00	21.9471
4480.00	21.8158
4485.00	21.6259
4490.00	21.381
4495.00	21.1489
4500.00	20.91
4505.00	20.6618
4510.00	20.4203
4515.00	20.1547
4520.00	19.9092
4525.00	19.6369
4530.00	19.3586
4535.00	19.0878
4540.00	18.8344
4545.00	18.5186
4550.00	18.1755
4555.00	17.8452
4560.00	17.5127
4565.00	17.2241
4570.00	16.9087
4575.00	16.627
4580.00	16.3167
4585.00	16.0995
4590.00	15.8323
4595.00	15.6272
4600.00	15.3847
4605.00	15.1472
4610.00	14.8725
4615.00	14.6016
4620.00	14.3504
4625.00	14.1264
4630.00	13.8927
4635.00	13.6181
4640.00	13.3667
4645.00	13.1254
4650.00	12.8515
4655.00	12.5911
4660.00	12.3385
4665.00	12.0994
4670.00	11.8789
4675.00	11.6665
4680.00	11.4582
4685.00	11.2718
4690.00	11.119
4695.00	10.9633
4700.00	10.7729
4705.00	10.6154
4710.00	10.4522
4715.00	10.285
4720.00	10.1281
4725.00	10.0062
4730.00	9.80975
4735.00	9.62436
4740.00	9.44788
4745.00	9.3126
4750.00	9.12981
4755.00	8.90534
4760.00	8.74722
4765.00	8.55673
4770.00	8.36065
4775.00	8.23451
4780.00	8.04068
4785.00	7.87158
4790.00	7.74724
4795.00	7.60963
4800.00	7.48685
4805.00	7.30782
4810.00	7.16061
4815.00	7.02063
4820.00	6.87644
4825.00	6.76166
4830.00	6.64337
4835.00	6.50157
4840.00	6.40608
4845.00	6.37689
4850.00	6.26281
4855.00	6.13872
4860.00	6.03454
4865.00	5.92365
4870.00	5.84525
4875.00	5.74579
4880.00	5.61666
4885.00	5.53577
4890.00	5.44798
4895.00	5.39574
4900.00	5.32945
4905.00	5.273
4910.00	5.13332
4915.00	5.04295
4920.00	4.9841
4925.00	4.90436
4930.00	4.82725
4935.00	4.75998
4940.00	4.64698
4945.00	4.57847
4950.00	4.52002
4955.00	4.4353
4960.00	4.38474
4965.00	4.30177
4970.00	4.27099
4975.00	4.2358
4980.00	4.1538
4985.00	4.08428
4990.00	4.01743
4995.00	3.94227
5000.00	3.84679
5005.00	3.79191
5010.00	3.7543
5015.00	3.68725
5020.00	3.64083
5025.00	3.56907
5030.00	3.47129
5035.00	3.42719
5040.00	3.37251
5045.00	3.31259
5050.00	3.22333
5055.00	3.13764
5060.00	3.05516
5065.00	2.99057
5070.00	2.93779
5075.00	2.88601
5080.00	2.8651
5085.00	2.83879
5090.00	2.81725
5095.00	2.7786
5100.00	2.68812
5105.00	2.62169
5110.00	2.55547
5115.00	2.50658
5120.00	2.43046
5125.00	2.30199
5130.00	2.24526
5135.00	2.22525
5140.00	2.17405
5145.00	2.16759
5150.00	2.18533
5155.00	2.14883
5160.00	2.10955
5165.00	2.10312
5170.00	2.07591
5175.00	2.04071
5180.00	2.02938
5185.00	2.0149
5190.00	2.0008
5195.00	1.97632
5200.00	1.91147
5205.00	1.93341
5210.00	1.91139
5215.00	1.96974
5220.00	1.98478
5225.00	2.05293
5230.00	2.11961
5235.00	2.26636
5240.00	2.45091
5245.00	2.81723
5250.00	3.27006
5255.00	3.8393
5260.00	4.54649
5265.00	5.31574
5270.00	6.16012
5275.00	7.02606
5280.00	7.91892
5285.00	8.74176
5290.00	9.58618
5295.00	10.4896
5300.00	11.2846
5305.00	12.0225
5310.00	12.7209
5315.00	13.3633
5320.00	14.0465
5325.00	14.7159
5330.00	15.3441
5335.00	15.962
5340.00	16.4966
5345.00	17.0656
5350.00	17.6238
5355.00	18.0875
5360.00	18.6002
5365.00	19.0649
5370.00	19.5323
5375.00	19.9476
5380.00	20.3428
5385.00	20.7253
5390.00	21.0556
5395.00	21.3507
5400.00	21.5971
5405.00	21.7834
5410.00	21.9694
5415.00	22.1239
5420.00	22.265
5425.00	22.4242
5430.00	22.4936
5435.00	22.5379
5440.00	22.5531
5445.00	22.5046
5450.00	22.4471
5455.00	22.3397
5460.00	22.2462
5465.00	22.1556
5470.00	21.9992
5475.00	21.8594
5480.00	21.6812
5485.00	21.4994
5490.00	21.2961
5495.00	21.0489
5500.00	20.8126
5505.00	20.5987
5510.00	20.3324
5515.00	20.0574
5520.00	19.7949
5525.00	19.5061
5530.00	19.2013
5535.00	18.912
5540.00	18.6869
5545.00	18.3966
5550.00	18.1577
5555.00	17.8603
5560.00	17.5884
5565.00	17.335
5570.00	17.0781
5575.00	16.8041
5580.00	16.5296
5585.00	16.2901
5590.00	16.052
5595.00	15.7885
5600.00	15.501
5605.00	15.2316
5610.00	14.9708
5615.00	14.7341
5620.00	14.4803
5625.00	14.2647
5630.00	13.969
5635.00	13.7328
5640.00	13.4592
5645.00	13.2119
5650.00	12.969
5655.00	12.7375
5660.00	12.5367
5665.00	12.3527
5670.00	12.1572
5675.00	11.9234
5680.00	11.7236
5685.00	11.5096
5690.00	11.3213
5695.00	11.1272
5700.00	10.9107
5705.00	10.7362
5710.00	10.5535
5715.00	10.344
5720.00	10.1962
5725.00	9.99576
5730.00	9.88707
5735.00	9.71216
5740.00	9.52154
5745.00	9.36176
5750.00	9.19333
5755.00	9.0546
5760.00	8.9201
5765.00	8.78192
5770.00	8.61579
5775.00	8.47592
5780.00	8.3511
5785.00	8.24198
5790.00	8.11807
5795.00	7.99477
5800.00	7.86989
5805.00	7.7093
5810.00	7.56157
5815.00	7.39862
5820.00	7.21128
5825.00	7.08765
5830.00	6.95924
5835.00	6.79978
5840.00	6.72586
5845.00	6.59616
5850.00	6.45052
5855.00	6.36441
5860.00	6.28585
5865.00	6.14447
5870.00	6.03757
5875.00	5.95207
5880.00	5.89332
5885.00	5.75586
5890.00	5.68889
5895.00	5.62113
5900.00	5.53658
5905.00	5.40267
5910.00	5.28964
5915.00	5.24467
5920.00	5.12924
5925.00	5.03178
5930.00	4.96548
5935.00	4.88332
5940.00	4.84472
5945.00	4.75536
5950.00	4.72206
5955.00	4.64604
5960.00	4.53908
5965.00	4.47493
5970.00	4.37758
5975.00	4.29532
5980.00	4.28875
5985.00	4.2475
5990.00	4.20608
5995.00	4.14312
6000.00	4.07681
6005.00	4.0107
6010.00	3.9223
6015.00	3.86737
6020.00	3.79651
6025.00	3.74345
6030.00	3.66035
6035.00	3.60163
6040.00	3.55842
6045.00	3.50025
6050.00	3.4736
6055.00	3.39715
6060.00	3.3444
6065.00	3.31621
6070.00	3.24907
6075.00	3.18543
6080.00	3.1228
6085.00	3.10177
6090.00	3.0775
6095.00	3.02459
6100.00	2.98019
6105.00	2.91132
6110.00	2.78616
6115.00	2.73883
6120.00	2.67054
6125.00	2.58123
6130.00	2.54369
6135.00	2.53774
6140.00	2.51525
6145.00	2.48966
6150.00	2.442
6155.00	2.4216
6160.00	2.38074
6165.00	2.29258
6170.00	2.31924
6175.00	2.31539
6180.00	2.27659
6185.00	2.20098
6190.00	2.13293
6195.00	2.12523
6200.00	2.14292
6205.00	2.16527
6210.00	2.15005
6215.00	2.18347
6220.00	2.18035
6225.00	2.19146
6230.00	2.25286
6235.00	2.36487
6240.00	2.63272
6245.00	2.97765
6250.00	3.46155
6255.00	3.99879
6260.00	4.63756
6265.00	5.36987
6270.00	6.20348
6275.00	7.03725
6280.00	7.93648
6285.00	8.73829
6290.00	9.58306
6295.00	10.3787
6300.00	11.1793
6305.00	11.9256
6310.00	12.6476
6315.00	13.3692
6320.00	14.0003
6325.00	14.6476
6330.00	15.2131
6335.00	15.844
6340.00	16.4119
6345.00	17.0054
6350.00	17.5374
6355.00	18.0677
6360.00	18.5406
6365.00	18.9705
6370.00	19.4131
6375.00	19.7643
6380.00	20.1586
6385.00	20.5359
6390.00	20.8627
6395.00	21.175
6400.00	21.4689
6405.00	21.6916
6410.00	21.8707
6415.00	22.019
6420.00	22.1353
6425.00	22.2239
6430.00	22.2577
6435.00	22.2495
6440.00	22.2464
6445.00	22.249
6450.00	22.1871
6455.00	22.1388
6460.00	22.0408
6465.00	21.9055
6470.00	21.7258
6475.00	21.6017
6480.00	21.4235
6485.00	21.2353
6490.00	21.006
6495.00	20.8071
6500.00	20.6249
6505.00	20.3592
6510.00	20.1296
6515.00	19.892
6520.00	19.6664
6525.00	19.383
6530.00	19.1034
6535.00	18.8559
6540.00	18.553
6545.00	18.2995
6550.00	18.0126
6555.00	17.7361
6560.00	17.4487
6565.00	17.1376
6570.00	16.8748
6575.00	16.6329
6580.00	16.4151
6585.00	16.1453
6590.00	15.8917
6595.00	15.6474
6600.00	15.3976
6605.00	15.116
6610.00	14.8797
6615.00	14.6467
6620.00	14.4263
6625.00	14.1615
6630.00	13.9232
6635.00	13.6959
6640.00	13.4388
6645.00	13.1754
6650.00	12.9725
6655.00	12.7642
6660.00	12.5265
6665.00	12.2911
6670.00	12.1306
6675.00	11.8673
6680.00	11.6614
6685.00	11.4643
6690.00	11.2762
6695.00	11.093
6700.00	10.8768
6705.00	10.6628
6710.00	10.4767
6715.00	10.2375
6720.00	10.0372
6725.00	9.85154
6730.00	9.68339
6735.00	9.50957
6740.00	9.33814
6745.00	9.13353
6750.00	8.94937
6755.00	8.75687
6760.00	8.61145
6765.00	8.48593
6770.00	8.41579
6775.00	8.26487
6780.00	8.15152
6785.00	8.04843
6790.00	7.90854
6795.00	7.77086
6800.00	7.6341
6805.00	7.49924
6810.00	7.38857
6815.00	7.28576
6820.00	7.16217
6825.00	7.0306
6830.00	6.84579
6835.00	6.73622
6840.00	6.59692
6845.00	6.44799
6850.00	6.38462
6855.00	6.2762
6860.00	6.18504
6865.00	6.07515
6870.00	5.95591
6875.00	5.80576
6880.00	5.7156
6885.00	5.59912
6890.00	5.49858
6895.00	5.3856
6900.00	5.31925
6905.00	5.19636
6910.00	5.13181
6915.00	5.03516
6920.00	4.97066
6925.00	4.93296
6930.00	4.82622
6935.00	4.73122
6940.00	4.65107
6945.00	4.59179
6950.00	4.55342
6955.00	4.49213
6960.00	4.39306
6965.00	4.34459
6970.00	4.25064
6975.00	4.14895
6980.00	4.09384
6985.00	4.05173
6990.00	3.95601
6995.00	3.91377
7000.00	3.87361
7005.00	3.84388
7010.00	3.78073
7015.00	3.67678
7020.00	3.58857
7025.00	3.51026
7030.00	3.46548
7035.00	3.39733
7040.00	3.34242
7045.00	3.23519
7050.00	3.1708
7055.00	3.10856
7060.00	3.06754
7065.00	3.00707
7070.00	2.97298
7075.00	2.93481
7080.00	2.87369
7085.00	2.81868
7090.00	2.74776
7095.00	2.64002
7100.00	2.60517
7105.00	2.5481
7110.00	2.45819
7115.00	2.40511
7120.00	2.31879
7125.00	2.28501
7130.00	2.25888
7135.00	2.24394
7140.00	2.24334
7145.00	2.20853
7150.00	2.20183
7155.00	2.16689
7160.00	2.12795
7165.00	2.12824
7170.00	2.17669
7175.00	2.15926
7180.00	2.13393
7185.00	2.05545
7190.00	2.09833
7195.00	2.0973
7200.00	2.07495
7205.00	2.06877
7210.00	2.04606
7215.00	2.05133
7220.00	2.0989
7225.00	2.10745
7230.00	2.1387
7235.00	2.31459
7240.00	2.5093
7245.00	2.84409
7250.00	3.29209
7255.00	3.8602
7260.00	4.49677
7265.00	5.21531
7270.00	6.05474
7275.00	6.97834
7280.00	7.83635
7285.00	8.74882
7290.00	9.56042
7295.00	10.3605
7300.00	11.1158
7305.00	11.8695
7310.00	12.5854
7315.00	13.2521
7320.00	13.9346
7325.00	14.5713
7330.00	15.214
7335.00	15.8491
7340.00	16.4272
7345.00	17.0021
7350.00	17.5494
7355.00	18.0517
7360.00	18.5026
7365.00	18.8817
7370.00	19.3139
7375.00	19.7115
7380.00	20.0489
7385.00	20.3419
7390.00	20.732
7395.00	21.0016
7400.00	21.2915
7405.00	21.5908
7410.00	21.781
7415.00	21.9619
7420.00	22.0936
7425.00	22.1939
7430.00	22.2863
7435.00	22.3309
7440.00	22.3529
7445.00	22.3737
7450.00	22.325
7455.00	22.2662
7460.00	22.1919
7465.00	22.0671
7470.00	21.9109
7475.00	21.7383
7480.00	21.5689
7485.00	21.2988
7490.00	21.1177
7495.00	20.8744
7500.00	20.6598
7505.00	20.4002
7510.00	20.1291
7515.00	19.8712
7520.00	19.6262
7525.00	19.3501
7530.00	19.0748
7535.00	18.797
7540.00	18.5246
7545.00	18.3093
7550.00	18.0235
7555.00	17.7363
7560.00	17.4222
7565.00	17.1598
7570.00	16.8979
7575.00	16.598
7580.00	16.3345
7585.00	16.1466
7590.00	15.9175
7595.00	15.6289
7600.00	15.4045
7605.00	15.1447
7610.00	14.9184
7615.00	14.674
7620.00	14.3877
7625.00	14.161
7630.00	13.9163
7635.00	13.6554
7640.00	13.3982
7645.00	13.1495
7650.00	12.8978
7655.00	12.652
7660.00	12.3923
7665.00	12.2056
7670.00	12.0055
7675.00	11.7676
7680.00	11.5631
7685.00	11.3384
7690.00	11.1586
7695.00	10.9604
7700.00	10.7552
7705.00	10.5578
7710.00	10.3897
7715.00	10.2501
7720.00	10.0882
7725.00	9.88994
7730.00	9.75436
7735.00	9.52847
7740.00	9.3423
7745.00	9.23685
7750.00	9.14409
7755.00	8.9803
7760.00	8.89285
7765.00	8.72205
7770.00	8.62081
7775.00	8.44617
7780.00	8.28899
7785.00	8.21285
7790.00	8.04795
7795.00	7.90383
7800.00	7.75377
7805.00	7.64977
7810.00	7.50477
7815.00	7.37749
7820.00	7.30576
7825.00	7.15234
7830.00	7.01104
7835.00	6.8571
7840.00	6.72713
7845.00	6.5898
7850.00	6.47371
7855.00	6.38207
7860.00	6.3178
7865.00	6.21284
7870.00	6.06163
7875.00	5.9234
7880.00	5.81933
7885.00	5.7321
7890.00	5.6129
7895.00	5.52061
7900.00	5.47075
7905.00	5.39481
7910.00	5.30934
7915.00	5.20244
7920.00	5.12978
7925.00	5.03226
7930.00	4.90702
7935.00	4.84998
7940.00	4.73119
7945.00	4.67782
7950.00	4.59123
7955.00	4.47583
7960.00	4.35269
7965.00	4.28684
7970.00	4.21794
7975.00	4.16449
7980.00	4.11853
7985.00	4.07717
7990.00	3.96499
7995.00	3.88544
8000.00	3.84061
8005.00	3.73174
8010.00	3.62733
8015.00	3.59333
8020.00	3.48349
8025.00	3.45102
8030.00	3.38325
8035.00	3.27193
8040.00	3.24241
8045.00	3.20193
8050.00	3.1762
8055.00	3.11771
8060.00	3.05543
8065.00	2.96832
8070.00	2.90813
8075.00	2.86039
8080.00	2.84097
8085.00	2.75283
8090.00	2.72275
8095.00	2.70104
8100.00	2.61725
8105.00	2.62643
8110.00	2.56617
8115.00	2.52156
8120.00	2.53068
8125.00	2.4575
8130.00	2.42912
8135.00	2.39073
8140.00	2.34332
8145.00	2.28567
8150.00	2.2734
8155.00	2.21845
8160.00	2.12724
8165.00	2.13189
8170.00	2.11037
8175.00	2.08993
8180.00	2.12293
8185.00	2.09267
8190.00	2.08899
8195.00	2.10068
8200.00	2.10262
8205.00	2.10652
8210.00	2.11109
8215.00	2.11414
8220.00	2.1051
8225.00	2.14087
8230.00	2.18805
8235.00	2.26264
8240.00	2.44756
8245.00	2.78637
8250.00	3.23051
8255.00	3.71911
8260.00	4.33553
8265.00	5.11196
8270.00	5.95744
8275.00	6.89184
8280.00	7.74886
8285.00	8.62725
8290.00	9.46921
8295.00	10.273
8300.00	11.1121
8305.00	11.8887
8310.00	12.6197
8315.00	13.3194
8320.00	13.9491
8325.00	14.5555
8330.00	15.1805
8335.00	15.8029
8340.00	16.3749
8345.00	16.9732
8350.00	17.5074
8355.00	17.986
8360.00	18.4671
8365.00	18.9204
8370.00	19.3262
8375.00	19.7215
8380.00	20.0997
8385.00	20.4615
8390.00	20.7582
8395.00	21.0135
8400.00	21.2711
8405.00	21.49
8410.00	21.7364
8415.00	21.9034
8420.00	22.0378
8425.00	22.1308
8430.00	22.2574
8435.00	22.2931
8440.00	22.306
8445.00	22.2898
8450.00	22.1938
8455.00	22.116
8460.00	21.9806
8465.00	21.8824
8470.00	21.78
8475.00	21.6247
8480.00	21.4571
8485.00	21.2688
8490.00	21.0618
8495.00	20.8038
8500.00	20.5491
8505.00	20.3445
8510.00	20.1014
8515.00	19.8634
8520.00	19.6032
8525.00	19.3154
8530.00	19.0436
8535.00	18.8032
8540.00	18.5023
8545.00	18.2058
8550.00	17.926
8555.00	17.6207
8560.00	17.3149
8565.00	17.0183
8570.00	16.7288
8575.00	16.4201
8580.00	16.1712
8585.00	15.9064
8590.00	15.6479
8595.00	15.4215
8600.00	15.1804
8605.00	14.9077
8610.00	14.6933
8615.00	14.4104
8620.00	14.1793
8625.00	13.9681
8630.00	13.7374
8635.00	13.5544
8640.00	13.3029
8645.00	13.0948
8650.00	12.8336
8655.00	12.6446
8660.00	12.4273
8665.00	12.2597
8670.00	12.0777
8675.00	11.8968
8680.00	11.6387
8685.00	11.415
8690.00	11.1944
8695.00	10.9712
8700.00	10.7093
8705.00	10.4853
8710.00	10.3202
8715.00	10.118
8720.00	9.88895
8725.00	9.68707
8730.00	9.51181
8735.00	9.34873
8740.00	9.1891
8745.00	9.00581
8750.00	8.84835
8755.00	8.69914
8760.00	8.58198
8765.00	8.42086
8770.00	8.31975
8775.00	8.19771
8780.00	8.08037
8785.00	7.93942
8790.00	7.83613
8795.00	7.75067
8800.00	7.6534
8805.00	7.5573
8810.00	7.41834
8815.00	7.31897
8820.00	7.21027
8825.00	7.05461
8830.00	6.9777
8835.00	6.91811
8840.00	6.80024
8845.00	6.71343
8850.00	6.62459
8855.00	6.55641
8860.00	6.44365
8865.00	6.33039
8870.00	6.21775
8875.00	6.14207
8880.00	6.04398
8885.00	5.8786
8890.00	5.71263
8895.00	5.6532
8900.00	5.53225
8905.00	5.43197
8910.00	5.35563
8915.00	5.2366
8920.00	5.16159
8925.00	5.07375
8930.00	5.03537
8935.00	4.9473
8940.00	4.87874
8945.00	4.79241
8950.00	4.72434
8955.00	4.65881
8960.00	4.58055
8965.00	4.47371
8970.00	4.3904
8975.00	4.31864
8980.00	4.26797
8985.00	4.17847
8990.00	4.09792
8995.00	4.01578
9000.00	3.95471
9005.00	3.8869
9010.00	3.82694
9015.00	3.75691
9020.00	3.70888
9025.00	3.66137
9030.00	3.65501
9035.00	3.56898
9040.00	3.50762
9045.00	3.45025
9050.00	3.40611
9055.00	3.30215
9060.00	3.27603
9065.00	3.20756
9070.00	3.08811
9075.00	2.98917
9080.00	2.92047
9085.00	2.87256
9090.00	2.79732
9095.00	2.74887
9100.00	2.7374
9105.00	2.6746
9110.00	2.64485
9115.00	2.61166
9120.00	2.56893
9125.00	2.50157
9130.00	2.49019
9135.00	2.48745
9140.00	2.43252
9145.00	2.37023
9150.00	2.33344
9155.00	2.27785
9160.00	2.2428
9165.00	2.1952
9170.00	2.16414
9175.00	2.13939
9180.00	2.1032
9185.00	2.09526
9190.00	2.1213
9195.00	2.14796
9200.00	2.13661
9205.00	2.14888
9210.00	2.14708
9215.00	2.14117
9220.00	2.17869
9225.00	2.18783
9230.00	2.26886
9235.00	2.36214
9240.00	2.57886
9245.00	2.88314
9250.00	3.29511
9255.00	3.79652
9260.00	4.42983
9265.00	5.14222
9270.00	5.92899
9275.00	6.82769
9280.00	7.72003
9285.00	8.56598
9290.00	9.46117
9295.00	10.2444
9300.00	11.0338
9305.00	11.815
9310.00	12.5577
9315.00	13.2946
9320.00	14.0243
9325.00	14.6778
9330.00	15.3226
9335.00	15.9576
9340.00	16.5612
9345.00	17.1323
9350.00	17.6742
9355.00	18.195
9360.00	18.6734
9365.00	19.1061
9370.00	19.5191
9375.00	19.9914
9380.00	20.3854
9385.00	20.723
9390.00	21.0792
9395.00	21.4126
9400.00	21.6464
9405.00	21.8674
9410.00	22.076
9415.00	22.2905
9420.00	22.3947
9425.00	22.482
9430.00	22.5467
9435.00	22.5814
9440.00	22.5761
9445.00	22.535
9450.00	22.5162
9455.00	22.403
9460.00	22.3321
9465.00	22.1569
9470.00	22.0335
9475.00	21.8207
9480.00	21.6442
9485.00	21.48
9490.00	21.2466
9495.00	21.044
9500.00	20.8188
9505.00	20.5808
9510.00	20.2724
9515.00	19.9969
9520.00	19.7372
9525.00	19.4746
9530.00	19.2447
9535.00	18.9746
9540.00	18.7368
9545.00	18.464
9550.00	18.2398
9555.00	17.9267
9560.00	17.6427
9565.00	17.3486
9570.00	17.0218
9575.00	16.701
9580.00	16.3897
9585.00	16.116
9590.00	15.8139
9595.00	15.5539
9600.00	15.3006
9605.00	15.0469
9610.00	14.7961
9615.00	14.565
9620.00	14.2821
9625.00	14.0242
9630.00	13.7782
9635.00	13.5365
9640.00	13.2933
9645.00	13.0283
9650.00	12.8444
9655.00	12.6093
9660.00	12.4363
9665.00	12.2624
9670.00	12.0705
9675.00	11.8914
9680.00	11.7013
9685.00	11.5195
9690.00	11.342
9695.00	11.1875
9700.00	10.9843
9705.00	10.7917
9710.00	10.6013
9715.00	10.4588
9720.00	10.2599
9725.00	10.0574
9730.00	9.95109
9735.00	9.79547
9740.00	9.64043
9745.00	9.51587
9750.00	9.3845
9755.00	9.24057
9760.00	9.05535
9765.00	8.93684
9770.00	8.81518
9775.00	8.67036
9780.00	8.54645
9785.00	8.38567
9790.00	8.24739
9795.00	8.08225
9800.00	7.91328
9805.00	7.79119
9810.00	7.65989
9815.00	7.55243
9820.00	7.4525
9825.00	7.32509
9830.00	7.1783
9835.00	7.04404
9840.00	6.93178
9845.00	6.8468
9850.00	6.74998
9855.00	6.64999
9860.00	6.52466
9865.00	6.39474
9870.00	6.30243
9875.00	6.18616
9880.00	6.09651
9885.00	6.0094
9890.00	5.92672
9895.00	5.84266
9900.00	5.80235
9905.00	5.69754
9910.00	5.57323
9915.00	5.49348
9920.00	5.41099
9925.00	5.27143
9930.00	5.12441
9935.00	5.0542
9940.00	4.95782
9945.00	4.88607
9950.00	4.78294
9955.00	4.73296
[truncated: 56 more rows]
