# Supplementary material for: Abnormal developmental trajectory and vulnerability to cardiac arrhythmias in tetralogy of Fallot with DiGeorge syndrome
Source: Commun Biol. 2023 Sep 22;6:969. doi: 10.1038/s42003-023-05344-6 (PMC10516936; doi:10.1038/s42003-023-05344-6)
Supplement: Supplementary file 6 — Supplementary Data 3 [file 42003_2023_5344_MOESM6_ESM.zip › Supplementary Data3_CAS Measurement/Batch45/Control2_A1_5030/1A-wave.csv]

1A : V(t) = D'(t) / BackgroundImage *100
D'(t) = WaveFiltered Value( Pixel-Filter=(5 x 5) Tcnst-Filter=10)
average	1.00
frm num	2048
position	[56][69]
background	414.40
total pixel	25
time	value1
0.00	0
5.00	-0.195946
10.00	-0.352027
15.00	-0.511805
20.00	-0.687459
25.00	-0.806937
30.00	-0.892266
35.00	-0.961341
40.00	-1.00227
45.00	-1.05842
50.00	-1.09157
55.00	-1.16581
60.00	-1.25772
65.00	-1.30859
70.00	-1.39395
75.00	-1.4312
80.00	-1.46086
85.00	-1.49431
90.00	-1.48001
95.00	-1.50286
100.00	-1.54466
105.00	-1.55911
110.00	-1.57212
115.00	-1.59348
120.00	-1.62236
125.00	-1.62035
130.00	-1.61372
135.00	-1.63575
140.00	-1.65364
145.00	-1.69387
150.00	-1.70595
155.00	-1.70814
160.00	-1.69466
165.00	-1.69894
170.00	-1.70183
175.00	-1.68126
180.00	-1.70232
185.00	-1.71259
190.00	-1.69867
195.00	-1.74598
200.00	-1.73837
205.00	-1.71511
210.00	-1.73569
215.00	-1.73297
220.00	-1.745
225.00	-1.77224
230.00	-1.75718
235.00	-1.76679
240.00	-1.75903
245.00	-1.7781
250.00	-1.8223
255.00	-1.79934
260.00	-1.74875
265.00	-1.74569
270.00	-1.76513
275.00	-1.77781
280.00	-1.77474
285.00	-1.74302
290.00	-1.71737
295.00	-1.71455
300.00	-1.70332
305.00	-1.70481
310.00	-1.6907
315.00	-1.6529
320.00	-1.61502
325.00	-1.61472
330.00	-1.64244
335.00	-1.59981
340.00	-1.65894
345.00	-1.69575
350.00	-1.70089
355.00	-1.72578
360.00	-1.72405
365.00	-1.74759
370.00	-1.74658
375.00	-1.75339
380.00	-1.76917
385.00	-1.79013
390.00	-1.78969
395.00	-1.80377
400.00	-1.77976
405.00	-1.7707
410.00	-1.76159
415.00	-1.77655
420.00	-1.75526
425.00	-1.74769
430.00	-1.71578
435.00	-1.70347
440.00	-1.67501
445.00	-1.65713
450.00	-1.64971
455.00	-1.65366
460.00	-1.65528
465.00	-1.65964
470.00	-1.64812
475.00	-1.67056
480.00	-1.64057
485.00	-1.61648
490.00	-1.6083
495.00	-1.59323
500.00	-1.57097
505.00	-1.49302
510.00	-1.4248
515.00	-1.33734
520.00	-1.22291
525.00	-1.1624
530.00	-1.10214
535.00	-1.04888
540.00	-1.0077
545.00	-0.932988
550.00	-0.860925
555.00	-0.818269
560.00	-0.773121
565.00	-0.727662
570.00	-0.707985
575.00	-0.691241
580.00	-0.671344
585.00	-0.692048
590.00	-0.667244
595.00	-0.664227
600.00	-0.655719
605.00	-0.647097
610.00	-0.646094
615.00	-0.670287
620.00	-0.669861
625.00	-0.69747
630.00	-0.747414
635.00	-0.786572
640.00	-0.764865
645.00	-0.79166
650.00	-0.789714
655.00	-0.797615
660.00	-0.848163
665.00	-0.880142
670.00	-0.906992
675.00	-0.964942
680.00	-0.986208
685.00	-0.989904
690.00	-1.05308
695.00	-1.08869
700.00	-1.16998
705.00	-1.21707
710.00	-1.23533
715.00	-1.29326
720.00	-1.30293
725.00	-1.34735
730.00	-1.38153
735.00	-1.44898
740.00	-1.48748
745.00	-1.51923
750.00	-1.55071
755.00	-1.58096
760.00	-1.61688
765.00	-1.63377
770.00	-1.6673
775.00	-1.70424
780.00	-1.71721
785.00	-1.75592
790.00	-1.75986
795.00	-1.76148
800.00	-1.72723
805.00	-1.74659
810.00	-1.73023
815.00	-1.7406
820.00	-1.74801
825.00	-1.76916
830.00	-1.76792
835.00	-1.75522
840.00	-1.79012
845.00	-1.78775
850.00	-1.78851
855.00	-1.81429
860.00	-1.78634
865.00	-1.75828
870.00	-1.78998
875.00	-1.77604
880.00	-1.79632
885.00	-1.80973
890.00	-1.81505
895.00	-1.82274
900.00	-1.83641
905.00	-1.87574
910.00	-1.87832
915.00	-1.92119
920.00	-1.91246
925.00	-1.91813
930.00	-1.90682
935.00	-1.95552
940.00	-1.95495
945.00	-1.94864
950.00	-1.9227
955.00	-1.90031
960.00	-1.86955
965.00	-1.89495
970.00	-1.90912
975.00	-1.94311
980.00	-1.92641
985.00	-1.92971
990.00	-1.9269
995.00	-1.93112
1000.00	-1.93588
1005.00	-1.87453
1010.00	-1.84635
1015.00	-1.81133
1020.00	-1.81359
1025.00	-1.82432
1030.00	-1.81949
1035.00	-1.80839
1040.00	-1.78875
1045.00	-1.79424
1050.00	-1.81559
1055.00	-1.85603
1060.00	-1.86927
1065.00	-1.86864
1070.00	-1.86228
1075.00	-1.87103
1080.00	-1.8876
1085.00	-1.90829
1090.00	-1.88542
1095.00	-1.88993
1100.00	-1.88723
1105.00	-1.8626
1110.00	-1.84719
1115.00	-1.85552
1120.00	-1.86977
1125.00	-1.87392
1130.00	-1.89019
1135.00	-1.89519
1140.00	-1.86204
1145.00	-1.84765
1150.00	-1.82505
1155.00	-1.84139
1160.00	-1.8223
1165.00	-1.81865
1170.00	-1.80956
1175.00	-1.82455
1180.00	-1.85638
1185.00	-1.88117
1190.00	-1.88996
1195.00	-1.90367
1200.00	-1.90056
1205.00	-1.93251
1210.00	-1.89177
1215.00	-1.88503
1220.00	-1.84807
1225.00	-1.87658
1230.00	-1.88777
1235.00	-1.89107
1240.00	-1.89309
1245.00	-1.88042
1250.00	-1.90087
1255.00	-1.91445
1260.00	-1.862
1265.00	-1.85727
1270.00	-1.85204
1275.00	-1.86375
1280.00	-1.84823
1285.00	-1.84004
1290.00	-1.82399
1295.00	-1.81341
1300.00	-1.8618
1305.00	-1.87736
1310.00	-1.82379
1315.00	-1.83253
1320.00	-1.79793
1325.00	-1.77933
1330.00	-1.81182
1335.00	-1.79859
1340.00	-1.79537
1345.00	-1.78669
1350.00	-1.76053
1355.00	-1.78139
1360.00	-1.80981
1365.00	-1.77651
1370.00	-1.79481
1375.00	-1.80066
1380.00	-1.79916
1385.00	-1.76114
1390.00	-1.74043
1395.00	-1.74303
1400.00	-1.73668
1405.00	-1.74062
1410.00	-1.69107
1415.00	-1.70343
1420.00	-1.71842
1425.00	-1.67978
1430.00	-1.69134
1435.00	-1.67664
1440.00	-1.71072
1445.00	-1.70663
1450.00	-1.70489
1455.00	-1.71683
1460.00	-1.74013
1465.00	-1.70608
1470.00	-1.71983
1475.00	-1.6994
1480.00	-1.69934
1485.00	-1.68964
1490.00	-1.67415
1495.00	-1.666
1500.00	-1.6326
1505.00	-1.57745
1510.00	-1.47376
1515.00	-1.39588
1520.00	-1.32965
1525.00	-1.25557
1530.00	-1.17924
1535.00	-1.09027
1540.00	-1.01793
1545.00	-0.998179
1550.00	-0.911875
1555.00	-0.865089
1560.00	-0.87414
1565.00	-0.832093
1570.00	-0.829964
1575.00	-0.814536
1580.00	-0.809337
1585.00	-0.800797
1590.00	-0.758362
1595.00	-0.760711
1600.00	-0.760895
1605.00	-0.745616
1610.00	-0.756962
1615.00	-0.750764
1620.00	-0.715263
1625.00	-0.726748
1630.00	-0.682065
1635.00	-0.659226
1640.00	-0.676315
1645.00	-0.710035
1650.00	-0.741348
1655.00	-0.747329
1660.00	-0.738233
1665.00	-0.790858
1670.00	-0.844976
1675.00	-0.869552
1680.00	-0.929315
1685.00	-0.962832
1690.00	-1.02581
1695.00	-1.05354
1700.00	-1.08622
1705.00	-1.1552
1710.00	-1.19412
1715.00	-1.27838
1720.00	-1.33104
1725.00	-1.363
1730.00	-1.39272
1735.00	-1.47642
1740.00	-1.48418
1745.00	-1.50372
1750.00	-1.50007
1755.00	-1.57303
1760.00	-1.58465
1765.00	-1.6202
1770.00	-1.65606
1775.00	-1.71921
1780.00	-1.73745
1785.00	-1.72007
1790.00	-1.76428
1795.00	-1.79538
1800.00	-1.81855
1805.00	-1.78148
1810.00	-1.77225
1815.00	-1.79001
1820.00	-1.78379
1825.00	-1.78687
1830.00	-1.80606
1835.00	-1.7799
1840.00	-1.81137
1845.00	-1.83293
1850.00	-1.84076
1855.00	-1.83912
1860.00	-1.85887
1865.00	-1.85059
1870.00	-1.8499
1875.00	-1.84637
1880.00	-1.83452
1885.00	-1.87404
1890.00	-1.92795
1895.00	-1.87897
1900.00	-1.93722
1905.00	-1.93944
1910.00	-1.89994
1915.00	-1.92133
1920.00	-1.92032
1925.00	-1.95898
1930.00	-1.94166
1935.00	-1.94344
1940.00	-1.92187
1945.00	-1.89281
1950.00	-1.87535
1955.00	-1.86156
1960.00	-1.89355
1965.00	-1.89531
1970.00	-1.89207
1975.00	-1.92101
1980.00	-1.89976
1985.00	-1.9289
1990.00	-1.91361
1995.00	-1.89889
2000.00	-1.89626
2005.00	-1.94795
2010.00	-1.9491
2015.00	-1.94241
2020.00	-1.96439
2025.00	-1.96486
2030.00	-1.97977
2035.00	-1.99125
2040.00	-2.00062
2045.00	-2.02063
2050.00	-2.04154
2055.00	-2.0372
2060.00	-2.03135
2065.00	-2.01065
2070.00	-1.99298
2075.00	-1.97322
2080.00	-1.99501
2085.00	-2.04068
2090.00	-2.07407
2095.00	-2.08095
2100.00	-2.10934
2105.00	-2.13006
2110.00	-2.13327
2115.00	-2.1545
2120.00	-2.15141
2125.00	-2.12256
2130.00	-2.12845
2135.00	-2.10479
2140.00	-2.07289
2145.00	-2.03934
2150.00	-2.03908
2155.00	-2.02822
2160.00	-2.04644
2165.00	-2.03195
2170.00	-2.01408
2175.00	-2.01248
2180.00	-2.03517
2185.00	-1.98899
2190.00	-1.97059
2195.00	-1.97624
2200.00	-1.96973
2205.00	-1.93203
2210.00	-1.94056
2215.00	-1.93569
2220.00	-1.92745
2225.00	-1.91521
2230.00	-1.90709
2235.00	-1.90846
2240.00	-1.8846
2245.00	-1.91236
2250.00	-1.95568
2255.00	-1.96668
2260.00	-1.98333
2265.00	-1.99639
2270.00	-1.95987
2275.00	-1.91061
2280.00	-1.89908
2285.00	-1.95242
2290.00	-1.98884
2295.00	-1.99362
2300.00	-2.02495
2305.00	-2.00779
2310.00	-1.99813
2315.00	-2.0155
2320.00	-2.03209
2325.00	-2.02
2330.00	-2.01588
2335.00	-2.02279
2340.00	-2.02031
2345.00	-1.99975
2350.00	-2.02178
2355.00	-2.02134
2360.00	-2.01998
2365.00	-2.02455
2370.00	-2.02672
2375.00	-2.02289
2380.00	-1.99145
2385.00	-2.00563
2390.00	-2.03673
2395.00	-2.02996
2400.00	-1.99975
2405.00	-1.98703
2410.00	-1.98717
2415.00	-2.00081
2420.00	-2.00247
2425.00	-2.0223
2430.00	-2.02953
2435.00	-2.02928
2440.00	-2.03484
2445.00	-2.04661
2450.00	-2.06782
2455.00	-2.06277
2460.00	-2.06113
2465.00	-2.06737
2470.00	-2.06913
2475.00	-2.05816
2480.00	-2.0425
2485.00	-2.01586
2490.00	-1.99188
2495.00	-1.96064
2500.00	-1.87751
2505.00	-1.83069
2510.00	-1.75959
2515.00	-1.64154
2520.00	-1.52469
2525.00	-1.43303
2530.00	-1.32448
2535.00	-1.21809
2540.00	-1.0847
2545.00	-1.00615
2550.00	-0.948007
2555.00	-0.94587
2560.00	-0.907268
2565.00	-0.885074
2570.00	-0.842898
2575.00	-0.802045
2580.00	-0.803887
2585.00	-0.792996
2590.00	-0.766785
2595.00	-0.739334
2600.00	-0.73683
2605.00	-0.714305
2610.00	-0.718164
2615.00	-0.701367
2620.00	-0.683354
2625.00	-0.704787
2630.00	-0.716354
2635.00	-0.722904
2640.00	-0.756791
2645.00	-0.801769
2650.00	-0.799777
2655.00	-0.824047
2660.00	-0.81307
2665.00	-0.824428
2670.00	-0.835614
2675.00	-0.885257
2680.00	-0.882639
2685.00	-0.943989
2690.00	-1.01561
2695.00	-1.09648
2700.00	-1.14321
2705.00	-1.19394
2710.00	-1.27725
2715.00	-1.32327
2720.00	-1.37338
2725.00	-1.38662
2730.00	-1.45356
2735.00	-1.51573
2740.00	-1.54659
2745.00	-1.59463
2750.00	-1.60988
2755.00	-1.63132
2760.00	-1.6873
2765.00	-1.74348
2770.00	-1.76121
2775.00	-1.78973
2780.00	-1.81153
2785.00	-1.8186
2790.00	-1.87226
2795.00	-1.8887
2800.00	-1.86875
2805.00	-1.83921
2810.00	-1.86764
2815.00	-1.91254
2820.00	-1.94909
2825.00	-1.9868
2830.00	-2.02268
2835.00	-2.05207
2840.00	-2.06791
2845.00	-2.08216
2850.00	-2.06024
2855.00	-2.07622
2860.00	-2.0935
2865.00	-2.12739
2870.00	-2.12894
2875.00	-2.13323
2880.00	-2.15736
2885.00	-2.18776
2890.00	-2.21126
2895.00	-2.19573
2900.00	-2.19624
2905.00	-2.20634
2910.00	-2.17586
2915.00	-2.17932
2920.00	-2.16892
2925.00	-2.19527
2930.00	-2.19968
2935.00	-2.18821
2940.00	-2.17209
2945.00	-2.18557
2950.00	-2.19578
2955.00	-2.18373
2960.00	-2.17385
2965.00	-2.14855
2970.00	-2.11999
2975.00	-2.07884
2980.00	-2.03215
2985.00	-2.05384
2990.00	-2.01738
2995.00	-2.01641
3000.00	-2.00396
3005.00	-2.02654
3010.00	-2.03624
3015.00	-2.07875
3020.00	-2.10833
3025.00	-2.13591
3030.00	-2.1453
3035.00	-2.1576
3040.00	-2.16867
3045.00	-2.16513
3050.00	-2.13298
3055.00	-2.08377
3060.00	-2.03177
3065.00	-2.02357
3070.00	-2.02488
3075.00	-2.01737
3080.00	-2.03282
3085.00	-2.039
3090.00	-2.03394
3095.00	-2.03421
3100.00	-2.00936
3105.00	-2.01209
3110.00	-2.00876
3115.00	-2.01445
3120.00	-2.04177
3125.00	-2.08083
3130.00	-2.088
3135.00	-2.09928
3140.00	-2.09302
3145.00	-2.11731
3150.00	-2.08897
3155.00	-2.06734
3160.00	-2.05172
3165.00	-2.05022
3170.00	-2.04886
3175.00	-2.06212
3180.00	-2.07695
3185.00	-2.07775
3190.00	-2.08233
3195.00	-2.08452
3200.00	-2.06526
3205.00	-2.05951
3210.00	-2.06398
3215.00	-2.05063
3220.00	-2.02897
3225.00	-2.00754
3230.00	-2.02107
3235.00	-2.01201
3240.00	-2.00097
3245.00	-2.02384
3250.00	-2.03092
3255.00	-2.02667
3260.00	-2.00836
3265.00	-2.01023
3270.00	-2.00805
3275.00	-2.00609
3280.00	-1.99949
3285.00	-1.97039
3290.00	-1.9693
3295.00	-1.94515
3300.00	-1.95527
3305.00	-1.97789
3310.00	-1.95771
3315.00	-1.98394
3320.00	-1.99308
3325.00	-2.00516
3330.00	-1.99094
3335.00	-1.96655
3340.00	-1.9755
3345.00	-1.943
3350.00	-1.96299
3355.00	-1.9192
3360.00	-1.93384
3365.00	-1.92868
3370.00	-1.94914
3375.00	-1.94438
3380.00	-1.90052
3385.00	-1.89676
3390.00	-1.89724
3395.00	-1.94593
3400.00	-1.91157
3405.00	-1.88547
3410.00	-1.87453
3415.00	-1.83959
3420.00	-1.86895
3425.00	-1.86063
3430.00	-1.86954
3435.00	-1.87178
3440.00	-1.87862
3445.00	-1.85002
3450.00	-1.83683
3455.00	-1.8684
3460.00	-1.84179
3465.00	-1.84101
3470.00	-1.85479
3475.00	-1.87394
3480.00	-1.89504
3485.00	-1.8648
3490.00	-1.85207
3495.00	-1.83964
3500.00	-1.83714
3505.00	-1.7654
3510.00	-1.70855
3515.00	-1.6014
3520.00	-1.51269
3525.00	-1.42223
3530.00	-1.32924
3535.00	-1.24747
3540.00	-1.16326
3545.00	-1.1203
3550.00	-1.05556
3555.00	-1.04267
3560.00	-1.00501
3565.00	-0.962422
3570.00	-0.898998
3575.00	-0.87184
3580.00	-0.881181
3585.00	-0.898275
3590.00	-0.885668
3595.00	-0.835711
3600.00	-0.839012
3605.00	-0.801443
3610.00	-0.799484
3615.00	-0.825713
3620.00	-0.828084
3625.00	-0.828287
3630.00	-0.819783
3635.00	-0.823712
3640.00	-0.81663
3645.00	-0.850797
3650.00	-0.868034
3655.00	-0.87486
3660.00	-0.886795
3665.00	-0.900432
3670.00	-0.862512
3675.00	-0.887265
3680.00	-0.925952
3685.00	-0.982005
3690.00	-1.03921
3695.00	-1.06367
3700.00	-1.11367
3705.00	-1.23396
3710.00	-1.29397
3715.00	-1.35376
3720.00	-1.40081
3725.00	-1.40069
3730.00	-1.45078
3735.00	-1.4862
3740.00	-1.56635
3745.00	-1.58732
3750.00	-1.61681
3755.00	-1.63177
3760.00	-1.67709
3765.00	-1.71015
3770.00	-1.74667
3775.00	-1.75347
3780.00	-1.77407
3785.00	-1.78006
3790.00	-1.78062
3795.00	-1.76472
3800.00	-1.74848
3805.00	-1.78792
3810.00	-1.80507
3815.00	-1.84271
3820.00	-1.88238
3825.00	-1.92773
3830.00	-1.91836
3835.00	-1.90123
3840.00	-1.90802
3845.00	-1.86876
3850.00	-1.8508
3855.00	-1.88098
3860.00	-1.88207
3865.00	-1.8956
3870.00	-1.8933
3875.00	-1.84972
3880.00	-1.83656
3885.00	-1.84403
3890.00	-1.8324
3895.00	-1.82387
3900.00	-1.84612
3905.00	-1.85745
3910.00	-1.83773
3915.00	-1.83446
3920.00	-1.86916
3925.00	-1.85309
3930.00	-1.88207
3935.00	-1.89946
3940.00	-1.94986
3945.00	-1.96048
3950.00	-1.93721
3955.00	-1.93557
3960.00	-1.92155
3965.00	-1.93499
3970.00	-1.90462
3975.00	-1.90335
3980.00	-1.90703
3985.00	-1.90648
3990.00	-1.90599
3995.00	-1.89493
4000.00	-1.90814
4005.00	-1.92582
4010.00	-1.91663
4015.00	-1.93636
4020.00	-1.93095
4025.00	-1.94731
4030.00	-1.95432
4035.00	-1.96835
4040.00	-1.98483
4045.00	-1.98422
4050.00	-2.02712
4055.00	-2.04738
4060.00	-2.03279
4065.00	-2.07372
4070.00	-2.11828
4075.00	-2.13908
4080.00	-2.1771
4085.00	-2.1785
4090.00	-2.17301
4095.00	-2.14586
4100.00	-2.13977
4105.00	-2.15359
4110.00	-2.13418
4115.00	-2.12925
4120.00	-2.13834
4125.00	-2.11948
4130.00	-2.117
4135.00	-2.07711
4140.00	-2.07403
4145.00	-2.05003
4150.00	-2.05352
4155.00	-2.0306
4160.00	-2.0148
4165.00	-2.04015
4170.00	-1.99347
4175.00	-2.02579
4180.00	-2.03267
4185.00	-2.00797
4190.00	-1.99347
4195.00	-1.99103
4200.00	-1.98015
4205.00	-1.99835
4210.00	-2.01473
4215.00	-2.03044
4220.00	-2.00114
4225.00	-1.96416
4230.00	-1.94342
4235.00	-1.9122
4240.00	-1.91789
4245.00	-1.91529
4250.00	-1.9284
4255.00	-1.92571
4260.00	-1.90785
4265.00	-1.89757
4270.00	-1.88252
4275.00	-1.8989
4280.00	-1.8731
4285.00	-1.83348
4290.00	-1.81519
4295.00	-1.83348
4300.00	-1.83256
4305.00	-1.81243
4310.00	-1.76729
4315.00	-1.79423
4320.00	-1.79627
4325.00	-1.75757
4330.00	-1.74398
4335.00	-1.73464
4340.00	-1.76388
4345.00	-1.79212
4350.00	-1.78376
4355.00	-1.7994
4360.00	-1.80479
4365.00	-1.81736
4370.00	-1.74856
4375.00	-1.70304
4380.00	-1.73544
4385.00	-1.77715
4390.00	-1.78862
4395.00	-1.79509
4400.00	-1.80284
4405.00	-1.79147
4410.00	-1.81599
4415.00	-1.80235
4420.00	-1.82868
4425.00	-1.79929
4430.00	-1.79696
4435.00	-1.79005
4440.00	-1.80313
4445.00	-1.82455
4450.00	-1.81391
4455.00	-1.81978
4460.00	-1.82602
4465.00	-1.83261
4470.00	-1.78835
4475.00	-1.79581
4480.00	-1.79673
4485.00	-1.78694
4490.00	-1.77716
4495.00	-1.77802
4500.00	-1.73149
4505.00	-1.68382
4510.00	-1.63513
4515.00	-1.54112
4520.00	-1.44009
4525.00	-1.34049
4530.00	-1.30586
4535.00	-1.22836
4540.00	-1.18854
4545.00	-1.172
4550.00	-1.1465
4555.00	-1.15251
4560.00	-1.09034
4565.00	-1.05274
4570.00	-1.00345
4575.00	-0.955227
4580.00	-0.93789
4585.00	-0.913599
4590.00	-0.934208
4595.00	-0.913181
4600.00	-0.897153
4605.00	-0.875005
4610.00	-0.846385
4615.00	-0.824488
4620.00	-0.838564
4625.00	-0.826136
4630.00	-0.864179
4635.00	-0.847259
4640.00	-0.800178
4645.00	-0.774214
4650.00	-0.794283
4655.00	-0.819102
4660.00	-0.853022
4665.00	-0.908646
4670.00	-0.913342
4675.00	-0.921428
4680.00	-0.941255
4685.00	-0.973577
4690.00	-1.01135
4695.00	-1.07045
4700.00	-1.13715
4705.00	-1.17981
4710.00	-1.24715
4715.00	-1.30101
4720.00	-1.33114
4725.00	-1.36212
4730.00	-1.39772
4735.00	-1.451
4740.00	-1.49026
4745.00	-1.5256
4750.00	-1.56899
4755.00	-1.61865
4760.00	-1.66528
4765.00	-1.7169
4770.00	-1.74598
4775.00	-1.73355
4780.00	-1.77448
4785.00	-1.74761
4790.00	-1.7852
4795.00	-1.78622
4800.00	-1.86339
4805.00	-1.91933
4810.00	-1.92817
4815.00	-1.92068
4820.00	-1.91201
4825.00	-1.91579
4830.00	-1.88637
4835.00	-1.89368
4840.00	-1.86358
4845.00	-1.84324
4850.00	-1.81529
4855.00	-1.82102
4860.00	-1.81459
4865.00	-1.81846
4870.00	-1.82677
4875.00	-1.81591
4880.00	-1.8042
4885.00	-1.82552
4890.00	-1.81189
4895.00	-1.79962
4900.00	-1.83008
4905.00	-1.83433
4910.00	-1.80823
4915.00	-1.78475
4920.00	-1.80029
4925.00	-1.76987
4930.00	-1.77532
4935.00	-1.75705
4940.00	-1.78984
4945.00	-1.78364
4950.00	-1.79832
4955.00	-1.80478
4960.00	-1.77971
4965.00	-1.7446
4970.00	-1.77187
4975.00	-1.77905
4980.00	-1.78165
4985.00	-1.82356
4990.00	-1.85839
4995.00	-1.84436
5000.00	-1.83271
5005.00	-1.84345
5010.00	-1.87339
5015.00	-1.92736
5020.00	-1.9132
5025.00	-1.89369
5030.00	-1.9022
5035.00	-1.93978
5040.00	-1.96009
5045.00	-1.9552
5050.00	-1.96431
5055.00	-1.98313
5060.00	-1.99042
5065.00	-2.01338
5070.00	-2.06398
5075.00	-2.06993
5080.00	-2.02124
5085.00	-2.00831
5090.00	-2.00632
5095.00	-2.00356
5100.00	-2.01556
5105.00	-2.0225
5110.00	-2.05674
5115.00	-2.03736
5120.00	-2.04404
5125.00	-2.04427
5130.00	-2.05606
5135.00	-2.06571
5140.00	-2.07053
5145.00	-2.05942
5150.00	-2.02336
5155.00	-2.01697
5160.00	-2.02956
5165.00	-2.01676
5170.00	-2.01585
5175.00	-2.04207
5180.00	-2.03188
5185.00	-2.0227
5190.00	-2.01928
5195.00	-2.01619
5200.00	-2.03272
5205.00	-2.0447
5210.00	-2.041
5215.00	-2.00099
5220.00	-1.98526
5225.00	-1.98654
5230.00	-2.01086
5235.00	-1.96325
5240.00	-1.92233
5245.00	-1.89515
5250.00	-1.87649
5255.00	-1.85196
5260.00	-1.83858
5265.00	-1.80627
5270.00	-1.78394
5275.00	-1.77447
5280.00	-1.77077
5285.00	-1.74041
5290.00	-1.76231
5295.00	-1.73377
5300.00	-1.69938
5305.00	-1.69547
5310.00	-1.69002
5315.00	-1.71117
5320.00	-1.74951
5325.00	-1.75313
5330.00	-1.76218
5335.00	-1.75006
5340.00	-1.75073
5345.00	-1.7909
5350.00	-1.79907
5355.00	-1.78808
5360.00	-1.77626
5365.00	-1.82258
5370.00	-1.80634
5375.00	-1.85351
5380.00	-1.84287
5385.00	-1.81785
5390.00	-1.80595
5395.00	-1.81551
5400.00	-1.75944
5405.00	-1.73214
5410.00	-1.72013
5415.00	-1.72958
5420.00	-1.74485
5425.00	-1.7499
5430.00	-1.73707
5435.00	-1.74
5440.00	-1.75905
5445.00	-1.76365
5450.00	-1.75813
5455.00	-1.75607
5460.00	-1.76096
5465.00	-1.76826
5470.00	-1.78642
5475.00	-1.77187
5480.00	-1.78291
5485.00	-1.78126
5490.00	-1.76626
5495.00	-1.74986
5500.00	-1.7187
5505.00	-1.66845
5510.00	-1.60489
5515.00	-1.49652
5520.00	-1.39513
5525.00	-1.31836
5530.00	-1.23189
5535.00	-1.20812
5540.00	-1.1626
5545.00	-1.09943
5550.00	-1.05223
5555.00	-1.02326
5560.00	-0.985606
5565.00	-0.939169
5570.00	-0.920541
5575.00	-0.906672
5580.00	-0.851719
5585.00	-0.87369
5590.00	-0.843271
5595.00	-0.806241
5600.00	-0.791254
5605.00	-0.777766
5610.00	-0.802306
5615.00	-0.768407
5620.00	-0.752377
5625.00	-0.720576
5630.00	-0.702572
5635.00	-0.715327
5640.00	-0.72391
5645.00	-0.737426
5650.00	-0.761174
5655.00	-0.788338
5660.00	-0.806995
5665.00	-0.846952
5670.00	-0.83272
5675.00	-0.883618
5680.00	-0.897573
5685.00	-0.957429
5690.00	-1.00165
5695.00	-1.06654
5700.00	-1.0873
5705.00	-1.12239
5710.00	-1.15591
5715.00	-1.17062
5720.00	-1.26399
5725.00	-1.32388
5730.00	-1.38454
5735.00	-1.40632
5740.00	-1.43943
5745.00	-1.43352
5750.00	-1.46391
5755.00	-1.44011
5760.00	-1.47081
5765.00	-1.49554
5770.00	-1.51684
5775.00	-1.56207
5780.00	-1.55933
5785.00	-1.56942
5790.00	-1.65669
5795.00	-1.67345
5800.00	-1.71074
5805.00	-1.69893
5810.00	-1.71051
5815.00	-1.71899
5820.00	-1.75076
5825.00	-1.76005
5830.00	-1.77999
5835.00	-1.8018
5840.00	-1.80309
5845.00	-1.811
5850.00	-1.80365
5855.00	-1.77579
5860.00	-1.79609
5865.00	-1.76127
5870.00	-1.73668
5875.00	-1.72325
5880.00	-1.73336
5885.00	-1.70095
5890.00	-1.69784
5895.00	-1.71918
5900.00	-1.68722
5905.00	-1.70286
5910.00	-1.68895
5915.00	-1.71214
5920.00	-1.7803
5925.00	-1.73837
5930.00	-1.73539
5935.00	-1.74525
5940.00	-1.7213
5945.00	-1.70361
5950.00	-1.68769
5955.00	-1.69363
5960.00	-1.72987
5965.00	-1.7007
5970.00	-1.7314
5975.00	-1.7407
5980.00	-1.72975
5985.00	-1.71991
5990.00	-1.74386
5995.00	-1.78859
6000.00	-1.78733
6005.00	-1.77462
6010.00	-1.77091
6015.00	-1.75598
6020.00	-1.71841
6025.00	-1.74831
6030.00	-1.71923
6035.00	-1.72395
6040.00	-1.70792
6045.00	-1.70798
6050.00	-1.72541
6055.00	-1.70827
6060.00	-1.69188
6065.00	-1.67521
6070.00	-1.65826
6075.00	-1.65267
6080.00	-1.65536
6085.00	-1.66164
6090.00	-1.6779
6095.00	-1.68675
6100.00	-1.70341
6105.00	-1.70006
6110.00	-1.72696
6115.00	-1.73573
6120.00	-1.72336
6125.00	-1.68809
6130.00	-1.70267
6135.00	-1.72353
6140.00	-1.67569
6145.00	-1.65098
6150.00	-1.66252
6155.00	-1.69125
6160.00	-1.71614
6165.00	-1.71055
6170.00	-1.73737
6175.00	-1.78275
6180.00	-1.76277
6185.00	-1.79499
6190.00	-1.78441
6195.00	-1.75944
6200.00	-1.76304
6205.00	-1.77689
6210.00	-1.78646
6215.00	-1.74584
6220.00	-1.72763
6225.00	-1.73151
6230.00	-1.70314
6235.00	-1.68148
6240.00	-1.70155
6245.00	-1.71769
6250.00	-1.72739
6255.00	-1.7284
6260.00	-1.75343
6265.00	-1.73929
6270.00	-1.742
6275.00	-1.73865
6280.00	-1.71054
6285.00	-1.69585
6290.00	-1.66623
6295.00	-1.69266
6300.00	-1.69038
6305.00	-1.72597
6310.00	-1.75222
6315.00	-1.71117
6320.00	-1.73503
6325.00	-1.75072
6330.00	-1.78028
6335.00	-1.73256
6340.00	-1.70892
6345.00	-1.70888
6350.00	-1.70208
6355.00	-1.67473
6360.00	-1.6617
6365.00	-1.66445
6370.00	-1.71229
6375.00	-1.66365
6380.00	-1.67006
6385.00	-1.70093
6390.00	-1.70844
6395.00	-1.6737
6400.00	-1.66463
6405.00	-1.60338
6410.00	-1.59459
6415.00	-1.60115
6420.00	-1.6254
6425.00	-1.63274
6430.00	-1.63163
6435.00	-1.62484
6440.00	-1.64961
6445.00	-1.60145
6450.00	-1.60346
6455.00	-1.59852
6460.00	-1.58153
6465.00	-1.60098
6470.00	-1.60691
6475.00	-1.59004
6480.00	-1.60768
6485.00	-1.61969
6490.00	-1.62471
6495.00	-1.61668
6500.00	-1.53126
6505.00	-1.46598
6510.00	-1.36281
6515.00	-1.27962
6520.00	-1.17386
6525.00	-1.07674
6530.00	-0.994166
6535.00	-0.920812
6540.00	-0.86541
6545.00	-0.830993
6550.00	-0.787469
6555.00	-0.78015
6560.00	-0.725301
6565.00	-0.70586
6570.00	-0.694154
6575.00	-0.699063
6580.00	-0.709273
6585.00	-0.703982
6590.00	-0.687638
6595.00	-0.672928
6600.00	-0.64135
6605.00	-0.638026
6610.00	-0.646617
6615.00	-0.648558
6620.00	-0.674435
6625.00	-0.65815
6630.00	-0.665694
6635.00	-0.640631
6640.00	-0.66151
6645.00	-0.663891
6650.00	-0.70368
6655.00	-0.70088
6660.00	-0.699324
6665.00	-0.741361
6670.00	-0.789812
6675.00	-0.829557
6680.00	-0.874979
6685.00	-0.913929
6690.00	-0.960567
6695.00	-0.975514
6700.00	-1.0131
6705.00	-1.06816
6710.00	-1.12737
6715.00	-1.19031
6720.00	-1.25853
6725.00	-1.33345
6730.00	-1.38254
6735.00	-1.42961
6740.00	-1.47681
6745.00	-1.55017
6750.00	-1.55442
6755.00	-1.59492
6760.00	-1.62848
6765.00	-1.64903
6770.00	-1.65305
6775.00	-1.70396
6780.00	-1.73723
6785.00	-1.78069
6790.00	-1.78505
6795.00	-1.76581
6800.00	-1.79869
6805.00	-1.78774
6810.00	-1.77885
6815.00	-1.77568
6820.00	-1.75834
6825.00	-1.81706
6830.00	-1.80814
6835.00	-1.76825
6840.00	-1.77579
6845.00	-1.79415
6850.00	-1.79524
6855.00	-1.7634
6860.00	-1.77818
6865.00	-1.79824
6870.00	-1.79892
6875.00	-1.80242
6880.00	-1.82874
6885.00	-1.8283
6890.00	-1.82501
6895.00	-1.79502
6900.00	-1.78926
6905.00	-1.79277
6910.00	-1.78627
6915.00	-1.79201
6920.00	-1.76628
6925.00	-1.719
6930.00	-1.72567
6935.00	-1.67762
6940.00	-1.66623
6945.00	-1.6415
6950.00	-1.6482
6955.00	-1.68898
6960.00	-1.63108
6965.00	-1.62724
6970.00	-1.59289
6975.00	-1.59673
6980.00	-1.59343
6985.00	-1.62038
6990.00	-1.62726
6995.00	-1.63442
7000.00	-1.59356
7005.00	-1.59058
7010.00	-1.57148
7015.00	-1.57843
7020.00	-1.57792
7025.00	-1.56492
7030.00	-1.53198
7035.00	-1.52839
7040.00	-1.58212
7045.00	-1.55807
7050.00	-1.57022
7055.00	-1.60432
7060.00	-1.59254
7065.00	-1.58965
7070.00	-1.5832
7075.00	-1.53588
7080.00	-1.52418
7085.00	-1.51173
7090.00	-1.5092
7095.00	-1.49149
7100.00	-1.47651
7105.00	-1.49874
7110.00	-1.47628
7115.00	-1.48213
7120.00	-1.46519
7125.00	-1.4374
7130.00	-1.45099
7135.00	-1.43041
7140.00	-1.43602
7145.00	-1.42273
7150.00	-1.42621
7155.00	-1.51911
7160.00	-1.51584
7165.00	-1.53028
7170.00	-1.53363
7175.00	-1.53953
7180.00	-1.53519
7185.00	-1.52935
7190.00	-1.53182
7195.00	-1.55335
7200.00	-1.54377
7205.00	-1.61912
7210.00	-1.61069
7215.00	-1.62047
7220.00	-1.58004
7225.00	-1.58613
7230.00	-1.59161
7235.00	-1.61681
7240.00	-1.64046
7245.00	-1.65016
7250.00	-1.60001
7255.00	-1.59734
7260.00	-1.57371
7265.00	-1.59587
7270.00	-1.60231
7275.00	-1.59941
7280.00	-1.59874
7285.00	-1.58269
7290.00	-1.58079
7295.00	-1.5926
7300.00	-1.61287
7305.00	-1.61182
7310.00	-1.6099
7315.00	-1.60528
7320.00	-1.57989
7325.00	-1.58792
7330.00	-1.61446
7335.00	-1.55919
7340.00	-1.52296
7345.00	-1.56565
7350.00	-1.57221
7355.00	-1.59646
7360.00	-1.6038
7365.00	-1.58338
7370.00	-1.59493
7375.00	-1.6169
7380.00	-1.58069
7385.00	-1.59733
7390.00	-1.56308
7395.00	-1.59886
7400.00	-1.59824
7405.00	-1.57452
7410.00	-1.58116
7415.00	-1.57362
7420.00	-1.5929
7425.00	-1.61508
7430.00	-1.64276
7435.00	-1.66092
7440.00	-1.63961
7445.00	-1.69187
7450.00	-1.6665
7455.00	-1.66105
7460.00	-1.63684
7465.00	-1.63242
7470.00	-1.65161
7475.00	-1.64958
7480.00	-1.62554
7485.00	-1.58751
7490.00	-1.58416
7495.00	-1.57536
7500.00	-1.58771
7505.00	-1.54284
7510.00	-1.48122
7515.00	-1.40259
7520.00	-1.29612
7525.00	-1.19643
7530.00	-1.11926
7535.00	-1.06235
7540.00	-1.00727
7545.00	-0.925852
7550.00	-0.875737
7555.00	-0.844148
7560.00	-0.848536
7565.00	-0.794571
7570.00	-0.742141
7575.00	-0.689162
7580.00	-0.668509
7585.00	-0.653781
7590.00	-0.618326
7595.00	-0.591242
7600.00	-0.600651
7605.00	-0.600431
7610.00	-0.551971
7615.00	-0.527662
7620.00	-0.577213
7625.00	-0.575476
7630.00	-0.598044
7635.00	-0.574919
7640.00	-0.573412
7645.00	-0.601013
7650.00	-0.590139
7655.00	-0.619928
7660.00	-0.629364
7665.00	-0.678397
7670.00	-0.709013
7675.00	-0.745254
7680.00	-0.785594
7685.00	-0.820934
7690.00	-0.868184
7695.00	-0.895265
7700.00	-0.948596
7705.00	-1.01879
7710.00	-1.05881
7715.00	-1.09096
7720.00	-1.12761
7725.00	-1.15578
7730.00	-1.13962
7735.00	-1.1801
7740.00	-1.21653
7745.00	-1.27248
7750.00	-1.27651
7755.00	-1.28496
7760.00	-1.29932
7765.00	-1.33348
7770.00	-1.36809
7775.00	-1.37607
7780.00	-1.43827
7785.00	-1.44309
7790.00	-1.4648
7795.00	-1.48435
7800.00	-1.48939
7805.00	-1.51805
7810.00	-1.54578
7815.00	-1.53696
7820.00	-1.51743
7825.00	-1.5433
7830.00	-1.51348
7835.00	-1.5243
7840.00	-1.50411
7845.00	-1.51103
7850.00	-1.47865
7855.00	-1.49199
7860.00	-1.50978
7865.00	-1.55281
7870.00	-1.58962
7875.00	-1.5851
7880.00	-1.63701
7885.00	-1.65285
7890.00	-1.66613
7895.00	-1.6694
7900.00	-1.65111
7905.00	-1.61921
7910.00	-1.59146
7915.00	-1.58289
7920.00	-1.57904
7925.00	-1.58909
7930.00	-1.59813
7935.00	-1.60434
7940.00	-1.58001
7945.00	-1.57259
7950.00	-1.53985
7955.00	-1.56733
7960.00	-1.57662
7965.00	-1.61008
7970.00	-1.58517
7975.00	-1.57627
7980.00	-1.54895
7985.00	-1.56683
7990.00	-1.58679
7995.00	-1.55939
8000.00	-1.53086
8005.00	-1.56696
8010.00	-1.5705
8015.00	-1.60457
8020.00	-1.62365
8025.00	-1.60897
8030.00	-1.61795
8035.00	-1.64728
8040.00	-1.67078
8045.00	-1.6813
8050.00	-1.66665
8055.00	-1.65346
8060.00	-1.64931
8065.00	-1.63978
8070.00	-1.62542
8075.00	-1.59126
8080.00	-1.59429
8085.00	-1.58641
8090.00	-1.61503
8095.00	-1.58769
8100.00	-1.59688
8105.00	-1.62155
8110.00	-1.63314
8115.00	-1.63778
8120.00	-1.61879
8125.00	-1.66155
8130.00	-1.65948
8135.00	-1.67693
8140.00	-1.67526
8145.00	-1.65735
8150.00	-1.65185
8155.00	-1.65944
8160.00	-1.66724
8165.00	-1.68392
8170.00	-1.67383
8175.00	-1.68019
8180.00	-1.65406
8185.00	-1.65757
8190.00	-1.64915
8195.00	-1.64061
8200.00	-1.64836
8205.00	-1.65341
8210.00	-1.65699
8215.00	-1.67083
8220.00	-1.64081
8225.00	-1.64372
8230.00	-1.65309
8235.00	-1.65863
8240.00	-1.64914
8245.00	-1.65314
8250.00	-1.64613
8255.00	-1.68712
8260.00	-1.70566
8265.00	-1.7571
8270.00	-1.79471
8275.00	-1.761
8280.00	-1.80401
8285.00	-1.79253
8290.00	-1.78026
8295.00	-1.7393
8300.00	-1.72946
8305.00	-1.76598
8310.00	-1.74478
8315.00	-1.73536
8320.00	-1.75295
8325.00	-1.7263
8330.00	-1.739
8335.00	-1.71954
8340.00	-1.73291
8345.00	-1.72951
8350.00	-1.7303
8355.00	-1.7426
8360.00	-1.70444
8365.00	-1.69616
8370.00	-1.68967
8375.00	-1.72244
8380.00	-1.72394
8385.00	-1.72915
8390.00	-1.73288
8395.00	-1.77002
8400.00	-1.8073
8405.00	-1.76943
8410.00	-1.7614
8415.00	-1.78314
8420.00	-1.76313
8425.00	-1.77697
8430.00	-1.76819
8435.00	-1.75643
8440.00	-1.7748
8445.00	-1.72377
8450.00	-1.7039
8455.00	-1.71981
8460.00	-1.69744
8465.00	-1.67827
8470.00	-1.65813
8475.00	-1.67958
8480.00	-1.69984
8485.00	-1.69105
8490.00	-1.67735
8495.00	-1.65923
8500.00	-1.61686
8505.00	-1.6212
8510.00	-1.50927
8515.00	-1.41047
8520.00	-1.29259
8525.00	-1.18456
8530.00	-1.12692
8535.00	-1.03064
8540.00	-0.983557
8545.00	-0.918985
8550.00	-0.874384
8555.00	-0.849687
8560.00	-0.787884
8565.00	-0.698478
8570.00	-0.68751
8575.00	-0.639995
8580.00	-0.632945
8585.00	-0.629496
8590.00	-0.583921
8595.00	-0.580548
8600.00	-0.575582
8605.00	-0.572078
8610.00	-0.564098
8615.00	-0.548229
8620.00	-0.505954
8625.00	-0.482386
8630.00	-0.475653
8635.00	-0.507238
8640.00	-0.537596
8645.00	-0.562987
8650.00	-0.562672
8655.00	-0.573973
8660.00	-0.571595
8665.00	-0.554011
8670.00	-0.568108
8675.00	-0.617474
8680.00	-0.677349
8685.00	-0.722548
8690.00	-0.778672
8695.00	-0.826287
8700.00	-0.871072
8705.00	-0.920065
8710.00	-0.983464
8715.00	-0.974886
8720.00	-1.04246
8725.00	-1.11389
8730.00	-1.16369
8735.00	-1.20369
8740.00	-1.27155
8745.00	-1.32393
8750.00	-1.32088
8755.00	-1.3915
8760.00	-1.40775
8765.00	-1.41659
8770.00	-1.43902
8775.00	-1.43701
8780.00	-1.45451
8785.00	-1.46157
8790.00	-1.4824
8795.00	-1.47219
8800.00	-1.48617
8805.00	-1.49585
8810.00	-1.50167
8815.00	-1.50884
8820.00	-1.49695
8825.00	-1.48915
8830.00	-1.51591
8835.00	-1.50621
8840.00	-1.50038
8845.00	-1.50382
8850.00	-1.52428
8855.00	-1.55911
8860.00	-1.57019
8865.00	-1.5985
8870.00	-1.61626
8875.00	-1.59749
8880.00	-1.625
8885.00	-1.643
8890.00	-1.64762
8895.00	-1.60641
8900.00	-1.61469
8905.00	-1.61828
8910.00	-1.59544
8915.00	-1.55945
8920.00	-1.55795
8925.00	-1.56818
8930.00	-1.62468
8935.00	-1.66009
8940.00	-1.6823
8945.00	-1.67816
8950.00	-1.68216
8955.00	-1.69734
8960.00	-1.71969
8965.00	-1.71471
8970.00	-1.70347
8975.00	-1.69915
8980.00	-1.67692
8985.00	-1.72737
8990.00	-1.70039
8995.00	-1.71857
9000.00	-1.69054
9005.00	-1.6933
9010.00	-1.68131
9015.00	-1.65217
9020.00	-1.67325
9025.00	-1.69222
9030.00	-1.68323
9035.00	-1.65776
9040.00	-1.6638
9045.00	-1.6731
9050.00	-1.66988
9055.00	-1.70173
9060.00	-1.68021
9065.00	-1.6618
9070.00	-1.67419
9075.00	-1.67666
9080.00	-1.70397
9085.00	-1.71987
9090.00	-1.71101
9095.00	-1.70497
9100.00	-1.66864
9105.00	-1.68228
9110.00	-1.69359
9115.00	-1.71052
9120.00	-1.7663
9125.00	-1.76631
9130.00	-1.75281
9135.00	-1.72618
9140.00	-1.72537
9145.00	-1.7401
9150.00	-1.70991
9155.00	-1.6895
9160.00	-1.65086
9165.00	-1.6267
9170.00	-1.62812
9175.00	-1.63809
9180.00	-1.63644
9185.00	-1.64461
9190.00	-1.65583
9195.00	-1.62634
9200.00	-1.63359
9205.00	-1.63722
9210.00	-1.6125
9215.00	-1.6163
9220.00	-1.62263
9225.00	-1.6621
9230.00	-1.68315
9235.00	-1.68182
9240.00	-1.71345
9245.00	-1.73226
9250.00	-1.72313
9255.00	-1.73421
9260.00	-1.74033
9265.00	-1.77189
9270.00	-1.73659
9275.00	-1.72413
9280.00	-1.72064
9285.00	-1.74355
9290.00	-1.73233
9295.00	-1.75118
9300.00	-1.76332
9305.00	-1.72791
9310.00	-1.71922
9315.00	-1.75193
9320.00	-1.71959
9325.00	-1.7262
9330.00	-1.72733
9335.00	-1.72448
9340.00	-1.7113
9345.00	-1.70426
9350.00	-1.70468
9355.00	-1.74175
9360.00	-1.7751
9365.00	-1.75879
9370.00	-1.74314
9375.00	-1.73678
9380.00	-1.75036
9385.00	-1.76644
9390.00	-1.74231
9395.00	-1.75051
9400.00	-1.72314
9405.00	-1.71878
9410.00	-1.70134
9415.00	-1.71075
9420.00	-1.71149
9425.00	-1.67837
9430.00	-1.66883
9435.00	-1.71044
9440.00	-1.72666
9445.00	-1.69878
9450.00	-1.67369
9455.00	-1.67041
9460.00	-1.63272
9465.00	-1.66153
9470.00	-1.63051
9475.00	-1.60549
9480.00	-1.59938
9485.00	-1.59968
9490.00	-1.61345
9495.00	-1.59207
9500.00	-1.53614
9505.00	-1.46554
9510.00	-1.35953
9515.00	-1.25929
9520.00	-1.15749
9525.00	-1.08325
9530.00	-1.02994
9535.00	-0.956871
9540.00	-0.882419
9545.00	-0.825066
9550.00	-0.799509
9555.00	-0.790986
9560.00	-0.726367
9565.00	-0.680757
9570.00	-0.642604
9575.00	-0.614058
9580.00	-0.571957
9585.00	-0.58812
9590.00	-0.578536
9595.00	-0.554466
9600.00	-0.579136
9605.00	-0.607129
9610.00	-0.613019
9615.00	-0.615423
9620.00	-0.5867
9625.00	-0.560848
9630.00	-0.581018
9635.00	-0.564422
9640.00	-0.579409
9645.00	-0.597723
9650.00	-0.628684
9655.00	-0.617939
9660.00	-0.629504
9665.00	-0.610955
9670.00	-0.623219
9675.00	-0.646804
9680.00	-0.670927
9685.00	-0.707116
9690.00	-0.758026
9695.00	-0.806741
9700.00	-0.896916
9705.00	-0.957804
9710.00	-1.03866
9715.00	-1.07572
9720.00	-1.10425
9725.00	-1.19943
9730.00	-1.24261
9735.00	-1.30368
9740.00	-1.35092
9745.00	-1.37992
9750.00	-1.45814
9755.00	-1.47739
9760.00	-1.53138
9765.00	-1.55006
9770.00	-1.60644
9775.00	-1.63982
9780.00	-1.67275
9785.00	-1.68501
9790.00	-1.70377
9795.00	-1.70327
9800.00	-1.70186
9805.00	-1.73535
9810.00	-1.76355
9815.00	-1.80051
9820.00	-1.81448
9825.00	-1.81353
9830.00	-1.82909
9835.00	-1.82282
9840.00	-1.83069
9845.00	-1.80496
9850.00	-1.76443
9855.00	-1.73084
9860.00	-1.72088
9865.00	-1.74764
9870.00	-1.73986
9875.00	-1.75796
9880.00	-1.75688
9885.00	-1.75204
9890.00	-1.72934
9895.00	-1.77938
9900.00	-1.78001
9905.00	-1.77093
9910.00	-1.79461
9915.00	-1.77924
9920.00	-1.75093
9925.00	-1.73028
9930.00	-1.70204
9935.00	-1.68821
9940.00	-1.64776
9945.00	-1.59303
9950.00	-1.62967
9955.00	-1.64334
[truncated: 56 more rows]
