# Supplementary material for: Abnormal developmental trajectory and vulnerability to cardiac arrhythmias in tetralogy of Fallot with DiGeorge syndrome
Source: Commun Biol. 2023 Sep 22;6:969. doi: 10.1038/s42003-023-05344-6 (PMC10516936; doi:10.1038/s42003-023-05344-6)
Supplement: Supplementary file 6 — Supplementary Data 3 [file 42003_2023_5344_MOESM6_ESM.zip › Supplementary Data3_CAS Measurement/Batch45/Control2_A1_5030/1B-wave.csv]

1B : V(t) = D'(t) / BackgroundImage *100
D'(t) = WaveFiltered Value( Pixel-Filter=(5 x 5) Tcnst-Filter=10)
average	1.00
frm num	2048
position	[59][83]
background	424.52
total pixel	25
time	value1
0.00	0
5.00	0.0405164
10.00	0.0515406
15.00	0.0840762
20.00	0.0408056
25.00	0.00374663
30.00	-0.09839
35.00	-0.252501
40.00	-0.412872
45.00	-0.555322
50.00	-0.725928
55.00	-0.93318
60.00	-1.07825
65.00	-1.28419
70.00	-1.53173
75.00	-1.7677
80.00	-2.00269
85.00	-2.21606
90.00	-2.46369
95.00	-2.69787
100.00	-2.96233
105.00	-3.20035
110.00	-3.46262
115.00	-3.73258
120.00	-4.01324
125.00	-4.28467
130.00	-4.56383
135.00	-4.80376
140.00	-5.09225
145.00	-5.33776
150.00	-5.59264
155.00	-5.84371
160.00	-6.07814
165.00	-6.31929
170.00	-6.63148
175.00	-6.88985
180.00	-7.14122
185.00	-7.37782
190.00	-7.61808
195.00	-7.83243
200.00	-8.09885
205.00	-8.28585
210.00	-8.49185
215.00	-8.74037
220.00	-8.93578
225.00	-9.16441
230.00	-9.3551
235.00	-9.54463
240.00	-9.76231
245.00	-9.97048
250.00	-10.1493
255.00	-10.3659
260.00	-10.5552
265.00	-10.7331
270.00	-10.9327
275.00	-11.1247
280.00	-11.3285
285.00	-11.5176
290.00	-11.6869
295.00	-11.8562
300.00	-12.0095
305.00	-12.1616
310.00	-12.3023
315.00	-12.5024
320.00	-12.6542
325.00	-12.7927
330.00	-12.9503
335.00	-13.0979
340.00	-13.2674
345.00	-13.4068
350.00	-13.5153
355.00	-13.7024
360.00	-13.836
365.00	-13.992
370.00	-14.1334
375.00	-14.2776
380.00	-14.4149
385.00	-14.5319
390.00	-14.6663
395.00	-14.7893
400.00	-14.899
405.00	-15.0146
410.00	-15.1169
415.00	-15.2381
420.00	-15.3462
425.00	-15.4832
430.00	-15.6337
435.00	-15.7927
440.00	-15.9491
445.00	-16.0521
450.00	-16.1542
455.00	-16.2989
460.00	-16.4348
465.00	-16.5269
470.00	-16.6353
475.00	-16.7224
480.00	-16.8112
485.00	-16.9345
490.00	-17.0256
495.00	-17.1397
500.00	-17.2179
505.00	-17.3175
510.00	-17.3816
515.00	-17.4262
520.00	-17.4408
525.00	-17.5247
530.00	-17.5804
535.00	-17.5966
540.00	-17.5886
545.00	-17.6652
550.00	-17.6701
555.00	-17.5699
560.00	-17.329
565.00	-16.8775
570.00	-16.1584
575.00	-15.2841
580.00	-14.2833
585.00	-13.2809
590.00	-12.2741
595.00	-11.2691
600.00	-10.2807
605.00	-9.30537
610.00	-8.35693
615.00	-7.45245
620.00	-6.56964
625.00	-5.6969
630.00	-4.87187
635.00	-4.06432
640.00	-3.3036
645.00	-2.52474
650.00	-1.74272
655.00	-0.997453
660.00	-0.296558
665.00	0.380418
670.00	1.04058
675.00	1.64791
680.00	2.21147
685.00	2.77521
690.00	3.30613
695.00	3.85557
700.00	4.36043
705.00	4.83836
710.00	5.28075
715.00	5.74768
720.00	6.18017
725.00	6.60898
730.00	7.06652
735.00	7.50092
740.00	7.90696
745.00	8.26957
750.00	8.62135
755.00	8.94833
760.00	9.26427
765.00	9.55145
770.00	9.84666
775.00	10.1029
780.00	10.3882
785.00	10.5969
790.00	10.846
795.00	11.0871
800.00	11.2731
805.00	11.5139
810.00	11.6741
815.00	11.8381
820.00	12.0026
825.00	12.145
830.00	12.2242
835.00	12.3209
840.00	12.3816
845.00	12.423
850.00	12.4075
855.00	12.3502
860.00	12.3147
865.00	12.244
870.00	12.123
875.00	12.0018
880.00	11.8475
885.00	11.638
890.00	11.423
895.00	11.2041
900.00	10.959
905.00	10.6867
910.00	10.4396
915.00	10.1711
920.00	9.90027
925.00	9.55379
930.00	9.26081
935.00	8.94718
940.00	8.66115
945.00	8.30008
950.00	7.88843
955.00	7.55186
960.00	7.18864
965.00	6.77318
970.00	6.38702
975.00	6.00743
980.00	5.67334
985.00	5.29917
990.00	4.93885
995.00	4.52412
1000.00	4.18572
1005.00	3.82839
1010.00	3.44461
1015.00	3.05963
1020.00	2.69054
1025.00	2.32632
1030.00	1.94858
1035.00	1.59354
1040.00	1.25422
1045.00	0.907371
1050.00	0.538673
1055.00	0.212498
1060.00	-0.0961356
1065.00	-0.40123
1070.00	-0.767213
1075.00	-1.10979
1080.00	-1.43507
1085.00	-1.72876
1090.00	-2.04491
1095.00	-2.37373
1100.00	-2.69039
1105.00	-2.99518
1110.00	-3.31659
1115.00	-3.63508
1120.00	-3.92078
1125.00	-4.24763
1130.00	-4.51353
1135.00	-4.8056
1140.00	-5.10993
1145.00	-5.39136
1150.00	-5.69176
1155.00	-5.95458
1160.00	-6.24483
1165.00	-6.53998
1170.00	-6.80843
1175.00	-7.05852
1180.00	-7.28926
1185.00	-7.56005
1190.00	-7.75853
1195.00	-8.0003
1200.00	-8.27254
1205.00	-8.5119
1210.00	-8.71037
1215.00	-8.94458
1220.00	-9.14406
1225.00	-9.41123
1230.00	-9.63377
1235.00	-9.8171
1240.00	-10.0537
1245.00	-10.261
1250.00	-10.4532
1255.00	-10.6422
1260.00	-10.8246
1265.00	-11.0424
1270.00	-11.2715
1275.00	-11.4917
1280.00	-11.6654
1285.00	-11.8529
1290.00	-12.0405
1295.00	-12.2187
1300.00	-12.3697
1305.00	-12.5781
1310.00	-12.7176
1315.00	-12.9016
1320.00	-13.0785
1325.00	-13.2641
1330.00	-13.3775
1335.00	-13.4832
1340.00	-13.6312
1345.00	-13.7785
1350.00	-13.9431
1355.00	-14.0309
1360.00	-14.1477
1365.00	-14.2838
1370.00	-14.4478
1375.00	-14.5502
1380.00	-14.6904
1385.00	-14.8071
1390.00	-14.9923
1395.00	-15.1392
1400.00	-15.2864
1405.00	-15.434
1410.00	-15.5725
1415.00	-15.7236
1420.00	-15.8642
1425.00	-15.9371
1430.00	-16.045
1435.00	-16.1224
1440.00	-16.2053
1445.00	-16.3194
1450.00	-16.3882
1455.00	-16.4812
1460.00	-16.6168
1465.00	-16.6945
1470.00	-16.7889
1475.00	-16.9078
1480.00	-17.0252
1485.00	-17.1534
1490.00	-17.217
1495.00	-17.3167
1500.00	-17.4318
1505.00	-17.5448
1510.00	-17.6145
1515.00	-17.6349
1520.00	-17.6937
1525.00	-17.7607
1530.00	-17.8098
1535.00	-17.853
1540.00	-17.8853
1545.00	-17.8879
1550.00	-17.8866
1555.00	-17.8806
1560.00	-17.6501
1565.00	-17.1656
1570.00	-16.4431
1575.00	-15.4951
1580.00	-14.4497
1585.00	-13.3958
1590.00	-12.3351
1595.00	-11.2768
1600.00	-10.2019
1605.00	-9.20904
1610.00	-8.24008
1615.00	-7.33316
1620.00	-6.45003
1625.00	-5.6015
1630.00	-4.76998
1635.00	-3.97922
1640.00	-3.19592
1645.00	-2.44384
1650.00	-1.70007
1655.00	-0.998638
1660.00	-0.29574
1665.00	0.399056
1670.00	1.05735
1675.00	1.67337
1680.00	2.24946
1685.00	2.81977
1690.00	3.3745
1695.00	3.87941
1700.00	4.41958
1705.00	4.89631
1710.00	5.37813
1715.00	5.83438
1720.00	6.26196
1725.00	6.69862
1730.00	7.09914
1735.00	7.45773
1740.00	7.83416
1745.00	8.19745
1750.00	8.52536
1755.00	8.88831
1760.00	9.21591
1765.00	9.53431
1770.00	9.80297
1775.00	10.1032
1780.00	10.3837
1785.00	10.6268
1790.00	10.8767
1795.00	11.0893
1800.00	11.2882
1805.00	11.4804
1810.00	11.6703
1815.00	11.8055
1820.00	11.9441
1825.00	12.0377
1830.00	12.1361
1835.00	12.1842
1840.00	12.2547
1845.00	12.2702
1850.00	12.2963
1855.00	12.2181
1860.00	12.1468
1865.00	12.0355
1870.00	11.9551
1875.00	11.8328
1880.00	11.67
1885.00	11.4782
1890.00	11.2801
1895.00	11.0331
1900.00	10.7524
1905.00	10.4818
1910.00	10.1658
1915.00	9.89544
1920.00	9.56169
1925.00	9.24059
1930.00	8.8979
1935.00	8.56309
1940.00	8.18544
1945.00	7.82105
1950.00	7.47238
1955.00	7.14538
1960.00	6.78701
1965.00	6.43432
1970.00	6.0745
1975.00	5.72523
1980.00	5.38827
1985.00	5.00114
1990.00	4.63388
1995.00	4.22326
2000.00	3.85935
2005.00	3.48755
2010.00	3.06813
2015.00	2.6897
2020.00	2.34158
2025.00	1.93971
2030.00	1.56106
2035.00	1.20802
2040.00	0.868621
2045.00	0.494376
2050.00	0.134941
2055.00	-0.213991
2060.00	-0.520492
2065.00	-0.855704
2070.00	-1.1998
2075.00	-1.49534
2080.00	-1.79808
2085.00	-2.13086
2090.00	-2.45579
2095.00	-2.752
2100.00	-3.06853
2105.00	-3.39203
2110.00	-3.69732
2115.00	-4.00506
2120.00	-4.31029
2125.00	-4.58406
2130.00	-4.85306
2135.00	-5.14322
2140.00	-5.43828
2145.00	-5.71609
2150.00	-5.99532
2155.00	-6.26548
2160.00	-6.50391
2165.00	-6.76372
2170.00	-7.0343
2175.00	-7.31646
2180.00	-7.54401
2185.00	-7.76766
2190.00	-8.00097
2195.00	-8.24488
2200.00	-8.47664
2205.00	-8.68523
2210.00	-8.96153
2215.00	-9.18947
2220.00	-9.43513
2225.00	-9.65246
2230.00	-9.84617
2235.00	-10.0591
2240.00	-10.2584
2245.00	-10.4763
2250.00	-10.6931
2255.00	-10.8949
2260.00	-11.0793
2265.00	-11.251
2270.00	-11.4827
2275.00	-11.6564
2280.00	-11.857
2285.00	-12.0404
2290.00	-12.2101
2295.00	-12.3846
2300.00	-12.501
2305.00	-12.653
2310.00	-12.8152
2315.00	-12.9781
2320.00	-13.1012
2325.00	-13.2478
2330.00	-13.3891
2335.00	-13.554
2340.00	-13.6902
2345.00	-13.8467
2350.00	-13.9818
2355.00	-14.095
2360.00	-14.2402
2365.00	-14.3492
2370.00	-14.4492
2375.00	-14.6061
2380.00	-14.7643
2385.00	-14.9151
2390.00	-15.0075
2395.00	-15.1396
2400.00	-15.2755
2405.00	-15.3611
2410.00	-15.473
2415.00	-15.5887
2420.00	-15.7127
2425.00	-15.861
2430.00	-16.0473
2435.00	-16.1866
2440.00	-16.3045
2445.00	-16.4153
2450.00	-16.4924
2455.00	-16.6099
2460.00	-16.7165
2465.00	-16.8012
2470.00	-16.8953
2475.00	-16.9998
2480.00	-17.0807
2485.00	-17.1601
2490.00	-17.2296
2495.00	-17.3148
2500.00	-17.3821
2505.00	-17.4643
2510.00	-17.5693
2515.00	-17.6696
2520.00	-17.7371
2525.00	-17.8328
2530.00	-17.9227
2535.00	-18.0102
2540.00	-18.0607
2545.00	-18.1287
2550.00	-18.1514
2555.00	-18.0935
2560.00	-17.9086
2565.00	-17.467
2570.00	-16.7587
2575.00	-15.8912
2580.00	-14.8656
2585.00	-13.7927
2590.00	-12.6913
2595.00	-11.6003
2600.00	-10.527
2605.00	-9.54304
2610.00	-8.5878
2615.00	-7.64704
2620.00	-6.70896
2625.00	-5.77424
2630.00	-4.89813
2635.00	-4.02859
2640.00	-3.19324
2645.00	-2.43578
2650.00	-1.66077
2655.00	-0.930295
2660.00	-0.250249
2665.00	0.404193
2670.00	1.00827
2675.00	1.65369
2680.00	2.23835
2685.00	2.80034
2690.00	3.32875
2695.00	3.8797
2700.00	4.41324
2705.00	4.96504
2710.00	5.44846
2715.00	5.90239
2720.00	6.35144
2725.00	6.81118
2730.00	7.2306
2735.00	7.62975
2740.00	7.99935
2745.00	8.37533
2750.00	8.71654
2755.00	8.99159
2760.00	9.32677
2765.00	9.59451
2770.00	9.87787
2775.00	10.1819
2780.00	10.4725
2785.00	10.6775
2790.00	10.9477
2795.00	11.0826
2800.00	11.2529
2805.00	11.4307
2810.00	11.5701
2815.00	11.7492
2820.00	11.8877
2825.00	12.0068
2830.00	12.0913
2835.00	12.1749
2840.00	12.1597
2845.00	12.1489
2850.00	12.0996
2855.00	12.0448
2860.00	11.9663
2865.00	11.8693
2870.00	11.7376
2875.00	11.5806
2880.00	11.3949
2885.00	11.1552
2890.00	10.9499
2895.00	10.6832
2900.00	10.4016
2905.00	10.1303
2910.00	9.83245
2915.00	9.5116
2920.00	9.2153
2925.00	8.92036
2930.00	8.63607
2935.00	8.31802
2940.00	7.95922
2945.00	7.60992
2950.00	7.30591
2955.00	6.93997
2960.00	6.5833
2965.00	6.2359
2970.00	5.81207
2975.00	5.49846
2980.00	5.13047
2985.00	4.75122
2990.00	4.40236
2995.00	4.03373
3000.00	3.65486
3005.00	3.27618
3010.00	2.89862
3015.00	2.52773
3020.00	2.1779
3025.00	1.81124
3030.00	1.41905
3035.00	1.08964
3040.00	0.760193
3045.00	0.444844
3050.00	0.117688
3055.00	-0.224808
3060.00	-0.580165
3065.00	-0.938619
3070.00	-1.2584
3075.00	-1.57824
3080.00	-1.92075
3085.00	-2.21864
3090.00	-2.53668
3095.00	-2.84082
3100.00	-3.14281
3105.00	-3.457
3110.00	-3.73224
3115.00	-4.03366
3120.00	-4.33415
3125.00	-4.57726
3130.00	-4.8705
3135.00	-5.12217
3140.00	-5.40238
3145.00	-5.6866
3150.00	-5.96313
3155.00	-6.23273
3160.00	-6.55736
3165.00	-6.82407
3170.00	-7.07825
3175.00	-7.31644
3180.00	-7.57415
3185.00	-7.83529
3190.00	-8.07975
3195.00	-8.30635
3200.00	-8.55082
3205.00	-8.79627
3210.00	-9.03885
3215.00	-9.31748
3220.00	-9.55223
3225.00	-9.77857
3230.00	-9.98794
3235.00	-10.199
3240.00	-10.4144
3245.00	-10.5941
3250.00	-10.7709
3255.00	-10.9573
3260.00	-11.1383
3265.00	-11.3078
3270.00	-11.4877
3275.00	-11.7042
3280.00	-11.8793
3285.00	-12.0407
3290.00	-12.2245
3295.00	-12.3947
3300.00	-12.5667
3305.00	-12.6951
3310.00	-12.8597
3315.00	-13.0041
3320.00	-13.1811
3325.00	-13.3008
3330.00	-13.4746
3335.00	-13.5942
3340.00	-13.749
3345.00	-13.876
3350.00	-14.0186
3355.00	-14.1441
3360.00	-14.2863
3365.00	-14.4227
3370.00	-14.5719
3375.00	-14.6788
3380.00	-14.7995
3385.00	-14.9044
3390.00	-15.0497
3395.00	-15.2333
3400.00	-15.3136
3405.00	-15.451
3410.00	-15.5859
3415.00	-15.7186
3420.00	-15.8287
3425.00	-15.9437
3430.00	-16.0539
3435.00	-16.1747
3440.00	-16.3267
3445.00	-16.4306
3450.00	-16.5467
3455.00	-16.638
3460.00	-16.7268
3465.00	-16.8274
3470.00	-16.9113
3475.00	-16.9935
3480.00	-17.0778
3485.00	-17.1923
3490.00	-17.269
3495.00	-17.4247
3500.00	-17.5328
3505.00	-17.6329
3510.00	-17.7277
3515.00	-17.8413
3520.00	-17.9172
3525.00	-17.976
3530.00	-18.0695
3535.00	-18.1357
3540.00	-18.1633
3545.00	-18.2107
3550.00	-18.2223
3555.00	-18.2101
3560.00	-18.0154
3565.00	-17.6103
3570.00	-16.9168
3575.00	-15.9949
3580.00	-14.9617
3585.00	-13.8867
3590.00	-12.8401
3595.00	-11.7964
3600.00	-10.7788
3605.00	-9.79324
3610.00	-8.82617
3615.00	-7.87288
3620.00	-6.97818
3625.00	-6.07212
3630.00	-5.1992
3635.00	-4.35892
3640.00	-3.5678
3645.00	-2.78136
3650.00	-2.00572
3655.00	-1.27655
3660.00	-0.564706
3665.00	0.124008
3670.00	0.797558
3675.00	1.44427
3680.00	2.09227
3685.00	2.68206
3690.00	3.25056
3695.00	3.76787
3700.00	4.26925
3705.00	4.78174
3710.00	5.18927
3715.00	5.65216
3720.00	6.06688
3725.00	6.49006
3730.00	6.88034
3735.00	7.27683
3740.00	7.62047
3745.00	7.98252
3750.00	8.34793
3755.00	8.71732
3760.00	9.03376
3765.00	9.3732
3770.00	9.6476
3775.00	9.93696
3780.00	10.2285
3785.00	10.4484
3790.00	10.6427
3795.00	10.8777
3800.00	11.0968
3805.00	11.278
3810.00	11.4524
3815.00	11.6404
3820.00	11.7126
3825.00	11.7757
3830.00	11.8409
3835.00	11.8921
3840.00	11.9288
3845.00	11.8996
3850.00	11.8629
3855.00	11.8384
3860.00	11.7541
3865.00	11.6274
3870.00	11.4616
3875.00	11.2925
3880.00	11.0848
3885.00	10.829
3890.00	10.5612
3895.00	10.3013
3900.00	10.0117
3905.00	9.69933
3910.00	9.38049
3915.00	9.0973
3920.00	8.72747
3925.00	8.39463
3930.00	8.05078
3935.00	7.71211
3940.00	7.36868
3945.00	7.00588
3950.00	6.64733
3955.00	6.26809
3960.00	5.92678
3965.00	5.59416
3970.00	5.20246
3975.00	4.85465
3980.00	4.519
3985.00	4.19713
3990.00	3.84903
3995.00	3.48674
4000.00	3.12581
4005.00	2.78591
4010.00	2.40744
4015.00	2.00463
4020.00	1.61855
4025.00	1.26542
4030.00	0.923101
4035.00	0.548119
4040.00	0.159754
4045.00	-0.197313
4050.00	-0.542229
4055.00	-0.908245
4060.00	-1.20751
4065.00	-1.55976
4070.00	-1.87396
4075.00	-2.19161
4080.00	-2.48314
4085.00	-2.81242
4090.00	-3.11537
4095.00	-3.43231
4100.00	-3.76466
4105.00	-4.05719
4110.00	-4.37134
4115.00	-4.64937
4120.00	-4.93069
4125.00	-5.20083
4130.00	-5.51934
4135.00	-5.78056
4140.00	-6.06183
4145.00	-6.36491
4150.00	-6.68102
4155.00	-6.98154
4160.00	-7.27369
4165.00	-7.53567
4170.00	-7.76015
4175.00	-8.02154
4180.00	-8.27375
4185.00	-8.55351
4190.00	-8.77043
4195.00	-9.02784
4200.00	-9.23879
4205.00	-9.43335
4210.00	-9.65651
4215.00	-9.87902
4220.00	-10.0538
4225.00	-10.2263
4230.00	-10.4267
4235.00	-10.6466
4240.00	-10.821
4245.00	-10.9958
4250.00	-11.2079
4255.00	-11.3921
4260.00	-11.5437
4265.00	-11.7349
4270.00	-11.9342
4275.00	-12.1052
4280.00	-12.2845
4285.00	-12.4637
4290.00	-12.6458
4295.00	-12.7965
4300.00	-12.9839
4305.00	-13.1111
4310.00	-13.2765
4315.00	-13.4395
4320.00	-13.5974
4325.00	-13.7557
4330.00	-13.9188
4335.00	-14.0411
4340.00	-14.1851
4345.00	-14.3241
4350.00	-14.4558
4355.00	-14.6233
4360.00	-14.7553
4365.00	-14.924
4370.00	-15.0899
4375.00	-15.2166
4380.00	-15.3533
4385.00	-15.4613
4390.00	-15.5838
4395.00	-15.6876
4400.00	-15.7837
4405.00	-15.9787
4410.00	-16.074
4415.00	-16.1711
4420.00	-16.2915
4425.00	-16.381
4430.00	-16.4766
4435.00	-16.5693
4440.00	-16.6772
4445.00	-16.7988
4450.00	-16.8988
4455.00	-17.002
4460.00	-17.0789
4465.00	-17.1801
4470.00	-17.2476
4475.00	-17.3272
4480.00	-17.4187
4485.00	-17.501
4490.00	-17.5798
4495.00	-17.6611
4500.00	-17.7785
4505.00	-17.8748
4510.00	-17.9181
4515.00	-18.0079
4520.00	-18.0577
4525.00	-18.1364
4530.00	-18.1677
4535.00	-18.2288
4540.00	-18.2659
4545.00	-18.2663
4550.00	-18.3091
4555.00	-18.276
4560.00	-18.1632
4565.00	-17.8027
4570.00	-17.1493
4575.00	-16.2504
4580.00	-15.1945
4585.00	-14.0981
4590.00	-13.0228
4595.00	-11.94
4600.00	-10.8751
4605.00	-9.87523
4610.00	-8.85567
4615.00	-7.91545
4620.00	-7.0212
4625.00	-6.09954
4630.00	-5.24366
4635.00	-4.3848
4640.00	-3.60617
4645.00	-2.80553
4650.00	-2.04537
4655.00	-1.3047
4660.00	-0.583446
4665.00	0.12316
4670.00	0.809045
4675.00	1.44707
4680.00	2.05992
4685.00	2.68782
4690.00	3.25009
4695.00	3.82681
4700.00	4.35245
4705.00	4.87169
4710.00	5.35032
4715.00	5.77731
4720.00	6.21061
4725.00	6.63261
4730.00	7.04539
4735.00	7.41783
4740.00	7.78318
4745.00	8.14968
4750.00	8.47483
4755.00	8.80514
4760.00	9.14577
4765.00	9.45046
4770.00	9.73409
4775.00	10.0355
4780.00	10.3078
4785.00	10.5603
4790.00	10.7528
4795.00	10.9693
4800.00	11.1642
4805.00	11.3311
4810.00	11.5473
4815.00	11.7315
4820.00	11.8351
4825.00	11.999
4830.00	12.1012
4835.00	12.1594
4840.00	12.141
4845.00	12.1132
4850.00	12.0363
4855.00	11.9549
4860.00	11.8128
4865.00	11.6803
4870.00	11.5007
4875.00	11.3513
4880.00	11.1734
4885.00	10.9842
4890.00	10.7347
4895.00	10.4801
4900.00	10.2367
4905.00	9.97251
4910.00	9.73377
4915.00	9.46047
4920.00	9.15421
4925.00	8.84088
4930.00	8.49952
4935.00	8.17063
4940.00	7.82186
4945.00	7.44107
4950.00	7.12851
4955.00	6.76994
4960.00	6.40483
4965.00	6.0131
4970.00	5.67184
4975.00	5.28274
4980.00	4.91842
4985.00	4.52645
4990.00	4.11904
4995.00	3.71938
5000.00	3.31541
5005.00	2.97162
5010.00	2.60285
5015.00	2.20688
5020.00	1.88066
5025.00	1.55031
5030.00	1.17009
5035.00	0.817519
5040.00	0.45121
5045.00	0.128128
5050.00	-0.196567
5055.00	-0.536846
5060.00	-0.873249
5065.00	-1.18449
5070.00	-1.53905
5075.00	-1.828
5080.00	-2.1672
5085.00	-2.52148
5090.00	-2.8554
5095.00	-3.17195
5100.00	-3.53035
5105.00	-3.78977
5110.00	-4.10899
5115.00	-4.37933
5120.00	-4.66598
5125.00	-4.96071
5130.00	-5.22126
5135.00	-5.4746
5140.00	-5.76762
5145.00	-6.02191
5150.00	-6.30543
5155.00	-6.58886
5160.00	-6.86562
5165.00	-7.15616
5170.00	-7.43649
5175.00	-7.66147
5180.00	-7.8875
5185.00	-8.106
5190.00	-8.36862
5195.00	-8.60497
5200.00	-8.82993
5205.00	-9.05972
5210.00	-9.2835
5215.00	-9.50562
5220.00	-9.69423
5225.00	-9.88753
5230.00	-10.0747
5235.00	-10.2573
5240.00	-10.4828
5245.00	-10.7028
5250.00	-10.9328
5255.00	-11.1059
5260.00	-11.3361
5265.00	-11.4981
5270.00	-11.7042
5275.00	-11.9302
5280.00	-12.1119
5285.00	-12.3131
5290.00	-12.4848
5295.00	-12.6384
5300.00	-12.8275
5305.00	-12.992
5310.00	-13.1278
5315.00	-13.3057
5320.00	-13.4563
5325.00	-13.5777
5330.00	-13.6833
5335.00	-13.8649
5340.00	-14.0294
5345.00	-14.1755
5350.00	-14.2919
5355.00	-14.4221
5360.00	-14.5355
5365.00	-14.6998
5370.00	-14.8232
5375.00	-14.9615
5380.00	-15.1152
5385.00	-15.2517
5390.00	-15.383
5395.00	-15.5313
5400.00	-15.6148
5405.00	-15.7173
5410.00	-15.803
5415.00	-15.9527
5420.00	-16.0308
5425.00	-16.1539
5430.00	-16.2751
5435.00	-16.3973
5440.00	-16.496
5445.00	-16.648
5450.00	-16.7178
5455.00	-16.8363
5460.00	-16.9674
5465.00	-17.0826
5470.00	-17.223
5475.00	-17.2882
5480.00	-17.3637
5485.00	-17.444
5490.00	-17.5389
5495.00	-17.5884
5500.00	-17.6566
5505.00	-17.7434
5510.00	-17.8347
5515.00	-17.9244
5520.00	-17.9929
5525.00	-18.0988
5530.00	-18.147
5535.00	-18.2083
5540.00	-18.2324
5545.00	-18.2786
5550.00	-18.2589
5555.00	-18.2355
5560.00	-18.0769
5565.00	-17.675
5570.00	-17.0043
5575.00	-16.1227
5580.00	-15.0682
5585.00	-13.9298
5590.00	-12.7912
5595.00	-11.6798
5600.00	-10.5571
5605.00	-9.5447
5610.00	-8.55536
5615.00	-7.57733
5620.00	-6.66036
5625.00	-5.7305
5630.00	-4.87195
5635.00	-4.0512
5640.00	-3.26259
5645.00	-2.48123
5650.00	-1.73372
5655.00	-1.02515
5660.00	-0.363889
5665.00	0.298148
5670.00	0.986321
5675.00	1.63112
5680.00	2.20766
5685.00	2.79534
5690.00	3.37325
5695.00	3.87923
5700.00	4.38172
5705.00	4.89615
5710.00	5.36762
5715.00	5.82587
5720.00	6.29294
5725.00	6.73215
5730.00	7.12178
5735.00	7.51579
5740.00	7.93165
5745.00	8.32853
5750.00	8.67537
5755.00	9.03086
5760.00	9.36022
5765.00	9.67926
5770.00	9.98619
5775.00	10.2869
5780.00	10.535
5785.00	10.745
5790.00	10.9407
5795.00	11.1261
5800.00	11.3242
5805.00	11.5288
5810.00	11.6706
5815.00	11.8151
5820.00	11.9556
5825.00	12.0707
5830.00	12.1648
5835.00	12.2251
5840.00	12.2086
5845.00	12.1675
5850.00	12.0701
5855.00	11.9259
5860.00	11.8047
5865.00	11.6531
5870.00	11.4781
5875.00	11.2575
5880.00	10.9939
5885.00	10.7566
5890.00	10.5139
5895.00	10.2634
5900.00	10.0031
5905.00	9.72362
5910.00	9.46831
5915.00	9.14807
5920.00	8.85702
5925.00	8.50746
5930.00	8.17871
5935.00	7.86588
5940.00	7.50613
5945.00	7.14749
5950.00	6.79456
5955.00	6.42133
5960.00	6.05904
5965.00	5.69812
5970.00	5.32524
5975.00	4.96137
5980.00	4.55287
5985.00	4.18803
5990.00	3.82105
5995.00	3.44083
6000.00	3.10146
6005.00	2.74514
6010.00	2.41127
6015.00	2.02409
6020.00	1.70391
6025.00	1.36203
6030.00	1.03643
6035.00	0.668963
6040.00	0.325048
6045.00	-0.0344147
6050.00	-0.376776
6055.00	-0.688669
6060.00	-1.01931
6065.00	-1.33479
6070.00	-1.66113
6075.00	-1.96331
6080.00	-2.27013
6085.00	-2.55758
6090.00	-2.84927
6095.00	-3.15984
6100.00	-3.47516
6105.00	-3.77496
6110.00	-4.04667
6115.00	-4.34774
6120.00	-4.62624
6125.00	-4.90987
6130.00	-5.20566
6135.00	-5.4549
6140.00	-5.70089
6145.00	-5.95715
6150.00	-6.22358
6155.00	-6.52085
6160.00	-6.78651
6165.00	-7.0011
6170.00	-7.25171
6175.00	-7.49234
6180.00	-7.7268
6185.00	-7.94536
6190.00	-8.18635
6195.00	-8.42302
6200.00	-8.63132
6205.00	-8.89134
6210.00	-9.08201
6215.00	-9.31486
6220.00	-9.5282
6225.00	-9.72962
6230.00	-9.9486
6235.00	-10.1636
6240.00	-10.4023
6245.00	-10.5804
6250.00	-10.7623
6255.00	-11.0297
6260.00	-11.261
6265.00	-11.4917
6270.00	-11.6767
6275.00	-11.8518
6280.00	-12.0658
6285.00	-12.2424
6290.00	-12.4316
6295.00	-12.6489
6300.00	-12.8454
6305.00	-12.9931
6310.00	-13.174
6315.00	-13.3472
6320.00	-13.4909
6325.00	-13.6466
6330.00	-13.7885
6335.00	-13.9559
6340.00	-14.1282
6345.00	-14.3059
6350.00	-14.4272
6355.00	-14.6004
6360.00	-14.7488
6365.00	-14.8927
6370.00	-15.0052
6375.00	-15.1234
6380.00	-15.2958
6385.00	-15.4142
6390.00	-15.5208
6395.00	-15.6223
6400.00	-15.7637
6405.00	-15.8636
6410.00	-15.9629
6415.00	-16.0315
6420.00	-16.1159
6425.00	-16.2277
6430.00	-16.3452
6435.00	-16.4284
6440.00	-16.5278
6445.00	-16.6219
6450.00	-16.7029
6455.00	-16.7946
6460.00	-16.8988
6465.00	-16.9775
6470.00	-17.0992
6475.00	-17.2248
6480.00	-17.2718
6485.00	-17.3632
6490.00	-17.4303
6495.00	-17.5096
6500.00	-17.595
6505.00	-17.703
6510.00	-17.8238
6515.00	-17.9363
6520.00	-17.997
6525.00	-18.0582
6530.00	-18.1416
6535.00	-18.1959
6540.00	-18.2542
6545.00	-18.3029
6550.00	-18.2939
6555.00	-18.2623
6560.00	-18.1048
6565.00	-17.7313
6570.00	-17.0785
6575.00	-16.1819
6580.00	-15.1121
6585.00	-14.0107
6590.00	-12.882
6595.00	-11.7681
6600.00	-10.7119
6605.00	-9.65106
6610.00	-8.62283
6615.00	-7.6145
6620.00	-6.67119
6625.00	-5.75061
6630.00	-4.87215
6635.00	-4.02688
6640.00	-3.21149
6645.00	-2.44278
6650.00	-1.68969
6655.00	-0.972337
6660.00	-0.334257
6665.00	0.351199
6670.00	1.02936
6675.00	1.67833
6680.00	2.27748
6685.00	2.85535
6690.00	3.43667
6695.00	3.93725
6700.00	4.47258
6705.00	4.94212
6710.00	5.39769
6715.00	5.87083
6720.00	6.27969
6725.00	6.7353
6730.00	7.15854
6735.00	7.56489
6740.00	7.93909
6745.00	8.32204
6750.00	8.63183
6755.00	8.95022
6760.00	9.26127
6765.00	9.55911
6770.00	9.85732
6775.00	10.1116
6780.00	10.364
6785.00	10.6062
6790.00	10.8553
6795.00	11.0569
6800.00	11.2373
6805.00	11.4073
6810.00	11.5405
6815.00	11.7084
6820.00	11.7719
6825.00	11.8366
6830.00	11.9457
6835.00	11.9788
6840.00	11.9475
6845.00	11.9314
6850.00	11.8454
6855.00	11.752
6860.00	11.617
6865.00	11.4277
6870.00	11.2328
6875.00	11.0499
6880.00	10.8608
6885.00	10.5841
6890.00	10.3341
6895.00	10.0507
6900.00	9.77119
6905.00	9.52148
6910.00	9.23832
6915.00	8.95616
6920.00	8.63248
6925.00	8.30725
6930.00	7.98911
6935.00	7.62268
6940.00	7.30609
6945.00	7.00138
6950.00	6.66966
6955.00	6.3777
6960.00	6.01224
6965.00	5.67484
6970.00	5.34575
6975.00	4.98172
6980.00	4.5919
6985.00	4.24861
6990.00	3.84165
6995.00	3.4801
7000.00	3.12078
7005.00	2.75688
7010.00	2.37472
7015.00	2.03925
7020.00	1.66855
7025.00	1.31702
7030.00	0.957293
7035.00	0.610928
7040.00	0.307679
7045.00	-0.0142414
7050.00	-0.394425
7055.00	-0.76203
7060.00	-1.0844
7065.00	-1.4141
7070.00	-1.77961
7075.00	-2.10764
7080.00	-2.43866
7085.00	-2.78464
7090.00	-3.09884
7095.00	-3.40518
7100.00	-3.71858
7105.00	-4.0289
7110.00	-4.34306
7115.00	-4.62957
7120.00	-4.9091
7125.00	-5.2125
7130.00	-5.44598
7135.00	-5.6891
7140.00	-5.94653
7145.00	-6.20838
7150.00	-6.46853
7155.00	-6.73
7160.00	-6.95024
7165.00	-7.20406
7170.00	-7.48714
7175.00	-7.72966
7180.00	-7.98374
7185.00	-8.2256
7190.00	-8.43291
7195.00	-8.62043
7200.00	-8.80804
7205.00	-9.00233
7210.00	-9.23938
7215.00	-9.43671
7220.00	-9.6275
7225.00	-9.8237
7230.00	-10.0634
7235.00	-10.2594
7240.00	-10.431
7245.00	-10.6618
7250.00	-10.8573
7255.00	-11.0832
7260.00	-11.3232
7265.00	-11.5204
7270.00	-11.6781
7275.00	-11.8793
7280.00	-12.0388
7285.00	-12.221
7290.00	-12.3858
7295.00	-12.5597
7300.00	-12.7095
7305.00	-12.9066
7310.00	-13.0717
7315.00	-13.1798
7320.00	-13.3562
7325.00	-13.5037
7330.00	-13.6156
7335.00	-13.7494
7340.00	-13.8849
7345.00	-14.0134
7350.00	-14.1253
7355.00	-14.226
7360.00	-14.3619
7365.00	-14.5284
7370.00	-14.6981
7375.00	-14.8198
7380.00	-14.9387
7385.00	-15.0551
7390.00	-15.174
7395.00	-15.2707
7400.00	-15.4048
7405.00	-15.533
7410.00	-15.6522
7415.00	-15.7594
7420.00	-15.871
7425.00	-15.995
7430.00	-16.0822
7435.00	-16.2039
7440.00	-16.304
7445.00	-16.3866
7450.00	-16.5034
7455.00	-16.6103
7460.00	-16.6924
7465.00	-16.7889
7470.00	-16.8899
7475.00	-16.9827
7480.00	-17.1058
7485.00	-17.1892
7490.00	-17.2747
7495.00	-17.3874
7500.00	-17.4983
7505.00	-17.5642
7510.00	-17.6527
7515.00	-17.6993
7520.00	-17.7781
7525.00	-17.8037
7530.00	-17.8588
7535.00	-17.866
7540.00	-17.9328
7545.00	-17.9552
7550.00	-17.9933
7555.00	-17.971
7560.00	-17.8379
7565.00	-17.4854
7570.00	-16.8581
7575.00	-15.9977
7580.00	-14.9925
7585.00	-13.9135
7590.00	-12.8124
7595.00	-11.6913
7600.00	-10.5975
7605.00	-9.55004
7610.00	-8.5206
7615.00	-7.57997
7620.00	-6.67592
7625.00	-5.80481
7630.00	-4.95108
7635.00	-4.12147
7640.00	-3.29568
7645.00	-2.51195
7650.00	-1.75666
7655.00	-1.04109
7660.00	-0.320755
7665.00	0.364294
7670.00	1.00816
7675.00	1.63099
7680.00	2.24241
7685.00	2.84546
7690.00	3.43814
7695.00	3.96495
7700.00	4.4928
7705.00	4.98764
7710.00	5.48388
7715.00	5.95312
7720.00	6.4084
7725.00	6.88789
7730.00	7.27891
7735.00	7.65626
7740.00	8.02321
7745.00	8.39209
7750.00	8.73446
7755.00	9.07085
7760.00	9.38491
7765.00	9.67981
7770.00	9.98103
7775.00	10.2832
7780.00	10.5392
7785.00	10.7639
7790.00	10.9557
7795.00	11.1435
7800.00	11.3718
7805.00	11.5293
7810.00	11.6946
7815.00	11.816
7820.00	11.9667
7825.00	12.0515
7830.00	12.125
7835.00	12.0978
7840.00	12.0979
7845.00	12.0649
7850.00	11.9872
7855.00	11.9211
7860.00	11.8088
7865.00	11.6597
7870.00	11.4953
7875.00	11.2871
7880.00	11.0884
7885.00	10.852
7890.00	10.6309
7895.00	10.364
7900.00	10.0983
7905.00	9.80648
7910.00	9.49577
7915.00	9.16053
7920.00	8.81736
7925.00	8.50002
7930.00	8.16354
7935.00	7.807
7940.00	7.45785
7945.00	7.06258
7950.00	6.69835
7955.00	6.32721
7960.00	5.99883
7965.00	5.65241
7970.00	5.27844
7975.00	4.95224
7980.00	4.58328
7985.00	4.23142
7990.00	3.84314
7995.00	3.47861
8000.00	3.13735
8005.00	2.80383
8010.00	2.4443
8015.00	2.0623
8020.00	1.73169
8025.00	1.34652
8030.00	1.00363
8035.00	0.683727
8040.00	0.364718
8045.00	0.00976888
8050.00	-0.372816
8055.00	-0.692643
8060.00	-1.04927
8065.00	-1.41264
8070.00	-1.74061
8075.00	-2.06971
8080.00	-2.36212
8085.00	-2.73931
8090.00	-3.08914
8095.00	-3.43226
8100.00	-3.76839
8105.00	-4.08881
8110.00	-4.39791
8115.00	-4.71945
8120.00	-4.99094
8125.00	-5.27861
8130.00	-5.56485
8135.00	-5.85544
8140.00	-6.11414
8145.00	-6.36111
8150.00	-6.6107
8155.00	-6.8457
8160.00	-7.09961
8165.00	-7.33189
8170.00	-7.58051
8175.00	-7.80145
8180.00	-8.03516
8185.00	-8.25868
8190.00	-8.50791
8195.00	-8.77085
8200.00	-9.00749
8205.00	-9.27795
8210.00	-9.49403
8215.00	-9.74033
8220.00	-9.9441
8225.00	-10.1105
8230.00	-10.315
8235.00	-10.5461
8240.00	-10.7739
8245.00	-10.944
8250.00	-11.1414
8255.00	-11.32
8260.00	-11.4874
8265.00	-11.686
8270.00	-11.8724
8275.00	-12.0495
8280.00	-12.2523
8285.00	-12.4329
8290.00	-12.6058
8295.00	-12.7896
8300.00	-12.9391
8305.00	-13.1076
8310.00	-13.2874
8315.00	-13.4691
8320.00	-13.6354
8325.00	-13.7672
8330.00	-13.9254
8335.00	-14.0876
8340.00	-14.2476
8345.00	-14.3719
8350.00	-14.5412
8355.00	-14.6588
8360.00	-14.7749
8365.00	-14.9011
8370.00	-15.0241
8375.00	-15.1188
8380.00	-15.2182
8385.00	-15.3264
8390.00	-15.4615
8395.00	-15.5662
8400.00	-15.6783
8405.00	-15.8065
8410.00	-15.9059
8415.00	-15.9717
8420.00	-16.0706
8425.00	-16.2133
8430.00	-16.3012
8435.00	-16.4321
8440.00	-16.5499
8445.00	-16.6532
8450.00	-16.7687
8455.00	-16.9047
8460.00	-17.0177
8465.00	-17.1646
8470.00	-17.2827
8475.00	-17.3597
8480.00	-17.4828
8485.00	-17.603
8490.00	-17.6866
8495.00	-17.7817
8500.00	-17.8438
8505.00	-17.8939
8510.00	-17.9428
8515.00	-18.0038
8520.00	-18.0465
8525.00	-18.0764
8530.00	-18.1118
8535.00	-18.2077
8540.00	-18.2328
8545.00	-18.2751
8550.00	-18.2756
8555.00	-18.2354
8560.00	-18.1258
8565.00	-17.7794
8570.00	-17.2047
8575.00	-16.3369
8580.00	-15.3006
8585.00	-14.1729
8590.00	-13.059
8595.00	-11.9463
8600.00	-10.843
8605.00	-9.79736
8610.00	-8.7479
8615.00	-7.73837
8620.00	-6.80718
8625.00	-5.86829
8630.00	-4.95261
8635.00	-4.13322
8640.00	-3.31474
8645.00	-2.51685
8650.00	-1.77049
8655.00	-1.07709
8660.00	-0.372004
8665.00	0.315342
8670.00	0.97824
8675.00	1.61254
8680.00	2.21638
8685.00	2.78811
8690.00	3.3234
8695.00	3.86074
8700.00	4.39053
8705.00	4.8777
8710.00	5.35949
8715.00	5.81572
8720.00	6.2546
8725.00	6.70612
8730.00	7.10778
8735.00	7.48811
8740.00	7.8992
8745.00	8.25033
8750.00	8.57012
8755.00	8.89845
8760.00	9.24954
8765.00	9.53725
8770.00	9.78205
8775.00	10.0467
8780.00	10.2989
8785.00	10.5288
8790.00	10.7263
8795.00	10.9361
8800.00	11.1088
8805.00	11.2483
8810.00	11.339
8815.00	11.4761
8820.00	11.5949
8825.00	11.6801
8830.00	11.6908
8835.00	11.693
8840.00	11.6873
8845.00	11.6455
8850.00	11.5645
8855.00	11.4643
8860.00	11.3318
8865.00	11.1672
8870.00	11.0012
8875.00	10.8254
8880.00	10.6295
8885.00	10.3957
8890.00	10.159
8895.00	9.86859
8900.00	9.61103
8905.00	9.3208
8910.00	9.05206
8915.00	8.76685
8920.00	8.4376
8925.00	8.09511
8930.00	7.7718
8935.00	7.42899
8940.00	7.0856
8945.00	6.74734
8950.00	6.40522
8955.00	6.04737
8960.00	5.68008
8965.00	5.31371
8970.00	4.93969
8975.00	4.56916
8980.00	4.24133
8985.00	3.86808
8990.00	3.48221
8995.00	3.11986
9000.00	2.73909
9005.00	2.36813
9010.00	2.0173
9015.00	1.67047
9020.00	1.31215
9025.00	0.939718
9030.00	0.567785
9035.00	0.191587
9040.00	-0.182797
9045.00	-0.515031
9050.00	-0.823464
9055.00	-1.19057
9060.00	-1.54923
9065.00	-1.85977
9070.00	-2.17507
9075.00	-2.51065
9080.00	-2.82022
9085.00	-3.12239
9090.00	-3.45464
9095.00	-3.82057
9100.00	-4.12823
9105.00	-4.40419
9110.00	-4.68458
9115.00	-4.93223
9120.00	-5.18997
9125.00	-5.47847
9130.00	-5.81728
9135.00	-6.10052
9140.00	-6.35828
9145.00	-6.61098
9150.00	-6.84595
9155.00	-7.09795
9160.00	-7.37845
9165.00	-7.65068
9170.00	-7.90795
9175.00	-8.14231
9180.00	-8.35795
9185.00	-8.56898
9190.00	-8.76645
9195.00	-9.00919
9200.00	-9.22482
9205.00	-9.44151
9210.00	-9.72322
9215.00	-9.90137
9220.00	-10.1173
9225.00	-10.3201
9230.00	-10.5064
9235.00	-10.7033
9240.00	-10.8635
9245.00	-11.0464
9250.00	-11.2119
9255.00	-11.4211
9260.00	-11.5953
9265.00	-11.77
9270.00	-11.9527
9275.00	-12.1453
9280.00	-12.3328
9285.00	-12.5054
9290.00	-12.6512
9295.00	-12.8221
9300.00	-12.9947
9305.00	-13.1802
9310.00	-13.3717
9315.00	-13.5449
9320.00	-13.6867
9325.00	-13.8284
9330.00	-13.9683
9335.00	-14.1214
9340.00	-14.2461
9345.00	-14.3922
9350.00	-14.5237
9355.00	-14.6882
9360.00	-14.7948
9365.00	-14.9765
9370.00	-15.124
9375.00	-15.2935
9380.00	-15.447
9385.00	-15.5861
9390.00	-15.7141
9395.00	-15.8425
9400.00	-15.9514
9405.00	-16.0363
9410.00	-16.1212
9415.00	-16.2484
9420.00	-16.3884
9425.00	-16.4993
9430.00	-16.5991
9435.00	-16.7398
9440.00	-16.8316
9445.00	-16.9481
9450.00	-17.0784
9455.00	-17.1571
9460.00	-17.2269
9465.00	-17.2982
9470.00	-17.3662
9475.00	-17.4849
9480.00	-17.5709
9485.00	-17.6682
9490.00	-17.7566
9495.00	-17.8438
9500.00	-17.8949
9505.00	-17.9588
9510.00	-18.0342
9515.00	-18.1228
9520.00	-18.1686
9525.00	-18.2117
9530.00	-18.2487
9535.00	-18.2715
9540.00	-18.3128
9545.00	-18.3736
9550.00	-18.3811
9555.00	-18.3587
9560.00	-18.2368
9565.00	-17.9414
9570.00	-17.3505
9575.00	-16.4823
9580.00	-15.4343
9585.00	-14.3205
9590.00	-13.1919
9595.00	-12.0555
9600.00	-10.9988
9605.00	-9.90741
9610.00	-8.87709
9615.00	-7.91589
9620.00	-7.0395
9625.00	-6.10564
9630.00	-5.19827
9635.00	-4.35525
9640.00	-3.50043
9645.00	-2.71884
9650.00	-1.93815
9655.00	-1.17899
9660.00	-0.502341
9665.00	0.163177
9670.00	0.835637
9675.00	1.46347
9680.00	2.0907
9685.00	2.68065
9690.00	3.2182
9695.00	3.72555
9700.00	4.2698
9705.00	4.73889
9710.00	5.22891
9715.00	5.67464
9720.00	6.12386
9725.00	6.56584
9730.00	6.99001
9735.00	7.36233
9740.00	7.73229
9745.00	8.15571
9750.00	8.49909
9755.00	8.84112
9760.00	9.22432
9765.00	9.54376
9770.00	9.82466
9775.00	10.0765
9780.00	10.2665
9785.00	10.5213
9790.00	10.744
9795.00	10.9134
9800.00	11.0818
9805.00	11.2362
9810.00	11.3959
9815.00	11.5236
9820.00	11.6377
9825.00	11.6743
9830.00	11.7054
9835.00	11.7532
9840.00	11.7246
9845.00	11.6526
9850.00	11.5512
9855.00	11.4363
9860.00	11.2811
9865.00	11.1263
9870.00	10.938
9875.00	10.7638
9880.00	10.5449
9885.00	10.2904
9890.00	10.0613
9895.00	9.79576
9900.00	9.54265
9905.00	9.22723
9910.00	8.92073
9915.00	8.6185
9920.00	8.26546
9925.00	7.94772
9930.00	7.59392
9935.00	7.24629
9940.00	6.92399
9945.00	6.56609
9950.00	6.22513
9955.00	5.91262
[truncated: 56 more rows]
