# Supplementary material for: Abnormal developmental trajectory and vulnerability to cardiac arrhythmias in tetralogy of Fallot with DiGeorge syndrome
Source: Commun Biol. 2023 Sep 22;6:969. doi: 10.1038/s42003-023-05344-6 (PMC10516936; doi:10.1038/s42003-023-05344-6)
Supplement: Supplementary file 6 — Supplementary Data 3 [file 42003_2023_5344_MOESM6_ESM.zip › Supplementary Data3_CAS Measurement/Batch45/Control2_A2_4950/1A-wave.csv]

1A : V(t) = D'(t) / BackgroundImage *100
D'(t) = WaveFiltered Value( Pixel-Filter=(5 x 5) Tcnst-Filter=10)
average	1.00
frm num	2048
position	[43][61]
background	356.88
total pixel	25
time	value1
0.00	1.00874
5.00	0.925801
10.00	0.854517
15.00	0.792603
20.00	0.720067
25.00	0.63349
30.00	0.591436
35.00	0.560313
40.00	0.511007
45.00	0.484564
50.00	0.457404
55.00	0.413905
60.00	0.371394
65.00	0.326408
70.00	0.294888
75.00	0.285574
80.00	0.299608
85.00	0.298789
90.00	0.287964
95.00	0.228905
100.00	0.190323
105.00	0.200432
110.00	0.147885
115.00	0.148788
120.00	0.129426
125.00	0.135538
130.00	0.119742
135.00	0.144755
140.00	0.134763
145.00	0.126891
150.00	0.108598
155.00	0.112309
160.00	0.134702
165.00	0.161582
170.00	0.164478
175.00	0.187259
180.00	0.170775
185.00	0.144731
190.00	0.0921494
195.00	0.126647
200.00	0.174507
205.00	0.190681
210.00	0.214204
215.00	0.189421
220.00	0.208587
225.00	0.234803
230.00	0.214685
235.00	0.18425
240.00	0.183758
245.00	0.146328
250.00	0.12385
255.00	0.13164
260.00	0.166671
265.00	0.153366
270.00	0.113372
275.00	0.0807388
280.00	0.104048
285.00	0.0768309
290.00	0.0657853
295.00	0.0917107
300.00	0.0780563
305.00	0.0837006
310.00	0.159392
315.00	0.16587
320.00	0.175062
325.00	0.192301
330.00	0.196608
335.00	0.172464
340.00	0.0913307
345.00	0.0418479
350.00	0.0612005
355.00	0.0416305
360.00	0.02738
365.00	-0.0112244
370.00	0.0257645
375.00	0.0343963
380.00	0.02199
385.00	-0.0340086
390.00	-0.054145
395.00	-0.0476097
400.00	-0.0226739
405.00	0.0233057
410.00	0.0433916
415.00	0.0558648
420.00	0.0312243
425.00	0.0841432
430.00	0.117199
435.00	0.136863
440.00	0.110847
445.00	0.0739835
450.00	0.101331
455.00	0.124822
460.00	0.143723
465.00	0.130472
470.00	0.119666
475.00	0.142445
480.00	0.114751
485.00	0.08198
490.00	0.117494
495.00	0.0922949
500.00	0.0438365
505.00	0.0551444
510.00	0.0720465
515.00	0.101829
520.00	0.15105
525.00	0.236819
530.00	0.373415
535.00	0.484023
540.00	0.632886
545.00	0.792641
550.00	0.900555
555.00	0.976382
560.00	1.02221
565.00	1.1038
570.00	1.14025
575.00	1.14728
580.00	1.213
585.00	1.2262
590.00	1.24929
595.00	1.25774
600.00	1.25974
605.00	1.30301
610.00	1.29264
615.00	1.29451
620.00	1.29844
625.00	1.293
630.00	1.2713
635.00	1.19909
640.00	1.17669
645.00	1.17783
650.00	1.1811
655.00	1.21766
660.00	1.19789
665.00	1.20924
670.00	1.18246
675.00	1.17518
680.00	1.14845
685.00	1.12551
690.00	1.1228
695.00	1.07329
700.00	0.986133
705.00	0.913299
710.00	0.83654
715.00	0.757369
720.00	0.707411
725.00	0.683745
730.00	0.627699
735.00	0.562688
740.00	0.526594
745.00	0.472813
750.00	0.42217
755.00	0.381073
760.00	0.33512
765.00	0.302729
770.00	0.310564
775.00	0.26942
780.00	0.227908
785.00	0.2096
790.00	0.233473
795.00	0.187709
800.00	0.201442
805.00	0.202594
810.00	0.185697
815.00	0.179456
820.00	0.144698
825.00	0.114537
830.00	0.0761834
835.00	0.0405444
840.00	0.0353691
845.00	0.0688194
850.00	0.0697833
855.00	0.0538383
860.00	0.0663877
865.00	0.0776821
870.00	0.0262017
875.00	-0.0391846
880.00	-0.0722534
885.00	-0.0829613
890.00	-0.0488862
895.00	-0.073139
900.00	-0.098329
905.00	-0.0672004
910.00	-0.0929843
915.00	-0.138606
920.00	-0.150525
925.00	-0.142197
930.00	-0.181777
935.00	-0.214036
940.00	-0.250916
945.00	-0.231428
950.00	-0.18699
955.00	-0.175016
960.00	-0.122769
965.00	-0.129546
970.00	-0.150216
975.00	-0.10269
980.00	-0.0800923
985.00	-0.0799288
990.00	-0.0786609
995.00	-0.106661
1000.00	-0.115049
1005.00	-0.128202
1010.00	-0.103053
1015.00	-0.115164
1020.00	-0.110373
1025.00	-0.0937314
1030.00	-0.121345
1035.00	-0.105848
1040.00	-0.105351
1045.00	-0.0959367
1050.00	-0.10988
1055.00	-0.105617
1060.00	-0.111868
1065.00	-0.0995603
1070.00	-0.119867
1075.00	-0.14935
1080.00	-0.11312
1085.00	-0.11862
1090.00	-0.101154
1095.00	-0.0966427
1100.00	-0.0757702
1105.00	-0.0794014
1110.00	-0.0938778
1115.00	-0.106906
1120.00	-0.108545
1125.00	-0.140282
1130.00	-0.134099
1135.00	-0.0937896
1140.00	-0.0844107
1145.00	-0.086057
1150.00	-0.0651222
1155.00	-0.0160187
1160.00	-0.0301083
1165.00	-0.0820179
1170.00	-0.0839036
1175.00	-0.127071
1180.00	-0.107639
1185.00	-0.106963
1190.00	-0.0906622
1195.00	-0.0771127
1200.00	-0.0447433
1205.00	-0.0447522
1210.00	-0.0447603
1215.00	-0.00217623
1220.00	0.00476634
1225.00	-0.0506307
1230.00	-0.0534134
1235.00	-0.0447096
1240.00	-0.0279096
1245.00	0.0129894
1250.00	0.0453153
1255.00	0.0306963
1260.00	0.0534057
1265.00	0.099623
1270.00	0.114319
1275.00	0.0972829
1280.00	0.0752255
1285.00	0.0542531
1290.00	0.0275321
1295.00	0.030383
1300.00	0.0463987
1305.00	0.059692
1310.00	0.0985558
1315.00	0.105513
1320.00	0.0759073
1325.00	0.0526251
1330.00	0.0171003
1335.00	0.049015
1340.00	0.0654092
1345.00	0.0330893
1350.00	-0.0251401
1355.00	-0.010297
1360.00	-0.0316838
1365.00	-0.044207
1370.00	-0.0263364
1375.00	-0.0315485
1380.00	-0.0104605
1385.00	0.00963962
1390.00	-0.0204658
1395.00	-0.000486017
1400.00	0.0130125
1405.00	0.0251611
1410.00	0.0282492
1415.00	0.052324
1420.00	0.0392459
1425.00	0.0644627
1430.00	0.0826746
1435.00	0.0620781
1440.00	0.116395
1445.00	0.128293
1450.00	0.117705
1455.00	0.102572
1460.00	0.123698
1465.00	0.0922741
1470.00	0.0483011
1475.00	0.050196
1480.00	0.047418
1485.00	0.0807843
1490.00	0.108572
1495.00	0.110044
1500.00	0.119215
1505.00	0.153247
1510.00	0.191722
1515.00	0.198329
1520.00	0.22557
1525.00	0.303888
1530.00	0.402394
1535.00	0.498895
1540.00	0.605921
1545.00	0.707849
1550.00	0.819758
1555.00	0.899181
1560.00	1.00765
1565.00	1.04362
1570.00	1.09057
1575.00	1.1261
1580.00	1.1648
1585.00	1.21533
1590.00	1.24511
1595.00	1.25734
1600.00	1.28291
1605.00	1.29248
1610.00	1.31118
1615.00	1.33922
1620.00	1.38463
1625.00	1.42438
1630.00	1.40747
1635.00	1.36984
1640.00	1.35055
1645.00	1.35223
1650.00	1.38625
1655.00	1.38773
1660.00	1.35432
1665.00	1.35226
1670.00	1.37507
1675.00	1.35301
1680.00	1.30513
1685.00	1.29567
1690.00	1.28715
1695.00	1.26043
1700.00	1.22069
1705.00	1.18493
1710.00	1.14937
1715.00	1.06918
1720.00	0.973472
1725.00	0.879488
1730.00	0.822922
1735.00	0.752959
1740.00	0.678784
1745.00	0.647893
1750.00	0.606641
1755.00	0.572876
1760.00	0.50438
1765.00	0.427043
1770.00	0.407876
1775.00	0.279664
1780.00	0.272993
1785.00	0.262506
1790.00	0.247464
1795.00	0.233926
1800.00	0.20605
1805.00	0.221311
1810.00	0.165555
1815.00	0.202799
1820.00	0.188124
1825.00	0.133445
1830.00	0.150363
1835.00	0.138689
1840.00	0.133787
1845.00	0.102475
1850.00	0.0787773
1855.00	0.0899536
1860.00	0.0910456
1865.00	0.12117
1870.00	0.141557
1875.00	0.157663
1880.00	0.147501
1885.00	0.108093
1890.00	0.0715047
1895.00	0.146174
1900.00	0.114745
1905.00	0.085337
1910.00	0.104824
1915.00	0.071925
1920.00	0.0602492
1925.00	0.0800033
1930.00	0.0551905
1935.00	0.0104426
1940.00	0.00827753
1945.00	0.0208997
1950.00	-0.0204192
1955.00	-0.0206189
1960.00	-0.0342486
1965.00	-0.0756567
1970.00	-0.00980814
1975.00	0.00238093
1980.00	0.0111094
1985.00	0.00215272
1990.00	0.0165082
1995.00	0.0327906
2000.00	0.0295115
2005.00	0.0265604
2010.00	0.000366987
2015.00	0.0137802
2020.00	-0.00777268
2025.00	0.000850362
2030.00	-0.0160471
2035.00	-0.0346172
2040.00	0.023765
2045.00	0.00681773
2050.00	-0.0241263
2055.00	-0.0418885
2060.00	-0.0388205
2065.00	-0.0102803
2070.00	0.00419763
2075.00	-0.00743039
2080.00	0.0045209
2085.00	-0.0407642
2090.00	-0.0770375
2095.00	-0.104079
2100.00	-0.123934
2105.00	-0.113782
2110.00	-0.112491
2115.00	-0.118054
2120.00	-0.118578
2125.00	-0.0517998
2130.00	-0.064553
2135.00	-0.0782726
2140.00	-0.0693245
2145.00	-0.0511838
2150.00	-0.0505487
2155.00	-0.0645479
2160.00	-0.0547306
2165.00	-0.0369285
2170.00	-0.0332356
2175.00	-0.0680201
2180.00	-0.0802721
2185.00	-0.118199
2190.00	-0.178112
2195.00	-0.197288
2200.00	-0.20558
2205.00	-0.145793
2210.00	-0.142422
2215.00	-0.113609
2220.00	-0.136994
2225.00	-0.0941527
2230.00	-0.134054
2235.00	-0.125132
2240.00	-0.126068
2245.00	-0.163899
2250.00	-0.116126
2255.00	-0.101151
2260.00	-0.142594
2265.00	-0.170926
2270.00	-0.14935
2275.00	-0.125448
2280.00	-0.118507
2285.00	-0.171665
2290.00	-0.176915
2295.00	-0.136807
2300.00	-0.202705
2305.00	-0.198126
2310.00	-0.170467
2315.00	-0.135487
2320.00	-0.104005
2325.00	-0.0622218
2330.00	-0.0772953
2335.00	-0.06172
2340.00	-0.114952
2345.00	-0.08104
2350.00	-0.0897484
2355.00	-0.0874985
2360.00	-0.111253
2365.00	-0.138235
2370.00	-0.14907
2375.00	-0.191325
2380.00	-0.187884
2385.00	-0.180304
2390.00	-0.235127
2395.00	-0.225064
2400.00	-0.239545
2405.00	-0.165154
2410.00	-0.134067
2415.00	-0.177823
2420.00	-0.175732
2425.00	-0.178334
2430.00	-0.188521
2435.00	-0.189844
2440.00	-0.193276
2445.00	-0.193002
2450.00	-0.201723
2455.00	-0.190517
2460.00	-0.197244
2465.00	-0.216749
2470.00	-0.218611
2475.00	-0.215804
2480.00	-0.18974
2485.00	-0.198787
2490.00	-0.200204
2495.00	-0.149921
2500.00	-0.0990627
2505.00	-0.110452
2510.00	-0.100528
2515.00	-0.0680585
2520.00	-0.0231445
2525.00	0.0643526
2530.00	0.191296
2535.00	0.363827
2540.00	0.466427
2545.00	0.630499
2550.00	0.75911
2555.00	0.838994
2560.00	0.942272
2565.00	1.00384
2570.00	1.06037
2575.00	1.17402
2580.00	1.22586
2585.00	1.277
2590.00	1.31406
2595.00	1.33173
2600.00	1.32969
2605.00	1.31441
2610.00	1.31298
2615.00	1.34308
2620.00	1.32198
2625.00	1.29178
2630.00	1.24218
2635.00	1.26254
2640.00	1.27527
2645.00	1.31027
2650.00	1.30141
2655.00	1.27887
2660.00	1.30005
2665.00	1.26307
2670.00	1.28471
2675.00	1.23694
2680.00	1.22197
2685.00	1.17263
2690.00	1.14951
2695.00	1.08612
2700.00	0.980869
2705.00	0.957878
2710.00	0.920373
2715.00	0.867564
2720.00	0.776325
2725.00	0.75025
2730.00	0.688675
2735.00	0.564887
2740.00	0.463565
2745.00	0.411605
2750.00	0.326732
2755.00	0.262676
2760.00	0.193817
2765.00	0.110548
2770.00	0.0759559
2775.00	-0.00337252
2780.00	-0.0220893
2785.00	-0.0232428
2790.00	-0.0926514
2795.00	-0.165206
2800.00	-0.200244
2805.00	-0.216086
2810.00	-0.21241
2815.00	-0.233761
2820.00	-0.23168
2825.00	-0.183854
2830.00	-0.173314
2835.00	-0.186245
2840.00	-0.215816
2845.00	-0.259242
2850.00	-0.27703
2855.00	-0.315456
2860.00	-0.346677
2865.00	-0.351238
2870.00	-0.35086
2875.00	-0.334828
2880.00	-0.322641
2885.00	-0.327364
2890.00	-0.348427
2895.00	-0.315826
2900.00	-0.338043
2905.00	-0.334501
2910.00	-0.315622
2915.00	-0.287422
2920.00	-0.253076
2925.00	-0.233372
2930.00	-0.239176
2935.00	-0.238796
2940.00	-0.245179
2945.00	-0.217298
2950.00	-0.235918
2955.00	-0.199997
2960.00	-0.181118
2965.00	-0.203356
2970.00	-0.254753
2975.00	-0.251695
2980.00	-0.242217
2985.00	-0.246016
2990.00	-0.233743
2995.00	-0.208127
3000.00	-0.207489
3005.00	-0.183378
3010.00	-0.186336
3015.00	-0.201327
3020.00	-0.180073
3025.00	-0.18112
3030.00	-0.203358
3035.00	-0.225613
3040.00	-0.229952
3045.00	-0.22489
3050.00	-0.223697
3055.00	-0.220381
3060.00	-0.157993
3065.00	-0.124261
3070.00	-0.128647
3075.00	-0.128111
3080.00	-0.104092
3085.00	-0.101528
3090.00	-0.108188
3095.00	-0.0805568
3100.00	-0.0680178
3105.00	-0.0399204
3110.00	-0.0504991
3115.00	-0.0510533
3120.00	-0.0414647
3125.00	-0.057493
3130.00	-0.104423
3135.00	-0.125363
3140.00	-0.137485
3145.00	-0.127099
3150.00	-0.148014
3155.00	-0.101829
3160.00	-0.12303
3165.00	-0.138747
3170.00	-0.114785
3175.00	-0.10779
3180.00	-0.0947693
3185.00	-0.105467
3190.00	-0.113975
3195.00	-0.0868855
3200.00	-0.12303
3205.00	-0.139868
3210.00	-0.160627
3215.00	-0.175948
3220.00	-0.167319
3225.00	-0.158433
3230.00	-0.144832
3235.00	-0.142677
3240.00	-0.108235
3245.00	-0.0974114
3250.00	-0.095516
3255.00	-0.100535
3260.00	-0.121865
3265.00	-0.132095
3270.00	-0.11216
3275.00	-0.117757
3280.00	-0.140727
3285.00	-0.138983
3290.00	-0.102668
3295.00	-0.134993
3300.00	-0.113648
3305.00	-0.133666
3310.00	-0.120299
3315.00	-0.0802488
3320.00	-0.0778281
3325.00	-0.0633203
3330.00	-0.0334509
3335.00	0.00127725
3340.00	-0.0358377
3345.00	0.0125791
3350.00	0.0225294
3355.00	0.0303639
3360.00	0.0800063
3365.00	0.0338976
3370.00	0.00697052
3375.00	0.0275691
3380.00	0.0236914
3385.00	0.0336513
3390.00	0.0403736
3395.00	0.0609944
3400.00	0.0190286
3405.00	0.0238507
3410.00	0.0293114
3415.00	0.0487967
3420.00	0.0271047
3425.00	0.0602606
3430.00	0.0788927
3435.00	0.0687618
3440.00	0.0730939
3445.00	0.0859593
3450.00	0.0908133
3455.00	0.131048
3460.00	0.116823
3465.00	0.133161
3470.00	0.123207
3475.00	0.140028
3480.00	0.149563
3485.00	0.158144
3490.00	0.142329
3495.00	0.123613
3500.00	0.106768
3505.00	0.0747959
3510.00	0.134566
3515.00	0.169305
3520.00	0.211778
3525.00	0.224225
3530.00	0.369926
3535.00	0.508903
3540.00	0.627257
3545.00	0.748347
3550.00	0.80689
3555.00	0.905533
3560.00	1.01449
3565.00	1.03633
3570.00	1.08065
3575.00	1.12838
3580.00	1.20384
3585.00	1.24149
3590.00	1.21934
3595.00	1.26216
3600.00	1.27269
3605.00	1.2844
3610.00	1.31848
3615.00	1.34803
3620.00	1.35221
3625.00	1.35933
3630.00	1.35454
3635.00	1.37936
3640.00	1.38377
3645.00	1.35411
3650.00	1.33863
3655.00	1.32245
3660.00	1.30902
3665.00	1.30028
3670.00	1.26328
3675.00	1.24231
3680.00	1.173
3685.00	1.17227
3690.00	1.13798
3695.00	1.08807
3700.00	1.05996
3705.00	1.08174
3710.00	1.02288
3715.00	0.921716
3720.00	0.840752
3725.00	0.736502
3730.00	0.616898
3735.00	0.556329
3740.00	0.493971
3745.00	0.456903
3750.00	0.440354
3755.00	0.432185
3760.00	0.388967
3765.00	0.338862
3770.00	0.293767
3775.00	0.221799
3780.00	0.201861
3785.00	0.181675
3790.00	0.16687
3795.00	0.154666
3800.00	0.129112
3805.00	0.083697
3810.00	0.0618774
3815.00	0.116214
3820.00	0.0586389
3825.00	0.0269961
3830.00	-0.0272615
3835.00	-0.0850599
3840.00	-0.0877622
3845.00	-0.102523
3850.00	-0.130379
3855.00	-0.0994079
3860.00	-0.0827422
3865.00	-0.048689
3870.00	-0.0012287
3875.00	0.0224315
3880.00	0.0370007
3885.00	0.0232132
3890.00	0.0489125
3895.00	0.0182423
3900.00	0.0612511
3905.00	0.048401
3910.00	-0.0214469
3915.00	-0.0394771
3920.00	-0.0355294
3925.00	-0.00955995
3930.00	-0.0298996
3935.00	-0.0381179
3940.00	-0.0499977
3945.00	-0.0293064
3950.00	-0.0487922
3955.00	-0.0752961
3960.00	-0.0980288
3965.00	-0.119609
3970.00	-0.0975607
3975.00	-0.144967
3980.00	-0.0766704
3985.00	-0.00175385
3990.00	0.00962979
3995.00	-0.0159913
4000.00	-0.022238
4005.00	-0.0177725
4010.00	-0.0473784
4015.00	-0.0863527
4020.00	-0.112463
4025.00	-0.0978543
4030.00	-0.120573
4035.00	-0.110757
4040.00	-0.172535
4045.00	-0.195631
4050.00	-0.211935
4055.00	-0.226607
4060.00	-0.223001
4065.00	-0.228721
4070.00	-0.249561
4075.00	-0.287371
4080.00	-0.307951
4085.00	-0.313022
4090.00	-0.319828
4095.00	-0.259824
4100.00	-0.240567
4105.00	-0.264706
4110.00	-0.225906
4115.00	-0.22349
4120.00	-0.234766
4125.00	-0.233706
4130.00	-0.239477
4135.00	-0.204321
4140.00	-0.178285
4145.00	-0.147006
4150.00	-0.159205
4155.00	-0.175789
4160.00	-0.182868
4165.00	-0.240797
4170.00	-0.227926
4175.00	-0.225308
4180.00	-0.245369
4185.00	-0.254457
4190.00	-0.223407
4195.00	-0.201066
4200.00	-0.191047
4205.00	-0.186513
4210.00	-0.16562
4215.00	-0.123279
4220.00	-0.137851
4225.00	-0.126307
4230.00	-0.105831
4235.00	-0.113181
4240.00	-0.137729
4245.00	-0.108265
4250.00	-0.0593303
4255.00	-0.023135
4260.00	-0.00849242
4265.00	-0.00652235
4270.00	0.0221505
4275.00	0.0367478
4280.00	0.0353147
4285.00	0.0541997
4290.00	0.0734379
4295.00	0.0806649
4300.00	0.107344
4305.00	0.0842805
4310.00	0.118444
4315.00	0.144707
4320.00	0.151532
4325.00	0.182333
4330.00	0.169704
4335.00	0.149371
4340.00	0.138917
4345.00	0.146321
4350.00	0.128327
4355.00	0.118856
4360.00	0.14732
4365.00	0.180784
4370.00	0.108906
4375.00	0.135002
4380.00	0.125986
4385.00	0.118991
4390.00	0.0992462
4395.00	0.0848383
4400.00	0.0304006
4405.00	0.0800393
4410.00	0.0776395
4415.00	0.0833255
4420.00	0.0256766
4425.00	0.0376797
4430.00	0.0462408
4435.00	0.0842081
4440.00	0.0937205
4445.00	0.0372738
4450.00	0.035788
4455.00	0.0568674
4460.00	0.0881679
4465.00	0.101768
4470.00	0.0927117
4475.00	0.0968904
4480.00	0.0569391
4485.00	0.0826283
4490.00	0.133769
4495.00	0.150655
4500.00	0.153522
4505.00	0.146016
4510.00	0.128052
4515.00	0.144388
4520.00	0.179266
4525.00	0.272301
4530.00	0.362757
4535.00	0.434081
4540.00	0.520688
4545.00	0.650193
4550.00	0.768989
4555.00	0.856852
4560.00	0.944894
4565.00	1.04431
4570.00	1.13266
4575.00	1.24132
4580.00	1.26401
4585.00	1.28108
4590.00	1.34463
4595.00	1.37269
4600.00	1.42148
4605.00	1.42503
4610.00	1.39349
4615.00	1.42227
4620.00	1.4661
4625.00	1.4921
4630.00	1.49196
4635.00	1.51761
4640.00	1.54294
4645.00	1.51418
4650.00	1.51071
4655.00	1.53785
4660.00	1.53313
4665.00	1.52665
4670.00	1.51745
4675.00	1.47554
4680.00	1.4737
4685.00	1.46531
4690.00	1.41517
4695.00	1.34426
4700.00	1.30287
4705.00	1.21741
4710.00	1.1136
4715.00	1.03251
4720.00	0.966243
4725.00	0.936868
4730.00	0.892498
4735.00	0.821181
4740.00	0.739063
4745.00	0.704386
4750.00	0.67878
4755.00	0.637802
4760.00	0.552726
4765.00	0.495212
4770.00	0.450174
4775.00	0.419727
4780.00	0.374392
4785.00	0.326865
4790.00	0.299783
4795.00	0.256355
4800.00	0.21839
4805.00	0.190947
4810.00	0.156161
4815.00	0.16184
4820.00	0.120998
4825.00	0.141402
4830.00	0.119416
4835.00	0.147824
4840.00	0.11623
4845.00	0.131506
4850.00	0.114993
4855.00	0.100131
4860.00	0.0912391
4865.00	0.0809944
4870.00	0.141265
4875.00	0.127139
4880.00	0.155895
4885.00	0.187381
4890.00	0.142863
4895.00	0.154356
4900.00	0.164699
4905.00	0.142625
4910.00	0.157504
4915.00	0.141754
4920.00	0.146633
4925.00	0.111794
4930.00	0.128636
4935.00	0.0899931
4940.00	0.147122
4945.00	0.153706
4950.00	0.149544
4955.00	0.164851
4960.00	0.156212
4965.00	0.175336
4970.00	0.191428
4975.00	0.163318
4980.00	0.0920659
4985.00	0.116484
4990.00	0.129494
4995.00	0.146807
5000.00	0.153422
5005.00	0.106696
5010.00	0.0937852
5015.00	0.175193
5020.00	0.126291
5025.00	0.12487
5030.00	0.115746
5035.00	0.0929628
5040.00	0.0926331
5045.00	0.0956989
5050.00	0.1007
5055.00	0.031226
5060.00	0.0325867
5065.00	0.0483821
5070.00	0.0614771
5075.00	0.0889541
5080.00	0.143946
5085.00	0.0992889
5090.00	0.0647018
5095.00	0.0122778
5100.00	0.00432508
5105.00	0.01398
5110.00	-0.00310955
5115.00	-0.0633232
5120.00	-0.0950989
5125.00	-0.085589
5130.00	-0.0859967
5135.00	-0.0717929
5140.00	-0.0825468
5145.00	-0.0384257
5150.00	-0.00656252
5155.00	-0.0070271
5160.00	-0.0388283
5165.00	-0.0719327
5170.00	-0.0412021
5175.00	-0.0404444
5180.00	-0.0341583
5185.00	-0.0128093
5190.00	0.0030424
5195.00	-0.0342491
5200.00	-0.0913487
5205.00	-0.0710056
5210.00	-0.0526968
5215.00	-0.0519104
5220.00	-0.0657734
5225.00	-0.0793709
5230.00	-0.0747963
5235.00	-0.0482626
5240.00	0.00251747
5245.00	0.0224406
5250.00	0.023559
5255.00	-0.016905
5260.00	0.0296185
5265.00	0.0345025
5270.00	0.0747644
5275.00	0.0852212
5280.00	0.113686
5285.00	0.18638
5290.00	0.221541
5295.00	0.235253
5300.00	0.285703
5305.00	0.279549
5310.00	0.252715
5315.00	0.23641
5320.00	0.208286
5325.00	0.250223
5330.00	0.244255
5335.00	0.209742
5340.00	0.17868
5345.00	0.154087
5350.00	0.145404
5355.00	0.127501
5360.00	0.128201
5365.00	0.101931
5370.00	0.118637
5375.00	0.122465
5380.00	0.0922854
5385.00	0.0931443
5390.00	0.115213
5395.00	0.148525
5400.00	0.176264
5405.00	0.210195
5410.00	0.212713
5415.00	0.253087
5420.00	0.275974
5425.00	0.26743
5430.00	0.256379
5435.00	0.290145
5440.00	0.236472
5445.00	0.277833
5450.00	0.26462
5455.00	0.257212
5460.00	0.227008
5465.00	0.234569
5470.00	0.205508
5475.00	0.180474
5480.00	0.171393
5485.00	0.181154
5490.00	0.175367
5495.00	0.118602
5500.00	0.0876876
5505.00	0.111423
5510.00	0.136147
5515.00	0.140465
5520.00	0.218327
5525.00	0.319785
5530.00	0.417822
5535.00	0.537439
5540.00	0.687685
5545.00	0.802732
5550.00	0.878253
5555.00	0.940618
5560.00	1.03261
5565.00	1.11429
5570.00	1.19676
5575.00	1.22391
5580.00	1.29318
5585.00	1.29388
5590.00	1.38754
5595.00	1.41579
5600.00	1.46699
5605.00	1.5198
5610.00	1.53482
5615.00	1.53713
5620.00	1.53697
5625.00	1.55028
5630.00	1.52863
5635.00	1.54277
5640.00	1.52972
5645.00	1.53366
5650.00	1.51591
5655.00	1.5459
5660.00	1.55383
5665.00	1.55648
5670.00	1.53421
5675.00	1.46373
5680.00	1.44961
5685.00	1.45596
5690.00	1.45944
5695.00	1.34712
5700.00	1.24267
5705.00	1.1991
5710.00	1.15092
5715.00	1.10756
5720.00	1.06406
5725.00	1.01481
5730.00	0.92342
5735.00	0.851253
5740.00	0.821048
5745.00	0.801709
5750.00	0.75068
5755.00	0.715961
5760.00	0.652211
5765.00	0.608286
5770.00	0.553061
5775.00	0.519051
5780.00	0.492925
5785.00	0.477257
5790.00	0.423927
5795.00	0.396105
5800.00	0.390119
5805.00	0.35447
5810.00	0.357131
5815.00	0.343834
5820.00	0.341955
5825.00	0.323451
5830.00	0.303435
5835.00	0.33922
5840.00	0.316506
5845.00	0.310635
5850.00	0.314317
5855.00	0.238052
5860.00	0.212005
5865.00	0.227792
5870.00	0.210617
5875.00	0.201884
5880.00	0.226529
5885.00	0.238621
5890.00	0.208034
5895.00	0.164814
5900.00	0.152816
5905.00	0.152105
5910.00	0.138016
5915.00	0.155597
5920.00	0.180387
5925.00	0.17804
5930.00	0.178169
5935.00	0.224239
5940.00	0.257857
5945.00	0.275783
5950.00	0.269501
5955.00	0.303075
5960.00	0.315359
5965.00	0.340985
5970.00	0.327061
5975.00	0.32798
5980.00	0.329928
5985.00	0.285727
5990.00	0.282933
5995.00	0.26921
6000.00	0.278156
6005.00	0.269394
6010.00	0.288409
6015.00	0.292072
6020.00	0.315543
6025.00	0.308647
6030.00	0.322615
6035.00	0.293716
6040.00	0.360736
6045.00	0.352683
6050.00	0.310689
6055.00	0.349112
6060.00	0.378088
6065.00	0.371662
6070.00	0.407349
6075.00	0.450676
6080.00	0.480704
6085.00	0.507729
6090.00	0.51636
6095.00	0.502832
6100.00	0.507469
6105.00	0.456722
6110.00	0.412171
6115.00	0.394491
6120.00	0.388667
6125.00	0.366612
6130.00	0.370301
6135.00	0.382587
6140.00	0.364503
6145.00	0.359436
6150.00	0.397467
6155.00	0.416003
6160.00	0.38449
6165.00	0.359491
6170.00	0.319059
6175.00	0.291636
6180.00	0.273681
6185.00	0.272092
6190.00	0.258332
6195.00	0.239224
6200.00	0.246685
6205.00	0.262366
6210.00	0.2776
6215.00	0.248719
6220.00	0.283251
6225.00	0.272859
6230.00	0.330756
6235.00	0.330184
6240.00	0.307253
6245.00	0.317998
6250.00	0.298528
6255.00	0.34377
6260.00	0.354226
6265.00	0.350187
6270.00	0.308443
6275.00	0.316828
6280.00	0.328857
6285.00	0.337442
6290.00	0.295852
6295.00	0.304375
6300.00	0.324374
6305.00	0.314353
6310.00	0.336718
6315.00	0.394954
6320.00	0.404775
6325.00	0.397922
6330.00	0.337955
6335.00	0.365805
6340.00	0.371816
6345.00	0.372742
6350.00	0.364609
6355.00	0.356169
6360.00	0.394527
6365.00	0.397665
6370.00	0.37359
6375.00	0.416931
6380.00	0.390929
6385.00	0.406757
6390.00	0.395222
6395.00	0.417346
6400.00	0.421565
6405.00	0.454504
6410.00	0.425866
6415.00	0.415783
6420.00	0.431367
6425.00	0.440909
6430.00	0.439409
6435.00	0.38426
6440.00	0.4086
6445.00	0.42154
6450.00	0.456723
6455.00	0.439071
6460.00	0.407493
6465.00	0.41606
6470.00	0.430495
6475.00	0.435641
6480.00	0.442514
6485.00	0.458787
6490.00	0.410667
6495.00	0.492891
6500.00	0.453689
6505.00	0.416166
6510.00	0.40257
6515.00	0.463187
6520.00	0.49981
6525.00	0.603382
6530.00	0.651764
6535.00	0.789457
6540.00	0.915622
6545.00	1.0359
6550.00	1.11276
6555.00	1.20211
6560.00	1.3027
6565.00	1.39548
6570.00	1.44086
6575.00	1.47723
6580.00	1.51781
6585.00	1.55993
6590.00	1.53731
6595.00	1.57412
6600.00	1.59268
6605.00	1.57688
6610.00	1.63999
6615.00	1.60825
6620.00	1.62227
6625.00	1.64947
6630.00	1.59996
6635.00	1.56214
6640.00	1.60543
6645.00	1.59396
6650.00	1.60717
6655.00	1.61458
6660.00	1.60107
6665.00	1.59003
6670.00	1.60363
6675.00	1.57553
6680.00	1.51773
6685.00	1.50494
6690.00	1.47998
6695.00	1.46087
6700.00	1.44144
6705.00	1.36791
6710.00	1.28267
6715.00	1.22502
6720.00	1.15744
6725.00	1.09101
6730.00	1.0245
6735.00	0.964642
6740.00	0.896198
6745.00	0.826753
6750.00	0.800119
6755.00	0.730195
6760.00	0.626913
6765.00	0.596726
6770.00	0.521361
6775.00	0.470346
6780.00	0.425553
6785.00	0.38636
6790.00	0.372382
6795.00	0.375494
6800.00	0.314407
6805.00	0.263912
6810.00	0.257696
6815.00	0.227443
6820.00	0.223753
6825.00	0.228277
6830.00	0.232349
6835.00	0.240498
6840.00	0.254556
6845.00	0.238067
6850.00	0.259093
6855.00	0.272413
6860.00	0.268709
6865.00	0.214938
6870.00	0.237156
6875.00	0.203353
6880.00	0.205435
6885.00	0.211791
6890.00	0.217512
6895.00	0.242835
6900.00	0.244331
6905.00	0.286026
6910.00	0.283203
6915.00	0.301957
6920.00	0.316594
6925.00	0.355547
6930.00	0.392846
6935.00	0.391669
6940.00	0.388369
6945.00	0.41454
6950.00	0.383173
6955.00	0.387447
6960.00	0.398019
6965.00	0.338042
6970.00	0.32105
6975.00	0.314724
6980.00	0.357226
6985.00	0.392116
6990.00	0.411187
6995.00	0.404814
7000.00	0.413649
7005.00	0.410392
7010.00	0.436602
7015.00	0.446742
7020.00	0.517512
7025.00	0.461278
7030.00	0.475675
7035.00	0.475182
7040.00	0.461288
7045.00	0.47008
7050.00	0.493684
7055.00	0.452161
7060.00	0.45402
7065.00	0.428793
7070.00	0.437471
7075.00	0.427349
7080.00	0.429447
7085.00	0.414523
7090.00	0.380916
7095.00	0.384295
7100.00	0.39182
7105.00	0.394108
7110.00	0.41298
7115.00	0.431086
7120.00	0.424965
7125.00	0.410489
7130.00	0.392977
7135.00	0.373854
7140.00	0.402598
7145.00	0.395963
7150.00	0.396716
7155.00	0.411965
7160.00	0.446984
7165.00	0.497556
7170.00	0.511688
7175.00	0.558031
7180.00	0.563873
7185.00	0.610601
7190.00	0.587649
7195.00	0.561388
7200.00	0.580345
7205.00	0.518948
7210.00	0.518611
7215.00	0.482441
7220.00	0.46446
7225.00	0.422497
7230.00	0.429564
7235.00	0.406782
7240.00	0.427749
7245.00	0.438774
7250.00	0.461025
7255.00	0.487776
7260.00	0.491677
7265.00	0.478376
7270.00	0.463042
7275.00	0.462692
7280.00	0.451168
7285.00	0.418381
7290.00	0.389992
7295.00	0.391343
7300.00	0.392558
7305.00	0.39141
7310.00	0.385894
7315.00	0.416796
7320.00	0.390808
7325.00	0.361815
7330.00	0.34805
7335.00	0.341265
7340.00	0.34973
7345.00	0.352865
7350.00	0.34672
7355.00	0.325498
7360.00	0.294069
7365.00	0.298287
7370.00	0.332345
7375.00	0.341702
7380.00	0.331069
7385.00	0.325983
7390.00	0.292264
7395.00	0.325804
7400.00	0.34366
7405.00	0.375423
7410.00	0.358056
7415.00	0.321129
7420.00	0.302466
7425.00	0.341711
7430.00	0.374789
7435.00	0.353002
7440.00	0.388314
7445.00	0.415611
7450.00	0.350512
7455.00	0.350207
7460.00	0.34769
7465.00	0.394741
7470.00	0.422517
7475.00	0.450877
7480.00	0.450622
7485.00	0.447031
7490.00	0.472939
7495.00	0.462633
7500.00	0.455598
7505.00	0.460476
7510.00	0.491765
7515.00	0.488542
7520.00	0.4834
7525.00	0.534814
7530.00	0.615831
7535.00	0.755997
7540.00	0.857487
7545.00	0.935379
7550.00	1.02902
7555.00	1.15477
7560.00	1.21302
7565.00	1.2576
7570.00	1.38178
7575.00	1.42854
7580.00	1.47286
7585.00	1.51612
7590.00	1.59091
7595.00	1.63021
7600.00	1.64652
7605.00	1.69258
7610.00	1.72059
7615.00	1.71665
7620.00	1.70639
7625.00	1.7162
7630.00	1.7127
7635.00	1.69499
7640.00	1.69473
7645.00	1.6564
7650.00	1.66
7655.00	1.62962
7660.00	1.61573
7665.00	1.67944
7670.00	1.65048
7675.00	1.64011
7680.00	1.62629
7685.00	1.60712
7690.00	1.61453
7695.00	1.59543
7700.00	1.51546
7705.00	1.49057
7710.00	1.39643
7715.00	1.36887
7720.00	1.2869
7725.00	1.26021
7730.00	1.17454
7735.00	1.10192
7740.00	1.01414
7745.00	0.949715
7750.00	0.855864
7755.00	0.803903
7760.00	0.779554
7765.00	0.811439
7770.00	0.789699
7775.00	0.719696
7780.00	0.694801
7785.00	0.642133
7790.00	0.557745
7795.00	0.538957
7800.00	0.519807
7805.00	0.530593
7810.00	0.566079
7815.00	0.559908
7820.00	0.572287
7825.00	0.61145
7830.00	0.595138
7835.00	0.553557
7840.00	0.55088
7845.00	0.535021
7850.00	0.538681
7855.00	0.522921
7860.00	0.534516
7865.00	0.538226
7870.00	0.498974
7875.00	0.472614
7880.00	0.415265
7885.00	0.414089
7890.00	0.451137
7895.00	0.40154
7900.00	0.451052
7905.00	0.448538
7910.00	0.432826
7915.00	0.423168
7920.00	0.362918
7925.00	0.336714
7930.00	0.318734
7935.00	0.29919
7940.00	0.330916
7945.00	0.341537
7950.00	0.325316
7955.00	0.293905
7960.00	0.286931
7965.00	0.323246
7970.00	0.349204
7975.00	0.345667
7980.00	0.323429
7985.00	0.342644
7990.00	0.371146
7995.00	0.369898
8000.00	0.368775
8005.00	0.383455
8010.00	0.394426
8015.00	0.389729
8020.00	0.382139
8025.00	0.416779
8030.00	0.370618
8035.00	0.381751
8040.00	0.350301
8045.00	0.342171
8050.00	0.355028
8055.00	0.374446
8060.00	0.406493
8065.00	0.442059
8070.00	0.416907
8075.00	0.414446
8080.00	0.378605
8085.00	0.364282
8090.00	0.395103
8095.00	0.372405
8100.00	0.395689
8105.00	0.365087
8110.00	0.331941
8115.00	0.363755
8120.00	0.377816
8125.00	0.382626
8130.00	0.376867
8135.00	0.381772
8140.00	0.362649
8145.00	0.374579
8150.00	0.377471
8155.00	0.363261
8160.00	0.314606
8165.00	0.290991
8170.00	0.251805
8175.00	0.253524
8180.00	0.283092
8185.00	0.304099
8190.00	0.268085
8195.00	0.290593
8200.00	0.278346
8205.00	0.287499
8210.00	0.285649
8215.00	0.316487
8220.00	0.335276
8225.00	0.337615
8230.00	0.346444
8235.00	0.319646
8240.00	0.332514
8245.00	0.302625
8250.00	0.284692
8255.00	0.286485
8260.00	0.260078
8265.00	0.257608
8270.00	0.284526
8275.00	0.248227
8280.00	0.214438
8285.00	0.198598
8290.00	0.192188
8295.00	0.230132
8300.00	0.248589
8305.00	0.266321
8310.00	0.271072
8315.00	0.314577
8320.00	0.343644
8325.00	0.328334
8330.00	0.361629
8335.00	0.33107
8340.00	0.312534
8345.00	0.300334
8350.00	0.327463
8355.00	0.310408
8360.00	0.316355
8365.00	0.307136
8370.00	0.312289
8375.00	0.332618
8380.00	0.30496
8385.00	0.306968
8390.00	0.300929
8395.00	0.30334
8400.00	0.285335
8405.00	0.283702
8410.00	0.29456
8415.00	0.280796
8420.00	0.308757
8425.00	0.348494
8430.00	0.342786
8435.00	0.367911
8440.00	0.402853
8445.00	0.426454
8450.00	0.456663
8455.00	0.465917
8460.00	0.468641
8465.00	0.43971
8470.00	0.442814
8475.00	0.386204
8480.00	0.380087
8485.00	0.373462
8490.00	0.376465
8495.00	0.358993
8500.00	0.38586
8505.00	0.390986
8510.00	0.419137
8515.00	0.459044
8520.00	0.489355
8525.00	0.561469
8530.00	0.711554
8535.00	0.797314
8540.00	0.950714
8545.00	1.07532
8550.00	1.15945
8555.00	1.24077
8560.00	1.29715
8565.00	1.35685
8570.00	1.39714
8575.00	1.44684
8580.00	1.48597
8585.00	1.54473
8590.00	1.59873
8595.00	1.61371
8600.00	1.67426
8605.00	1.66487
8610.00	1.68556
8615.00	1.71427
8620.00	1.79839
8625.00	1.81245
8630.00	1.80606
8635.00	1.77004
8640.00	1.77797
8645.00	1.73803
8650.00	1.70097
8655.00	1.71245
8660.00	1.69139
8665.00	1.66572
8670.00	1.62916
8675.00	1.62653
8680.00	1.55578
8685.00	1.51677
8690.00	1.45364
8695.00	1.42596
8700.00	1.38088
8705.00	1.32125
8710.00	1.2743
8715.00	1.22645
8720.00	1.14304
8725.00	1.11616
8730.00	1.00902
8735.00	0.945109
8740.00	0.85284
8745.00	0.776522
8750.00	0.733615
8755.00	0.646804
8760.00	0.622473
8765.00	0.59273
8770.00	0.540182
8775.00	0.506338
8780.00	0.478121
8785.00	0.478504
8790.00	0.455312
8795.00	0.464701
8800.00	0.496689
8805.00	0.519874
8810.00	0.498149
8815.00	0.478596
8820.00	0.465482
8825.00	0.457042
8830.00	0.475225
8835.00	0.434427
8840.00	0.426851
8845.00	0.412186
8850.00	0.392263
8855.00	0.373212
8860.00	0.359428
8865.00	0.33021
8870.00	0.339781
8875.00	0.331581
8880.00	0.342135
8885.00	0.274297
8890.00	0.239022
8895.00	0.222965
8900.00	0.24326
8905.00	0.243592
8910.00	0.252858
8915.00	0.243264
8920.00	0.231266
8925.00	0.213744
8930.00	0.16547
8935.00	0.165735
8940.00	0.182786
8945.00	0.198132
8950.00	0.174957
8955.00	0.215744
8960.00	0.232278
8965.00	0.249399
8970.00	0.258084
8975.00	0.227793
8980.00	0.225188
8985.00	0.254227
8990.00	0.296054
8995.00	0.307919
9000.00	0.356706
9005.00	0.369231
9010.00	0.401799
9015.00	0.37619
9020.00	0.393491
9025.00	0.395613
9030.00	0.430026
9035.00	0.403836
9040.00	0.412768
9045.00	0.414083
9050.00	0.392849
9055.00	0.423056
9060.00	0.444637
9065.00	0.457335
9070.00	0.458677
9075.00	0.418413
9080.00	0.410196
9085.00	0.415131
9090.00	0.354564
9095.00	0.369544
9100.00	0.352765
9105.00	0.283863
9110.00	0.25884
9115.00	0.240801
9120.00	0.260433
9125.00	0.242236
9130.00	0.229221
9135.00	0.250011
9140.00	0.254151
9145.00	0.254515
9150.00	0.270534
9155.00	0.277105
9160.00	0.272932
9165.00	0.302801
9170.00	0.2983
9175.00	0.290886
9180.00	0.34698
9185.00	0.376169
9190.00	0.317257
9195.00	0.264235
9200.00	0.253503
9205.00	0.244965
9210.00	0.238402
9215.00	0.242583
9220.00	0.238499
9225.00	0.234824
9230.00	0.197892
9235.00	0.233023
9240.00	0.268004
9245.00	0.226633
9250.00	0.223023
9255.00	0.220896
9260.00	0.253727
9265.00	0.254133
9270.00	0.254499
9275.00	0.255949
9280.00	0.304328
9285.00	0.277258
9290.00	0.24729
9295.00	0.258428
9300.00	0.231464
9305.00	0.256513
9310.00	0.263366
9315.00	0.234788
9320.00	0.259504
9325.00	0.257091
9330.00	0.260524
9335.00	0.278183
9340.00	0.335548
9345.00	0.335618
9350.00	0.346889
9355.00	0.350308
9360.00	0.391493
9365.00	0.338894
9370.00	0.307246
9375.00	0.298938
9380.00	0.327327
9385.00	0.30244
9390.00	0.287888
9395.00	0.331953
9400.00	0.336865
9405.00	0.340166
9410.00	0.339774
9415.00	0.359596
9420.00	0.335966
9425.00	0.331511
9430.00	0.292756
9435.00	0.264601
9440.00	0.270645
9445.00	0.281688
9450.00	0.297232
9455.00	0.305616
9460.00	0.304196
9465.00	0.317489
9470.00	0.332815
9475.00	0.327554
9480.00	0.319457
9485.00	0.337948
9490.00	0.351228
9495.00	0.362059
9500.00	0.402069
9505.00	0.415662
9510.00	0.433499
9515.00	0.406962
9520.00	0.437998
9525.00	0.482744
9530.00	0.620526
9535.00	0.72996
9540.00	0.831813
9545.00	0.92348
9550.00	1.04409
9555.00	1.14703
9560.00	1.2139
9565.00	1.28978
9570.00	1.38609
9575.00	1.43017
9580.00	1.47994
9585.00	1.50455
9590.00	1.5536
9595.00	1.55852
9600.00	1.55734
9605.00	1.53947
9610.00	1.53571
9615.00	1.5682
9620.00	1.58623
9625.00	1.56434
9630.00	1.57379
9635.00	1.54643
9640.00	1.54422
9645.00	1.50076
9650.00	1.45716
9655.00	1.48405
9660.00	1.49817
9665.00	1.45931
9670.00	1.45685
9675.00	1.47256
9680.00	1.46317
9685.00	1.4648
9690.00	1.46963
9695.00	1.50312
9700.00	1.45816
9705.00	1.39417
9710.00	1.33209
9715.00	1.23138
9720.00	1.15532
9725.00	1.04763
9730.00	0.950716
9735.00	0.870215
9740.00	0.789919
9745.00	0.726618
9750.00	0.684219
9755.00	0.610193
9760.00	0.561502
9765.00	0.518802
9770.00	0.435539
9775.00	0.427851
9780.00	0.400758
9785.00	0.33154
9790.00	0.361153
9795.00	0.345212
9800.00	0.292758
9805.00	0.27469
9810.00	0.223684
9815.00	0.22037
9820.00	0.179279
9825.00	0.13333
9830.00	0.125601
9835.00	0.107437
9840.00	0.11911
9845.00	0.0959905
9850.00	0.0964789
9855.00	0.0700186
9860.00	0.0585334
9865.00	0.12105
9870.00	0.119033
9875.00	0.0622965
9880.00	0.0527044
9885.00	0.0911461
9890.00	0.0909981
9895.00	0.11104
9900.00	0.150373
9905.00	0.172323
9910.00	0.155091
9915.00	0.167602
9920.00	0.210246
9925.00	0.218363
9930.00	0.234634
9935.00	0.235829
9940.00	0.261562
9945.00	0.276877
9950.00	0.25031
9955.00	0.219675
[truncated: 56 more rows]
