# Supplementary material for: Abnormal developmental trajectory and vulnerability to cardiac arrhythmias in tetralogy of Fallot with DiGeorge syndrome
Source: Commun Biol. 2023 Sep 22;6:969. doi: 10.1038/s42003-023-05344-6 (PMC10516936; doi:10.1038/s42003-023-05344-6)
Supplement: Supplementary file 6 — Supplementary Data 3 [file 42003_2023_5344_MOESM6_ESM.zip › Supplementary Data3_CAS Measurement/Batch45/Control2_A2_4950/1B-wave.csv]

1B : V(t) = D'(t) / BackgroundImage *100
D'(t) = WaveFiltered Value( Pixel-Filter=(5 x 5) Tcnst-Filter=10)
average	1.00
frm num	2048
position	[52][74]
background	543.52
total pixel	25
time	value1
0.00	0
5.00	0.0743303
10.00	0.170665
15.00	0.277973
20.00	0.318619
25.00	0.372862
30.00	0.426097
35.00	0.457818
40.00	0.480479
45.00	0.487627
50.00	0.493324
55.00	0.495507
60.00	0.496737
65.00	0.488276
70.00	0.487285
75.00	0.504791
80.00	0.501412
85.00	0.518978
90.00	0.49799
95.00	0.481308
100.00	0.410363
105.00	0.392141
110.00	0.344832
115.00	0.293422
120.00	0.222131
125.00	0.1668
130.00	0.135401
135.00	0.121861
140.00	0.0684622
145.00	0.0343861
150.00	-0.0338156
155.00	-0.0753266
160.00	-0.11931
165.00	-0.205995
170.00	-0.271501
175.00	-0.342968
180.00	-0.360187
185.00	-0.422049
190.00	-0.466685
195.00	-0.528936
200.00	-0.593794
205.00	-0.630823
210.00	-0.654582
215.00	-0.740728
220.00	-0.808692
225.00	-0.804361
230.00	-0.860075
235.00	-0.905801
240.00	-0.924141
245.00	-0.992162
250.00	-1.00702
255.00	-1.04835
260.00	-1.09733
265.00	-1.10461
270.00	-1.11117
275.00	-1.16343
280.00	-1.16925
285.00	-1.20393
290.00	-1.2425
295.00	-1.28678
300.00	-1.27806
305.00	-1.30481
310.00	-1.2987
315.00	-1.33442
320.00	-1.3776
325.00	-1.39292
330.00	-1.41406
335.00	-1.46915
340.00	-1.54008
345.00	-1.57226
350.00	-1.58798
355.00	-1.62053
360.00	-1.66013
365.00	-1.72814
370.00	-1.76286
375.00	-1.79191
380.00	-1.82172
385.00	-1.89492
390.00	-1.94608
395.00	-1.95092
400.00	-1.95527
405.00	-1.97979
410.00	-1.99891
415.00	-2.02937
420.00	-2.03323
425.00	-2.04996
430.00	-2.07973
435.00	-2.10799
440.00	-2.11503
445.00	-2.13977
450.00	-2.16276
455.00	-2.16948
460.00	-2.15933
465.00	-2.1605
470.00	-2.14978
475.00	-2.16368
480.00	-2.20857
485.00	-2.24162
490.00	-2.24707
495.00	-2.27626
500.00	-2.31505
505.00	-2.29623
510.00	-2.2999
515.00	-2.29143
520.00	-2.28381
525.00	-2.23205
530.00	-2.1943
535.00	-2.05288
540.00	-1.8108
545.00	-1.49504
550.00	-1.12843
555.00	-0.732988
560.00	-0.3057
565.00	0.117128
570.00	0.555813
575.00	0.982275
580.00	1.37787
585.00	1.77143
590.00	2.16464
595.00	2.58845
600.00	2.96767
605.00	3.32295
610.00	3.70525
615.00	4.0405
620.00	4.35767
625.00	4.72924
630.00	5.06438
635.00	5.34687
640.00	5.62687
645.00	5.89433
650.00	6.15933
655.00	6.43242
660.00	6.68114
665.00	6.92927
670.00	7.13714
675.00	7.33894
680.00	7.54337
685.00	7.71265
690.00	7.86425
695.00	8.01101
700.00	8.11291
705.00	8.20462
710.00	8.27171
715.00	8.36078
720.00	8.38429
725.00	8.36423
730.00	8.33734
735.00	8.33596
740.00	8.30381
745.00	8.28664
750.00	8.21085
755.00	8.14484
760.00	8.07661
765.00	8.00783
770.00	7.92386
775.00	7.80928
780.00	7.67009
785.00	7.53379
790.00	7.43908
795.00	7.29938
800.00	7.20382
805.00	7.09648
810.00	6.97117
815.00	6.85839
820.00	6.72746
825.00	6.64347
830.00	6.51783
835.00	6.3893
840.00	6.25744
845.00	6.10711
850.00	5.96593
855.00	5.82636
860.00	5.68971
865.00	5.57923
870.00	5.44889
875.00	5.33894
880.00	5.17449
885.00	5.05151
890.00	4.91727
895.00	4.76629
900.00	4.61127
905.00	4.50854
910.00	4.38592
915.00	4.28218
920.00	4.16085
925.00	4.02148
930.00	3.88354
935.00	3.76233
940.00	3.65766
945.00	3.548
950.00	3.44637
955.00	3.33282
960.00	3.20486
965.00	3.06321
970.00	2.93572
975.00	2.78493
980.00	2.69778
985.00	2.63406
990.00	2.52521
995.00	2.41031
1000.00	2.2885
1005.00	2.16636
1010.00	2.07189
1015.00	2.01263
1020.00	1.91219
1025.00	1.85565
1030.00	1.75913
1035.00	1.68551
1040.00	1.63324
1045.00	1.5597
1050.00	1.46923
1055.00	1.37014
1060.00	1.30746
1065.00	1.21793
1070.00	1.13808
1075.00	1.07138
1080.00	0.978221
1085.00	0.919404
1090.00	0.865732
1095.00	0.776951
1100.00	0.663931
1105.00	0.578403
1110.00	0.502164
1115.00	0.448268
1120.00	0.392402
1125.00	0.35169
1130.00	0.292235
1135.00	0.245349
1140.00	0.157523
1145.00	0.127787
1150.00	0.098818
1155.00	0.0528749
1160.00	-0.000248889
1165.00	-0.0517401
1170.00	-0.120896
1175.00	-0.200064
1180.00	-0.238197
1185.00	-0.27914
1190.00	-0.339539
1195.00	-0.404202
1200.00	-0.476381
1205.00	-0.549438
1210.00	-0.586487
1215.00	-0.637494
1220.00	-0.689288
1225.00	-0.743997
1230.00	-0.785877
1235.00	-0.805905
1240.00	-0.857785
1245.00	-0.877982
1250.00	-0.935901
1255.00	-0.990971
1260.00	-1.01698
1265.00	-1.03745
1270.00	-1.08163
1275.00	-1.12655
1280.00	-1.17874
1285.00	-1.26472
1290.00	-1.32886
1295.00	-1.36009
1300.00	-1.38157
1305.00	-1.37662
1310.00	-1.44429
1315.00	-1.48384
1320.00	-1.54079
1325.00	-1.57806
1330.00	-1.60203
1335.00	-1.61624
1340.00	-1.66951
1345.00	-1.72261
1350.00	-1.73728
1355.00	-1.75269
1360.00	-1.76729
1365.00	-1.82091
1370.00	-1.83974
1375.00	-1.83312
1380.00	-1.85514
1385.00	-1.91028
1390.00	-1.95549
1395.00	-2.00943
1400.00	-2.0771
1405.00	-2.13433
1410.00	-2.13653
1415.00	-2.16132
1420.00	-2.20351
1425.00	-2.23043
1430.00	-2.26055
1435.00	-2.26485
1440.00	-2.29226
1445.00	-2.31032
1450.00	-2.32803
1455.00	-2.34839
1460.00	-2.37555
1465.00	-2.4022
1470.00	-2.4225
1475.00	-2.44814
1480.00	-2.43294
1485.00	-2.42367
1490.00	-2.472
1495.00	-2.50373
1500.00	-2.47414
1505.00	-2.49755
1510.00	-2.51053
1515.00	-2.48688
1520.00	-2.45382
1525.00	-2.4307
1530.00	-2.36499
1535.00	-2.23741
1540.00	-1.96215
1545.00	-1.62832
1550.00	-1.26016
1555.00	-0.863313
1560.00	-0.450223
1565.00	-0.0659305
1570.00	0.361622
1575.00	0.783953
1580.00	1.20821
1585.00	1.61359
1590.00	2.03068
1595.00	2.46715
1600.00	2.83862
1605.00	3.20754
1610.00	3.54987
1615.00	3.87858
1620.00	4.22004
1625.00	4.53472
1630.00	4.85619
1635.00	5.16613
1640.00	5.44139
1645.00	5.73696
1650.00	6.01328
1655.00	6.25314
1660.00	6.49329
1665.00	6.68073
1670.00	6.92376
1675.00	7.14174
1680.00	7.30997
1685.00	7.49007
1690.00	7.65142
1695.00	7.79591
1700.00	7.91417
1705.00	8.00147
1710.00	8.05943
1715.00	8.12116
1720.00	8.16495
1725.00	8.19553
1730.00	8.24144
1735.00	8.23125
1740.00	8.20295
1745.00	8.17747
1750.00	8.15381
1755.00	8.09424
1760.00	8.02297
1765.00	7.93822
1770.00	7.83692
1775.00	7.7406
1780.00	7.6149
1785.00	7.47896
1790.00	7.36839
1795.00	7.26079
1800.00	7.14481
1805.00	6.97566
1810.00	6.82784
1815.00	6.68818
1820.00	6.52717
1825.00	6.39329
1830.00	6.26765
1835.00	6.15825
1840.00	6.01196
1845.00	5.85159
1850.00	5.73155
1855.00	5.57788
1860.00	5.47049
1865.00	5.32232
1870.00	5.22577
1875.00	5.07337
1880.00	4.94063
1885.00	4.78069
1890.00	4.63894
1895.00	4.51873
1900.00	4.37964
1905.00	4.27138
1910.00	4.17909
1915.00	4.07028
1920.00	3.95321
1925.00	3.85374
1930.00	3.74361
1935.00	3.62683
1940.00	3.55705
1945.00	3.4707
1950.00	3.35545
1955.00	3.23554
1960.00	3.1335
1965.00	3.02548
1970.00	2.87969
1975.00	2.80588
1980.00	2.68352
1985.00	2.58664
1990.00	2.4369
1995.00	2.30949
2000.00	2.25885
2005.00	2.18456
2010.00	2.09858
2015.00	2.02413
2020.00	1.92475
2025.00	1.83163
2030.00	1.71544
2035.00	1.6403
2040.00	1.56974
2045.00	1.48636
2050.00	1.41573
2055.00	1.33892
2060.00	1.19325
2065.00	1.11588
2070.00	1.02858
2075.00	0.947797
2080.00	0.827259
2085.00	0.740117
2090.00	0.694072
2095.00	0.6254
2100.00	0.570956
2105.00	0.509444
2110.00	0.460708
2115.00	0.382255
2120.00	0.288098
2125.00	0.212924
2130.00	0.143795
2135.00	0.0499337
2140.00	-0.0168789
2145.00	-0.0571398
2150.00	-0.0786557
2155.00	-0.111267
2160.00	-0.144297
2165.00	-0.196838
2170.00	-0.272091
2175.00	-0.315533
2180.00	-0.356838
2185.00	-0.440377
2190.00	-0.507467
2195.00	-0.528842
2200.00	-0.615787
2205.00	-0.663864
2210.00	-0.738779
2215.00	-0.795899
2220.00	-0.83038
2225.00	-0.861414
2230.00	-0.926141
2235.00	-0.957165
2240.00	-1.02777
2245.00	-1.06924
2250.00	-1.10214
2255.00	-1.15973
2260.00	-1.23731
2265.00	-1.26224
2270.00	-1.29792
2275.00	-1.34549
2280.00	-1.40229
2285.00	-1.435
2290.00	-1.49021
2295.00	-1.47807
2300.00	-1.53044
2305.00	-1.57316
2310.00	-1.60204
2315.00	-1.63465
2320.00	-1.63457
2325.00	-1.67349
2330.00	-1.74091
2335.00	-1.78171
2340.00	-1.82653
2345.00	-1.83449
2350.00	-1.82914
2355.00	-1.84861
2360.00	-1.86908
2365.00	-1.9162
2370.00	-1.95714
2375.00	-1.99472
2380.00	-2.01235
2385.00	-2.02012
2390.00	-2.04257
2395.00	-2.02892
2400.00	-2.08214
2405.00	-2.11532
2410.00	-2.12457
2415.00	-2.15497
2420.00	-2.15363
2425.00	-2.16494
2430.00	-2.20161
2435.00	-2.2221
2440.00	-2.24423
2445.00	-2.28033
2450.00	-2.31429
2455.00	-2.33897
2460.00	-2.38768
2465.00	-2.40502
2470.00	-2.42577
2475.00	-2.43636
2480.00	-2.4584
2485.00	-2.50326
2490.00	-2.52082
2495.00	-2.5322
2500.00	-2.53803
2505.00	-2.54108
2510.00	-2.54896
2515.00	-2.54944
2520.00	-2.50718
2525.00	-2.43456
2530.00	-2.34639
2535.00	-2.18019
2540.00	-1.9607
2545.00	-1.68589
2550.00	-1.29357
2555.00	-0.874252
2560.00	-0.453445
2565.00	-0.0268813
2570.00	0.371744
2575.00	0.7754
2580.00	1.17549
2585.00	1.56868
2590.00	1.92256
2595.00	2.29624
2600.00	2.68113
2605.00	3.05697
2610.00	3.40921
2615.00	3.71518
2620.00	4.05385
2625.00	4.36601
2630.00	4.67565
2635.00	4.9904
2640.00	5.29648
2645.00	5.57122
2650.00	5.82805
2655.00	6.06509
2660.00	6.29682
2665.00	6.51789
2670.00	6.74629
2675.00	6.97024
2680.00	7.17107
2685.00	7.33121
2690.00	7.50183
2695.00	7.64287
2700.00	7.76245
2705.00	7.85977
2710.00	7.9113
2715.00	7.98269
2720.00	8.02046
2725.00	8.07063
2730.00	8.09151
2735.00	8.09631
2740.00	8.09916
2745.00	8.08112
2750.00	8.07666
2755.00	8.02039
2760.00	7.96018
2765.00	7.85374
2770.00	7.75942
2775.00	7.64583
2780.00	7.54874
2785.00	7.43782
2790.00	7.32033
2795.00	7.21017
2800.00	7.08674
2805.00	6.96682
2810.00	6.86404
2815.00	6.72665
2820.00	6.57135
2825.00	6.44778
2830.00	6.33214
2835.00	6.19128
2840.00	6.08142
2845.00	5.95164
2850.00	5.82822
2855.00	5.6796
2860.00	5.55468
2865.00	5.43047
2870.00	5.30986
2875.00	5.15347
2880.00	5.00241
2885.00	4.9143
2890.00	4.77686
2895.00	4.67009
2900.00	4.54014
2905.00	4.42834
2910.00	4.27473
2915.00	4.17328
2920.00	4.02899
2925.00	3.94696
2930.00	3.81868
2935.00	3.72604
2940.00	3.62867
2945.00	3.53737
2950.00	3.46697
2955.00	3.37417
2960.00	3.2649
2965.00	3.16214
2970.00	3.04095
2975.00	2.95543
2980.00	2.85344
2985.00	2.76974
2990.00	2.65026
2995.00	2.55965
3000.00	2.46486
3005.00	2.37366
3010.00	2.25257
3015.00	2.14801
3020.00	2.03992
3025.00	1.94485
3030.00	1.83647
3035.00	1.69919
3040.00	1.60286
3045.00	1.49998
3050.00	1.38678
3055.00	1.32169
3060.00	1.21675
3065.00	1.12157
3070.00	1.05431
3075.00	0.9739
3080.00	0.931706
3085.00	0.840743
3090.00	0.755197
3095.00	0.681149
3100.00	0.603467
3105.00	0.558575
3110.00	0.499774
3115.00	0.420358
3120.00	0.393777
3125.00	0.29994
3130.00	0.229469
3135.00	0.163101
3140.00	0.105578
3145.00	0.049392
3150.00	-0.0335572
3155.00	-0.0706784
3160.00	-0.154132
3165.00	-0.204217
3170.00	-0.270637
3175.00	-0.360588
3180.00	-0.42241
3185.00	-0.483937
3190.00	-0.565069
3195.00	-0.618218
3200.00	-0.674883
3205.00	-0.72073
3210.00	-0.745802
3215.00	-0.785293
3220.00	-0.850273
3225.00	-0.866805
3230.00	-0.930993
3235.00	-1.01967
3240.00	-1.05753
3245.00	-1.08057
3250.00	-1.11381
3255.00	-1.14079
3260.00	-1.17096
3265.00	-1.2246
3270.00	-1.24786
3275.00	-1.29234
3280.00	-1.32722
3285.00	-1.33653
3290.00	-1.35964
3295.00	-1.40324
3300.00	-1.4366
3305.00	-1.47987
3310.00	-1.51219
3315.00	-1.53613
3320.00	-1.55178
3325.00	-1.58795
3330.00	-1.6411
3335.00	-1.69483
3340.00	-1.70786
3345.00	-1.74903
3350.00	-1.79417
3355.00	-1.83628
3360.00	-1.85062
3365.00	-1.89443
3370.00	-1.91179
3375.00	-1.92079
3380.00	-1.94655
3385.00	-1.96826
3390.00	-1.9959
3395.00	-1.99796
3400.00	-2.01379
3405.00	-2.07809
3410.00	-2.09695
3415.00	-2.11761
3420.00	-2.15386
3425.00	-2.14159
3430.00	-2.14674
3435.00	-2.13813
3440.00	-2.16718
3445.00	-2.2338
3450.00	-2.25623
3455.00	-2.29481
3460.00	-2.29347
3465.00	-2.33863
3470.00	-2.38295
3475.00	-2.40886
3480.00	-2.44248
3485.00	-2.46023
3490.00	-2.47547
3495.00	-2.49139
3500.00	-2.48805
3505.00	-2.47401
3510.00	-2.44224
3515.00	-2.42322
3520.00	-2.39432
3525.00	-2.31606
3530.00	-2.25372
3535.00	-2.12181
3540.00	-1.91478
3545.00	-1.60482
3550.00	-1.25005
3555.00	-0.893957
3560.00	-0.463083
3565.00	-0.0326121
3570.00	0.35334
3575.00	0.761044
3580.00	1.13902
3585.00	1.5101
3590.00	1.8978
3595.00	2.29678
3600.00	2.70075
3605.00	3.08345
3610.00	3.47646
3615.00	3.80515
3620.00	4.12231
3625.00	4.46442
3630.00	4.78409
3635.00	5.12479
3640.00	5.42332
3645.00	5.69568
3650.00	5.9489
3655.00	6.20623
3660.00	6.44666
3665.00	6.69617
3670.00	6.91851
3675.00	7.15469
3680.00	7.35547
3685.00	7.51188
3690.00	7.67327
3695.00	7.8266
3700.00	7.92781
3705.00	8.01154
3710.00	8.0707
3715.00	8.09746
3720.00	8.15392
3725.00	8.16131
3730.00	8.14883
3735.00	8.14348
3740.00	8.10482
3745.00	8.05236
3750.00	8.03679
3755.00	7.95728
3760.00	7.89014
3765.00	7.82676
3770.00	7.73735
3775.00	7.64141
3780.00	7.52711
3785.00	7.4132
3790.00	7.31068
3795.00	7.16321
3800.00	7.03197
3805.00	6.94108
3810.00	6.81144
3815.00	6.68004
3820.00	6.564
3825.00	6.42644
3830.00	6.29969
3835.00	6.18267
3840.00	6.03026
3845.00	5.91369
3850.00	5.78965
3855.00	5.68389
3860.00	5.54235
3865.00	5.41791
3870.00	5.29781
3875.00	5.18163
3880.00	5.0572
3885.00	4.9327
3890.00	4.77796
3895.00	4.65415
3900.00	4.51402
3905.00	4.38938
3910.00	4.26469
3915.00	4.14364
3920.00	4.04058
3925.00	3.88969
3930.00	3.79583
3935.00	3.65322
3940.00	3.56093
3945.00	3.45285
3950.00	3.33571
3955.00	3.21115
3960.00	3.11302
3965.00	2.99012
3970.00	2.88982
3975.00	2.77231
3980.00	2.69893
3985.00	2.59831
3990.00	2.49891
3995.00	2.41682
4000.00	2.32306
4005.00	2.24604
4010.00	2.15611
4015.00	2.04868
4020.00	1.96451
4025.00	1.88581
4030.00	1.79511
4035.00	1.68919
4040.00	1.58209
4045.00	1.51367
4050.00	1.45282
4055.00	1.42824
4060.00	1.29866
4065.00	1.21074
4070.00	1.13456
4075.00	1.02626
4080.00	0.897872
4085.00	0.830163
4090.00	0.741259
4095.00	0.648735
4100.00	0.599316
4105.00	0.490812
4110.00	0.434371
4115.00	0.375479
4120.00	0.262865
4125.00	0.153417
4130.00	0.0593294
4135.00	-0.00327121
4140.00	-0.0448929
4145.00	-0.0963353
4150.00	-0.141898
4155.00	-0.202038
4160.00	-0.262788
4165.00	-0.312311
4170.00	-0.398831
4175.00	-0.441374
4180.00	-0.467887
4185.00	-0.526338
4190.00	-0.593663
4195.00	-0.640273
4200.00	-0.692525
4205.00	-0.719681
4210.00	-0.756632
4215.00	-0.803136
4220.00	-0.869275
4225.00	-0.893475
4230.00	-0.952052
4235.00	-0.998148
4240.00	-1.04111
4245.00	-1.09743
4250.00	-1.15548
4255.00	-1.19228
4260.00	-1.22833
4265.00	-1.26299
4270.00	-1.29124
4275.00	-1.33212
4280.00	-1.36081
4285.00	-1.39326
4290.00	-1.42688
4295.00	-1.43138
4300.00	-1.45751
4305.00	-1.5296
4310.00	-1.55032
4315.00	-1.57265
4320.00	-1.64059
4325.00	-1.67965
4330.00	-1.71996
4335.00	-1.73415
4340.00	-1.74325
4345.00	-1.78677
4350.00	-1.82004
4355.00	-1.86765
4360.00	-1.91712
4365.00	-1.94031
4370.00	-1.96485
4375.00	-1.98473
4380.00	-2.02691
4385.00	-2.05678
4390.00	-2.09985
4395.00	-2.13862
4400.00	-2.17718
4405.00	-2.17436
4410.00	-2.20641
4415.00	-2.22863
4420.00	-2.26703
4425.00	-2.28171
4430.00	-2.29052
4435.00	-2.33303
4440.00	-2.35142
4445.00	-2.42243
4450.00	-2.43997
4455.00	-2.44767
4460.00	-2.48256
4465.00	-2.51323
4470.00	-2.52758
4475.00	-2.55301
4480.00	-2.58767
4485.00	-2.61592
4490.00	-2.63104
4495.00	-2.64833
4500.00	-2.65433
4505.00	-2.6531
4510.00	-2.63507
4515.00	-2.5997
4520.00	-2.59069
4525.00	-2.56344
4530.00	-2.49403
4535.00	-2.35134
4540.00	-2.12651
4545.00	-1.78727
4550.00	-1.43192
4555.00	-1.00539
4560.00	-0.604585
4565.00	-0.210008
4570.00	0.187796
4575.00	0.564218
4580.00	0.964817
4585.00	1.35627
4590.00	1.76082
4595.00	2.06605
4600.00	2.45703
4605.00	2.82952
4610.00	3.20008
4615.00	3.53948
4620.00	3.87143
4625.00	4.20846
4630.00	4.51767
4635.00	4.83349
4640.00	5.15674
4645.00	5.42926
4650.00	5.72899
4655.00	5.99212
4660.00	6.24513
4665.00	6.50375
4670.00	6.73651
4675.00	6.94967
4680.00	7.13783
4685.00	7.33073
4690.00	7.50434
4695.00	7.62379
4700.00	7.74749
4705.00	7.83453
4710.00	7.91728
4715.00	7.93951
4720.00	7.9573
4725.00	7.98804
4730.00	7.987
4735.00	7.98606
4740.00	7.94768
4745.00	7.91682
4750.00	7.86992
4755.00	7.80636
4760.00	7.73076
4765.00	7.67964
4770.00	7.56519
4775.00	7.47176
4780.00	7.37369
4785.00	7.26408
4790.00	7.15807
4795.00	7.04058
4800.00	6.91056
4805.00	6.79428
4810.00	6.68447
4815.00	6.55032
4820.00	6.43694
4825.00	6.30546
4830.00	6.17757
4835.00	6.04185
4840.00	5.92118
4845.00	5.79418
4850.00	5.6681
4855.00	5.5642
4860.00	5.42433
4865.00	5.29696
4870.00	5.161
4875.00	5.04084
4880.00	4.94373
4885.00	4.80408
4890.00	4.69753
4895.00	4.56999
4900.00	4.45374
4905.00	4.3285
4910.00	4.18855
4915.00	4.04936
4920.00	3.88802
4925.00	3.77151
4930.00	3.67329
4935.00	3.58856
4940.00	3.44239
4945.00	3.34101
4950.00	3.21077
4955.00	3.10679
4960.00	3.00218
4965.00	2.87785
4970.00	2.76522
4975.00	2.66753
4980.00	2.54723
4985.00	2.44117
4990.00	2.33099
4995.00	2.22153
5000.00	2.11124
5005.00	2.00168
5010.00	1.87805
5015.00	1.77856
5020.00	1.67871
5025.00	1.5837
5030.00	1.50628
5035.00	1.42704
5040.00	1.3388
5045.00	1.25275
5050.00	1.16648
5055.00	1.11975
5060.00	1.03427
5065.00	0.97279
5070.00	0.896854
5075.00	0.809376
5080.00	0.734326
5085.00	0.666045
5090.00	0.625199
5095.00	0.573718
5100.00	0.4847
5105.00	0.426663
5110.00	0.344992
5115.00	0.306077
5120.00	0.19378
5125.00	0.150115
5130.00	0.0762284
5135.00	0.023713
5140.00	-0.0537246
5145.00	-0.120475
5150.00	-0.218819
5155.00	-0.290402
5160.00	-0.319501
5165.00	-0.394999
5170.00	-0.458531
5175.00	-0.523069
5180.00	-0.596609
5185.00	-0.655435
5190.00	-0.670109
5195.00	-0.696563
5200.00	-0.763056
5205.00	-0.820692
5210.00	-0.876981
5215.00	-0.910713
5220.00	-0.944752
5225.00	-0.968764
5230.00	-1.04704
5235.00	-1.10793
5240.00	-1.1193
5245.00	-1.18326
5250.00	-1.20697
5255.00	-1.26437
5260.00	-1.30499
5265.00	-1.32904
5270.00	-1.37277
5275.00	-1.41285
5280.00	-1.44819
5285.00	-1.48294
5290.00	-1.52747
5295.00	-1.56091
5300.00	-1.57115
5305.00	-1.64659
5310.00	-1.69683
5315.00	-1.75897
5320.00	-1.78104
5325.00	-1.83476
5330.00	-1.87206
5335.00	-1.90858
5340.00	-1.94366
5345.00	-1.98332
5350.00	-2.02785
5355.00	-2.07602
5360.00	-2.13042
5365.00	-2.18526
5370.00	-2.21327
5375.00	-2.21347
5380.00	-2.25559
5385.00	-2.25891
5390.00	-2.29428
5395.00	-2.31728
5400.00	-2.35049
5405.00	-2.39804
5410.00	-2.43937
5415.00	-2.45448
5420.00	-2.4806
5425.00	-2.50484
5430.00	-2.5399
5435.00	-2.54202
5440.00	-2.59912
5445.00	-2.65051
5450.00	-2.69456
5455.00	-2.69887
5460.00	-2.70717
5465.00	-2.70581
5470.00	-2.67956
5475.00	-2.70451
5480.00	-2.70047
5485.00	-2.67623
5490.00	-2.70887
5495.00	-2.71985
5500.00	-2.73194
5505.00	-2.74724
5510.00	-2.78455
5515.00	-2.81593
5520.00	-2.82577
5525.00	-2.78385
5530.00	-2.67473
5535.00	-2.54488
5540.00	-2.29849
5545.00	-1.98842
5550.00	-1.61442
5555.00	-1.23146
5560.00	-0.830864
5565.00	-0.410715
5570.00	0.00936718
5575.00	0.458828
5580.00	0.867022
5585.00	1.2734
5590.00	1.65754
5595.00	2.04007
5600.00	2.42997
5605.00	2.80075
5610.00	3.15138
5615.00	3.48534
5620.00	3.82197
5625.00	4.17424
5630.00	4.49865
5635.00	4.78915
5640.00	5.11682
5645.00	5.4191
5650.00	5.6411
5655.00	5.927
5660.00	6.13501
5665.00	6.35459
5670.00	6.57283
5675.00	6.77734
5680.00	6.94962
5685.00	7.11497
5690.00	7.22111
5695.00	7.33871
5700.00	7.48061
5705.00	7.59066
5710.00	7.67425
5715.00	7.71195
5720.00	7.75618
5725.00	7.77244
5730.00	7.77676
5735.00	7.74975
5740.00	7.73206
5745.00	7.68302
5750.00	7.63447
5755.00	7.59004
5760.00	7.52283
5765.00	7.41817
5770.00	7.3549
5775.00	7.26704
5780.00	7.13645
5785.00	7.01818
5790.00	6.89923
5795.00	6.77672
5800.00	6.66646
5805.00	6.54662
5810.00	6.40859
5815.00	6.32042
5820.00	6.21458
5825.00	6.10828
5830.00	5.98318
5835.00	5.8382
5840.00	5.73863
5845.00	5.59898
5850.00	5.45121
5855.00	5.32116
5860.00	5.21957
5865.00	5.0987
5870.00	4.95165
5875.00	4.8539
5880.00	4.72544
5885.00	4.58481
5890.00	4.45014
5895.00	4.30245
5900.00	4.15848
5905.00	4.03113
5910.00	3.88118
5915.00	3.75138
5920.00	3.6191
5925.00	3.47944
5930.00	3.35964
5935.00	3.22312
5940.00	3.0951
5945.00	2.9784
5950.00	2.84541
5955.00	2.70733
5960.00	2.56833
5965.00	2.46972
5970.00	2.3486
5975.00	2.26313
5980.00	2.14648
5985.00	2.05547
5990.00	1.96105
5995.00	1.84884
6000.00	1.7508
6005.00	1.65667
6010.00	1.59624
6015.00	1.50359
6020.00	1.42535
6025.00	1.34317
6030.00	1.24123
6035.00	1.15906
6040.00	1.06229
6045.00	0.999477
6050.00	0.937799
6055.00	0.83298
6060.00	0.77176
6065.00	0.699
6070.00	0.630572
6075.00	0.537341
6080.00	0.440922
6085.00	0.404189
6090.00	0.355675
6095.00	0.331882
6100.00	0.272936
6105.00	0.196334
6110.00	0.120769
6115.00	0.0527605
6120.00	-0.0187505
6125.00	-0.075015
6130.00	-0.130069
6135.00	-0.198752
6140.00	-0.249527
6145.00	-0.30332
6150.00	-0.354678
6155.00	-0.413411
6160.00	-0.45008
6165.00	-0.519143
6170.00	-0.567317
6175.00	-0.637168
6180.00	-0.673539
6185.00	-0.746751
6190.00	-0.774372
6195.00	-0.8375
6200.00	-0.85899
6205.00	-0.932055
6210.00	-0.958808
6215.00	-0.990981
6220.00	-1.02582
6225.00	-1.07632
6230.00	-1.11146
6235.00	-1.13426
6240.00	-1.21659
6245.00	-1.26493
6250.00	-1.30403
6255.00	-1.38043
6260.00	-1.43814
6265.00	-1.45329
6270.00	-1.48974
6275.00	-1.5564
6280.00	-1.57297
6285.00	-1.59009
6290.00	-1.64083
6295.00	-1.67986
6300.00	-1.67011
6305.00	-1.69665
6310.00	-1.72274
6315.00	-1.75948
6320.00	-1.76457
6325.00	-1.79933
6330.00	-1.83577
6335.00	-1.86635
6340.00	-1.88504
6345.00	-1.90407
6350.00	-1.96536
6355.00	-1.99623
6360.00	-2.02328
6365.00	-2.05351
6370.00	-2.07998
6375.00	-2.12588
6380.00	-2.15027
6385.00	-2.16485
6390.00	-2.20374
6395.00	-2.23064
6400.00	-2.22984
6405.00	-2.24898
6410.00	-2.2846
6415.00	-2.32844
6420.00	-2.34287
6425.00	-2.35218
6430.00	-2.38411
6435.00	-2.39813
6440.00	-2.42767
6445.00	-2.43439
6450.00	-2.43896
6455.00	-2.51815
6460.00	-2.52391
6465.00	-2.58283
6470.00	-2.59758
6475.00	-2.63956
6480.00	-2.67734
6485.00	-2.70913
6490.00	-2.72303
6495.00	-2.73407
6500.00	-2.75945
6505.00	-2.75507
6510.00	-2.77615
6515.00	-2.76862
6520.00	-2.74198
6525.00	-2.72242
6530.00	-2.63858
6535.00	-2.5175
6540.00	-2.31726
6545.00	-1.98177
6550.00	-1.62316
6555.00	-1.20767
6560.00	-0.821968
6565.00	-0.410068
6570.00	0.0180451
6575.00	0.429841
6580.00	0.835046
6585.00	1.23358
6590.00	1.6585
6595.00	2.04314
6600.00	2.43788
6605.00	2.81818
6610.00	3.12658
6615.00	3.47407
6620.00	3.83685
6625.00	4.14421
6630.00	4.44439
6635.00	4.77564
6640.00	5.10246
6645.00	5.38556
6650.00	5.67273
6655.00	5.93855
6660.00	6.21237
6665.00	6.41686
6670.00	6.64506
6675.00	6.84161
6680.00	7.03764
6685.00	7.20965
6690.00	7.39463
6695.00	7.51401
6700.00	7.65016
6705.00	7.7462
6710.00	7.82159
6715.00	7.88577
6720.00	7.95088
6725.00	7.96681
6730.00	7.96642
6735.00	7.95576
6740.00	7.91453
6745.00	7.85608
6750.00	7.78065
6755.00	7.68186
6760.00	7.60841
6765.00	7.54451
6770.00	7.43106
6775.00	7.32087
6780.00	7.22243
6785.00	7.10881
6790.00	7.00287
6795.00	6.86411
6800.00	6.74879
6805.00	6.63838
6810.00	6.50663
6815.00	6.36009
6820.00	6.20171
6825.00	6.09081
6830.00	5.94317
6835.00	5.82206
6840.00	5.68878
6845.00	5.56441
6850.00	5.44218
6855.00	5.31965
6860.00	5.17185
6865.00	5.02411
6870.00	4.93898
6875.00	4.81968
6880.00	4.69611
6885.00	4.59595
6890.00	4.4977
6895.00	4.38867
6900.00	4.27877
6905.00	4.15042
6910.00	4.02093
6915.00	3.88009
6920.00	3.76733
6925.00	3.66069
6930.00	3.53748
6935.00	3.41555
6940.00	3.30876
6945.00	3.19425
6950.00	3.08457
6955.00	2.96157
6960.00	2.84351
6965.00	2.72033
6970.00	2.58666
6975.00	2.48696
6980.00	2.40238
6985.00	2.28357
6990.00	2.18695
6995.00	2.08306
7000.00	1.99471
7005.00	1.88944
7010.00	1.76379
7015.00	1.67793
7020.00	1.57343
7025.00	1.47496
7030.00	1.39296
7035.00	1.30886
7040.00	1.24348
7045.00	1.16255
7050.00	1.10885
7055.00	1.05463
7060.00	0.989646
7065.00	0.927478
7070.00	0.844298
7075.00	0.73043
7080.00	0.636045
7085.00	0.52534
7090.00	0.445576
7095.00	0.350974
7100.00	0.254793
7105.00	0.166759
7110.00	0.104454
7115.00	0.0491164
7120.00	-0.00363155
7125.00	-0.0856941
7130.00	-0.129377
7135.00	-0.174579
7140.00	-0.237339
7145.00	-0.310013
7150.00	-0.359966
7155.00	-0.417434
7160.00	-0.473571
7165.00	-0.513791
7170.00	-0.561029
7175.00	-0.575576
7180.00	-0.631354
7185.00	-0.708784
7190.00	-0.73505
7195.00	-0.789599
7200.00	-0.811464
7205.00	-0.831877
7210.00	-0.873064
7215.00	-0.93589
7220.00	-0.969619
7225.00	-0.988937
7230.00	-1.02251
7235.00	-1.04022
7240.00	-1.09516
7245.00	-1.13504
7250.00	-1.20479
7255.00	-1.22855
7260.00	-1.29336
7265.00	-1.36788
7270.00	-1.38785
7275.00	-1.38448
7280.00	-1.41751
7285.00	-1.48182
7290.00	-1.55589
7295.00	-1.6152
7300.00	-1.64576
7305.00	-1.70565
7310.00	-1.73894
7315.00	-1.76596
7320.00	-1.79616
7325.00	-1.8388
7330.00	-1.86908
7335.00	-1.91179
7340.00	-1.94286
7345.00	-2.00469
7350.00	-2.05297
7355.00	-2.09642
7360.00	-2.16349
7365.00	-2.20693
7370.00	-2.221
7375.00	-2.23146
7380.00	-2.23572
7385.00	-2.22484
7390.00	-2.26508
7395.00	-2.25568
7400.00	-2.32007
7405.00	-2.36331
7410.00	-2.37867
7415.00	-2.41605
7420.00	-2.45263
7425.00	-2.46715
7430.00	-2.50672
7435.00	-2.48934
7440.00	-2.51859
7445.00	-2.56111
7450.00	-2.56553
7455.00	-2.5695
7460.00	-2.6003
7465.00	-2.60006
7470.00	-2.61088
7475.00	-2.64638
7480.00	-2.63858
7485.00	-2.66616
7490.00	-2.65712
7495.00	-2.6615
7500.00	-2.6912
7505.00	-2.69364
7510.00	-2.71277
7515.00	-2.6976
7520.00	-2.68763
7525.00	-2.63744
7530.00	-2.58418
7535.00	-2.46264
7540.00	-2.26569
7545.00	-1.96994
7550.00	-1.60294
7555.00	-1.20273
7560.00	-0.766003
7565.00	-0.393553
7570.00	0.0387961
7575.00	0.425703
7580.00	0.830586
7585.00	1.25459
7590.00	1.64577
7595.00	2.00886
7600.00	2.38348
7605.00	2.74419
7610.00	3.09533
7615.00	3.44373
7620.00	3.75214
7625.00	4.06871
7630.00	4.36982
7635.00	4.63272
7640.00	4.95396
7645.00	5.22836
7650.00	5.48783
7655.00	5.74491
7660.00	6.04104
7665.00	6.25236
7670.00	6.46978
7675.00	6.68165
7680.00	6.87969
7685.00	7.07706
7690.00	7.21937
7695.00	7.35922
7700.00	7.47405
7705.00	7.58034
7710.00	7.68925
7715.00	7.72029
7720.00	7.75707
7725.00	7.7909
7730.00	7.79853
7735.00	7.79951
7740.00	7.80702
7745.00	7.77919
7750.00	7.73942
7755.00	7.70805
7760.00	7.66583
7765.00	7.59471
7770.00	7.49317
7775.00	7.38633
7780.00	7.29165
7785.00	7.19613
7790.00	7.08441
7795.00	6.97355
7800.00	6.8392
7805.00	6.72784
7810.00	6.62688
7815.00	6.50585
7820.00	6.37778
7825.00	6.24781
7830.00	6.13819
7835.00	5.99905
7840.00	5.89296
7845.00	5.75333
7850.00	5.55701
7855.00	5.41564
7860.00	5.29651
7865.00	5.14808
7870.00	4.98211
7875.00	4.85702
7880.00	4.69219
7885.00	4.55709
7890.00	4.42446
7895.00	4.30583
7900.00	4.16006
7905.00	4.03475
7910.00	3.9021
7915.00	3.79302
7920.00	3.66541
7925.00	3.56234
7930.00	3.47472
7935.00	3.37306
7940.00	3.26021
7945.00	3.17264
7950.00	3.05113
7955.00	2.95944
7960.00	2.85485
7965.00	2.77395
7970.00	2.68643
7975.00	2.60472
7980.00	2.51793
7985.00	2.43099
7990.00	2.34317
7995.00	2.25236
8000.00	2.13237
8005.00	2.04277
8010.00	1.94079
8015.00	1.88875
8020.00	1.80438
8025.00	1.75494
8030.00	1.69793
8035.00	1.61351
8040.00	1.5206
8045.00	1.42447
8050.00	1.32912
8055.00	1.2492
8060.00	1.16402
8065.00	1.04173
8070.00	0.944181
8075.00	0.865954
8080.00	0.783774
8085.00	0.68479
8090.00	0.600856
8095.00	0.531203
8100.00	0.458212
8105.00	0.391049
8110.00	0.335753
8115.00	0.259493
8120.00	0.195275
8125.00	0.124231
8130.00	0.0676514
8135.00	-0.00461268
8140.00	-0.0689145
8145.00	-0.152544
8150.00	-0.239586
8155.00	-0.281862
8160.00	-0.314023
8165.00	-0.335609
8170.00	-0.366075
8175.00	-0.42882
8180.00	-0.498537
8185.00	-0.566435
8190.00	-0.609144
8195.00	-0.649053
8200.00	-0.687916
8205.00	-0.729516
8210.00	-0.794922
8215.00	-0.875865
8220.00	-0.886895
8225.00	-0.948338
8230.00	-0.984502
8235.00	-1.04502
8240.00	-1.09285
8245.00	-1.10942
8250.00	-1.15376
8255.00	-1.17748
8260.00	-1.20029
8265.00	-1.24291
8270.00	-1.31732
8275.00	-1.35854
8280.00	-1.38606
8285.00	-1.4204
8290.00	-1.4778
8295.00	-1.53535
8300.00	-1.55991
8305.00	-1.59821
8310.00	-1.65844
8315.00	-1.66775
8320.00	-1.71587
8325.00	-1.72974
8330.00	-1.7724
8335.00	-1.80564
8340.00	-1.85469
8345.00	-1.89589
8350.00	-1.9602
8355.00	-2.01072
8360.00	-2.07606
8365.00	-2.1069
8370.00	-2.14128
8375.00	-2.16486
8380.00	-2.21184
8385.00	-2.2372
8390.00	-2.27032
8395.00	-2.27143
8400.00	-2.2901
8405.00	-2.31131
8410.00	-2.35027
8415.00	-2.36105
8420.00	-2.40239
8425.00	-2.47272
8430.00	-2.51762
8435.00	-2.56539
8440.00	-2.55686
8445.00	-2.57568
8450.00	-2.61617
8455.00	-2.63789
8460.00	-2.66186
8465.00	-2.69226
8470.00	-2.71888
8475.00	-2.75462
8480.00	-2.77353
8485.00	-2.78025
8490.00	-2.81353
8495.00	-2.84643
8500.00	-2.83408
8505.00	-2.82592
8510.00	-2.84506
8515.00	-2.83506
8520.00	-2.80031
8525.00	-2.7992
8530.00	-2.72608
8535.00	-2.57784
8540.00	-2.36863
8545.00	-2.06333
8550.00	-1.72379
8555.00	-1.32327
8560.00	-0.915697
8565.00	-0.509143
8570.00	-0.0438927
8575.00	0.342451
8580.00	0.746829
8585.00	1.13873
8590.00	1.50322
8595.00	1.87027
8600.00	2.23814
8605.00	2.60382
8610.00	2.99843
8615.00	3.32855
8620.00	3.64554
8625.00	3.96099
8630.00	4.29569
8635.00	4.59323
8640.00	4.88531
8645.00	5.1467
8650.00	5.42391
8655.00	5.67045
8660.00	5.92913
8665.00	6.16342
8670.00	6.38458
8675.00	6.58878
8680.00	6.79979
8685.00	6.96835
8690.00	7.14508
8695.00	7.29972
8700.00	7.39033
8705.00	7.49542
8710.00	7.551
8715.00	7.63414
8720.00	7.65671
8725.00	7.69616
8730.00	7.7508
8735.00	7.72712
8740.00	7.73304
8745.00	7.72806
8750.00	7.67059
8755.00	7.57839
8760.00	7.53295
8765.00	7.4707
8770.00	7.41689
8775.00	7.29266
8780.00	7.16539
8785.00	7.06042
8790.00	6.94608
8795.00	6.83802
8800.00	6.68998
8805.00	6.55675
8810.00	6.38165
8815.00	6.25938
8820.00	6.12211
8825.00	5.97354
8830.00	5.82806
8835.00	5.71405
8840.00	5.56655
8845.00	5.43821
8850.00	5.32197
8855.00	5.15848
8860.00	5.0084
8865.00	4.90276
8870.00	4.77089
8875.00	4.67575
8880.00	4.54303
8885.00	4.42432
8890.00	4.31895
8895.00	4.19615
8900.00	4.08195
8905.00	3.96446
8910.00	3.82044
8915.00	3.69597
8920.00	3.54495
8925.00	3.42743
8930.00	3.29885
8935.00	3.18239
8940.00	3.0393
8945.00	2.95248
8950.00	2.81472
8955.00	2.70178
8960.00	2.60087
8965.00	2.49901
8970.00	2.37937
8975.00	2.28789
8980.00	2.20113
8985.00	2.12379
8990.00	2.02181
8995.00	1.95283
9000.00	1.85543
9005.00	1.74937
9010.00	1.62668
9015.00	1.5354
9020.00	1.45325
9025.00	1.36017
9030.00	1.27126
9035.00	1.16032
9040.00	1.08035
9045.00	1.04591
9050.00	0.971493
9055.00	0.886119
9060.00	0.812226
9065.00	0.725116
9070.00	0.632734
9075.00	0.570196
9080.00	0.489626
9085.00	0.409018
9090.00	0.330583
9095.00	0.298261
9100.00	0.266227
9105.00	0.209431
9110.00	0.156842
9115.00	0.0970011
9120.00	0.0468241
9125.00	-0.00716657
9130.00	-0.0756286
9135.00	-0.162267
9140.00	-0.229937
9145.00	-0.28201
9150.00	-0.342858
9155.00	-0.368184
9160.00	-0.398336
9165.00	-0.459327
9170.00	-0.527465
9175.00	-0.575543
9180.00	-0.647515
9185.00	-0.695363
9190.00	-0.747257
9195.00	-0.768204
9200.00	-0.837836
9205.00	-0.901242
9210.00	-0.966401
9215.00	-0.968378
9220.00	-0.998858
9225.00	-1.05499
9230.00	-1.10993
9235.00	-1.17998
9240.00	-1.23346
9245.00	-1.29262
9250.00	-1.33925
9255.00	-1.36723
9260.00	-1.38285
9265.00	-1.41383
9270.00	-1.46306
9275.00	-1.51914
9280.00	-1.56151
9285.00	-1.5842
9290.00	-1.60019
9295.00	-1.63078
9300.00	-1.67892
9305.00	-1.69649
9310.00	-1.72702
9315.00	-1.73977
9320.00	-1.74463
9325.00	-1.79831
9330.00	-1.87606
9335.00	-1.89746
9340.00	-1.93218
9345.00	-1.98035
9350.00	-2.01046
9355.00	-2.02651
9360.00	-2.0601
9365.00	-2.12418
9370.00	-2.18627
9375.00	-2.21713
9380.00	-2.24858
9385.00	-2.28425
9390.00	-2.28985
9395.00	-2.31477
9400.00	-2.35853
9405.00	-2.38836
9410.00	-2.41078
9415.00	-2.42581
9420.00	-2.45479
9425.00	-2.50295
9430.00	-2.52349
9435.00	-2.55816
9440.00	-2.58347
9445.00	-2.62318
9450.00	-2.65745
9455.00	-2.6721
9460.00	-2.68896
9465.00	-2.71812
9470.00	-2.72891
9475.00	-2.75629
9480.00	-2.79638
9485.00	-2.83467
9490.00	-2.82718
9495.00	-2.80204
9500.00	-2.82431
9505.00	-2.79946
9510.00	-2.78225
9515.00	-2.78736
9520.00	-2.76326
9525.00	-2.75776
9530.00	-2.67186
9535.00	-2.54892
9540.00	-2.34701
9545.00	-2.03577
9550.00	-1.67838
9555.00	-1.26695
9560.00	-0.865011
9565.00	-0.407594
9570.00	-0.0091659
9575.00	0.39652
9580.00	0.814625
9585.00	1.22256
9590.00	1.6243
9595.00	2.01898
9600.00	2.37861
9605.00	2.76188
9610.00	3.09358
9615.00	3.42818
9620.00	3.78598
9625.00	4.10211
9630.00	4.41386
9635.00	4.72461
9640.00	5.01311
9645.00	5.29558
9650.00	5.5763
9655.00	5.82085
9660.00	6.0954
9665.00	6.34839
9670.00	6.55473
9675.00	6.75737
9680.00	6.96697
9685.00	7.16444
9690.00	7.32304
9695.00	7.46798
9700.00	7.58003
9705.00	7.68897
9710.00	7.77303
9715.00	7.81483
9720.00	7.85392
9725.00	7.87807
9730.00	7.93586
9735.00	7.93047
9740.00	7.89839
9745.00	7.85332
9750.00	7.77376
9755.00	7.70068
9760.00	7.62682
9765.00	7.53973
9770.00	7.45105
9775.00	7.33223
9780.00	7.19733
9785.00	7.11346
9790.00	7.01589
9795.00	6.87803
9800.00	6.75028
9805.00	6.62279
9810.00	6.50438
9815.00	6.33966
9820.00	6.23558
9825.00	6.07713
9830.00	5.96618
9835.00	5.82953
9840.00	5.70801
9845.00	5.58908
9850.00	5.49087
9855.00	5.38409
9860.00	5.28209
9865.00	5.16675
9870.00	5.02688
9875.00	4.89363
9880.00	4.74575
9885.00	4.63031
9890.00	4.48889
9895.00	4.35866
9900.00	4.22453
9905.00	4.10308
9910.00	3.98053
9915.00	3.85404
9920.00	3.73872
9925.00	3.62685
9930.00	3.49967
9935.00	3.38226
9940.00	3.26923
9945.00	3.14837
9950.00	3.05211
9955.00	2.92868
[truncated: 56 more rows]
