# Supplementary material for: Abnormal developmental trajectory and vulnerability to cardiac arrhythmias in tetralogy of Fallot with DiGeorge syndrome
Source: Commun Biol. 2023 Sep 22;6:969. doi: 10.1038/s42003-023-05344-6 (PMC10516936; doi:10.1038/s42003-023-05344-6)
Supplement: Supplementary file 6 — Supplementary Data 3 [file 42003_2023_5344_MOESM6_ESM.zip › Supplementary Data3_CAS Measurement/Batch45/TOF-DG1_A1_4945/1A-wave.csv]

1A : V(t) = D'(t) / BackgroundImage *100
D'(t) = WaveFiltered Value( Pixel-Filter=(5 x 5) Tcnst-Filter=10)
average	1.00
frm num	2048
position	[50][94]
background	310.88
total pixel	25
time	value1
0.00	2.34174
5.00	2.13073
10.00	1.81987
15.00	1.50793
20.00	1.26192
25.00	1.07783
30.00	0.901851
35.00	0.707446
40.00	0.550494
45.00	0.393798
50.00	0.283651
55.00	0.178086
60.00	0.140977
65.00	0.0985726
70.00	-0.0245116
75.00	-0.124994
80.00	-0.183262
85.00	-0.233129
90.00	-0.250989
95.00	-0.272211
100.00	-0.34535
105.00	-0.413749
110.00	-0.468874
115.00	-0.508193
120.00	-0.493401
125.00	-0.458214
130.00	-0.430406
135.00	-0.442692
140.00	-0.439597
145.00	-0.462544
150.00	-0.503783
155.00	-0.488145
160.00	-0.544837
165.00	-0.585567
170.00	-0.611931
175.00	-0.656245
180.00	-0.643374
185.00	-0.584183
190.00	-0.577231
195.00	-0.570975
200.00	-0.524171
205.00	-0.507781
210.00	-0.532916
215.00	-0.565831
220.00	-0.562002
225.00	-0.610022
230.00	-0.669967
235.00	-0.627417
240.00	-0.599415
245.00	-0.626967
250.00	-0.624744
255.00	-0.65877
260.00	-0.684246
265.00	-0.700742
270.00	-0.629381
275.00	-0.623056
280.00	-0.585198
285.00	-0.571711
290.00	-0.531267
295.00	-0.49744
300.00	-0.45413
305.00	-0.43059
310.00	-0.424844
315.00	-0.4171
320.00	-0.428144
325.00	-0.399483
330.00	-0.422581
335.00	-0.43179
340.00	-0.442651
345.00	-0.448566
350.00	-0.401136
355.00	-0.420209
360.00	-0.438662
365.00	-0.450122
370.00	-0.479737
375.00	-0.457497
380.00	-0.432334
385.00	-0.410974
390.00	-0.393037
395.00	-0.35502
400.00	-0.323378
405.00	-0.357947
410.00	-0.409646
415.00	-0.462608
420.00	-0.40734
425.00	-0.414213
430.00	-0.410105
435.00	-0.379388
440.00	-0.360749
445.00	-0.365848
450.00	-0.352423
455.00	-0.386661
460.00	-0.386595
465.00	-0.432856
470.00	-0.438464
475.00	-0.433217
480.00	-0.451656
485.00	-0.44123
490.00	-0.464014
495.00	-0.460073
500.00	-0.496412
505.00	-0.520111
510.00	-0.51442
515.00	-0.425665
520.00	-0.443572
525.00	-0.413368
530.00	-0.417065
535.00	-0.406238
540.00	-0.437668
545.00	-0.402908
550.00	-0.374197
555.00	-0.385671
560.00	-0.452611
565.00	-0.46911
570.00	-0.481386
575.00	-0.492434
580.00	-0.447051
585.00	-0.460246
590.00	-0.424514
595.00	-0.496577
600.00	-0.511253
605.00	-0.500014
610.00	-0.527213
615.00	-0.527245
620.00	-0.546574
625.00	-0.515077
630.00	-0.498309
635.00	-0.525678
640.00	-0.501417
645.00	-0.511749
650.00	-0.469581
655.00	-0.444496
660.00	-0.419347
665.00	-0.453325
670.00	-0.426006
675.00	-0.447739
680.00	-0.423552
685.00	-0.442957
690.00	-0.416675
695.00	-0.385301
700.00	-0.393091
705.00	-0.344775
710.00	-0.359191
715.00	-0.367019
720.00	-0.316163
725.00	-0.303847
730.00	-0.304342
735.00	-0.255895
740.00	-0.190418
745.00	-0.194537
750.00	-0.186663
755.00	-0.167997
760.00	-0.102304
765.00	-0.0393197
770.00	0.0379524
775.00	0.187271
780.00	0.414298
785.00	0.623769
790.00	0.795566
795.00	0.94761
800.00	1.12176
805.00	1.22446
810.00	1.39409
815.00	1.53131
820.00	1.64324
825.00	1.75297
830.00	1.78226
835.00	1.86137
840.00	1.90554
845.00	1.99934
850.00	2.03616
855.00	2.068
860.00	2.12497
865.00	2.12091
870.00	2.12241
875.00	2.09159
880.00	2.06771
885.00	2.08096
890.00	2.06586
895.00	2.05099
900.00	2.02603
905.00	2.02672
910.00	1.954
915.00	1.87569
920.00	1.81807
925.00	1.72504
930.00	1.7108
935.00	1.63493
940.00	1.57566
945.00	1.49658
950.00	1.42026
955.00	1.3786
960.00	1.3025
965.00	1.20441
970.00	1.07754
975.00	0.962066
980.00	0.837552
985.00	0.716484
990.00	0.648695
995.00	0.581253
1000.00	0.512834
1005.00	0.474417
1010.00	0.407675
1015.00	0.413228
1020.00	0.319152
1025.00	0.237056
1030.00	0.235224
1035.00	0.240008
1040.00	0.227588
1045.00	0.189389
1050.00	0.183317
1055.00	0.180425
1060.00	0.153376
1065.00	0.108445
1070.00	0.0937403
1075.00	0.142266
1080.00	0.1512
1085.00	0.177253
1090.00	0.173681
1095.00	0.094553
1100.00	0.0902444
1105.00	0.0760733
1110.00	0.0620326
1115.00	0.122736
1120.00	0.0924492
1125.00	0.096071
1130.00	0.0723105
1135.00	0.0586461
1140.00	0.0231881
1145.00	0.00285588
1150.00	-0.00900974
1155.00	-0.0286955
1160.00	-0.0438393
1165.00	-0.0729088
1170.00	-0.0681913
1175.00	-0.0600855
1180.00	-0.100397
1185.00	-0.0607639
1190.00	-0.0817076
1195.00	-0.0413701
1200.00	-0.0513865
1205.00	-0.0462478
1210.00	-0.0467697
1215.00	-0.0781195
1220.00	-0.0767409
1225.00	-0.0793602
1230.00	-0.103591
1235.00	-0.170432
1240.00	-0.150816
1245.00	-0.164041
1250.00	-0.18495
1255.00	-0.206342
1260.00	-0.190854
1265.00	-0.205222
1270.00	-0.189847
1275.00	-0.115535
1280.00	-0.109128
1285.00	-0.0827755
1290.00	-0.122105
1295.00	-0.176801
1300.00	-0.199008
1305.00	-0.221567
1310.00	-0.21099
1315.00	-0.201471
1320.00	-0.189044
1325.00	-0.1933
1330.00	-0.161103
1335.00	-0.195173
1340.00	-0.209109
1345.00	-0.193345
1350.00	-0.18559
1355.00	-0.165745
1360.00	-0.185197
1365.00	-0.203991
1370.00	-0.108965
1375.00	-0.122515
1380.00	-0.163017
1385.00	-0.118409
1390.00	-0.0666809
1395.00	-0.012406
1400.00	0.010708
1405.00	-0.00322954
1410.00	-0.0183466
1415.00	-0.039672
1420.00	-0.0395648
1425.00	-0.0278883
1430.00	-0.0585529
1435.00	-0.0385443
1440.00	-0.0256831
1445.00	-0.0269748
1450.00	-0.0384307
1455.00	-0.0641811
1460.00	-0.13239
1465.00	-0.165471
1470.00	-0.110324
1475.00	-0.107011
1480.00	-0.0898769
1485.00	-0.104049
1490.00	-0.111658
1495.00	-0.0631785
1500.00	-0.0530007
1505.00	0.00376622
1510.00	0.0484231
1515.00	0.0860409
1520.00	0.0555634
1525.00	0.038427
1530.00	0.0525977
1535.00	0.0602046
1540.00	0.117231
1545.00	0.106795
1550.00	0.129569
1555.00	0.124332
1560.00	0.0977452
1565.00	0.0969773
1570.00	0.0525395
1575.00	0.0112588
1580.00	-0.0104538
1585.00	0.000884922
1590.00	-0.00177691
1595.00	-0.0247593
1600.00	-0.0184233
1605.00	0.0323125
1610.00	0.0458079
1615.00	0.0167804
1620.00	-0.00291103
1625.00	-0.02192
1630.00	-0.00814795
1635.00	-0.0588
1640.00	-0.0786534
1645.00	-0.0965214
1650.00	-0.088156
1655.00	-0.0626137
1660.00	-0.0705057
1665.00	-0.0390084
1670.00	-0.00680077
1675.00	0.010606
1680.00	0.0288455
1685.00	0.068421
1690.00	0.069299
1695.00	0.0842425
1700.00	0.151732
1705.00	0.188025
1710.00	0.17051
1715.00	0.203639
1720.00	0.207722
1725.00	0.198529
1730.00	0.178677
1735.00	0.120922
1740.00	0.0702297
1745.00	0.0992335
1750.00	0.0468501
1755.00	0.0730451
1760.00	0.0618806
1765.00	0.154766
1770.00	0.234503
1775.00	0.392473
1780.00	0.5488
1785.00	0.721661
1790.00	0.881095
1795.00	1.03102
1800.00	1.20584
1805.00	1.36575
1810.00	1.4968
1815.00	1.61218
1820.00	1.72888
1825.00	1.85192
1830.00	1.94337
1835.00	2.01666
1840.00	2.08005
1845.00	2.15254
1850.00	2.24351
1855.00	2.27392
1860.00	2.32445
1865.00	2.3043
1870.00	2.30547
1875.00	2.32583
1880.00	2.36602
1885.00	2.29025
1890.00	2.23879
1895.00	2.25809
1900.00	2.23429
1905.00	2.27849
1910.00	2.27709
1915.00	2.22308
1920.00	2.13073
1925.00	2.06562
1930.00	1.97229
1935.00	1.887
1940.00	1.83083
1945.00	1.77641
1950.00	1.72615
1955.00	1.65389
1960.00	1.58629
1965.00	1.50358
1970.00	1.38024
1975.00	1.25637
1980.00	1.17962
1985.00	1.09254
1990.00	0.996155
1995.00	0.909406
2000.00	0.821039
2005.00	0.751802
2010.00	0.701068
2015.00	0.632248
2020.00	0.57417
2025.00	0.557926
2030.00	0.4957
2035.00	0.44227
2040.00	0.377456
2045.00	0.365444
2050.00	0.326326
2055.00	0.27182
2060.00	0.290958
2065.00	0.234843
2070.00	0.198492
2075.00	0.186362
2080.00	0.122693
2085.00	0.13873
2090.00	0.153164
2095.00	0.110827
2100.00	0.117758
2105.00	0.149729
2110.00	0.15277
2115.00	0.0924591
2120.00	0.0896466
2125.00	0.0935486
2130.00	0.0687537
2135.00	0.0657383
2140.00	0.0205644
2145.00	-0.0188055
2150.00	-0.0375117
2155.00	-0.0389072
2160.00	-0.0414498
2165.00	-0.0282981
2170.00	0.0131318
2175.00	0.0710054
2180.00	0.0639049
2185.00	0.0510811
2190.00	0.00351283
2195.00	-0.0109918
2200.00	-0.0703662
2205.00	-0.0787696
2210.00	-0.0644593
2215.00	-0.0348533
2220.00	-0.0249346
2225.00	-0.0674746
2230.00	-0.0684472
2235.00	-0.0152823
2240.00	-0.0201874
2245.00	-0.0426154
2250.00	-0.0679473
2255.00	-0.086886
2260.00	-0.0730507
2265.00	-0.0863323
2270.00	-0.140746
2275.00	-0.109945
2280.00	-0.159424
2285.00	-0.138335
2290.00	-0.147661
2295.00	-0.153482
2300.00	-0.121407
2305.00	-0.106693
2310.00	-0.0599968
2315.00	-0.019257
2320.00	-0.00446464
2325.00	0.00756186
2330.00	0.0145257
2335.00	-0.0834272
2340.00	-0.0557844
2345.00	-0.0193259
2350.00	-0.0315466
2355.00	-0.0219586
2360.00	-0.0249094
2365.00	-0.0442919
2370.00	-0.0411494
2375.00	-0.00100766
2380.00	-0.0163469
2385.00	0.00330114
2390.00	-0.0176157
2395.00	0.0536261
2400.00	0.0727102
2405.00	0.0409924
2410.00	0.0227398
2415.00	0.00502579
2420.00	-0.00834349
2425.00	-0.0178025
2430.00	-0.0108756
2435.00	-0.005928
2440.00	0.0242582
2445.00	0.0102524
2450.00	-0.037093
2455.00	-0.0694105
2460.00	-0.0470294
2465.00	-0.0693465
2470.00	-0.0984386
2475.00	-0.0924548
2480.00	-0.124383
2485.00	-0.102938
2490.00	-0.0669106
2495.00	-0.115546
2500.00	-0.101418
2505.00	-0.0694031
2510.00	-0.0495961
2515.00	-0.0793766
2520.00	-0.0585722
2525.00	-0.037275
2530.00	-0.0309741
2535.00	-0.0510368
2540.00	-0.0613732
2545.00	-0.100269
2550.00	-0.0735157
2555.00	-0.0983308
2560.00	-0.044751
2565.00	-0.0338425
2570.00	-0.0484716
2575.00	-0.0680712
2580.00	-0.0599774
2585.00	-0.060413
2590.00	-0.0723851
2595.00	-0.0818733
2600.00	-0.108426
2605.00	-0.0975835
2610.00	-0.0826784
2615.00	-0.0718373
2620.00	-0.157294
2625.00	-0.147998
2630.00	-0.164078
2635.00	-0.15925
2640.00	-0.201225
2645.00	-0.231283
2650.00	-0.200435
2655.00	-0.218991
2660.00	-0.171359
2665.00	-0.156796
2670.00	-0.177143
2675.00	-0.152996
2680.00	-0.111963
2685.00	-0.10334
2690.00	-0.0441123
2695.00	-0.024261
2700.00	-0.0462817
2705.00	-0.0339335
2710.00	-0.0318268
2715.00	-0.0144908
2720.00	-0.00660832
2725.00	0.0133526
2730.00	0.0261707
2735.00	0.0402803
2740.00	0.0439723
2745.00	0.0691685
2750.00	0.0583916
2755.00	0.0962993
2760.00	0.129129
2765.00	0.208857
2770.00	0.274178
2775.00	0.381861
2780.00	0.539248
2785.00	0.718211
2790.00	0.87799
2795.00	1.0887
2800.00	1.29506
2805.00	1.48208
2810.00	1.64267
2815.00	1.79106
2820.00	1.95164
2825.00	2.06914
2830.00	2.13757
2835.00	2.176
2840.00	2.25305
2845.00	2.25548
2850.00	2.35289
2855.00	2.43155
2860.00	2.49462
2865.00	2.46904
2870.00	2.44344
2875.00	2.37151
2880.00	2.38397
2885.00	2.43508
2890.00	2.41159
2895.00	2.38531
2900.00	2.39896
2905.00	2.38552
2910.00	2.36699
2915.00	2.34259
2920.00	2.31806
2925.00	2.2265
2930.00	2.21872
2935.00	2.14868
2940.00	2.08564
2945.00	1.96199
2950.00	1.83785
2955.00	1.72226
2960.00	1.61308
2965.00	1.50324
2970.00	1.31817
2975.00	1.16706
2980.00	1.04778
2985.00	0.966159
2990.00	0.85153
2995.00	0.748363
3000.00	0.712127
3005.00	0.674368
3010.00	0.600498
3015.00	0.485121
3020.00	0.435322
3025.00	0.375063
3030.00	0.314397
3035.00	0.285531
3040.00	0.233817
3045.00	0.219442
3050.00	0.174338
3055.00	0.213518
3060.00	0.105959
3065.00	0.130103
3070.00	0.0977929
3075.00	0.0687135
3080.00	0.0978689
3085.00	0.0559153
3090.00	0.0670505
3095.00	0.0358987
3100.00	0.0194421
3105.00	0.052238
3110.00	0.00455408
3115.00	-0.00748137
3120.00	0.0485936
3125.00	0.0810477
3130.00	0.088383
3135.00	0.122005
3140.00	0.121384
3145.00	0.113106
3150.00	0.127529
3155.00	0.152089
3160.00	0.188347
3165.00	0.178519
3170.00	0.173534
3175.00	0.170334
3180.00	0.154587
3185.00	0.154569
3190.00	0.141685
3195.00	0.146817
3200.00	0.148862
3205.00	0.164856
3210.00	0.100763
3215.00	0.0906868
3220.00	0.0880515
3225.00	0.0882531
3230.00	0.0845744
3235.00	0.0812637
3240.00	0.0448305
3245.00	-0.0136927
3250.00	-0.0547835
3255.00	-0.0698919
3260.00	-0.0731961
3265.00	-0.036283
3270.00	-0.0416614
3275.00	-0.058082
3280.00	-0.0844406
3285.00	-0.0978699
3290.00	-0.0494828
3295.00	-0.0188011
3300.00	-0.0362211
3305.00	-0.0223056
3310.00	-0.0110683
3315.00	0.00547854
3320.00	0.0203707
3325.00	0.0144736
3330.00	0.029753
3335.00	0.0357844
3340.00	-0.00382082
3345.00	-0.0343188
3350.00	-0.0308869
3355.00	-0.059965
3360.00	-0.100289
3365.00	-0.0735331
3370.00	-0.0726131
3375.00	-0.0409051
3380.00	-0.081848
3385.00	-0.0569365
3390.00	-0.0448095
3395.00	-0.0660619
3400.00	-0.0285757
3405.00	-0.106778
3410.00	-0.168154
3415.00	-0.192512
3420.00	-0.200281
3425.00	-0.23172
3430.00	-0.216268
3435.00	-0.230668
3440.00	-0.250061
3445.00	-0.270088
3450.00	-0.295833
3455.00	-0.319003
3460.00	-0.305116
3465.00	-0.327358
3470.00	-0.348662
3475.00	-0.35497
3480.00	-0.3748
3485.00	-0.40294
3490.00	-0.372939
3495.00	-0.380679
3500.00	-0.387644
3505.00	-0.38748
3510.00	-0.307558
3515.00	-0.299963
3520.00	-0.324007
3525.00	-0.344359
3530.00	-0.32665
3535.00	-0.273398
3540.00	-0.248632
3545.00	-0.213475
3550.00	-0.157388
3555.00	-0.121062
3560.00	-0.133403
3565.00	-0.157376
3570.00	-0.0953182
3575.00	-0.0497596
3580.00	-0.0370636
3585.00	0.0155362
3590.00	0.0255627
3595.00	0.0358731
3600.00	0.0593059
3605.00	0.0649553
3610.00	0.0314397
3615.00	-0.00258436
3620.00	0.0259808
3625.00	0.0156627
3630.00	0.0282498
3635.00	0.0267115
3640.00	0.0407671
3645.00	0.0508437
3650.00	0.00458591
3655.00	0.0298607
3660.00	-0.00271877
3665.00	-0.048767
3670.00	-0.0593304
3675.00	-0.0611173
3680.00	-0.0562923
3685.00	-0.0686764
3690.00	-0.0489421
3695.00	-0.0633479
3700.00	-0.0956133
3705.00	-0.0667519
3710.00	-0.0523567
3715.00	-0.0574144
3720.00	-0.0413796
3725.00	-0.0771284
3730.00	-0.126029
3735.00	-0.109566
3740.00	-0.105043
3745.00	-0.0829585
3750.00	-0.0373492
3755.00	0.0422992
3760.00	0.0650894
3765.00	0.0817405
3770.00	0.112167
3775.00	0.275937
3780.00	0.397597
3785.00	0.552125
3790.00	0.713073
3795.00	0.919686
3800.00	1.09921
3805.00	1.28393
3810.00	1.43346
3815.00	1.51657
3820.00	1.62224
3825.00	1.75081
3830.00	1.79961
3835.00	1.85253
3840.00	1.89759
3845.00	1.95488
3850.00	2.00772
3855.00	2.03726
3860.00	2.0973
3865.00	2.1063
3870.00	2.13757
3875.00	2.15284
3880.00	2.12927
3885.00	2.16467
3890.00	2.15536
3895.00	2.13925
3900.00	2.10289
3905.00	2.07016
3910.00	2.03684
3915.00	2.02359
3920.00	1.94861
3925.00	1.92616
3930.00	1.87251
3935.00	1.79977
3940.00	1.73045
3945.00	1.62302
3950.00	1.56751
3955.00	1.4648
3960.00	1.38137
3965.00	1.314
3970.00	1.19418
3975.00	1.08377
3980.00	0.992117
3985.00	0.936652
3990.00	0.888021
3995.00	0.812085
4000.00	0.727017
4005.00	0.622148
4010.00	0.566367
4015.00	0.50973
4020.00	0.439457
4025.00	0.427678
4030.00	0.383624
4035.00	0.341401
4040.00	0.263514
4045.00	0.234589
4050.00	0.227857
4055.00	0.199925
4060.00	0.176072
4065.00	0.104425
4070.00	0.0991291
4075.00	0.13425
4080.00	0.129831
4085.00	0.0949748
4090.00	0.0648906
4095.00	0.0391015
4100.00	-0.00340875
4105.00	0.0226655
4110.00	0.0461324
4115.00	0.00806572
4120.00	-0.00689423
4125.00	-0.0023448
4130.00	-0.00854367
4135.00	-0.0102626
4140.00	-0.0439765
4145.00	-0.0704589
4150.00	-0.0955798
4155.00	-0.118189
4160.00	-0.0600496
4165.00	-0.079778
4170.00	-0.0898136
4175.00	-0.106566
4180.00	-0.139656
4185.00	-0.17973
4190.00	-0.143744
4195.00	-0.147383
4200.00	-0.163525
4205.00	-0.228233
4210.00	-0.278749
4215.00	-0.312635
4220.00	-0.285231
4225.00	-0.297882
4230.00	-0.21148
4235.00	-0.209632
4240.00	-0.157789
4245.00	-0.120136
4250.00	-0.114556
4255.00	-0.0735071
4260.00	-0.0880298
4265.00	-0.0972402
4270.00	-0.0939495
4275.00	-0.0639678
4280.00	-0.0665777
4285.00	-0.0290399
4290.00	-0.0184159
4295.00	-0.0461677
4300.00	-0.0634243
4305.00	-0.114982
4310.00	-0.0867571
4315.00	-0.112822
4320.00	-0.0732326
4325.00	-0.0569027
4330.00	-0.0975325
4335.00	-0.107079
4340.00	-0.149125
4345.00	-0.147079
4350.00	-0.115644
4355.00	-0.136247
4360.00	-0.134202
4365.00	-0.129789
4370.00	-0.150263
4375.00	-0.14553
4380.00	-0.174724
4385.00	-0.188132
4390.00	-0.177039
4395.00	-0.178635
4400.00	-0.120884
4405.00	-0.155116
4410.00	-0.152471
4415.00	-0.197698
4420.00	-0.235828
4425.00	-0.258565
4430.00	-0.208262
4435.00	-0.254343
4440.00	-0.294529
4445.00	-0.249636
4450.00	-0.241399
4455.00	-0.284166
4460.00	-0.289203
4465.00	-0.309176
4470.00	-0.341305
4475.00	-0.336768
4480.00	-0.348125
4485.00	-0.330039
4490.00	-0.297035
4495.00	-0.304645
4500.00	-0.328221
4505.00	-0.308265
4510.00	-0.296739
4515.00	-0.321105
4520.00	-0.327595
4525.00	-0.293548
4530.00	-0.313087
4535.00	-0.284352
4540.00	-0.26621
4545.00	-0.273042
4550.00	-0.244451
4555.00	-0.258606
4560.00	-0.270059
4565.00	-0.243053
4570.00	-0.248341
4575.00	-0.263394
4580.00	-0.264075
4585.00	-0.280127
4590.00	-0.325455
4595.00	-0.313496
4600.00	-0.34262
4605.00	-0.379125
4610.00	-0.395252
4615.00	-0.399474
4620.00	-0.39298
4625.00	-0.376842
4630.00	-0.382905
4635.00	-0.335607
4640.00	-0.348367
4645.00	-0.36757
4650.00	-0.37456
4655.00	-0.329384
4660.00	-0.308026
4665.00	-0.35185
4670.00	-0.342398
4675.00	-0.287572
4680.00	-0.287121
4685.00	-0.241683
4690.00	-0.257401
4695.00	-0.257394
4700.00	-0.178901
4705.00	-0.172591
4710.00	-0.222239
4715.00	-0.193582
4720.00	-0.17551
4725.00	-0.165679
4730.00	-0.182565
4735.00	-0.170742
4740.00	-0.115067
4745.00	-0.0855472
4750.00	-0.0615525
4755.00	-0.0631172
4760.00	-0.0709589
4765.00	0.0120506
4770.00	0.125359
4775.00	0.19131
4780.00	0.370326
4785.00	0.504421
4790.00	0.667566
4795.00	0.814397
4800.00	0.964558
4805.00	1.13702
4810.00	1.31024
4815.00	1.42883
4820.00	1.53299
4825.00	1.63316
4830.00	1.6487
4835.00	1.64595
4840.00	1.64733
4845.00	1.75666
4850.00	1.82675
4855.00	1.87567
4860.00	1.83479
4865.00	1.84559
4870.00	1.8579
4875.00	1.90371
4880.00	1.88446
4885.00	1.85042
4890.00	1.8275
4895.00	1.82874
4900.00	1.83758
4905.00	1.8198
4910.00	1.78836
4915.00	1.7279
4920.00	1.70308
4925.00	1.61126
4930.00	1.57108
4935.00	1.55936
4940.00	1.4832
4945.00	1.40822
4950.00	1.36776
4955.00	1.35322
4960.00	1.25006
4965.00	1.17009
4970.00	1.07109
4975.00	0.891931
4980.00	0.806598
4985.00	0.750385
4990.00	0.630313
4995.00	0.542835
5000.00	0.532298
5005.00	0.468775
5010.00	0.357564
5015.00	0.294787
5020.00	0.213842
5025.00	0.168011
5030.00	0.0302627
5035.00	-0.0332371
5040.00	-0.0762335
5045.00	-0.0724702
5050.00	-0.10511
5055.00	-0.137059
5060.00	-0.183827
5065.00	-0.193751
5070.00	-0.179522
5075.00	-0.18087
5080.00	-0.17951
5085.00	-0.155126
5090.00	-0.176926
5095.00	-0.187541
5100.00	-0.23312
5105.00	-0.217528
5110.00	-0.279409
5115.00	-0.306795
5120.00	-0.306995
5125.00	-0.357356
5130.00	-0.370514
5135.00	-0.387503
5140.00	-0.406653
5145.00	-0.414881
5150.00	-0.422286
5155.00	-0.425091
5160.00	-0.480369
5165.00	-0.504385
5170.00	-0.50284
5175.00	-0.475716
5180.00	-0.569678
5185.00	-0.569324
5190.00	-0.616612
5195.00	-0.596124
5200.00	-0.648452
5205.00	-0.642794
5210.00	-0.689168
5215.00	-0.709031
5220.00	-0.711468
5225.00	-0.707228
5230.00	-0.734293
5235.00	-0.713617
5240.00	-0.761915
5245.00	-0.729471
5250.00	-0.69255
5255.00	-0.677335
5260.00	-0.695809
5265.00	-0.726588
5270.00	-0.716976
5275.00	-0.690312
5280.00	-0.643154
5285.00	-0.638026
5290.00	-0.619257
5295.00	-0.601078
5300.00	-0.574423
5305.00	-0.625061
5310.00	-0.592149
5315.00	-0.55738
5320.00	-0.595569
5325.00	-0.575899
5330.00	-0.587789
5335.00	-0.599777
5340.00	-0.60928
5345.00	-0.607539
5350.00	-0.617552
5355.00	-0.58153
5360.00	-0.61859
5365.00	-0.664812
5370.00	-0.696117
5375.00	-0.635512
5380.00	-0.577108
5385.00	-0.612037
5390.00	-0.593294
5395.00	-0.633038
5400.00	-0.675241
5405.00	-0.709364
5410.00	-0.697614
5415.00	-0.598259
5420.00	-0.577034
5425.00	-0.599104
5430.00	-0.570074
5435.00	-0.59284
5440.00	-0.567009
5445.00	-0.560488
5450.00	-0.58936
5455.00	-0.634644
5460.00	-0.608493
5465.00	-0.56437
5470.00	-0.500213
5475.00	-0.487505
5480.00	-0.483788
5485.00	-0.476583
5490.00	-0.490685
5495.00	-0.485363
5500.00	-0.484434
5505.00	-0.514477
5510.00	-0.495196
5515.00	-0.512583
5520.00	-0.508932
5525.00	-0.508219
5530.00	-0.499857
5535.00	-0.529645
5540.00	-0.538441
5545.00	-0.555363
5550.00	-0.589894
5555.00	-0.560498
5560.00	-0.573928
5565.00	-0.529402
5570.00	-0.579396
5575.00	-0.563916
5580.00	-0.589871
5585.00	-0.547611
5590.00	-0.528877
5595.00	-0.513302
5600.00	-0.440099
5605.00	-0.430829
5610.00	-0.401899
5615.00	-0.36943
5620.00	-0.364653
5625.00	-0.370648
5630.00	-0.37733
5635.00	-0.348604
5640.00	-0.290583
5645.00	-0.265385
5650.00	-0.301893
5655.00	-0.296151
5660.00	-0.285836
5665.00	-0.340886
5670.00	-0.342824
5675.00	-0.383168
5680.00	-0.355145
5685.00	-0.356944
5690.00	-0.350843
5695.00	-0.299032
5700.00	-0.292289
5705.00	-0.281073
5710.00	-0.278699
5715.00	-0.279136
5720.00	-0.266663
5725.00	-0.287603
5730.00	-0.351483
5735.00	-0.315048
5740.00	-0.345303
5745.00	-0.340366
5750.00	-0.28317
5755.00	-0.256139
5760.00	-0.206079
5765.00	-0.113417
5770.00	-0.0506088
5775.00	0.0753991
5780.00	0.132193
5785.00	0.263081
5790.00	0.429773
5795.00	0.577223
5800.00	0.685481
5805.00	0.829234
5810.00	0.935451
5815.00	1.05549
5820.00	1.1764
5825.00	1.25691
5830.00	1.3358
5835.00	1.36176
5840.00	1.41987
5845.00	1.41299
5850.00	1.43252
5855.00	1.4501
5860.00	1.51739
5865.00	1.5252
5870.00	1.52451
5875.00	1.51874
5880.00	1.49167
5885.00	1.47632
5890.00	1.48051
5895.00	1.49587
5900.00	1.49168
5905.00	1.50978
5910.00	1.49004
5915.00	1.49929
5920.00	1.46774
5925.00	1.42519
5930.00	1.38817
5935.00	1.33299
5940.00	1.26402
5945.00	1.22254
5950.00	1.14661
5955.00	1.07698
5960.00	1.00274
5965.00	0.928196
5970.00	0.873976
5975.00	0.705518
5980.00	0.650407
5985.00	0.509452
5990.00	0.463654
5995.00	0.379975
6000.00	0.362564
6005.00	0.277414
6010.00	0.189199
6015.00	0.0673458
6020.00	0.0400245
6025.00	0.0270153
6030.00	-0.0413064
6035.00	-0.0886426
6040.00	-0.140252
6045.00	-0.184127
6050.00	-0.250634
6055.00	-0.277038
6060.00	-0.329108
6065.00	-0.37597
6070.00	-0.429727
6075.00	-0.421494
6080.00	-0.408938
6085.00	-0.433665
6090.00	-0.529259
6095.00	-0.494346
6100.00	-0.496378
6105.00	-0.472474
6110.00	-0.43166
6115.00	-0.445107
6120.00	-0.525404
6125.00	-0.60925
6130.00	-0.592072
6135.00	-0.570178
6140.00	-0.595507
6145.00	-0.571983
6150.00	-0.555958
6155.00	-0.488783
6160.00	-0.455344
6165.00	-0.485723
6170.00	-0.439724
6175.00	-0.439499
6180.00	-0.454736
6185.00	-0.463302
6190.00	-0.423405
6195.00	-0.490432
6200.00	-0.460689
6205.00	-0.481527
6210.00	-0.505428
6215.00	-0.521792
6220.00	-0.533946
6225.00	-0.520438
6230.00	-0.534015
6235.00	-0.548807
6240.00	-0.571126
6245.00	-0.62338
6250.00	-0.639529
6255.00	-0.607743
6260.00	-0.582996
6265.00	-0.565869
6270.00	-0.535016
6275.00	-0.530408
6280.00	-0.524974
6285.00	-0.52137
6290.00	-0.564446
6295.00	-0.571049
6300.00	-0.631031
6305.00	-0.678581
6310.00	-0.740677
6315.00	-0.724509
6320.00	-0.769145
6325.00	-0.766858
6330.00	-0.697892
6335.00	-0.71817
6340.00	-0.70168
6345.00	-0.661105
6350.00	-0.636168
6355.00	-0.648465
6360.00	-0.609352
6365.00	-0.594737
6370.00	-0.627903
6375.00	-0.642313
6380.00	-0.630835
6385.00	-0.606352
6390.00	-0.607477
6395.00	-0.657383
6400.00	-0.710018
6405.00	-0.716217
6410.00	-0.732088
6415.00	-0.70134
6420.00	-0.663372
6425.00	-0.716696
6430.00	-0.738953
6435.00	-0.774425
6440.00	-0.778042
6445.00	-0.849492
6450.00	-0.867476
6455.00	-0.893956
6460.00	-0.826433
6465.00	-0.769523
6470.00	-0.795505
6475.00	-0.750694
6480.00	-0.769552
6485.00	-0.778804
6490.00	-0.780697
6495.00	-0.791407
6500.00	-0.804907
6505.00	-0.845363
6510.00	-0.818727
6515.00	-0.803761
6520.00	-0.808305
6525.00	-0.821402
6530.00	-0.806168
6535.00	-0.852932
6540.00	-0.822965
6545.00	-0.864189
6550.00	-0.845964
6555.00	-0.806401
6560.00	-0.813254
6565.00	-0.832289
6570.00	-0.868721
6575.00	-0.823022
6580.00	-0.838507
6585.00	-0.835716
6590.00	-0.839638
6595.00	-0.831588
6600.00	-0.833349
6605.00	-0.832361
6610.00	-0.849485
6615.00	-0.83273
6620.00	-0.834378
6625.00	-0.821707
6630.00	-0.81545
6635.00	-0.805958
6640.00	-0.815429
6645.00	-0.814947
6650.00	-0.787492
6655.00	-0.78337
6660.00	-0.769366
6665.00	-0.75419
6670.00	-0.772698
6675.00	-0.748181
6680.00	-0.77887
6685.00	-0.758883
6690.00	-0.733175
6695.00	-0.758931
6700.00	-0.713918
6705.00	-0.713293
6710.00	-0.703724
6715.00	-0.612765
6720.00	-0.631262
6725.00	-0.658203
6730.00	-0.647709
6735.00	-0.642125
6740.00	-0.624233
6745.00	-0.67761
6750.00	-0.676756
6755.00	-0.606507
6760.00	-0.569016
6765.00	-0.513401
6770.00	-0.483934
6775.00	-0.395654
6780.00	-0.267308
6785.00	-0.0938972
6790.00	0.0801863
6795.00	0.279322
6800.00	0.43281
6805.00	0.61727
6810.00	0.789717
6815.00	0.916612
6820.00	1.01023
6825.00	1.0932
6830.00	1.23092
6835.00	1.30726
6840.00	1.37083
6845.00	1.48078
6850.00	1.45108
6855.00	1.47838
6860.00	1.55957
6865.00	1.59919
6870.00	1.63227
6875.00	1.67105
6880.00	1.67121
6885.00	1.63019
6890.00	1.67432
6895.00	1.58666
6900.00	1.57725
6905.00	1.57264
6910.00	1.5389
6915.00	1.53941
6920.00	1.4884
6925.00	1.38974
6930.00	1.36914
6935.00	1.33645
6940.00	1.25684
6945.00	1.14402
6950.00	1.01161
6955.00	0.914307
6960.00	0.763689
6965.00	0.666734
6970.00	0.560174
6975.00	0.450116
6980.00	0.362644
6985.00	0.281346
6990.00	0.196598
6995.00	0.180798
7000.00	0.127978
7005.00	0.0598538
7010.00	-0.00531842
7015.00	-0.0446734
7020.00	-0.11226
7025.00	-0.153787
7030.00	-0.201455
7035.00	-0.221196
7040.00	-0.258264
7045.00	-0.328938
7050.00	-0.397691
7055.00	-0.399095
7060.00	-0.395212
7065.00	-0.426458
7070.00	-0.442999
7075.00	-0.441159
7080.00	-0.457517
7085.00	-0.438785
7090.00	-0.442513
7095.00	-0.413702
7100.00	-0.398065
7105.00	-0.394286
7110.00	-0.321404
7115.00	-0.28669
7120.00	-0.308201
7125.00	-0.346861
7130.00	-0.291588
7135.00	-0.35893
7140.00	-0.37193
7145.00	-0.359184
7150.00	-0.368299
7155.00	-0.426683
7160.00	-0.450921
7165.00	-0.456009
7170.00	-0.470882
7175.00	-0.47912
7180.00	-0.503262
7185.00	-0.468376
7190.00	-0.503885
7195.00	-0.497243
7200.00	-0.526006
7205.00	-0.569906
7210.00	-0.630002
7215.00	-0.594022
7220.00	-0.5848
7225.00	-0.66914
7230.00	-0.671706
7235.00	-0.670156
7240.00	-0.676481
7245.00	-0.679599
7250.00	-0.6927
7255.00	-0.64659
7260.00	-0.679718
7265.00	-0.685086
7270.00	-0.674478
7275.00	-0.712537
7280.00	-0.687603
7285.00	-0.63171
7290.00	-0.645739
7295.00	-0.615905
7300.00	-0.610928
7305.00	-0.718389
7310.00	-0.771357
7315.00	-0.795868
7320.00	-0.766462
7325.00	-0.761869
7330.00	-0.773176
7335.00	-0.793645
7340.00	-0.752881
7345.00	-0.780526
7350.00	-0.7578
7355.00	-0.737347
7360.00	-0.693206
7365.00	-0.717812
7370.00	-0.730951
7375.00	-0.76851
7380.00	-0.752132
7385.00	-0.747686
7390.00	-0.723097
7395.00	-0.760155
7400.00	-0.740753
7405.00	-0.761891
7410.00	-0.802789
7415.00	-0.813864
7420.00	-0.825117
7425.00	-0.844253
7430.00	-0.788134
7435.00	-0.808394
7440.00	-0.793175
7445.00	-0.724151
7450.00	-0.748236
7455.00	-0.733886
7460.00	-0.759571
7465.00	-0.751807
7470.00	-0.72938
7475.00	-0.765809
7480.00	-0.790875
7485.00	-0.764541
7490.00	-0.762714
7495.00	-0.749489
7500.00	-0.738874
7505.00	-0.720313
7510.00	-0.743496
7515.00	-0.729619
7520.00	-0.710698
7525.00	-0.715541
7530.00	-0.671007
7535.00	-0.674673
7540.00	-0.677973
7545.00	-0.633336
7550.00	-0.675509
7555.00	-0.674865
7560.00	-0.672999
7565.00	-0.675179
7570.00	-0.732468
7575.00	-0.769875
7580.00	-0.755934
7585.00	-0.753681
7590.00	-0.759373
7595.00	-0.799236
7600.00	-0.790079
7605.00	-0.776692
7610.00	-0.832836
7615.00	-0.842193
7620.00	-0.86348
7625.00	-0.823453
7630.00	-0.762981
7635.00	-0.785756
7640.00	-0.781807
7645.00	-0.809134
7650.00	-0.819574
7655.00	-0.843123
7660.00	-0.845018
7665.00	-0.85573
7670.00	-0.839637
7675.00	-0.874047
7680.00	-0.849689
7685.00	-0.821334
7690.00	-0.815114
7695.00	-0.792789
7700.00	-0.75597
7705.00	-0.7743
7710.00	-0.801091
7715.00	-0.789175
7720.00	-0.824771
7725.00	-0.876108
7730.00	-0.894004
7735.00	-0.916544
7740.00	-0.86349
7745.00	-0.869781
7750.00	-0.874156
7755.00	-0.840781
7760.00	-0.797876
7765.00	-0.741249
7770.00	-0.69157
7775.00	-0.605687
7780.00	-0.479498
7785.00	-0.337621
7790.00	-0.137878
7795.00	0.0406032
7800.00	0.19223
7805.00	0.380161
7810.00	0.515845
7815.00	0.661121
7820.00	0.728823
7825.00	0.836074
7830.00	0.901721
7835.00	0.965949
7840.00	1.05463
7845.00	1.09842
7850.00	1.12111
7855.00	1.16597
7860.00	1.17547
7865.00	1.16343
7870.00	1.18862
7875.00	1.16626
7880.00	1.17187
7885.00	1.17563
7890.00	1.17129
7895.00	1.13908
7900.00	1.13068
7905.00	1.10639
7910.00	1.10641
7915.00	1.09098
7920.00	1.09254
7925.00	1.04247
7930.00	1.00127
7935.00	0.948749
7940.00	0.923354
7945.00	0.897925
7950.00	0.822286
7955.00	0.722044
7960.00	0.63826
7965.00	0.45992
7970.00	0.312281
7975.00	0.23216
7980.00	0.0841365
7985.00	-0.0658109
7990.00	-0.18661
7995.00	-0.250296
8000.00	-0.263867
8005.00	-0.36486
8010.00	-0.428735
8015.00	-0.415454
8020.00	-0.465263
8025.00	-0.489503
8030.00	-0.512606
8035.00	-0.579719
8040.00	-0.681295
8045.00	-0.753412
8050.00	-0.760418
8055.00	-0.800176
8060.00	-0.856546
8065.00	-0.898272
8070.00	-0.924245
8075.00	-0.973354
8080.00	-0.980239
8085.00	-1.00316
8090.00	-1.03409
8095.00	-1.02718
8100.00	-1.04283
8105.00	-1.05306
8110.00	-1.01209
8115.00	-0.991942
8120.00	-1.04458
8125.00	-1.02761
8130.00	-1.0162
8135.00	-0.980203
8140.00	-0.99541
8145.00	-1.0091
8150.00	-1.06516
8155.00	-1.06158
8160.00	-1.06221
8165.00	-1.05635
8170.00	-1.0292
8175.00	-1.01506
8180.00	-0.986898
8185.00	-0.969268
8190.00	-0.945682
8195.00	-0.889713
8200.00	-0.906249
8205.00	-0.867091
8210.00	-0.866589
8215.00	-0.840403
8220.00	-0.86187
8225.00	-0.856743
8230.00	-0.828969
8235.00	-0.846432
8240.00	-0.831269
8245.00	-0.844643
8250.00	-0.830945
8255.00	-0.894531
8260.00	-0.873272
8265.00	-0.842558
8270.00	-0.849656
8275.00	-0.84575
8280.00	-0.867969
8285.00	-0.934286
8290.00	-0.964378
8295.00	-0.967013
8300.00	-0.932072
8305.00	-0.910918
8310.00	-0.943347
8315.00	-0.976393
8320.00	-0.979114
8325.00	-0.959689
8330.00	-0.92934
8335.00	-0.96636
8340.00	-0.993244
8345.00	-0.995567
8350.00	-0.948764
8355.00	-0.918221
8360.00	-0.892019
8365.00	-0.872297
8370.00	-0.791501
8375.00	-0.780544
8380.00	-0.80671
8385.00	-0.804526
8390.00	-0.797414
8395.00	-0.866926
8400.00	-0.929487
8405.00	-0.921459
8410.00	-0.925813
8415.00	-0.880838
8420.00	-0.886682
8425.00	-0.90738
8430.00	-0.864249
8435.00	-0.864031
8440.00	-0.831668
8445.00	-0.864302
8450.00	-0.889812
8455.00	-0.912771
8460.00	-0.948874
8465.00	-0.940194
8470.00	-0.928521
8475.00	-0.930883
8480.00	-0.969035
8485.00	-0.948045
8490.00	-0.931727
8495.00	-0.881015
8500.00	-0.837947
8505.00	-0.839072
8510.00	-0.850378
8515.00	-0.846401
8520.00	-0.838961
8525.00	-0.816825
8530.00	-0.850943
8535.00	-0.822462
8540.00	-0.803263
8545.00	-0.753816
8550.00	-0.745342
8555.00	-0.831641
8560.00	-0.833397
8565.00	-0.843985
8570.00	-0.829066
8575.00	-0.80406
8580.00	-0.781554
8585.00	-0.748432
8590.00	-0.754649
8595.00	-0.755098
8600.00	-0.751641
8605.00	-0.781984
8610.00	-0.793853
8615.00	-0.871441
8620.00	-0.907817
8625.00	-0.881369
8630.00	-0.857566
8635.00	-0.886323
8640.00	-0.873604
8645.00	-0.817124
8650.00	-0.768865
8655.00	-0.812925
8660.00	-0.757366
8665.00	-0.79743
8670.00	-0.794887
8675.00	-0.784879
8680.00	-0.817044
8685.00	-0.813827
8690.00	-0.827658
8695.00	-0.815659
8700.00	-0.79328
8705.00	-0.784719
8710.00	-0.792454
8715.00	-0.804562
8720.00	-0.784579
8725.00	-0.780748
8730.00	-0.78116
8735.00	-0.773811
8740.00	-0.767197
8745.00	-0.759957
8750.00	-0.727708
8755.00	-0.724418
8760.00	-0.690576
8765.00	-0.733459
8770.00	-0.675553
8775.00	-0.588698
8780.00	-0.502808
8785.00	-0.40878
8790.00	-0.239235
8795.00	-0.0930778
8800.00	0.0796371
8805.00	0.236367
8810.00	0.377424
8815.00	0.548122
8820.00	0.701751
8825.00	0.81171
8830.00	0.857919
8835.00	0.961268
8840.00	0.982228
8845.00	1.0873
8850.00	1.21146
8855.00	1.25372
8860.00	1.33936
8865.00	1.38427
8870.00	1.38094
8875.00	1.3728
8880.00	1.39507
8885.00	1.4061
8890.00	1.40831
8895.00	1.4206
8900.00	1.42007
8905.00	1.4003
8910.00	1.36449
8915.00	1.31296
8920.00	1.29103
8925.00	1.23269
8930.00	1.13258
8935.00	1.13127
8940.00	1.07089
8945.00	0.993397
8950.00	0.937804
8955.00	0.859464
8960.00	0.776091
8965.00	0.677895
8970.00	0.612679
8975.00	0.539831
8980.00	0.443388
8985.00	0.369455
8990.00	0.269463
8995.00	0.15245
9000.00	0.0574313
9005.00	-0.0113587
9010.00	-0.0230895
9015.00	-0.0902608
9020.00	-0.177735
9025.00	-0.211428
9030.00	-0.234032
9035.00	-0.249229
9040.00	-0.297646
9045.00	-0.312915
9050.00	-0.291917
9055.00	-0.296179
9060.00	-0.311594
9065.00	-0.316462
9070.00	-0.368449
9075.00	-0.399798
9080.00	-0.394558
9085.00	-0.371829
9090.00	-0.411846
9095.00	-0.356508
9100.00	-0.360744
9105.00	-0.387717
9110.00	-0.406845
9115.00	-0.418914
9120.00	-0.424629
9125.00	-0.44264
9130.00	-0.413816
9135.00	-0.426475
9140.00	-0.37482
9145.00	-0.354065
9150.00	-0.376559
9155.00	-0.391656
9160.00	-0.371791
9165.00	-0.382218
9170.00	-0.41991
9175.00	-0.361192
9180.00	-0.404847
9185.00	-0.395242
9190.00	-0.414905
9195.00	-0.472488
9200.00	-0.480566
9205.00	-0.510996
9210.00	-0.553824
9215.00	-0.593655
9220.00	-0.607629
9225.00	-0.540433
9230.00	-0.554583
9235.00	-0.575039
9240.00	-0.581868
9245.00	-0.571288
9250.00	-0.586213
9255.00	-0.564905
9260.00	-0.559881
9265.00	-0.48202
9270.00	-0.495578
9275.00	-0.478187
9280.00	-0.504995
9285.00	-0.511109
9290.00	-0.519185
9295.00	-0.50844
9300.00	-0.54895
9305.00	-0.540375
9310.00	-0.541664
9315.00	-0.547971
9320.00	-0.556221
9325.00	-0.579086
9330.00	-0.604811
9335.00	-0.638257
9340.00	-0.598878
9345.00	-0.632917
9350.00	-0.677705
9355.00	-0.687135
9360.00	-0.671175
9365.00	-0.656811
9370.00	-0.65289
9375.00	-0.612048
9380.00	-0.64091
9385.00	-0.610272
9390.00	-0.569832
9395.00	-0.668536
9400.00	-0.667302
9405.00	-0.646892
9410.00	-0.69157
9415.00	-0.69704
9420.00	-0.646636
9425.00	-0.639872
9430.00	-0.620919
9435.00	-0.620587
9440.00	-0.638302
9445.00	-0.646525
9450.00	-0.642346
9455.00	-0.619285
9460.00	-0.634557
9465.00	-0.594261
9470.00	-0.557995
9475.00	-0.557522
9480.00	-0.616284
9485.00	-0.607409
9490.00	-0.631588
9495.00	-0.63019
9500.00	-0.645657
9505.00	-0.626125
9510.00	-0.605973
9515.00	-0.569822
9520.00	-0.548867
9525.00	-0.54416
9530.00	-0.578524
9535.00	-0.542545
9540.00	-0.560344
9545.00	-0.518463
9550.00	-0.518084
9555.00	-0.535756
9560.00	-0.498907
9565.00	-0.463169
9570.00	-0.486333
9575.00	-0.437699
9580.00	-0.44797
9585.00	-0.458499
9590.00	-0.488563
9595.00	-0.452573
9600.00	-0.376436
9605.00	-0.377392
9610.00	-0.38726
9615.00	-0.396141
9620.00	-0.384833
9625.00	-0.417117
9630.00	-0.423012
9635.00	-0.466918
9640.00	-0.471693
9645.00	-0.51845
9650.00	-0.484619
9655.00	-0.437444
9660.00	-0.431013
9665.00	-0.453532
9670.00	-0.460932
9675.00	-0.519059
9680.00	-0.481306
9685.00	-0.470489
9690.00	-0.449174
9695.00	-0.44543
9700.00	-0.443347
9705.00	-0.366845
9710.00	-0.395781
9715.00	-0.36907
9720.00	-0.333449
9725.00	-0.345138
9730.00	-0.359518
9735.00	-0.382753
9740.00	-0.375357
9745.00	-0.313375
9750.00	-0.255017
9755.00	-0.198636
9760.00	-0.156899
9765.00	-0.129629
9770.00	-0.0832124
9775.00	0.0280425
9780.00	0.120452
9785.00	0.271814
9790.00	0.406753
9795.00	0.546211
9800.00	0.706464
9805.00	0.842972
9810.00	1.04303
9815.00	1.20893
9820.00	1.32221
9825.00	1.43188
9830.00	1.53959
9835.00	1.59279
9840.00	1.6085
9845.00	1.69083
9850.00	1.71603
9855.00	1.77088
9860.00	1.7572
9865.00	1.80665
9870.00	1.83185
9875.00	1.86097
9880.00	1.9039
9885.00	1.94382
9890.00	1.92443
9895.00	1.89539
9900.00	1.89628
9905.00	1.84561
9910.00	1.79615
9915.00	1.83913
9920.00	1.8302
9925.00	1.82088
9930.00	1.77261
9935.00	1.65839
9940.00	1.63924
9945.00	1.54608
9950.00	1.47124
9955.00	1.34985
[truncated: 56 more rows]
