# Supplementary material for: Abnormal developmental trajectory and vulnerability to cardiac arrhythmias in tetralogy of Fallot with DiGeorge syndrome
Source: Commun Biol. 2023 Sep 22;6:969. doi: 10.1038/s42003-023-05344-6 (PMC10516936; doi:10.1038/s42003-023-05344-6)
Supplement: Supplementary file 6 — Supplementary Data 3 [file 42003_2023_5344_MOESM6_ESM.zip › Supplementary Data3_CAS Measurement/Batch45/TOF-DG1_A1_4945/1B-wave.csv]

1B : V(t) = D'(t) / BackgroundImage *100
D'(t) = WaveFiltered Value( Pixel-Filter=(5 x 5) Tcnst-Filter=10)
average	1.00
frm num	2048
position	[52][94]
background	340.44
total pixel	25
time	value1
0.00	0
5.00	0.266714
10.00	0.465633
15.00	0.583563
20.00	0.6756
25.00	0.778408
30.00	0.779289
35.00	0.796531
40.00	0.835548
45.00	0.837764
50.00	0.805686
55.00	0.77329
60.00	0.744134
65.00	0.702619
70.00	0.622958
75.00	0.47959
80.00	0.305912
85.00	0.142551
90.00	-0.0197479
95.00	-0.152892
100.00	-0.357319
105.00	-0.502529
110.00	-0.690791
115.00	-0.891951
120.00	-1.10119
125.00	-1.25779
130.00	-1.47509
135.00	-1.71179
140.00	-1.87195
145.00	-2.08071
150.00	-2.25803
155.00	-2.47635
160.00	-2.7457
165.00	-2.96226
170.00	-3.19241
175.00	-3.40659
180.00	-3.60994
185.00	-3.85874
190.00	-4.08384
195.00	-4.28643
200.00	-4.51341
205.00	-4.70007
210.00	-4.89038
215.00	-5.11101
220.00	-5.32603
225.00	-5.5031
230.00	-5.68126
235.00	-5.88272
240.00	-6.08167
245.00	-6.29714
250.00	-6.50634
255.00	-6.69815
260.00	-6.92717
265.00	-7.15091
270.00	-7.30764
275.00	-7.45103
280.00	-7.67292
285.00	-7.83031
290.00	-8.02249
295.00	-8.18722
300.00	-8.38953
305.00	-8.61508
310.00	-8.80163
315.00	-8.9331
320.00	-9.07727
325.00	-9.24932
330.00	-9.37715
335.00	-9.50746
340.00	-9.69877
345.00	-9.86154
350.00	-9.98337
355.00	-10.1165
360.00	-10.2352
365.00	-10.3784
370.00	-10.5672
375.00	-10.7559
380.00	-10.8905
385.00	-11.0363
390.00	-11.1864
395.00	-11.3531
400.00	-11.5009
405.00	-11.6667
410.00	-11.8465
415.00	-11.9943
420.00	-12.0932
425.00	-12.2221
430.00	-12.377
435.00	-12.4658
440.00	-12.6632
445.00	-12.8292
450.00	-12.9644
455.00	-13.1038
460.00	-13.2115
465.00	-13.3344
470.00	-13.4215
475.00	-13.5645
480.00	-13.6791
485.00	-13.7892
490.00	-13.8649
495.00	-13.9741
500.00	-14.0983
505.00	-14.2124
510.00	-14.3291
515.00	-14.4131
520.00	-14.5262
525.00	-14.6386
530.00	-14.7551
535.00	-14.8869
540.00	-14.9914
545.00	-15.0773
550.00	-15.1405
555.00	-15.2467
560.00	-15.3717
565.00	-15.4571
570.00	-15.6021
575.00	-15.6904
580.00	-15.8109
585.00	-15.8771
590.00	-15.9802
595.00	-16.0999
600.00	-16.1313
605.00	-16.2524
610.00	-16.3708
615.00	-16.4445
620.00	-16.5448
625.00	-16.634
630.00	-16.7917
635.00	-16.8914
640.00	-16.9459
645.00	-17.0243
650.00	-17.0373
655.00	-17.0713
660.00	-17.0973
665.00	-17.1253
670.00	-17.1681
675.00	-17.2889
680.00	-17.3695
685.00	-17.4208
690.00	-17.4693
695.00	-17.5659
700.00	-17.681
705.00	-17.7047
710.00	-17.7284
715.00	-17.8073
720.00	-17.8559
725.00	-17.8903
730.00	-17.9436
735.00	-17.961
740.00	-17.9779
745.00	-18.0201
750.00	-17.9687
755.00	-17.8967
760.00	-17.6768
765.00	-17.4107
770.00	-17.0972
775.00	-16.6587
780.00	-16.0832
785.00	-15.3784
790.00	-14.589
795.00	-13.7282
800.00	-12.8535
805.00	-11.9594
810.00	-11.1219
815.00	-10.3058
820.00	-9.4902
825.00	-8.72565
830.00	-7.89068
835.00	-7.13099
840.00	-6.42611
845.00	-5.68716
850.00	-4.94337
855.00	-4.28337
860.00	-3.66351
865.00	-3.02927
870.00	-2.39853
875.00	-1.80737
880.00	-1.20835
885.00	-0.690383
890.00	-0.178388
895.00	0.355254
900.00	0.827307
905.00	1.2921
910.00	1.6975
915.00	2.11287
920.00	2.48553
925.00	2.79861
930.00	3.08625
935.00	3.34395
940.00	3.56648
945.00	3.73621
950.00	3.93831
955.00	4.06616
960.00	4.1213
965.00	4.1486
970.00	4.13675
975.00	4.13431
980.00	4.11801
985.00	4.04929
990.00	3.96748
995.00	3.88091
1000.00	3.82298
1005.00	3.63103
1010.00	3.51466
1015.00	3.37116
1020.00	3.24671
1025.00	3.09711
1030.00	2.89432
1035.00	2.74588
1040.00	2.57704
1045.00	2.40628
1050.00	2.17153
1055.00	1.9767
1060.00	1.82133
1065.00	1.55342
1070.00	1.35813
1075.00	1.1436
1080.00	0.943466
1085.00	0.749249
1090.00	0.583853
1095.00	0.398573
1100.00	0.183648
1105.00	-0.0426831
1110.00	-0.25813
1115.00	-0.544854
1120.00	-0.751208
1125.00	-0.926351
1130.00	-1.19208
1135.00	-1.46413
1140.00	-1.74422
1145.00	-1.97986
1150.00	-2.1884
1155.00	-2.39725
1160.00	-2.6322
1165.00	-2.83309
1170.00	-3.04208
1175.00	-3.21843
1180.00	-3.39946
1185.00	-3.64112
1190.00	-3.87858
1195.00	-4.08407
1200.00	-4.22789
1205.00	-4.42548
1210.00	-4.62563
1215.00	-4.86803
1220.00	-5.1191
1225.00	-5.30981
1230.00	-5.54842
1235.00	-5.74907
1240.00	-5.92378
1245.00	-6.15739
1250.00	-6.38174
1255.00	-6.58013
1260.00	-6.81156
1265.00	-7.00222
1270.00	-7.16206
1275.00	-7.36114
1280.00	-7.53914
1285.00	-7.74986
1290.00	-7.96065
1295.00	-8.16565
1300.00	-8.34779
1305.00	-8.57751
1310.00	-8.77839
1315.00	-8.95213
1320.00	-9.1226
1325.00	-9.27367
1330.00	-9.44958
1335.00	-9.59145
1340.00	-9.77671
1345.00	-9.95871
1350.00	-10.1166
1355.00	-10.3034
1360.00	-10.4786
1365.00	-10.6209
1370.00	-10.7691
1375.00	-10.9164
1380.00	-11.1008
1385.00	-11.2268
1390.00	-11.3413
1395.00	-11.4844
1400.00	-11.6213
1405.00	-11.7775
1410.00	-11.8886
1415.00	-12.0428
1420.00	-12.2237
1425.00	-12.3185
1430.00	-12.4778
1435.00	-12.6341
1440.00	-12.7994
1445.00	-12.9764
1450.00	-13.0746
1455.00	-13.21
1460.00	-13.3142
1465.00	-13.4444
1470.00	-13.5287
1475.00	-13.6575
1480.00	-13.8121
1485.00	-13.9195
1490.00	-14.048
1495.00	-14.1577
1500.00	-14.2835
1505.00	-14.419
1510.00	-14.555
1515.00	-14.681
1520.00	-14.8426
1525.00	-14.9727
1530.00	-15.0393
1535.00	-15.165
1540.00	-15.3146
1545.00	-15.3482
1550.00	-15.4747
1555.00	-15.5663
1560.00	-15.6523
1565.00	-15.766
1570.00	-15.852
1575.00	-15.9669
1580.00	-16.0751
1585.00	-16.1818
1590.00	-16.2568
1595.00	-16.3888
1600.00	-16.4524
1605.00	-16.5602
1610.00	-16.6713
1615.00	-16.796
1620.00	-16.8729
1625.00	-16.9692
1630.00	-17.0523
1635.00	-17.1401
1640.00	-17.2414
1645.00	-17.3184
1650.00	-17.3866
1655.00	-17.4304
1660.00	-17.4427
1665.00	-17.4714
1670.00	-17.5619
1675.00	-17.661
1680.00	-17.716
1685.00	-17.7915
1690.00	-17.8605
1695.00	-17.9544
1700.00	-18.0588
1705.00	-18.0964
1710.00	-18.1832
1715.00	-18.2436
1720.00	-18.3509
1725.00	-18.3651
1730.00	-18.4015
1735.00	-18.4119
1740.00	-18.4295
1745.00	-18.4406
1750.00	-18.4577
1755.00	-18.4037
1760.00	-18.3269
1765.00	-18.0851
1770.00	-17.7888
1775.00	-17.3564
1780.00	-16.7463
1785.00	-16.0669
1790.00	-15.2697
1795.00	-14.4101
1800.00	-13.5049
1805.00	-12.6314
1810.00	-11.7842
1815.00	-10.9289
1820.00	-10.1157
1825.00	-9.33556
1830.00	-8.55945
1835.00	-7.75285
1840.00	-6.99402
1845.00	-6.24644
1850.00	-5.56305
1855.00	-4.90217
1860.00	-4.27684
1865.00	-3.60711
1870.00	-2.99261
1875.00	-2.42781
1880.00	-1.83842
1885.00	-1.25745
1890.00	-0.731043
1895.00	-0.230257
1900.00	0.275673
1905.00	0.775659
1910.00	1.21507
1915.00	1.56707
1920.00	1.92617
1925.00	2.2329
1930.00	2.54069
1935.00	2.77188
1940.00	3.05984
1945.00	3.25556
1950.00	3.42818
1955.00	3.56827
1960.00	3.62267
1965.00	3.70806
1970.00	3.75436
1975.00	3.75961
1980.00	3.71734
1985.00	3.65226
1990.00	3.57843
1995.00	3.45322
2000.00	3.32174
2005.00	3.16463
2010.00	3.04556
2015.00	2.96777
2020.00	2.82021
2025.00	2.64159
2030.00	2.40563
2035.00	2.20501
2040.00	2.03738
2045.00	1.86302
2050.00	1.69434
2055.00	1.53901
2060.00	1.31108
2065.00	1.13298
2070.00	0.870461
2075.00	0.627147
2080.00	0.414039
2085.00	0.229291
2090.00	0.124115
2095.00	-0.086863
2100.00	-0.276743
2105.00	-0.442936
2110.00	-0.665356
2115.00	-0.883158
2120.00	-1.13088
2125.00	-1.32445
2130.00	-1.56094
2135.00	-1.79141
2140.00	-2.01645
2145.00	-2.18021
2150.00	-2.46625
2155.00	-2.68373
2160.00	-2.90061
2165.00	-3.17217
2170.00	-3.46123
2175.00	-3.65558
2180.00	-3.97032
2185.00	-4.24889
2190.00	-4.46787
2195.00	-4.69315
2200.00	-4.97111
2205.00	-5.21187
2210.00	-5.4027
2215.00	-5.64142
2220.00	-5.8551
2225.00	-6.01685
2230.00	-6.27523
2235.00	-6.46077
2240.00	-6.63129
2245.00	-6.83292
2250.00	-7.04024
2255.00	-7.25503
2260.00	-7.46009
2265.00	-7.61291
2270.00	-7.81978
2275.00	-8.01889
2280.00	-8.20396
2285.00	-8.32352
2290.00	-8.49928
2295.00	-8.69505
2300.00	-8.90063
2305.00	-9.13499
2310.00	-9.31302
2315.00	-9.50027
2320.00	-9.67585
2325.00	-9.82564
2330.00	-9.97338
2335.00	-10.1322
2340.00	-10.3162
2345.00	-10.4643
2350.00	-10.5728
2355.00	-10.721
2360.00	-10.8427
2365.00	-10.998
2370.00	-11.153
2375.00	-11.3349
2380.00	-11.4727
2385.00	-11.6355
2390.00	-11.8173
2395.00	-11.928
2400.00	-12.0476
2405.00	-12.1835
2410.00	-12.375
2415.00	-12.5322
2420.00	-12.6513
2425.00	-12.7773
2430.00	-12.906
2435.00	-12.9983
2440.00	-13.1366
2445.00	-13.2752
2450.00	-13.4187
2455.00	-13.5479
2460.00	-13.6406
2465.00	-13.7688
2470.00	-13.917
2475.00	-14.0316
2480.00	-14.1171
2485.00	-14.2516
2490.00	-14.3445
2495.00	-14.4868
2500.00	-14.5891
2505.00	-14.7081
2510.00	-14.8388
2515.00	-14.9775
2520.00	-15.0929
2525.00	-15.198
2530.00	-15.2903
2535.00	-15.412
2540.00	-15.5275
2545.00	-15.6432
2550.00	-15.7391
2555.00	-15.7995
2560.00	-15.888
2565.00	-15.9888
2570.00	-16.0454
2575.00	-16.1375
2580.00	-16.2627
2585.00	-16.3307
2590.00	-16.3931
2595.00	-16.4316
2600.00	-16.545
2605.00	-16.6306
2610.00	-16.6912
2615.00	-16.7034
2620.00	-16.8249
2625.00	-16.9495
2630.00	-17.0534
2635.00	-17.141
2640.00	-17.2175
2645.00	-17.297
2650.00	-17.399
2655.00	-17.485
2660.00	-17.5447
2665.00	-17.6361
2670.00	-17.6737
2675.00	-17.7369
2680.00	-17.7644
2685.00	-17.8608
2690.00	-17.9277
2695.00	-17.9725
2700.00	-17.9929
2705.00	-18.0559
2710.00	-18.1502
2715.00	-18.201
2720.00	-18.2456
2725.00	-18.3138
2730.00	-18.333
2735.00	-18.3514
2740.00	-18.3892
2745.00	-18.3949
2750.00	-18.4424
2755.00	-18.4205
2760.00	-18.3385
2765.00	-18.1625
2770.00	-17.8937
2775.00	-17.4825
2780.00	-16.9198
2785.00	-16.2301
2790.00	-15.473
2795.00	-14.6248
2800.00	-13.7533
2805.00	-12.8985
2810.00	-12.0445
2815.00	-11.1573
2820.00	-10.2989
2825.00	-9.44878
2830.00	-8.67309
2835.00	-7.90448
2840.00	-7.14575
2845.00	-6.41238
2850.00	-5.68889
2855.00	-5.01308
2860.00	-4.33201
2865.00	-3.68144
2870.00	-3.08888
2875.00	-2.5215
2880.00	-1.98619
2885.00	-1.46916
2890.00	-0.975634
2895.00	-0.482112
2900.00	-0.0461675
2905.00	0.376732
2910.00	0.799639
2915.00	1.22725
2920.00	1.61093
2925.00	1.97152
2930.00	2.26432
2935.00	2.54429
2940.00	2.80566
2945.00	3.0033
2950.00	3.20938
2955.00	3.33492
2960.00	3.43381
2965.00	3.51811
2970.00	3.55051
2975.00	3.57497
2980.00	3.58993
2985.00	3.53995
2990.00	3.50554
2995.00	3.4217
3000.00	3.29337
3005.00	3.19667
3010.00	3.07792
3015.00	2.91817
3020.00	2.78732
3025.00	2.63196
3030.00	2.42281
3035.00	2.23693
3040.00	2.01676
3045.00	1.85621
3050.00	1.70819
3055.00	1.46687
3060.00	1.22266
3065.00	1.05575
3070.00	0.866752
3075.00	0.610884
3080.00	0.358278
3085.00	0.152083
3090.00	-0.0370182
3095.00	-0.234233
3100.00	-0.484573
3105.00	-0.685205
3110.00	-0.842275
3115.00	-1.05883
3120.00	-1.33129
3125.00	-1.55064
3130.00	-1.77744
3135.00	-2.01798
3140.00	-2.28263
3145.00	-2.49145
3150.00	-2.72991
3155.00	-2.99505
3160.00	-3.24424
3165.00	-3.52139
3170.00	-3.77788
3175.00	-3.99109
3180.00	-4.22175
3185.00	-4.37296
3190.00	-4.58071
3195.00	-4.76416
3200.00	-5.01856
3205.00	-5.2252
3210.00	-5.46875
3215.00	-5.66914
3220.00	-5.87065
3225.00	-6.0708
3230.00	-6.32731
3235.00	-6.48062
3240.00	-6.67499
3245.00	-6.85933
3250.00	-7.07224
3255.00	-7.30967
3260.00	-7.50104
3265.00	-7.70265
3270.00	-7.87352
3275.00	-8.032
3280.00	-8.25923
3285.00	-8.43554
3290.00	-8.68587
3295.00	-8.87943
3300.00	-9.03485
3305.00	-9.22759
3310.00	-9.44453
3315.00	-9.61393
3320.00	-9.76287
3325.00	-9.90748
3330.00	-10.0529
3335.00	-10.2167
3340.00	-10.3864
3345.00	-10.5827
3350.00	-10.7099
3355.00	-10.8421
3360.00	-10.9634
3365.00	-11.0714
3370.00	-11.2085
3375.00	-11.3578
3380.00	-11.5039
3385.00	-11.6882
3390.00	-11.8259
3395.00	-11.9746
3400.00	-12.0919
3405.00	-12.2186
3410.00	-12.382
3415.00	-12.5326
3420.00	-12.701
3425.00	-12.8256
3430.00	-12.9894
3435.00	-13.1274
3440.00	-13.2728
3445.00	-13.3907
3450.00	-13.5415
3455.00	-13.7183
3460.00	-13.8163
3465.00	-13.8987
3470.00	-14.0033
3475.00	-14.114
3480.00	-14.2112
3485.00	-14.2905
3490.00	-14.3995
3495.00	-14.541
3500.00	-14.6449
3505.00	-14.7231
3510.00	-14.8335
3515.00	-14.8858
3520.00	-14.9987
3525.00	-15.0897
3530.00	-15.181
3535.00	-15.2502
3540.00	-15.3373
3545.00	-15.4391
3550.00	-15.5483
3555.00	-15.6725
3560.00	-15.7701
3565.00	-15.8921
3570.00	-16.0148
3575.00	-16.0829
3580.00	-16.2476
3585.00	-16.3947
3590.00	-16.4836
3595.00	-16.6
3600.00	-16.6848
3605.00	-16.7552
3610.00	-16.8421
3615.00	-16.911
3620.00	-17.0128
3625.00	-17.1163
3630.00	-17.2188
3635.00	-17.3145
3640.00	-17.3772
3645.00	-17.4395
3650.00	-17.4721
3655.00	-17.5214
3660.00	-17.5564
3665.00	-17.5749
3670.00	-17.5716
3675.00	-17.6615
3680.00	-17.7658
3685.00	-17.8234
3690.00	-17.9139
3695.00	-18.013
3700.00	-18.1057
3705.00	-18.1939
3710.00	-18.2473
3715.00	-18.3119
3720.00	-18.383
3725.00	-18.414
3730.00	-18.4643
3735.00	-18.5624
3740.00	-18.5391
3745.00	-18.551
3750.00	-18.5464
3755.00	-18.5353
3760.00	-18.4771
3765.00	-18.3354
3770.00	-18.1033
3775.00	-17.7535
3780.00	-17.1918
3785.00	-16.5442
3790.00	-15.8286
3795.00	-15.0083
3800.00	-14.1372
3805.00	-13.2287
3810.00	-12.3394
3815.00	-11.4897
3820.00	-10.7061
3825.00	-9.87049
3830.00	-9.04206
3835.00	-8.20247
3840.00	-7.40807
3845.00	-6.64377
3850.00	-5.92064
3855.00	-5.22401
3860.00	-4.53241
3865.00	-3.89001
3870.00	-3.27424
3875.00	-2.67305
3880.00	-2.06384
3885.00	-1.44739
3890.00	-0.913747
3895.00	-0.427589
3900.00	0.0863251
3905.00	0.552373
3910.00	0.933042
3915.00	1.33557
3920.00	1.69784
3925.00	2.04268
3930.00	2.35774
3935.00	2.64012
3940.00	2.95771
3945.00	3.15659
3950.00	3.35791
3955.00	3.51325
3960.00	3.66128
3965.00	3.72753
3970.00	3.82476
3975.00	3.84059
3980.00	3.84779
3985.00	3.8437
3990.00	3.83648
3995.00	3.7877
4000.00	3.70854
4005.00	3.58208
4010.00	3.48588
4015.00	3.38991
4020.00	3.22833
4025.00	2.9713
4030.00	2.82456
4035.00	2.64903
4040.00	2.46167
4045.00	2.2578
4050.00	2.06139
4055.00	1.89403
4060.00	1.71755
4065.00	1.45532
4070.00	1.25692
4075.00	1.04781
4080.00	0.779707
4085.00	0.536068
4090.00	0.292119
4095.00	0.100764
4100.00	-0.146652
4105.00	-0.383426
4110.00	-0.634122
4115.00	-0.849173
4120.00	-1.05682
4125.00	-1.2813
4130.00	-1.5456
4135.00	-1.80932
4140.00	-2.05137
4145.00	-2.29154
4150.00	-2.57232
4155.00	-2.78859
4160.00	-3.00438
4165.00	-3.2127
4170.00	-3.46246
4175.00	-3.70486
4180.00	-3.95122
4185.00	-4.14593
4190.00	-4.34936
4195.00	-4.59237
4200.00	-4.777
4205.00	-4.96667
4210.00	-5.16675
4215.00	-5.41497
4220.00	-5.62309
4225.00	-5.84212
4230.00	-6.03455
4235.00	-6.21244
4240.00	-6.38899
4245.00	-6.6454
4250.00	-6.8562
4255.00	-7.03064
4260.00	-7.25931
4265.00	-7.45572
4270.00	-7.66186
4275.00	-7.87558
4280.00	-8.05735
4285.00	-8.21155
4290.00	-8.38793
4295.00	-8.58074
4300.00	-8.80715
4305.00	-8.98859
4310.00	-9.17421
4315.00	-9.36829
4320.00	-9.49949
4325.00	-9.69864
4330.00	-9.87083
4335.00	-10.0822
4340.00	-10.2466
4345.00	-10.4098
4350.00	-10.6284
4355.00	-10.8321
4360.00	-11.0002
4365.00	-11.1504
4370.00	-11.2937
4375.00	-11.4544
4380.00	-11.619
4385.00	-11.7449
4390.00	-11.9251
4395.00	-12.0873
4400.00	-12.2251
4405.00	-12.3784
4410.00	-12.5141
4415.00	-12.6174
4420.00	-12.7151
4425.00	-12.7842
4430.00	-12.9075
4435.00	-12.9632
4440.00	-13.0663
4445.00	-13.1884
4450.00	-13.3253
4455.00	-13.4709
4460.00	-13.5725
4465.00	-13.6522
4470.00	-13.7416
4475.00	-13.8949
4480.00	-14.0164
4485.00	-14.1774
4490.00	-14.2847
4495.00	-14.4178
4500.00	-14.5422
4505.00	-14.6648
4510.00	-14.7892
4515.00	-14.8682
4520.00	-15.0052
4525.00	-15.0979
4530.00	-15.1508
4535.00	-15.2701
4540.00	-15.3563
4545.00	-15.4174
4550.00	-15.5171
4555.00	-15.6115
4560.00	-15.7023
4565.00	-15.8087
4570.00	-15.9045
4575.00	-15.9649
4580.00	-16.0568
4585.00	-16.156
4590.00	-16.21
4595.00	-16.3009
4600.00	-16.3862
4605.00	-16.3972
4610.00	-16.4295
4615.00	-16.536
4620.00	-16.6119
4625.00	-16.6803
4630.00	-16.7312
4635.00	-16.7829
4640.00	-16.8388
4645.00	-16.9139
4650.00	-16.9872
4655.00	-17.0874
4660.00	-17.181
4665.00	-17.2888
4670.00	-17.3587
4675.00	-17.464
4680.00	-17.5505
4685.00	-17.6648
4690.00	-17.7665
4695.00	-17.8251
4700.00	-17.8744
4705.00	-17.9128
4710.00	-17.9274
4715.00	-18.0146
4720.00	-18.0731
4725.00	-18.1116
4730.00	-18.2215
4735.00	-18.2981
4740.00	-18.3235
4745.00	-18.3687
4750.00	-18.3695
4755.00	-18.3537
4760.00	-18.2631
4765.00	-18.1205
4770.00	-17.8653
4775.00	-17.5275
4780.00	-17.0507
4785.00	-16.49
4790.00	-15.7822
4795.00	-14.9759
4800.00	-14.1445
4805.00	-13.2987
4810.00	-12.3813
4815.00	-11.4745
4820.00	-10.5726
4825.00	-9.71507
4830.00	-8.88574
4835.00	-8.07353
4840.00	-7.2791
4845.00	-6.4525
4850.00	-5.7485
4855.00	-5.00211
4860.00	-4.29863
4865.00	-3.6561
4870.00	-2.98383
4875.00	-2.36351
4880.00	-1.75705
4885.00	-1.23121
4890.00	-0.723879
4895.00	-0.249658
4900.00	0.299335
4905.00	0.767581
4910.00	1.23365
4915.00	1.66956
4920.00	2.01958
4925.00	2.37103
4930.00	2.66853
4935.00	2.96682
4940.00	3.16127
4945.00	3.3445
4950.00	3.54113
4955.00	3.64994
4960.00	3.72086
4965.00	3.7788
4970.00	3.79688
4975.00	3.81667
4980.00	3.76047
4985.00	3.72046
4990.00	3.69032
4995.00	3.60445
5000.00	3.51307
5005.00	3.37678
5010.00	3.25647
5015.00	3.12234
5020.00	3.00515
5025.00	2.84093
5030.00	2.71428
5035.00	2.54859
5040.00	2.34426
5045.00	2.14625
5050.00	1.93985
5055.00	1.77054
5060.00	1.56176
5065.00	1.38209
5070.00	1.12169
5075.00	0.894372
5080.00	0.593443
5085.00	0.362556
5090.00	0.138309
5095.00	-0.0693891
5100.00	-0.280991
5105.00	-0.496107
5110.00	-0.692061
5115.00	-0.933041
5120.00	-1.2169
5125.00	-1.45827
5130.00	-1.71662
5135.00	-1.94679
5140.00	-2.16335
5145.00	-2.42874
5150.00	-2.6488
5155.00	-2.88445
5160.00	-3.10006
5165.00	-3.34933
5170.00	-3.61949
5175.00	-3.79215
5180.00	-4.00628
5185.00	-4.20135
5190.00	-4.38279
5195.00	-4.56606
5200.00	-4.76978
5205.00	-5.00012
5210.00	-5.24738
5215.00	-5.46051
5220.00	-5.65233
5225.00	-5.85903
5230.00	-6.03097
5235.00	-6.24094
5240.00	-6.46046
5245.00	-6.62866
5250.00	-6.8141
5255.00	-6.97043
5260.00	-7.15343
5265.00	-7.3193
5270.00	-7.50618
5275.00	-7.72255
5280.00	-7.97485
5285.00	-8.142
5290.00	-8.32768
5295.00	-8.53239
5300.00	-8.70253
5305.00	-8.91324
5310.00	-9.10404
5315.00	-9.36389
5320.00	-9.56955
5325.00	-9.79577
5330.00	-9.96294
5335.00	-10.1017
5340.00	-10.2406
5345.00	-10.395
5350.00	-10.5587
5355.00	-10.7623
5360.00	-10.8845
5365.00	-11.0392
5370.00	-11.1831
5375.00	-11.329
5380.00	-11.5367
5385.00	-11.706
5390.00	-11.8244
5395.00	-12.0107
5400.00	-12.1303
5405.00	-12.2638
5410.00	-12.4015
5415.00	-12.4879
5420.00	-12.6126
5425.00	-12.7437
5430.00	-12.8734
5435.00	-12.9866
5440.00	-13.1225
5445.00	-13.306
5450.00	-13.4264
5455.00	-13.5666
5460.00	-13.6622
5465.00	-13.7717
5470.00	-13.929
5475.00	-14.0259
5480.00	-14.1825
5485.00	-14.3316
5490.00	-14.4177
5495.00	-14.5175
5500.00	-14.6378
5505.00	-14.7461
5510.00	-14.8118
5515.00	-14.8851
5520.00	-14.9816
5525.00	-15.0367
5530.00	-15.1815
5535.00	-15.3177
5540.00	-15.425
5545.00	-15.5368
5550.00	-15.6304
5555.00	-15.7628
5560.00	-15.8573
5565.00	-15.9623
5570.00	-16.0228
5575.00	-16.1512
5580.00	-16.2456
5585.00	-16.3071
5590.00	-16.3672
5595.00	-16.4635
5600.00	-16.5725
5605.00	-16.6777
5610.00	-16.7406
5615.00	-16.8337
5620.00	-16.8528
5625.00	-16.89
5630.00	-16.9435
5635.00	-17.0374
5640.00	-17.1137
5645.00	-17.2012
5650.00	-17.2834
5655.00	-17.3539
5660.00	-17.4362
5665.00	-17.5408
5670.00	-17.6126
5675.00	-17.6549
5680.00	-17.7258
5685.00	-17.7615
5690.00	-17.7889
5695.00	-17.8382
5700.00	-17.9273
5705.00	-17.9957
5710.00	-18.0478
5715.00	-18.1006
5720.00	-18.1611
5725.00	-18.2002
5730.00	-18.2578
5735.00	-18.2626
5740.00	-18.3221
5745.00	-18.3334
5750.00	-18.3471
5755.00	-18.3864
5760.00	-18.3525
5765.00	-18.2056
5770.00	-18.0065
5775.00	-17.6593
5780.00	-17.1729
5785.00	-16.5448
5790.00	-15.8432
5795.00	-15.0108
5800.00	-14.1595
5805.00	-13.2476
5810.00	-12.3599
5815.00	-11.4588
5820.00	-10.6301
5825.00	-9.84911
5830.00	-9.0287
5835.00	-8.20572
5840.00	-7.41687
5845.00	-6.62349
5850.00	-5.89182
5855.00	-5.21686
5860.00	-4.50366
5865.00	-3.89233
5870.00	-3.19526
5875.00	-2.60197
5880.00	-1.98694
5885.00	-1.46278
5890.00	-0.872371
5895.00	-0.319854
5900.00	0.186812
5905.00	0.648685
5910.00	1.10667
5915.00	1.53765
5920.00	1.90674
5925.00	2.2495
5930.00	2.53095
5935.00	2.81246
5940.00	3.04231
5945.00	3.22569
5950.00	3.41187
5955.00	3.53714
5960.00	3.67925
5965.00	3.74371
5970.00	3.79115
5975.00	3.81857
5980.00	3.82797
5985.00	3.8423
5990.00	3.82936
5995.00	3.75308
6000.00	3.69971
6005.00	3.59293
6010.00	3.45218
6015.00	3.29613
6020.00	3.1686
6025.00	2.97864
6030.00	2.7924
6035.00	2.61068
6040.00	2.40483
6045.00	2.21722
6050.00	2.01195
6055.00	1.75318
6060.00	1.55671
6065.00	1.30117
6070.00	1.09938
6075.00	0.902498
6080.00	0.670079
6085.00	0.443278
6090.00	0.16866
6095.00	-0.0138743
6100.00	-0.234552
6105.00	-0.459012
6110.00	-0.745622
6115.00	-0.956572
6120.00	-1.13233
6125.00	-1.34808
6130.00	-1.58691
6135.00	-1.8042
6140.00	-2.07379
6145.00	-2.27999
6150.00	-2.43503
6155.00	-2.62038
6160.00	-2.8624
6165.00	-3.11076
6170.00	-3.33311
6175.00	-3.55908
6180.00	-3.78477
6185.00	-4.02196
6190.00	-4.24602
6195.00	-4.46999
6200.00	-4.70211
6205.00	-4.90162
6210.00	-5.11995
6215.00	-5.35758
6220.00	-5.56321
6225.00	-5.76708
6230.00	-5.95879
6235.00	-6.20888
6240.00	-6.39988
6245.00	-6.58236
6250.00	-6.75716
6255.00	-6.98498
6260.00	-7.116
6265.00	-7.32791
6270.00	-7.46576
6275.00	-7.64857
6280.00	-7.78725
6285.00	-7.98608
6290.00	-8.18031
6295.00	-8.39153
6300.00	-8.58516
6305.00	-8.8123
6310.00	-8.94387
6315.00	-9.11869
6320.00	-9.27015
6325.00	-9.41234
6330.00	-9.57791
6335.00	-9.78567
6340.00	-9.92918
6345.00	-10.0654
6350.00	-10.2749
6355.00	-10.4189
6360.00	-10.5707
6365.00	-10.7356
6370.00	-10.9016
6375.00	-11.0933
6380.00	-11.2717
6385.00	-11.4476
6390.00	-11.5953
6395.00	-11.747
6400.00	-11.8953
6405.00	-12.0405
6410.00	-12.2135
6415.00	-12.3386
6420.00	-12.4583
6425.00	-12.5754
6430.00	-12.7995
6435.00	-12.9189
6440.00	-13.0346
6445.00	-13.1728
6450.00	-13.2878
6455.00	-13.4101
6460.00	-13.499
6465.00	-13.6189
6470.00	-13.7152
6475.00	-13.8229
6480.00	-13.9434
6485.00	-14.0119
6490.00	-14.0829
6495.00	-14.1821
6500.00	-14.2701
6505.00	-14.3318
6510.00	-14.4237
6515.00	-14.5558
6520.00	-14.677
6525.00	-14.7755
6530.00	-14.9017
6535.00	-15.0212
6540.00	-15.1535
6545.00	-15.2596
6550.00	-15.3691
6555.00	-15.5183
6560.00	-15.6149
6565.00	-15.6748
6570.00	-15.7805
6575.00	-15.8861
6580.00	-15.9989
6585.00	-16.1532
6590.00	-16.2157
6595.00	-16.2872
6600.00	-16.3445
6605.00	-16.402
6610.00	-16.4537
6615.00	-16.5203
6620.00	-16.6224
6625.00	-16.7438
6630.00	-16.8166
6635.00	-16.9314
6640.00	-16.9936
6645.00	-17.1013
6650.00	-17.2042
6655.00	-17.245
6660.00	-17.3511
6665.00	-17.4066
6670.00	-17.4589
6675.00	-17.553
6680.00	-17.6177
6685.00	-17.6888
6690.00	-17.7728
6695.00	-17.8814
6700.00	-17.9614
6705.00	-18.004
6710.00	-18.0483
6715.00	-18.0764
6720.00	-18.1311
6725.00	-18.1991
6730.00	-18.2673
6735.00	-18.3099
6740.00	-18.286
6745.00	-18.2833
6750.00	-18.2479
6755.00	-18.2596
6760.00	-18.209
6765.00	-18.0812
6770.00	-17.8628
6775.00	-17.5228
6780.00	-17.0736
6785.00	-16.5141
6790.00	-15.805
6795.00	-14.9812
6800.00	-14.1528
6805.00	-13.251
6810.00	-12.3512
6815.00	-11.4839
6820.00	-10.5881
6825.00	-9.66674
6830.00	-8.83401
6835.00	-7.99056
6840.00	-7.22323
6845.00	-6.46683
6850.00	-5.72263
6855.00	-4.98704
6860.00	-4.30622
6865.00	-3.60654
6870.00	-2.92395
6875.00	-2.29552
6880.00	-1.67941
6885.00	-1.13196
6890.00	-0.599303
6895.00	-0.0834921
6900.00	0.461809
6905.00	0.918507
6910.00	1.34716
6915.00	1.74705
6920.00	2.17392
6925.00	2.51463
6930.00	2.82361
6935.00	3.08056
6940.00	3.31415
6945.00	3.54554
6950.00	3.72206
6955.00	3.86213
6960.00	4.00817
6965.00	4.04679
6970.00	4.10504
6975.00	4.15511
6980.00	4.12969
6985.00	4.10093
6990.00	4.0163
6995.00	3.9413
7000.00	3.76336
7005.00	3.65256
7010.00	3.5317
7015.00	3.39942
7020.00	3.21575
7025.00	3.07276
7030.00	2.94408
7035.00	2.75072
7040.00	2.59314
7045.00	2.41137
7050.00	2.26188
7055.00	2.12851
7060.00	1.95796
7065.00	1.70694
7070.00	1.49395
7075.00	1.27876
7080.00	1.02986
7085.00	0.83523
7090.00	0.609538
7095.00	0.341793
7100.00	0.0361998
7105.00	-0.217685
7110.00	-0.463805
7115.00	-0.702937
7120.00	-0.938131
7125.00	-1.16978
7130.00	-1.43466
7135.00	-1.70713
7140.00	-1.9265
7145.00	-2.16153
7150.00	-2.42946
7155.00	-2.65414
7160.00	-2.901
7165.00	-3.15608
7170.00	-3.40562
7175.00	-3.63844
7180.00	-3.8186
7185.00	-4.01481
7190.00	-4.27248
7195.00	-4.48675
7200.00	-4.6937
7205.00	-4.89875
7210.00	-5.10562
7215.00	-5.29885
7220.00	-5.49626
7225.00	-5.67981
7230.00	-5.88377
7235.00	-6.04736
7240.00	-6.22514
7245.00	-6.40747
7250.00	-6.57861
7255.00	-6.74086
7260.00	-6.89747
7265.00	-7.08893
7270.00	-7.26713
7275.00	-7.46158
7280.00	-7.69885
7285.00	-7.8654
7290.00	-8.07287
7295.00	-8.24784
7300.00	-8.43939
7305.00	-8.59181
7310.00	-8.77011
7315.00	-8.91648
7320.00	-9.08816
7325.00	-9.24385
7330.00	-9.39572
7335.00	-9.58527
7340.00	-9.74647
7345.00	-9.91153
7350.00	-10.0354
7355.00	-10.2174
7360.00	-10.4
7365.00	-10.5843
7370.00	-10.7443
7375.00	-10.8671
7380.00	-11.0118
7385.00	-11.2289
7390.00	-11.4067
7395.00	-11.542
7400.00	-11.7214
7405.00	-11.8734
7410.00	-12.0372
7415.00	-12.1882
7420.00	-12.3512
7425.00	-12.5142
7430.00	-12.6845
7435.00	-12.833
7440.00	-12.9385
7445.00	-13.0793
7450.00	-13.2236
7455.00	-13.3476
7460.00	-13.5027
7465.00	-13.5788
7470.00	-13.7166
7475.00	-13.8242
7480.00	-13.9187
7485.00	-13.9826
7490.00	-14.0812
7495.00	-14.2005
7500.00	-14.268
7505.00	-14.3933
7510.00	-14.479
7515.00	-14.5692
7520.00	-14.6831
7525.00	-14.7329
7530.00	-14.8669
7535.00	-15.0204
7540.00	-15.1457
7545.00	-15.215
7550.00	-15.3173
7555.00	-15.407
7560.00	-15.5018
7565.00	-15.5719
7570.00	-15.6549
7575.00	-15.7285
7580.00	-15.8499
7585.00	-15.9416
7590.00	-15.9947
7595.00	-16.0754
7600.00	-16.1469
7605.00	-16.2347
7610.00	-16.3266
7615.00	-16.4494
7620.00	-16.5339
7625.00	-16.6101
7630.00	-16.6927
7635.00	-16.7823
7640.00	-16.9206
7645.00	-16.9745
7650.00	-16.9948
7655.00	-17.0531
7660.00	-17.1677
7665.00	-17.2181
7670.00	-17.294
7675.00	-17.3293
7680.00	-17.4211
7685.00	-17.472
7690.00	-17.5154
7695.00	-17.6074
7700.00	-17.6713
7705.00	-17.7254
7710.00	-17.7646
7715.00	-17.7964
7720.00	-17.879
7725.00	-17.9323
7730.00	-17.952
7735.00	-18.0214
7740.00	-18.0804
7745.00	-18.1276
7750.00	-18.1114
7755.00	-18.1014
7760.00	-18.069
7765.00	-17.9282
7770.00	-17.7627
7775.00	-17.4445
7780.00	-17.0548
7785.00	-16.5031
7790.00	-15.8574
7795.00	-15.0694
7800.00	-14.211
7805.00	-13.2963
7810.00	-12.3732
7815.00	-11.4637
7820.00	-10.6205
7825.00	-9.74996
7830.00	-8.93358
7835.00	-8.13187
7840.00	-7.34923
7845.00	-6.57319
7850.00	-5.8207
7855.00	-5.07413
7860.00	-4.41868
7865.00	-3.75709
7870.00	-3.10175
7875.00	-2.47786
7880.00	-1.91754
7885.00	-1.35685
7890.00	-0.82403
7895.00	-0.299846
7900.00	0.18367
7905.00	0.622358
7910.00	1.0724
7915.00	1.49741
7920.00	1.86465
7925.00	2.19281
7930.00	2.50108
7935.00	2.78323
7940.00	3.03011
7945.00	3.3134
7950.00	3.48259
7955.00	3.65483
7960.00	3.7793
7965.00	3.87723
7970.00	3.96536
7975.00	3.95538
7980.00	3.9605
7985.00	3.97333
7990.00	3.94141
7995.00	3.84101
8000.00	3.73889
8005.00	3.68107
8010.00	3.56322
8015.00	3.42897
8020.00	3.29639
8025.00	3.18176
8030.00	3.05863
8035.00	2.88084
8040.00	2.7314
8045.00	2.55813
8050.00	2.32464
8055.00	2.08042
8060.00	1.89118
8065.00	1.66916
8070.00	1.43763
8075.00	1.23512
8080.00	1.05991
8085.00	0.838771
8090.00	0.584526
8095.00	0.36863
8100.00	0.150824
8105.00	-0.0639996
8110.00	-0.300814
8115.00	-0.549196
8120.00	-0.780964
8125.00	-1.02245
8130.00	-1.22922
8135.00	-1.38476
8140.00	-1.5741
8145.00	-1.78915
8150.00	-2.00619
8155.00	-2.2497
8160.00	-2.40542
8165.00	-2.60666
8170.00	-2.87707
8175.00	-3.13689
8180.00	-3.38013
8185.00	-3.61901
8190.00	-3.86809
8195.00	-4.10635
8200.00	-4.25852
8205.00	-4.40252
8210.00	-4.58969
8215.00	-4.80632
8220.00	-4.98718
8225.00	-5.21341
8230.00	-5.46988
8235.00	-5.64079
8240.00	-5.88978
8245.00	-6.12914
8250.00	-6.36219
8255.00	-6.55313
8260.00	-6.72264
8265.00	-6.85756
8270.00	-7.02365
8275.00	-7.16842
8280.00	-7.33984
8285.00	-7.52702
8290.00	-7.69665
8295.00	-7.84345
8300.00	-8.01669
8305.00	-8.16438
8310.00	-8.28673
8315.00	-8.44031
8320.00	-8.63729
8325.00	-8.82866
8330.00	-8.98563
8335.00	-9.15039
8340.00	-9.32923
8345.00	-9.51839
8350.00	-9.74267
8355.00	-9.90458
8360.00	-10.0832
8365.00	-10.2522
8370.00	-10.4078
8375.00	-10.5784
8380.00	-10.726
8385.00	-10.8613
8390.00	-11.0053
8395.00	-11.1655
8400.00	-11.285
8405.00	-11.4102
8410.00	-11.5381
8415.00	-11.7402
8420.00	-11.8939
8425.00	-12.0533
8430.00	-12.1416
8435.00	-12.2622
8440.00	-12.3989
8445.00	-12.5067
8450.00	-12.6742
8455.00	-12.7732
8460.00	-12.8847
8465.00	-13.0085
8470.00	-13.1247
8475.00	-13.2456
8480.00	-13.3557
8485.00	-13.4677
8490.00	-13.5696
8495.00	-13.6954
8500.00	-13.8768
8505.00	-13.9719
8510.00	-14.0164
8515.00	-14.1398
8520.00	-14.2075
8525.00	-14.2413
8530.00	-14.3575
8535.00	-14.4786
8540.00	-14.5746
8545.00	-14.6493
8550.00	-14.7306
8555.00	-14.8308
8560.00	-14.8846
8565.00	-14.9835
8570.00	-15.0548
8575.00	-15.1778
8580.00	-15.238
8585.00	-15.3345
8590.00	-15.4448
8595.00	-15.5499
8600.00	-15.6692
8605.00	-15.7531
8610.00	-15.8662
8615.00	-15.9645
8620.00	-16.0881
8625.00	-16.1513
8630.00	-16.2316
8635.00	-16.3168
8640.00	-16.4358
8645.00	-16.4748
8650.00	-16.5251
8655.00	-16.6021
8660.00	-16.6667
8665.00	-16.7272
8670.00	-16.7605
8675.00	-16.8011
8680.00	-16.8693
8685.00	-16.9236
8690.00	-17.036
8695.00	-17.1266
8700.00	-17.1587
8705.00	-17.1876
8710.00	-17.2325
8715.00	-17.2928
8720.00	-17.3635
8725.00	-17.3884
8730.00	-17.4144
8735.00	-17.4495
8740.00	-17.4822
8745.00	-17.4882
8750.00	-17.483
8755.00	-17.4995
8760.00	-17.4509
8765.00	-17.3636
8770.00	-17.2052
8775.00	-16.9123
8780.00	-16.5123
8785.00	-15.9538
8790.00	-15.2396
8795.00	-14.4277
8800.00	-13.5477
8805.00	-12.6324
8810.00	-11.7604
8815.00	-10.8804
8820.00	-9.98626
8825.00	-9.09338
8830.00	-8.27804
8835.00	-7.47491
8840.00	-6.68042
8845.00	-5.9736
8850.00	-5.1436
8855.00	-4.43302
8860.00	-3.72653
8865.00	-3.09187
8870.00	-2.45369
8875.00	-1.82999
8880.00	-1.20756
8885.00	-0.634447
8890.00	-0.0986724
8895.00	0.3706
8900.00	0.830544
8905.00	1.28209
8910.00	1.72256
8915.00	2.15305
8920.00	2.52875
8925.00	2.89507
8930.00	3.23416
8935.00	3.48295
8940.00	3.71038
8945.00	3.93974
8950.00	4.12267
8955.00	4.2732
8960.00	4.40516
8965.00	4.50629
8970.00	4.60202
8975.00	4.61532
8980.00	4.64374
8985.00	4.59412
8990.00	4.55417
8995.00	4.43596
9000.00	4.34603
9005.00	4.25451
9010.00	4.11457
9015.00	3.99098
9020.00	3.86917
9025.00	3.70667
9030.00	3.53457
9035.00	3.36088
9040.00	3.15521
9045.00	2.92076
9050.00	2.66511
9055.00	2.47379
9060.00	2.29104
9065.00	2.09601
9070.00	1.91578
9075.00	1.70305
9080.00	1.46577
9085.00	1.2863
9090.00	1.0813
9095.00	0.859197
9100.00	0.612309
9105.00	0.384235
9110.00	0.14607
9115.00	-0.0718035
9120.00	-0.311363
9125.00	-0.55634
9130.00	-0.781519
9135.00	-1.02295
9140.00	-1.25552
9145.00	-1.54002
9150.00	-1.76318
9155.00	-1.97225
9160.00	-2.18273
9165.00	-2.44736
9170.00	-2.67731
9175.00	-2.8819
9180.00	-3.08954
9185.00	-3.32107
9190.00	-3.52826
9195.00	-3.73354
9200.00	-3.92651
9205.00	-4.12486
9210.00	-4.32217
9215.00	-4.51268
9220.00	-4.73701
9225.00	-4.90718
9230.00	-5.13318
9235.00	-5.31661
9240.00	-5.50284
9245.00	-5.7151
9250.00	-5.94256
9255.00	-6.14139
9260.00	-6.38614
9265.00	-6.58174
9270.00	-6.75191
9275.00	-6.96615
9280.00	-7.14488
9285.00	-7.33158
9290.00	-7.50313
9295.00	-7.73037
9300.00	-7.92902
9305.00	-8.08548
9310.00	-8.27094
9315.00	-8.47075
9320.00	-8.66116
9325.00	-8.82665
9330.00	-8.98616
9335.00	-9.1403
9340.00	-9.3272
9345.00	-9.53183
9350.00	-9.69485
9355.00	-9.88034
9360.00	-10.0602
9365.00	-10.2045
9370.00	-10.3308
9375.00	-10.4867
9380.00	-10.586
9385.00	-10.7493
9390.00	-10.9069
9395.00	-11.0875
9400.00	-11.2125
9405.00	-11.3296
9410.00	-11.475
9415.00	-11.6294
9420.00	-11.773
9425.00	-11.8987
9430.00	-12.0189
9435.00	-12.1059
9440.00	-12.2371
9445.00	-12.3611
9450.00	-12.4397
9455.00	-12.5552
9460.00	-12.6579
9465.00	-12.7633
9470.00	-12.8581
9475.00	-12.9482
9480.00	-13.115
9485.00	-13.1582
9490.00	-13.2829
9495.00	-13.4151
9500.00	-13.5387
9505.00	-13.6477
9510.00	-13.7657
9515.00	-13.8496
9520.00	-14.0073
9525.00	-14.1552
9530.00	-14.2953
9535.00	-14.4261
9540.00	-14.5403
9545.00	-14.6501
9550.00	-14.7537
9555.00	-14.8621
9560.00	-15.015
9565.00	-15.1279
9570.00	-15.2212
9575.00	-15.3476
9580.00	-15.4002
9585.00	-15.4792
9590.00	-15.5633
9595.00	-15.6225
9600.00	-15.6876
9605.00	-15.7708
9610.00	-15.8445
9615.00	-15.9438
9620.00	-16.0272
9625.00	-16.1106
9630.00	-16.1985
9635.00	-16.2506
9640.00	-16.2681
9645.00	-16.365
9650.00	-16.4615
9655.00	-16.5578
9660.00	-16.6386
9665.00	-16.7019
9670.00	-16.7754
9675.00	-16.8931
9680.00	-16.9874
9685.00	-17.0934
9690.00	-17.1465
9695.00	-17.1766
9700.00	-17.1991
9705.00	-17.2322
9710.00	-17.2867
9715.00	-17.3181
9720.00	-17.391
9725.00	-17.4167
9730.00	-17.4456
9735.00	-17.4424
9740.00	-17.4817
9745.00	-17.5277
9750.00	-17.5691
9755.00	-17.591
9760.00	-17.6049
9765.00	-17.5575
9770.00	-17.3785
9775.00	-17.1199
9780.00	-16.792
9785.00	-16.249
9790.00	-15.5476
9795.00	-14.7789
9800.00	-13.9155
9805.00	-12.9916
9810.00	-12.0449
9815.00	-11.1259
9820.00	-10.2143
9825.00	-9.33853
9830.00	-8.51865
9835.00	-7.64328
9840.00	-6.79436
9845.00	-5.9704
9850.00	-5.20299
9855.00	-4.45945
9860.00	-3.75972
9865.00	-3.04889
9870.00	-2.38916
9875.00	-1.72726
9880.00	-1.15153
9885.00	-0.60752
9890.00	-0.0462389
9895.00	0.509437
9900.00	0.99662
9905.00	1.51616
9910.00	1.98492
9915.00	2.4068
9920.00	2.78414
9925.00	3.08028
9930.00	3.40672
9935.00	3.67468
9940.00	3.94873
9945.00	4.16601
9950.00	4.29693
9955.00	4.45824
[truncated: 56 more rows]
