# Supplementary material for: Abnormal developmental trajectory and vulnerability to cardiac arrhythmias in tetralogy of Fallot with DiGeorge syndrome
Source: Commun Biol. 2023 Sep 22;6:969. doi: 10.1038/s42003-023-05344-6 (PMC10516936; doi:10.1038/s42003-023-05344-6)
Supplement: Supplementary file 6 — Supplementary Data 3 [file 42003_2023_5344_MOESM6_ESM.zip › Supplementary Data3_CAS Measurement/Batch45/TOF-DG1_A2_5050/1A-wave.csv]

1A : V(t) = D'(t) / BackgroundImage *100
D'(t) = WaveFiltered Value( Pixel-Filter=(5 x 5) Tcnst-Filter=10)
average	1.00
frm num	2048
position	[52][69]
background	364.72
total pixel	25
time	value1
0.00	0.28515
5.00	0.267603
10.00	0.274841
15.00	0.266001
20.00	0.261336
25.00	0.224235
30.00	0.216069
35.00	0.20872
40.00	0.264619
45.00	0.206352
50.00	0.128686
55.00	0.120205
60.00	0.09283
65.00	0.0692895
70.00	0.0700377
75.00	0.0948391
80.00	0.109483
85.00	0.0579559
90.00	0.0335159
95.00	0.0444218
100.00	0.0531404
105.00	0.0456329
110.00	0.0465533
115.00	0.0221568
120.00	-0.00747722
125.00	-0.0297609
130.00	-0.0311717
135.00	-0.0521826
140.00	-0.0809631
145.00	-0.107962
150.00	-0.101553
155.00	-0.116622
160.00	-0.126895
165.00	-0.13285
170.00	-0.15795
175.00	-0.161897
180.00	-0.206027
185.00	-0.22052
190.00	-0.188597
195.00	-0.192769
200.00	-0.221748
205.00	-0.228088
210.00	-0.222827
215.00	-0.153385
220.00	-0.183013
225.00	-0.183356
230.00	-0.189148
235.00	-0.196555
240.00	-0.201028
245.00	-0.203956
250.00	-0.212076
255.00	-0.244608
260.00	-0.265113
265.00	-0.240795
270.00	-0.218909
275.00	-0.224437
280.00	-0.193219
285.00	-0.217766
290.00	-0.174055
295.00	-0.123748
300.00	-0.123437
305.00	-0.0891586
310.00	-0.113145
315.00	-0.0831858
320.00	-0.0759639
325.00	-0.0595937
330.00	-0.0953101
335.00	-0.094553
340.00	-0.0653565
345.00	-0.0763686
350.00	-0.0478938
355.00	-0.069426
360.00	-0.0745474
365.00	-0.0934143
370.00	-0.0840728
375.00	-0.14476
380.00	-0.130284
385.00	-0.150157
390.00	-0.147206
395.00	-0.171967
400.00	-0.20193
405.00	-0.198188
410.00	-0.231012
415.00	-0.253974
420.00	-0.236254
425.00	-0.221402
430.00	-0.202552
435.00	-0.17462
440.00	-0.141804
445.00	-0.139687
450.00	-0.131202
455.00	-0.140017
460.00	-0.131499
465.00	-0.117252
470.00	-0.106624
475.00	-0.13983
480.00	-0.129138
485.00	-0.153513
490.00	-0.163386
495.00	-0.147048
500.00	-0.188276
505.00	-0.174932
510.00	-0.156342
515.00	-0.134128
520.00	-0.132779
525.00	-0.126081
530.00	-0.124441
535.00	-0.11748
540.00	-0.112313
545.00	-0.104372
550.00	-0.116966
555.00	-0.154622
560.00	-0.128193
565.00	-0.12305
570.00	-0.0778434
575.00	-0.0601885
580.00	-0.0914585
585.00	-0.122892
590.00	-0.104022
595.00	-0.152843
600.00	-0.186912
605.00	-0.190156
610.00	-0.184301
615.00	-0.170258
620.00	-0.147748
625.00	-0.124199
630.00	-0.133714
635.00	-0.157632
640.00	-0.141868
645.00	-0.103554
650.00	-0.0975851
655.00	-0.0549246
660.00	0.0657247
665.00	0.188567
670.00	0.301318
675.00	0.471888
680.00	0.641852
685.00	0.800303
690.00	0.945103
695.00	1.09407
700.00	1.15356
705.00	1.26742
710.00	1.38744
715.00	1.42637
720.00	1.44276
725.00	1.46518
730.00	1.52814
735.00	1.56068
740.00	1.60531
745.00	1.64219
750.00	1.59752
755.00	1.60995
760.00	1.61676
765.00	1.59985
770.00	1.55721
775.00	1.57258
780.00	1.54913
785.00	1.51156
790.00	1.4964
795.00	1.53321
800.00	1.53233
805.00	1.50851
810.00	1.52985
815.00	1.52383
820.00	1.47344
825.00	1.44125
830.00	1.34429
835.00	1.31953
840.00	1.23254
845.00	1.16193
850.00	1.07864
855.00	1.01136
860.00	0.917897
865.00	0.812947
870.00	0.705331
875.00	0.635894
880.00	0.519662
885.00	0.428213
890.00	0.350296
895.00	0.258237
900.00	0.190737
905.00	0.148632
910.00	0.0613846
915.00	0.019054
920.00	0.035793
925.00	-0.0390739
930.00	-0.108648
935.00	-0.123008
940.00	-0.15677
945.00	-0.220057
950.00	-0.243018
955.00	-0.307551
960.00	-0.362341
965.00	-0.394104
970.00	-0.384306
975.00	-0.386454
980.00	-0.36755
985.00	-0.346149
990.00	-0.35321
995.00	-0.38808
1000.00	-0.358046
1005.00	-0.350756
1010.00	-0.352969
1015.00	-0.370316
1020.00	-0.353025
1025.00	-0.367076
1030.00	-0.386301
1035.00	-0.380573
1040.00	-0.35787
1045.00	-0.310019
1050.00	-0.27792
1055.00	-0.261096
1060.00	-0.286533
1065.00	-0.272137
1070.00	-0.276728
1075.00	-0.290731
1080.00	-0.289076
1085.00	-0.263459
1090.00	-0.265628
1095.00	-0.234678
1100.00	-0.272628
1105.00	-0.292524
1110.00	-0.285206
1115.00	-0.270943
1120.00	-0.275654
1125.00	-0.251379
1130.00	-0.221854
1135.00	-0.249022
1140.00	-0.259215
1145.00	-0.265099
1150.00	-0.235299
1155.00	-0.188737
1160.00	-0.162186
1165.00	-0.152548
1170.00	-0.142777
1175.00	-0.148241
1180.00	-0.12903
1185.00	-0.113933
1190.00	-0.103637
1195.00	-0.140432
1200.00	-0.154904
1205.00	-0.150381
1210.00	-0.168245
1215.00	-0.181032
1220.00	-0.134414
1225.00	-0.113295
1230.00	-0.142545
1235.00	-0.194094
1240.00	-0.210877
1245.00	-0.230368
1250.00	-0.213912
1255.00	-0.180457
1260.00	-0.19312
1265.00	-0.189162
1270.00	-0.172439
1275.00	-0.163969
1280.00	-0.160733
1285.00	-0.145756
1290.00	-0.157502
1295.00	-0.173557
1300.00	-0.174846
1305.00	-0.174909
1310.00	-0.184836
1315.00	-0.17074
1320.00	-0.152569
1325.00	-0.193245
1330.00	-0.195856
1335.00	-0.216849
1340.00	-0.225873
1345.00	-0.233994
1350.00	-0.264334
1355.00	-0.294931
1360.00	-0.314791
1365.00	-0.320601
1370.00	-0.289637
1375.00	-0.310026
1380.00	-0.317409
1385.00	-0.345989
1390.00	-0.328938
1395.00	-0.313592
1400.00	-0.314038
1405.00	-0.346244
1410.00	-0.36207
1415.00	-0.378506
1420.00	-0.374654
1425.00	-0.36351
1430.00	-0.326062
1435.00	-0.281392
1440.00	-0.290542
1445.00	-0.299873
1450.00	-0.270983
1455.00	-0.230723
1460.00	-0.212038
1465.00	-0.18206
1470.00	-0.172628
1475.00	-0.189364
1480.00	-0.167137
1485.00	-0.170165
1490.00	-0.170696
1495.00	-0.163497
1500.00	-0.159211
1505.00	-0.13671
1510.00	-0.14936
1515.00	-0.139908
1520.00	-0.125917
1525.00	-0.0979713
1530.00	-0.117786
1535.00	-0.114781
1540.00	-0.143882
1545.00	-0.128397
1550.00	-0.126525
1555.00	-0.142387
1560.00	-0.188469
1565.00	-0.215685
1570.00	-0.164504
1575.00	-0.0921207
1580.00	-0.104843
1585.00	-0.10752
1590.00	-0.118702
1595.00	-0.105735
1600.00	-0.0787109
1605.00	-0.0269705
1610.00	0.00204811
1615.00	0.00513349
1620.00	0.0243613
1625.00	0.0383762
1630.00	0.036732
1635.00	0.0549935
1640.00	0.053881
1645.00	0.119781
1650.00	0.135221
1655.00	0.185309
1660.00	0.285225
1665.00	0.358699
1670.00	0.424825
1675.00	0.558916
1680.00	0.725661
1685.00	0.875732
1690.00	0.989957
1695.00	1.09495
1700.00	1.19822
1705.00	1.29665
1710.00	1.3633
1715.00	1.42877
1720.00	1.48988
1725.00	1.55147
1730.00	1.61677
1735.00	1.66566
1740.00	1.68444
1745.00	1.66625
1750.00	1.64988
1755.00	1.67462
1760.00	1.68483
1765.00	1.64796
1770.00	1.64328
1775.00	1.62263
1780.00	1.59526
1785.00	1.59476
1790.00	1.54715
1795.00	1.47579
1800.00	1.49272
1805.00	1.46299
1810.00	1.39675
1815.00	1.37224
1820.00	1.36991
1825.00	1.32833
1830.00	1.24485
1835.00	1.19385
1840.00	1.14795
1845.00	1.11212
1850.00	1.05135
1855.00	1.00325
1860.00	0.952277
1865.00	0.897628
1870.00	0.802382
1875.00	0.732014
1880.00	0.66649
1885.00	0.621775
1890.00	0.569468
1895.00	0.532263
1900.00	0.470263
1905.00	0.426526
1910.00	0.395938
1915.00	0.348667
1920.00	0.320381
1925.00	0.290536
1930.00	0.229677
1935.00	0.203419
1940.00	0.128241
1945.00	0.11103
1950.00	0.086766
1955.00	0.0331234
1960.00	-0.0107681
1965.00	-0.00530432
1970.00	-0.0201281
1975.00	0.000529121
1980.00	0.000476209
1985.00	-0.0280864
1990.00	-0.0351484
1995.00	-0.0393107
2000.00	-0.0079613
2005.00	-0.020326
2010.00	-0.0676463
2015.00	-0.0400438
2020.00	-0.0919727
2025.00	-0.0849689
2030.00	-0.0435701
2035.00	-0.0699215
2040.00	-0.0738967
2045.00	-0.0566364
2050.00	-0.00710352
2055.00	-0.0294245
2060.00	-0.0484167
2065.00	-0.0797672
2070.00	-0.11237
2075.00	-0.0802947
2080.00	-0.0602012
2085.00	-0.0278595
2090.00	0.0264729
2095.00	0.04247
2100.00	0.0371263
2105.00	0.0454777
2110.00	0.0475103
2115.00	0.0712743
2120.00	0.0465992
2125.00	0.0090373
2130.00	0.00374664
2135.00	-0.0185627
2140.00	-0.0583822
2145.00	-0.0668015
2150.00	-0.0798625
2155.00	-0.0598122
2160.00	-0.0593147
2165.00	-0.0884786
2170.00	-0.0884046
2175.00	-0.0938217
2180.00	-0.0997937
2185.00	-0.127103
2190.00	-0.145101
2195.00	-0.16788
2200.00	-0.166446
2205.00	-0.167349
2210.00	-0.184613
2215.00	-0.227569
2220.00	-0.201522
2225.00	-0.166015
2230.00	-0.150511
2235.00	-0.143137
2240.00	-0.124436
2245.00	-0.101025
2250.00	-0.0953095
2255.00	-0.1121
2260.00	-0.110761
2265.00	-0.157811
2270.00	-0.172739
2275.00	-0.146691
2280.00	-0.134215
2285.00	-0.130664
2290.00	-0.108824
2295.00	-0.111103
2300.00	-0.0780576
2305.00	-0.0702518
2310.00	-0.0347116
2315.00	-0.0553686
2320.00	-0.0257036
2325.00	-0.0373908
2330.00	-0.0248778
2335.00	-0.0607757
2340.00	-0.0744393
2345.00	-0.0428672
2350.00	-0.0868367
2355.00	-0.0704759
2360.00	-0.0722022
2365.00	-0.105561
2370.00	-0.139971
2375.00	-0.130361
2380.00	-0.100874
2385.00	-0.0929798
2390.00	-0.0518766
2395.00	-0.0247543
2400.00	0.0117198
2405.00	0.0105478
2410.00	-0.0234089
2415.00	-0.0166811
2420.00	-0.0161097
2425.00	-0.013402
2430.00	-0.00548141
2435.00	-0.0411254
2440.00	-0.0392063
2445.00	-0.034189
2450.00	-0.0581884
2455.00	-0.0852715
2460.00	-0.0800345
2465.00	-0.0555801
2470.00	-0.0675698
2475.00	-0.0257174
2480.00	-0.0856594
2485.00	-0.116576
2490.00	-0.0873705
2495.00	-0.088504
2500.00	-0.129007
2505.00	-0.159975
2510.00	-0.151655
2515.00	-0.205583
2520.00	-0.193799
2525.00	-0.185386
2530.00	-0.182202
2535.00	-0.206754
2540.00	-0.192659
2545.00	-0.193135
2550.00	-0.205626
2555.00	-0.204805
2560.00	-0.194195
2565.00	-0.171485
2570.00	-0.15982
2575.00	-0.126291
2580.00	-0.0895334
2585.00	-0.107998
2590.00	-0.130101
2595.00	-0.122574
2600.00	-0.0938657
2605.00	-0.0691249
2610.00	-0.0709863
2615.00	-0.0474367
2620.00	-0.0602407
2625.00	0.0017167
2630.00	0.0476078
2635.00	0.0505241
2640.00	0.0498586
2645.00	0.0821617
2650.00	0.0860095
2655.00	0.108117
2660.00	0.181754
2665.00	0.306154
2670.00	0.41921
2675.00	0.515477
2680.00	0.656954
2685.00	0.801831
2690.00	0.913576
2695.00	1.00428
2700.00	1.04642
2705.00	1.14797
2710.00	1.19
2715.00	1.27719
2720.00	1.33372
2725.00	1.37473
2730.00	1.43247
2735.00	1.46251
2740.00	1.5049
2745.00	1.51563
2750.00	1.50006
2755.00	1.51566
2760.00	1.50009
2765.00	1.5102
2770.00	1.54014
2775.00	1.52541
2780.00	1.51764
2785.00	1.48542
2790.00	1.4652
2795.00	1.44699
2800.00	1.44268
2805.00	1.50459
2810.00	1.44407
2815.00	1.37314
2820.00	1.32576
2825.00	1.30176
2830.00	1.27358
2835.00	1.2219
2840.00	1.14248
2845.00	1.06442
2850.00	0.999657
2855.00	0.901885
2860.00	0.847888
2865.00	0.771873
2870.00	0.727588
2875.00	0.7316
2880.00	0.652957
2885.00	0.586564
2890.00	0.539972
2895.00	0.489265
2900.00	0.430468
2905.00	0.350132
2910.00	0.310732
2915.00	0.251144
2920.00	0.215062
2925.00	0.169428
2930.00	0.166742
2935.00	0.100715
2940.00	0.0314202
2945.00	-0.00681727
2950.00	-0.00394208
2955.00	-0.0605779
2960.00	-0.0556169
2965.00	-0.0423781
2970.00	-0.0765259
2975.00	-0.122613
2980.00	-0.135577
2985.00	-0.142857
2990.00	-0.161473
2995.00	-0.201259
3000.00	-0.18881
3005.00	-0.180897
3010.00	-0.149646
3015.00	-0.163197
3020.00	-0.166618
3025.00	-0.138989
3030.00	-0.0899947
3035.00	-0.0831887
3040.00	-0.0814502
3045.00	-0.0919496
3050.00	-0.109076
3055.00	-0.104749
3060.00	-0.0887904
3065.00	-0.125974
3070.00	-0.140795
3075.00	-0.115748
3080.00	-0.132688
3085.00	-0.111742
3090.00	-0.104955
3095.00	-0.122975
3100.00	-0.0942262
3105.00	-0.127576
3110.00	-0.127979
3115.00	-0.108601
3120.00	-0.14161
3125.00	-0.129643
3130.00	-0.102421
3135.00	-0.05818
3140.00	-0.0501686
3145.00	-0.0100563
3150.00	-0.00795392
3155.00	-0.00386833
3160.00	0.00419562
3165.00	0.0224205
3170.00	0.0114046
3175.00	0.0157478
3180.00	0.0032057
3185.00	-0.0574351
3190.00	-0.0341439
3195.00	-0.00879487
3200.00	0.00305193
3205.00	0.0148108
3210.00	0.00455586
3215.00	-0.0200278
3220.00	-0.0597009
3225.00	-0.024119
3230.00	-0.0337712
3235.00	-0.0830372
3240.00	-0.0451217
3245.00	0.00435648
3250.00	0.0192751
3255.00	-0.00897399
3260.00	-0.0168504
3265.00	0.0221235
3270.00	0.00346016
3275.00	-0.00346625
3280.00	-0.00640982
3285.00	-0.0156394
3290.00	-0.0184624
3295.00	-0.0155194
3300.00	-0.0150642
3305.00	-0.0267186
3310.00	-0.0130794
3315.00	-0.0150617
3320.00	0.00618568
3325.00	0.0439527
3330.00	0.0242032
3335.00	0.0141058
3340.00	0.0159854
3345.00	0.0187738
3350.00	0.0607657
3355.00	0.0853976
3360.00	0.108663
3365.00	0.163601
3370.00	0.165885
3375.00	0.170134
3380.00	0.152024
3385.00	0.152176
3390.00	0.141345
3395.00	0.17437
3400.00	0.192029
3405.00	0.18489
3410.00	0.166401
3415.00	0.123439
3420.00	0.0979345
3425.00	0.0771738
3430.00	0.0486185
3435.00	0.050337
3440.00	0.0453033
3445.00	0.0594174
3450.00	0.0447018
3455.00	0.0643597
3460.00	0.0502466
3465.00	0.0890913
3470.00	0.102117
3475.00	0.106163
3480.00	0.103223
3485.00	0.0731599
3490.00	0.0757145
3495.00	0.0966581
3500.00	0.117701
3505.00	0.125672
3510.00	0.175618
3515.00	0.130638
3520.00	0.120865
3525.00	0.143874
3530.00	0.162388
3535.00	0.174664
3540.00	0.19668
3545.00	0.229655
3550.00	0.202303
3555.00	0.213878
3560.00	0.205651
3565.00	0.194956
3570.00	0.184235
3575.00	0.205293
3580.00	0.212182
3585.00	0.230447
3590.00	0.209595
3595.00	0.235795
3600.00	0.22428
3605.00	0.205142
3610.00	0.250432
3615.00	0.279128
3620.00	0.315923
3625.00	0.339167
3630.00	0.309637
3635.00	0.299511
3640.00	0.32001
3645.00	0.327491
3650.00	0.346289
3655.00	0.42243
3660.00	0.473409
3665.00	0.563159
3670.00	0.681224
3675.00	0.792966
3680.00	0.977981
3685.00	1.11927
3690.00	1.25959
3695.00	1.38588
3700.00	1.49406
3705.00	1.57606
3710.00	1.66632
3715.00	1.73768
3720.00	1.81945
3725.00	1.81737
3730.00	1.82536
3735.00	1.8534
3740.00	1.89947
3745.00	1.8861
3750.00	1.89819
3755.00	1.87836
3760.00	1.87478
3765.00	1.83975
3770.00	1.82906
3775.00	1.77008
3780.00	1.79377
3785.00	1.79536
3790.00	1.77375
3795.00	1.73456
3800.00	1.71575
3805.00	1.64727
3810.00	1.65144
3815.00	1.61351
3820.00	1.54758
3825.00	1.52333
3830.00	1.48615
3835.00	1.47244
3840.00	1.46557
3845.00	1.47366
3850.00	1.40416
3855.00	1.38658
3860.00	1.32359
3865.00	1.22962
3870.00	1.13408
3875.00	1.08209
3880.00	1.00897
3885.00	0.967299
3890.00	0.906761
3895.00	0.823762
3900.00	0.772094
3905.00	0.72011
3910.00	0.630551
3915.00	0.616849
3920.00	0.624258
3925.00	0.527833
3930.00	0.467373
3935.00	0.414055
3940.00	0.388004
3945.00	0.377719
3950.00	0.349817
3955.00	0.359802
3960.00	0.346853
3965.00	0.349456
3970.00	0.327672
3975.00	0.286131
3980.00	0.275065
3985.00	0.268397
3990.00	0.288716
3995.00	0.301521
4000.00	0.329495
4005.00	0.337125
4010.00	0.277091
4015.00	0.266929
4020.00	0.266558
4025.00	0.247579
4030.00	0.25024
4035.00	0.196701
4040.00	0.137548
4045.00	0.141341
4050.00	0.157916
4055.00	0.154188
4060.00	0.160704
4065.00	0.175342
4070.00	0.201677
4075.00	0.189186
4080.00	0.196589
4085.00	0.186801
4090.00	0.160444
4095.00	0.101627
4100.00	0.119979
4105.00	0.117852
4110.00	0.072068
4115.00	0.0714416
4120.00	0.0642974
4125.00	0.0699317
4130.00	0.0541647
4135.00	0.0553286
4140.00	0.0695369
4145.00	0.103162
4150.00	0.0391062
4155.00	0.013261
4160.00	-0.0187736
4165.00	-0.0355407
4170.00	-0.00895527
4175.00	-0.00476955
4180.00	0.022029
4185.00	0.00447183
4190.00	0.0457005
4195.00	0.00603499
4200.00	0.0262694
4205.00	0.0510608
4210.00	0.0262135
4215.00	0.0137216
4220.00	0.0134461
4225.00	0.0461002
4230.00	0.0458771
4235.00	0.0303221
4240.00	0.0272899
4245.00	0.0124968
4250.00	0.0298916
4255.00	0.0159351
4260.00	0.0143416
4265.00	-0.0243814
4270.00	-0.00768578
4275.00	-0.00253028
4280.00	0.00101295
4285.00	-0.0100557
4290.00	-0.0057599
4295.00	-0.00299045
4300.00	-0.00817506
4305.00	0.0266411
4310.00	-0.0111184
4315.00	-0.00342617
4320.00	0.0089805
4325.00	-0.00507834
4330.00	-0.0232149
4335.00	-0.0362477
4340.00	-0.0457837
4345.00	-0.0806877
4350.00	-0.0649418
4355.00	-0.0595443
4360.00	-0.0689442
4365.00	-0.0543726
4370.00	-0.0686765
4375.00	-0.105678
4380.00	-0.154334
4385.00	-0.131223
4390.00	-0.153196
4395.00	-0.123619
4400.00	-0.123321
4405.00	-0.148278
4410.00	-0.124676
4415.00	-0.169239
4420.00	-0.159992
4425.00	-0.0935432
4430.00	-0.0622543
4435.00	-0.00886936
4440.00	-0.0584321
4445.00	-0.027364
4450.00	-0.0323048
4455.00	-0.0872011
4460.00	-0.106996
4465.00	-0.0699748
4470.00	-0.0158179
4475.00	-0.0361707
4480.00	-0.0248765
4485.00	-0.0399366
4490.00	-0.0162018
4495.00	-0.021162
4500.00	-0.0574314
4505.00	-0.0549784
4510.00	-0.0593512
4515.00	-0.0808344
4520.00	-0.0694607
4525.00	-0.0745787
4530.00	-0.0386058
4535.00	-0.0775178
4540.00	-0.053315
4545.00	-0.0523704
4550.00	-0.0372628
4555.00	-0.0017313
4560.00	0.018183
4565.00	0.0361059
4570.00	0.0555267
4575.00	0.0817792
4580.00	0.121858
4585.00	0.128316
4590.00	0.154967
4595.00	0.112052
4600.00	0.127168
4605.00	0.116645
4610.00	0.0830458
4615.00	0.0506131
4620.00	0.0685832
4625.00	0.0869497
4630.00	0.11335
4635.00	0.118466
4640.00	0.148295
4645.00	0.159787
4650.00	0.182194
4655.00	0.19249
4660.00	0.316913
4665.00	0.434377
4670.00	0.540095
4675.00	0.657176
4680.00	0.796547
4685.00	0.95927
4690.00	1.06953
4695.00	1.20715
4700.00	1.32442
4705.00	1.40475
4710.00	1.46168
4715.00	1.50744
4720.00	1.57385
4725.00	1.58646
4730.00	1.61865
4735.00	1.66406
4740.00	1.66217
4745.00	1.69446
4750.00	1.67965
4755.00	1.70471
4760.00	1.67572
4765.00	1.72311
4770.00	1.7175
4775.00	1.73548
4780.00	1.7089
4785.00	1.69374
4790.00	1.68888
4795.00	1.67902
4800.00	1.65479
4805.00	1.60227
4810.00	1.54952
4815.00	1.54153
4820.00	1.52557
4825.00	1.5112
4830.00	1.46537
4835.00	1.43837
4840.00	1.38776
4845.00	1.34001
4850.00	1.22575
4855.00	1.21724
4860.00	1.14377
4865.00	1.05791
4870.00	1.00915
4875.00	0.915909
4880.00	0.869284
4885.00	0.777968
4890.00	0.694688
4895.00	0.647154
4900.00	0.630695
4905.00	0.578592
4910.00	0.549248
4915.00	0.514065
4920.00	0.469238
4925.00	0.417928
4930.00	0.393683
4935.00	0.385023
4940.00	0.299361
4945.00	0.242007
4950.00	0.240837
4955.00	0.255139
4960.00	0.203304
4965.00	0.169813
4970.00	0.170379
4975.00	0.128116
4980.00	0.0977569
4985.00	0.117593
4990.00	0.112414
4995.00	0.0781413
5000.00	0.0681337
5005.00	0.0306118
5010.00	0.050582
5015.00	0.0762323
5020.00	0.0642222
5025.00	-0.0112942
5030.00	-0.0386798
5035.00	-0.0238445
5040.00	-0.0357176
5045.00	-0.111111
5050.00	-0.137288
5055.00	-0.153171
5060.00	-0.142241
5065.00	-0.167499
5070.00	-0.166104
5075.00	-0.164847
5080.00	-0.198812
5085.00	-0.173448
5090.00	-0.17036
5095.00	-0.165388
5100.00	-0.1653
5105.00	-0.143287
5110.00	-0.16844
5115.00	-0.168047
5120.00	-0.151243
5125.00	-0.128441
5130.00	-0.172627
5135.00	-0.142204
5140.00	-0.136757
5145.00	-0.179015
5150.00	-0.21595
5155.00	-0.223967
5160.00	-0.247633
5165.00	-0.23274
5170.00	-0.22153
5175.00	-0.225699
5180.00	-0.220676
5185.00	-0.230414
5190.00	-0.205179
5195.00	-0.176984
5200.00	-0.123094
5205.00	-0.112978
5210.00	-0.0490368
5215.00	-0.0529069
5220.00	-0.0827117
5225.00	-0.102956
5230.00	-0.102531
5235.00	-0.118599
5240.00	-0.1199
5245.00	-0.11449
5250.00	-0.100848
5255.00	-0.0699251
5260.00	-0.0453849
5265.00	-0.034266
5270.00	-0.0374198
5275.00	-0.0775471
5280.00	-0.163015
5285.00	-0.15768
5290.00	-0.174814
5295.00	-0.172687
5300.00	-0.151032
5305.00	-0.191862
5310.00	-0.192417
5315.00	-0.156724
5320.00	-0.169567
5325.00	-0.14932
5330.00	-0.17716
5335.00	-0.181379
5340.00	-0.1435
5345.00	-0.18289
5350.00	-0.194213
5355.00	-0.189049
5360.00	-0.173434
5365.00	-0.191186
5370.00	-0.206066
5375.00	-0.219458
5380.00	-0.170094
5385.00	-0.23863
5390.00	-0.275087
5395.00	-0.250869
5400.00	-0.277328
5405.00	-0.261659
5410.00	-0.280459
5415.00	-0.244736
5420.00	-0.253165
5425.00	-0.246493
5430.00	-0.240488
5435.00	-0.204375
5440.00	-0.156519
5445.00	-0.147448
5450.00	-0.141477
5455.00	-0.171198
5460.00	-0.17382
5465.00	-0.182759
5470.00	-0.179838
5475.00	-0.168434
5480.00	-0.185589
5485.00	-0.184578
5490.00	-0.171604
5495.00	-0.118252
5500.00	-0.11191
5505.00	-0.157749
5510.00	-0.146361
5515.00	-0.129532
5520.00	-0.123159
5525.00	-0.137164
5530.00	-0.104804
5535.00	-0.109677
5540.00	-0.161223
5545.00	-0.186777
5550.00	-0.182357
5555.00	-0.15096
5560.00	-0.145735
5565.00	-0.131161
5570.00	-0.153141
5575.00	-0.123569
5580.00	-0.148501
5585.00	-0.0897816
5590.00	-0.0709329
5595.00	-0.0956448
5600.00	-0.063049
5605.00	-0.0556473
5610.00	-0.0840813
5615.00	-0.110769
5620.00	-0.098595
5625.00	-0.134798
5630.00	-0.101577
5635.00	-0.123225
5640.00	-0.156965
5645.00	-0.11385
5650.00	-0.082724
5655.00	-0.0459366
5660.00	0.0716205
5665.00	0.145617
5670.00	0.26705
5675.00	0.412532
5680.00	0.55882
5685.00	0.71351
5690.00	0.835184
5695.00	0.93482
5700.00	1.05959
5705.00	1.10827
5710.00	1.2113
5715.00	1.29307
5720.00	1.36775
5725.00	1.3922
5730.00	1.39007
5735.00	1.44409
5740.00	1.50477
5745.00	1.52319
5750.00	1.48164
5755.00	1.5254
5760.00	1.53737
5765.00	1.59311
5770.00	1.61586
5775.00	1.57162
5780.00	1.61626
5785.00	1.62572
5790.00	1.58598
5795.00	1.58203
5800.00	1.57956
5805.00	1.57185
5810.00	1.53531
5815.00	1.50023
5820.00	1.42478
5825.00	1.40733
5830.00	1.33898
5835.00	1.27198
5840.00	1.24788
5845.00	1.18231
5850.00	1.11892
5855.00	1.07283
5860.00	0.945807
5865.00	0.875354
5870.00	0.80427
5875.00	0.709585
5880.00	0.656174
5885.00	0.553268
5890.00	0.451879
5895.00	0.373789
5900.00	0.270606
5905.00	0.227094
5910.00	0.170386
5915.00	0.114962
5920.00	0.0957886
5925.00	0.0555013
5930.00	0.0927237
5935.00	0.0406788
5940.00	0.0355142
5945.00	0.0330595
5950.00	0.0538816
5955.00	0.0572673
5960.00	0.0657981
5965.00	0.0427673
5970.00	-0.0306035
5975.00	-0.0516713
5980.00	-0.0662453
5985.00	-0.0826522
5990.00	-0.0765804
5995.00	-0.113888
6000.00	-0.0893388
6005.00	-0.0760179
6010.00	-0.0870606
6015.00	-0.148545
6020.00	-0.139175
6025.00	-0.146095
6030.00	-0.136969
6035.00	-0.1474
6040.00	-0.151305
6045.00	-0.165786
6050.00	-0.164562
6055.00	-0.151396
6060.00	-0.146127
6065.00	-0.131514
6070.00	-0.137007
6075.00	-0.110146
6080.00	-0.121066
6085.00	-0.114443
6090.00	-0.133707
6095.00	-0.0896278
6100.00	-0.0740846
6105.00	-0.0644827
6110.00	-0.106291
6115.00	-0.107726
6120.00	-0.084889
6125.00	-0.114786
6130.00	-0.129629
6135.00	-0.1386
6140.00	-0.167513
6145.00	-0.179277
6150.00	-0.226056
6155.00	-0.214418
6160.00	-0.182009
6165.00	-0.235095
6170.00	-0.211586
6175.00	-0.221136
6180.00	-0.214376
6185.00	-0.200616
6190.00	-0.133395
6195.00	-0.1387
6200.00	-0.102895
6205.00	-0.0783482
6210.00	-0.0672232
6215.00	-0.0572106
6220.00	-0.0898752
6225.00	-0.0973387
6230.00	-0.113926
6235.00	-0.125565
6240.00	-0.13275
6245.00	-0.0865728
6250.00	-0.092173
6255.00	-0.0752786
6260.00	-0.0534932
6265.00	-0.0711753
6270.00	-0.0574774
6275.00	-0.074761
6280.00	-0.074962
6285.00	-0.058692
6290.00	-0.0407587
6295.00	-0.0641011
6300.00	-0.0664649
6305.00	-0.0762694
6310.00	-0.0774163
6315.00	-0.0598041
6320.00	-0.0384694
6325.00	-0.0675244
6330.00	-0.0640622
6335.00	-0.0423017
6340.00	-0.0501356
6345.00	-0.0253809
6350.00	-0.00310159
6355.00	0.00159549
6360.00	0.0540791
6365.00	0.0552516
6370.00	0.10895
6375.00	0.115603
6380.00	0.110623
6385.00	0.100657
6390.00	0.076334
6395.00	0.0687006
6400.00	0.092539
6405.00	0.0799949
6410.00	0.0774791
6415.00	0.0861822
6420.00	0.0534358
6425.00	0.0371249
6430.00	0.0641209
6435.00	0.100481
6440.00	0.136496
6445.00	0.099815
6450.00	0.0700923
6455.00	0.0937916
6460.00	0.109637
6465.00	0.0920931
6470.00	0.114689
6475.00	0.124058
6480.00	0.136877
6485.00	0.100158
6490.00	0.0649174
6495.00	0.093521
6500.00	0.105007
6505.00	0.110957
6510.00	0.109732
6515.00	0.104242
6520.00	0.112463
6525.00	0.139602
6530.00	0.119061
6535.00	0.091801
6540.00	0.078234
6545.00	0.0506694
6550.00	0.0817946
6555.00	0.0692282
6560.00	0.0941106
6565.00	0.0726355
6570.00	0.0598883
6575.00	0.0582864
6580.00	0.0590382
6585.00	0.0717788
6590.00	0.076665
6595.00	0.0470638
6600.00	0.0577117
6605.00	0.0519405
6610.00	0.0873255
6615.00	0.104915
6620.00	0.144873
6625.00	0.151223
6630.00	0.188744
6635.00	0.195095
6640.00	0.210681
6645.00	0.169871
6650.00	0.209914
6655.00	0.245953
6660.00	0.272904
6665.00	0.379415
6670.00	0.474178
6675.00	0.59785
6680.00	0.733284
6685.00	0.858464
6690.00	0.987577
6695.00	1.08294
6700.00	1.17754
6705.00	1.27584
6710.00	1.38296
6715.00	1.44427
6720.00	1.46764
6725.00	1.52926
6730.00	1.57703
6735.00	1.60139
6740.00	1.64085
6745.00	1.61605
6750.00	1.59812
6755.00	1.57321
6760.00	1.53653
6765.00	1.53861
6770.00	1.56023
6775.00	1.57639
6780.00	1.53062
6785.00	1.51136
6790.00	1.52254
6795.00	1.48983
6800.00	1.45052
6805.00	1.46011
6810.00	1.50054
6815.00	1.45138
6820.00	1.4214
6825.00	1.35494
6830.00	1.31486
6835.00	1.24698
6840.00	1.20454
6845.00	1.16415
6850.00	1.09818
6855.00	1.0421
6860.00	0.948861
6865.00	0.893457
6870.00	0.83482
6875.00	0.749144
6880.00	0.658876
6885.00	0.569957
6890.00	0.514058
6895.00	0.451685
6900.00	0.405419
6905.00	0.359394
6910.00	0.303713
6915.00	0.275535
6920.00	0.22166
6925.00	0.1304
6930.00	0.103103
6935.00	0.105953
6940.00	0.0953578
6945.00	0.11324
6950.00	0.041596
6955.00	0.0209855
6960.00	-0.0162085
6965.00	-0.0189746
6970.00	-0.0181739
6975.00	-0.0382911
6980.00	-0.0454293
6985.00	-0.0101779
6990.00	-0.0124503
6995.00	-0.0155922
7000.00	-0.0206134
7005.00	-0.0306161
7010.00	0.000960555
7015.00	0.0008645
7020.00	-0.0299304
7025.00	-0.0379047
7030.00	-0.0198567
7035.00	0.00735378
7040.00	-0.0153162
7045.00	-0.0401062
7050.00	-0.0240315
7055.00	-0.0490467
7060.00	-0.060593
7065.00	-0.036986
7070.00	-0.0453514
7075.00	-0.0342359
7080.00	-0.0670044
7085.00	-0.0208217
7090.00	-0.0297068
7095.00	-0.0673152
7100.00	-0.0792281
7105.00	-0.0647249
7110.00	-0.0505753
7115.00	-0.0948707
7120.00	-0.0722229
7125.00	-0.0759679
7130.00	-0.0914025
7135.00	-0.0899393
7140.00	-0.0732683
7145.00	-0.0834892
7150.00	-0.0641729
7155.00	-0.0939478
7160.00	-0.110875
7165.00	-0.110754
7170.00	-0.10955
7175.00	-0.149044
7180.00	-0.149494
7185.00	-0.120287
7190.00	-0.129096
7195.00	-0.110703
7200.00	-0.0656341
7205.00	-0.0426197
7210.00	-0.0844204
7215.00	-0.0869457
7220.00	-0.0979923
7225.00	-0.0794192
7230.00	-0.118637
7235.00	-0.0650973
7240.00	-0.0234921
7245.00	-0.0518514
7250.00	-0.00499046
7255.00	0.00976611
7260.00	0.0460784
7265.00	0.060115
7270.00	0.039846
7275.00	0.0874078
7280.00	0.0600226
7285.00	0.0858255
7290.00	0.0640822
7295.00	0.053287
7300.00	0.0293139
7305.00	0.0439302
7310.00	0.0855999
7315.00	0.111039
7320.00	0.0999348
7325.00	0.0822642
7330.00	0.104746
7335.00	0.105239
7340.00	0.0848444
7345.00	0.0851339
7350.00	0.0656532
7355.00	0.116118
7360.00	0.112183
7365.00	0.0932878
7370.00	0.0587342
7375.00	0.0638281
7380.00	0.0431877
7385.00	0.0092572
7390.00	-0.0136032
7395.00	-0.0473383
7400.00	-0.0140894
7405.00	-0.0159707
7410.00	-0.00450301
7415.00	-0.0303743
7420.00	-0.0777865
7425.00	-0.0634275
7430.00	-0.132759
7435.00	-0.149095
7440.00	-0.116638
7445.00	-0.103877
7450.00	-0.0649746
7455.00	-0.0442196
7460.00	-0.0518617
7465.00	-0.0817709
7470.00	-0.0900448
7475.00	-0.0909109
7480.00	-0.0445309
7485.00	-0.0258203
7490.00	-0.0188514
7495.00	-0.00380545
7500.00	-0.00890856
7505.00	-0.0200818
7510.00	-0.0312344
7515.00	-0.0445619
7520.00	-0.0280417
7525.00	-0.0131734
7530.00	-0.0272103
7535.00	0.00402572
7540.00	-0.00405398
7545.00	-0.00913224
7550.00	0.00274831
7555.00	0.0112473
7560.00	0.0123161
7565.00	0.00779426
7570.00	-0.00614595
7575.00	-0.00662809
7580.00	0.0225498
7585.00	0.0323588
7590.00	0.0291229
7595.00	0.0602093
7600.00	0.0300603
7605.00	0.00292617
7610.00	-0.00175338
7615.00	-0.00925516
7620.00	0.0070246
7625.00	0.00741887
7630.00	0.0297084
7635.00	0.0508656
7640.00	0.0490693
7645.00	-0.00628734
7650.00	-0.00456188
7655.00	0.0529244
7660.00	0.124403
7665.00	0.172283
7670.00	0.376595
7675.00	0.539637
7680.00	0.649086
7685.00	0.801331
7690.00	0.913126
7695.00	1.04664
7700.00	1.09991
7705.00	1.1972
7710.00	1.29573
7715.00	1.36137
7720.00	1.42594
7725.00	1.51256
7730.00	1.56639
7735.00	1.58743
7740.00	1.66667
7745.00	1.68974
7750.00	1.70173
7755.00	1.65878
7760.00	1.63657
7765.00	1.62755
7770.00	1.60079
7775.00	1.6118
7780.00	1.62281
7785.00	1.62833
7790.00	1.57298
7795.00	1.59774
7800.00	1.5937
7805.00	1.58019
7810.00	1.52856
7815.00	1.47989
7820.00	1.44486
7825.00	1.40786
7830.00	1.36249
7835.00	1.35346
7840.00	1.27624
7845.00	1.25719
7850.00	1.17315
7855.00	1.07777
7860.00	0.978766
7865.00	0.876503
7870.00	0.784465
7875.00	0.653376
7880.00	0.550749
7885.00	0.503351
7890.00	0.427791
7895.00	0.344433
7900.00	0.303409
7905.00	0.277455
7910.00	0.262871
7915.00	0.236584
7920.00	0.251311
7925.00	0.254695
7930.00	0.225935
7935.00	0.1836
7940.00	0.15866
7945.00	0.152665
7950.00	0.122044
7955.00	0.0528094
7960.00	0.0584958
7965.00	0.0318083
7970.00	0.0681098
7975.00	0.0349773
7980.00	-0.0145832
7985.00	-0.0438334
7990.00	-0.0591912
7995.00	-0.109205
8000.00	-0.121316
8005.00	-0.14757
8010.00	-0.068106
8015.00	-0.059102
8020.00	-0.0926741
8025.00	-0.125083
8030.00	-0.159734
8035.00	-0.1306
8040.00	-0.153732
8045.00	-0.151519
8050.00	-0.1254
8055.00	-0.0865385
8060.00	-0.10311
8065.00	-0.101572
8070.00	-0.0925119
8075.00	-0.077777
8080.00	-0.0721928
8085.00	-0.0814245
8090.00	-0.132506
8095.00	-0.162028
8100.00	-0.178727
8105.00	-0.175112
8110.00	-0.187212
8115.00	-0.195909
8120.00	-0.188382
8125.00	-0.146513
8130.00	-0.134055
8135.00	-0.174389
8140.00	-0.15366
8145.00	-0.182163
8150.00	-0.191365
8155.00	-0.19855
8160.00	-0.174308
8165.00	-0.166748
8170.00	-0.19833
8175.00	-0.247591
8180.00	-0.228315
8185.00	-0.184646
8190.00	-0.132183
8195.00	-0.124448
8200.00	-0.108713
8205.00	-0.0978417
8210.00	-0.0540588
8215.00	-0.044266
8220.00	-0.0924825
8225.00	-0.0569127
8230.00	-0.0698659
8235.00	-0.0321708
8240.00	-0.0201799
8245.00	-0.0104848
8250.00	-0.0357578
8255.00	-0.0409559
8260.00	-0.0895035
8265.00	-0.0673923
8270.00	-0.0222675
8275.00	-0.0496525
8280.00	-0.0304297
8285.00	-0.0460312
8290.00	-0.0194934
8295.00	0.0252285
8300.00	0.0281893
8305.00	0.0780135
8310.00	0.0647285
8315.00	0.0110961
8320.00	-0.020722
8325.00	-0.0482615
8330.00	-0.103756
8335.00	-0.208537
8340.00	-0.170136
8345.00	-0.153122
8350.00	-0.148777
8355.00	-0.160221
8360.00	-0.173811
8365.00	-0.154236
8370.00	-0.119071
8375.00	-0.117035
8380.00	-0.118492
8385.00	-0.135158
8390.00	-0.128222
8395.00	-0.132948
8400.00	-0.105396
8405.00	-0.117887
8410.00	-0.137904
8415.00	-0.147145
8420.00	-0.092948
8425.00	-0.114362
8430.00	-0.109506
8435.00	-0.122683
8440.00	-0.0972543
8445.00	-0.0732714
8450.00	-0.095556
8455.00	-0.0980644
8460.00	-0.0904515
8465.00	-0.0835998
8470.00	-0.0324673
8475.00	-0.0116728
8480.00	0.00923564
8485.00	0.00173169
8490.00	-0.00392514
8495.00	-0.010113
8500.00	0.0358643
8505.00	-0.0115914
8510.00	-0.0334636
8515.00	-0.0586323
8520.00	-0.0648331
8525.00	-0.045189
8530.00	-0.0220257
8535.00	0.0108854
8540.00	-0.0209117
8545.00	-0.0264976
8550.00	-0.0260413
8555.00	-0.0300176
8560.00	-0.0555308
8565.00	-0.053268
8570.00	-0.0435542
8575.00	-0.0567465
8580.00	-0.0576523
8585.00	-0.0694347
8590.00	-0.0526207
8595.00	-0.0232305
8600.00	0.0690246
8605.00	0.0818633
8610.00	0.0747737
8615.00	0.0969081
8620.00	0.122313
8625.00	0.146274
8630.00	0.13713
8635.00	0.146448
8640.00	0.146061
8645.00	0.161067
8650.00	0.20528
8655.00	0.245072
8660.00	0.323658
8665.00	0.436061
8670.00	0.486774
8675.00	0.625637
8680.00	0.741841
8685.00	0.905648
8690.00	1.07611
8695.00	1.23829
8700.00	1.33052
8705.00	1.40365
8710.00	1.48154
8715.00	1.54834
8720.00	1.61943
8725.00	1.6571
8730.00	1.66138
8735.00	1.74201
8740.00	1.82663
8745.00	1.81835
8750.00	1.79883
8755.00	1.82623
8760.00	1.79825
8765.00	1.77964
8770.00	1.81993
8775.00	1.81232
8780.00	1.84604
8785.00	1.8095
8790.00	1.79744
8795.00	1.75699
8800.00	1.71838
8805.00	1.72311
8810.00	1.63415
8815.00	1.60235
8820.00	1.57043
8825.00	1.5779
8830.00	1.52759
8835.00	1.44502
8840.00	1.36851
8845.00	1.31063
8850.00	1.25524
8855.00	1.167
8860.00	1.15888
8865.00	1.08467
8870.00	1.06723
8875.00	0.961604
8880.00	0.847895
8885.00	0.742268
8890.00	0.693266
8895.00	0.660132
8900.00	0.61386
8905.00	0.54041
8910.00	0.496239
8915.00	0.424681
8920.00	0.361375
8925.00	0.31756
8930.00	0.257289
8935.00	0.267752
8940.00	0.232203
8945.00	0.225434
8950.00	0.217148
8955.00	0.170208
8960.00	0.107125
8965.00	0.0898319
8970.00	0.112654
8975.00	0.104679
8980.00	0.085437
8985.00	0.0703129
8990.00	0.086313
8995.00	0.0579405
9000.00	0.0258249
9005.00	0.0199522
9010.00	0.0409883
9015.00	0.034696
9020.00	-0.0115461
9025.00	0.0301876
9030.00	0.0359427
9035.00	0.0224778
9040.00	0.0388745
9045.00	0.022923
9050.00	0.0491457
9055.00	0.0464246
9060.00	0.067007
9065.00	0.0603063
9070.00	0.0279541
9075.00	-0.0154204
9080.00	0.000379148
9085.00	0.0332432
9090.00	0.0430797
9095.00	0.078254
9100.00	0.0210757
9105.00	0.0178714
9110.00	0.0182777
9115.00	0.028514
9120.00	0.0465005
9125.00	0.0243027
9130.00	0.0690319
9135.00	0.0741928
9140.00	0.101869
9145.00	0.091682
9150.00	0.0781269
9155.00	0.0626371
9160.00	0.106823
9165.00	0.114785
9170.00	0.116467
9175.00	0.166238
9180.00	0.179226
9185.00	0.183238
9190.00	0.217557
9195.00	0.271476
9200.00	0.254199
9205.00	0.223295
9210.00	0.256899
9215.00	0.23779
9220.00	0.233752
9225.00	0.242182
9230.00	0.26622
9235.00	0.26921
9240.00	0.224741
9245.00	0.19459
9250.00	0.190485
9255.00	0.192274
9260.00	0.21582
9265.00	0.235913
9270.00	0.214515
9275.00	0.242417
9280.00	0.237916
9285.00	0.205351
9290.00	0.187009
9295.00	0.200114
9300.00	0.221778
9305.00	0.218245
9310.00	0.198614
9315.00	0.195203
9320.00	0.170199
9325.00	0.15647
9330.00	0.15837
9335.00	0.19408
9340.00	0.171381
9345.00	0.188242
9350.00	0.168321
9355.00	0.12078
9360.00	0.159152
9365.00	0.089497
9370.00	0.0969983
9375.00	0.0949756
9380.00	0.0832846
9385.00	0.0585051
9390.00	0.0899435
9395.00	0.102884
9400.00	0.0750477
9405.00	0.0576723
9410.00	0.0222933
9415.00	0.0266444
9420.00	0.0338505
9425.00	0.0326589
9430.00	0.0228127
9435.00	0.0391758
9440.00	0.0582896
9445.00	0.0261391
9450.00	0.0410729
9455.00	0.088512
9460.00	0.12682
9465.00	0.0998807
9470.00	0.0591842
9475.00	0.0412017
9480.00	0.0173403
9485.00	0.033154
9490.00	0.0408059
9495.00	0.0290482
9500.00	0.0162728
9505.00	0.049741
9510.00	0.0601211
9515.00	0.103462
9520.00	0.0909223
9525.00	0.0971843
9530.00	0.109401
9535.00	0.0743323
9540.00	0.0888337
9545.00	0.110659
9550.00	0.0842387
9555.00	0.0100109
9560.00	0.0243641
9565.00	0.0131538
9570.00	0.0293862
9575.00	0.0253508
9580.00	0.00965494
9585.00	0.0372045
9590.00	0.00825919
9595.00	0.0205941
9600.00	-0.0110771
9605.00	-0.0176465
9610.00	-0.0323329
9615.00	-0.0389702
9620.00	0.00331248
9625.00	0.00956163
9630.00	0.039314
9635.00	0.0474466
9640.00	0.0723137
9645.00	0.13966
9650.00	0.155306
9655.00	0.223127
9660.00	0.305004
9665.00	0.361145
9670.00	0.503798
9675.00	0.645346
9680.00	0.771643
9685.00	0.950017
9690.00	1.0941
9695.00	1.2183
9700.00	1.31581
9705.00	1.39151
9710.00	1.41687
9715.00	1.5066
9720.00	1.53799
9725.00	1.58819
9730.00	1.58291
9735.00	1.62532
9740.00	1.6262
9745.00	1.63467
9750.00	1.65765
9755.00	1.66188
9760.00	1.65581
9765.00	1.669
9770.00	1.67977
9775.00	1.70482
9780.00	1.71201
9785.00	1.66364
9790.00	1.65411
9795.00	1.60934
9800.00	1.57014
9805.00	1.5568
9810.00	1.55137
9815.00	1.55526
9820.00	1.54779
9825.00	1.5323
9830.00	1.48216
9835.00	1.44033
9840.00	1.39171
9845.00	1.36002
9850.00	1.27337
9855.00	1.17894
9860.00	1.09723
9865.00	1.01603
9870.00	0.984614
9875.00	0.912474
9880.00	0.836581
9885.00	0.768277
9890.00	0.692546
9895.00	0.693482
9900.00	0.646069
9905.00	0.575978
9910.00	0.479995
9915.00	0.415544
9920.00	0.364119
9925.00	0.386931
9930.00	0.310949
9935.00	0.303982
9940.00	0.333904
9945.00	0.300514
9950.00	0.254011
9955.00	0.246158
[truncated: 56 more rows]
