# Supplementary material for: Abnormal developmental trajectory and vulnerability to cardiac arrhythmias in tetralogy of Fallot with DiGeorge syndrome
Source: Commun Biol. 2023 Sep 22;6:969. doi: 10.1038/s42003-023-05344-6 (PMC10516936; doi:10.1038/s42003-023-05344-6)
Supplement: Supplementary file 6 — Supplementary Data 3 [file 42003_2023_5344_MOESM6_ESM.zip › Supplementary Data3_CAS Measurement/Batch45/TOF-DG1_A2_5050/1B-wave.csv]

1B : V(t) = D'(t) / BackgroundImage *100
D'(t) = WaveFiltered Value( Pixel-Filter=(5 x 5) Tcnst-Filter=10)
average	1.00
frm num	2048
position	[52][67]
background	518.92
total pixel	25
time	value1
0.00	0
5.00	0.0416249
10.00	0.0960457
15.00	0.0980036
20.00	0.117495
25.00	0.0733704
30.00	0.0698875
35.00	0.0274405
40.00	-0.019241
45.00	-0.0720459
50.00	-0.178154
55.00	-0.286755
60.00	-0.422266
65.00	-0.53806
70.00	-0.65615
75.00	-0.811764
80.00	-0.960295
85.00	-1.10708
90.00	-1.24381
95.00	-1.39847
100.00	-1.54229
105.00	-1.6802
110.00	-1.87987
115.00	-2.05109
120.00	-2.21983
125.00	-2.38481
130.00	-2.5356
135.00	-2.72064
140.00	-2.84864
145.00	-3.01394
150.00	-3.1604
155.00	-3.27911
160.00	-3.42141
165.00	-3.5672
170.00	-3.74929
175.00	-3.87695
180.00	-4.01419
185.00	-4.17008
190.00	-4.31886
195.00	-4.47358
200.00	-4.6082
205.00	-4.77175
210.00	-4.88195
215.00	-5.01273
220.00	-5.15433
225.00	-5.31184
230.00	-5.45282
235.00	-5.56429
240.00	-5.67617
245.00	-5.78843
250.00	-5.92029
255.00	-6.01507
260.00	-6.13198
265.00	-6.25955
270.00	-6.35587
275.00	-6.48957
280.00	-6.62301
285.00	-6.74772
290.00	-6.87616
295.00	-6.95012
300.00	-7.06449
305.00	-7.15199
310.00	-7.2585
315.00	-7.34357
320.00	-7.48102
325.00	-7.57467
330.00	-7.67205
335.00	-7.81135
340.00	-7.90125
345.00	-8.00683
350.00	-8.05715
355.00	-8.14328
360.00	-8.24625
365.00	-8.35664
370.00	-8.44135
375.00	-8.533
380.00	-8.61858
385.00	-8.69636
390.00	-8.75712
395.00	-8.80564
400.00	-8.89709
405.00	-9.00175
410.00	-9.07206
415.00	-9.13764
420.00	-9.21902
425.00	-9.2861
430.00	-9.35725
435.00	-9.4213
440.00	-9.49127
445.00	-9.56889
450.00	-9.61408
455.00	-9.67634
460.00	-9.76783
465.00	-9.85248
470.00	-9.91402
475.00	-9.97249
480.00	-10.0313
485.00	-10.0942
490.00	-10.1771
495.00	-10.2439
500.00	-10.3087
505.00	-10.3508
510.00	-10.4335
515.00	-10.5001
520.00	-10.5562
525.00	-10.5983
530.00	-10.6492
535.00	-10.7074
540.00	-10.7744
545.00	-10.8478
550.00	-10.8831
555.00	-10.9448
560.00	-11.0236
565.00	-11.0844
570.00	-11.1075
575.00	-11.1237
580.00	-11.1545
585.00	-11.1968
590.00	-11.2442
595.00	-11.2768
600.00	-11.3439
605.00	-11.3943
610.00	-11.4496
615.00	-11.5049
620.00	-11.5168
625.00	-11.5067
630.00	-11.4946
635.00	-11.4166
640.00	-11.2539
645.00	-10.9563
650.00	-10.4612
655.00	-9.85445
660.00	-9.13956
665.00	-8.40521
670.00	-7.63329
675.00	-6.83451
680.00	-6.08708
685.00	-5.30724
690.00	-4.53679
695.00	-3.77786
700.00	-3.05706
705.00	-2.3351
710.00	-1.65297
715.00	-0.990483
720.00	-0.368811
725.00	0.273944
730.00	0.877861
735.00	1.43989
740.00	1.99735
745.00	2.52066
750.00	3.05561
755.00	3.55943
760.00	4.04677
765.00	4.5193
770.00	4.9546
775.00	5.32478
780.00	5.72964
785.00	6.13332
790.00	6.47659
795.00	6.77551
800.00	7.10081
805.00	7.3851
810.00	7.63634
815.00	7.87633
820.00	8.14474
825.00	8.37936
830.00	8.55276
835.00	8.71961
840.00	8.87054
845.00	8.94857
850.00	8.99335
855.00	9.01593
860.00	8.98538
865.00	8.96944
870.00	8.90191
875.00	8.81801
880.00	8.68623
885.00	8.55529
890.00	8.45441
895.00	8.28653
900.00	8.11925
905.00	7.91551
910.00	7.71596
915.00	7.49319
920.00	7.29656
925.00	7.10495
930.00	6.87237
935.00	6.6484
940.00	6.39518
945.00	6.18425
950.00	5.9312
955.00	5.67724
960.00	5.45485
965.00	5.20382
970.00	4.99177
975.00	4.74928
980.00	4.51871
985.00	4.2634
990.00	3.99971
995.00	3.70226
1000.00	3.43609
1005.00	3.16957
1010.00	2.90811
1015.00	2.65044
1020.00	2.41932
1025.00	2.13807
1030.00	1.85643
1035.00	1.62839
1040.00	1.35455
1045.00	1.10887
1050.00	0.85692
1055.00	0.613208
1060.00	0.386929
1065.00	0.155528
1070.00	-0.079712
1075.00	-0.300678
1080.00	-0.52036
1085.00	-0.721927
1090.00	-0.917213
1095.00	-1.14076
1100.00	-1.35121
1105.00	-1.53598
1110.00	-1.73388
1115.00	-1.94591
1120.00	-2.15832
1125.00	-2.34178
1130.00	-2.50458
1135.00	-2.71199
1140.00	-2.88556
1145.00	-3.05565
1150.00	-3.24111
1155.00	-3.40493
1160.00	-3.58398
1165.00	-3.73973
1170.00	-3.89763
1175.00	-4.06595
1180.00	-4.21666
1185.00	-4.34923
1190.00	-4.49166
1195.00	-4.60982
1200.00	-4.75394
1205.00	-4.88751
1210.00	-5.0108
1215.00	-5.17263
1220.00	-5.30441
1225.00	-5.44536
1230.00	-5.59303
1235.00	-5.76525
1240.00	-5.91716
1245.00	-6.03538
1250.00	-6.14332
1255.00	-6.2528
1260.00	-6.4076
1265.00	-6.5238
1270.00	-6.66306
1275.00	-6.72442
1280.00	-6.81741
1285.00	-6.91498
1290.00	-6.98661
1295.00	-7.08036
1300.00	-7.19095
1305.00	-7.29279
1310.00	-7.39524
1315.00	-7.46663
1320.00	-7.56634
1325.00	-7.69693
1330.00	-7.78672
1335.00	-7.86907
1340.00	-7.92622
1345.00	-8.04549
1350.00	-8.11969
1355.00	-8.19495
1360.00	-8.30045
1365.00	-8.39463
1370.00	-8.46398
1375.00	-8.558
1380.00	-8.64801
1385.00	-8.7321
1390.00	-8.77695
1395.00	-8.8443
1400.00	-8.90876
1405.00	-8.95907
1410.00	-9.01206
1415.00	-9.08287
1420.00	-9.12733
1425.00	-9.22053
1430.00	-9.29825
1435.00	-9.34815
1440.00	-9.40231
1445.00	-9.46031
1450.00	-9.52561
1455.00	-9.5628
1460.00	-9.62556
1465.00	-9.69283
1470.00	-9.76494
1475.00	-9.82059
1480.00	-9.87761
1485.00	-9.93356
1490.00	-10.0047
1495.00	-10.0911
1500.00	-10.1681
1505.00	-10.2413
1510.00	-10.2709
1515.00	-10.3044
1520.00	-10.3146
1525.00	-10.3793
1530.00	-10.4159
1535.00	-10.4858
1540.00	-10.5318
1545.00	-10.5933
1550.00	-10.6609
1555.00	-10.7333
1560.00	-10.7785
1565.00	-10.7937
1570.00	-10.8058
1575.00	-10.873
1580.00	-10.8903
1585.00	-10.9398
1590.00	-10.999
1595.00	-11.006
1600.00	-11.0424
1605.00	-11.0574
1610.00	-11.1002
1615.00	-11.1279
1620.00	-11.1197
1625.00	-11.1193
1630.00	-11.1258
1635.00	-11.0994
1640.00	-11.0046
1645.00	-10.7251
1650.00	-10.287
1655.00	-9.71383
1660.00	-9.0292
1665.00	-8.26425
1670.00	-7.46789
1675.00	-6.64864
1680.00	-5.85351
1685.00	-5.0608
1690.00	-4.30112
1695.00	-3.58272
1700.00	-2.84982
1705.00	-2.15938
1710.00	-1.46399
1715.00	-0.813463
1720.00	-0.174805
1725.00	0.420029
1730.00	1.04171
1735.00	1.61741
1740.00	2.16792
1745.00	2.6919
1750.00	3.18815
1755.00	3.67639
1760.00	4.13354
1765.00	4.6051
1770.00	5.02026
1775.00	5.42242
1780.00	5.80672
1785.00	6.16954
1790.00	6.52692
1795.00	6.8185
1800.00	7.10019
1805.00	7.34523
1810.00	7.58812
1815.00	7.78745
1820.00	7.98304
1825.00	8.17525
1830.00	8.34825
1835.00	8.50009
1840.00	8.6036
1845.00	8.68134
1850.00	8.74052
1855.00	8.74598
1860.00	8.7324
1865.00	8.67316
1870.00	8.6237
1875.00	8.52754
1880.00	8.41709
1885.00	8.30228
1890.00	8.17351
1895.00	8.04374
1900.00	7.87145
1905.00	7.69403
1910.00	7.50275
1915.00	7.27124
1920.00	7.06752
1925.00	6.85487
1930.00	6.66271
1935.00	6.42502
1940.00	6.18412
1945.00	5.95344
1950.00	5.68647
1955.00	5.42847
1960.00	5.1847
1965.00	4.95607
1970.00	4.71869
1975.00	4.47961
1980.00	4.22127
1985.00	3.97181
1990.00	3.71955
1995.00	3.48095
2000.00	3.23306
2005.00	2.95909
2010.00	2.70866
2015.00	2.44242
2020.00	2.21282
2025.00	2.00387
2030.00	1.78344
2035.00	1.54112
2040.00	1.28988
2045.00	1.02292
2050.00	0.806541
2055.00	0.590221
2060.00	0.376261
2065.00	0.180615
2070.00	-0.0548215
2075.00	-0.289839
2080.00	-0.523709
2085.00	-0.768108
2090.00	-0.975734
2095.00	-1.1811
2100.00	-1.38597
2105.00	-1.58268
2110.00	-1.77206
2115.00	-1.95406
2120.00	-2.15255
2125.00	-2.36665
2130.00	-2.52619
2135.00	-2.73838
2140.00	-2.93706
2145.00	-3.1205
2150.00	-3.31566
2155.00	-3.4782
2160.00	-3.66225
2165.00	-3.82328
2170.00	-4.0183
2175.00	-4.1653
2180.00	-4.32767
2185.00	-4.47611
2190.00	-4.61818
2195.00	-4.77226
2200.00	-4.89474
2205.00	-5.0227
2210.00	-5.13247
2215.00	-5.27829
2220.00	-5.38254
2225.00	-5.48408
2230.00	-5.60552
2235.00	-5.76416
2240.00	-5.87301
2245.00	-5.96558
2250.00	-6.07433
2255.00	-6.15988
2260.00	-6.29391
2265.00	-6.38602
2270.00	-6.51054
2275.00	-6.61413
2280.00	-6.73974
2285.00	-6.88516
2290.00	-6.98366
2295.00	-7.08311
2300.00	-7.18494
2305.00	-7.28121
2310.00	-7.3802
2315.00	-7.45617
2320.00	-7.53997
2325.00	-7.63774
2330.00	-7.75426
2335.00	-7.87762
2340.00	-7.95936
2345.00	-8.04217
2350.00	-8.1352
2355.00	-8.25901
2360.00	-8.34963
2365.00	-8.42579
2370.00	-8.47506
2375.00	-8.55795
2380.00	-8.62484
2385.00	-8.70509
2390.00	-8.77499
2395.00	-8.82789
2400.00	-8.89553
2405.00	-8.96412
2410.00	-9.06979
2415.00	-9.1225
2420.00	-9.20771
2425.00	-9.31677
2430.00	-9.41338
2435.00	-9.49725
2440.00	-9.54652
2445.00	-9.60937
2450.00	-9.6428
2455.00	-9.69756
2460.00	-9.75147
2465.00	-9.81309
2470.00	-9.84851
2475.00	-9.90582
2480.00	-9.96049
2485.00	-10.0583
2490.00	-10.1316
2495.00	-10.2038
2500.00	-10.2294
2505.00	-10.3003
2510.00	-10.3933
2515.00	-10.4794
2520.00	-10.5461
2525.00	-10.6246
2530.00	-10.7007
2535.00	-10.7537
2540.00	-10.8045
2545.00	-10.8418
2550.00	-10.8892
2555.00	-10.9388
2560.00	-10.9803
2565.00	-10.9938
2570.00	-11.0438
2575.00	-11.0895
2580.00	-11.1422
2585.00	-11.1927
2590.00	-11.225
2595.00	-11.2688
2600.00	-11.3113
2605.00	-11.3271
2610.00	-11.3407
2615.00	-11.369
2620.00	-11.4069
2625.00	-11.4263
2630.00	-11.4646
2635.00	-11.4358
2640.00	-11.3105
2645.00	-11.0821
2650.00	-10.6514
2655.00	-10.0735
2660.00	-9.37676
2665.00	-8.61869
2670.00	-7.82003
2675.00	-7.01413
2680.00	-6.24026
2685.00	-5.47054
2690.00	-4.72847
2695.00	-3.99971
2700.00	-3.24592
2705.00	-2.53283
2710.00	-1.84249
2715.00	-1.2073
2720.00	-0.541593
2725.00	0.0814402
2730.00	0.657587
2735.00	1.22931
2740.00	1.76852
2745.00	2.28465
2750.00	2.80851
2755.00	3.31622
2760.00	3.80631
2765.00	4.21655
2770.00	4.64358
2775.00	5.10191
2780.00	5.47972
2785.00	5.8367
2790.00	6.19267
2795.00	6.52538
2800.00	6.83253
2805.00	7.12207
2810.00	7.40192
2815.00	7.64377
2820.00	7.89689
2825.00	8.13935
2830.00	8.3352
2835.00	8.48372
2840.00	8.52797
2845.00	8.61096
2850.00	8.64712
2855.00	8.65113
2860.00	8.60772
2865.00	8.54785
2870.00	8.48085
2875.00	8.37277
2880.00	8.23463
2885.00	8.12033
2890.00	7.96967
2895.00	7.8125
2900.00	7.64637
2905.00	7.46217
2910.00	7.27095
2915.00	7.05954
2920.00	6.85309
2925.00	6.63567
2930.00	6.42613
2935.00	6.20516
2940.00	5.95156
2945.00	5.70867
2950.00	5.47774
2955.00	5.25372
2960.00	5.03437
2965.00	4.77991
2970.00	4.53085
2975.00	4.27587
2980.00	4.00168
2985.00	3.7418
2990.00	3.46012
2995.00	3.23282
3000.00	2.93729
3005.00	2.67131
3010.00	2.3718
3015.00	2.09223
3020.00	1.85294
3025.00	1.61908
3030.00	1.38857
3035.00	1.17186
3040.00	0.938279
3045.00	0.72343
3050.00	0.499234
3055.00	0.278185
3060.00	0.0746172
3065.00	-0.130177
3070.00	-0.315264
3075.00	-0.525778
3080.00	-0.753783
3085.00	-0.959759
3090.00	-1.15439
3095.00	-1.33109
3100.00	-1.52019
3105.00	-1.71119
3110.00	-1.93859
3115.00	-2.11242
3120.00	-2.30124
3125.00	-2.4812
3130.00	-2.6447
3135.00	-2.81807
3140.00	-2.95328
3145.00	-3.13355
3150.00	-3.28193
3155.00	-3.4409
3160.00	-3.61789
3165.00	-3.77796
3170.00	-3.93358
3175.00	-4.10678
3180.00	-4.26112
3185.00	-4.41853
3190.00	-4.56174
3195.00	-4.71298
3200.00	-4.87993
3205.00	-5.00937
3210.00	-5.12279
3215.00	-5.25415
3220.00	-5.38549
3225.00	-5.52219
3230.00	-5.61361
3235.00	-5.7329
3240.00	-5.86338
3245.00	-6.02012
3250.00	-6.16119
3255.00	-6.30126
3260.00	-6.41421
3265.00	-6.5151
3270.00	-6.62595
3275.00	-6.73649
3280.00	-6.84678
3285.00	-6.93756
3290.00	-7.04701
3295.00	-7.14937
3300.00	-7.26616
3305.00	-7.36279
3310.00	-7.48214
3315.00	-7.57721
3320.00	-7.68591
3325.00	-7.7845
3330.00	-7.87324
3335.00	-7.94693
3340.00	-8.00632
3345.00	-8.0775
3350.00	-8.14002
3355.00	-8.22018
3360.00	-8.33549
3365.00	-8.42771
3370.00	-8.4953
3375.00	-8.61162
3380.00	-8.70397
3385.00	-8.79943
3390.00	-8.90076
3395.00	-8.98809
3400.00	-9.06207
3405.00	-9.13945
3410.00	-9.21217
3415.00	-9.29072
3420.00	-9.35063
3425.00	-9.45156
3430.00	-9.53778
3435.00	-9.60381
3440.00	-9.66709
3445.00	-9.69013
3450.00	-9.75095
3455.00	-9.84808
3460.00	-9.95169
3465.00	-10.0311
3470.00	-10.1233
3475.00	-10.1878
3480.00	-10.2567
3485.00	-10.3025
3490.00	-10.3583
3495.00	-10.4186
3500.00	-10.4729
3505.00	-10.524
3510.00	-10.5485
3515.00	-10.5982
3520.00	-10.6607
3525.00	-10.6954
3530.00	-10.749
3535.00	-10.7864
3540.00	-10.8332
3545.00	-10.9046
3550.00	-10.9534
3555.00	-11.0074
3560.00	-11.0459
3565.00	-11.14
3570.00	-11.1953
3575.00	-11.2683
3580.00	-11.3116
3585.00	-11.3752
3590.00	-11.4355
3595.00	-11.4714
3600.00	-11.5329
3605.00	-11.5782
3610.00	-11.6314
3615.00	-11.6538
3620.00	-11.6709
3625.00	-11.6693
3630.00	-11.664
3635.00	-11.6292
3640.00	-11.4491
3645.00	-11.1922
3650.00	-10.7443
3655.00	-10.1871
3660.00	-9.52455
3665.00	-8.7648
3670.00	-7.98853
3675.00	-7.19353
3680.00	-6.40172
3685.00	-5.63513
3690.00	-4.89047
3695.00	-4.15244
3700.00	-3.39495
3705.00	-2.69933
3710.00	-2.01469
3715.00	-1.33916
3720.00	-0.697265
3725.00	-0.0864148
3730.00	0.535038
3735.00	1.10437
3740.00	1.65685
3745.00	2.19878
3750.00	2.72199
3755.00	3.23912
3760.00	3.69992
3765.00	4.11232
3770.00	4.55208
3775.00	4.99258
3780.00	5.4083
3785.00	5.77089
3790.00	6.09953
3795.00	6.41997
3800.00	6.72995
3805.00	7.02743
3810.00	7.31752
3815.00	7.56472
3820.00	7.77102
3825.00	7.98675
3830.00	8.16009
3835.00	8.30762
3840.00	8.43423
3845.00	8.51966
3850.00	8.56263
3855.00	8.61287
3860.00	8.62647
3865.00	8.59633
3870.00	8.52525
3875.00	8.43739
3880.00	8.34136
3885.00	8.19172
3890.00	8.06322
3895.00	7.92058
3900.00	7.7791
3905.00	7.6194
3910.00	7.43636
3915.00	7.20378
3920.00	7.0014
3925.00	6.78689
3930.00	6.57918
3935.00	6.35832
3940.00	6.13488
3945.00	5.886
3950.00	5.60727
3955.00	5.35642
3960.00	5.10213
3965.00	4.84938
3970.00	4.61804
3975.00	4.36051
3980.00	4.13875
3985.00	3.87596
3990.00	3.60476
3995.00	3.32368
4000.00	3.07533
4005.00	2.82098
4010.00	2.56355
4015.00	2.25555
4020.00	2.01227
4025.00	1.75939
4030.00	1.49173
4035.00	1.22076
4040.00	0.962248
4045.00	0.711857
4050.00	0.461067
4055.00	0.233815
4060.00	-0.0238993
4065.00	-0.229634
4070.00	-0.417879
4075.00	-0.651278
4080.00	-0.865962
4085.00	-1.05532
4090.00	-1.24579
4095.00	-1.4334
4100.00	-1.64233
4105.00	-1.84964
4110.00	-2.03776
4115.00	-2.22248
4120.00	-2.42188
4125.00	-2.60056
4130.00	-2.7899
4135.00	-2.99962
4140.00	-3.1768
4145.00	-3.36941
4150.00	-3.57668
4155.00	-3.73316
4160.00	-3.91561
4165.00	-4.06363
4170.00	-4.19145
4175.00	-4.33887
4180.00	-4.48234
4185.00	-4.64229
4190.00	-4.78316
4195.00	-4.90532
4200.00	-5.03377
4205.00	-5.18791
4210.00	-5.34206
4215.00	-5.44918
4220.00	-5.56949
4225.00	-5.71863
4230.00	-5.85207
4235.00	-5.97218
4240.00	-6.10494
4245.00	-6.23753
4250.00	-6.36302
4255.00	-6.46826
4260.00	-6.58533
4265.00	-6.70688
4270.00	-6.77773
4275.00	-6.89391
4280.00	-6.9954
4285.00	-7.1245
4290.00	-7.23376
4295.00	-7.34596
4300.00	-7.49166
4305.00	-7.58038
4310.00	-7.68568
4315.00	-7.78507
4320.00	-7.89302
4325.00	-7.97013
4330.00	-8.08347
4335.00	-8.16158
4340.00	-8.28969
4345.00	-8.39805
4350.00	-8.49712
4355.00	-8.59939
4360.00	-8.68372
4365.00	-8.73803
4370.00	-8.82083
4375.00	-8.89381
4380.00	-8.95255
4385.00	-9.03933
4390.00	-9.12515
4395.00	-9.18003
4400.00	-9.26333
4405.00	-9.35527
4410.00	-9.40795
4415.00	-9.47617
4420.00	-9.53989
4425.00	-9.61573
4430.00	-9.67551
4435.00	-9.76091
4440.00	-9.85088
4445.00	-9.91644
4450.00	-9.99779
4455.00	-10.0332
4460.00	-10.0883
4465.00	-10.1494
4470.00	-10.1959
4475.00	-10.2832
4480.00	-10.3548
4485.00	-10.444
4490.00	-10.535
4495.00	-10.5861
4500.00	-10.6714
4505.00	-10.7343
4510.00	-10.7886
4515.00	-10.8521
4520.00	-10.8931
4525.00	-10.95
4530.00	-10.992
4535.00	-11.0575
4540.00	-11.1034
4545.00	-11.1524
4550.00	-11.171
4555.00	-11.2395
4560.00	-11.2841
4565.00	-11.3096
4570.00	-11.3989
4575.00	-11.4515
4580.00	-11.478
4585.00	-11.5142
4590.00	-11.5398
4595.00	-11.583
4600.00	-11.6194
4605.00	-11.6577
4610.00	-11.6821
4615.00	-11.7141
4620.00	-11.7035
4625.00	-11.7048
4630.00	-11.6937
4635.00	-11.6374
4640.00	-11.5135
4645.00	-11.291
4650.00	-10.9096
4655.00	-10.3806
4660.00	-9.7318
4665.00	-8.97908
4670.00	-8.19911
4675.00	-7.43084
4680.00	-6.65384
4685.00	-5.85125
4690.00	-5.09963
4695.00	-4.37614
4700.00	-3.70959
4705.00	-3.00563
4710.00	-2.34124
4715.00	-1.66003
4720.00	-1.00224
4725.00	-0.388639
4730.00	0.222953
4735.00	0.784178
4740.00	1.37561
4745.00	1.89634
4750.00	2.4151
4755.00	2.96832
4760.00	3.46467
4765.00	3.91062
4770.00	4.35668
4775.00	4.82212
4780.00	5.22713
4785.00	5.58394
4790.00	5.97906
4795.00	6.31772
4800.00	6.63561
4805.00	6.92017
4810.00	7.21174
4815.00	7.48417
4820.00	7.70546
4825.00	7.92466
4830.00	8.12348
4835.00	8.28392
4840.00	8.38053
4845.00	8.43741
4850.00	8.46779
4855.00	8.50824
4860.00	8.49377
4865.00	8.43758
4870.00	8.38701
4875.00	8.28522
4880.00	8.18976
4885.00	8.0522
4890.00	7.91992
4895.00	7.76309
4900.00	7.5888
4905.00	7.39186
4910.00	7.19148
4915.00	6.97877
4920.00	6.80429
4925.00	6.61257
4930.00	6.3745
4935.00	6.14096
4940.00	5.8907
4945.00	5.64079
4950.00	5.39044
4955.00	5.15742
4960.00	4.93074
4965.00	4.68973
4970.00	4.47282
4975.00	4.18895
4980.00	3.89956
4985.00	3.6206
4990.00	3.34333
4995.00	3.08916
5000.00	2.83344
5005.00	2.6002
5010.00	2.35174
5015.00	2.10809
5020.00	1.88032
5025.00	1.66608
5030.00	1.43472
5035.00	1.18487
5040.00	0.927637
5045.00	0.676082
5050.00	0.459703
5055.00	0.231045
5060.00	0.019087
5065.00	-0.187863
5070.00	-0.388764
5075.00	-0.581137
5080.00	-0.795898
5085.00	-0.987641
5090.00	-1.21108
5095.00	-1.42683
5100.00	-1.63873
5105.00	-1.85411
5110.00	-2.03869
5115.00	-2.2503
5120.00	-2.48161
5125.00	-2.68207
5130.00	-2.87097
5135.00	-3.04945
5140.00	-3.22705
5145.00	-3.41772
5150.00	-3.58161
5155.00	-3.73297
5160.00	-3.89463
5165.00	-4.0486
5170.00	-4.23112
5175.00	-4.37071
5180.00	-4.49172
5185.00	-4.64303
5190.00	-4.78152
5195.00	-4.88997
5200.00	-5.05464
5205.00	-5.21903
5210.00	-5.34616
5215.00	-5.46136
5220.00	-5.5843
5225.00	-5.70806
5230.00	-5.79246
5235.00	-5.90696
5240.00	-6.04008
5245.00	-6.16296
5250.00	-6.3121
5255.00	-6.434
5260.00	-6.57145
5265.00	-6.67974
5270.00	-6.78799
5275.00	-6.93707
5280.00	-7.05428
5285.00	-7.17133
5290.00	-7.27359
5295.00	-7.35714
5300.00	-7.45393
5305.00	-7.57341
5310.00	-7.68325
5315.00	-7.79291
5320.00	-7.89468
5325.00	-8.00091
5330.00	-8.08265
5335.00	-8.16624
5340.00	-8.24764
5345.00	-8.3155
5350.00	-8.41357
5355.00	-8.48411
5360.00	-8.5684
5365.00	-8.6381
5370.00	-8.72319
5375.00	-8.80053
5380.00	-8.90252
5385.00	-8.97812
5390.00	-9.06158
5395.00	-9.14979
5400.00	-9.25539
5405.00	-9.33579
5410.00	-9.40198
5415.00	-9.42532
5420.00	-9.49566
5425.00	-9.56745
5430.00	-9.63591
5435.00	-9.71988
5440.00	-9.76924
5445.00	-9.83988
5450.00	-9.90808
5455.00	-10.0011
5460.00	-10.0686
5465.00	-10.137
5470.00	-10.2079
5475.00	-10.2555
5480.00	-10.3075
5485.00	-10.3521
5490.00	-10.4076
5495.00	-10.4699
5500.00	-10.5391
5505.00	-10.609
5510.00	-10.6581
5515.00	-10.7347
5520.00	-10.8013
5525.00	-10.8543
5530.00	-10.9074
5535.00	-10.9821
5540.00	-11.0309
5545.00	-11.0679
5550.00	-11.1119
5555.00	-11.157
5560.00	-11.1945
5565.00	-11.2544
5570.00	-11.2852
5575.00	-11.3137
5580.00	-11.3447
5585.00	-11.3704
5590.00	-11.4343
5595.00	-11.4856
5600.00	-11.535
5605.00	-11.5508
5610.00	-11.5774
5615.00	-11.6075
5620.00	-11.5999
5625.00	-11.6101
5630.00	-11.6092
5635.00	-11.5952
5640.00	-11.4894
5645.00	-11.2778
5650.00	-10.907
5655.00	-10.3759
5660.00	-9.71759
5665.00	-8.96089
5670.00	-8.17117
5675.00	-7.40416
5680.00	-6.61441
5685.00	-5.82424
5690.00	-5.10615
5695.00	-4.34579
5700.00	-3.62523
5705.00	-2.94358
5710.00	-2.24762
5715.00	-1.59196
5720.00	-0.9456
5725.00	-0.319166
5730.00	0.254645
5735.00	0.865117
5740.00	1.41454
5745.00	1.98071
5750.00	2.49335
5755.00	2.96012
5760.00	3.43879
5765.00	3.86883
5770.00	4.28746
5775.00	4.69738
5780.00	5.08635
5785.00	5.46725
5790.00	5.76921
5795.00	6.09417
5800.00	6.44444
5805.00	6.74503
5810.00	7.01942
5815.00	7.28796
5820.00	7.52193
5825.00	7.70167
5830.00	7.86498
5835.00	8.03586
5840.00	8.14648
5845.00	8.23216
5850.00	8.28153
5855.00	8.28356
5860.00	8.29233
5865.00	8.26013
5870.00	8.19493
5875.00	8.09694
5880.00	7.99641
5885.00	7.8936
5890.00	7.77409
5895.00	7.61489
5900.00	7.44848
5905.00	7.27559
5910.00	7.06526
5915.00	6.87828
5920.00	6.68609
5925.00	6.44221
5930.00	6.21193
5935.00	6.00621
5940.00	5.76326
5945.00	5.54845
5950.00	5.30965
5955.00	5.06004
5960.00	4.81689
5965.00	4.53793
5970.00	4.29149
5975.00	4.04425
5980.00	3.77704
5985.00	3.51419
5990.00	3.236
5995.00	2.96713
6000.00	2.72514
6005.00	2.46727
6010.00	2.20821
6015.00	1.92264
6020.00	1.65175
6025.00	1.41104
6030.00	1.16433
6035.00	0.927646
6040.00	0.727736
6045.00	0.503879
6050.00	0.287762
6055.00	0.0701323
6060.00	-0.147318
6065.00	-0.360752
6070.00	-0.600635
6075.00	-0.827321
6080.00	-1.04059
6085.00	-1.24717
6090.00	-1.494
6095.00	-1.71691
6100.00	-1.92139
6105.00	-2.12391
6110.00	-2.33856
6115.00	-2.5595
6120.00	-2.6905
6125.00	-2.85235
6130.00	-3.02653
6135.00	-3.17096
6140.00	-3.31559
6145.00	-3.49201
6150.00	-3.67237
6155.00	-3.78999
6160.00	-3.93978
6165.00	-4.10157
6170.00	-4.25258
6175.00	-4.40236
6180.00	-4.56954
6185.00	-4.74775
6190.00	-4.92741
6195.00	-5.10067
6200.00	-5.23887
6205.00	-5.38715
6210.00	-5.51906
6215.00	-5.63315
6220.00	-5.78594
6225.00	-5.94889
6230.00	-6.06393
6235.00	-6.18906
6240.00	-6.31478
6245.00	-6.40094
6250.00	-6.48235
6255.00	-6.59801
6260.00	-6.71135
6265.00	-6.81953
6270.00	-6.91534
6275.00	-7.01777
6280.00	-7.14849
6285.00	-7.24918
6290.00	-7.32284
6295.00	-7.43308
6300.00	-7.53075
6305.00	-7.6464
6310.00	-7.77438
6315.00	-7.85103
6320.00	-7.93542
6325.00	-8.0214
6330.00	-8.10032
6335.00	-8.20218
6340.00	-8.30234
6345.00	-8.40481
6350.00	-8.49087
6355.00	-8.59993
6360.00	-8.68266
6365.00	-8.76406
6370.00	-8.86044
6375.00	-8.9441
6380.00	-9.05486
6385.00	-9.13527
6390.00	-9.19915
6395.00	-9.27361
6400.00	-9.35835
6405.00	-9.41612
6410.00	-9.48353
6415.00	-9.55884
6420.00	-9.62739
6425.00	-9.72069
6430.00	-9.78616
6435.00	-9.87746
6440.00	-9.92957
6445.00	-9.99959
6450.00	-10.0742
6455.00	-10.1351
6460.00	-10.2239
6465.00	-10.273
6470.00	-10.3441
6475.00	-10.4012
6480.00	-10.4587
6485.00	-10.5044
6490.00	-10.5578
6495.00	-10.6513
6500.00	-10.7016
6505.00	-10.719
6510.00	-10.7818
6515.00	-10.8221
6520.00	-10.8838
6525.00	-10.9563
6530.00	-11.0346
6535.00	-11.0597
6540.00	-11.0999
6545.00	-11.1547
6550.00	-11.2163
6555.00	-11.3056
6560.00	-11.3228
6565.00	-11.373
6570.00	-11.4289
6575.00	-11.4539
6580.00	-11.5056
6585.00	-11.5645
6590.00	-11.5928
6595.00	-11.6738
6600.00	-11.7266
6605.00	-11.7549
6610.00	-11.7904
6615.00	-11.8038
6620.00	-11.8367
6625.00	-11.8579
6630.00	-11.8861
6635.00	-11.8754
6640.00	-11.7917
6645.00	-11.5591
6650.00	-11.201
6655.00	-10.6952
6660.00	-10.0566
6665.00	-9.35388
6670.00	-8.56649
6675.00	-7.78076
6680.00	-7.01425
6685.00	-6.22803
6690.00	-5.47264
6695.00	-4.71571
6700.00	-3.9597
6705.00	-3.22842
6710.00	-2.54714
6715.00	-1.89082
6720.00	-1.22306
6725.00	-0.568876
6730.00	0.0168024
6735.00	0.62485
6740.00	1.19676
6745.00	1.74231
6750.00	2.25489
6755.00	2.74782
6760.00	3.23462
6765.00	3.70049
6770.00	4.11823
6775.00	4.51115
6780.00	4.91335
6785.00	5.29614
6790.00	5.65529
6795.00	6.01245
6800.00	6.31693
6805.00	6.60947
6810.00	6.89125
6815.00	7.16181
6820.00	7.36985
6825.00	7.61028
6830.00	7.76423
6835.00	7.92591
6840.00	8.0799
6845.00	8.15991
6850.00	8.21958
6855.00	8.21162
6860.00	8.2299
6865.00	8.19393
6870.00	8.14382
6875.00	8.11569
6880.00	8.03949
6885.00	7.93238
6890.00	7.80591
6895.00	7.689
6900.00	7.55527
6905.00	7.37941
6910.00	7.20032
6915.00	7.00908
6920.00	6.79919
6925.00	6.56327
6930.00	6.33013
6935.00	6.0887
6940.00	5.83056
6945.00	5.54427
6950.00	5.27505
6955.00	5.00886
6960.00	4.76004
6965.00	4.51066
6970.00	4.30394
6975.00	4.07474
6980.00	3.85303
6985.00	3.61033
6990.00	3.3472
6995.00	3.10652
7000.00	2.86293
7005.00	2.59591
7010.00	2.34711
7015.00	2.09698
7020.00	1.84334
7025.00	1.53722
7030.00	1.29254
7035.00	1.07464
7040.00	0.87005
7045.00	0.63042
7050.00	0.43017
7055.00	0.219112
7060.00	-0.0186323
7065.00	-0.241081
7070.00	-0.465181
7075.00	-0.706183
7080.00	-0.926939
7085.00	-1.16647
7090.00	-1.39362
7095.00	-1.63428
7100.00	-1.83391
7105.00	-2.03825
7110.00	-2.22292
7115.00	-2.43615
7120.00	-2.61803
7125.00	-2.8141
7130.00	-3.00059
7135.00	-3.19309
7140.00	-3.36326
7145.00	-3.54879
7150.00	-3.72039
7155.00	-3.86018
7160.00	-4.00604
7165.00	-4.18664
7170.00	-4.333
7175.00	-4.46163
7180.00	-4.65449
7185.00	-4.80416
7190.00	-4.92191
7195.00	-5.0988
7200.00	-5.25107
7205.00	-5.41663
7210.00	-5.56409
7215.00	-5.68216
7220.00	-5.80306
7225.00	-5.92653
7230.00	-6.06308
7235.00	-6.20063
7240.00	-6.34214
7245.00	-6.44562
7250.00	-6.57574
7255.00	-6.70056
7260.00	-6.78284
7265.00	-6.89697
7270.00	-7.00277
7275.00	-7.11957
7280.00	-7.19232
7285.00	-7.31407
7290.00	-7.40283
7295.00	-7.50429
7300.00	-7.59099
7305.00	-7.68134
7310.00	-7.78117
7315.00	-7.9188
7320.00	-8.02956
7325.00	-8.13387
7330.00	-8.24086
7335.00	-8.33946
7340.00	-8.40507
7345.00	-8.50961
7350.00	-8.606
7355.00	-8.71356
7360.00	-8.81345
7365.00	-8.9049
7370.00	-8.97409
7375.00	-9.06181
7380.00	-9.1631
7385.00	-9.24425
7390.00	-9.29801
7395.00	-9.34485
7400.00	-9.44868
7405.00	-9.54289
7410.00	-9.61304
7415.00	-9.71625
7420.00	-9.76058
7425.00	-9.81898
7430.00	-9.92319
7435.00	-10.0362
7440.00	-10.1033
7445.00	-10.1675
7450.00	-10.2006
7455.00	-10.259
7460.00	-10.3377
7465.00	-10.3661
7470.00	-10.4195
7475.00	-10.4798
7480.00	-10.5557
7485.00	-10.5878
7490.00	-10.6344
7495.00	-10.6886
7500.00	-10.7336
7505.00	-10.7764
7510.00	-10.8011
7515.00	-10.8333
7520.00	-10.8684
7525.00	-10.9224
7530.00	-10.9741
7535.00	-11.0268
7540.00	-11.0919
7545.00	-11.1482
7550.00	-11.2174
7555.00	-11.2681
7560.00	-11.3468
7565.00	-11.3969
7570.00	-11.4497
7575.00	-11.4833
7580.00	-11.5452
7585.00	-11.5724
7590.00	-11.6292
7595.00	-11.6703
7600.00	-11.7158
7605.00	-11.7606
7610.00	-11.8194
7615.00	-11.8114
7620.00	-11.8043
7625.00	-11.8125
7630.00	-11.8091
7635.00	-11.8006
7640.00	-11.6858
7645.00	-11.48
7650.00	-11.1722
7655.00	-10.6485
7660.00	-10.0107
7665.00	-9.291
7670.00	-8.47752
7675.00	-7.68142
7680.00	-6.89555
7685.00	-6.10039
7690.00	-5.33387
7695.00	-4.54919
7700.00	-3.80983
7705.00	-3.09585
7710.00	-2.42012
7715.00	-1.72486
7720.00	-1.04902
7725.00	-0.399911
7730.00	0.253662
7735.00	0.817211
7740.00	1.36834
7745.00	1.91215
7750.00	2.45169
7755.00	2.93495
7760.00	3.40921
7765.00	3.84606
7770.00	4.24539
7775.00	4.6626
7780.00	5.02961
7785.00	5.35606
7790.00	5.74391
7795.00	6.05366
7800.00	6.37021
7805.00	6.70675
7810.00	7.0027
7815.00	7.28293
7820.00	7.5282
7825.00	7.72504
7830.00	7.94614
7835.00	8.13279
7840.00	8.26378
7845.00	8.37397
7850.00	8.42919
7855.00	8.44652
7860.00	8.42666
7865.00	8.37564
7870.00	8.33588
7875.00	8.24384
7880.00	8.11089
7885.00	7.99355
7890.00	7.83938
7895.00	7.69446
7900.00	7.5147
7905.00	7.3375
7910.00	7.131
7915.00	6.90892
7920.00	6.66742
7925.00	6.4493
7930.00	6.21291
7935.00	5.99708
7940.00	5.75658
7945.00	5.52471
7950.00	5.28597
7955.00	5.05954
7960.00	4.82338
7965.00	4.5746
7970.00	4.3191
7975.00	4.08375
7980.00	3.84804
7985.00	3.5727
7990.00	3.29868
7995.00	3.02662
8000.00	2.76173
8005.00	2.50251
8010.00	2.27539
8015.00	2.01856
8020.00	1.75426
8025.00	1.54569
8030.00	1.31712
8035.00	1.07364
8040.00	0.839089
8045.00	0.586368
8050.00	0.333481
8055.00	0.0920084
8060.00	-0.114525
8065.00	-0.348197
8070.00	-0.543856
8075.00	-0.721491
8080.00	-0.912967
8085.00	-1.13386
8090.00	-1.3712
8095.00	-1.58404
8100.00	-1.80103
8105.00	-2.02176
8110.00	-2.24508
8115.00	-2.44916
8120.00	-2.64747
8125.00	-2.85139
8130.00	-3.038
8135.00	-3.21674
8140.00	-3.38994
8145.00	-3.54967
8150.00	-3.70962
8155.00	-3.86591
8160.00	-4.05282
8165.00	-4.23337
8170.00	-4.41359
8175.00	-4.61434
8180.00	-4.76494
8185.00	-4.91822
8190.00	-5.08006
8195.00	-5.21955
8200.00	-5.3582
8205.00	-5.47605
8210.00	-5.6484
8215.00	-5.80814
8220.00	-5.93341
8225.00	-6.07621
8230.00	-6.19471
8235.00	-6.2952
8240.00	-6.40568
8245.00	-6.53671
8250.00	-6.65233
8255.00	-6.75793
8260.00	-6.86839
8265.00	-6.99015
8270.00	-7.0928
8275.00	-7.21062
8280.00	-7.33054
8285.00	-7.42767
8290.00	-7.5174
8295.00	-7.6182
8300.00	-7.71971
8305.00	-7.83651
8310.00	-7.94625
8315.00	-8.01342
8320.00	-8.14555
8325.00	-8.22748
8330.00	-8.30043
8335.00	-8.3792
8340.00	-8.46474
8345.00	-8.56562
8350.00	-8.65409
8355.00	-8.73912
8360.00	-8.81873
8365.00	-8.86648
8370.00	-8.95031
8375.00	-9.01805
8380.00	-9.10599
8385.00	-9.19285
8390.00	-9.28952
8395.00	-9.3665
8400.00	-9.4566
8405.00	-9.53537
8410.00	-9.60242
8415.00	-9.6697
8420.00	-9.76108
8425.00	-9.85951
8430.00	-9.88489
8435.00	-9.96632
8440.00	-10.0481
8445.00	-10.1186
8450.00	-10.162
8455.00	-10.2311
8460.00	-10.3142
8465.00	-10.358
8470.00	-10.4307
8475.00	-10.4868
8480.00	-10.5574
8485.00	-10.5962
8490.00	-10.6258
8495.00	-10.6655
8500.00	-10.7267
8505.00	-10.818
8510.00	-10.904
8515.00	-10.9853
8520.00	-11.0137
8525.00	-11.0747
8530.00	-11.1042
8535.00	-11.1601
8540.00	-11.2342
8545.00	-11.2786
8550.00	-11.3101
8555.00	-11.3199
8560.00	-11.3696
8565.00	-11.3727
8570.00	-11.4271
8575.00	-11.4677
8580.00	-11.5026
8585.00	-11.514
8590.00	-11.5273
8595.00	-11.6125
8600.00	-11.673
8605.00	-11.7167
8610.00	-11.719
8615.00	-11.7327
8620.00	-11.7519
8625.00	-11.7977
8630.00	-11.8235
8635.00	-11.7866
8640.00	-11.7048
8645.00	-11.5241
8650.00	-11.225
8655.00	-10.7623
8660.00	-10.1555
8665.00	-9.46296
8670.00	-8.66928
8675.00	-7.90719
8680.00	-7.11801
8685.00	-6.35379
8690.00	-5.60356
8695.00	-4.85512
8700.00	-4.07823
8705.00	-3.35745
8710.00	-2.65788
8715.00	-1.99742
8720.00	-1.35291
8725.00	-0.734307
8730.00	-0.129002
8735.00	0.482064
8740.00	1.07442
8745.00	1.63837
8750.00	2.1652
8755.00	2.69176
8760.00	3.16413
8765.00	3.62548
8770.00	4.08927
8775.00	4.54984
8780.00	4.94123
8785.00	5.34667
8790.00	5.71696
8795.00	6.09107
8800.00	6.41621
8805.00	6.72657
8810.00	7.01591
8815.00	7.28788
8820.00	7.49719
8825.00	7.66091
8830.00	7.8283
8835.00	7.97509
8840.00	8.13264
8845.00	8.23127
8850.00	8.29845
8855.00	8.30188
8860.00	8.28492
8865.00	8.24653
8870.00	8.18654
8875.00	8.12176
8880.00	8.00564
8885.00	7.85027
8890.00	7.69809
8895.00	7.52799
8900.00	7.34407
8905.00	7.14153
8910.00	6.94152
8915.00	6.73068
8920.00	6.51009
8925.00	6.29537
8930.00	6.06821
8935.00	5.85606
8940.00	5.62118
8945.00	5.38743
8950.00	5.14161
8955.00	4.89493
8960.00	4.62666
8965.00	4.37674
8970.00	4.13486
8975.00	3.87015
8980.00	3.58951
8985.00	3.31535
8990.00	3.08248
8995.00	2.81354
9000.00	2.54298
9005.00	2.28637
9010.00	2.03846
9015.00	1.80995
9020.00	1.57577
9025.00	1.33879
9030.00	1.10933
9035.00	0.884315
9040.00	0.694134
9045.00	0.472867
9050.00	0.225164
9055.00	-0.000852308
9060.00	-0.255142
9065.00	-0.457023
9070.00	-0.678028
9075.00	-0.853038
9080.00	-1.03675
9085.00	-1.22368
9090.00	-1.40733
9095.00	-1.63043
9100.00	-1.81426
9105.00	-2.0013
9110.00	-2.19583
9115.00	-2.39712
9120.00	-2.57366
9125.00	-2.73871
9130.00	-2.89188
9135.00	-3.07907
9140.00	-3.27837
9145.00	-3.47161
9150.00	-3.60005
9155.00	-3.78503
9160.00	-3.98542
9165.00	-4.17271
9170.00	-4.359
9175.00	-4.53437
9180.00	-4.68449
9185.00	-4.84736
9190.00	-4.99008
9195.00	-5.12392
9200.00	-5.26982
9205.00	-5.38032
9210.00	-5.5183
9215.00	-5.61551
9220.00	-5.73384
9225.00	-5.8357
9230.00	-5.96823
9235.00	-6.11526
9240.00	-6.24219
9245.00	-6.35258
9250.00	-6.4658
9255.00	-6.60778
9260.00	-6.7055
9265.00	-6.80501
9270.00	-6.91615
9275.00	-7.04162
9280.00	-7.16148
9285.00	-7.28631
9290.00	-7.40482
9295.00	-7.5084
9300.00	-7.59699
9305.00	-7.69369
9310.00	-7.82311
9315.00	-7.91184
9320.00	-8.00634
9325.00	-8.11143
9330.00	-8.196
9335.00	-8.31912
9340.00	-8.42223
9345.00	-8.50269
9350.00	-8.56586
9355.00	-8.652
9360.00	-8.73492
9365.00	-8.81572
9370.00	-8.89461
9375.00	-8.96021
9380.00	-9.02233
9385.00	-9.08595
9390.00	-9.17404
9395.00	-9.2302
9400.00	-9.3239
9405.00	-9.42211
9410.00	-9.50511
9415.00	-9.5798
9420.00	-9.66553
9425.00	-9.7396
9430.00	-9.8448
9435.00	-9.97109
9440.00	-10.057
9445.00	-10.142
9450.00	-10.2093
9455.00	-10.303
9460.00	-10.3719
9465.00	-10.4316
9470.00	-10.4745
9475.00	-10.5332
9480.00	-10.5899
9485.00	-10.6556
9490.00	-10.7208
9495.00	-10.7556
9500.00	-10.7777
9505.00	-10.8023
9510.00	-10.8444
9515.00	-10.8553
9520.00	-10.8929
9525.00	-10.9668
9530.00	-11.0047
9535.00	-11.0204
9540.00	-11.0477
9545.00	-11.0529
9550.00	-11.0969
9555.00	-11.1581
9560.00	-11.1908
9565.00	-11.248
9570.00	-11.2718
9575.00	-11.3055
9580.00	-11.3474
9585.00	-11.3889
9590.00	-11.4255
9595.00	-11.4832
9600.00	-11.5312
9605.00	-11.5798
9610.00	-11.6413
9615.00	-11.7136
9620.00	-11.7509
9625.00	-11.7598
9630.00	-11.8002
9635.00	-11.7479
9640.00	-11.7047
9645.00	-11.5324
9650.00	-11.2024
9655.00	-10.7721
9660.00	-10.1551
9665.00	-9.43248
9670.00	-8.68271
9675.00	-7.87919
9680.00	-7.10206
9685.00	-6.33635
9690.00	-5.53391
9695.00	-4.77393
9700.00	-4.036
9705.00	-3.30865
9710.00	-2.6232
9715.00	-1.92151
9720.00	-1.29384
9725.00	-0.654932
9730.00	-0.0460023
9735.00	0.53518
9740.00	1.09293
9745.00	1.65966
9750.00	2.16971
9755.00	2.68657
9760.00	3.18412
9765.00	3.65504
9770.00	4.09429
9775.00	4.50888
9780.00	4.91824
9785.00	5.28897
9790.00	5.65039
9795.00	6.01343
9800.00	6.31936
9805.00	6.59238
9810.00	6.88897
9815.00	7.14126
9820.00	7.35676
9825.00	7.50908
9830.00	7.68317
9835.00	7.81287
9840.00	7.94425
9845.00	8.02086
9850.00	8.05744
9855.00	8.09499
9860.00	8.07945
9865.00	8.03925
9870.00	7.95066
9875.00	7.86861
9880.00	7.79477
9885.00	7.6651
9890.00	7.47903
9895.00	7.35319
9900.00	7.18135
9905.00	7.02746
9910.00	6.85428
9915.00	6.6352
9920.00	6.44574
9925.00	6.23977
9930.00	6.02125
9935.00	5.80763
9940.00	5.56988
9945.00	5.36902
9950.00	5.11732
9955.00	4.86999
[truncated: 56 more rows]
