# Supplementary material for: Abnormal developmental trajectory and vulnerability to cardiac arrhythmias in tetralogy of Fallot with DiGeorge syndrome
Source: Commun Biol. 2023 Sep 22;6:969. doi: 10.1038/s42003-023-05344-6 (PMC10516936; doi:10.1038/s42003-023-05344-6)
Supplement: Supplementary file 6 — Supplementary Data 3 [file 42003_2023_5344_MOESM6_ESM.zip › Supplementary Data3_CAS Measurement/Batch46/TOF-DG1_A1_4940/1A-wave.csv]

1A : V(t) = D'(t) / BackgroundImage *100
D'(t) = WaveFiltered Value( Pixel-Filter=(5 x 5) Tcnst-Filter=10)
average	1.00
frm num	2048
position	[25][42]
background	449.84
total pixel	25
time	value1
0.00	0
5.00	0.0195625
10.00	0.0300551
15.00	0.0314956
20.00	0.0283461
25.00	0.0424064
30.00	-0.0178542
35.00	-0.0249608
40.00	-0.0233539
45.00	-0.057476
50.00	-0.0961886
55.00	-0.123916
60.00	-0.153317
65.00	-0.153991
70.00	-0.194612
75.00	-0.207162
80.00	-0.187335
85.00	-0.141036
90.00	-0.115373
95.00	-0.122509
100.00	-0.149383
105.00	-0.140669
110.00	-0.146165
115.00	-0.110207
120.00	-0.131198
125.00	-0.112743
130.00	-0.0961335
135.00	-0.0625116
140.00	-0.0518144
145.00	-0.0368517
150.00	-0.0242745
155.00	-0.00939818
160.00	-0.00312313
165.00	-0.038379
170.00	-0.0656633
175.00	-0.0484265
180.00	-0.0506975
185.00	-0.0847528
190.00	-0.09584
195.00	-0.105819
200.00	-0.083677
205.00	-0.0646388
210.00	-0.0937432
215.00	-0.103931
220.00	-0.0659729
225.00	-0.0451483
230.00	-0.0468579
235.00	-0.0572886
240.00	-0.0408893
245.00	-0.0163486
250.00	0.0137408
255.00	0.0799463
260.00	0.0897358
265.00	0.189245
270.00	0.294809
275.00	0.468067
280.00	0.623999
285.00	0.802574
290.00	1.06288
295.00	1.24025
300.00	1.43634
305.00	1.5977
310.00	1.75894
315.00	1.85158
320.00	1.94208
325.00	2.00307
330.00	2.1042
335.00	2.15432
340.00	2.2181
345.00	2.24082
350.00	2.2586
355.00	2.2506
360.00	2.28519
365.00	2.25229
370.00	2.20313
375.00	2.15976
380.00	2.06294
385.00	2.01315
390.00	1.91765
395.00	1.77924
400.00	1.66356
405.00	1.51676
410.00	1.39176
415.00	1.28549
420.00	1.17828
425.00	1.05956
430.00	1.0114
435.00	0.917378
440.00	0.846092
445.00	0.713465
450.00	0.646565
455.00	0.548118
460.00	0.479079
465.00	0.362703
470.00	0.35133
475.00	0.298413
480.00	0.25879
485.00	0.226687
490.00	0.196905
495.00	0.174546
500.00	0.151757
505.00	0.0894531
510.00	0.0573884
515.00	0.0418683
520.00	-0.0130032
525.00	-0.00725687
530.00	-0.010088
535.00	-0.0464258
540.00	-0.0328912
545.00	-0.0669487
550.00	-0.0513618
555.00	-0.0488932
560.00	-0.061788
565.00	-0.0760609
570.00	-0.0471139
575.00	-0.0112803
580.00	0.000518181
585.00	-0.0119825
590.00	-0.0125627
595.00	-0.0904457
600.00	-0.124083
605.00	-0.157913
610.00	-0.153682
615.00	-0.148095
620.00	-0.132396
625.00	-0.100483
630.00	-0.113554
635.00	-0.113758
640.00	-0.113942
645.00	-0.110551
650.00	-0.120837
655.00	-0.138097
660.00	-0.141182
665.00	-0.163521
670.00	-0.14628
675.00	-0.16722
680.00	-0.136271
685.00	-0.173328
690.00	-0.172001
695.00	-0.181477
700.00	-0.188227
705.00	-0.199638
710.00	-0.146773
715.00	-0.181002
720.00	-0.152231
725.00	-0.158349
730.00	-0.191421
735.00	-0.1705
740.00	-0.172123
745.00	-0.180698
750.00	-0.214202
755.00	-0.197228
760.00	-0.184619
765.00	-0.210617
770.00	-0.193112
775.00	-0.201366
780.00	-0.175895
785.00	-0.190316
790.00	-0.185512
795.00	-0.164293
800.00	-0.202995
805.00	-0.215596
810.00	-0.216266
815.00	-0.257773
820.00	-0.23911
825.00	-0.216088
830.00	-0.210485
835.00	-0.244567
840.00	-0.206772
845.00	-0.210104
850.00	-0.20421
855.00	-0.203351
860.00	-0.194576
865.00	-0.20624
870.00	-0.214071
875.00	-0.194442
880.00	-0.191004
885.00	-0.22081
890.00	-0.233408
895.00	-0.246524
900.00	-0.21298
905.00	-0.207687
910.00	-0.224265
915.00	-0.22318
920.00	-0.192859
925.00	-0.19936
930.00	-0.164307
935.00	-0.164772
940.00	-0.15363
945.00	-0.115147
950.00	-0.145425
955.00	-0.117545
960.00	-0.0844493
965.00	-0.0946777
970.00	-0.077207
975.00	-0.0961625
980.00	-0.072319
985.00	-0.0624194
990.00	-0.07574
995.00	-0.112626
1000.00	-0.136043
1005.00	-0.13222
1010.00	-0.159012
1015.00	-0.169787
1020.00	-0.188376
1025.00	-0.198883
1030.00	-0.173659
1035.00	-0.139398
1040.00	-0.137907
1045.00	-0.139233
1050.00	-0.129756
1055.00	-0.154127
1060.00	-0.171615
1065.00	-0.204249
1070.00	-0.239844
1075.00	-0.213192
1080.00	-0.202543
1085.00	-0.19207
1090.00	-0.217323
1095.00	-0.200037
1100.00	-0.204931
1105.00	-0.184438
1110.00	-0.188224
1115.00	-0.180961
1120.00	-0.155752
1125.00	-0.15885
1130.00	-0.151857
1135.00	-0.144674
1140.00	-0.131096
1145.00	-0.112651
1150.00	-0.136954
1155.00	-0.12148
1160.00	-0.142233
1165.00	-0.12712
1170.00	-0.106405
1175.00	-0.104657
1180.00	-0.0852992
1185.00	-0.0829937
1190.00	-0.0435722
1195.00	-0.00631437
1200.00	-0.0110182
1205.00	0.00964617
1210.00	0.049585
1215.00	0.0410697
1220.00	0.00672973
1225.00	0.00961357
1230.00	0.0139874
1235.00	0.031262
1240.00	-0.0118784
1245.00	0.0604458
1250.00	0.119313
1255.00	0.175851
1260.00	0.256078
1265.00	0.303385
1270.00	0.385087
1275.00	0.519084
1280.00	0.680585
1285.00	0.856168
1290.00	1.0133
1295.00	1.22586
1300.00	1.38071
1305.00	1.51918
1310.00	1.65803
1315.00	1.8408
1320.00	1.93148
1325.00	1.98376
1330.00	2.02013
1335.00	2.05465
1340.00	2.1195
1345.00	2.11118
1350.00	2.09746
1355.00	2.11891
1360.00	2.11331
1365.00	2.08605
1370.00	2.04461
1375.00	1.97442
1380.00	1.90769
1385.00	1.78095
1390.00	1.66599
1395.00	1.5563
1400.00	1.40422
1405.00	1.27536
1410.00	1.15672
1415.00	1.03037
1420.00	0.928226
1425.00	0.809617
1430.00	0.719763
1435.00	0.631781
1440.00	0.553486
1445.00	0.490135
1450.00	0.425116
1455.00	0.381715
1460.00	0.305308
1465.00	0.28189
1470.00	0.27771
1475.00	0.245493
1480.00	0.201381
1485.00	0.167905
1490.00	0.113768
1495.00	0.0739364
1500.00	0.0612076
1505.00	0.0461947
1510.00	0.0309048
1515.00	-0.000640246
1520.00	0.00209139
1525.00	-0.0256831
1530.00	-0.0151119
1535.00	-0.00826552
1540.00	-0.00477135
1545.00	-0.0540897
1550.00	-0.0869166
1555.00	-0.091563
1560.00	-0.0868527
1565.00	-0.0826135
1570.00	-0.127704
1575.00	-0.126494
1580.00	-0.110287
1585.00	-0.110818
1590.00	-0.113964
1595.00	-0.124798
1600.00	-0.0972013
1605.00	-0.0928164
1610.00	-0.13333
1615.00	-0.112884
1620.00	-0.0544674
1625.00	-0.0321257
1630.00	-0.0342484
1635.00	-0.0210423
1640.00	-0.0580631
1645.00	-0.0478107
1650.00	-0.0474757
1655.00	-0.0622906
1660.00	-0.0222718
1665.00	-0.0404963
1670.00	-0.0542308
1675.00	-0.0790407
1680.00	-0.0613554
1685.00	-0.0525522
1690.00	-0.042851
1695.00	-0.0741341
1700.00	-0.0773911
1705.00	-0.069652
1710.00	-0.0760249
1715.00	-0.0728684
1720.00	-0.097593
1725.00	-0.0833876
1730.00	-0.0786057
1735.00	-0.105424
1740.00	-0.0993277
1745.00	-0.0867274
1750.00	-0.115401
1755.00	-0.11631
1760.00	-0.116239
1765.00	-0.0814954
1770.00	-0.0751243
1775.00	-0.0765039
1780.00	-0.0635183
1785.00	-0.0402716
1790.00	-0.0558069
1795.00	-0.0475586
1800.00	-0.0508056
1805.00	-0.0403898
1810.00	-0.0790327
1815.00	-0.0826891
1820.00	-0.0975395
1825.00	-0.0824503
1830.00	-0.0822081
1835.00	-0.106888
1840.00	-0.137103
1845.00	-0.110943
1850.00	-0.0669485
1855.00	-0.0700349
1860.00	-0.0461365
1865.00	-0.0468581
1870.00	-0.023499
1875.00	-0.0300411
1880.00	-0.0394859
1885.00	-0.0577674
1890.00	-0.0902265
1895.00	-0.0749794
1900.00	-0.0585894
1905.00	-0.033168
1910.00	-0.0262943
1915.00	0.0412471
1920.00	0.0557957
1925.00	0.0448809
1930.00	0.0483956
1935.00	0.0533373
1940.00	0.115583
1945.00	0.140482
1950.00	0.170894
1955.00	0.144024
1960.00	0.144738
1965.00	0.127596
1970.00	0.0979418
1975.00	0.10771
1980.00	0.0969391
1985.00	0.0827992
1990.00	0.0780761
1995.00	0.0800497
2000.00	0.0871613
2005.00	0.116681
2010.00	0.0783367
2015.00	0.0713922
2020.00	0.0891508
2025.00	0.0784573
2030.00	0.0626087
2035.00	0.0519018
2040.00	0.0147002
2045.00	-0.013446
2050.00	0.00657195
2055.00	-0.000309684
2060.00	-0.014506
2065.00	0.00472871
2070.00	-0.0135283
2075.00	0.0225036
2080.00	0.0344805
2085.00	0.0381461
2090.00	0.0343315
2095.00	0.0220063
2100.00	0.0242517
2105.00	0.000485577
2110.00	0.0102183
2115.00	-0.031707
2120.00	-0.0561017
2125.00	-0.0469347
2130.00	-0.0706958
2135.00	-0.097416
2140.00	-0.094788
2145.00	-0.0995365
2150.00	-0.120705
2155.00	-0.172657
2160.00	-0.174954
2165.00	-0.183246
2170.00	-0.189819
2175.00	-0.169059
2180.00	-0.150374
2185.00	-0.186911
2190.00	-0.148657
2195.00	-0.105337
2200.00	-0.0868003
2205.00	-0.0745635
2210.00	-0.0679963
2215.00	-0.0478586
2220.00	-0.00661533
2225.00	0.00738428
2230.00	0.00219983
2235.00	0.0419941
2240.00	0.0600248
2245.00	0.0860337
2250.00	0.0863224
2255.00	0.112369
2260.00	0.189164
2265.00	0.288511
2270.00	0.373479
2275.00	0.503301
2280.00	0.678829
2285.00	0.854589
2290.00	1.06701
2295.00	1.22707
2300.00	1.38891
2305.00	1.54435
2310.00	1.69936
2315.00	1.79263
2320.00	1.91302
2325.00	1.99115
2330.00	2.04724
2335.00	2.0906
2340.00	2.09851
2345.00	2.11807
2350.00	2.13212
2355.00	2.10475
2360.00	2.06145
2365.00	2.01358
2370.00	1.96339
2375.00	1.90043
2380.00	1.82954
2385.00	1.73729
2390.00	1.67204
2395.00	1.57242
2400.00	1.47653
2405.00	1.38312
2410.00	1.24214
2415.00	1.11881
2420.00	0.992705
2425.00	0.903216
2430.00	0.812895
2435.00	0.727159
2440.00	0.634881
2445.00	0.56339
2450.00	0.536394
2455.00	0.413397
2460.00	0.385395
2465.00	0.302396
2470.00	0.230363
2475.00	0.229557
2480.00	0.16303
2485.00	0.112048
2490.00	0.0955083
2495.00	0.0815114
2500.00	0.059133
2505.00	0.0852311
2510.00	0.0393613
2515.00	0.0372036
2520.00	0.0183668
2525.00	0.0263113
2530.00	0.022791
2535.00	-0.0275052
2540.00	0.00458911
2545.00	-0.0172107
2550.00	-0.034163
2555.00	-0.0414171
2560.00	-0.0434999
2565.00	-0.0320362
2570.00	-0.0341678
2575.00	-0.0698761
2580.00	-0.0851186
2585.00	-0.0837204
2590.00	-0.108249
2595.00	-0.149887
2600.00	-0.157129
2605.00	-0.160978
2610.00	-0.168
2615.00	-0.152089
2620.00	-0.175116
2625.00	-0.17361
2630.00	-0.154471
2635.00	-0.144359
2640.00	-0.18861
2645.00	-0.219545
2650.00	-0.224267
2655.00	-0.194726
2660.00	-0.199262
2665.00	-0.194452
2670.00	-0.237252
2675.00	-0.236646
2680.00	-0.287674
2685.00	-0.291808
2690.00	-0.293749
2695.00	-0.277712
2700.00	-0.289066
2705.00	-0.294838
2710.00	-0.297366
2715.00	-0.313868
2720.00	-0.350061
2725.00	-0.332839
2730.00	-0.303112
2735.00	-0.337713
2740.00	-0.351069
2745.00	-0.325743
2750.00	-0.293169
2755.00	-0.330543
2760.00	-0.299267
2765.00	-0.294238
2770.00	-0.295047
2775.00	-0.309113
2780.00	-0.302211
2785.00	-0.264876
2790.00	-0.250837
2795.00	-0.262211
2800.00	-0.259998
2805.00	-0.241112
2810.00	-0.261461
2815.00	-0.251321
2820.00	-0.273317
2825.00	-0.266437
2830.00	-0.254909
2835.00	-0.230308
2840.00	-0.186825
2845.00	-0.18237
2850.00	-0.154352
2855.00	-0.154033
2860.00	-0.124402
2865.00	-0.116408
2870.00	-0.042523
2875.00	-0.056944
2880.00	-0.0210166
2885.00	-0.0340315
2890.00	-0.0475232
2895.00	-0.0134271
2900.00	-0.044985
2905.00	-0.0289268
2910.00	-0.00825004
2915.00	0.0130267
2920.00	0.0143916
2925.00	0.00672803
2930.00	-0.0117289
2935.00	-0.010556
2940.00	-0.00772198
2945.00	0.0072775
2950.00	0.0225554
2955.00	0.029192
2960.00	0.0182699
2965.00	0.034227
2970.00	0.0476992
2975.00	0.024256
2980.00	0.0538418
2985.00	0.0493468
2990.00	0.0061763
2995.00	-0.036234
3000.00	-0.0806277
3005.00	-0.0752325
3010.00	-0.0259166
3015.00	-0.0393306
3020.00	-0.037176
3025.00	-0.0192311
3030.00	-0.0546546
3035.00	-0.0438539
3040.00	-0.054585
3045.00	-0.0366776
3050.00	-0.0667997
3055.00	-0.0370004
3060.00	-0.0644225
3065.00	-0.078432
3070.00	-0.08037
3075.00	-0.0910063
3080.00	-0.0934654
3085.00	-0.0903433
3090.00	-0.0982038
3095.00	-0.0892727
3100.00	-0.0705641
3105.00	-0.0848486
3110.00	-0.0968155
3115.00	-0.0951368
3120.00	-0.0545009
3125.00	-0.0526077
3130.00	-0.034898
3135.00	-0.0154025
3140.00	0.00392184
3145.00	-0.0151437
3150.00	-0.0536435
3155.00	-0.0536144
3160.00	-0.0633695
3165.00	-0.0659246
3170.00	-0.0940111
3175.00	-0.112175
3180.00	-0.108071
3185.00	-0.119494
3190.00	-0.0906501
3195.00	-0.094034
3200.00	-0.0659572
3205.00	-0.0486911
3210.00	-0.0384867
3215.00	-0.0479761
3220.00	0.00572778
3225.00	-0.000180233
3230.00	0.00606223
3235.00	0.0303538
3240.00	0.0557729
3245.00	0.105326
3250.00	0.0939045
3255.00	0.145869
3260.00	0.147288
3265.00	0.270386
3270.00	0.345606
3275.00	0.454207
3280.00	0.605301
3285.00	0.790192
3290.00	1.01706
3295.00	1.19812
3300.00	1.33618
3305.00	1.49066
3310.00	1.63948
3315.00	1.75919
3320.00	1.88026
3325.00	1.94744
3330.00	2.02124
3335.00	2.08854
3340.00	2.12511
3345.00	2.16869
3350.00	2.21325
3355.00	2.18844
3360.00	2.19367
3365.00	2.18416
3370.00	2.16403
3375.00	2.1477
3380.00	2.08232
3385.00	1.9968
3390.00	1.91005
3395.00	1.76439
3400.00	1.64753
3405.00	1.56369
3410.00	1.45801
3415.00	1.32999
3420.00	1.23523
3425.00	1.11082
3430.00	1.00596
3435.00	0.927593
3440.00	0.840169
3445.00	0.751706
3450.00	0.657862
3455.00	0.590298
3460.00	0.5286
3465.00	0.459734
3470.00	0.411093
3475.00	0.349532
3480.00	0.307465
3485.00	0.258046
3490.00	0.267809
3495.00	0.224133
3500.00	0.164373
3505.00	0.141712
3510.00	0.123094
3515.00	0.0841088
3520.00	0.0694735
3525.00	0.0598585
3530.00	0.0440914
3535.00	0.0387931
3540.00	0.00823761
3545.00	-0.0245975
3550.00	-0.0301406
3555.00	0.00844164
3560.00	-0.0350844
3565.00	-0.0600305
3570.00	-0.0682547
3575.00	-0.0694321
3580.00	-0.0402588
3585.00	-0.0566846
3590.00	-0.0341212
3595.00	-0.0609421
3600.00	-0.0441774
3605.00	-0.0548762
3610.00	-0.0316044
3615.00	-0.0408929
3620.00	-0.0376928
3625.00	0.00786913
3630.00	0.00441461
3635.00	-0.0191462
3640.00	-0.049243
3645.00	-0.0638812
3650.00	-0.0219249
3655.00	-0.0606358
3660.00	-0.0848052
3665.00	-0.0834383
3670.00	-0.0421939
3675.00	-0.0753211
3680.00	-0.0917976
3685.00	-0.119075
3690.00	-0.136511
3695.00	-0.152204
3700.00	-0.150322
3705.00	-0.176193
3710.00	-0.193253
3715.00	-0.203271
3720.00	-0.17672
3725.00	-0.168829
3730.00	-0.191071
3735.00	-0.208421
3740.00	-0.1529
3745.00	-0.15984
3750.00	-0.165197
3755.00	-0.172686
3760.00	-0.144747
3765.00	-0.145389
3770.00	-0.204654
3775.00	-0.209086
3780.00	-0.218411
3785.00	-0.243697
3790.00	-0.217549
3795.00	-0.242033
3800.00	-0.229389
3805.00	-0.220678
3810.00	-0.203945
3815.00	-0.197778
3820.00	-0.202009
3825.00	-0.203149
3830.00	-0.210399
3835.00	-0.207143
3840.00	-0.208659
3845.00	-0.230475
3850.00	-0.240328
3855.00	-0.23319
3860.00	-0.237437
3865.00	-0.262599
3870.00	-0.243453
3875.00	-0.218218
3880.00	-0.209735
3885.00	-0.226108
3890.00	-0.250625
3895.00	-0.220227
3900.00	-0.210653
3905.00	-0.179807
3910.00	-0.204508
3915.00	-0.179611
3920.00	-0.162539
3925.00	-0.156956
3930.00	-0.119919
3935.00	-0.115041
3940.00	-0.13377
3945.00	-0.140845
3950.00	-0.118757
3955.00	-0.130001
3960.00	-0.155237
3965.00	-0.201957
3970.00	-0.208438
3975.00	-0.190262
3980.00	-0.173014
3985.00	-0.14771
3990.00	-0.165839
3995.00	-0.164372
4000.00	-0.172832
4005.00	-0.193785
4010.00	-0.173517
4015.00	-0.154387
4020.00	-0.141616
4025.00	-0.153241
4030.00	-0.118355
4035.00	-0.115411
4040.00	-0.10387
4045.00	-0.0534689
4050.00	-0.0543464
4055.00	-0.0551362
4060.00	-0.0691851
4065.00	-0.0773831
4070.00	-0.0883181
4075.00	-0.0830431
4080.00	-0.0934121
4085.00	-0.0858493
4090.00	-0.0737075
4095.00	-0.0156521
4100.00	-0.0283142
4105.00	-0.0237043
4110.00	-0.0551237
4115.00	-0.0558358
4120.00	-0.0546982
4125.00	-0.0483392
4130.00	-0.0701814
4135.00	-0.0693877
4140.00	-0.0695626
4145.00	-0.0412654
4150.00	-0.063815
4155.00	-0.0574335
4160.00	-0.0170112
4165.00	-0.000193551
4170.00	0.0647378
4175.00	0.0458151
4180.00	0.0447904
4185.00	0.0483142
4190.00	0.0968351
4195.00	0.107603
4200.00	0.113738
4205.00	0.0925829
4210.00	0.0797677
4215.00	0.0655665
4220.00	0.0430042
4225.00	0.0618231
4230.00	0.0716465
4235.00	0.103607
4240.00	0.114587
4245.00	0.164484
4250.00	0.196052
4255.00	0.183561
4260.00	0.208776
4265.00	0.267927
4270.00	0.375404
4275.00	0.528153
4280.00	0.66385
4285.00	0.841996
4290.00	0.96676
4295.00	1.12617
4300.00	1.32211
4305.00	1.48601
4310.00	1.65574
4315.00	1.79872
4320.00	1.90251
4325.00	2.01636
4330.00	2.09927
4335.00	2.13743
4340.00	2.15933
4345.00	2.15769
4350.00	2.16245
4355.00	2.17917
4360.00	2.12043
4365.00	2.08356
4370.00	2.04682
4375.00	1.9684
4380.00	1.87738
4385.00	1.79279
4390.00	1.7051
4395.00	1.56215
4400.00	1.46285
4405.00	1.34324
4410.00	1.24448
4415.00	1.14137
4420.00	1.03791
4425.00	0.944788
4430.00	0.87165
4435.00	0.804047
4440.00	0.710304
4445.00	0.613487
4450.00	0.548581
4455.00	0.501726
4460.00	0.446218
4465.00	0.43094
4470.00	0.386957
4475.00	0.319807
4480.00	0.333175
4485.00	0.365659
4490.00	0.329093
4495.00	0.329974
4500.00	0.261408
4505.00	0.253051
4510.00	0.217965
4515.00	0.184609
4520.00	0.193713
4525.00	0.148555
4530.00	0.127475
4535.00	0.0791593
4540.00	0.0676866
4545.00	0.0493583
4550.00	0.0177463
4555.00	-0.0142613
4560.00	-0.0519602
4565.00	-0.0343153
4570.00	-0.0451111
4575.00	-0.070833
4580.00	-0.127772
4585.00	-0.111438
4590.00	-0.108297
4595.00	-0.11703
4600.00	-0.0848754
4605.00	-0.0657174
4610.00	-0.0440292
4615.00	-0.00316884
4620.00	0.00781851
4625.00	0.00970427
4630.00	0.0158475
4635.00	-0.00796739
4640.00	-0.00894907
4645.00	-0.0258383
4650.00	-0.0312573
4655.00	-0.0281316
4660.00	-0.0715571
4665.00	-0.0724042
4670.00	-0.0687206
4675.00	-0.0582917
4680.00	-0.0577978
4685.00	-0.0635777
4690.00	-0.0687796
4695.00	-0.0707937
4700.00	-0.0566007
4705.00	-0.087398
4710.00	-0.0590957
4715.00	-0.0362912
4720.00	-0.0620059
4725.00	-0.0469132
4730.00	-0.0324406
4735.00	-0.0220829
4740.00	-0.0243207
4745.00	0.00034153
4750.00	0.0145347
4755.00	-0.0198194
4760.00	0.0088387
4765.00	0.0132901
4770.00	0.0137395
4775.00	0.0132547
4780.00	0.0199321
4785.00	0.0037116
4790.00	-0.00999764
4795.00	0.00967544
4800.00	0.0149323
4805.00	0.00721466
4810.00	0.0207205
4815.00	0.0284297
4820.00	0.0433708
4825.00	0.0256957
4830.00	0.0462454
4835.00	0.0629618
4840.00	0.0940123
4845.00	0.0890571
4850.00	0.0783729
4855.00	0.0696464
4860.00	0.068017
4865.00	0.0745534
4870.00	0.0751009
4875.00	0.0978238
4880.00	0.0844846
4885.00	0.0804822
4890.00	0.0742123
4895.00	0.0845752
4900.00	0.099237
4905.00	0.0875349
4910.00	0.112571
4915.00	0.0897544
4920.00	0.0905602
4925.00	0.0912855
4930.00	0.0892706
4935.00	0.0767867
4940.00	0.0877813
4945.00	0.0843384
4950.00	0.0794614
4955.00	0.0990806
4960.00	0.06961
4965.00	0.0982172
4970.00	0.0768358
4975.00	0.0424761
4980.00	0.0604586
4985.00	0.064194
4990.00	0.0373229
4995.00	0.0193633
5000.00	0.021873
5005.00	0.0179073
5010.00	0.0339007
5015.00	0.0651896
5020.00	0.0897928
5025.00	0.0790351
5030.00	0.108478
5035.00	0.0807355
5040.00	0.102895
5045.00	0.0961623
5050.00	0.0714295
5055.00	0.0509485
5060.00	0.073419
5065.00	0.0847504
5070.00	0.109176
5075.00	0.117821
5080.00	0.129158
5085.00	0.138472
5090.00	0.123736
5095.00	0.160269
5100.00	0.142463
5105.00	0.115768
5110.00	0.106859
5115.00	0.0935055
5120.00	0.0823765
5125.00	0.0928122
5130.00	0.0817525
5135.00	0.1376
5140.00	0.146959
5145.00	0.115369
5150.00	0.0869368
5155.00	0.090692
5160.00	0.0585034
5165.00	0.0793293
5170.00	0.10074
5175.00	0.0826632
5180.00	0.0566128
5185.00	0.0589544
5190.00	0.0539481
5195.00	0.0610022
5200.00	0.0904702
5205.00	0.0725311
5210.00	0.0964002
5215.00	0.0983198
5220.00	0.114275
5225.00	0.120631
5230.00	0.12902
5235.00	0.133013
5240.00	0.101927
5245.00	0.129081
5250.00	0.133068
5255.00	0.130432
5260.00	0.167184
5265.00	0.215378
5270.00	0.30588
5275.00	0.413119
5280.00	0.546091
5285.00	0.713783
5290.00	0.91628
5295.00	1.07985
5300.00	1.24485
5305.00	1.3898
5310.00	1.52203
5315.00	1.6188
5320.00	1.71123
5325.00	1.80331
5330.00	1.86307
5335.00	1.89817
5340.00	1.93599
5345.00	1.93446
5350.00	1.95798
5355.00	1.99338
5360.00	1.97099
5365.00	1.92595
5370.00	1.89785
5375.00	1.83434
5380.00	1.80207
5385.00	1.72412
5390.00	1.6513
5395.00	1.57776
5400.00	1.46444
5405.00	1.35357
5410.00	1.268
5415.00	1.18211
5420.00	1.05412
5425.00	0.960263
5430.00	0.880243
5435.00	0.754872
5440.00	0.642927
5445.00	0.579524
5450.00	0.517125
5455.00	0.461856
5460.00	0.423673
5465.00	0.369746
5470.00	0.34522
5475.00	0.343599
5480.00	0.328801
5485.00	0.284362
5490.00	0.269264
5495.00	0.260121
5500.00	0.234109
5505.00	0.19736
5510.00	0.18207
5515.00	0.174534
5520.00	0.130404
5525.00	0.128034
5530.00	0.109006
5535.00	0.113222
5540.00	0.107235
5545.00	0.0796167
5550.00	0.0725443
5555.00	0.0688467
5560.00	0.0281722
5565.00	0.00757087
5570.00	-0.018084
5575.00	-0.0127187
5580.00	-0.0212281
5585.00	-0.0626764
5590.00	-0.0386246
5595.00	-0.0712196
5600.00	-0.0898846
5605.00	-0.0906774
5610.00	-0.109175
5615.00	-0.122266
5620.00	-0.113596
5625.00	-0.0986798
5630.00	-0.119045
5635.00	-0.146265
5640.00	-0.164539
5645.00	-0.170316
5650.00	-0.156841
5655.00	-0.160719
5660.00	-0.182883
5665.00	-0.15837
5670.00	-0.128306
5675.00	-0.112808
5680.00	-0.129092
5685.00	-0.14197
5690.00	-0.142
5695.00	-0.198048
5700.00	-0.212922
5705.00	-0.180959
5710.00	-0.197542
5715.00	-0.160004
5720.00	-0.193799
5725.00	-0.222436
5730.00	-0.245542
5735.00	-0.221877
5740.00	-0.24415
5745.00	-0.226848
5750.00	-0.247734
5755.00	-0.277203
5760.00	-0.279715
5765.00	-0.321991
5770.00	-0.334252
5775.00	-0.305273
5780.00	-0.320984
5785.00	-0.320897
5790.00	-0.334157
5795.00	-0.310523
5800.00	-0.303479
5805.00	-0.290026
5810.00	-0.3206
5815.00	-0.275202
5820.00	-0.253906
5825.00	-0.250746
5830.00	-0.237231
5835.00	-0.241962
5840.00	-0.245331
5845.00	-0.227912
5850.00	-0.241578
5855.00	-0.252099
5860.00	-0.276685
5865.00	-0.239235
5870.00	-0.253547
5875.00	-0.25398
5880.00	-0.294383
5885.00	-0.30318
5890.00	-0.266638
5895.00	-0.245309
5900.00	-0.301696
5905.00	-0.294646
5910.00	-0.282965
5915.00	-0.274231
5920.00	-0.272595
5925.00	-0.313804
5930.00	-0.303765
5935.00	-0.309846
5940.00	-0.283307
5945.00	-0.298548
5950.00	-0.301593
5955.00	-0.327454
5960.00	-0.299155
5965.00	-0.297694
5970.00	-0.279484
5975.00	-0.237308
5980.00	-0.202018
5985.00	-0.179148
5990.00	-0.190577
5995.00	-0.184858
6000.00	-0.174375
6005.00	-0.188059
6010.00	-0.180813
6015.00	-0.18674
6020.00	-0.199189
6025.00	-0.189051
6030.00	-0.152362
6035.00	-0.181586
6040.00	-0.180322
6045.00	-0.17385
6050.00	-0.180473
6055.00	-0.183767
6060.00	-0.184063
6065.00	-0.211896
6070.00	-0.228942
6075.00	-0.199823
6080.00	-0.194957
6085.00	-0.167459
6090.00	-0.18806
6095.00	-0.181703
6100.00	-0.1662
6105.00	-0.150469
6110.00	-0.152317
6115.00	-0.171764
6120.00	-0.143917
6125.00	-0.154423
6130.00	-0.148762
6135.00	-0.161451
6140.00	-0.178207
6145.00	-0.195954
6150.00	-0.193254
6155.00	-0.190823
6160.00	-0.193971
6165.00	-0.205696
6170.00	-0.182459
6175.00	-0.162435
6180.00	-0.132853
6185.00	-0.123125
6190.00	-0.123261
6195.00	-0.158063
6200.00	-0.122694
6205.00	-0.0944189
6210.00	-0.0618577
6215.00	-0.0538935
6220.00	-0.056507
6225.00	-0.0330722
6230.00	0.000468003
6235.00	0.00664564
6240.00	0.0291004
6245.00	0.0582018
6250.00	0.0506032
6255.00	0.0731082
6260.00	0.0773571
6265.00	0.164766
6270.00	0.254105
6275.00	0.355851
6280.00	0.5399
6285.00	0.704654
6290.00	0.876052
6295.00	1.00097
6300.00	1.17475
6305.00	1.29825
6310.00	1.45386
6315.00	1.59124
6320.00	1.6722
6325.00	1.73439
6330.00	1.79215
6335.00	1.88859
6340.00	1.90958
6345.00	1.95248
6350.00	1.96531
6355.00	1.94217
6360.00	1.8929
6365.00	1.87611
6370.00	1.83878
6375.00	1.80251
6380.00	1.74852
6385.00	1.68749
6390.00	1.61922
6395.00	1.52132
6400.00	1.4012
6405.00	1.30554
6410.00	1.18921
6415.00	1.08452
6420.00	0.983181
6425.00	0.865301
6430.00	0.736978
6435.00	0.664169
6440.00	0.606644
6445.00	0.532642
6450.00	0.44381
6455.00	0.400318
6460.00	0.361175
6465.00	0.292157
6470.00	0.249603
6475.00	0.208637
6480.00	0.177992
6485.00	0.183312
6490.00	0.167649
6495.00	0.115316
6500.00	0.0406505
6505.00	0.00813089
6510.00	-0.0229152
6515.00	0.000717265
6520.00	0.0282109
6525.00	0.0209438
6530.00	0.0268523
6535.00	-0.0122904
6540.00	-0.0412943
6545.00	-0.054949
6550.00	-0.0592354
6555.00	-0.0737635
6560.00	-0.100177
6565.00	-0.0963837
6570.00	-0.124092
6575.00	-0.102791
6580.00	-0.121855
6585.00	-0.12034
6590.00	-0.110974
6595.00	-0.113215
6600.00	-0.122345
6605.00	-0.159906
6610.00	-0.142137
6615.00	-0.135037
6620.00	-0.130425
6625.00	-0.149394
6630.00	-0.17269
6635.00	-0.178541
6640.00	-0.127786
6645.00	-0.102559
6650.00	-0.0923027
6655.00	-0.104413
6660.00	-0.138432
6665.00	-0.14593
6670.00	-0.129559
6675.00	-0.145057
6680.00	-0.122549
6685.00	-0.195658
6690.00	-0.191208
6695.00	-0.179201
6700.00	-0.179065
6705.00	-0.165605
6710.00	-0.196172
6715.00	-0.213901
6720.00	-0.218298
6725.00	-0.214253
6730.00	-0.222171
6735.00	-0.208846
6740.00	-0.20041
6745.00	-0.175034
6750.00	-0.168201
6755.00	-0.162051
6760.00	-0.16452
6765.00	-0.173855
6770.00	-0.180478
6775.00	-0.160651
6780.00	-0.179265
6785.00	-0.18268
6790.00	-0.185753
6795.00	-0.190297
6800.00	-0.19083
6805.00	-0.193088
6810.00	-0.202233
6815.00	-0.210465
6820.00	-0.214316
6825.00	-0.224006
6830.00	-0.21939
6835.00	-0.248136
6840.00	-0.22599
6845.00	-0.205169
6850.00	-0.255789
6855.00	-0.280894
6860.00	-0.279481
6865.00	-0.292436
6870.00	-0.25519
6875.00	-0.260793
6880.00	-0.253387
6885.00	-0.259171
6890.00	-0.276825
6895.00	-0.298938
6900.00	-0.282382
6905.00	-0.247919
6910.00	-0.240022
6915.00	-0.276486
6920.00	-0.27907
6925.00	-0.281396
6930.00	-0.256813
6935.00	-0.257808
6940.00	-0.267596
6945.00	-0.269291
6950.00	-0.279708
6955.00	-0.294419
6960.00	-0.271202
6965.00	-0.295655
6970.00	-0.283874
6975.00	-0.303504
6980.00	-0.309611
6985.00	-0.304437
6990.00	-0.291777
6995.00	-0.285719
7000.00	-0.26515
7005.00	-0.248416
7010.00	-0.229799
7015.00	-0.249501
7020.00	-0.260119
7025.00	-0.291016
7030.00	-0.334829
7035.00	-0.36448
7040.00	-0.396501
7045.00	-0.39064
7050.00	-0.404929
7055.00	-0.381331
7060.00	-0.368095
7065.00	-0.346402
7070.00	-0.324211
7075.00	-0.337139
7080.00	-0.346996
7085.00	-0.352311
7090.00	-0.338421
7095.00	-0.321474
7100.00	-0.328451
7105.00	-0.337399
7110.00	-0.330335
7115.00	-0.314196
7120.00	-0.31301
7125.00	-0.27993
7130.00	-0.30529
7135.00	-0.306772
7140.00	-0.301882
7145.00	-0.299259
7150.00	-0.335134
7155.00	-0.32474
7160.00	-0.302937
7165.00	-0.284203
7170.00	-0.310913
7175.00	-0.27093
7180.00	-0.282073
7185.00	-0.278763
7190.00	-0.284677
7195.00	-0.303337
7200.00	-0.308571
7205.00	-0.300833
7210.00	-0.289423
7215.00	-0.252478
7220.00	-0.225452
7225.00	-0.178898
7230.00	-0.152116
7235.00	-0.134237
7240.00	-0.088802
7245.00	-0.0603593
7250.00	-0.0676614
7255.00	-0.00665377
7260.00	0.0135741
7265.00	0.0255548
7270.00	0.126147
7275.00	0.230018
7280.00	0.40442
7285.00	0.566717
7290.00	0.767915
7295.00	0.949882
7300.00	1.12788
7305.00	1.28185
7310.00	1.46934
7315.00	1.55893
7320.00	1.69025
7325.00	1.75775
7330.00	1.84429
7335.00	1.90706
7340.00	1.95022
7345.00	1.99528
7350.00	1.98604
7355.00	1.97328
7360.00	1.95735
7365.00	1.91189
7370.00	1.84252
7375.00	1.83611
7380.00	1.76454
7385.00	1.70102
7390.00	1.59494
7395.00	1.50836
7400.00	1.42332
7405.00	1.31923
7410.00	1.20153
7415.00	1.09383
7420.00	0.97822
7425.00	0.90085
7430.00	0.828549
7435.00	0.688785
7440.00	0.596787
7445.00	0.540665
7450.00	0.466147
7455.00	0.415086
7460.00	0.318447
7465.00	0.251034
7470.00	0.193919
7475.00	0.163857
7480.00	0.123463
7485.00	0.0782157
7490.00	0.0508316
7495.00	0.0119587
7500.00	0.00631679
7505.00	-0.016545
7510.00	-0.0664644
7515.00	-0.0811589
7520.00	-0.0926055
7525.00	-0.113578
7530.00	-0.138678
7535.00	-0.134591
7540.00	-0.159368
7545.00	-0.158547
7550.00	-0.204048
7555.00	-0.202316
7560.00	-0.211429
7565.00	-0.195621
7570.00	-0.205403
7575.00	-0.234658
7580.00	-0.231644
7585.00	-0.212925
7590.00	-0.202303
7595.00	-0.192743
7600.00	-0.224154
7605.00	-0.250645
7610.00	-0.224691
7615.00	-0.20489
7620.00	-0.208409
7625.00	-0.203574
7630.00	-0.185884
7635.00	-0.21798
7640.00	-0.230861
7645.00	-0.226449
7650.00	-0.250042
7655.00	-0.233041
7660.00	-0.242637
7665.00	-0.234379
7670.00	-0.221612
7675.00	-0.253692
7680.00	-0.246107
7685.00	-0.247283
7690.00	-0.236782
7695.00	-0.245115
7700.00	-0.21349
7705.00	-0.230377
7710.00	-0.210007
7715.00	-0.20768
7720.00	-0.239375
7725.00	-0.235
7730.00	-0.205275
7735.00	-0.222984
7740.00	-0.222915
7745.00	-0.233524
7750.00	-0.229735
7755.00	-0.233437
7760.00	-0.246551
7765.00	-0.247683
7770.00	-0.235363
7775.00	-0.20827
7780.00	-0.199003
7785.00	-0.188884
7790.00	-0.156657
7795.00	-0.173003
7800.00	-0.132583
7805.00	-0.138888
7810.00	-0.166791
7815.00	-0.188348
7820.00	-0.197968
7825.00	-0.23508
7830.00	-0.203569
7835.00	-0.202775
7840.00	-0.210952
7845.00	-0.23076
7850.00	-0.21213
7855.00	-0.198031
7860.00	-0.198679
7865.00	-0.208155
7870.00	-0.239803
7875.00	-0.19626
7880.00	-0.240657
7885.00	-0.267276
7890.00	-0.253886
7895.00	-0.304969
7900.00	-0.293146
7905.00	-0.301178
7910.00	-0.361759
7915.00	-0.382492
7920.00	-0.355803
7925.00	-0.352234
7930.00	-0.349911
7935.00	-0.313141
7940.00	-0.320063
7945.00	-0.309398
7950.00	-0.279347
7955.00	-0.262972
7960.00	-0.276689
7965.00	-0.270361
7970.00	-0.278004
7975.00	-0.286661
7980.00	-0.264219
7985.00	-0.26803
7990.00	-0.279463
7995.00	-0.277304
8000.00	-0.259355
8005.00	-0.292107
8010.00	-0.279791
8015.00	-0.322059
8020.00	-0.320086
8025.00	-0.274739
8030.00	-0.26505
8035.00	-0.231431
8040.00	-0.210955
8045.00	-0.273445
8050.00	-0.270998
8055.00	-0.292805
8060.00	-0.291979
8065.00	-0.294792
8070.00	-0.26887
8075.00	-0.293557
8080.00	-0.303326
8085.00	-0.304116
8090.00	-0.302159
8095.00	-0.29773
8100.00	-0.313306
8105.00	-0.340663
8110.00	-0.374177
8115.00	-0.361657
8120.00	-0.347721
8125.00	-0.357409
8130.00	-0.319001
8135.00	-0.280876
8140.00	-0.269683
8145.00	-0.283619
8150.00	-0.26326
8155.00	-0.237823
8160.00	-0.245163
8165.00	-0.245544
8170.00	-0.266339
8175.00	-0.297504
8180.00	-0.289983
8185.00	-0.252093
8190.00	-0.248225
8195.00	-0.252746
8200.00	-0.223914
8205.00	-0.223753
8210.00	-0.224497
8215.00	-0.226056
8220.00	-0.207896
8225.00	-0.187996
8230.00	-0.182534
8235.00	-0.160724
8240.00	-0.125089
8245.00	-0.0992422
8250.00	-0.089318
8255.00	-0.0554885
8260.00	-0.0410476
8265.00	0.00307143
8270.00	0.0747899
8275.00	0.175794
8280.00	0.291595
8285.00	0.477623
8290.00	0.676171
8295.00	0.83708
8300.00	1.01658
8305.00	1.15678
8310.00	1.31498
8315.00	1.45825
8320.00	1.61742
8325.00	1.74823
8330.00	1.8704
8335.00	1.92878
8340.00	1.95731
8345.00	2.00256
8350.00	2.0166
8355.00	2.01323
8360.00	2.00931
8365.00	1.95688
8370.00	1.91502
8375.00	1.84801
8380.00	1.78236
8385.00	1.69038
8390.00	1.58892
8395.00	1.5145
8400.00	1.39329
8405.00	1.26107
8410.00	1.15097
8415.00	1.05188
8420.00	0.98048
8425.00	0.892213
8430.00	0.805659
8435.00	0.662849
8440.00	0.597453
8445.00	0.516367
8450.00	0.4425
8455.00	0.426705
8460.00	0.369807
8465.00	0.312374
8470.00	0.271356
8475.00	0.250445
8480.00	0.204948
8485.00	0.161334
8490.00	0.14609
8495.00	0.119032
8500.00	0.137362
8505.00	0.108509
8510.00	0.134116
8515.00	0.112701
8520.00	0.0987635
8525.00	0.134237
8530.00	0.135929
8535.00	0.113444
8540.00	0.0789807
8545.00	0.0541877
8550.00	0.0549934
8555.00	0.070835
8560.00	0.0993197
8565.00	0.0884985
8570.00	0.0814271
8575.00	0.108853
8580.00	0.10597
8585.00	0.108711
8590.00	0.0916157
8595.00	0.110909
8600.00	0.106931
8605.00	0.11669
8610.00	0.0765664
8615.00	0.0813587
8620.00	0.10968
8625.00	0.0818173
8630.00	0.054073
8635.00	0.0593362
8640.00	0.0329509
8645.00	-0.00946926
8650.00	0.00125892
8655.00	-0.0477733
8660.00	-0.0252118
8665.00	-0.0164662
8670.00	-0.0139304
8675.00	-0.0276538
8680.00	-0.0346697
8685.00	-0.0329811
8690.00	-0.0154557
8695.00	-0.0210238
8700.00	-0.0340379
8705.00	-0.0101824
8710.00	0.0184012
8715.00	0.0387912
8720.00	0.0358013
8725.00	0.0331104
8730.00	0.0698136
8735.00	0.0468265
8740.00	0.0545927
8745.00	0.068696
8750.00	0.0858349
8755.00	0.0594673
8760.00	0.0428501
8765.00	0.0278946
8770.00	0.0553382
8775.00	0.0631424
8780.00	0.0497145
8785.00	0.0500783
8790.00	0.029954
8795.00	0.0100637
8800.00	-0.0229541
8805.00	-0.0322183
8810.00	-0.0574511
8815.00	-0.0686009
8820.00	-0.0777465
8825.00	-0.0450741
8830.00	-0.0103337
8835.00	-0.0066327
8840.00	0.0278204
8845.00	0.0579389
8850.00	0.0610371
8855.00	0.0442629
8860.00	0.0531747
8865.00	0.0905391
8870.00	0.10994
8875.00	0.0962781
8880.00	0.111548
8885.00	0.0932796
8890.00	0.107071
8895.00	0.0830258
8900.00	0.043601
8905.00	0.0330165
8910.00	0.00926313
8915.00	-0.00944729
8920.00	-0.0360679
8925.00	-0.0137878
8930.00	-0.0444204
8935.00	-0.0230835
8940.00	-0.0385592
8945.00	-0.0231436
8950.00	-0.0234969
8955.00	-0.0860592
8960.00	-0.1148
8965.00	-0.0997631
8970.00	-0.0986788
8975.00	-0.110152
8980.00	-0.109807
8985.00	-0.125503
8990.00	-0.112952
8995.00	-0.114995
9000.00	-0.0981604
9005.00	-0.095458
9010.00	-0.105475
9015.00	-0.101152
9020.00	-0.0990394
9025.00	-0.101584
9030.00	-0.126105
9035.00	-0.133946
9040.00	-0.0974322
9045.00	-0.135706
9050.00	-0.144366
9055.00	-0.133486
9060.00	-0.11658
9065.00	-0.113814
9070.00	-0.137112
9075.00	-0.120733
9080.00	-0.12022
9085.00	-0.132206
9090.00	-0.158111
9095.00	-0.156527
9100.00	-0.144431
9105.00	-0.145104
9110.00	-0.119923
9115.00	-0.0937038
9120.00	-0.0852226
9125.00	-0.0980413
9130.00	-0.108689
9135.00	-0.144948
9140.00	-0.115337
9145.00	-0.0993569
9150.00	-0.0680803
9155.00	-0.0381529
9160.00	-0.0103291
9165.00	0.0369425
9170.00	0.0501432
9175.00	0.00600381
9180.00	0.0205199
9185.00	0.031806
9190.00	-0.00427519
9195.00	-0.00118005
9200.00	-0.000172842
9205.00	0.0407479
9210.00	0.0660169
9215.00	0.097651
9220.00	0.0825507
9225.00	0.108085
9230.00	0.130177
9235.00	0.143836
9240.00	0.171245
9245.00	0.18791
9250.00	0.199352
9255.00	0.222988
9260.00	0.26649
9265.00	0.363441
9270.00	0.4916
9275.00	0.593605
9280.00	0.735205
9285.00	0.848417
9290.00	1.06591
9295.00	1.22074
9300.00	1.37788
9305.00	1.5442
9310.00	1.68322
9315.00	1.81722
9320.00	1.91916
9325.00	2.03046
9330.00	2.09595
9335.00	2.13445
9340.00	2.1931
9345.00	2.19965
9350.00	2.21088
9355.00	2.17652
9360.00	2.1376
9365.00	2.10702
9370.00	2.06704
9375.00	2.0533
9380.00	1.99824
9385.00	1.92824
9390.00	1.87502
9395.00	1.75332
9400.00	1.67491
9405.00	1.56166
9410.00	1.47752
9415.00	1.36889
9420.00	1.24712
9425.00	1.19977
9430.00	1.1367
9435.00	1.07194
9440.00	0.981639
9445.00	0.887032
9450.00	0.80811
9455.00	0.725521
9460.00	0.616511
9465.00	0.563752
9470.00	0.520715
9475.00	0.479314
9480.00	0.466062
9485.00	0.452356
9490.00	0.434686
9495.00	0.398331
9500.00	0.393177
9505.00	0.351191
9510.00	0.342748
9515.00	0.325368
9520.00	0.267045
9525.00	0.278576
9530.00	0.257832
9535.00	0.265839
9540.00	0.215246
9545.00	0.218619
9550.00	0.210985
9555.00	0.221008
9560.00	0.236254
9565.00	0.199291
9570.00	0.176694
9575.00	0.168806
9580.00	0.140366
9585.00	0.13611
9590.00	0.126056
9595.00	0.0974448
9600.00	0.0965923
9605.00	0.120723
9610.00	0.0837529
9615.00	0.081602
9620.00	0.069885
9625.00	0.0833482
9630.00	0.107914
9635.00	0.12202
9640.00	0.0938126
9645.00	0.0648688
9650.00	0.0734984
9655.00	0.0777083
9660.00	0.0743834
9665.00	0.018928
9670.00	-0.0131978
9675.00	-0.016324
9680.00	0.0128738
9685.00	0.0373733
9690.00	0.0416388
9695.00	0.0490346
9700.00	0.043242
9705.00	0.0682615
9710.00	0.0436513
9715.00	0.0197236
9720.00	-0.0124817
9725.00	-0.017458
9730.00	-0.0121554
9735.00	-0.00115856
9740.00	0.00962775
9745.00	0.000662132
9750.00	-0.00118249
9755.00	-0.0099563
9760.00	-0.0463073
9765.00	-0.052347
9770.00	-0.0444447
9775.00	-0.0400002
9780.00	0.00312483
9785.00	0.0108152
9790.00	0.0132905
9795.00	0.00218018
9800.00	-0.0220464
9805.00	-0.0242878
9810.00	-0.00407488
9815.00	-0.00188898
9820.00	0.011638
9825.00	0.0415964
9830.00	0.0338799
9835.00	0.0260459
9840.00	0.078572
9845.00	0.0813853
9850.00	0.0794712
9855.00	0.0661888
9860.00	0.05957
9865.00	0.0607266
9870.00	0.0920006
9875.00	0.0943602
9880.00	0.103597
9885.00	0.14659
9890.00	0.0821355
9895.00	0.0543595
9900.00	0.0507019
9905.00	0.0660834
9910.00	0.0576967
9915.00	0.0421458
9920.00	0.0139226
9925.00	0.0125304
9930.00	0.013945
9935.00	-0.000787618
9940.00	0.0179645
9945.00	0.0126112
9950.00	0.0131285
9955.00	0.0251537
[truncated: 56 more rows]
