# Supplementary material for: Abnormal developmental trajectory and vulnerability to cardiac arrhythmias in tetralogy of Fallot with DiGeorge syndrome
Source: Commun Biol. 2023 Sep 22;6:969. doi: 10.1038/s42003-023-05344-6 (PMC10516936; doi:10.1038/s42003-023-05344-6)
Supplement: Supplementary file 6 — Supplementary Data 3 [file 42003_2023_5344_MOESM6_ESM.zip › Supplementary Data3_CAS Measurement/Batch46/TOF-DG1_A1_4940/1B-wave.csv]

1B : V(t) = D'(t) / BackgroundImage *100
D'(t) = WaveFiltered Value( Pixel-Filter=(5 x 5) Tcnst-Filter=10)
average	1.00
frm num	2048
position	[31][44]
background	241.84
total pixel	25
time	value1
0.00	0
5.00	-0.251406
10.00	-0.403242
15.00	-0.660635
20.00	-0.769894
25.00	-0.998892
30.00	-1.09087
35.00	-1.21168
40.00	-1.3535
45.00	-1.56714
50.00	-1.76769
55.00	-1.86383
60.00	-2.07605
65.00	-2.19759
70.00	-2.29209
75.00	-2.45157
80.00	-2.54713
85.00	-2.62487
90.00	-2.62206
95.00	-2.63772
100.00	-2.74444
105.00	-2.85538
110.00	-2.87914
115.00	-2.93525
120.00	-2.98245
125.00	-3.02658
130.00	-3.03818
135.00	-3.09327
140.00	-3.20241
145.00	-3.26258
150.00	-3.31178
155.00	-3.3726
160.00	-3.4571
165.00	-3.4885
170.00	-3.51345
175.00	-3.53756
180.00	-3.51626
185.00	-3.53182
190.00	-3.57559
195.00	-3.52898
200.00	-3.54492
205.00	-3.55761
210.00	-3.52107
215.00	-3.4518
220.00	-3.47711
225.00	-3.40396
230.00	-3.27858
235.00	-3.01688
240.00	-2.64573
245.00	-2.07186
250.00	-1.47764
255.00	-0.744365
260.00	0.137217
265.00	1.05634
270.00	1.95964
275.00	2.87681
280.00	3.76842
285.00	4.60395
290.00	5.39562
295.00	6.18587
300.00	6.90039
305.00	7.63113
310.00	8.3748
315.00	9.03583
320.00	9.68203
325.00	10.3215
330.00	10.94
335.00	11.4719
340.00	11.9473
345.00	12.4065
350.00	12.8364
355.00	13.1307
360.00	13.4584
365.00	13.6805
370.00	13.9251
375.00	14.0873
380.00	14.2945
385.00	14.3669
390.00	14.437
395.00	14.4686
400.00	14.426
405.00	14.424
410.00	14.3776
415.00	14.3441
420.00	14.2163
425.00	14.1013
430.00	14.0045
435.00	13.8147
440.00	13.6341
445.00	13.4698
450.00	13.2723
455.00	13.0533
460.00	12.8346
465.00	12.5998
470.00	12.443
475.00	12.201
480.00	12.008
485.00	11.8162
490.00	11.5757
495.00	11.389
500.00	11.1515
505.00	10.9725
510.00	10.7403
515.00	10.4784
520.00	10.3105
525.00	10.1643
530.00	9.93848
535.00	9.77162
540.00	9.55364
545.00	9.35249
550.00	9.16981
555.00	8.93923
560.00	8.75321
565.00	8.52791
570.00	8.34498
575.00	8.21508
580.00	7.98239
585.00	7.7862
590.00	7.55175
595.00	7.35727
600.00	7.05158
605.00	6.84427
610.00	6.6577
615.00	6.52782
620.00	6.27861
625.00	6.09567
630.00	5.90621
635.00	5.74067
640.00	5.55694
645.00	5.37339
650.00	5.26444
655.00	5.04729
660.00	4.95109
665.00	4.79505
670.00	4.60996
675.00	4.43675
680.00	4.33876
685.00	4.1596
690.00	4.00166
695.00	3.79832
700.00	3.61697
705.00	3.44713
710.00	3.28766
715.00	3.10776
720.00	2.97396
725.00	2.83865
730.00	2.69207
735.00	2.53037
740.00	2.43777
745.00	2.36435
750.00	2.19904
755.00	2.07341
760.00	1.99177
765.00	1.87199
770.00	1.72614
775.00	1.61141
780.00	1.49824
785.00	1.43608
790.00	1.32555
795.00	1.22607
800.00	1.05715
805.00	0.953093
810.00	0.722157
815.00	0.663173
820.00	0.534004
825.00	0.430984
830.00	0.412695
835.00	0.36481
840.00	0.191048
845.00	0.143825
850.00	0.0566675
855.00	-0.0432765
860.00	-0.116686
865.00	-0.217489
870.00	-0.341291
875.00	-0.424595
880.00	-0.48799
885.00	-0.531814
890.00	-0.596066
895.00	-0.67374
900.00	-0.738685
905.00	-0.881489
910.00	-1.00009
915.00	-1.08533
920.00	-1.08926
925.00	-1.09446
930.00	-1.09914
935.00	-1.19763
940.00	-1.18703
945.00	-1.22711
950.00	-1.28965
955.00	-1.38231
960.00	-1.43098
965.00	-1.50952
970.00	-1.54712
975.00	-1.59585
980.00	-1.6579
985.00	-1.6972
990.00	-1.77724
995.00	-1.80791
1000.00	-1.85868
1005.00	-1.87294
1010.00	-2.00487
1015.00	-2.06406
1020.00	-2.12725
1025.00	-2.14774
1030.00	-2.12317
1035.00	-2.17219
1040.00	-2.18322
1045.00	-2.25104
1050.00	-2.26576
1055.00	-2.33525
1060.00	-2.39282
1065.00	-2.4281
1070.00	-2.46482
1075.00	-2.49951
1080.00	-2.5142
1085.00	-2.53238
1090.00	-2.67114
1095.00	-2.7679
1100.00	-2.81364
1105.00	-2.86472
1110.00	-2.9322
1115.00	-2.9549
1120.00	-2.91908
1125.00	-2.94143
1130.00	-3.0277
1135.00	-3.06069
1140.00	-3.10858
1145.00	-3.16656
1150.00	-3.2022
1155.00	-3.21278
1160.00	-3.26034
1165.00	-3.24195
1170.00	-3.23532
1175.00	-3.28393
1180.00	-3.3343
1185.00	-3.31678
1190.00	-3.24313
1195.00	-3.22976
1200.00	-3.2012
1205.00	-3.13414
1210.00	-3.07213
1215.00	-3.04279
1220.00	-3.02134
1225.00	-2.93092
1230.00	-2.76849
1235.00	-2.50156
1240.00	-2.17698
1245.00	-1.7178
1250.00	-1.1838
1255.00	-0.48652
1260.00	0.29981
1265.00	1.22583
1270.00	2.13038
1275.00	3.07347
1280.00	3.98346
1285.00	4.85372
1290.00	5.71635
1295.00	6.52579
1300.00	7.26091
1305.00	7.97875
1310.00	8.6463
1315.00	9.33477
1320.00	9.99077
1325.00	10.606
1330.00	11.1249
1335.00	11.5937
1340.00	12.0387
1345.00	12.4871
1350.00	12.808
1355.00	13.1647
1360.00	13.4857
1365.00	13.7481
1370.00	13.8552
1375.00	13.9963
1380.00	14.1085
1385.00	14.1812
1390.00	14.1707
1395.00	14.1562
1400.00	14.158
1405.00	14.1465
1410.00	14.1162
1415.00	14.0013
1420.00	13.9574
1425.00	13.8799
1430.00	13.7159
1435.00	13.5881
1440.00	13.4317
1445.00	13.3423
1450.00	13.1344
1455.00	12.9655
1460.00	12.7705
1465.00	12.5636
1470.00	12.3625
1475.00	12.1583
1480.00	12.0027
1485.00	11.8808
1490.00	11.5727
1495.00	11.3416
1500.00	11.094
1505.00	10.8811
1510.00	10.6233
1515.00	10.3912
1520.00	10.1278
1525.00	9.91888
1530.00	9.71264
1535.00	9.55514
1540.00	9.35384
1545.00	9.16606
1550.00	8.97721
1555.00	8.80889
1560.00	8.5681
1565.00	8.32657
1570.00	8.11581
1575.00	7.86328
1580.00	7.60457
1585.00	7.40647
1590.00	7.23976
1595.00	7.04009
1600.00	6.85544
1605.00	6.65782
1610.00	6.43034
1615.00	6.25208
1620.00	6.08668
1625.00	5.92293
1630.00	5.7276
1635.00	5.49887
1640.00	5.42698
1645.00	5.26635
1650.00	5.11187
1655.00	4.93148
1660.00	4.80717
1665.00	4.77799
1670.00	4.60618
1675.00	4.4532
1680.00	4.29402
1685.00	4.03663
1690.00	3.90919
1695.00	3.7614
1700.00	3.55562
1705.00	3.39192
1710.00	3.16686
1715.00	2.9858
1720.00	2.78646
1725.00	2.6484
1730.00	2.51919
1735.00	2.39628
1740.00	2.29062
1745.00	2.12772
1750.00	2.00592
1755.00	1.92772
1760.00	1.93839
1765.00	1.8289
1770.00	1.68902
1775.00	1.67724
1780.00	1.51448
1785.00	1.36303
1790.00	1.28297
1795.00	1.16625
1800.00	1.0612
1805.00	0.920346
1810.00	0.833273
1815.00	0.711904
1820.00	0.660562
1825.00	0.611045
1830.00	0.571443
1835.00	0.446485
1840.00	0.41176
1845.00	0.357352
1850.00	0.28523
1855.00	0.172353
1860.00	0.108806
1865.00	-0.0410092
1870.00	-0.185767
1875.00	-0.230042
1880.00	-0.283121
1885.00	-0.35074
1890.00	-0.482719
1895.00	-0.59323
1900.00	-0.747271
1905.00	-0.776745
1910.00	-0.864469
1915.00	-0.913649
1920.00	-1.00257
1925.00	-1.02801
1930.00	-1.11873
1935.00	-1.13752
1940.00	-1.16601
1945.00	-1.2297
1950.00	-1.31017
1955.00	-1.40575
1960.00	-1.45373
1965.00	-1.48533
1970.00	-1.57828
1975.00	-1.6884
1980.00	-1.82058
1985.00	-1.82046
1990.00	-1.8402
1995.00	-1.79346
2000.00	-1.89695
2005.00	-1.96197
2010.00	-2.07341
2015.00	-2.10921
2020.00	-2.17119
2025.00	-2.17075
2030.00	-2.31755
2035.00	-2.33389
2040.00	-2.3883
2045.00	-2.44388
2050.00	-2.44759
2055.00	-2.47739
2060.00	-2.6018
2065.00	-2.65257
2070.00	-2.70653
2075.00	-2.82126
2080.00	-2.89308
2085.00	-2.99246
2090.00	-2.93966
2095.00	-3.01122
2100.00	-3.13848
2105.00	-3.21994
2110.00	-3.25686
2115.00	-3.31821
2120.00	-3.35522
2125.00	-3.40839
2130.00	-3.4827
2135.00	-3.53635
2140.00	-3.47051
2145.00	-3.51049
2150.00	-3.48693
2155.00	-3.49054
2160.00	-3.47559
2165.00	-3.48364
2170.00	-3.52892
2175.00	-3.53991
2180.00	-3.57626
2185.00	-3.57755
2190.00	-3.57374
2195.00	-3.57363
2200.00	-3.56857
2205.00	-3.56235
2210.00	-3.51376
2215.00	-3.50641
2220.00	-3.49649
2225.00	-3.41644
2230.00	-3.25839
2235.00	-2.99375
2240.00	-2.60506
2245.00	-2.13284
2250.00	-1.50937
2255.00	-0.762998
2260.00	0.00962991
2265.00	0.900166
2270.00	1.84554
2275.00	2.72947
2280.00	3.68047
2285.00	4.5496
2290.00	5.36325
2295.00	6.09388
2300.00	6.87715
2305.00	7.70118
2310.00	8.44446
2315.00	9.12995
2320.00	9.82297
2325.00	10.4665
2330.00	11.0805
2335.00	11.6132
2340.00	12.1191
2345.00	12.6058
2350.00	13.0025
2355.00	13.3679
2360.00	13.652
2365.00	13.9242
2370.00	14.0832
2375.00	14.2131
2380.00	14.2357
2385.00	14.2412
2390.00	14.2627
2395.00	14.2489
2400.00	14.2415
2405.00	14.1819
2410.00	14.1481
2415.00	14.0399
2420.00	13.9508
2425.00	13.8277
2430.00	13.6854
2435.00	13.564
2440.00	13.3835
2445.00	13.198
2450.00	13.0046
2455.00	12.8156
2460.00	12.6339
2465.00	12.4754
2470.00	12.303
2475.00	12.0915
2480.00	11.8963
2485.00	11.6875
2490.00	11.4995
2495.00	11.3171
2500.00	11.0604
2505.00	10.8028
2510.00	10.5777
2515.00	10.375
2520.00	10.0785
2525.00	9.8381
2530.00	9.59197
2535.00	9.34564
2540.00	9.20499
2545.00	9.02713
2550.00	8.78601
2555.00	8.62193
2560.00	8.43126
2565.00	8.22492
2570.00	7.96809
2575.00	7.73363
2580.00	7.52593
2585.00	7.33404
2590.00	7.10841
2595.00	6.86896
2600.00	6.66172
2605.00	6.45204
2610.00	6.30304
2615.00	6.11435
2620.00	5.88829
2625.00	5.72123
2630.00	5.52456
2635.00	5.29794
2640.00	5.08571
2645.00	4.9559
2650.00	4.76134
2655.00	4.54488
2660.00	4.49066
2665.00	4.33931
2670.00	4.1849
2675.00	4.03932
2680.00	3.96949
2685.00	3.87357
2690.00	3.7492
2695.00	3.6323
2700.00	3.42123
2705.00	3.30074
2710.00	3.17246
2715.00	3.00903
2720.00	2.84872
2725.00	2.69782
2730.00	2.57359
2735.00	2.39231
2740.00	2.18947
2745.00	2.01187
2750.00	1.92316
2755.00	1.78377
2760.00	1.61366
2765.00	1.47049
2770.00	1.35486
2775.00	1.15983
2780.00	1.07528
2785.00	0.999175
2790.00	0.8546
2795.00	0.747638
2800.00	0.616639
2805.00	0.579785
2810.00	0.457301
2815.00	0.439688
2820.00	0.283248
2825.00	0.175532
2830.00	0.144747
2835.00	0.0707289
2840.00	0.000804528
2845.00	-0.0323557
2850.00	-0.139937
2855.00	-0.188795
2860.00	-0.237729
2865.00	-0.346275
2870.00	-0.442312
2875.00	-0.494012
2880.00	-0.52731
2885.00	-0.544047
2890.00	-0.602113
2895.00	-0.665951
2900.00	-0.705211
2905.00	-0.781895
2910.00	-0.824446
2915.00	-0.942134
2920.00	-1.01001
2925.00	-1.17365
2930.00	-1.2283
2935.00	-1.28079
2940.00	-1.40743
2945.00	-1.53132
2950.00	-1.63456
2955.00	-1.66958
2960.00	-1.76726
2965.00	-1.84855
2970.00	-1.88368
2975.00	-1.87229
2980.00	-2.0539
2985.00	-2.11976
2990.00	-2.1195
2995.00	-2.19038
3000.00	-2.27733
3005.00	-2.33243
3010.00	-2.39359
3015.00	-2.44368
3020.00	-2.47884
3025.00	-2.5419
3030.00	-2.57385
3035.00	-2.62576
3040.00	-2.69233
3045.00	-2.76382
3050.00	-2.87447
3055.00	-2.87647
3060.00	-2.94443
3065.00	-2.97086
3070.00	-3.02938
3075.00	-3.04566
3080.00	-3.06693
3085.00	-3.14562
3090.00	-3.16185
3095.00	-3.16489
3100.00	-3.13619
3105.00	-3.12029
3110.00	-3.11259
3115.00	-3.15694
3120.00	-3.14393
3125.00	-3.13221
3130.00	-3.21926
3135.00	-3.23309
3140.00	-3.36297
3145.00	-3.44513
3150.00	-3.55051
3155.00	-3.60068
3160.00	-3.66238
3165.00	-3.64017
3170.00	-3.64003
3175.00	-3.65975
3180.00	-3.70397
3185.00	-3.65279
3190.00	-3.65635
3195.00	-3.73564
3200.00	-3.7276
3205.00	-3.67572
3210.00	-3.61248
3215.00	-3.55722
3220.00	-3.52072
3225.00	-3.44651
3230.00	-3.35658
3235.00	-3.01926
3240.00	-2.56517
3245.00	-2.03409
3250.00	-1.45523
3255.00	-0.686152
3260.00	0.0920233
3265.00	0.939586
3270.00	1.85952
3275.00	2.83467
3280.00	3.7553
3285.00	4.63515
3290.00	5.42039
3295.00	6.17673
3300.00	6.99472
3305.00	7.69287
3310.00	8.46344
3315.00	9.12222
3320.00	9.74325
3325.00	10.3981
3330.00	10.9643
3335.00	11.4557
3340.00	11.9079
3345.00	12.3446
3350.00	12.7459
3355.00	13.1237
3360.00	13.4405
3365.00	13.7256
3370.00	13.8847
3375.00	14.1039
3380.00	14.1308
3385.00	14.1997
3390.00	14.2997
3395.00	14.312
3400.00	14.3529
3405.00	14.254
3410.00	14.2742
3415.00	14.208
3420.00	14.0575
3425.00	13.9054
3430.00	13.7388
3435.00	13.5757
3440.00	13.4272
3445.00	13.2621
3450.00	13.0556
3455.00	12.8434
3460.00	12.6573
3465.00	12.4881
3470.00	12.2499
3475.00	12.105
3480.00	11.8869
3485.00	11.6889
3490.00	11.4595
3495.00	11.2315
3500.00	11.0842
3505.00	10.8392
3510.00	10.5773
3515.00	10.282
3520.00	10.0709
3525.00	9.82134
3530.00	9.5653
3535.00	9.31006
3540.00	9.05388
3545.00	8.83986
3550.00	8.64559
3555.00	8.40624
3560.00	8.2239
3565.00	8.01514
3570.00	7.74455
3575.00	7.53411
3580.00	7.37282
3585.00	7.13174
3590.00	6.94784
3595.00	6.7509
3600.00	6.61667
3605.00	6.40323
3610.00	6.25414
3615.00	6.11169
3620.00	5.90244
3625.00	5.71577
3630.00	5.51965
3635.00	5.34975
3640.00	5.12738
3645.00	4.90244
3650.00	4.75291
3655.00	4.55549
3660.00	4.3927
3665.00	4.1701
3670.00	3.96149
3675.00	3.82502
3680.00	3.78985
3685.00	3.63747
3690.00	3.41431
3695.00	3.27301
3700.00	3.1078
3705.00	3.00211
3710.00	2.88384
3715.00	2.79063
3720.00	2.71335
3725.00	2.54125
3730.00	2.40125
3735.00	2.24548
3740.00	2.11521
3745.00	2.01947
3750.00	1.85722
3755.00	1.73269
3760.00	1.61731
3765.00	1.51843
3770.00	1.41786
3775.00	1.28104
3780.00	1.12813
3785.00	1.05666
3790.00	0.929494
3795.00	0.876241
3800.00	0.788617
3805.00	0.681637
3810.00	0.656477
3815.00	0.529632
3820.00	0.430357
3825.00	0.33274
3830.00	0.238268
3835.00	0.12678
3840.00	0.0562126
3845.00	0.0108957
3850.00	-0.0910871
3855.00	-0.149792
3860.00	-0.184432
3865.00	-0.275152
3870.00	-0.335298
3875.00	-0.429125
3880.00	-0.503646
3885.00	-0.645144
3890.00	-0.719564
3895.00	-0.756771
3900.00	-0.808451
3905.00	-0.888042
3910.00	-0.931557
3915.00	-0.964104
3920.00	-0.980165
3925.00	-1.03101
3930.00	-1.06684
3935.00	-1.1421
3940.00	-1.2214
3945.00	-1.28947
3950.00	-1.32427
3955.00	-1.35559
3960.00	-1.42347
3965.00	-1.48291
3970.00	-1.54467
3975.00	-1.62838
3980.00	-1.65906
3985.00	-1.72802
3990.00	-1.78347
3995.00	-1.88464
4000.00	-1.97736
4005.00	-2.06907
4010.00	-2.0871
4015.00	-2.12649
4020.00	-2.0627
4025.00	-2.10949
4030.00	-2.21776
4035.00	-2.3334
4040.00	-2.43086
4045.00	-2.5103
4050.00	-2.55037
4055.00	-2.60628
4060.00	-2.73765
4065.00	-2.80295
4070.00	-2.83857
4075.00	-2.87558
4080.00	-2.8874
4085.00	-2.95592
4090.00	-2.97955
4095.00	-2.96277
4100.00	-2.97248
4105.00	-3.02091
4110.00	-3.03639
4115.00	-3.0652
4120.00	-3.14241
4125.00	-3.17716
4130.00	-3.22663
4135.00	-3.29596
4140.00	-3.33685
4145.00	-3.39351
4150.00	-3.41804
4155.00	-3.48807
4160.00	-3.50314
4165.00	-3.50844
4170.00	-3.53305
4175.00	-3.57008
4180.00	-3.57364
4185.00	-3.6
4190.00	-3.60554
4195.00	-3.67171
4200.00	-3.63864
4205.00	-3.66677
4210.00	-3.57797
4215.00	-3.58074
4220.00	-3.57827
4225.00	-3.4735
4230.00	-3.34283
4235.00	-3.09951
4240.00	-2.82595
4245.00	-2.39615
4250.00	-1.79927
4255.00	-1.04707
4260.00	-0.211298
4265.00	0.616977
4270.00	1.53609
4275.00	2.46419
4280.00	3.38218
4285.00	4.23814
4290.00	5.04324
4295.00	5.87368
4300.00	6.62604
4305.00	7.34617
4310.00	8.06375
4315.00	8.81709
4320.00	9.47358
4325.00	10.0363
4330.00	10.7131
4335.00	11.2942
4340.00	11.7873
4345.00	12.2295
4350.00	12.5778
4355.00	12.9922
4360.00	13.3255
4365.00	13.6155
4370.00	13.8153
4375.00	14.0249
4380.00	14.1705
4385.00	14.2222
4390.00	14.2175
4395.00	14.1983
4400.00	14.186
4405.00	14.2163
4410.00	14.1724
4415.00	14.1429
4420.00	14.0799
4425.00	13.9471
4430.00	13.8889
4435.00	13.8198
4440.00	13.6701
4445.00	13.4476
4450.00	13.2292
4455.00	13.0376
4460.00	12.7957
4465.00	12.5879
4470.00	12.3645
4475.00	12.1718
4480.00	11.942
4485.00	11.7154
4490.00	11.5296
4495.00	11.3376
4500.00	11.0623
4505.00	10.8112
4510.00	10.5752
4515.00	10.3894
4520.00	10.1328
4525.00	9.96302
4530.00	9.80033
4535.00	9.60925
4540.00	9.32976
4545.00	9.1692
4550.00	8.98003
4555.00	8.77009
4560.00	8.55798
4565.00	8.34558
4570.00	8.13623
4575.00	7.91804
4580.00	7.67205
4585.00	7.51848
4590.00	7.36703
4595.00	7.13644
4600.00	6.86441
4605.00	6.67251
4610.00	6.44688
4615.00	6.2835
4620.00	6.15631
4625.00	5.96575
4630.00	5.8141
4635.00	5.66438
4640.00	5.36754
4645.00	5.23601
4650.00	5.05975
4655.00	4.93584
4660.00	4.79125
4665.00	4.64292
4670.00	4.47635
4675.00	4.26689
4680.00	4.05852
4685.00	3.86438
4690.00	3.72935
4695.00	3.57309
4700.00	3.41591
4705.00	3.24633
4710.00	3.09206
4715.00	2.9681
4720.00	2.80526
4725.00	2.68021
4730.00	2.55443
4735.00	2.37507
4740.00	2.19546
4745.00	2.10161
4750.00	1.96423
4755.00	1.8472
4760.00	1.69886
4765.00	1.55213
4770.00	1.45977
4775.00	1.33199
4780.00	1.27983
4785.00	1.15847
4790.00	1.03766
4795.00	0.950432
4800.00	0.900047
4805.00	0.819966
4810.00	0.767741
4815.00	0.738933
4820.00	0.610458
4825.00	0.446865
4830.00	0.430296
4835.00	0.408768
4840.00	0.324888
4845.00	0.219624
4850.00	0.0884981
4855.00	0.00852691
4860.00	-0.0783331
4865.00	-0.182971
4870.00	-0.220909
4875.00	-0.246784
4880.00	-0.258493
4885.00	-0.350077
4890.00	-0.432502
4895.00	-0.480221
4900.00	-0.470241
4905.00	-0.595231
4910.00	-0.701107
4915.00	-0.793087
4920.00	-0.783246
4925.00	-0.87032
4930.00	-0.960264
4935.00	-1.04618
4940.00	-1.19131
4945.00	-1.29051
4950.00	-1.4294
4955.00	-1.53787
4960.00	-1.63383
4965.00	-1.66893
4970.00	-1.69224
4975.00	-1.72977
4980.00	-1.85285
4985.00	-1.89747
4990.00	-2.02364
4995.00	-2.09583
5000.00	-2.15585
5005.00	-2.28099
5010.00	-2.30264
5015.00	-2.39987
5020.00	-2.51714
5025.00	-2.57638
5030.00	-2.59992
5035.00	-2.65749
5040.00	-2.6663
5045.00	-2.7007
5050.00	-2.81435
5055.00	-2.88687
5060.00	-2.96537
5065.00	-2.93512
5070.00	-2.9294
5075.00	-3.01026
5080.00	-3.06981
5085.00	-3.05393
5090.00	-3.11572
5095.00	-3.13825
5100.00	-3.1453
5105.00	-3.18307
5110.00	-3.22202
5115.00	-3.19589
5120.00	-3.25671
5125.00	-3.28996
5130.00	-3.3298
5135.00	-3.34747
5140.00	-3.36336
5145.00	-3.3909
5150.00	-3.41073
5155.00	-3.44511
5160.00	-3.45455
5165.00	-3.52425
5170.00	-3.56382
5175.00	-3.61762
5180.00	-3.58997
5185.00	-3.63454
5190.00	-3.64654
5195.00	-3.65569
5200.00	-3.6143
5205.00	-3.6581
5210.00	-3.6297
5215.00	-3.59753
5220.00	-3.49745
5225.00	-3.46527
5230.00	-3.26099
5235.00	-2.9812
5240.00	-2.70624
5245.00	-2.30164
5250.00	-1.72248
5255.00	-0.982919
5260.00	-0.128755
5265.00	0.759079
5270.00	1.66564
5275.00	2.58574
5280.00	3.5412
5285.00	4.47553
5290.00	5.32967
5295.00	6.13312
5300.00	6.89262
5305.00	7.56789
5310.00	8.29804
5315.00	9.01306
5320.00	9.67973
5325.00	10.3343
5330.00	10.9995
5335.00	11.5751
5340.00	12.0798
5345.00	12.549
5350.00	12.9845
5355.00	13.2556
5360.00	13.5956
5365.00	13.7611
5370.00	13.9893
5375.00	14.1319
5380.00	14.2056
5385.00	14.3365
5390.00	14.3534
5395.00	14.3041
5400.00	14.2713
5405.00	14.2071
5410.00	14.1327
5415.00	14.084
5420.00	14.0633
5425.00	13.8825
5430.00	13.7794
5435.00	13.6602
5440.00	13.5413
5445.00	13.3946
5450.00	13.3039
5455.00	13.128
5460.00	12.9217
5465.00	12.741
5470.00	12.623
5475.00	12.3829
5480.00	12.1337
5485.00	11.8499
5490.00	11.5696
5495.00	11.3554
5500.00	11.1014
5505.00	10.8977
5510.00	10.6035
5515.00	10.3751
5520.00	10.153
5525.00	9.89522
5530.00	9.65826
5535.00	9.47146
5540.00	9.22892
5545.00	9.00731
5550.00	8.79299
5555.00	8.5422
5560.00	8.33304
5565.00	8.07532
5570.00	7.90623
5575.00	7.72262
5580.00	7.56233
5585.00	7.40484
5590.00	7.19529
5595.00	6.9521
5600.00	6.73324
5605.00	6.52965
5610.00	6.37784
5615.00	6.21971
5620.00	6.05921
5625.00	5.89821
5630.00	5.75827
5635.00	5.56782
5640.00	5.36003
5645.00	5.15813
5650.00	4.95658
5655.00	4.76856
5660.00	4.56461
5665.00	4.37113
5670.00	4.19866
5675.00	4.05666
5680.00	3.9024
5685.00	3.76026
5690.00	3.63399
5695.00	3.49718
5700.00	3.39556
5705.00	3.22471
5710.00	3.1123
5715.00	3.02436
5720.00	2.88401
5725.00	2.75935
5730.00	2.5595
5735.00	2.39618
5740.00	2.21941
5745.00	2.07686
5750.00	1.97834
5755.00	1.85824
5760.00	1.71211
5765.00	1.66991
5770.00	1.58231
5775.00	1.44558
5780.00	1.29275
5785.00	1.13536
5790.00	1.04333
5795.00	0.924108
5800.00	0.816811
5805.00	0.665663
5810.00	0.549477
5815.00	0.458142
5820.00	0.313088
5825.00	0.213966
5830.00	0.0916761
5835.00	-0.0117687
5840.00	-0.137949
5845.00	-0.256473
5850.00	-0.364798
5855.00	-0.462292
5860.00	-0.531841
5865.00	-0.657288
5870.00	-0.768536
5875.00	-0.853773
5880.00	-0.963566
5885.00	-1.01938
5890.00	-1.09441
5895.00	-1.22149
5900.00	-1.35902
5905.00	-1.45633
5910.00	-1.41821
5915.00	-1.43682
5920.00	-1.50981
5925.00	-1.54904
5930.00	-1.59427
5935.00	-1.67963
5940.00	-1.75811
5945.00	-1.80393
5950.00	-1.90306
5955.00	-1.89139
5960.00	-1.94539
5965.00	-1.99729
5970.00	-2.0622
5975.00	-2.05446
5980.00	-2.0938
5985.00	-2.22845
5990.00	-2.26528
5995.00	-2.26204
6000.00	-2.25747
6005.00	-2.30132
6010.00	-2.31929
6015.00	-2.36688
6020.00	-2.38491
6025.00	-2.4921
6030.00	-2.5373
6035.00	-2.55483
6040.00	-2.66487
6045.00	-2.6746
6050.00	-2.73794
6055.00	-2.85614
6060.00	-2.92613
6065.00	-3.05529
6070.00	-3.08221
6075.00	-3.12629
6080.00	-3.14611
6085.00	-3.10771
6090.00	-3.1327
6095.00	-3.16842
6100.00	-3.17245
6105.00	-3.28359
6110.00	-3.24468
6115.00	-3.24439
6120.00	-3.32518
6125.00	-3.41112
6130.00	-3.462
6135.00	-3.38706
6140.00	-3.46516
6145.00	-3.46598
6150.00	-3.4998
6155.00	-3.54181
6160.00	-3.59451
6165.00	-3.56255
6170.00	-3.5834
6175.00	-3.62533
6180.00	-3.58863
6185.00	-3.5953
6190.00	-3.59303
6195.00	-3.55625
6200.00	-3.53473
6205.00	-3.48063
6210.00	-3.44517
6215.00	-3.38514
6220.00	-3.29803
6225.00	-3.1849
6230.00	-3.11947
6235.00	-2.93488
6240.00	-2.58846
6245.00	-2.10468
6250.00	-1.50552
6255.00	-0.785998
6260.00	0.0484736
6265.00	0.963243
6270.00	1.85931
6275.00	2.78982
6280.00	3.72156
6285.00	4.61305
6290.00	5.38727
6295.00	6.20316
6300.00	6.94903
6305.00	7.66333
6310.00	8.31611
6315.00	9.05744
6320.00	9.77426
6325.00	10.4574
6330.00	11.0607
6335.00	11.6103
6340.00	12.0966
6345.00	12.5079
6350.00	12.9011
6355.00	13.1873
6360.00	13.425
6365.00	13.6471
6370.00	13.7793
6375.00	13.8932
6380.00	13.9412
6385.00	13.9977
6390.00	14.0187
6395.00	13.9946
6400.00	13.9696
6405.00	13.9553
6410.00	13.9905
6415.00	13.913
6420.00	13.8002
6425.00	13.7235
6430.00	13.6082
6435.00	13.5028
6440.00	13.3351
6445.00	13.1627
6450.00	13.0207
6455.00	12.8715
6460.00	12.6561
6465.00	12.4094
6470.00	12.232
6475.00	11.9879
6480.00	11.7766
6485.00	11.6095
6490.00	11.436
6495.00	11.2633
6500.00	11.0632
6505.00	10.9244
6510.00	10.7003
6515.00	10.4242
6520.00	10.1823
6525.00	9.915
6530.00	9.73891
6535.00	9.50601
6540.00	9.26497
6545.00	9.06622
6550.00	8.83608
6555.00	8.58926
6560.00	8.38366
6565.00	8.18704
6570.00	7.96708
6575.00	7.784
6580.00	7.53487
6585.00	7.38344
6590.00	7.25541
6595.00	7.04757
6600.00	6.75796
6605.00	6.55355
6610.00	6.34643
6615.00	6.15671
6620.00	5.93303
6625.00	5.71684
6630.00	5.61489
6635.00	5.48343
6640.00	5.35189
6645.00	5.19381
6650.00	5.04658
6655.00	4.89091
6660.00	4.71277
6665.00	4.51605
6670.00	4.35555
6675.00	4.22598
6680.00	4.08622
6685.00	4.04809
6690.00	3.93438
6695.00	3.708
6700.00	3.48771
6705.00	3.32253
6710.00	3.16229
6715.00	3.03958
6720.00	2.86629
6725.00	2.74671
6730.00	2.60601
6735.00	2.42315
6740.00	2.31315
6745.00	2.18935
6750.00	2.06303
6755.00	1.89146
6760.00	1.78171
6765.00	1.70278
6770.00	1.61851
6775.00	1.5377
6780.00	1.42528
6785.00	1.3638
6790.00	1.28862
6795.00	1.18291
6800.00	1.10762
6805.00	1.03821
6810.00	1.00551
6815.00	0.995929
6820.00	0.89799
6825.00	0.799921
6830.00	0.686849
6835.00	0.586738
6840.00	0.450327
6845.00	0.382139
6850.00	0.304229
6855.00	0.164643
6860.00	0.0406696
6865.00	-0.0891003
6870.00	-0.167852
6875.00	-0.250306
6880.00	-0.365864
6885.00	-0.433479
6890.00	-0.568761
6895.00	-0.70871
6900.00	-0.76685
6905.00	-0.832407
6910.00	-0.917873
6915.00	-0.976599
6920.00	-1.12042
6925.00	-1.20686
6930.00	-1.22841
6935.00	-1.28751
6940.00	-1.31093
6945.00	-1.30223
6950.00	-1.36883
6955.00	-1.44862
6960.00	-1.46585
6965.00	-1.59879
6970.00	-1.72836
6975.00	-1.83174
6980.00	-1.89831
6985.00	-1.9632
6990.00	-1.95543
6995.00	-1.98648
7000.00	-2.05082
7005.00	-2.16992
7010.00	-2.30026
7015.00	-2.35472
7020.00	-2.41697
7025.00	-2.51765
7030.00	-2.51563
7035.00	-2.51051
7040.00	-2.51749
7045.00	-2.53203
7050.00	-2.60631
7055.00	-2.65498
7060.00	-2.67231
7065.00	-2.78715
7070.00	-2.82766
7075.00	-2.879
7080.00	-2.86731
7085.00	-2.9395
7090.00	-2.978
7095.00	-3.04242
7100.00	-3.07394
7105.00	-3.16846
7110.00	-3.24196
7115.00	-3.30314
7120.00	-3.34497
7125.00	-3.37601
7130.00	-3.4304
7135.00	-3.43966
7140.00	-3.44468
7145.00	-3.42109
7150.00	-3.51067
7155.00	-3.50529
7160.00	-3.5451
7165.00	-3.59085
7170.00	-3.64361
7175.00	-3.72252
7180.00	-3.7158
7185.00	-3.72298
7190.00	-3.7526
7195.00	-3.81069
7200.00	-3.8795
7205.00	-3.83889
7210.00	-3.82218
7215.00	-3.81707
7220.00	-3.74466
7225.00	-3.62987
7230.00	-3.45379
7235.00	-3.14479
7240.00	-2.76912
7245.00	-2.27057
7250.00	-1.6631
7255.00	-0.936086
7260.00	-0.111415
7265.00	0.786263
7270.00	1.65537
7275.00	2.56823
7280.00	3.46258
7285.00	4.37501
7290.00	5.19785
7295.00	5.97809
7300.00	6.73655
7305.00	7.41255
7310.00	8.13011
7315.00	8.81727
7320.00	9.46548
7325.00	10.1332
7330.00	10.7342
7335.00	11.2321
7340.00	11.7496
7345.00	12.1972
7350.00	12.643
7355.00	12.9881
7360.00	13.2341
7365.00	13.515
7370.00	13.7166
7375.00	13.8848
7380.00	13.9965
7385.00	14.1169
7390.00	14.1078
7395.00	14.1045
7400.00	14.0553
7405.00	14.0524
7410.00	14.0414
7415.00	13.9621
7420.00	13.9139
7425.00	13.7531
7430.00	13.5703
7435.00	13.4653
7440.00	13.3179
7445.00	13.1439
7450.00	12.8914
7455.00	12.7485
7460.00	12.6463
7465.00	12.4369
7470.00	12.2319
7475.00	12.0574
7480.00	11.9003
7485.00	11.6811
7490.00	11.4641
7495.00	11.2968
7500.00	11.0801
7505.00	10.8934
7510.00	10.679
7515.00	10.4216
7520.00	10.1832
7525.00	10.02
7530.00	9.85659
7535.00	9.60034
7540.00	9.46234
7545.00	9.30836
7550.00	9.08543
7555.00	8.88645
7560.00	8.69248
7565.00	8.46002
7570.00	8.31861
7575.00	8.0888
7580.00	7.88197
7585.00	7.73718
7590.00	7.54897
7595.00	7.34816
7600.00	7.12442
7605.00	6.87344
7610.00	6.69883
7615.00	6.44741
7620.00	6.26578
7625.00	6.03285
7630.00	5.82983
7635.00	5.64546
7640.00	5.46629
7645.00	5.28189
7650.00	5.11427
7655.00	4.87079
7660.00	4.68473
7665.00	4.50075
7670.00	4.39966
7675.00	4.23095
7680.00	4.20481
7685.00	4.09363
7690.00	3.93898
7695.00	3.86595
7700.00	3.70761
7705.00	3.52705
7710.00	3.36456
7715.00	3.28778
7720.00	3.18394
7725.00	3.10703
7730.00	3.00804
7735.00	2.81474
7740.00	2.71521
7745.00	2.61735
7750.00	2.4714
7755.00	2.28049
7760.00	2.14176
7765.00	2.00697
7770.00	1.85755
7775.00	1.67841
7780.00	1.56515
7785.00	1.38879
7790.00	1.27637
7795.00	1.1967
7800.00	1.06215
7805.00	0.970817
7810.00	0.870427
7815.00	0.859468
7820.00	0.722248
7825.00	0.661601
7830.00	0.501163
7835.00	0.358424
7840.00	0.269654
7845.00	0.138487
7850.00	0.078327
7855.00	0.0274906
7860.00	-0.0116461
7865.00	-0.141146
7870.00	-0.247773
7875.00	-0.312311
7880.00	-0.343931
7885.00	-0.450127
7890.00	-0.438194
7895.00	-0.51677
7900.00	-0.589142
7905.00	-0.796519
7910.00	-0.829338
7915.00	-0.934959
7920.00	-0.937394
7925.00	-0.980936
7930.00	-1.04493
7935.00	-1.09095
7940.00	-1.10094
7945.00	-1.16286
7950.00	-1.20867
7955.00	-1.26147
7960.00	-1.33876
7965.00	-1.41494
7970.00	-1.45704
7975.00	-1.52139
7980.00	-1.56277
7985.00	-1.6976
7990.00	-1.75278
7995.00	-1.84048
8000.00	-1.8698
8005.00	-1.94746
8010.00	-2.02562
8015.00	-2.07943
8020.00	-2.21386
8025.00	-2.28854
8030.00	-2.36236
8035.00	-2.43542
8040.00	-2.53095
8045.00	-2.62188
8050.00	-2.65576
8055.00	-2.69782
8060.00	-2.72576
8065.00	-2.78729
8070.00	-2.9204
8075.00	-2.87811
8080.00	-2.92937
8085.00	-3.00692
8090.00	-3.07176
8095.00	-3.04576
8100.00	-3.05048
8105.00	-3.07623
8110.00	-3.12587
8115.00	-3.15731
8120.00	-3.1823
8125.00	-3.17833
8130.00	-3.15987
8135.00	-3.16972
8140.00	-3.24805
8145.00	-3.28712
8150.00	-3.31071
8155.00	-3.34186
8160.00	-3.37817
8165.00	-3.37942
8170.00	-3.33754
8175.00	-3.3015
8180.00	-3.322
8185.00	-3.35864
8190.00	-3.27914
8195.00	-3.27045
8200.00	-3.33705
8205.00	-3.34737
8210.00	-3.28389
8215.00	-3.32434
8220.00	-3.2582
8225.00	-3.3161
8230.00	-3.2144
8235.00	-3.01039
8240.00	-2.69943
8245.00	-2.2095
8250.00	-1.65776
8255.00	-0.994131
8260.00	-0.223199
8265.00	0.679042
8270.00	1.64488
8275.00	2.53067
8280.00	3.51479
8285.00	4.35087
8290.00	5.13146
8295.00	5.88692
8300.00	6.65119
8305.00	7.4085
8310.00	8.15128
8315.00	8.84789
8320.00	9.455
8325.00	10.0196
8330.00	10.6915
8335.00	11.2829
8340.00	11.7656
8345.00	12.248
8350.00	12.6309
8355.00	12.9589
8360.00	13.2591
8365.00	13.5458
8370.00	13.7295
8375.00	13.9262
8380.00	14.0254
8385.00	14.1528
8390.00	14.2112
8395.00	14.2274
8400.00	14.247
8405.00	14.2232
8410.00	14.2432
8415.00	14.1569
8420.00	13.9817
8425.00	13.8869
8430.00	13.737
8435.00	13.5492
8440.00	13.2942
8445.00	13.0895
8450.00	12.945
8455.00	12.7603
8460.00	12.5742
8465.00	12.3638
8470.00	12.1479
8475.00	11.952
8480.00	11.7029
8485.00	11.52
8490.00	11.3422
8495.00	11.1441
8500.00	10.8766
8505.00	10.7003
8510.00	10.5432
8515.00	10.2944
8520.00	10.0754
8525.00	9.82705
8530.00	9.54563
8535.00	9.33702
8540.00	9.10957
8545.00	8.96275
8550.00	8.70988
8555.00	8.51041
8560.00	8.32262
8565.00	8.08579
8570.00	7.88919
8575.00	7.67585
8580.00	7.51859
8585.00	7.29931
8590.00	7.09204
8595.00	6.84926
8600.00	6.63738
8605.00	6.40864
8610.00	6.22758
8615.00	6.09109
8620.00	5.95172
8625.00	5.80147
8630.00	5.62159
8635.00	5.463
8640.00	5.26238
8645.00	5.07356
8650.00	4.87715
8655.00	4.69873
8660.00	4.48688
8665.00	4.27967
8670.00	4.13619
8675.00	3.90617
8680.00	3.72064
8685.00	3.63803
8690.00	3.41977
8695.00	3.26635
8700.00	3.09684
8705.00	2.96083
8710.00	2.89961
8715.00	2.76843
8720.00	2.62225
8725.00	2.46258
8730.00	2.2924
8735.00	2.15909
8740.00	2.02588
8745.00	1.88284
8750.00	1.74914
8755.00	1.61723
8760.00	1.50843
8765.00	1.34105
8770.00	1.26483
8775.00	1.12843
8780.00	1.0007
8785.00	0.912205
8790.00	0.865642
8795.00	0.747652
8800.00	0.659655
8805.00	0.56888
8810.00	0.472296
8815.00	0.383717
8820.00	0.219642
8825.00	0.15302
8830.00	0.106293
8835.00	0.0328118
8840.00	-0.013473
8845.00	-0.144445
8850.00	-0.260665
8855.00	-0.287526
8860.00	-0.318317
8865.00	-0.42542
8870.00	-0.543315
8875.00	-0.644458
8880.00	-0.737141
8885.00	-0.848673
8890.00	-0.973862
8895.00	-1.01541
8900.00	-1.09912
8905.00	-1.1331
8910.00	-1.19346
8915.00	-1.3189
8920.00	-1.37226
8925.00	-1.36735
8930.00	-1.44564
8935.00	-1.50782
8940.00	-1.54559
8945.00	-1.64244
8950.00	-1.6866
8955.00	-1.76604
8960.00	-1.82926
8965.00	-1.94074
8970.00	-1.9683
8975.00	-2.00965
8980.00	-2.04189
8985.00	-2.12219
8990.00	-2.16799
8995.00	-2.18771
9000.00	-2.25839
9005.00	-2.29057
9010.00	-2.30961
9015.00	-2.34825
9020.00	-2.37641
9025.00	-2.40837
9030.00	-2.49337
9035.00	-2.52025
9040.00	-2.59737
9045.00	-2.66346
9050.00	-2.7643
9055.00	-2.81371
9060.00	-2.86148
9065.00	-2.8929
9070.00	-2.87321
9075.00	-2.87864
9080.00	-2.953
9085.00	-2.99842
9090.00	-3.02276
9095.00	-3.12406
9100.00	-3.22515
9105.00	-3.26982
9110.00	-3.31829
9115.00	-3.36192
9120.00	-3.35156
9125.00	-3.40344
9130.00	-3.52125
9135.00	-3.51977
9140.00	-3.57963
9145.00	-3.54751
9150.00	-3.61783
9155.00	-3.62819
9160.00	-3.68549
9165.00	-3.68908
9170.00	-3.63609
9175.00	-3.64463
9180.00	-3.70689
9185.00	-3.74805
9190.00	-3.78674
9195.00	-3.8166
9200.00	-3.75581
9205.00	-3.72757
9210.00	-3.70546
9215.00	-3.63924
9220.00	-3.61769
9225.00	-3.55364
9230.00	-3.43645
9235.00	-3.2334
9240.00	-2.91171
9245.00	-2.48987
9250.00	-1.91009
9255.00	-1.30558
9260.00	-0.501853
9265.00	0.400136
9270.00	1.39056
9275.00	2.22901
9280.00	3.1242
9285.00	4.04565
9290.00	4.92624
9295.00	5.72207
9300.00	6.52929
9305.00	7.26571
9310.00	7.96156
9315.00	8.69369
9320.00	9.35426
9325.00	9.96862
9330.00	10.6042
9335.00	11.1383
9340.00	11.609
9345.00	12.0888
9350.00	12.5438
9355.00	12.8822
9360.00	13.1901
9365.00	13.411
9370.00	13.5783
9375.00	13.7438
9380.00	13.8117
9385.00	13.9456
9390.00	13.9784
9395.00	13.9782
9400.00	13.9598
9405.00	13.8655
9410.00	13.8286
9415.00	13.7507
9420.00	13.636
9425.00	13.5228
9430.00	13.4639
9435.00	13.3746
9440.00	13.2115
9445.00	13.1407
9450.00	12.9745
9455.00	12.853
9460.00	12.709
9465.00	12.5148
9470.00	12.2508
9475.00	12.0661
9480.00	11.8601
9485.00	11.6467
9490.00	11.4215
9495.00	11.1129
9500.00	10.8667
9505.00	10.6384
9510.00	10.4694
9515.00	10.2114
9520.00	9.95108
9525.00	9.65396
9530.00	9.3667
9535.00	9.12635
9540.00	8.97621
9545.00	8.71206
9550.00	8.5041
9555.00	8.37152
9560.00	8.23897
9565.00	8.02043
9570.00	7.7824
9575.00	7.54667
9580.00	7.3097
9585.00	7.06665
9590.00	6.82972
9595.00	6.71737
9600.00	6.56003
9605.00	6.42337
9610.00	6.29543
9615.00	6.1075
9620.00	5.89701
9625.00	5.7175
9630.00	5.54271
9635.00	5.40028
9640.00	5.24067
9645.00	5.05236
9650.00	4.88288
9655.00	4.63442
9660.00	4.53817
9665.00	4.37545
9670.00	4.25216
9675.00	4.08166
9680.00	3.85874
9685.00	3.67134
9690.00	3.49938
9695.00	3.35784
9700.00	3.17753
9705.00	3.03014
9710.00	2.89583
9715.00	2.80473
9720.00	2.69958
9725.00	2.57352
9730.00	2.43029
9735.00	2.3295
9740.00	2.21399
9745.00	2.02071
9750.00	1.89637
9755.00	1.77951
9760.00	1.7008
9765.00	1.57868
9770.00	1.48532
9775.00	1.41122
9780.00	1.36107
9785.00	1.23158
9790.00	1.11007
9795.00	0.957715
9800.00	0.832172
9805.00	0.795266
9810.00	0.717393
9815.00	0.614228
9820.00	0.445296
9825.00	0.332953
9830.00	0.207035
9835.00	0.116864
9840.00	0.0572118
9845.00	-0.0229388
9850.00	-0.128154
9855.00	-0.206308
9860.00	-0.28657
9865.00	-0.431582
9870.00	-0.58194
9875.00	-0.665989
9880.00	-0.683743
9885.00	-0.77746
9890.00	-0.921348
9895.00	-0.974764
9900.00	-1.07246
9905.00	-1.13888
9910.00	-1.2152
9915.00	-1.20946
9920.00	-1.24564
9925.00	-1.27159
9930.00	-1.28998
9935.00	-1.3942
9940.00	-1.38875
9945.00	-1.4897
9950.00	-1.51109
9955.00	-1.59981
[truncated: 56 more rows]
