# Supplementary material for: Abnormal developmental trajectory and vulnerability to cardiac arrhythmias in tetralogy of Fallot with DiGeorge syndrome
Source: Commun Biol. 2023 Sep 22;6:969. doi: 10.1038/s42003-023-05344-6 (PMC10516936; doi:10.1038/s42003-023-05344-6)
Supplement: Supplementary file 6 — Supplementary Data 3 [file 42003_2023_5344_MOESM6_ESM.zip › Supplementary Data3_CAS Measurement/Batch46/TOF-DG1_A2_4960/1A-wave.csv]

1A : V(t) = D'(t) / BackgroundImage *100
D'(t) = WaveFiltered Value( Pixel-Filter=(5 x 5) Tcnst-Filter=10)
average	1.00
frm num	2048
position	[47][75]
background	436.96
total pixel	25
time	value1
0.00	0
5.00	-0.172098
10.00	-0.31234
15.00	-0.422995
20.00	-0.552794
25.00	-0.672359
30.00	-0.770813
35.00	-0.835621
40.00	-0.892118
45.00	-0.985074
50.00	-1.0669
55.00	-1.1378
60.00	-1.22725
65.00	-1.27479
70.00	-1.31941
75.00	-1.35407
80.00	-1.40633
85.00	-1.43413
90.00	-1.47197
95.00	-1.5106
100.00	-1.54354
105.00	-1.59699
110.00	-1.62678
115.00	-1.64444
120.00	-1.62554
125.00	-1.6415
130.00	-1.67325
135.00	-1.68443
140.00	-1.69907
145.00	-1.71865
150.00	-1.7317
155.00	-1.74619
160.00	-1.73909
165.00	-1.7501
170.00	-1.76549
175.00	-1.76745
180.00	-1.739
185.00	-1.74544
190.00	-1.74757
195.00	-1.74583
200.00	-1.76806
205.00	-1.77983
210.00	-1.76754
215.00	-1.75464
220.00	-1.75036
225.00	-1.76207
230.00	-1.74514
235.00	-1.73083
240.00	-1.71153
245.00	-1.71889
250.00	-1.70262
255.00	-1.731
260.00	-1.73641
265.00	-1.75226
270.00	-1.78025
275.00	-1.78989
280.00	-1.79673
285.00	-1.77268
290.00	-1.72174
295.00	-1.75187
300.00	-1.74695
305.00	-1.73795
310.00	-1.7271
315.00	-1.69902
320.00	-1.66735
325.00	-1.68278
330.00	-1.63808
335.00	-1.64729
340.00	-1.64367
345.00	-1.60838
350.00	-1.63154
355.00	-1.64048
360.00	-1.6467
365.00	-1.63216
370.00	-1.63555
375.00	-1.63128
380.00	-1.66039
385.00	-1.64448
390.00	-1.6686
395.00	-1.69032
400.00	-1.68149
405.00	-1.67811
410.00	-1.71261
415.00	-1.7226
420.00	-1.7142
425.00	-1.69565
430.00	-1.7467
435.00	-1.72125
440.00	-1.73678
445.00	-1.759
450.00	-1.74513
455.00	-1.72258
460.00	-1.70777
465.00	-1.7036
470.00	-1.71174
475.00	-1.71633
480.00	-1.7232
485.00	-1.72939
490.00	-1.70566
495.00	-1.69529
500.00	-1.71892
505.00	-1.76489
510.00	-1.75135
515.00	-1.71993
520.00	-1.70265
525.00	-1.6999
530.00	-1.69743
535.00	-1.69704
540.00	-1.69303
545.00	-1.65005
550.00	-1.64525
555.00	-1.6693
560.00	-1.6763
565.00	-1.65788
570.00	-1.65046
575.00	-1.6685
580.00	-1.67741
585.00	-1.6543
590.00	-1.68294
595.00	-1.68033
600.00	-1.66792
605.00	-1.68147
610.00	-1.68816
615.00	-1.69877
620.00	-1.66804
625.00	-1.64678
630.00	-1.6661
635.00	-1.67342
640.00	-1.69008
645.00	-1.69317
650.00	-1.70144
655.00	-1.7098
660.00	-1.69536
665.00	-1.66222
670.00	-1.65986
675.00	-1.6559
680.00	-1.65692
685.00	-1.65875
690.00	-1.66588
695.00	-1.654
700.00	-1.66345
705.00	-1.64906
710.00	-1.66358
715.00	-1.65375
720.00	-1.64583
725.00	-1.62588
730.00	-1.64272
735.00	-1.63773
740.00	-1.62774
745.00	-1.64348
750.00	-1.63017
755.00	-1.60904
760.00	-1.63031
765.00	-1.64853
770.00	-1.64479
775.00	-1.646
780.00	-1.62329
785.00	-1.6056
790.00	-1.56313
795.00	-1.49286
800.00	-1.4104
805.00	-1.28858
810.00	-1.16796
815.00	-0.989835
820.00	-0.813042
825.00	-0.645688
830.00	-0.497817
835.00	-0.333608
840.00	-0.198636
845.00	-0.0670917
850.00	0.0238358
855.00	0.112078
860.00	0.153049
865.00	0.21647
870.00	0.244255
875.00	0.292148
880.00	0.336166
885.00	0.349236
890.00	0.359168
895.00	0.345221
900.00	0.329922
905.00	0.285945
910.00	0.238127
915.00	0.189598
920.00	0.0882508
925.00	-0.00387712
930.00	-0.0483448
935.00	-0.103012
940.00	-0.215377
945.00	-0.311928
950.00	-0.400654
955.00	-0.498817
960.00	-0.57984
965.00	-0.627128
970.00	-0.712713
975.00	-0.794316
980.00	-0.866843
985.00	-0.940357
990.00	-1.03581
995.00	-1.07229
1000.00	-1.09963
1005.00	-1.19014
1010.00	-1.18372
1015.00	-1.18893
1020.00	-1.26136
1025.00	-1.26613
1030.00	-1.3107
1035.00	-1.35905
1040.00	-1.36229
1045.00	-1.37253
1050.00	-1.39639
1055.00	-1.42701
1060.00	-1.43261
1065.00	-1.41659
1070.00	-1.45893
1075.00	-1.48056
1080.00	-1.46249
1085.00	-1.4975
1090.00	-1.50154
1095.00	-1.48503
1100.00	-1.51595
1105.00	-1.54927
1110.00	-1.54722
1115.00	-1.56093
1120.00	-1.52476
1125.00	-1.54713
1130.00	-1.53064
1135.00	-1.51489
1140.00	-1.51902
1145.00	-1.49345
1150.00	-1.49606
1155.00	-1.48743
1160.00	-1.50346
1165.00	-1.53071
1170.00	-1.53509
1175.00	-1.55185
1180.00	-1.5532
1185.00	-1.56082
1190.00	-1.56402
1195.00	-1.55134
1200.00	-1.5326
1205.00	-1.49102
1210.00	-1.46825
1215.00	-1.49169
1220.00	-1.51096
1225.00	-1.53745
1230.00	-1.5137
1235.00	-1.5152
1240.00	-1.51656
1245.00	-1.50221
1250.00	-1.50761
1255.00	-1.51888
1260.00	-1.54184
1265.00	-1.5689
1270.00	-1.6015
1275.00	-1.61895
1280.00	-1.59528
1285.00	-1.59961
1290.00	-1.55499
1295.00	-1.53223
1300.00	-1.52456
1305.00	-1.52314
1310.00	-1.52645
1315.00	-1.53217
1320.00	-1.54739
1325.00	-1.55651
1330.00	-1.52993
1335.00	-1.51517
1340.00	-1.52019
1345.00	-1.54118
1350.00	-1.56465
1355.00	-1.54825
1360.00	-1.52524
1365.00	-1.49264
1370.00	-1.51273
1375.00	-1.52989
1380.00	-1.54168
1385.00	-1.53214
1390.00	-1.55744
1395.00	-1.58294
1400.00	-1.54182
1405.00	-1.53777
1410.00	-1.53687
1415.00	-1.51866
1420.00	-1.51143
1425.00	-1.51774
1430.00	-1.53074
1435.00	-1.52871
1440.00	-1.54428
1445.00	-1.53448
1450.00	-1.52659
1455.00	-1.56983
1460.00	-1.56572
1465.00	-1.57209
1470.00	-1.54212
1475.00	-1.53346
1480.00	-1.54489
1485.00	-1.52405
1490.00	-1.53185
1495.00	-1.52513
1500.00	-1.53556
1505.00	-1.53671
1510.00	-1.54873
1515.00	-1.54856
1520.00	-1.55756
1525.00	-1.5318
1530.00	-1.51776
1535.00	-1.57104
1540.00	-1.53477
1545.00	-1.53325
1550.00	-1.52914
1555.00	-1.53093
1560.00	-1.53712
1565.00	-1.50241
1570.00	-1.50596
1575.00	-1.47803
1580.00	-1.50873
1585.00	-1.52813
1590.00	-1.53002
1595.00	-1.52715
1600.00	-1.49343
1605.00	-1.51802
1610.00	-1.54198
1615.00	-1.5196
1620.00	-1.50221
1625.00	-1.48472
1630.00	-1.49736
1635.00	-1.51789
1640.00	-1.50342
1645.00	-1.51236
1650.00	-1.50942
1655.00	-1.52417
1660.00	-1.50082
1665.00	-1.50636
1670.00	-1.49762
1675.00	-1.46228
1680.00	-1.46527
1685.00	-1.47344
1690.00	-1.46433
1695.00	-1.45887
1700.00	-1.45853
1705.00	-1.46555
1710.00	-1.45173
1715.00	-1.46859
1720.00	-1.48101
1725.00	-1.4867
1730.00	-1.49274
1735.00	-1.50549
1740.00	-1.47028
1745.00	-1.46606
1750.00	-1.50071
1755.00	-1.45408
1760.00	-1.48351
1765.00	-1.46698
1770.00	-1.47865
1775.00	-1.46352
1780.00	-1.43526
1785.00	-1.42355
1790.00	-1.35351
1795.00	-1.28957
1800.00	-1.19631
1805.00	-1.04098
1810.00	-0.900264
1815.00	-0.762636
1820.00	-0.600323
1825.00	-0.454242
1830.00	-0.283405
1835.00	-0.140638
1840.00	-0.0203859
1845.00	0.0686172
1850.00	0.149635
1855.00	0.243606
1860.00	0.261355
1865.00	0.282821
1870.00	0.31221
1875.00	0.339576
1880.00	0.389836
1885.00	0.374654
1890.00	0.324372
1895.00	0.320313
1900.00	0.310252
1905.00	0.295704
1910.00	0.267964
1915.00	0.228352
1920.00	0.217417
1925.00	0.173706
1930.00	0.0904251
1935.00	0.022796
1940.00	-0.0399011
1945.00	-0.11189
1950.00	-0.190412
1955.00	-0.229958
1960.00	-0.34702
1965.00	-0.379144
1970.00	-0.443756
1975.00	-0.520215
1980.00	-0.55882
1985.00	-0.607295
1990.00	-0.668316
1995.00	-0.700349
2000.00	-0.729179
2005.00	-0.767027
2010.00	-0.792851
2015.00	-0.846301
2020.00	-0.849551
2025.00	-0.840575
2030.00	-0.841651
2035.00	-0.846281
2040.00	-0.866926
2045.00	-0.922123
2050.00	-0.950745
2055.00	-0.943551
2060.00	-0.994747
2065.00	-1.02068
2070.00	-1.00192
2075.00	-1.00059
2080.00	-1.01771
2085.00	-1.03311
2090.00	-1.05063
2095.00	-1.07556
2100.00	-1.08243
2105.00	-1.05474
2110.00	-1.04264
2115.00	-1.07203
2120.00	-1.07834
2125.00	-1.06754
2130.00	-1.0862
2135.00	-1.10116
2140.00	-1.12378
2145.00	-1.14047
2150.00	-1.13994
2155.00	-1.18065
2160.00	-1.2063
2165.00	-1.21566
2170.00	-1.22317
2175.00	-1.22443
2180.00	-1.24937
2185.00	-1.26724
2190.00	-1.28607
2195.00	-1.28287
2200.00	-1.33401
2205.00	-1.33334
2210.00	-1.33366
2215.00	-1.33028
2220.00	-1.34463
2225.00	-1.38135
2230.00	-1.3906
2235.00	-1.41357
2240.00	-1.40861
2245.00	-1.41238
2250.00	-1.41029
2255.00	-1.43403
2260.00	-1.46731
2265.00	-1.4588
2270.00	-1.45573
2275.00	-1.50331
2280.00	-1.51684
2285.00	-1.54824
2290.00	-1.60579
2295.00	-1.60266
2300.00	-1.56415
2305.00	-1.56701
2310.00	-1.53572
2315.00	-1.53869
2320.00	-1.52579
2325.00	-1.49222
2330.00	-1.50594
2335.00	-1.49815
2340.00	-1.48199
2345.00	-1.44547
2350.00	-1.43091
2355.00	-1.47548
2360.00	-1.4744
2365.00	-1.47892
2370.00	-1.48207
2375.00	-1.49681
2380.00	-1.49634
2385.00	-1.48219
2390.00	-1.49508
2395.00	-1.49845
2400.00	-1.46303
2405.00	-1.45038
2410.00	-1.4216
2415.00	-1.38196
2420.00	-1.35179
2425.00	-1.39145
2430.00	-1.39786
2435.00	-1.3963
2440.00	-1.38941
2445.00	-1.39052
2450.00	-1.41808
2455.00	-1.43189
2460.00	-1.43517
2465.00	-1.44178
2470.00	-1.45048
2475.00	-1.49217
2480.00	-1.48851
2485.00	-1.47422
2490.00	-1.47327
2495.00	-1.47241
2500.00	-1.46705
2505.00	-1.43569
2510.00	-1.40106
2515.00	-1.41383
2520.00	-1.38504
2525.00	-1.37469
2530.00	-1.36721
2535.00	-1.32295
2540.00	-1.3655
2545.00	-1.37175
2550.00	-1.36731
2555.00	-1.40817
2560.00	-1.42389
2565.00	-1.45726
2570.00	-1.44061
2575.00	-1.44393
2580.00	-1.4396
2585.00	-1.40823
2590.00	-1.39831
2595.00	-1.40861
2600.00	-1.45266
2605.00	-1.46485
2610.00	-1.47856
2615.00	-1.50463
2620.00	-1.51803
2625.00	-1.5191
2630.00	-1.5283
2635.00	-1.52743
2640.00	-1.49644
2645.00	-1.47129
2650.00	-1.4569
2655.00	-1.44852
2660.00	-1.40803
2665.00	-1.38531
2670.00	-1.4317
2675.00	-1.40295
2680.00	-1.38807
2685.00	-1.41129
2690.00	-1.4093
2695.00	-1.43406
2700.00	-1.41607
2705.00	-1.42917
2710.00	-1.41807
2715.00	-1.43188
2720.00	-1.43608
2725.00	-1.40232
2730.00	-1.39757
2735.00	-1.43632
2740.00	-1.40894
2745.00	-1.41269
2750.00	-1.39591
2755.00	-1.39363
2760.00	-1.38975
2765.00	-1.34415
2770.00	-1.33698
2775.00	-1.31221
2780.00	-1.27986
2785.00	-1.23609
2790.00	-1.22142
2795.00	-1.14504
2800.00	-1.04336
2805.00	-0.929866
2810.00	-0.779209
2815.00	-0.611577
2820.00	-0.477186
2825.00	-0.332433
2830.00	-0.195748
2835.00	-0.0773082
2840.00	0.0411879
2845.00	0.144173
2850.00	0.247844
2855.00	0.34481
2860.00	0.408278
2865.00	0.425122
2870.00	0.454927
2875.00	0.459783
2880.00	0.482461
2885.00	0.458931
2890.00	0.420361
2895.00	0.448812
2900.00	0.426816
2905.00	0.404274
2910.00	0.399547
2915.00	0.406279
2920.00	0.393113
2925.00	0.343733
2930.00	0.28922
2935.00	0.232836
2940.00	0.161035
2945.00	0.0781062
2950.00	-0.0221615
2955.00	-0.0794473
2960.00	-0.18776
2965.00	-0.255033
2970.00	-0.32748
2975.00	-0.364303
2980.00	-0.428569
2985.00	-0.43789
2990.00	-0.485643
2995.00	-0.541436
3000.00	-0.600804
3005.00	-0.624026
3010.00	-0.625703
3015.00	-0.658336
3020.00	-0.702352
3025.00	-0.731897
3030.00	-0.778627
3035.00	-0.829838
3040.00	-0.831988
3045.00	-0.833923
3050.00	-0.881435
3055.00	-0.917788
3060.00	-0.909312
3065.00	-0.9264
3070.00	-0.940863
3075.00	-0.959373
3080.00	-0.941246
3085.00	-0.932255
3090.00	-0.962611
3095.00	-0.992677
3100.00	-1.01424
3105.00	-1.02999
3110.00	-1.04783
3115.00	-1.06388
3120.00	-1.08748
3125.00	-1.10872
3130.00	-1.11136
3135.00	-1.1293
3140.00	-1.09418
3145.00	-1.13947
3150.00	-1.161
3155.00	-1.17947
3160.00	-1.18327
3165.00	-1.19493
3170.00	-1.2274
3175.00	-1.22641
3180.00	-1.25023
3185.00	-1.26527
3190.00	-1.25317
3195.00	-1.27249
3200.00	-1.28072
3205.00	-1.28538
3210.00	-1.27951
3215.00	-1.29345
3220.00	-1.29043
3225.00	-1.28772
3230.00	-1.3109
3235.00	-1.30065
3240.00	-1.3436
3245.00	-1.33282
3250.00	-1.34143
3255.00	-1.34826
3260.00	-1.36264
3265.00	-1.35912
3270.00	-1.35411
3275.00	-1.34319
3280.00	-1.33795
3285.00	-1.34147
3290.00	-1.35012
3295.00	-1.38263
3300.00	-1.38443
3305.00	-1.35858
3310.00	-1.40031
3315.00	-1.38936
3320.00	-1.41153
3325.00	-1.40312
3330.00	-1.39188
3335.00	-1.40739
3340.00	-1.41678
3345.00	-1.41699
3350.00	-1.43641
3355.00	-1.44564
3360.00	-1.43198
3365.00	-1.43342
3370.00	-1.41824
3375.00	-1.42288
3380.00	-1.40143
3385.00	-1.43064
3390.00	-1.43312
3395.00	-1.44085
3400.00	-1.43408
3405.00	-1.45362
3410.00	-1.44099
3415.00	-1.47357
3420.00	-1.44338
3425.00	-1.45375
3430.00	-1.42921
3435.00	-1.43459
3440.00	-1.44766
3445.00	-1.43472
3450.00	-1.38919
3455.00	-1.40498
3460.00	-1.39905
3465.00	-1.39188
3470.00	-1.42113
3475.00	-1.45386
3480.00	-1.47142
3485.00	-1.468
3490.00	-1.50611
3495.00	-1.52119
3500.00	-1.52744
3505.00	-1.56418
3510.00	-1.56705
3515.00	-1.5623
3520.00	-1.57542
3525.00	-1.57625
3530.00	-1.55594
3535.00	-1.58617
3540.00	-1.58318
3545.00	-1.55576
3550.00	-1.55672
3555.00	-1.55118
3560.00	-1.56084
3565.00	-1.56678
3570.00	-1.59319
3575.00	-1.61695
3580.00	-1.5944
3585.00	-1.58692
3590.00	-1.60307
3595.00	-1.62859
3600.00	-1.63875
3605.00	-1.61951
3610.00	-1.6562
3615.00	-1.62515
3620.00	-1.61642
3625.00	-1.60766
3630.00	-1.59519
3635.00	-1.57023
3640.00	-1.5432
3645.00	-1.53901
3650.00	-1.52242
3655.00	-1.52305
3660.00	-1.50165
3665.00	-1.49612
3670.00	-1.48291
3675.00	-1.49115
3680.00	-1.47843
3685.00	-1.48804
3690.00	-1.47563
3695.00	-1.46905
3700.00	-1.45945
3705.00	-1.46272
3710.00	-1.45101
3715.00	-1.41027
3720.00	-1.41296
3725.00	-1.42088
3730.00	-1.40512
3735.00	-1.4065
3740.00	-1.40774
3745.00	-1.3585
3750.00	-1.3618
3755.00	-1.33913
3760.00	-1.3645
3765.00	-1.3498
3770.00	-1.36495
3775.00	-1.32732
3780.00	-1.32732
3785.00	-1.33282
3790.00	-1.31488
3795.00	-1.25205
3800.00	-1.20282
3805.00	-1.11824
3810.00	-0.978953
3815.00	-0.805078
3820.00	-0.639437
3825.00	-0.498598
3830.00	-0.345296
3835.00	-0.216479
3840.00	-0.0987124
3845.00	-0.0156078
3850.00	0.0802408
3855.00	0.190305
3860.00	0.287533
3865.00	0.354898
3870.00	0.402711
3875.00	0.427434
3880.00	0.407576
3885.00	0.403435
3890.00	0.404286
3895.00	0.394981
3900.00	0.404915
3905.00	0.391886
3910.00	0.348121
3915.00	0.324294
3920.00	0.253417
3925.00	0.201528
3930.00	0.168559
3935.00	0.069316
3940.00	-0.0401422
3945.00	-0.108446
3950.00	-0.208367
3955.00	-0.292803
3960.00	-0.378865
3965.00	-0.471883
3970.00	-0.54736
3975.00	-0.64916
3980.00	-0.732542
3985.00	-0.813077
3990.00	-0.845281
3995.00	-0.880672
4000.00	-0.896963
4005.00	-0.969295
4010.00	-0.934614
4015.00	-0.968395
4020.00	-1.01436
4025.00	-1.01362
4030.00	-1.02028
4035.00	-1.04275
4040.00	-1.0648
4045.00	-1.09929
4050.00	-1.09189
4055.00	-1.13558
4060.00	-1.16482
4065.00	-1.16368
4070.00	-1.17913
4075.00	-1.13812
4080.00	-1.12317
4085.00	-1.12253
4090.00	-1.09175
4095.00	-1.0906
4100.00	-1.11702
4105.00	-1.1115
4110.00	-1.06352
4115.00	-1.09356
4120.00	-1.0968
4125.00	-1.11986
4130.00	-1.10674
4135.00	-1.14619
4140.00	-1.13868
4145.00	-1.15937
4150.00	-1.1542
4155.00	-1.21912
4160.00	-1.24733
4165.00	-1.27456
4170.00	-1.27984
4175.00	-1.32212
4180.00	-1.37208
4185.00	-1.37584
4190.00	-1.38381
4195.00	-1.43309
4200.00	-1.48293
4205.00	-1.45364
4210.00	-1.43095
4215.00	-1.42608
4220.00	-1.3979
4225.00	-1.34233
4230.00	-1.32618
4235.00	-1.34827
4240.00	-1.3535
4245.00	-1.3994
4250.00	-1.38487
4255.00	-1.38736
4260.00	-1.4134
4265.00	-1.39106
4270.00	-1.40025
4275.00	-1.40212
4280.00	-1.42668
4285.00	-1.40302
4290.00	-1.39179
4295.00	-1.38626
4300.00	-1.38495
4305.00	-1.36454
4310.00	-1.32146
4315.00	-1.3431
4320.00	-1.32871
4325.00	-1.34505
4330.00	-1.31124
4335.00	-1.28539
4340.00	-1.31888
4345.00	-1.29867
4350.00	-1.275
4355.00	-1.27657
4360.00	-1.30179
4365.00	-1.33821
4370.00	-1.33255
4375.00	-1.33752
4380.00	-1.34658
4385.00	-1.40507
4390.00	-1.40279
4395.00	-1.38243
4400.00	-1.37418
4405.00	-1.35943
4410.00	-1.35896
4415.00	-1.37869
4420.00	-1.35891
4425.00	-1.35118
4430.00	-1.32865
4435.00	-1.33859
4440.00	-1.35395
4445.00	-1.36502
4450.00	-1.39146
4455.00	-1.40427
4460.00	-1.43503
4465.00	-1.43433
4470.00	-1.44835
4475.00	-1.46097
4480.00	-1.47873
4485.00	-1.49929
4490.00	-1.48576
4495.00	-1.47816
4500.00	-1.47589
4505.00	-1.51322
4510.00	-1.48639
4515.00	-1.49887
4520.00	-1.51833
4525.00	-1.53768
4530.00	-1.54777
4535.00	-1.58981
4540.00	-1.62032
4545.00	-1.6313
4550.00	-1.6778
4555.00	-1.69127
4560.00	-1.69974
4565.00	-1.68721
4570.00	-1.67411
4575.00	-1.64676
4580.00	-1.62489
4585.00	-1.60978
4590.00	-1.59161
4595.00	-1.58166
4600.00	-1.57088
4605.00	-1.563
4610.00	-1.59619
4615.00	-1.61233
4620.00	-1.64425
4625.00	-1.66749
4630.00	-1.66094
4635.00	-1.66877
4640.00	-1.66942
4645.00	-1.64619
4650.00	-1.596
4655.00	-1.59385
4660.00	-1.59741
4665.00	-1.59238
4670.00	-1.59334
4675.00	-1.61342
4680.00	-1.58573
4685.00	-1.60292
4690.00	-1.60374
4695.00	-1.58617
4700.00	-1.55022
4705.00	-1.55173
4710.00	-1.56042
4715.00	-1.54718
4720.00	-1.56914
4725.00	-1.54771
4730.00	-1.52201
4735.00	-1.50987
4740.00	-1.52823
4745.00	-1.56307
4750.00	-1.59076
4755.00	-1.58364
4760.00	-1.59097
4765.00	-1.56735
4770.00	-1.54976
4775.00	-1.54217
4780.00	-1.50512
4785.00	-1.51115
4790.00	-1.50101
4795.00	-1.44519
4800.00	-1.36201
4805.00	-1.25327
4810.00	-1.11696
4815.00	-0.964068
4820.00	-0.831044
4825.00	-0.678368
4830.00	-0.559268
4835.00	-0.456655
4840.00	-0.327687
4845.00	-0.207954
4850.00	-0.133149
4855.00	-0.0301231
4860.00	0.0241525
4865.00	0.062931
4870.00	0.121632
4875.00	0.149747
4880.00	0.187867
4885.00	0.197458
4890.00	0.226229
4895.00	0.237477
4900.00	0.216475
4905.00	0.20032
4910.00	0.177542
4915.00	0.111271
4920.00	0.113875
4925.00	0.0603783
4930.00	-0.00973867
4935.00	-0.0517893
4940.00	-0.131744
4945.00	-0.223842
4950.00	-0.315885
4955.00	-0.348376
4960.00	-0.420642
4965.00	-0.497582
4970.00	-0.588798
4975.00	-0.671807
4980.00	-0.728208
4985.00	-0.773476
4990.00	-0.817878
4995.00	-0.858756
5000.00	-0.897377
5005.00	-0.874465
5010.00	-0.895953
5015.00	-0.923531
5020.00	-0.942858
5025.00	-0.991377
5030.00	-1.0323
5035.00	-1.00779
5040.00	-1.01137
5045.00	-1.05304
5050.00	-1.08779
5055.00	-1.10992
5060.00	-1.13624
5065.00	-1.1343
5070.00	-1.14719
5075.00	-1.10296
5080.00	-1.09794
5085.00	-1.11539
5090.00	-1.10546
5095.00	-1.10568
5100.00	-1.16172
5105.00	-1.1673
5110.00	-1.19612
5115.00	-1.22755
5120.00	-1.22838
5125.00	-1.21905
5130.00	-1.24453
5135.00	-1.2464
5140.00	-1.22429
5145.00	-1.24466
5150.00	-1.26941
5155.00	-1.27246
5160.00	-1.24957
5165.00	-1.26467
5170.00	-1.26545
5175.00	-1.28079
5180.00	-1.30833
5185.00	-1.28643
5190.00	-1.25574
5195.00	-1.25009
5200.00	-1.25598
5205.00	-1.28967
5210.00	-1.33554
5215.00	-1.35395
5220.00	-1.34122
5225.00	-1.36913
5230.00	-1.32192
5235.00	-1.3005
5240.00	-1.33156
5245.00	-1.29727
5250.00	-1.28105
5255.00	-1.25731
5260.00	-1.25149
5265.00	-1.25908
5270.00	-1.25858
5275.00	-1.19864
5280.00	-1.19869
5285.00	-1.21064
5290.00	-1.21682
5295.00	-1.25534
5300.00	-1.24972
5305.00	-1.27213
5310.00	-1.26026
5315.00	-1.2688
5320.00	-1.27649
5325.00	-1.26052
5330.00	-1.27269
5335.00	-1.28274
5340.00	-1.27255
5345.00	-1.26064
5350.00	-1.2783
5355.00	-1.28869
5360.00	-1.29348
5365.00	-1.27764
5370.00	-1.28993
5375.00	-1.28086
5380.00	-1.33311
5385.00	-1.29592
5390.00	-1.28808
5395.00	-1.31031
5400.00	-1.30286
5405.00	-1.32728
5410.00	-1.32912
5415.00	-1.3024
5420.00	-1.28384
5425.00	-1.29368
5430.00	-1.30346
5435.00	-1.34063
5440.00	-1.3448
5445.00	-1.32291
5450.00	-1.33709
5455.00	-1.33428
5460.00	-1.37936
5465.00	-1.36409
5470.00	-1.37781
5475.00	-1.41487
5480.00	-1.40337
5485.00	-1.37289
5490.00	-1.37016
5495.00	-1.39518
5500.00	-1.4186
5505.00	-1.44609
5510.00	-1.45436
5515.00	-1.45264
5520.00	-1.42821
5525.00	-1.42362
5530.00	-1.40026
5535.00	-1.40579
5540.00	-1.4071
5545.00	-1.41377
5550.00	-1.39414
5555.00	-1.40852
5560.00	-1.45441
5565.00	-1.46368
5570.00	-1.49032
5575.00	-1.50973
5580.00	-1.50705
5585.00	-1.53394
5590.00	-1.53983
5595.00	-1.59273
5600.00	-1.55795
5605.00	-1.56601
5610.00	-1.60165
5615.00	-1.60809
5620.00	-1.58368
5625.00	-1.59283
5630.00	-1.55713
5635.00	-1.59549
5640.00	-1.59888
5645.00	-1.57814
5650.00	-1.55672
5655.00	-1.57131
5660.00	-1.57347
5665.00	-1.58822
5670.00	-1.59234
5675.00	-1.56126
5680.00	-1.5635
5685.00	-1.5289
5690.00	-1.5179
5695.00	-1.50342
5700.00	-1.47941
5705.00	-1.41569
5710.00	-1.4334
5715.00	-1.44293
5720.00	-1.4506
5725.00	-1.48588
5730.00	-1.48467
5735.00	-1.4845
5740.00	-1.44865
5745.00	-1.44567
5750.00	-1.42286
5755.00	-1.39317
5760.00	-1.41771
5765.00	-1.41142
5770.00	-1.37921
5775.00	-1.37586
5780.00	-1.38565
5785.00	-1.36792
5790.00	-1.34647
5795.00	-1.31527
5800.00	-1.25057
5805.00	-1.14839
5810.00	-1.01342
5815.00	-0.851657
5820.00	-0.713397
5825.00	-0.55967
5830.00	-0.435962
5835.00	-0.332864
5840.00	-0.22726
5845.00	-0.0974301
5850.00	0.00568535
5855.00	0.0728576
5860.00	0.14979
5865.00	0.174174
5870.00	0.221751
5875.00	0.260909
5880.00	0.296151
5885.00	0.329699
5890.00	0.333346
5895.00	0.354936
5900.00	0.314866
5905.00	0.290702
5910.00	0.283602
5915.00	0.259819
5920.00	0.225598
5925.00	0.224093
5930.00	0.141266
5935.00	0.0612298
5940.00	-0.0300269
5945.00	-0.100257
5950.00	-0.210151
5955.00	-0.315463
5960.00	-0.421229
5965.00	-0.497195
5970.00	-0.613166
5975.00	-0.664445
5980.00	-0.746298
5985.00	-0.806235
5990.00	-0.8437
5995.00	-0.876503
6000.00	-0.913349
6005.00	-0.952003
6010.00	-1.02982
6015.00	-1.06689
6020.00	-1.10118
6025.00	-1.1183
6030.00	-1.12273
6035.00	-1.1377
6040.00	-1.17406
6045.00	-1.21502
6050.00	-1.24822
6055.00	-1.2543
6060.00	-1.30738
6065.00	-1.34325
6070.00	-1.34807
6075.00	-1.34783
6080.00	-1.36866
6085.00	-1.37277
6090.00	-1.39203
6095.00	-1.37549
6100.00	-1.38533
6105.00	-1.43262
6110.00	-1.46329
6115.00	-1.46617
6120.00	-1.47151
6125.00	-1.469
6130.00	-1.47497
6135.00	-1.42909
6140.00	-1.43356
6145.00	-1.45681
6150.00	-1.47133
6155.00	-1.44594
6160.00	-1.45056
6165.00	-1.46845
6170.00	-1.43146
6175.00	-1.42013
6180.00	-1.41177
6185.00	-1.41889
6190.00	-1.41706
6195.00	-1.41175
6200.00	-1.40606
6205.00	-1.40093
6210.00	-1.38533
6215.00	-1.38594
6220.00	-1.4405
6225.00	-1.4182
6230.00	-1.4439
6235.00	-1.45239
6240.00	-1.46002
6245.00	-1.45225
6250.00	-1.46997
6255.00	-1.48317
6260.00	-1.49596
6265.00	-1.48826
6270.00	-1.474
6275.00	-1.50785
6280.00	-1.51452
6285.00	-1.47841
6290.00	-1.48344
6295.00	-1.48065
6300.00	-1.4937
6305.00	-1.50727
6310.00	-1.5259
6315.00	-1.52984
6320.00	-1.50593
6325.00	-1.48716
6330.00	-1.50047
6335.00	-1.48682
6340.00	-1.48918
6345.00	-1.47666
6350.00	-1.47546
6355.00	-1.4991
6360.00	-1.49382
6365.00	-1.47992
6370.00	-1.47657
6375.00	-1.4827
6380.00	-1.4754
6385.00	-1.4725
6390.00	-1.46531
6395.00	-1.46799
6400.00	-1.46766
6405.00	-1.46461
6410.00	-1.47926
6415.00	-1.50344
6420.00	-1.52611
6425.00	-1.52362
6430.00	-1.51864
6435.00	-1.49402
6440.00	-1.50299
6445.00	-1.51563
6450.00	-1.5023
6455.00	-1.50403
6460.00	-1.48544
6465.00	-1.5273
6470.00	-1.54576
6475.00	-1.57152
6480.00	-1.55717
6485.00	-1.54701
6490.00	-1.53511
6495.00	-1.5006
6500.00	-1.50342
6505.00	-1.52609
6510.00	-1.50622
6515.00	-1.47917
6520.00	-1.4466
6525.00	-1.45939
6530.00	-1.48097
6535.00	-1.47202
6540.00	-1.49966
6545.00	-1.49067
6550.00	-1.51828
6555.00	-1.49827
6560.00	-1.50223
6565.00	-1.47284
6570.00	-1.46379
6575.00	-1.47303
6580.00	-1.49508
6585.00	-1.45908
6590.00	-1.44499
6595.00	-1.43872
6600.00	-1.40836
6605.00	-1.38561
6610.00	-1.41366
6615.00	-1.42334
6620.00	-1.42198
6625.00	-1.44638
6630.00	-1.45279
6635.00	-1.45306
6640.00	-1.46063
6645.00	-1.48117
6650.00	-1.44657
6655.00	-1.45112
6660.00	-1.48177
6665.00	-1.46907
6670.00	-1.4961
6675.00	-1.52774
6680.00	-1.49305
6685.00	-1.48015
6690.00	-1.51064
6695.00	-1.51336
6700.00	-1.49934
6705.00	-1.51693
6710.00	-1.53733
6715.00	-1.5264
6720.00	-1.49185
6725.00	-1.46899
6730.00	-1.47588
6735.00	-1.51596
6740.00	-1.52364
6745.00	-1.51408
6750.00	-1.51738
6755.00	-1.53591
6760.00	-1.50132
6765.00	-1.48301
6770.00	-1.46561
6775.00	-1.47193
6780.00	-1.40163
6785.00	-1.38962
6790.00	-1.3477
6795.00	-1.31454
6800.00	-1.21695
6805.00	-1.12089
6810.00	-0.980423
6815.00	-0.81464
6820.00	-0.662689
6825.00	-0.493894
6830.00	-0.351132
6835.00	-0.222646
6840.00	-0.13081
6845.00	-0.0325953
6850.00	0.00819629
6855.00	0.085187
6860.00	0.128847
6865.00	0.215743
6870.00	0.239939
6875.00	0.296502
6880.00	0.3172
6885.00	0.339489
6890.00	0.344903
6895.00	0.360761
6900.00	0.321023
6905.00	0.308144
6910.00	0.294723
6915.00	0.250604
6920.00	0.237444
6925.00	0.153282
6930.00	0.0628897
6935.00	-0.0642341
6940.00	-0.109074
6945.00	-0.176892
6950.00	-0.275461
6955.00	-0.349526
6960.00	-0.441816
6965.00	-0.550509
6970.00	-0.633686
6975.00	-0.688406
6980.00	-0.763286
6985.00	-0.819692
6990.00	-0.851235
6995.00	-0.898846
7000.00	-0.938035
7005.00	-0.992529
7010.00	-0.991226
7015.00	-1.04315
7020.00	-1.08072
7025.00	-1.12095
7030.00	-1.13884
7035.00	-1.18424
7040.00	-1.18848
7045.00	-1.23532
7050.00	-1.26833
7055.00	-1.26965
7060.00	-1.28915
7065.00	-1.32044
7070.00	-1.29916
7075.00	-1.34409
7080.00	-1.34333
7085.00	-1.34814
7090.00	-1.34331
7095.00	-1.35453
7100.00	-1.38202
7105.00	-1.37839
7110.00	-1.37969
7115.00	-1.37171
7120.00	-1.36819
7125.00	-1.37235
7130.00	-1.39165
7135.00	-1.4255
7140.00	-1.3928
7145.00	-1.41921
7150.00	-1.41368
7155.00	-1.39773
7160.00	-1.38154
7165.00	-1.38985
7170.00	-1.39733
7175.00	-1.3885
7180.00	-1.38239
7185.00	-1.36864
7190.00	-1.38191
7195.00	-1.42405
7200.00	-1.44642
7205.00	-1.42902
7210.00	-1.39048
7215.00	-1.41254
7220.00	-1.44247
7225.00	-1.46666
7230.00	-1.45914
7235.00	-1.46244
7240.00	-1.47914
7245.00	-1.46671
7250.00	-1.49488
7255.00	-1.51566
7260.00	-1.53161
7265.00	-1.5176
7270.00	-1.51871
7275.00	-1.51697
7280.00	-1.53188
7285.00	-1.52241
7290.00	-1.53403
7295.00	-1.56096
7300.00	-1.57971
7305.00	-1.57736
7310.00	-1.60545
7315.00	-1.59046
7320.00	-1.60992
7325.00	-1.59814
7330.00	-1.64887
7335.00	-1.65151
7340.00	-1.64014
7345.00	-1.66471
7350.00	-1.7161
7355.00	-1.71842
7360.00	-1.72509
7365.00	-1.71552
7370.00	-1.71698
7375.00	-1.7183
7380.00	-1.72497
7385.00	-1.75661
7390.00	-1.77685
7395.00	-1.75662
7400.00	-1.76679
7405.00	-1.7915
7410.00	-1.80459
7415.00	-1.81087
7420.00	-1.80371
7425.00	-1.7872
7430.00	-1.79706
7435.00	-1.77938
7440.00	-1.75432
7445.00	-1.72993
7450.00	-1.75924
7455.00	-1.78288
7460.00	-1.76937
7465.00	-1.78009
7470.00	-1.7815
7475.00	-1.80657
7480.00	-1.84012
7485.00	-1.83828
7490.00	-1.83662
7495.00	-1.84886
7500.00	-1.81776
7505.00	-1.80351
7510.00	-1.80441
7515.00	-1.78966
7520.00	-1.77913
7525.00	-1.78155
7530.00	-1.77549
7535.00	-1.76547
7540.00	-1.76834
7545.00	-1.78191
7550.00	-1.76758
7555.00	-1.78672
7560.00	-1.78656
7565.00	-1.77817
7570.00	-1.7816
7575.00	-1.79202
7580.00	-1.76203
7585.00	-1.7506
7590.00	-1.75771
7595.00	-1.75953
7600.00	-1.72455
7605.00	-1.71504
7610.00	-1.73669
7615.00	-1.6985
7620.00	-1.67146
7625.00	-1.74415
7630.00	-1.72261
7635.00	-1.71421
7640.00	-1.70298
7645.00	-1.70112
7650.00	-1.72691
7655.00	-1.71991
7660.00	-1.75663
7665.00	-1.76588
7670.00	-1.80716
7675.00	-1.79488
7680.00	-1.78932
7685.00	-1.79805
7690.00	-1.79858
7695.00	-1.81737
7700.00	-1.78118
7705.00	-1.78066
7710.00	-1.76553
7715.00	-1.74826
7720.00	-1.75377
7725.00	-1.75873
7730.00	-1.7632
7735.00	-1.76813
7740.00	-1.75701
7745.00	-1.78361
7750.00	-1.78925
7755.00	-1.80897
7760.00	-1.802
7765.00	-1.77651
7770.00	-1.78286
7775.00	-1.7666
7780.00	-1.75746
7785.00	-1.74191
7790.00	-1.73341
7795.00	-1.68365
7800.00	-1.63795
7805.00	-1.54647
7810.00	-1.42661
7815.00	-1.2986
7820.00	-1.13304
7825.00	-1.00509
7830.00	-0.850568
7835.00	-0.735302
7840.00	-0.615086
7845.00	-0.535269
7850.00	-0.435056
7855.00	-0.358595
7860.00	-0.27788
7865.00	-0.224461
7870.00	-0.18096
7875.00	-0.160118
7880.00	-0.122136
7885.00	-0.0961912
7890.00	-0.081995
7895.00	-0.0518255
7900.00	-0.0374888
7905.00	-0.0886649
7910.00	-0.131062
7915.00	-0.162811
7920.00	-0.195962
7925.00	-0.276146
7930.00	-0.336412
7935.00	-0.417197
7940.00	-0.514621
7945.00	-0.601387
7950.00	-0.697784
7955.00	-0.793696
7960.00	-0.912056
7965.00	-0.990202
7970.00	-1.05046
7975.00	-1.1166
7980.00	-1.17155
7985.00	-1.26494
7990.00	-1.34899
7995.00	-1.44569
8000.00	-1.46223
8005.00	-1.50733
8010.00	-1.54426
8015.00	-1.59214
8020.00	-1.57848
8025.00	-1.60188
8030.00	-1.64858
8035.00	-1.66772
8040.00	-1.66114
8045.00	-1.68635
8050.00	-1.72918
8055.00	-1.76864
8060.00	-1.80323
8065.00	-1.79043
8070.00	-1.8082
8075.00	-1.8361
8080.00	-1.82459
8085.00	-1.83162
8090.00	-1.83154
8095.00	-1.81591
8100.00	-1.81282
8105.00	-1.81645
8110.00	-1.81698
8115.00	-1.82294
8120.00	-1.8283
8125.00	-1.83588
8130.00	-1.84911
8135.00	-1.85094
8140.00	-1.87914
8145.00	-1.90177
8150.00	-1.89834
8155.00	-1.91813
8160.00	-1.92954
8165.00	-1.9691
8170.00	-1.96535
8175.00	-1.9702
8180.00	-1.95535
8185.00	-1.9786
8190.00	-1.99403
8195.00	-1.98137
8200.00	-1.98371
8205.00	-1.98307
8210.00	-1.96968
8215.00	-1.9265
8220.00	-1.92334
8225.00	-1.96444
8230.00	-2.01149
8235.00	-2.00899
8240.00	-2.00765
8245.00	-2.02292
8250.00	-2.02935
8255.00	-2.06808
8260.00	-2.05076
8265.00	-2.04708
8270.00	-2.05841
8275.00	-2.07044
8280.00	-2.04831
8285.00	-2.04761
8290.00	-2.08086
8295.00	-2.12085
8300.00	-2.11565
8305.00	-2.13752
8310.00	-2.12333
8315.00	-2.12154
8320.00	-2.1419
8325.00	-2.16847
8330.00	-2.14935
8335.00	-2.16784
8340.00	-2.16252
8345.00	-2.13851
8350.00	-2.14436
8355.00	-2.15053
8360.00	-2.11582
8365.00	-2.11112
8370.00	-2.13252
8375.00	-2.17284
8380.00	-2.19173
8385.00	-2.18585
8390.00	-2.19063
8395.00	-2.21049
8400.00	-2.2247
8405.00	-2.13497
8410.00	-2.10364
8415.00	-2.09192
8420.00	-2.1125
8425.00	-2.11729
8430.00	-2.09413
8435.00	-2.07329
8440.00	-2.08567
8445.00	-2.10321
8450.00	-2.11167
8455.00	-2.11013
8460.00	-2.11607
8465.00	-2.16994
8470.00	-2.17539
8475.00	-2.18304
8480.00	-2.15423
8485.00	-2.12097
8490.00	-2.13681
8495.00	-2.12819
8500.00	-2.11401
8505.00	-2.104
8510.00	-2.08584
8515.00	-2.10336
8520.00	-2.10083
8525.00	-2.06833
8530.00	-2.03085
8535.00	-2.07859
8540.00	-2.07579
8545.00	-2.07326
8550.00	-2.0719
8555.00	-2.08167
8560.00	-2.08313
8565.00	-2.08811
8570.00	-2.09534
8575.00	-2.12473
8580.00	-2.08069
8585.00	-2.07401
8590.00	-2.10645
8595.00	-2.09537
8600.00	-2.1037
8605.00	-2.08831
8610.00	-2.06256
8615.00	-2.11262
8620.00	-2.10641
8625.00	-2.099
8630.00	-2.09781
8635.00	-2.13885
8640.00	-2.15199
8645.00	-2.16931
8650.00	-2.18306
8655.00	-2.19361
8660.00	-2.18388
8665.00	-2.20716
8670.00	-2.21621
8675.00	-2.18683
8680.00	-2.16496
8685.00	-2.14803
8690.00	-2.16482
8695.00	-2.17628
8700.00	-2.17744
8705.00	-2.15559
8710.00	-2.146
8715.00	-2.15293
8720.00	-2.161
8725.00	-2.16185
8730.00	-2.18093
8735.00	-2.17064
8740.00	-2.14398
8745.00	-2.12823
8750.00	-2.11679
8755.00	-2.11291
8760.00	-2.08196
8765.00	-2.12093
8770.00	-2.12762
8775.00	-2.12998
8780.00	-2.11288
8785.00	-2.13319
8790.00	-2.09014
8795.00	-2.08069
8800.00	-2.02732
8805.00	-1.94451
8810.00	-1.78759
8815.00	-1.65003
8820.00	-1.50974
8825.00	-1.35693
8830.00	-1.22673
8835.00	-1.09765
8840.00	-0.979648
8845.00	-0.869783
8850.00	-0.790128
8855.00	-0.701961
8860.00	-0.640004
8865.00	-0.597058
8870.00	-0.551083
8875.00	-0.521607
8880.00	-0.506063
8885.00	-0.479257
8890.00	-0.450555
8895.00	-0.447609
8900.00	-0.451365
8905.00	-0.488616
8910.00	-0.510241
8915.00	-0.540689
8920.00	-0.580908
8925.00	-0.634498
8930.00	-0.680898
8935.00	-0.763852
8940.00	-0.833933
8945.00	-0.929961
8950.00	-1.0292
8955.00	-1.11394
8960.00	-1.16641
8965.00	-1.27587
8970.00	-1.33045
8975.00	-1.40704
8980.00	-1.49977
8985.00	-1.57224
8990.00	-1.60633
8995.00	-1.63336
9000.00	-1.65769
9005.00	-1.68141
9010.00	-1.70367
9015.00	-1.73287
9020.00	-1.70513
9025.00	-1.72136
9030.00	-1.71125
9035.00	-1.72047
9040.00	-1.75073
9045.00	-1.77521
9050.00	-1.81739
9055.00	-1.8343
9060.00	-1.88705
9065.00	-1.89882
9070.00	-1.92223
9075.00	-1.93323
9080.00	-1.94038
9085.00	-1.94773
9090.00	-1.97815
9095.00	-2.00461
9100.00	-2.0266
9105.00	-1.964
9110.00	-1.9461
9115.00	-1.98309
9120.00	-2.01272
9125.00	-2.04763
9130.00	-2.09827
9135.00	-2.10265
9140.00	-2.14229
9145.00	-2.15142
9150.00	-2.12211
9155.00	-2.12411
9160.00	-2.11858
9165.00	-2.12276
9170.00	-2.14117
9175.00	-2.13394
9180.00	-2.16679
9185.00	-2.15333
9190.00	-2.17418
9195.00	-2.1673
9200.00	-2.17302
9205.00	-2.20471
9210.00	-2.21126
9215.00	-2.19885
9220.00	-2.20324
9225.00	-2.20262
9230.00	-2.23135
9235.00	-2.28101
9240.00	-2.29915
9245.00	-2.35576
9250.00	-2.38383
9255.00	-2.36789
9260.00	-2.37826
9265.00	-2.35098
9270.00	-2.36213
9275.00	-2.39963
9280.00	-2.39584
9285.00	-2.35856
9290.00	-2.34332
9295.00	-2.33144
9300.00	-2.3244
9305.00	-2.2961
9310.00	-2.33928
9315.00	-2.35801
9320.00	-2.37029
9325.00	-2.34838
9330.00	-2.37077
9335.00	-2.34607
9340.00	-2.35405
9345.00	-2.34841
9350.00	-2.3351
9355.00	-2.33686
9360.00	-2.33477
9365.00	-2.31367
9370.00	-2.34411
9375.00	-2.33764
9380.00	-2.35195
9385.00	-2.33646
9390.00	-2.34814
9395.00	-2.38063
9400.00	-2.39705
9405.00	-2.3862
9410.00	-2.35355
9415.00	-2.37817
9420.00	-2.34815
9425.00	-2.3367
9430.00	-2.31724
9435.00	-2.31162
9440.00	-2.291
9445.00	-2.33287
9450.00	-2.32477
9455.00	-2.3065
9460.00	-2.29098
9465.00	-2.26327
9470.00	-2.25847
9475.00	-2.25599
9480.00	-2.23453
9485.00	-2.22528
9490.00	-2.21421
9495.00	-2.22256
9500.00	-2.22458
9505.00	-2.22823
9510.00	-2.25989
9515.00	-2.30578
9520.00	-2.30955
9525.00	-2.32393
9530.00	-2.34602
9535.00	-2.38421
9540.00	-2.37648
9545.00	-2.35944
9550.00	-2.37707
9555.00	-2.39568
9560.00	-2.3932
9565.00	-2.41203
9570.00	-2.42165
9575.00	-2.42207
9580.00	-2.44808
9585.00	-2.43762
9590.00	-2.44102
9595.00	-2.41479
9600.00	-2.41223
9605.00	-2.43373
9610.00	-2.4009
9615.00	-2.4153
9620.00	-2.41452
9625.00	-2.39277
9630.00	-2.40249
9635.00	-2.40391
9640.00	-2.40336
9645.00	-2.41476
9650.00	-2.40488
9655.00	-2.41064
9660.00	-2.40118
9665.00	-2.38717
9670.00	-2.39653
9675.00	-2.38115
9680.00	-2.37464
9685.00	-2.39166
9690.00	-2.37494
9695.00	-2.35623
9700.00	-2.37875
9705.00	-2.38438
9710.00	-2.38853
9715.00	-2.38127
9720.00	-2.41777
9725.00	-2.42316
9730.00	-2.39505
9735.00	-2.41461
9740.00	-2.44594
9745.00	-2.43935
9750.00	-2.46089
9755.00	-2.46562
9760.00	-2.44517
9765.00	-2.435
9770.00	-2.40571
9775.00	-2.42969
9780.00	-2.43846
9785.00	-2.45093
9790.00	-2.43378
9795.00	-2.39179
9800.00	-2.34759
9805.00	-2.22452
9810.00	-2.10459
9815.00	-1.98933
9820.00	-1.81695
9825.00	-1.70849
9830.00	-1.52482
9835.00	-1.38973
9840.00	-1.25808
9845.00	-1.14417
9850.00	-1.04623
9855.00	-0.959004
9860.00	-0.866766
9865.00	-0.791074
9870.00	-0.737598
9875.00	-0.705947
9880.00	-0.664646
9885.00	-0.66226
9890.00	-0.681168
9895.00	-0.693608
9900.00	-0.718535
9905.00	-0.729069
9910.00	-0.757773
9915.00	-0.801915
9920.00	-0.841643
9925.00	-0.880145
9930.00	-0.922119
9935.00	-1.02123
9940.00	-1.07839
9945.00	-1.10603
9950.00	-1.22703
9955.00	-1.3643
[truncated: 56 more rows]
