# Supplementary material for: Abnormal developmental trajectory and vulnerability to cardiac arrhythmias in tetralogy of Fallot with DiGeorge syndrome
Source: Commun Biol. 2023 Sep 22;6:969. doi: 10.1038/s42003-023-05344-6 (PMC10516936; doi:10.1038/s42003-023-05344-6)
Supplement: Supplementary file 6 — Supplementary Data 3 [file 42003_2023_5344_MOESM6_ESM.zip › Supplementary Data3_CAS Measurement/Batch46/TOF-DG1_A2_4960/1B-wave.csv]

1B : V(t) = D'(t) / BackgroundImage *100
D'(t) = WaveFiltered Value( Pixel-Filter=(3 x 3) Tcnst-Filter=10)
average	1.00
frm num	2048
position	[53][74]
background	334.11
total pixel	9
time	value1
0.00	0
5.00	0.0565348
10.00	0.0708347
15.00	-0.00276023
20.00	-0.0956003
25.00	-0.175831
30.00	-0.274643
35.00	-0.350271
40.00	-0.431639
45.00	-0.481591
50.00	-0.59306
55.00	-0.756567
60.00	-0.993515
65.00	-1.17351
70.00	-1.38207
75.00	-1.50658
80.00	-1.65855
85.00	-1.82193
90.00	-2.00887
95.00	-2.1738
100.00	-2.34219
105.00	-2.48708
110.00	-2.61416
115.00	-2.79837
120.00	-2.8777
125.00	-3.07546
130.00	-3.17031
135.00	-3.36542
140.00	-3.49446
145.00	-3.69706
150.00	-3.9193
155.00	-4.07942
160.00	-4.2601
165.00	-4.40942
170.00	-4.56043
175.00	-4.6398
180.00	-4.81766
185.00	-4.89791
190.00	-4.99675
195.00	-5.0591
200.00	-5.19502
205.00	-5.35394
210.00	-5.48698
215.00	-5.64996
220.00	-5.74675
225.00	-5.8638
230.00	-6.03565
235.00	-6.19031
240.00	-6.406
245.00	-6.48705
250.00	-6.67972
255.00	-6.78328
260.00	-6.92969
265.00	-7.12798
270.00	-7.25322
275.00	-7.36927
280.00	-7.48037
285.00	-7.55707
290.00	-7.69594
295.00	-7.84088
300.00	-7.93474
305.00	-8.07243
310.00	-8.23293
315.00	-8.31419
320.00	-8.42391
325.00	-8.52931
330.00	-8.69733
335.00	-8.73548
340.00	-8.83965
345.00	-8.96333
350.00	-8.99816
355.00	-9.03283
360.00	-9.08399
365.00	-9.10675
370.00	-9.14054
375.00	-9.18092
380.00	-9.2472
385.00	-9.33013
390.00	-9.40144
395.00	-9.47227
400.00	-9.61583
405.00	-9.76499
410.00	-9.82274
415.00	-9.9113
420.00	-9.94445
425.00	-10.0341
430.00	-10.188
435.00	-10.2101
440.00	-10.2766
445.00	-10.3031
450.00	-10.3536
455.00	-10.3725
460.00	-10.4393
465.00	-10.4596
470.00	-10.4811
475.00	-10.5504
480.00	-10.5795
485.00	-10.6489
490.00	-10.6914
495.00	-10.7231
500.00	-10.8014
505.00	-10.8686
510.00	-10.8659
515.00	-10.8501
520.00	-10.8692
525.00	-10.9728
530.00	-11.0029
535.00	-11.0865
540.00	-11.1585
545.00	-11.2066
550.00	-11.2665
555.00	-11.3038
560.00	-11.3939
565.00	-11.4983
570.00	-11.5556
575.00	-11.5906
580.00	-11.6188
585.00	-11.6042
590.00	-11.6177
595.00	-11.6631
600.00	-11.7339
605.00	-11.7877
610.00	-11.856
615.00	-11.9374
620.00	-11.9708
625.00	-11.9676
630.00	-12.0246
635.00	-12.0825
640.00	-12.1147
645.00	-12.1603
650.00	-12.1348
655.00	-12.2582
660.00	-12.3327
665.00	-12.4629
670.00	-12.4571
675.00	-12.4817
680.00	-12.474
685.00	-12.5369
690.00	-12.6101
695.00	-12.6294
700.00	-12.6535
705.00	-12.7583
710.00	-12.7262
715.00	-12.7373
720.00	-12.7904
725.00	-12.9081
730.00	-12.9941
735.00	-12.9817
740.00	-12.9872
745.00	-12.9688
750.00	-13.0154
755.00	-12.9577
760.00	-12.9456
765.00	-12.9347
770.00	-12.9349
775.00	-12.9117
780.00	-12.9375
785.00	-12.9673
790.00	-12.9077
795.00	-12.8441
800.00	-12.7037
805.00	-12.4177
810.00	-11.9674
815.00	-11.3692
820.00	-10.6879
825.00	-9.90181
830.00	-9.19763
835.00	-8.40424
840.00	-7.60039
845.00	-6.75389
850.00	-6.02196
855.00	-5.38319
860.00	-4.66196
865.00	-4.02616
870.00	-3.42734
875.00	-2.82853
880.00	-2.23973
885.00	-1.73641
890.00	-1.21025
895.00	-0.756671
900.00	-0.235377
905.00	0.124043
910.00	0.553941
915.00	0.857709
920.00	1.15105
925.00	1.42837
930.00	1.65467
935.00	1.7752
940.00	1.92359
945.00	2.01723
950.00	2.18132
955.00	2.17602
960.00	2.19454
965.00	2.24445
970.00	2.19959
975.00	2.21907
980.00	2.19337
985.00	2.13034
990.00	2.06363
995.00	1.85727
1000.00	1.68817
1005.00	1.63575
1010.00	1.59189
1015.00	1.44268
1020.00	1.26848
1025.00	1.06847
1030.00	0.875159
1035.00	0.671248
1040.00	0.577518
1045.00	0.360139
1050.00	0.197753
1055.00	-0.01158
1060.00	-0.239887
1065.00	-0.412107
1070.00	-0.660221
1075.00	-0.823664
1080.00	-1.00402
1085.00	-1.15303
1090.00	-1.36696
1095.00	-1.58943
1100.00	-1.74641
1105.00	-1.89435
1110.00	-2.08071
1115.00	-2.31161
1120.00	-2.51278
1125.00	-2.66722
1130.00	-2.84612
1135.00	-3.00381
1140.00	-3.25548
1145.00	-3.4587
1150.00	-3.64492
1155.00	-3.84577
1160.00	-4.02322
1165.00	-4.17294
1170.00	-4.35425
1175.00	-4.56731
1180.00	-4.72914
1185.00	-4.89141
1190.00	-5.15717
1195.00	-5.25004
1200.00	-5.43338
1205.00	-5.57178
1210.00	-5.7163
1215.00	-5.85967
1220.00	-5.93217
1225.00	-5.99076
1230.00	-6.19315
1235.00	-6.29881
1240.00	-6.38725
1245.00	-6.54001
1250.00	-6.67417
1255.00	-6.82817
1260.00	-6.91356
1265.00	-7.02034
1270.00	-7.08652
1275.00	-7.1627
1280.00	-7.35431
1285.00	-7.43032
1290.00	-7.57189
1295.00	-7.69598
1300.00	-7.81431
1305.00	-7.93411
1310.00	-8.04858
1315.00	-8.1383
1320.00	-8.2124
1325.00	-8.28241
1330.00	-8.4585
1335.00	-8.52718
1340.00	-8.64885
1345.00	-8.72843
1350.00	-8.82666
1355.00	-8.94166
1360.00	-9.12831
1365.00	-9.16992
1370.00	-9.20404
1375.00	-9.24473
1380.00	-9.34453
1385.00	-9.39777
1390.00	-9.4723
1395.00	-9.54269
1400.00	-9.61602
1405.00	-9.77514
1410.00	-9.84518
1415.00	-9.88161
1420.00	-9.9011
1425.00	-9.91864
1430.00	-9.99096
1435.00	-10.0062
1440.00	-10.0232
1445.00	-10.1183
1450.00	-10.1973
1455.00	-10.2151
1460.00	-10.3609
1465.00	-10.4189
1470.00	-10.4911
1475.00	-10.5294
1480.00	-10.6005
1485.00	-10.6013
1490.00	-10.622
1495.00	-10.6639
1500.00	-10.7548
1505.00	-10.7701
1510.00	-10.8504
1515.00	-10.9426
1520.00	-10.9857
1525.00	-11.1076
1530.00	-11.1009
1535.00	-11.0717
1540.00	-11.1018
1545.00	-11.1589
1550.00	-11.2602
1555.00	-11.3513
1560.00	-11.3901
1565.00	-11.4916
1570.00	-11.5596
1575.00	-11.6307
1580.00	-11.6616
1585.00	-11.7059
1590.00	-11.7625
1595.00	-11.8034
1600.00	-11.8568
1605.00	-11.9049
1610.00	-11.9449
1615.00	-11.8911
1620.00	-11.9757
1625.00	-12.0418
1630.00	-12.0315
1635.00	-12.1486
1640.00	-12.1276
1645.00	-12.1952
1650.00	-12.3126
1655.00	-12.4448
1660.00	-12.464
1665.00	-12.4115
1670.00	-12.4308
1675.00	-12.4481
1680.00	-12.4603
1685.00	-12.4281
1690.00	-12.4657
1695.00	-12.4828
1700.00	-12.5082
1705.00	-12.571
1710.00	-12.541
1715.00	-12.5473
1720.00	-12.5796
1725.00	-12.6053
1730.00	-12.6484
1735.00	-12.6805
1740.00	-12.6762
1745.00	-12.6923
1750.00	-12.7732
1755.00	-12.7962
1760.00	-12.747
1765.00	-12.7161
1770.00	-12.6882
1775.00	-12.7031
1780.00	-12.6899
1785.00	-12.7178
1790.00	-12.6366
1795.00	-12.5635
1800.00	-12.4013
1805.00	-12.1555
1810.00	-11.8179
1815.00	-11.2014
1820.00	-10.4837
1825.00	-9.6914
1830.00	-8.90849
1835.00	-8.05422
1840.00	-7.25878
1845.00	-6.58278
1850.00	-5.82141
1855.00	-5.10292
1860.00	-4.48954
1865.00	-3.78784
1870.00	-3.17626
1875.00	-2.66243
1880.00	-2.05365
1885.00	-1.5124
1890.00	-1.03858
1895.00	-0.558934
1900.00	-0.110623
1905.00	0.332764
1910.00	0.675277
1915.00	1.0168
1920.00	1.32084
1925.00	1.70754
1930.00	1.95581
1935.00	2.12272
1940.00	2.2563
1945.00	2.35658
1950.00	2.39362
1955.00	2.45023
1960.00	2.53444
1965.00	2.52376
1970.00	2.53078
1975.00	2.54042
1980.00	2.49922
1985.00	2.46213
1990.00	2.37222
1995.00	2.30793
2000.00	2.21681
2005.00	2.04169
2010.00	1.93729
2015.00	1.77349
2020.00	1.57951
2025.00	1.41491
2030.00	1.23351
2035.00	1.03035
2040.00	0.840847
2045.00	0.703553
2050.00	0.550058
2055.00	0.372006
2060.00	0.191806
2065.00	-0.0202582
2070.00	-0.26765
2075.00	-0.473676
2080.00	-0.679052
2085.00	-0.823983
2090.00	-1.02758
2095.00	-1.23078
2100.00	-1.43693
2105.00	-1.57924
2110.00	-1.7705
2115.00	-1.97589
2120.00	-2.19067
2125.00	-2.40393
2130.00	-2.57923
2135.00	-2.81017
2140.00	-3.04462
2145.00	-3.17248
2150.00	-3.32414
2155.00	-3.50719
2160.00	-3.68191
2165.00	-3.89237
2170.00	-4.11836
2175.00	-4.26522
2180.00	-4.50382
2185.00	-4.65536
2190.00	-4.84829
2195.00	-5.01195
2200.00	-5.15924
2205.00	-5.29845
2210.00	-5.46033
2215.00	-5.63594
2220.00	-5.75409
2225.00	-5.93691
2230.00	-6.10478
2235.00	-6.34565
2240.00	-6.49924
2245.00	-6.63416
2250.00	-6.79216
2255.00	-6.95764
2260.00	-7.08994
2265.00	-7.21899
2270.00	-7.31851
2275.00	-7.42138
2280.00	-7.52726
2285.00	-7.60925
2290.00	-7.69968
2295.00	-7.77108
2300.00	-7.79543
2305.00	-7.84063
2310.00	-7.93785
2315.00	-8.11845
2320.00	-8.31758
2325.00	-8.44692
2330.00	-8.61652
2335.00	-8.68271
2340.00	-8.81543
2345.00	-8.87835
2350.00	-8.94828
2355.00	-9.01455
2360.00	-9.12739
2365.00	-9.17907
2370.00	-9.24221
2375.00	-9.23584
2380.00	-9.37312
2385.00	-9.44345
2390.00	-9.43692
2395.00	-9.55076
2400.00	-9.65654
2405.00	-9.67193
2410.00	-9.80883
2415.00	-9.95532
2420.00	-10.014
2425.00	-10.0868
2430.00	-10.1855
2435.00	-10.1779
2440.00	-10.3307
2445.00	-10.4317
2450.00	-10.5425
2455.00	-10.5158
2460.00	-10.5484
2465.00	-10.5976
2470.00	-10.6353
2475.00	-10.7158
2480.00	-10.7749
2485.00	-10.8647
2490.00	-11.0087
2495.00	-11.0219
2500.00	-11.0803
2505.00	-11.1063
2510.00	-11.1197
2515.00	-11.1085
2520.00	-11.1516
2525.00	-11.1971
2530.00	-11.2347
2535.00	-11.335
2540.00	-11.3588
2545.00	-11.3902
2550.00	-11.4983
2555.00	-11.6122
2560.00	-11.6448
2565.00	-11.7042
2570.00	-11.7775
2575.00	-11.7604
2580.00	-11.8015
2585.00	-11.7986
2590.00	-11.8093
2595.00	-11.8655
2600.00	-11.8595
2605.00	-11.8874
2610.00	-11.8659
2615.00	-11.8799
2620.00	-11.9988
2625.00	-12.0327
2630.00	-12.03
2635.00	-12.1007
2640.00	-12.1244
2645.00	-12.1458
2650.00	-12.2282
2655.00	-12.2824
2660.00	-12.2613
2665.00	-12.2623
2670.00	-12.2233
2675.00	-12.2647
2680.00	-12.2088
2685.00	-12.1785
2690.00	-12.2044
2695.00	-12.2943
2700.00	-12.2221
2705.00	-12.1905
2710.00	-12.2185
2715.00	-12.2903
2720.00	-12.3316
2725.00	-12.4021
2730.00	-12.4356
2735.00	-12.4691
2740.00	-12.5357
2745.00	-12.5725
2750.00	-12.5756
2755.00	-12.5951
2760.00	-12.6824
2765.00	-12.7444
2770.00	-12.7204
2775.00	-12.6855
2780.00	-12.7405
2785.00	-12.81
2790.00	-12.7894
2795.00	-12.7675
2800.00	-12.688
2805.00	-12.4534
2810.00	-12.0594
2815.00	-11.5219
2820.00	-10.832
2825.00	-10.098
2830.00	-9.26776
2835.00	-8.49728
2840.00	-7.70076
2845.00	-6.96727
2850.00	-6.24061
2855.00	-5.47022
2860.00	-4.75692
2865.00	-4.07504
2870.00	-3.50126
2875.00	-2.89839
2880.00	-2.34583
2885.00	-1.78867
2890.00	-1.21738
2895.00	-0.713204
2900.00	-0.206233
2905.00	0.193505
2910.00	0.659689
2915.00	1.03602
2920.00	1.2816
2925.00	1.49598
2930.00	1.67229
2935.00	1.85092
2940.00	1.99838
2945.00	2.21092
2950.00	2.31573
2955.00	2.38346
2960.00	2.3779
2965.00	2.38953
2970.00	2.32683
2975.00	2.29036
2980.00	2.27416
2985.00	2.20305
2990.00	2.09914
2995.00	2.0289
3000.00	1.97898
3005.00	1.91743
3010.00	1.82213
3015.00	1.76629
3020.00	1.58634
3025.00	1.40775
3030.00	1.22042
3035.00	0.981979
3040.00	0.777363
3045.00	0.513394
3050.00	0.309078
3055.00	0.175078
3060.00	0.0511516
3065.00	-0.103614
3070.00	-0.329369
3075.00	-0.489315
3080.00	-0.703104
3085.00	-0.908816
3090.00	-1.05738
3095.00	-1.1545
3100.00	-1.30842
3105.00	-1.55669
3110.00	-1.697
3115.00	-1.86651
3120.00	-2.0756
3125.00	-2.29039
3130.00	-2.45709
3135.00	-2.70357
3140.00	-2.83893
3145.00	-3.0306
3150.00	-3.243
3155.00	-3.40423
3160.00	-3.52939
3165.00	-3.66864
3170.00	-3.83387
3175.00	-3.99587
3180.00	-4.10842
3185.00	-4.4026
3190.00	-4.54099
3195.00	-4.68882
3200.00	-4.81189
3205.00	-4.95259
3210.00	-5.12577
3215.00	-5.34482
3220.00	-5.4555
3225.00	-5.72139
3230.00	-5.86092
3235.00	-5.96987
3240.00	-6.07126
3245.00	-6.23566
3250.00	-6.36035
3255.00	-6.50583
3260.00	-6.63675
3265.00	-6.73796
3270.00	-6.83902
3275.00	-6.88342
3280.00	-7.07636
3285.00	-7.24335
3290.00	-7.38034
3295.00	-7.487
3300.00	-7.62623
3305.00	-7.7216
3310.00	-7.78083
3315.00	-7.89733
3320.00	-7.9656
3325.00	-8.01706
3330.00	-8.03012
3335.00	-8.10506
3340.00	-8.23569
3345.00	-8.31002
3350.00	-8.40353
3355.00	-8.52427
3360.00	-8.603
3365.00	-8.73705
3370.00	-8.85104
3375.00	-8.93035
3380.00	-8.9718
3385.00	-9.02241
3390.00	-9.04135
3395.00	-9.07836
3400.00	-9.07175
3405.00	-9.16557
3410.00	-9.19015
3415.00	-9.31537
3420.00	-9.42141
3425.00	-9.4969
3430.00	-9.65795
3435.00	-9.71975
3440.00	-9.82859
3445.00	-9.95647
3450.00	-10.0217
3455.00	-10.1136
3460.00	-10.1897
3465.00	-10.2682
3470.00	-10.3721
3475.00	-10.4922
3480.00	-10.547
3485.00	-10.5665
3490.00	-10.6472
3495.00	-10.6101
3500.00	-10.6498
3505.00	-10.7222
3510.00	-10.7707
3515.00	-10.8276
3520.00	-10.9388
3525.00	-10.9756
3530.00	-10.9622
3535.00	-11.0133
3540.00	-11.0659
3545.00	-11.1366
3550.00	-11.2002
3555.00	-11.2574
3560.00	-11.3422
3565.00	-11.3819
3570.00	-11.4442
3575.00	-11.5003
3580.00	-11.5641
3585.00	-11.5783
3590.00	-11.5911
3595.00	-11.7057
3600.00	-11.7722
3605.00	-11.7922
3610.00	-11.8834
3615.00	-11.8789
3620.00	-11.8683
3625.00	-11.8388
3630.00	-11.9053
3635.00	-11.9486
3640.00	-11.9443
3645.00	-12.0402
3650.00	-12.0367
3655.00	-12.0834
3660.00	-12.1554
3665.00	-12.1969
3670.00	-12.2543
3675.00	-12.3125
3680.00	-12.355
3685.00	-12.3732
3690.00	-12.4295
3695.00	-12.4503
3700.00	-12.4524
3705.00	-12.5041
3710.00	-12.5407
3715.00	-12.5703
3720.00	-12.6734
3725.00	-12.703
3730.00	-12.7829
3735.00	-12.8382
3740.00	-12.8513
3745.00	-12.9164
3750.00	-12.9284
3755.00	-12.9724
3760.00	-12.9622
3765.00	-12.9363
3770.00	-12.9164
3775.00	-12.9117
3780.00	-12.8943
3785.00	-12.9018
3790.00	-12.8088
3795.00	-12.8083
3800.00	-12.708
3805.00	-12.5746
3810.00	-12.1851
3815.00	-11.6417
3820.00	-10.9331
3825.00	-10.1624
3830.00	-9.40555
3835.00	-8.60467
3840.00	-7.79741
3845.00	-7.04095
3850.00	-6.3169
3855.00	-5.6453
3860.00	-5.04419
3865.00	-4.38014
3870.00	-3.76587
3875.00	-3.12324
3880.00	-2.52824
3885.00	-1.96281
3890.00	-1.36414
3895.00	-0.875213
3900.00	-0.365344
3905.00	0.0170506
3910.00	0.394461
3915.00	0.697549
3920.00	1.04017
3925.00	1.32192
3930.00	1.57549
3935.00	1.83364
3940.00	1.94292
3945.00	2.12775
3950.00	2.2176
3955.00	2.27519
3960.00	2.2073
3965.00	2.32578
3970.00	2.32931
3975.00	2.26931
3980.00	2.20201
3985.00	2.14476
3990.00	2.07661
3995.00	1.98867
4000.00	1.82971
4005.00	1.7332
4010.00	1.56986
4015.00	1.40955
4020.00	1.34176
4025.00	1.10116
4030.00	0.931185
4035.00	0.754928
4040.00	0.4799
4045.00	0.362073
4050.00	0.246052
4055.00	0.0784472
4060.00	-0.0890251
4065.00	-0.256378
4070.00	-0.443577
4075.00	-0.641986
4080.00	-0.837182
4085.00	-1.06274
4090.00	-1.25244
4095.00	-1.43315
4100.00	-1.61242
4105.00	-1.84027
4110.00	-2.00543
4115.00	-2.17735
4120.00	-2.38529
4125.00	-2.63894
4130.00	-2.79075
4135.00	-3.01383
4140.00	-3.18801
4145.00	-3.32814
4150.00	-3.49416
4155.00	-3.68681
4160.00	-3.8469
4165.00	-3.92114
4170.00	-4.05114
4175.00	-4.2413
4180.00	-4.37587
4185.00	-4.54686
4190.00	-4.65087
4195.00	-4.78439
4200.00	-4.87462
4205.00	-5.029
4210.00	-5.25107
4215.00	-5.46757
4220.00	-5.61253
4225.00	-5.73634
4230.00	-5.89766
4235.00	-5.99629
4240.00	-6.09503
4245.00	-6.27701
4250.00	-6.39424
4255.00	-6.48977
4260.00	-6.62895
4265.00	-6.82406
4270.00	-6.85332
4275.00	-6.91957
4280.00	-7.06898
4285.00	-7.16687
4290.00	-7.26495
4295.00	-7.33327
4300.00	-7.49452
4305.00	-7.64297
4310.00	-7.69344
4315.00	-7.79872
4320.00	-7.92341
4325.00	-8.01234
4330.00	-8.08241
4335.00	-8.25189
4340.00	-8.35121
4345.00	-8.48716
4350.00	-8.51307
4355.00	-8.63615
4360.00	-8.68374
4365.00	-8.73655
4370.00	-8.86722
4375.00	-9.05133
4380.00	-9.15718
4385.00	-9.20255
4390.00	-9.22343
4395.00	-9.24223
4400.00	-9.26247
4405.00	-9.29731
4410.00	-9.40183
4415.00	-9.43272
4420.00	-9.5237
4425.00	-9.56235
4430.00	-9.63039
4435.00	-9.66502
4440.00	-9.73943
4445.00	-9.78976
4450.00	-9.85834
4455.00	-9.88015
4460.00	-9.91974
4465.00	-9.96867
4470.00	-9.99276
4475.00	-10.0244
4480.00	-10.136
4485.00	-10.1534
4490.00	-10.2288
4495.00	-10.3233
4500.00	-10.4184
4505.00	-10.5571
4510.00	-10.6653
4515.00	-10.7428
4520.00	-10.7693
4525.00	-10.7998
4530.00	-10.8538
4535.00	-10.8759
4540.00	-10.9522
4545.00	-10.9943
4550.00	-11.0589
4555.00	-11.0604
4560.00	-11.0751
4565.00	-11.1082
4570.00	-11.1614
4575.00	-11.2391
4580.00	-11.2758
4585.00	-11.3321
4590.00	-11.3463
4595.00	-11.349
4600.00	-11.3414
4605.00	-11.3579
4610.00	-11.446
4615.00	-11.5352
4620.00	-11.6121
4625.00	-11.6248
4630.00	-11.7294
4635.00	-11.8069
4640.00	-11.8034
4645.00	-11.8835
4650.00	-11.909
4655.00	-11.9186
4660.00	-11.9738
4665.00	-12.0335
4670.00	-12.0673
4675.00	-12.0977
4680.00	-12.1051
4685.00	-12.1084
4690.00	-12.1679
4695.00	-12.1517
4700.00	-12.2102
4705.00	-12.1963
4710.00	-12.297
4715.00	-12.331
4720.00	-12.3583
4725.00	-12.3695
4730.00	-12.4761
4735.00	-12.4956
4740.00	-12.5396
4745.00	-12.5427
4750.00	-12.5356
4755.00	-12.5491
4760.00	-12.5845
4765.00	-12.613
4770.00	-12.6254
4775.00	-12.5967
4780.00	-12.5874
4785.00	-12.609
4790.00	-12.5985
4795.00	-12.5991
4800.00	-12.5031
4805.00	-12.3137
4810.00	-11.9735
4815.00	-11.551
4820.00	-10.815
4825.00	-9.96626
4830.00	-9.14589
4835.00	-8.27121
4840.00	-7.43078
4845.00	-6.63782
4850.00	-5.91418
4855.00	-5.29948
4860.00	-4.57332
4865.00	-3.95636
4870.00	-3.33126
4875.00	-2.68886
4880.00	-2.07744
4885.00	-1.54379
4890.00	-1.09343
4895.00	-0.66816
4900.00	-0.242182
4905.00	0.167803
4910.00	0.606626
4915.00	0.911777
4920.00	1.2629
4925.00	1.51905
4930.00	1.8028
4935.00	2.01493
4940.00	2.18258
4945.00	2.30353
4950.00	2.43566
4955.00	2.52133
4960.00	2.61838
4965.00	2.68245
4970.00	2.71351
4975.00	2.6683
4980.00	2.54114
4985.00	2.49986
4990.00	2.45606
4995.00	2.3202
5000.00	2.17797
5005.00	1.98345
5010.00	1.73522
5015.00	1.55505
5020.00	1.33636
5025.00	1.15949
5030.00	1.02026
5035.00	0.845073
5040.00	0.723985
5045.00	0.465354
5050.00	0.315726
5055.00	0.124526
5060.00	-0.0409033
5065.00	-0.203092
5070.00	-0.365689
5075.00	-0.56191
5080.00	-0.781742
5085.00	-1.04278
5090.00	-1.2378
5095.00	-1.39337
5100.00	-1.54336
5105.00	-1.66837
5110.00	-1.92721
5115.00	-2.2433
5120.00	-2.43467
5125.00	-2.61355
5130.00	-2.79117
5135.00	-2.92775
5140.00	-3.0673
5145.00	-3.19289
5150.00	-3.33253
5155.00	-3.45156
5160.00	-3.60856
5165.00	-3.76317
5170.00	-3.91895
5175.00	-4.11235
5180.00	-4.24319
5185.00	-4.45738
5190.00	-4.61357
5195.00	-4.73086
5200.00	-4.83975
5205.00	-4.9577
5210.00	-5.12372
5215.00	-5.25984
5220.00	-5.51204
5225.00	-5.57939
5230.00	-5.70985
5235.00	-5.97691
5240.00	-6.09421
5245.00	-6.21974
5250.00	-6.3693
5255.00	-6.52386
5260.00	-6.68291
5265.00	-6.78283
5270.00	-6.90934
5275.00	-7.00656
5280.00	-7.1107
5285.00	-7.20441
5290.00	-7.31204
5295.00	-7.38895
5300.00	-7.4748
5305.00	-7.55871
5310.00	-7.7074
5315.00	-7.788
5320.00	-7.90711
5325.00	-7.96109
5330.00	-8.07619
5335.00	-8.1698
5340.00	-8.20084
5345.00	-8.34518
5350.00	-8.49503
5355.00	-8.44034
5360.00	-8.51084
5365.00	-8.5377
5370.00	-8.63505
5375.00	-8.7027
5380.00	-8.7902
5385.00	-8.84234
5390.00	-8.89592
5395.00	-9.05721
5400.00	-9.19572
5405.00	-9.28047
5410.00	-9.32681
5415.00	-9.38515
5420.00	-9.45429
5425.00	-9.53314
5430.00	-9.57417
5435.00	-9.56787
5440.00	-9.54889
5445.00	-9.56839
5450.00	-9.59925
5455.00	-9.69686
5460.00	-9.7847
5465.00	-9.85379
5470.00	-9.94257
5475.00	-10.0158
5480.00	-10.0651
5485.00	-10.1793
5490.00	-10.2123
5495.00	-10.2885
5500.00	-10.3238
5505.00	-10.3856
5510.00	-10.4943
5515.00	-10.6654
5520.00	-10.8426
5525.00	-10.9023
5530.00	-10.8996
5535.00	-10.9204
5540.00	-11.0288
5545.00	-11.0966
5550.00	-11.0977
5555.00	-11.1784
5560.00	-11.2678
5565.00	-11.2185
5570.00	-11.2207
5575.00	-11.2925
5580.00	-11.3039
5585.00	-11.3441
5590.00	-11.3504
5595.00	-11.4126
5600.00	-11.4818
5605.00	-11.5475
5610.00	-11.5666
5615.00	-11.6172
5620.00	-11.6593
5625.00	-11.6374
5630.00	-11.6575
5635.00	-11.689
5640.00	-11.7007
5645.00	-11.8376
5650.00	-11.8311
5655.00	-11.8418
5660.00	-11.8815
5665.00	-11.8872
5670.00	-11.8724
5675.00	-11.9456
5680.00	-12.0513
5685.00	-12.08
5690.00	-12.0725
5695.00	-12.1788
5700.00	-12.1947
5705.00	-12.1725
5710.00	-12.2156
5715.00	-12.2012
5720.00	-12.2581
5725.00	-12.3127
5730.00	-12.3651
5735.00	-12.4122
5740.00	-12.4613
5745.00	-12.4224
5750.00	-12.4738
5755.00	-12.5068
5760.00	-12.5132
5765.00	-12.5222
5770.00	-12.5371
5775.00	-12.5105
5780.00	-12.4866
5785.00	-12.3753
5790.00	-12.3549
5795.00	-12.3698
5800.00	-12.3234
5805.00	-12.112
5810.00	-11.7089
5815.00	-11.2663
5820.00	-10.6818
5825.00	-9.90291
5830.00	-9.0656
5835.00	-8.31534
5840.00	-7.45055
5845.00	-6.64563
5850.00	-5.92454
5855.00	-5.23231
5860.00	-4.51953
5865.00	-3.87469
5870.00	-3.13803
5875.00	-2.54488
5880.00	-1.95451
5885.00	-1.47639
5890.00	-1.03277
5895.00	-0.553705
5900.00	-0.0227771
5905.00	0.398523
5910.00	0.737786
5915.00	1.04645
5920.00	1.35085
5925.00	1.65141
5930.00	1.86539
5935.00	2.06129
5940.00	2.20435
5945.00	2.44284
5950.00	2.5677
5955.00	2.61355
5960.00	2.66148
5965.00	2.71458
5970.00	2.65596
5975.00	2.65309
5980.00	2.58731
5985.00	2.53809
5990.00	2.49379
5995.00	2.36081
6000.00	2.29101
6005.00	2.13839
6010.00	1.94118
6015.00	1.72711
6020.00	1.59431
6025.00	1.44153
6030.00	1.29737
6035.00	1.17096
6040.00	1.04722
6045.00	0.875982
6050.00	0.628756
6055.00	0.449486
6060.00	0.294793
6065.00	0.0657794
6070.00	-0.166938
6075.00	-0.343127
6080.00	-0.551581
6085.00	-0.742516
6090.00	-0.921008
6095.00	-1.09163
6100.00	-1.29507
6105.00	-1.49147
6110.00	-1.70481
6115.00	-1.84361
6120.00	-2.03504
6125.00	-2.23393
6130.00	-2.44951
6135.00	-2.63023
6140.00	-2.8993
6145.00	-3.04835
6150.00	-3.18249
6155.00	-3.41628
6160.00	-3.62005
6165.00	-3.86995
6170.00	-4.02502
6175.00	-4.20117
6180.00	-4.32977
6185.00	-4.41226
6190.00	-4.48982
6195.00	-4.70928
6200.00	-4.88684
6205.00	-5.05329
6210.00	-5.20975
6215.00	-5.37717
6220.00	-5.47464
6225.00	-5.62887
6230.00	-5.77433
6235.00	-5.90857
6240.00	-5.9795
6245.00	-6.04667
6250.00	-6.18693
6255.00	-6.30651
6260.00	-6.41747
6265.00	-6.5406
6270.00	-6.67138
6275.00	-6.70926
6280.00	-6.76996
6285.00	-6.9044
6290.00	-7.0254
6295.00	-7.20082
6300.00	-7.32875
6305.00	-7.51374
6310.00	-7.58046
6315.00	-7.67708
6320.00	-7.72081
6325.00	-7.82336
6330.00	-7.88904
6335.00	-7.95149
6340.00	-8.02764
6345.00	-8.15936
6350.00	-8.2114
6355.00	-8.32475
6360.00	-8.45669
6365.00	-8.52223
6370.00	-8.65437
6375.00	-8.82984
6380.00	-8.92125
6385.00	-8.96029
6390.00	-9.00872
6395.00	-9.03568
6400.00	-9.16637
6405.00	-9.25405
6410.00	-9.27976
6415.00	-9.36941
6420.00	-9.41019
6425.00	-9.52005
6430.00	-9.62558
6435.00	-9.79372
6440.00	-9.89183
6445.00	-9.99011
6450.00	-10.0686
6455.00	-10.1658
6460.00	-10.1635
6465.00	-10.2247
6470.00	-10.2331
6475.00	-10.3239
6480.00	-10.3756
6485.00	-10.4422
6490.00	-10.5419
6495.00	-10.5519
6500.00	-10.5975
6505.00	-10.6784
6510.00	-10.6648
6515.00	-10.7057
6520.00	-10.7359
6525.00	-10.7664
6530.00	-10.8404
6535.00	-10.8605
6540.00	-10.935
6545.00	-10.9689
6550.00	-11.0094
6555.00	-11.0225
6560.00	-11.0676
6565.00	-11.045
6570.00	-11.0712
6575.00	-11.1579
6580.00	-11.1462
6585.00	-11.1922
6590.00	-11.2636
6595.00	-11.2812
6600.00	-11.3237
6605.00	-11.3253
6610.00	-11.3335
6615.00	-11.4073
6620.00	-11.4239
6625.00	-11.349
6630.00	-11.3415
6635.00	-11.338
6640.00	-11.4047
6645.00	-11.3617
6650.00	-11.3995
6655.00	-11.4933
6660.00	-11.498
6665.00	-11.5753
6670.00	-11.5884
6675.00	-11.6633
6680.00	-11.6875
6685.00	-11.7858
6690.00	-11.7812
6695.00	-11.9034
6700.00	-11.9834
6705.00	-12.0754
6710.00	-12.1449
6715.00	-12.1209
6720.00	-12.1958
6725.00	-12.2433
6730.00	-12.2794
6735.00	-12.2819
6740.00	-12.3241
6745.00	-12.3454
6750.00	-12.3147
6755.00	-12.3137
6760.00	-12.3361
6765.00	-12.293
6770.00	-12.2277
6775.00	-12.1689
6780.00	-12.1691
6785.00	-12.1561
6790.00	-12.1144
6795.00	-12.0902
6800.00	-12.1216
6805.00	-11.9836
6810.00	-11.61
6815.00	-11.1673
6820.00	-10.4929
6825.00	-9.80941
6830.00	-9.00805
6835.00	-8.17708
6840.00	-7.38265
6845.00	-6.7109
6850.00	-5.97995
6855.00	-5.25225
6860.00	-4.57405
6865.00	-3.90381
6870.00	-3.26401
6875.00	-2.70482
6880.00	-2.14834
6885.00	-1.6209
6890.00	-1.12293
6895.00	-0.581635
6900.00	-0.19424
6905.00	0.194323
6910.00	0.580611
6915.00	0.994781
6920.00	1.36753
6925.00	1.64315
6930.00	1.90451
6935.00	2.12311
6940.00	2.25998
6945.00	2.36654
6950.00	2.52895
6955.00	2.60197
6960.00	2.62777
6965.00	2.65099
6970.00	2.5821
6975.00	2.53673
6980.00	2.49589
6985.00	2.4026
6990.00	2.30202
6995.00	2.20484
7000.00	2.0941
7005.00	1.96118
7010.00	1.85485
7015.00	1.75583
7020.00	1.5869
7025.00	1.39495
7030.00	1.18562
7035.00	1.01385
7040.00	0.799394
7045.00	0.626339
7050.00	0.437333
7055.00	0.283856
7060.00	0.125773
7065.00	-0.0198275
7070.00	-0.267263
7075.00	-0.46335
7080.00	-0.59327
7085.00	-0.809966
7090.00	-1.06485
7095.00	-1.2743
7100.00	-1.47277
7105.00	-1.69131
7110.00	-1.84476
7115.00	-2.05935
7120.00	-2.26246
7125.00	-2.46854
7130.00	-2.68727
7135.00	-2.81761
7140.00	-2.93824
7145.00	-3.16653
7150.00	-3.31879
7155.00	-3.48907
7160.00	-3.63567
7165.00	-3.77427
7170.00	-3.94889
7175.00	-4.07611
7180.00	-4.23052
7185.00	-4.36284
7190.00	-4.4786
7195.00	-4.61272
7200.00	-4.72677
7205.00	-4.82942
7210.00	-4.94175
7215.00	-5.05283
7220.00	-5.16943
7225.00	-5.33423
7230.00	-5.48255
7235.00	-5.67922
7240.00	-5.84293
7245.00	-6.00689
7250.00	-6.1079
7255.00	-6.24869
7260.00	-6.37207
7265.00	-6.44986
7270.00	-6.50657
7275.00	-6.6341
7280.00	-6.72227
7285.00	-6.8249
7290.00	-6.9339
7295.00	-7.12511
7300.00	-7.18081
7305.00	-7.3041
7310.00	-7.38845
7315.00	-7.50761
7320.00	-7.6481
7325.00	-7.80115
7330.00	-7.90896
7335.00	-8.02262
7340.00	-8.07171
7345.00	-8.07597
7350.00	-8.16961
7355.00	-8.19734
7360.00	-8.28882
7365.00	-8.35784
7370.00	-8.37673
7375.00	-8.49349
7380.00	-8.5354
7385.00	-8.58974
7390.00	-8.72179
7395.00	-8.85726
7400.00	-8.98916
7405.00	-9.01808
7410.00	-9.15717
7415.00	-9.21585
7420.00	-9.26533
7425.00	-9.34645
7430.00	-9.52587
7435.00	-9.5643
7440.00	-9.59889
7445.00	-9.65996
7450.00	-9.74484
7455.00	-9.77801
7460.00	-9.8012
7465.00	-9.87529
7470.00	-9.88211
7475.00	-9.97471
7480.00	-10.0946
7485.00	-10.1394
7490.00	-10.1298
7495.00	-10.1278
7500.00	-10.1858
7505.00	-10.2347
7510.00	-10.312
7515.00	-10.4215
7520.00	-10.4834
7525.00	-10.4727
7530.00	-10.5827
7535.00	-10.6917
7540.00	-10.7266
7545.00	-10.7647
7550.00	-10.799
7555.00	-10.8099
7560.00	-10.8163
7565.00	-10.8322
7570.00	-10.863
7575.00	-10.8741
7580.00	-10.9706
7585.00	-11.0076
7590.00	-11.0608
7595.00	-11.1519
7600.00	-11.2007
7605.00	-11.2479
7610.00	-11.2771
7615.00	-11.2601
7620.00	-11.2615
7625.00	-11.2826
7630.00	-11.3649
7635.00	-11.3724
7640.00	-11.3991
7645.00	-11.4398
7650.00	-11.4963
7655.00	-11.4907
7660.00	-11.5621
7665.00	-11.5699
7670.00	-11.5835
7675.00	-11.5758
7680.00	-11.5755
7685.00	-11.6118
7690.00	-11.6046
7695.00	-11.6148
7700.00	-11.6438
7705.00	-11.7498
7710.00	-11.6989
7715.00	-11.7295
7720.00	-11.8136
7725.00	-11.886
7730.00	-11.9512
7735.00	-11.9865
7740.00	-12.0682
7745.00	-12.0785
7750.00	-12.0878
7755.00	-12.1694
7760.00	-12.1397
7765.00	-12.1861
7770.00	-12.1847
7775.00	-12.2465
7780.00	-12.2756
7785.00	-12.2785
7790.00	-12.2612
7795.00	-12.2356
7800.00	-12.2691
7805.00	-12.113
7810.00	-11.8495
7815.00	-11.3895
7820.00	-10.7793
7825.00	-10.0439
7830.00	-9.23243
7835.00	-8.389
7840.00	-7.59666
7845.00	-6.83367
7850.00	-6.17358
7855.00	-5.45313
7860.00	-4.71493
7865.00	-3.96077
7870.00	-3.28867
7875.00	-2.70041
7880.00	-2.14104
7885.00	-1.5844
7890.00	-1.09008
7895.00	-0.585327
7900.00	-0.0678653
7905.00	0.377897
7910.00	0.785734
7915.00	1.14281
7920.00	1.49411
7925.00	1.86016
7930.00	2.18629
7935.00	2.37005
7940.00	2.59198
7945.00	2.73185
7950.00	2.85773
7955.00	2.87459
7960.00	2.84652
7965.00	2.72815
7970.00	2.7114
7975.00	2.64312
7980.00	2.54841
7985.00	2.50973
7990.00	2.4583
7995.00	2.28563
8000.00	2.05041
8005.00	1.92851
8010.00	1.77889
8015.00	1.66752
8020.00	1.52737
8025.00	1.358
8030.00	1.18562
8035.00	1.02715
8040.00	0.931089
8045.00	0.748189
8050.00	0.550324
8055.00	0.392199
8060.00	0.216631
8065.00	0.0120609
8070.00	-0.108866
8075.00	-0.260932
8080.00	-0.451002
8085.00	-0.661971
8090.00	-0.795308
8095.00	-0.988474
8100.00	-1.18228
8105.00	-1.36003
8110.00	-1.50337
8115.00	-1.67229
8120.00	-1.81766
8125.00	-2.03164
8130.00	-2.17101
8135.00	-2.31307
8140.00	-2.56397
8145.00	-2.74988
8150.00	-2.93049
8155.00	-3.12298
8160.00	-3.32282
8165.00	-3.54591
8170.00	-3.69348
8175.00	-3.82297
8180.00	-4.04925
8185.00	-4.16311
8190.00	-4.34541
8195.00	-4.49617
8200.00	-4.61522
8205.00	-4.82214
8210.00	-5.02832
8215.00	-5.12409
8220.00	-5.22026
8225.00	-5.36335
8230.00	-5.43227
8235.00	-5.62732
8240.00	-5.80952
8245.00	-5.98015
8250.00	-6.08715
8255.00	-6.21671
8260.00	-6.35327
8265.00	-6.42629
8270.00	-6.5951
8275.00	-6.69382
8280.00	-6.84586
8285.00	-6.92616
8290.00	-6.99842
8295.00	-7.11667
8300.00	-7.21977
8305.00	-7.32253
8310.00	-7.50481
8315.00	-7.67552
8320.00	-7.76264
8325.00	-7.84105
8330.00	-7.97813
8335.00	-8.07822
8340.00	-8.25809
8345.00	-8.37009
8350.00	-8.44429
8355.00	-8.55098
8360.00	-8.62039
8365.00	-8.66291
8370.00	-8.73775
8375.00	-8.77518
8380.00	-8.87206
8385.00	-8.9526
8390.00	-9.01178
8395.00	-9.11492
8400.00	-9.24101
8405.00	-9.32788
8410.00	-9.40274
8415.00	-9.48342
8420.00	-9.54605
8425.00	-9.58579
8430.00	-9.66147
8435.00	-9.68634
8440.00	-9.74531
8445.00	-9.87819
8450.00	-9.91798
8455.00	-9.98371
8460.00	-10.0529
8465.00	-10.1317
8470.00	-10.1628
8475.00	-10.2273
8480.00	-10.2887
8485.00	-10.344
8490.00	-10.3804
8495.00	-10.5063
8500.00	-10.6196
8505.00	-10.6651
8510.00	-10.6428
8515.00	-10.6494
8520.00	-10.6619
8525.00	-10.6599
8530.00	-10.7047
8535.00	-10.7217
8540.00	-10.8035
8545.00	-10.8638
8550.00	-10.8882
8555.00	-10.93
8560.00	-10.9012
8565.00	-10.8886
8570.00	-10.9371
8575.00	-11.004
8580.00	-11.0775
8585.00	-11.1803
8590.00	-11.3226
8595.00	-11.3443
8600.00	-11.3805
8605.00	-11.443
8610.00	-11.4759
8615.00	-11.5089
8620.00	-11.4854
8625.00	-11.5075
8630.00	-11.5706
8635.00	-11.6373
8640.00	-11.7007
8645.00	-11.668
8650.00	-11.7117
8655.00	-11.781
8660.00	-11.8001
8665.00	-11.8539
8670.00	-11.8757
8675.00	-11.9119
8680.00	-11.9578
8685.00	-11.9193
8690.00	-11.9479
8695.00	-11.957
8700.00	-12.0715
8705.00	-12.1614
8710.00	-12.169
8715.00	-12.2092
8720.00	-12.2886
8725.00	-12.3534
8730.00	-12.3152
8735.00	-12.3142
8740.00	-12.3698
8745.00	-12.4331
8750.00	-12.4169
8755.00	-12.429
8760.00	-12.4232
8765.00	-12.4346
8770.00	-12.5081
8775.00	-12.5077
8780.00	-12.5639
8785.00	-12.5479
8790.00	-12.4404
8795.00	-12.3637
8800.00	-12.3578
8805.00	-12.1629
8810.00	-11.911
8815.00	-11.5048
8820.00	-10.903
8825.00	-10.1619
8830.00	-9.34523
8835.00	-8.5271
8840.00	-7.75421
8845.00	-6.98211
8850.00	-6.22737
8855.00	-5.5747
8860.00	-4.87755
8865.00	-4.15036
8870.00	-3.52248
8875.00	-2.91084
8880.00	-2.26725
8885.00	-1.65808
8890.00	-1.08655
8895.00	-0.595456
8900.00	-0.0902835
8905.00	0.337767
8910.00	0.752943
8915.00	1.14323
8920.00	1.49116
8925.00	1.84421
8930.00	2.05885
8935.00	2.30192
8940.00	2.48743
8945.00	2.63775
8950.00	2.72649
8955.00	2.76644
8960.00	2.70596
8965.00	2.76127
8970.00	2.84763
8975.00	2.82891
8980.00	2.77549
8985.00	2.7141
8990.00	2.69876
8995.00	2.61179
9000.00	2.46701
9005.00	2.31675
9010.00	2.22475
9015.00	2.12199
9020.00	1.94305
9025.00	1.79198
9030.00	1.59615
9035.00	1.42323
9040.00	1.23435
9045.00	1.09096
9050.00	0.845519
9055.00	0.601339
9060.00	0.42481
9065.00	0.26926
9070.00	0.142566
9075.00	-0.107806
9080.00	-0.293234
9085.00	-0.456794
9090.00	-0.610649
9095.00	-0.772398
9100.00	-0.934599
9105.00	-1.16372
9110.00	-1.39321
9115.00	-1.67291
9120.00	-1.88473
9125.00	-2.08203
9130.00	-2.25959
9135.00	-2.44933
9140.00	-2.68328
9145.00	-2.85725
9150.00	-2.99055
9155.00	-3.18368
9160.00	-3.39075
9165.00	-3.59375
9170.00	-3.72656
9175.00	-3.9392
9180.00	-4.10065
9185.00	-4.24596
9190.00	-4.3601
9195.00	-4.5493
9200.00	-4.64309
9205.00	-4.85387
9210.00	-4.99702
9215.00	-5.1192
9220.00	-5.2724
9225.00	-5.39697
9230.00	-5.55564
9235.00	-5.64524
9240.00	-5.7425
9245.00	-5.83337
9250.00	-5.97833
9255.00	-6.08552
9260.00	-6.17534
9265.00	-6.26615
9270.00	-6.38779
9275.00	-6.57043
9280.00	-6.71817
9285.00	-6.86112
9290.00	-7.04631
9295.00	-7.10324
9300.00	-7.1977
9305.00	-7.3193
9310.00	-7.34893
9315.00	-7.42215
9320.00	-7.49137
9325.00	-7.59358
9330.00	-7.70885
9335.00	-7.80594
9340.00	-7.87337
9345.00	-7.99724
9350.00	-8.09542
9355.00	-8.27357
9360.00	-8.38735
9365.00	-8.4565
9370.00	-8.56529
9375.00	-8.65322
9380.00	-8.69911
9385.00	-8.72045
9390.00	-8.82612
9395.00	-8.94118
9400.00	-8.99818
9405.00	-9.09603
9410.00	-9.13754
9415.00	-9.11172
9420.00	-9.17161
9425.00	-9.27208
9430.00	-9.29598
9435.00	-9.37403
9440.00	-9.52077
9445.00	-9.55971
9450.00	-9.63799
9455.00	-9.74503
9460.00	-9.81808
9465.00	-9.87053
9470.00	-9.9011
9475.00	-9.96187
9480.00	-9.96668
9485.00	-10.0408
9490.00	-10.1242
9495.00	-10.2591
9500.00	-10.3406
9505.00	-10.414
9510.00	-10.48
9515.00	-10.5461
9520.00	-10.6986
9525.00	-10.8027
9530.00	-10.8498
9535.00	-10.9255
9540.00	-11.0102
9545.00	-11.0897
9550.00	-11.0948
9555.00	-11.0994
9560.00	-11.1335
9565.00	-11.1974
9570.00	-11.2915
9575.00	-11.3229
9580.00	-11.3812
9585.00	-11.3572
9590.00	-11.3289
9595.00	-11.3765
9600.00	-11.3563
9605.00	-11.4245
9610.00	-11.4061
9615.00	-11.4161
9620.00	-11.4684
9625.00	-11.5953
9630.00	-11.6263
9635.00	-11.6908
9640.00	-11.7156
9645.00	-11.6914
9650.00	-11.7327
9655.00	-11.7633
9660.00	-11.8141
9665.00	-11.8765
9670.00	-11.9392
9675.00	-11.8993
9680.00	-11.9432
9685.00	-11.9394
9690.00	-11.946
9695.00	-11.922
9700.00	-11.9336
9705.00	-12.0073
9710.00	-12.077
9715.00	-12.0765
9720.00	-12.1791
9725.00	-12.1783
9730.00	-12.1544
9735.00	-12.1428
9740.00	-12.1956
9745.00	-12.1832
9750.00	-12.2519
9755.00	-12.2904
9760.00	-12.3184
9765.00	-12.3104
9770.00	-12.3664
9775.00	-12.3735
9780.00	-12.33
9785.00	-12.3508
9790.00	-12.2564
9795.00	-12.2179
9800.00	-12.2233
9805.00	-12.0884
9810.00	-11.854
9815.00	-11.4002
9820.00	-10.8222
9825.00	-10.2089
9830.00	-9.41746
9835.00	-8.57548
9840.00	-7.77447
9845.00	-7.007
9850.00	-6.32625
9855.00	-5.58056
9860.00	-4.90943
9865.00	-4.30209
9870.00	-3.73221
9875.00	-3.08297
9880.00	-2.5053
9885.00	-1.89228
9890.00	-1.29068
9895.00	-0.799126
9900.00	-0.41326
9905.00	-0.00279556
9910.00	0.396553
9915.00	0.732688
9920.00	1.02191
9925.00	1.31878
9930.00	1.55604
9935.00	1.79618
9940.00	2.06219
9945.00	2.21181
9950.00	2.31321
9955.00	2.39117
[truncated: 56 more rows]
