# Supplementary material for: Abnormal developmental trajectory and vulnerability to cardiac arrhythmias in tetralogy of Fallot with DiGeorge syndrome
Source: Commun Biol. 2023 Sep 22;6:969. doi: 10.1038/s42003-023-05344-6 (PMC10516936; doi:10.1038/s42003-023-05344-6)
Supplement: Supplementary file 6 — Supplementary Data 3 [file 42003_2023_5344_MOESM6_ESM.zip › Supplementary Data3_CAS Measurement/Batch47/Control1_A1_4950/1A-wave.csv]

1A : V(t) = D'(t) / BackgroundImage *100
D'(t) = WaveFiltered Value( Pixel-Filter=(5 x 5) Tcnst-Filter=10)
average	1.00
frm num	2048
position	[87][54]
background	477.52
total pixel	25
time	value1
0.00	-0.0335064
5.00	0.0737142
10.00	0.21796
15.00	0.415631
20.00	0.6706
25.00	0.951169
30.00	1.21122
35.00	1.41846
40.00	1.5832
45.00	1.80434
50.00	1.95562
55.00	2.07167
60.00	2.1937
65.00	2.27421
70.00	2.36008
75.00	2.43484
80.00	2.50799
85.00	2.56127
90.00	2.62429
95.00	2.65588
100.00	2.6885
105.00	2.67932
110.00	2.69368
115.00	2.70912
120.00	2.69118
125.00	2.66247
130.00	2.65925
135.00	2.62117
140.00	2.5626
145.00	2.48728
150.00	2.43959
155.00	2.37154
160.00	2.2793
165.00	2.10247
170.00	1.9919
175.00	1.83292
180.00	1.66303
185.00	1.51516
190.00	1.42563
195.00	1.33584
200.00	1.24497
205.00	1.15901
210.00	1.0473
215.00	1.01796
220.00	0.987362
225.00	0.943911
230.00	0.919046
235.00	0.889966
240.00	0.838664
245.00	0.775739
250.00	0.734185
255.00	0.728617
260.00	0.759625
265.00	0.746487
270.00	0.734663
275.00	0.732398
280.00	0.751301
285.00	0.724755
290.00	0.73102
295.00	0.688074
300.00	0.704708
305.00	0.708789
310.00	0.694871
315.00	0.659728
320.00	0.610508
325.00	0.59888
330.00	0.602654
335.00	0.598512
340.00	0.620751
345.00	0.660871
350.00	0.662634
355.00	0.640767
360.00	0.608521
365.00	0.632273
370.00	0.590825
375.00	0.58284
380.00	0.511153
385.00	0.526213
390.00	0.554007
395.00	0.521223
400.00	0.544491
405.00	0.557892
410.00	0.529746
415.00	0.532057
420.00	0.510682
425.00	0.468828
430.00	0.438699
435.00	0.445926
440.00	0.449918
445.00	0.447647
450.00	0.463194
455.00	0.457082
460.00	0.45577
465.00	0.431972
470.00	0.449087
475.00	0.459464
480.00	0.467127
485.00	0.453084
490.00	0.422015
495.00	0.429236
500.00	0.399715
505.00	0.402464
510.00	0.41499
515.00	0.399459
520.00	0.416474
525.00	0.410846
530.00	0.394054
535.00	0.420823
540.00	0.395494
545.00	0.328302
550.00	0.3139
555.00	0.312666
560.00	0.319932
565.00	0.333172
570.00	0.292316
575.00	0.296591
580.00	0.260231
585.00	0.262688
590.00	0.26825
595.00	0.273256
600.00	0.262684
605.00	0.274948
610.00	0.262531
615.00	0.287375
620.00	0.289631
625.00	0.30674
630.00	0.317949
635.00	0.298719
640.00	0.308217
645.00	0.315928
650.00	0.332919
655.00	0.344023
660.00	0.307946
665.00	0.327411
670.00	0.310585
675.00	0.32476
680.00	0.33668
685.00	0.349084
690.00	0.354383
695.00	0.371718
700.00	0.386481
705.00	0.399768
710.00	0.375706
715.00	0.387558
720.00	0.398224
725.00	0.468973
730.00	0.443017
735.00	0.491696
740.00	0.481896
745.00	0.468889
750.00	0.453831
755.00	0.450331
760.00	0.471473
765.00	0.46202
770.00	0.460214
775.00	0.455238
780.00	0.432331
785.00	0.43517
790.00	0.424321
795.00	0.433824
800.00	0.434838
805.00	0.433237
810.00	0.44855
815.00	0.449766
820.00	0.438296
825.00	0.417921
830.00	0.426388
835.00	0.4516
840.00	0.433245
845.00	0.427616
850.00	0.441815
855.00	0.446218
860.00	0.452693
865.00	0.46606
870.00	0.414428
875.00	0.394765
880.00	0.37958
885.00	0.358376
890.00	0.320025
895.00	0.343308
900.00	0.34751
905.00	0.30522
910.00	0.295639
915.00	0.288692
920.00	0.294167
925.00	0.3259
930.00	0.31844
935.00	0.357797
940.00	0.342121
945.00	0.362357
950.00	0.354602
955.00	0.336732
960.00	0.355832
965.00	0.322762
970.00	0.365037
975.00	0.35115
980.00	0.361269
985.00	0.382103
990.00	0.411743
995.00	0.44177
1000.00	0.447853
1005.00	0.471756
1010.00	0.525937
1015.00	0.682759
1020.00	0.915203
1025.00	1.1822
1030.00	1.3714
1035.00	1.52409
1040.00	1.65146
1045.00	1.8063
1050.00	1.92639
1055.00	2.05374
1060.00	2.14993
1065.00	2.21555
1070.00	2.2788
1075.00	2.36923
1080.00	2.38863
1085.00	2.45468
1090.00	2.49401
1095.00	2.51183
1100.00	2.53288
1105.00	2.54513
1110.00	2.57543
1115.00	2.56583
1120.00	2.54044
1125.00	2.51173
1130.00	2.46159
1135.00	2.45668
1140.00	2.40703
1145.00	2.36317
1150.00	2.29355
1155.00	2.24429
1160.00	2.12792
1165.00	1.96371
1170.00	1.84106
1175.00	1.68543
1180.00	1.55375
1185.00	1.39251
1190.00	1.30938
1195.00	1.20022
1200.00	1.11035
1205.00	1.02696
1210.00	0.93348
1215.00	0.838457
1220.00	0.765501
1225.00	0.726645
1230.00	0.677435
1235.00	0.639848
1240.00	0.619421
1245.00	0.604388
1250.00	0.604261
1255.00	0.573153
1260.00	0.532591
1265.00	0.511163
1270.00	0.449157
1275.00	0.452826
1280.00	0.420108
1285.00	0.415792
1290.00	0.418609
1295.00	0.434547
1300.00	0.450566
1305.00	0.457444
1310.00	0.437667
1315.00	0.403953
1320.00	0.383661
1325.00	0.356185
1330.00	0.338157
1335.00	0.340361
1340.00	0.315539
1345.00	0.322517
1350.00	0.334662
1355.00	0.298683
1360.00	0.296457
1365.00	0.29948
1370.00	0.274558
1375.00	0.274745
1380.00	0.226329
1385.00	0.233014
1390.00	0.252434
1395.00	0.255671
1400.00	0.292091
1405.00	0.278797
1410.00	0.276047
1415.00	0.242579
1420.00	0.258529
1425.00	0.249429
1430.00	0.270558
1435.00	0.282872
1440.00	0.288929
1445.00	0.300244
1450.00	0.286973
1455.00	0.255762
1460.00	0.282959
1465.00	0.332565
1470.00	0.32025
1475.00	0.303303
1480.00	0.30983
1485.00	0.268795
1490.00	0.255318
1495.00	0.228949
1500.00	0.231184
1505.00	0.280104
1510.00	0.291464
1515.00	0.296662
1520.00	0.30469
1525.00	0.322805
1530.00	0.320681
1535.00	0.32547
1540.00	0.311351
1545.00	0.28943
1550.00	0.278078
1555.00	0.256972
1560.00	0.265619
1565.00	0.240732
1570.00	0.233412
1575.00	0.252792
1580.00	0.249292
1585.00	0.223525
1590.00	0.232166
1595.00	0.239943
1600.00	0.242754
1605.00	0.2679
1610.00	0.30561
1615.00	0.340387
1620.00	0.351582
1625.00	0.379248
1630.00	0.369804
1635.00	0.368843
1640.00	0.342011
1645.00	0.34718
1650.00	0.333403
1655.00	0.341108
1660.00	0.328777
1665.00	0.360399
1670.00	0.374619
1675.00	0.373176
1680.00	0.362664
1685.00	0.389222
1690.00	0.395533
1695.00	0.417967
1700.00	0.380359
1705.00	0.380018
1710.00	0.383899
1715.00	0.408334
1720.00	0.390117
1725.00	0.415605
1730.00	0.376558
1735.00	0.347279
1740.00	0.319252
1745.00	0.321671
1750.00	0.3339
1755.00	0.331503
1760.00	0.343587
1765.00	0.313416
1770.00	0.316419
1775.00	0.29818
1780.00	0.299355
1785.00	0.293712
1790.00	0.263503
1795.00	0.276523
1800.00	0.221228
1805.00	0.198267
1810.00	0.191005
1815.00	0.207924
1820.00	0.262521
1825.00	0.257211
1830.00	0.249081
1835.00	0.296211
1840.00	0.285019
1845.00	0.307614
1850.00	0.31371
1855.00	0.2748
1860.00	0.284177
1865.00	0.283402
1870.00	0.270978
1875.00	0.276549
1880.00	0.283238
1885.00	0.28507
1890.00	0.290069
1895.00	0.320536
1900.00	0.329528
1905.00	0.300764
1910.00	0.32346
1915.00	0.307867
1920.00	0.323152
1925.00	0.316804
1930.00	0.2935
1935.00	0.295144
1940.00	0.242175
1945.00	0.247275
1950.00	0.223386
1955.00	0.252144
1960.00	0.284729
1965.00	0.318243
1970.00	0.304847
1975.00	0.280226
1980.00	0.310002
1985.00	0.315021
1990.00	0.296084
1995.00	0.277365
2000.00	0.25633
2005.00	0.284307
2010.00	0.348019
2015.00	0.52012
2020.00	0.747887
2025.00	0.965442
2030.00	1.15203
2035.00	1.361
2040.00	1.53818
2045.00	1.68425
2050.00	1.83749
2055.00	1.95278
2060.00	2.07498
2065.00	2.12632
2070.00	2.18844
2075.00	2.22927
2080.00	2.27188
2085.00	2.32028
2090.00	2.3672
2095.00	2.40942
2100.00	2.40805
2105.00	2.42273
2110.00	2.4284
2115.00	2.41676
2120.00	2.41465
2125.00	2.37171
2130.00	2.35987
2135.00	2.32492
2140.00	2.30687
2145.00	2.24456
2150.00	2.19768
2155.00	2.11362
2160.00	2.01953
2165.00	1.89548
2170.00	1.73944
2175.00	1.57303
2180.00	1.45175
2185.00	1.33087
2190.00	1.20616
2195.00	1.11653
2200.00	1.02582
2205.00	0.944181
2210.00	0.832172
2215.00	0.77576
2220.00	0.718288
2225.00	0.675777
2230.00	0.627466
2235.00	0.60744
2240.00	0.563449
2245.00	0.519669
2250.00	0.502046
2255.00	0.507965
2260.00	0.488999
2265.00	0.502086
2270.00	0.477845
2275.00	0.449327
2280.00	0.442927
2285.00	0.421251
2290.00	0.379963
2295.00	0.368772
2300.00	0.336921
2305.00	0.361865
2310.00	0.364211
2315.00	0.364647
2320.00	0.349124
2325.00	0.325939
2330.00	0.333553
2335.00	0.335379
2340.00	0.330322
2345.00	0.315718
2350.00	0.302575
2355.00	0.303311
2360.00	0.300623
2365.00	0.325008
2370.00	0.341929
2375.00	0.333704
2380.00	0.327139
2385.00	0.308665
2390.00	0.306279
2395.00	0.255547
2400.00	0.263499
2405.00	0.26563
2410.00	0.24493
2415.00	0.270697
2420.00	0.265406
2425.00	0.27321
2430.00	0.267668
2435.00	0.244252
2440.00	0.253333
2445.00	0.230513
2450.00	0.220026
2455.00	0.200537
2460.00	0.195561
2465.00	0.164278
2470.00	0.170467
2475.00	0.158446
2480.00	0.129199
2485.00	0.146435
2490.00	0.13598
2495.00	0.148349
2500.00	0.130164
2505.00	0.124686
2510.00	0.109705
2515.00	0.0836562
2520.00	0.0828295
2525.00	0.102189
2530.00	0.0794055
2535.00	0.071465
2540.00	0.0785587
2545.00	0.0573003
2550.00	0.044869
2555.00	0.0772392
2560.00	0.0820802
2565.00	0.0587942
2570.00	0.0428629
2575.00	0.0486285
2580.00	0.0647072
2585.00	0.0808533
2590.00	0.0928719
2595.00	0.105364
2600.00	0.0655093
2605.00	0.0455558
2610.00	0.0661301
2615.00	0.0779456
2620.00	0.0735017
2625.00	0.108872
2630.00	0.0870954
2635.00	0.132834
2640.00	0.131278
2645.00	0.0972084
2650.00	0.109267
2655.00	0.114256
2660.00	0.122934
2665.00	0.113154
2670.00	0.0926239
2675.00	0.103465
2680.00	0.109872
2685.00	0.073755
2690.00	0.0848081
2695.00	0.0805156
2700.00	0.0540355
2705.00	0.043606
2710.00	0.0392454
2715.00	0.0638013
2720.00	0.0565835
2725.00	0.0534381
2730.00	0.0506073
2735.00	0.0262804
2740.00	0.0370549
2745.00	0.0157585
2750.00	0.0150203
2755.00	0.0327845
2760.00	0.0546359
2765.00	0.0541983
2770.00	0.0588304
2775.00	0.0294928
2780.00	0.00895266
2785.00	0.0273236
2790.00	0.0388315
2795.00	0.0734808
2800.00	0.0493795
2805.00	0.0385779
2810.00	0.0280188
2815.00	0.0260546
2820.00	0.00920888
2825.00	0.00242436
2830.00	0.0356884
2835.00	0.018717
2840.00	0.0361115
2845.00	0.0341757
2850.00	0.0575633
2855.00	0.0853134
2860.00	0.0876716
2865.00	0.0939824
2870.00	0.0753699
2875.00	0.0418654
2880.00	0.0234386
2885.00	-0.0174377
2890.00	-0.00396667
2895.00	0.0265858
2900.00	0.0465441
2905.00	0.0251365
2910.00	0.0301618
2915.00	0.0405482
2920.00	0.0406817
2925.00	0.0307499
2930.00	0.0109216
2935.00	-0.00106012
2940.00	-0.013519
2945.00	-0.0238944
2950.00	0.0228911
2955.00	0.0247903
2960.00	-0.00700688
2965.00	0.00709639
2970.00	0.020627
2975.00	0.00181107
2980.00	0.0200585
2985.00	0.0138644
2990.00	-0.00259999
2995.00	0.0236275
3000.00	0.0279661
3005.00	0.0402474
3010.00	0.0982096
3015.00	0.237492
3020.00	0.462529
3025.00	0.664223
3030.00	0.871716
3035.00	1.10118
3040.00	1.24487
3045.00	1.38928
3050.00	1.50584
3055.00	1.6166
3060.00	1.71713
3065.00	1.8386
3070.00	1.9186
3075.00	1.99312
3080.00	2.04092
3085.00	2.09064
3090.00	2.1379
3095.00	2.17624
3100.00	2.21662
3105.00	2.23285
3110.00	2.27092
3115.00	2.28005
3120.00	2.25224
3125.00	2.25821
3130.00	2.22254
3135.00	2.18373
3140.00	2.16389
3145.00	2.11252
3150.00	2.0621
3155.00	1.99745
3160.00	1.85886
3165.00	1.69307
3170.00	1.56481
3175.00	1.41419
3180.00	1.31466
3185.00	1.15304
3190.00	1.0436
3195.00	0.957665
3200.00	0.846821
3205.00	0.763814
3210.00	0.694971
3215.00	0.659818
3220.00	0.614778
3225.00	0.54995
3230.00	0.510033
3235.00	0.471594
3240.00	0.414383
3245.00	0.406451
3250.00	0.341514
3255.00	0.320765
3260.00	0.315494
3265.00	0.299022
3270.00	0.290061
3275.00	0.256867
3280.00	0.240395
3285.00	0.262426
3290.00	0.274716
3295.00	0.282426
3300.00	0.300255
3305.00	0.293684
3310.00	0.288608
3315.00	0.319221
3320.00	0.299026
3325.00	0.265773
3330.00	0.232494
3335.00	0.255316
3340.00	0.253239
3345.00	0.227078
3350.00	0.232013
3355.00	0.223052
3360.00	0.17813
3365.00	0.192148
3370.00	0.196388
3375.00	0.201041
3380.00	0.209417
3385.00	0.206904
3390.00	0.210506
3395.00	0.229663
3400.00	0.206697
3405.00	0.214508
3410.00	0.219862
3415.00	0.182798
3420.00	0.207239
3425.00	0.183164
3430.00	0.182439
3435.00	0.156656
3440.00	0.16277
3445.00	0.181674
3450.00	0.162669
3455.00	0.163156
3460.00	0.151866
3465.00	0.176049
3470.00	0.14588
3475.00	0.142181
3480.00	0.132989
3485.00	0.148171
3490.00	0.11325
3495.00	0.150509
3500.00	0.150536
3505.00	0.179041
3510.00	0.20302
3515.00	0.166802
3520.00	0.15431
3525.00	0.139717
3530.00	0.137473
3535.00	0.116186
3540.00	0.0861391
3545.00	0.0666356
3550.00	0.0549461
3555.00	0.0410749
3560.00	0.0595842
3565.00	0.0452492
3570.00	0.0549645
3575.00	0.0436044
3580.00	0.088666
3585.00	0.143462
3590.00	0.162622
3595.00	0.144684
3600.00	0.126865
3605.00	0.142659
3610.00	0.127556
3615.00	0.0796184
3620.00	0.053228
3625.00	0.0696844
3630.00	0.0333978
3635.00	0.0535125
3640.00	0.0280574
3645.00	0.019388
3650.00	0.00655962
3655.00	0.0184686
3660.00	0.02081
3665.00	0.00951475
3670.00	0.0236412
3675.00	-0.028145
3680.00	0.00566301
3685.00	0.0134733
3690.00	0.000398728
3695.00	-0.0113684
3700.00	-0.0110692
3705.00	-0.0350921
3710.00	-0.0491738
3715.00	-0.0325292
3720.00	-0.0611074
3725.00	-0.0441071
3730.00	-0.0530989
3735.00	-0.0444384
3740.00	0.00523917
3745.00	-0.0128756
3750.00	-0.0308543
3755.00	-0.00263902
3760.00	-0.01494
3765.00	-0.0201473
3770.00	0.00867258
3775.00	0.00948064
3780.00	0.0177469
3785.00	0.0226735
3790.00	-0.00807438
3795.00	-0.0198319
3800.00	-0.0161734
3805.00	-0.012043
3810.00	-0.0309426
3815.00	-0.0404133
3820.00	-0.0229694
3825.00	-0.00475685
3830.00	0.0241993
3835.00	0.077065
3840.00	0.0752222
3845.00	0.104557
3850.00	0.089913
3855.00	0.154636
3860.00	0.153413
3865.00	0.175766
3870.00	0.181644
3875.00	0.171856
3880.00	0.142106
3885.00	0.142135
3890.00	0.135461
3895.00	0.128616
3900.00	0.138371
3905.00	0.142963
3910.00	0.165523
3915.00	0.184153
3920.00	0.220186
3925.00	0.223297
3930.00	0.226935
3935.00	0.200053
3940.00	0.190937
3945.00	0.171006
3950.00	0.189087
3955.00	0.200334
3960.00	0.218833
3965.00	0.192762
3970.00	0.194427
3975.00	0.200952
3980.00	0.165779
3985.00	0.116532
3990.00	0.132522
3995.00	0.132672
4000.00	0.117729
4005.00	0.152866
4010.00	0.197891
4015.00	0.343959
4020.00	0.564212
4025.00	0.816888
4030.00	1.00493
4035.00	1.16411
4040.00	1.3191
4045.00	1.43598
4050.00	1.58388
4055.00	1.69774
4060.00	1.80523
4065.00	1.88019
4070.00	1.98117
4075.00	2.00168
4080.00	2.05784
4085.00	2.10754
4090.00	2.1573
4095.00	2.15936
4100.00	2.16624
4105.00	2.16322
4110.00	2.19987
4115.00	2.18679
4120.00	2.21857
4125.00	2.21786
4130.00	2.18371
4135.00	2.14962
4140.00	2.10219
4145.00	2.05448
4150.00	1.973
4155.00	1.91559
4160.00	1.80612
4165.00	1.65483
4170.00	1.49605
4175.00	1.34561
4180.00	1.20602
4185.00	1.11641
4190.00	0.988854
4195.00	0.895832
4200.00	0.817139
4205.00	0.747152
4210.00	0.644794
4215.00	0.575289
4220.00	0.515247
4225.00	0.465397
4230.00	0.445663
4235.00	0.375967
4240.00	0.376065
4245.00	0.364426
4250.00	0.333009
4255.00	0.325676
4260.00	0.307348
4265.00	0.290016
4270.00	0.274417
4275.00	0.261216
4280.00	0.244308
4285.00	0.265949
4290.00	0.275373
4295.00	0.297258
4300.00	0.334545
4305.00	0.330409
4310.00	0.339251
4315.00	0.343021
4320.00	0.34055
4325.00	0.355917
4330.00	0.363046
4335.00	0.323391
4340.00	0.289376
4345.00	0.314049
4350.00	0.291858
4355.00	0.221627
4360.00	0.209516
4365.00	0.214532
4370.00	0.208157
4375.00	0.225874
4380.00	0.232604
4385.00	0.221909
4390.00	0.203069
4395.00	0.204541
4400.00	0.17236
4405.00	0.161825
4410.00	0.172448
4415.00	0.195411
4420.00	0.198486
4425.00	0.215495
4430.00	0.227452
4435.00	0.228161
4440.00	0.234663
4445.00	0.275697
4450.00	0.246452
4455.00	0.266203
4460.00	0.26555
4465.00	0.258261
4470.00	0.279344
4475.00	0.283241
4480.00	0.285072
4485.00	0.258241
4490.00	0.280163
4495.00	0.290679
4500.00	0.328624
4505.00	0.338483
4510.00	0.317199
4515.00	0.340765
4520.00	0.335169
4525.00	0.315055
4530.00	0.320406
4535.00	0.278314
4540.00	0.335086
4545.00	0.355188
4550.00	0.357364
4555.00	0.332517
4560.00	0.331096
4565.00	0.349922
4570.00	0.327495
4575.00	0.337466
4580.00	0.330524
4585.00	0.313388
4590.00	0.320581
4595.00	0.332081
4600.00	0.301386
4605.00	0.333235
4610.00	0.337606
4615.00	0.334839
4620.00	0.347426
4625.00	0.347028
4630.00	0.346669
4635.00	0.359749
4640.00	0.342203
4645.00	0.352378
4650.00	0.364887
4655.00	0.37782
4660.00	0.349253
4665.00	0.390555
4670.00	0.380817
4675.00	0.377917
4680.00	0.380333
4685.00	0.343975
4690.00	0.322143
4695.00	0.317571
4700.00	0.293353
4705.00	0.286635
4710.00	0.309906
4715.00	0.283104
4720.00	0.281599
4725.00	0.275218
4730.00	0.281203
4735.00	0.245543
4740.00	0.256171
4745.00	0.225528
4750.00	0.251559
4755.00	0.230592
4760.00	0.234338
4765.00	0.217605
4770.00	0.182442
4775.00	0.207756
4780.00	0.197033
4785.00	0.203297
4790.00	0.224013
4795.00	0.239306
4800.00	0.25307
4805.00	0.257919
4810.00	0.24888
4815.00	0.271739
4820.00	0.262994
4825.00	0.255123
4830.00	0.242175
4835.00	0.243925
4840.00	0.251364
4845.00	0.290728
4850.00	0.318616
4855.00	0.347903
4860.00	0.358347
4865.00	0.364395
4870.00	0.32293
4875.00	0.310741
4880.00	0.362595
4885.00	0.350628
4890.00	0.363312
4895.00	0.370539
4900.00	0.37453
4905.00	0.368908
4910.00	0.397355
4915.00	0.391126
4920.00	0.39641
4925.00	0.443048
4930.00	0.464918
4935.00	0.490465
4940.00	0.507594
4945.00	0.506257
4950.00	0.484111
4955.00	0.457479
4960.00	0.451939
4965.00	0.461193
4970.00	0.429314
4975.00	0.39811
4980.00	0.394318
4985.00	0.406822
4990.00	0.397133
4995.00	0.386738
5000.00	0.376544
5005.00	0.400039
5010.00	0.463905
5015.00	0.594261
5020.00	0.823828
5025.00	1.04217
5030.00	1.23783
5035.00	1.43404
5040.00	1.61648
5045.00	1.81838
5050.00	1.9381
5055.00	2.03998
5060.00	2.12665
5065.00	2.24068
5070.00	2.33911
5075.00	2.40173
5080.00	2.46898
5085.00	2.53118
5090.00	2.58381
5095.00	2.59096
5100.00	2.60746
5105.00	2.61644
5110.00	2.59855
5115.00	2.62015
5120.00	2.61614
5125.00	2.6008
5130.00	2.58113
5135.00	2.57264
5140.00	2.53652
5145.00	2.4638
5150.00	2.41427
5155.00	2.3186
5160.00	2.2283
5165.00	2.07751
5170.00	1.92337
5175.00	1.7503
5180.00	1.65736
5185.00	1.55529
5190.00	1.43913
5195.00	1.36474
5200.00	1.28774
5205.00	1.17572
5210.00	1.09584
5215.00	1.03484
5220.00	0.978267
5225.00	0.947453
5230.00	0.93061
5235.00	0.886134
5240.00	0.824325
5245.00	0.76451
5250.00	0.760098
5255.00	0.732672
5260.00	0.710502
5265.00	0.726569
5270.00	0.715899
5275.00	0.699595
5280.00	0.705025
5285.00	0.701535
5290.00	0.720174
5295.00	0.698416
5300.00	0.676321
5305.00	0.675702
5310.00	0.628236
5315.00	0.640801
5320.00	0.642059
5325.00	0.652405
5330.00	0.638262
5335.00	0.63726
5340.00	0.624631
5345.00	0.63672
5350.00	0.659327
5355.00	0.644492
5360.00	0.643705
5365.00	0.627919
5370.00	0.611198
5375.00	0.605364
5380.00	0.607652
5385.00	0.611387
5390.00	0.637365
5395.00	0.635615
5400.00	0.639067
5405.00	0.601965
5410.00	0.597892
5415.00	0.598414
5420.00	0.602235
5425.00	0.606512
5430.00	0.604497
5435.00	0.611898
5440.00	0.632799
5445.00	0.653285
5450.00	0.642404
5455.00	0.642664
5460.00	0.644573
5465.00	0.637076
5470.00	0.648758
5475.00	0.650895
5480.00	0.654494
5485.00	0.641817
5490.00	0.60109
5495.00	0.599617
5500.00	0.579026
5505.00	0.576409
5510.00	0.5573
5515.00	0.533401
5520.00	0.536185
5525.00	0.515235
5530.00	0.526536
5535.00	0.548434
5540.00	0.549714
5545.00	0.554217
5550.00	0.544866
5555.00	0.55488
5560.00	0.55719
5565.00	0.553406
5570.00	0.556702
5575.00	0.513597
5580.00	0.497419
5585.00	0.513852
5590.00	0.485084
5595.00	0.48851
5600.00	0.499971
5605.00	0.493532
5610.00	0.495276
5615.00	0.512762
5620.00	0.500018
5625.00	0.525406
5630.00	0.548255
5635.00	0.567981
5640.00	0.588248
5645.00	0.563767
5650.00	0.573566
5655.00	0.557254
5660.00	0.519958
5665.00	0.524085
5670.00	0.480053
5675.00	0.507437
5680.00	0.487687
5685.00	0.464886
5690.00	0.466144
5695.00	0.448848
5700.00	0.461762
5705.00	0.45328
5710.00	0.485855
5715.00	0.468263
5720.00	0.493475
5725.00	0.497738
5730.00	0.456341
5735.00	0.451752
5740.00	0.468564
5745.00	0.48872
5750.00	0.483407
5755.00	0.477787
5760.00	0.49032
5765.00	0.502437
5770.00	0.494914
5775.00	0.503221
5780.00	0.452899
5785.00	0.455356
5790.00	0.44584
5795.00	0.470782
5800.00	0.491554
5805.00	0.504386
5810.00	0.504207
5815.00	0.540903
5820.00	0.551312
5825.00	0.580785
5830.00	0.581343
5835.00	0.560903
5840.00	0.574339
5845.00	0.598158
5850.00	0.591953
5855.00	0.595582
5860.00	0.634868
5865.00	0.617452
5870.00	0.599266
5875.00	0.591274
5880.00	0.586595
5885.00	0.560604
5890.00	0.549777
5895.00	0.546734
5900.00	0.511327
5905.00	0.500402
5910.00	0.473817
5915.00	0.458266
5920.00	0.477777
5925.00	0.518791
5930.00	0.491204
5935.00	0.514123
5940.00	0.524697
5945.00	0.545104
5950.00	0.529126
5955.00	0.524798
5960.00	0.533467
5965.00	0.504413
5970.00	0.502556
5975.00	0.498372
5980.00	0.531463
5985.00	0.540304
5990.00	0.570039
5995.00	0.556594
6000.00	0.563759
6005.00	0.568532
6010.00	0.602147
6015.00	0.768101
6020.00	0.970232
6025.00	1.1999
6030.00	1.38817
6035.00	1.57352
6040.00	1.74537
6045.00	1.88412
6050.00	2.05172
6055.00	2.13972
6060.00	2.2516
6065.00	2.3724
6070.00	2.46184
6075.00	2.53565
6080.00	2.61547
6085.00	2.62533
6090.00	2.661
6095.00	2.6462
6100.00	2.61194
6105.00	2.62717
6110.00	2.59146
6115.00	2.5945
6120.00	2.583
6125.00	2.58856
6130.00	2.58352
6135.00	2.5639
6140.00	2.53368
6145.00	2.48805
6150.00	2.38835
6155.00	2.32459
6160.00	2.23202
6165.00	2.06745
6170.00	1.92102
6175.00	1.7708
6180.00	1.63476
6185.00	1.47715
6190.00	1.39394
6195.00	1.27213
6200.00	1.18932
6205.00	1.12148
6210.00	1.06629
6215.00	0.996522
6220.00	0.939591
6225.00	0.908456
6230.00	0.843578
6235.00	0.804454
6240.00	0.760866
6245.00	0.730013
6250.00	0.719836
6255.00	0.686385
6260.00	0.687272
6265.00	0.675506
6270.00	0.655702
6275.00	0.656307
6280.00	0.68617
6285.00	0.672001
6290.00	0.654223
6295.00	0.631521
6300.00	0.61444
6305.00	0.628386
6310.00	0.617482
6315.00	0.595942
6320.00	0.591633
6325.00	0.601996
6330.00	0.591218
6335.00	0.562252
6340.00	0.542884
6345.00	0.522102
6350.00	0.515963
6355.00	0.550646
6360.00	0.549192
6365.00	0.567987
6370.00	0.549721
6375.00	0.523229
6380.00	0.547971
6385.00	0.528356
6390.00	0.555936
6395.00	0.560654
6400.00	0.543121
6405.00	0.544932
6410.00	0.571692
6415.00	0.559756
6420.00	0.570794
6425.00	0.531305
6430.00	0.509168
6435.00	0.51605
6440.00	0.487062
6445.00	0.527148
6450.00	0.507102
6455.00	0.504976
6460.00	0.498874
6465.00	0.508461
6470.00	0.532167
6475.00	0.499054
6480.00	0.501921
6485.00	0.52293
6490.00	0.51252
6495.00	0.543359
6500.00	0.505776
6505.00	0.508809
6510.00	0.534155
6515.00	0.515922
6520.00	0.52129
6525.00	0.486752
6530.00	0.500064
6535.00	0.532148
6540.00	0.520817
6545.00	0.526534
6550.00	0.518276
6555.00	0.488228
6560.00	0.467048
6565.00	0.458038
6570.00	0.475896
6575.00	0.460138
6580.00	0.485325
6585.00	0.491241
6590.00	0.509967
6595.00	0.495828
6600.00	0.489803
6605.00	0.508673
6610.00	0.511416
6615.00	0.511372
6620.00	0.523059
6625.00	0.500909
6630.00	0.510292
6635.00	0.50701
6640.00	0.510757
6645.00	0.482298
6650.00	0.456685
6655.00	0.44201
6660.00	0.450582
6665.00	0.436517
6670.00	0.456528
6675.00	0.492966
6680.00	0.513195
6685.00	0.522187
6690.00	0.518553
6695.00	0.509418
6700.00	0.477743
6705.00	0.442533
6710.00	0.455241
6715.00	0.447411
6720.00	0.433664
6725.00	0.445583
6730.00	0.450447
6735.00	0.428857
6740.00	0.456335
6745.00	0.464311
6750.00	0.444685
6755.00	0.441262
6760.00	0.440694
6765.00	0.42343
6770.00	0.421295
6775.00	0.38838
6780.00	0.375509
6785.00	0.385705
6790.00	0.376453
6795.00	0.389067
6800.00	0.371939
6805.00	0.365739
6810.00	0.35262
6815.00	0.310656
6820.00	0.318961
6825.00	0.312195
6830.00	0.346313
6835.00	0.332623
6840.00	0.308575
6845.00	0.303685
6850.00	0.295933
6855.00	0.31995
6860.00	0.342403
6865.00	0.361773
6870.00	0.378369
6875.00	0.410058
6880.00	0.419312
6885.00	0.424289
6890.00	0.424581
6895.00	0.435733
6900.00	0.432368
6905.00	0.410073
6910.00	0.408435
6915.00	0.400261
6920.00	0.413007
6925.00	0.409401
6930.00	0.413695
6935.00	0.405832
6940.00	0.414671
6945.00	0.436866
6950.00	0.440926
6955.00	0.411074
6960.00	0.433628
6965.00	0.43885
6970.00	0.459465
6975.00	0.432785
6980.00	0.449818
6985.00	0.48944
6990.00	0.519236
6995.00	0.520923
7000.00	0.561811
7005.00	0.576831
7010.00	0.646472
7015.00	0.792078
7020.00	0.977571
7025.00	1.16629
7030.00	1.36965
7035.00	1.58702
7040.00	1.74495
7045.00	1.92395
7050.00	2.0507
7055.00	2.18991
7060.00	2.27667
7065.00	2.36647
7070.00	2.49086
7075.00	2.57767
7080.00	2.6667
7085.00	2.74431
7090.00	2.78149
7095.00	2.79568
7100.00	2.81683
7105.00	2.82247
7110.00	2.84932
7115.00	2.83663
7120.00	2.84196
7125.00	2.8032
7130.00	2.7591
7135.00	2.72946
7140.00	2.69692
7145.00	2.62576
7150.00	2.56589
7155.00	2.49778
7160.00	2.36025
7165.00	2.20045
7170.00	2.00805
7175.00	1.82316
7180.00	1.6978
7185.00	1.60174
7190.00	1.47842
7195.00	1.32555
7200.00	1.24577
7205.00	1.15721
7210.00	1.12274
7215.00	1.06408
7220.00	0.997042
7225.00	0.945085
7230.00	0.952771
7235.00	0.91613
7240.00	0.837082
7245.00	0.794419
7250.00	0.772776
7255.00	0.742407
7260.00	0.731829
7265.00	0.722308
7270.00	0.75646
7275.00	0.747827
7280.00	0.730005
7285.00	0.714804
7290.00	0.685206
7295.00	0.667783
7300.00	0.651264
7305.00	0.653151
7310.00	0.623855
7315.00	0.626807
7320.00	0.605172
7325.00	0.602453
7330.00	0.622623
7335.00	0.598894
7340.00	0.600153
7345.00	0.594586
7350.00	0.593764
7355.00	0.565381
7360.00	0.57418
7365.00	0.54608
7370.00	0.524979
7375.00	0.528604
7380.00	0.567049
7385.00	0.572331
7390.00	0.573734
7395.00	0.565783
7400.00	0.572867
7405.00	0.578405
7410.00	0.616895
7415.00	0.600439
7420.00	0.621649
7425.00	0.561159
7430.00	0.590485
7435.00	0.549027
7440.00	0.536007
7445.00	0.53853
7450.00	0.5408
7455.00	0.531116
7460.00	0.516537
7465.00	0.475773
7470.00	0.460027
7475.00	0.45842
7480.00	0.449435
7485.00	0.43716
7490.00	0.416899
7495.00	0.44306
7500.00	0.439799
7505.00	0.45278
7510.00	0.426768
7515.00	0.404195
7520.00	0.399795
7525.00	0.384946
7530.00	0.409276
7535.00	0.423634
7540.00	0.433205
7545.00	0.437631
7550.00	0.421511
7555.00	0.41873
7560.00	0.420415
7565.00	0.426121
7570.00	0.402775
7575.00	0.396004
7580.00	0.394936
7585.00	0.393137
7590.00	0.352986
7595.00	0.3202
7600.00	0.36692
7605.00	0.381325
7610.00	0.369998
7615.00	0.35394
7620.00	0.344513
7625.00	0.344406
7630.00	0.34431
7635.00	0.354275
7640.00	0.355704
7645.00	0.359504
7650.00	0.372976
7655.00	0.362483
7660.00	0.365605
7665.00	0.34496
7670.00	0.349834
7675.00	0.310662
7680.00	0.301375
7685.00	0.304744
7690.00	0.325367
7695.00	0.340577
7700.00	0.347565
7705.00	0.342964
7710.00	0.340499
7715.00	0.350007
7720.00	0.368617
7725.00	0.392067
7730.00	0.414847
7735.00	0.446239
7740.00	0.477005
7745.00	0.456947
7750.00	0.435544
7755.00	0.423821
7760.00	0.393166
7765.00	0.408298
7770.00	0.412702
7775.00	0.420853
7780.00	0.462534
7785.00	0.478268
7790.00	0.479863
7795.00	0.485487
7800.00	0.512328
7805.00	0.506329
7810.00	0.505118
7815.00	0.51408
7820.00	0.518795
7825.00	0.498747
7830.00	0.511697
7835.00	0.500735
7840.00	0.473278
7845.00	0.464483
7850.00	0.467457
7855.00	0.439977
7860.00	0.4387
7865.00	0.442577
7870.00	0.416748
7875.00	0.40104
7880.00	0.37769
7885.00	0.375102
7890.00	0.39204
7895.00	0.382154
7900.00	0.36153
7905.00	0.365584
7910.00	0.375935
7915.00	0.340855
7920.00	0.331061
7925.00	0.320572
7930.00	0.332911
7935.00	0.358256
7940.00	0.360125
7945.00	0.350918
7950.00	0.371112
7955.00	0.378397
7960.00	0.366524
7965.00	0.355839
7970.00	0.3546
7975.00	0.386153
7980.00	0.38607
7985.00	0.419502
7990.00	0.44624
7995.00	0.446849
8000.00	0.470853
8005.00	0.485754
8010.00	0.551939
8015.00	0.686894
8020.00	0.864477
8025.00	1.0754
8030.00	1.29622
8035.00	1.4891
8040.00	1.64761
8045.00	1.80703
8050.00	1.91532
8055.00	2.0044
8060.00	2.1139
8065.00	2.19317
8070.00	2.26117
8075.00	2.32321
8080.00	2.4025
8085.00	2.4303
8090.00	2.47208
8095.00	2.51386
8100.00	2.52215
8105.00	2.50448
8110.00	2.51622
8115.00	2.5427
8120.00	2.52298
8125.00	2.50271
8130.00	2.49871
8135.00	2.46245
8140.00	2.43399
8145.00	2.39079
8150.00	2.35862
8155.00	2.32128
8160.00	2.16035
8165.00	2.01049
8170.00	1.88232
8175.00	1.7343
8180.00	1.57092
8185.00	1.43477
8190.00	1.31475
8195.00	1.22013
8200.00	1.14921
8205.00	1.04602
8210.00	0.950631
8215.00	0.886562
8220.00	0.869107
8225.00	0.786384
8230.00	0.75633
8235.00	0.707502
8240.00	0.663557
8245.00	0.622331
8250.00	0.596118
8255.00	0.544883
8260.00	0.546518
8265.00	0.52621
8270.00	0.51631
8275.00	0.518289
8280.00	0.512531
8285.00	0.497298
8290.00	0.495315
8295.00	0.43992
8300.00	0.412681
8305.00	0.394867
8310.00	0.372134
8315.00	0.369264
8320.00	0.394325
8325.00	0.388399
8330.00	0.382228
8335.00	0.397615
8340.00	0.372932
8345.00	0.352392
8350.00	0.377464
8355.00	0.404218
8360.00	0.384737
8365.00	0.394848
8370.00	0.380493
8375.00	0.392703
8380.00	0.381914
8385.00	0.373878
8390.00	0.380886
8395.00	0.397246
8400.00	0.385164
8405.00	0.369264
8410.00	0.358305
8415.00	0.353468
8420.00	0.368381
8425.00	0.334894
8430.00	0.353339
8435.00	0.343973
8440.00	0.352296
8445.00	0.347223
8450.00	0.359409
8455.00	0.382942
8460.00	0.380668
8465.00	0.381133
8470.00	0.359773
8475.00	0.338874
8480.00	0.293259
8485.00	0.273985
8490.00	0.26669
8495.00	0.249236
8500.00	0.282111
8505.00	0.311698
8510.00	0.306496
8515.00	0.299301
8520.00	0.30539
8525.00	0.30752
8530.00	0.31195
8535.00	0.29332
8540.00	0.284929
8545.00	0.278216
8550.00	0.295628
8555.00	0.26439
8560.00	0.293236
8565.00	0.289042
8570.00	0.307047
8575.00	0.319901
8580.00	0.367489
8585.00	0.373461
8590.00	0.392238
8595.00	0.370605
8600.00	0.39972
8605.00	0.373988
8610.00	0.390199
8615.00	0.400602
8620.00	0.410801
8625.00	0.425007
8630.00	0.460408
8635.00	0.429445
8640.00	0.420007
8645.00	0.416539
8650.00	0.39834
8655.00	0.410441
8660.00	0.408767
8665.00	0.404747
8670.00	0.36511
8675.00	0.338651
8680.00	0.287195
8685.00	0.274391
8690.00	0.229361
8695.00	0.228204
8700.00	0.26402
8705.00	0.245995
8710.00	0.271655
8715.00	0.27297
8720.00	0.27164
8725.00	0.257879
8730.00	0.255546
8735.00	0.282764
8740.00	0.318987
8745.00	0.330647
8750.00	0.30177
8755.00	0.285834
8760.00	0.320075
8765.00	0.319061
8770.00	0.311447
8775.00	0.321348
8780.00	0.316856
8785.00	0.323703
8790.00	0.366722
8795.00	0.357692
8800.00	0.328625
8805.00	0.294087
8810.00	0.309912
8815.00	0.341745
8820.00	0.330188
8825.00	0.36837
8830.00	0.360851
8835.00	0.394292
8840.00	0.383343
8845.00	0.422911
8850.00	0.422503
8855.00	0.408733
8860.00	0.430685
8865.00	0.435363
8870.00	0.428684
8875.00	0.440263
8880.00	0.448172
8885.00	0.425134
8890.00	0.396861
8895.00	0.393194
8900.00	0.424238
8905.00	0.423698
8910.00	0.436613
8915.00	0.430647
8920.00	0.446218
8925.00	0.45772
8930.00	0.473097
8935.00	0.468508
8940.00	0.448463
8945.00	0.439636
8950.00	0.463523
8955.00	0.466592
8960.00	0.424122
8965.00	0.43867
8970.00	0.424121
8975.00	0.431131
8980.00	0.39807
8985.00	0.387581
8990.00	0.378979
8995.00	0.410607
9000.00	0.412267
9005.00	0.376904
9010.00	0.441408
9015.00	0.541345
9020.00	0.751074
9025.00	0.95407
9030.00	1.14347
9035.00	1.31811
9040.00	1.48619
9045.00	1.6475
9050.00	1.79185
9055.00	1.89831
9060.00	1.99579
9065.00	2.09191
9070.00	2.14993
9075.00	2.23231
9080.00	2.26373
9085.00	2.31965
9090.00	2.38338
9095.00	2.45665
9100.00	2.49998
9105.00	2.52138
9110.00	2.51803
9115.00	2.47397
9120.00	2.45358
9125.00	2.44695
9130.00	2.44769
9135.00	2.42239
9140.00	2.40632
9145.00	2.35919
9150.00	2.29918
9155.00	2.19658
9160.00	2.1143
9165.00	1.97156
9170.00	1.85482
9175.00	1.71792
9180.00	1.60812
9185.00	1.50259
9190.00	1.39589
9195.00	1.27222
9200.00	1.16342
9205.00	1.12079
9210.00	1.05814
9215.00	0.979966
9220.00	0.91045
9225.00	0.874691
9230.00	0.833293
9235.00	0.801061
9240.00	0.772052
9245.00	0.739243
9250.00	0.699663
9255.00	0.691684
9260.00	0.651833
9265.00	0.66539
9270.00	0.680942
9275.00	0.678185
9280.00	0.630471
9285.00	0.588365
9290.00	0.583977
9295.00	0.554059
9300.00	0.516244
9305.00	0.449542
9310.00	0.444796
9315.00	0.391102
9320.00	0.411465
9325.00	0.364455
9330.00	0.390834
9335.00	0.357615
9340.00	0.387191
9345.00	0.407946
9350.00	0.38893
9355.00	0.405323
9360.00	0.379031
9365.00	0.377985
9370.00	0.357777
9375.00	0.317811
9380.00	0.328751
9385.00	0.337759
9390.00	0.349217
9395.00	0.339425
9400.00	0.34569
9405.00	0.363056
9410.00	0.358582
9415.00	0.382197
9420.00	0.402614
9425.00	0.381619
9430.00	0.383665
9435.00	0.387181
9440.00	0.406262
9445.00	0.417571
9450.00	0.408482
9455.00	0.407004
9460.00	0.381382
9465.00	0.402717
9470.00	0.421082
9475.00	0.401591
9480.00	0.407503
9485.00	0.411149
9490.00	0.437047
9495.00	0.411771
9500.00	0.420016
9505.00	0.380527
9510.00	0.410325
9515.00	0.364266
9520.00	0.374749
9525.00	0.359053
9530.00	0.366706
9535.00	0.336737
9540.00	0.342433
9545.00	0.327456
9550.00	0.295548
9555.00	0.283584
9560.00	0.317213
9565.00	0.318998
9570.00	0.324793
9575.00	0.34006
9580.00	0.388983
9585.00	0.367675
9590.00	0.318343
9595.00	0.294048
9600.00	0.3015
9605.00	0.329149
9610.00	0.32974
9615.00	0.357078
9620.00	0.372467
9625.00	0.382967
9630.00	0.40917
9635.00	0.419351
9640.00	0.384117
9645.00	0.361621
9650.00	0.360641
9655.00	0.348869
9660.00	0.312306
9665.00	0.321284
9670.00	0.309259
9675.00	0.294249
9680.00	0.311733
9685.00	0.314066
9690.00	0.306952
9695.00	0.318977
9700.00	0.361631
9705.00	0.379079
9710.00	0.385567
9715.00	0.376328
9720.00	0.373039
9725.00	0.362541
9730.00	0.381572
9735.00	0.412103
9740.00	0.371731
9745.00	0.341259
9750.00	0.344828
9755.00	0.320397
9760.00	0.336104
9765.00	0.322597
9770.00	0.31798
9775.00	0.282832
9780.00	0.301458
9785.00	0.293091
9790.00	0.285561
9795.00	0.295537
9800.00	0.27436
9805.00	0.285457
9810.00	0.316385
9815.00	0.293123
9820.00	0.287265
9825.00	0.292883
9830.00	0.314692
9835.00	0.283223
9840.00	0.26579
9845.00	0.238373
9850.00	0.262283
9855.00	0.226003
9860.00	0.199214
9865.00	0.222851
9870.00	0.235748
9875.00	0.267459
9880.00	0.24155
9885.00	0.250064
9890.00	0.225058
9895.00	0.212604
9900.00	0.22485
9905.00	0.222469
9910.00	0.212787
9915.00	0.19067
9920.00	0.223538
9925.00	0.218775
9930.00	0.22119
9935.00	0.252681
9940.00	0.25003
9945.00	0.261047
9950.00	0.255046
9955.00	0.263885
[truncated: 56 more rows]
