# Supplementary material for: Abnormal developmental trajectory and vulnerability to cardiac arrhythmias in tetralogy of Fallot with DiGeorge syndrome
Source: Commun Biol. 2023 Sep 22;6:969. doi: 10.1038/s42003-023-05344-6 (PMC10516936; doi:10.1038/s42003-023-05344-6)
Supplement: Supplementary file 6 — Supplementary Data 3 [file 42003_2023_5344_MOESM6_ESM.zip › Supplementary Data3_CAS Measurement/Batch47/Control1_A1_4950/1B-wave.csv]

1B : V(t) = D'(t) / BackgroundImage *100
D'(t) = WaveFiltered Value( Pixel-Filter=(5 x 5) Tcnst-Filter=10)
average	1.00
frm num	2048
position	[81][61]
background	289.64
total pixel	25
time	value1
0.00	0
5.00	-0.335589
10.00	-0.569949
15.00	-0.711822
20.00	-0.426581
25.00	0.375641
30.00	1.56443
35.00	2.88016
40.00	4.16099
45.00	5.4035
50.00	6.7441
55.00	7.96998
60.00	9.18376
65.00	10.4571
70.00	11.6721
75.00	12.7725
80.00	13.8845
85.00	14.9404
90.00	15.975
95.00	16.938
100.00	17.8874
105.00	18.8055
110.00	19.7105
115.00	20.5761
120.00	21.449
125.00	22.3147
130.00	23.1036
135.00	23.8232
140.00	24.5647
145.00	25.2073
150.00	25.8643
155.00	26.4501
160.00	26.9911
165.00	27.5622
170.00	28.0749
175.00	28.4797
180.00	28.8412
185.00	29.1542
190.00	29.3626
195.00	29.5558
200.00	29.7185
205.00	29.7628
210.00	29.7502
215.00	29.6906
220.00	29.583
225.00	29.4737
230.00	29.2884
235.00	29.0954
240.00	28.8416
245.00	28.5896
250.00	28.2787
255.00	27.9587
260.00	27.6639
265.00	27.3295
270.00	26.9871
275.00	26.614
280.00	26.2023
285.00	25.8553
290.00	25.4517
295.00	25.0016
300.00	24.5895
305.00	24.1469
310.00	23.7195
315.00	23.2547
320.00	22.7564
325.00	22.3589
330.00	21.8935
335.00	21.4912
340.00	21.0753
345.00	20.5918
350.00	20.0808
355.00	19.6968
360.00	19.2145
365.00	18.7749
370.00	18.3392
375.00	17.907
380.00	17.4586
385.00	17.0247
390.00	16.5873
395.00	16.2171
400.00	15.812
405.00	15.4227
410.00	15.0211
415.00	14.6211
420.00	14.2734
425.00	13.9661
430.00	13.5694
435.00	13.2192
440.00	12.8253
445.00	12.4556
450.00	12.1671
455.00	11.8426
460.00	11.5311
465.00	11.1804
470.00	10.8371
475.00	10.5958
480.00	10.2626
485.00	9.98904
490.00	9.73175
495.00	9.48361
500.00	9.25062
505.00	8.96773
510.00	8.77252
515.00	8.50706
520.00	8.31096
525.00	8.0958
530.00	7.90216
535.00	7.6685
540.00	7.45268
545.00	7.19215
550.00	7.08887
555.00	6.90339
560.00	6.68951
565.00	6.51082
570.00	6.30857
575.00	6.07821
580.00	5.85708
585.00	5.60281
590.00	5.36569
595.00	5.13571
600.00	4.93149
605.00	4.76288
610.00	4.54208
615.00	4.34336
620.00	4.19904
625.00	4.01115
630.00	3.84895
635.00	3.66845
640.00	3.51428
645.00	3.34239
650.00	3.23187
655.00	3.05231
660.00	2.95009
665.00	2.81943
670.00	2.68249
675.00	2.58411
680.00	2.37956
685.00	2.2797
690.00	2.18155
695.00	2.03659
700.00	1.9586
705.00	1.83179
710.00	1.75772
715.00	1.57228
720.00	1.47581
725.00	1.33238
730.00	1.23781
735.00	1.06569
740.00	0.974312
745.00	0.869976
750.00	0.770549
755.00	0.631348
760.00	0.573737
765.00	0.448693
770.00	0.340297
775.00	0.270361
780.00	0.181178
785.00	0.123011
790.00	0.0306103
795.00	-0.0221677
800.00	-0.0848591
805.00	-0.153711
810.00	-0.240535
815.00	-0.344917
820.00	-0.43748
825.00	-0.471069
830.00	-0.551017
835.00	-0.600873
840.00	-0.6416
845.00	-0.668588
850.00	-0.716354
855.00	-0.829776
860.00	-0.918046
865.00	-1.01544
870.00	-1.08653
875.00	-1.15741
880.00	-1.23087
885.00	-1.32874
890.00	-1.37126
895.00	-1.41643
900.00	-1.47503
905.00	-1.55954
910.00	-1.62317
915.00	-1.65972
920.00	-1.72162
925.00	-1.7939
930.00	-1.82442
935.00	-1.8519
940.00	-1.94567
945.00	-1.97345
950.00	-2.04817
955.00	-2.03946
960.00	-2.10343
965.00	-2.18448
970.00	-2.27815
975.00	-2.33068
980.00	-2.34758
985.00	-2.41941
990.00	-2.48267
995.00	-2.44018
1000.00	-2.47098
1005.00	-2.47385
1010.00	-2.50129
1015.00	-2.36302
1020.00	-1.84775
1025.00	-0.925512
1030.00	0.277383
1035.00	1.67486
1040.00	3.09141
1045.00	4.50165
1050.00	5.85234
1055.00	7.2254
1060.00	8.60478
1065.00	9.88075
1070.00	11.1479
1075.00	12.28
1080.00	13.4826
1085.00	14.5746
1090.00	15.6748
1095.00	16.7603
1100.00	17.7331
1105.00	18.7508
1110.00	19.6695
1115.00	20.5323
1120.00	21.3792
1125.00	22.2699
1130.00	23.0687
1135.00	23.8554
1140.00	24.6075
1145.00	25.3411
1150.00	26.0261
1155.00	26.6841
1160.00	27.2956
1165.00	27.8888
1170.00	28.3826
1175.00	28.8229
1180.00	29.1943
1185.00	29.4554
1190.00	29.642
1195.00	29.7465
1200.00	29.8128
1205.00	29.8505
1210.00	29.8429
1215.00	29.7947
1220.00	29.7499
1225.00	29.5687
1230.00	29.4264
1235.00	29.2071
1240.00	28.9918
1245.00	28.7014
1250.00	28.4152
1255.00	28.1216
1260.00	27.7746
1265.00	27.4208
1270.00	27.0873
1275.00	26.6945
1280.00	26.2982
1285.00	25.9402
1290.00	25.5558
1295.00	25.1836
1300.00	24.7741
1305.00	24.3171
1310.00	23.9445
1315.00	23.5622
1320.00	23.0814
1325.00	22.6432
1330.00	22.1963
1335.00	21.7596
1340.00	21.3444
1345.00	20.9128
1350.00	20.4732
1355.00	19.9713
1360.00	19.5154
1365.00	19.1009
1370.00	18.6837
1375.00	18.2654
1380.00	17.8876
1385.00	17.4729
1390.00	17.039
1395.00	16.6098
1400.00	16.1903
1405.00	15.7686
1410.00	15.4057
1415.00	14.9948
1420.00	14.6126
1425.00	14.2782
1430.00	13.9262
1435.00	13.6122
1440.00	13.2923
1445.00	12.927
1450.00	12.6093
1455.00	12.2585
1460.00	11.9717
1465.00	11.6874
1470.00	11.3915
1475.00	11.1058
1480.00	10.7644
1485.00	10.4779
1490.00	10.1469
1495.00	9.84344
1500.00	9.5648
1505.00	9.29469
1510.00	8.98254
1515.00	8.74303
1520.00	8.48329
1525.00	8.22465
1530.00	7.9325
1535.00	7.74552
1540.00	7.51786
1545.00	7.26324
1550.00	7.03961
1555.00	6.78448
1560.00	6.6032
1565.00	6.43453
1570.00	6.20124
1575.00	6.00509
1580.00	5.80784
1585.00	5.51983
1590.00	5.28963
1595.00	5.11559
1600.00	4.91062
1605.00	4.78829
1610.00	4.64919
1615.00	4.49915
1620.00	4.33925
1625.00	4.23677
1630.00	4.09068
1635.00	3.93572
1640.00	3.79349
1645.00	3.59644
1650.00	3.44533
1655.00	3.26238
1660.00	3.10324
1665.00	2.91445
1670.00	2.8122
1675.00	2.69256
1680.00	2.55036
1685.00	2.43481
1690.00	2.29214
1695.00	2.20794
1700.00	2.05481
1705.00	1.90319
1710.00	1.80402
1715.00	1.66643
1720.00	1.5716
1725.00	1.46139
1730.00	1.35392
1735.00	1.24339
1740.00	1.17982
1745.00	1.05217
1750.00	0.940045
1755.00	0.857089
1760.00	0.763094
1765.00	0.660545
1770.00	0.558584
1775.00	0.464057
1780.00	0.373458
1785.00	0.242203
1790.00	0.140645
1795.00	0.0174795
1800.00	-0.0616058
1805.00	-0.171451
1810.00	-0.194356
1815.00	-0.304737
1820.00	-0.372316
1825.00	-0.430375
1830.00	-0.493676
1835.00	-0.569982
1840.00	-0.619323
1845.00	-0.7314
1850.00	-0.80741
1855.00	-0.87582
1860.00	-0.933246
1865.00	-1.00564
1870.00	-1.0639
1875.00	-1.16328
1880.00	-1.26792
1885.00	-1.33723
1890.00	-1.37337
1895.00	-1.44319
1900.00	-1.5226
1905.00	-1.61754
1910.00	-1.67537
1915.00	-1.70808
1920.00	-1.80657
1925.00	-1.84136
1930.00	-1.85885
1935.00	-1.91188
1940.00	-1.98723
1945.00	-2.09371
1950.00	-2.17436
1955.00	-2.22898
1960.00	-2.30163
1965.00	-2.367
1970.00	-2.41341
1975.00	-2.43861
1980.00	-2.51791
1985.00	-2.53404
1990.00	-2.60517
1995.00	-2.55733
2000.00	-2.5488
2005.00	-2.61984
2010.00	-2.59678
2015.00	-2.58568
2020.00	-2.14068
2025.00	-1.2071
2030.00	0.0695319
2035.00	1.48503
2040.00	2.86256
2045.00	4.2653
2050.00	5.69625
2055.00	7.06558
2060.00	8.39604
2065.00	9.65421
2070.00	10.9412
2075.00	12.1617
2080.00	13.314
2085.00	14.4381
2090.00	15.5271
2095.00	16.5942
2100.00	17.6153
2105.00	18.573
2110.00	19.4833
2115.00	20.3771
2120.00	21.2561
2125.00	22.0403
2130.00	22.8165
2135.00	23.5428
2140.00	24.3027
2145.00	25.0005
2150.00	25.6671
2155.00	26.2961
2160.00	26.8953
2165.00	27.4871
2170.00	27.9617
2175.00	28.375
2180.00	28.7277
2185.00	29.0396
2190.00	29.2719
2195.00	29.4907
2200.00	29.5826
2205.00	29.6019
2210.00	29.604
2215.00	29.5686
2220.00	29.5229
2225.00	29.3948
2230.00	29.2105
2235.00	29.0612
2240.00	28.8619
2245.00	28.6549
2250.00	28.3553
2255.00	28.0664
2260.00	27.7484
2265.00	27.411
2270.00	27.0218
2275.00	26.6108
2280.00	26.2463
2285.00	25.7927
2290.00	25.4286
2295.00	25.0208
2300.00	24.5971
2305.00	24.18
2310.00	23.8335
2315.00	23.4181
2320.00	22.9793
2325.00	22.5568
2330.00	22.1255
2335.00	21.6406
2340.00	21.1835
2345.00	20.8011
2350.00	20.4431
2355.00	20.0478
2360.00	19.5925
2365.00	19.1786
2370.00	18.7592
2375.00	18.3637
2380.00	18.0036
2385.00	17.5484
2390.00	17.1953
2395.00	16.7946
2400.00	16.3581
2405.00	16.0094
2410.00	15.5754
2415.00	15.1393
2420.00	14.7854
2425.00	14.3026
2430.00	13.9067
2435.00	13.5076
2440.00	13.2106
2445.00	12.8783
2450.00	12.5006
2455.00	12.1178
2460.00	11.7485
2465.00	11.4423
2470.00	11.0839
2475.00	10.7654
2480.00	10.4719
2485.00	10.165
2490.00	9.94945
2495.00	9.74169
2500.00	9.49947
2505.00	9.1986
2510.00	8.93335
2515.00	8.63661
2520.00	8.39718
2525.00	8.13749
2530.00	7.89963
2535.00	7.66069
2540.00	7.43046
2545.00	7.2274
2550.00	7.05845
2555.00	6.82077
2560.00	6.67867
2565.00	6.4624
2570.00	6.27052
2575.00	6.08539
2580.00	5.88288
2585.00	5.64399
2590.00	5.46628
2595.00	5.26767
2600.00	5.04473
2605.00	4.90761
2610.00	4.74139
2615.00	4.56969
2620.00	4.33092
2625.00	4.1768
2630.00	4.07261
2635.00	3.95398
2640.00	3.8196
2645.00	3.65032
2650.00	3.48139
2655.00	3.3625
2660.00	3.1975
2665.00	2.99237
2670.00	2.86024
2675.00	2.69298
2680.00	2.59079
2685.00	2.44772
2690.00	2.301
2695.00	2.17171
2700.00	2.01254
2705.00	1.87758
2710.00	1.80168
2715.00	1.70438
2720.00	1.58642
2725.00	1.5355
2730.00	1.47033
2735.00	1.31087
2740.00	1.18393
2745.00	1.09039
2750.00	1.06698
2755.00	0.983756
2760.00	0.89781
2765.00	0.82322
2770.00	0.706372
2775.00	0.557017
2780.00	0.441931
2785.00	0.363212
2790.00	0.226076
2795.00	0.146846
2800.00	0.086588
2805.00	-0.0104564
2810.00	-0.0922723
2815.00	-0.179717
2820.00	-0.207319
2825.00	-0.31226
2830.00	-0.406708
2835.00	-0.49171
2840.00	-0.569593
2845.00	-0.670071
2850.00	-0.720451
2855.00	-0.769936
2860.00	-0.890429
2865.00	-0.964347
2870.00	-1.02949
2875.00	-1.1337
2880.00	-1.19848
2885.00	-1.3065
2890.00	-1.33191
2895.00	-1.37687
2900.00	-1.42562
2905.00	-1.51645
2910.00	-1.59267
2915.00	-1.6668
2920.00	-1.77356
2925.00	-1.8006
2930.00	-1.88017
2935.00	-1.95455
2940.00	-2.0132
2945.00	-2.02732
2950.00	-2.04832
2955.00	-2.08793
2960.00	-2.14291
2965.00	-2.1703
2970.00	-2.22395
2975.00	-2.24323
2980.00	-2.27716
2985.00	-2.35051
2990.00	-2.39719
2995.00	-2.41296
3000.00	-2.46306
3005.00	-2.50539
3010.00	-2.50619
3015.00	-2.45859
3020.00	-2.05667
3025.00	-1.13011
3030.00	0.0711498
3035.00	1.46163
3040.00	2.90365
3045.00	4.25946
3050.00	5.65923
3055.00	7.04608
3060.00	8.36053
3065.00	9.61397
3070.00	10.7959
3075.00	11.9646
3080.00	13.1297
3085.00	14.2695
3090.00	15.3145
3095.00	16.3822
3100.00	17.3928
3105.00	18.41
3110.00	19.3545
3115.00	20.2585
3120.00	21.0913
3125.00	22.0053
3130.00	22.8071
3135.00	23.5854
3140.00	24.2402
3145.00	24.9705
3150.00	25.6415
3155.00	26.2675
3160.00	26.8572
3165.00	27.3892
3170.00	27.8971
3175.00	28.3072
3180.00	28.6984
3185.00	28.9787
3190.00	29.2959
3195.00	29.4791
3200.00	29.5819
3205.00	29.6882
3210.00	29.7535
3215.00	29.7611
3220.00	29.6921
3225.00	29.6203
3230.00	29.4521
3235.00	29.3435
3240.00	29.098
3245.00	28.8839
3250.00	28.6071
3255.00	28.2985
3260.00	27.9973
3265.00	27.6517
3270.00	27.3419
3275.00	27.0024
3280.00	26.6168
3285.00	26.1869
3290.00	25.753
3295.00	25.3058
3300.00	24.8412
3305.00	24.4038
3310.00	24.0087
3315.00	23.5206
3320.00	23.113
3325.00	22.6205
3330.00	22.1275
3335.00	21.6784
3340.00	21.1912
3345.00	20.7045
3350.00	20.2512
3355.00	19.835
3360.00	19.4176
3365.00	18.9991
3370.00	18.6142
3375.00	18.2442
3380.00	17.8395
3385.00	17.3869
3390.00	16.9781
3395.00	16.5716
3400.00	16.2043
3405.00	15.8199
3410.00	15.3966
3415.00	15.0253
3420.00	14.5544
3425.00	14.1485
3430.00	13.7749
3435.00	13.4291
3440.00	12.9949
3445.00	12.64
3450.00	12.3192
3455.00	12.0154
3460.00	11.6935
3465.00	11.3901
3470.00	11.0231
3475.00	10.7066
3480.00	10.3499
3485.00	10.0137
3490.00	9.75395
3495.00	9.48012
3500.00	9.25853
3505.00	8.97071
3510.00	8.72548
3515.00	8.46887
3520.00	8.20615
3525.00	8.0001
3530.00	7.69725
3535.00	7.4537
3540.00	7.24002
3545.00	7.07119
3550.00	6.89577
3555.00	6.66193
3560.00	6.49705
3565.00	6.29618
3570.00	6.10296
3575.00	5.88212
3580.00	5.6364
3585.00	5.42768
3590.00	5.23017
3595.00	5.01374
3600.00	4.7499
3605.00	4.54974
3610.00	4.3613
3615.00	4.16823
3620.00	3.97375
3625.00	3.78353
3630.00	3.66619
3635.00	3.54678
3640.00	3.34125
3645.00	3.19771
3650.00	3.06852
3655.00	2.92463
3660.00	2.82689
3665.00	2.72097
3670.00	2.5704
3675.00	2.44732
3680.00	2.36555
3685.00	2.25467
3690.00	2.1383
3695.00	2.0681
3700.00	1.86267
3705.00	1.6764
3710.00	1.57505
3715.00	1.45069
3720.00	1.36777
3725.00	1.30142
3730.00	1.19614
3735.00	1.0931
3740.00	0.992074
3745.00	0.926012
3750.00	0.772645
3755.00	0.688476
3760.00	0.62239
3765.00	0.533912
3770.00	0.461186
3775.00	0.366732
3780.00	0.273436
3785.00	0.157707
3790.00	0.0991246
3795.00	0.0629727
3800.00	-0.0372343
3805.00	-0.152279
3810.00	-0.226818
3815.00	-0.349144
3820.00	-0.403996
3825.00	-0.525176
3830.00	-0.561044
3835.00	-0.676187
3840.00	-0.734241
3845.00	-0.780966
3850.00	-0.881022
3855.00	-0.910307
3860.00	-0.980856
3865.00	-1.09545
3870.00	-1.17925
3875.00	-1.22705
3880.00	-1.27421
3885.00	-1.34565
3890.00	-1.45967
3895.00	-1.50705
3900.00	-1.52759
3905.00	-1.58337
3910.00	-1.62942
3915.00	-1.7344
3920.00	-1.79711
3925.00	-1.92399
3930.00	-1.9346
3935.00	-1.97177
3940.00	-2.04804
3945.00	-2.14982
3950.00	-2.18481
3955.00	-2.16243
3960.00	-2.20168
3965.00	-2.29086
3970.00	-2.36284
3975.00	-2.47043
3980.00	-2.50511
3985.00	-2.61781
3990.00	-2.63362
3995.00	-2.70999
4000.00	-2.72348
4005.00	-2.77015
4010.00	-2.75829
4015.00	-2.70343
4020.00	-2.27703
4025.00	-1.39334
4030.00	-0.187852
4035.00	1.2161
4040.00	2.59981
4045.00	3.98601
4050.00	5.35374
4055.00	6.73247
4060.00	8.04513
4065.00	9.31216
4070.00	10.5864
4075.00	11.7816
4080.00	12.925
4085.00	13.9775
4090.00	15.0628
4095.00	16.1183
4100.00	17.0918
4105.00	18.03
4110.00	18.9891
4115.00	19.855
4120.00	20.7185
4125.00	21.5454
4130.00	22.3518
4135.00	23.1521
4140.00	23.9014
4145.00	24.631
4150.00	25.3636
4155.00	25.9773
4160.00	26.5864
4165.00	27.1787
4170.00	27.6993
4175.00	28.1775
4180.00	28.5679
4185.00	28.8971
4190.00	29.1603
4195.00	29.3447
4200.00	29.4733
4205.00	29.527
4210.00	29.4979
4215.00	29.4924
4220.00	29.3619
4225.00	29.2098
4230.00	29.0205
4235.00	28.8253
4240.00	28.5791
4245.00	28.3231
4250.00	28.0691
4255.00	27.784
4260.00	27.4348
4265.00	27.1744
4270.00	26.8696
4275.00	26.4641
4280.00	26.0839
4285.00	25.6741
4290.00	25.3398
4295.00	24.963
4300.00	24.5369
4305.00	24.1395
4310.00	23.6866
4315.00	23.2735
4320.00	22.8161
4325.00	22.4237
4330.00	21.9891
4335.00	21.5855
4340.00	21.1463
4345.00	20.6585
4350.00	20.1574
4355.00	19.7105
4360.00	19.2738
4365.00	18.8697
4370.00	18.4576
4375.00	18.0578
4380.00	17.6427
4385.00	17.2595
4390.00	16.8565
4395.00	16.4318
4400.00	16.0205
4405.00	15.6406
4410.00	15.2339
4415.00	14.9341
4420.00	14.5966
4425.00	14.3094
4430.00	13.9488
4435.00	13.6739
4440.00	13.3492
4445.00	12.9893
4450.00	12.6916
4455.00	12.298
4460.00	11.9603
4465.00	11.6261
4470.00	11.3059
4475.00	10.9666
4480.00	10.6088
4485.00	10.3268
4490.00	10.0537
4495.00	9.77199
4500.00	9.49083
4505.00	9.26954
4510.00	8.92262
4515.00	8.68082
4520.00	8.43834
4525.00	8.17868
4530.00	7.93394
4535.00	7.70953
4540.00	7.4537
4545.00	7.20411
4550.00	6.95878
4555.00	6.70759
4560.00	6.47185
4565.00	6.26107
4570.00	6.04927
4575.00	5.94842
4580.00	5.69745
4585.00	5.53235
4590.00	5.38513
4595.00	5.21673
4600.00	5.10937
4605.00	4.90916
4610.00	4.72621
4615.00	4.5588
4620.00	4.31698
4625.00	4.15596
4630.00	3.98619
4635.00	3.80301
4640.00	3.68372
4645.00	3.49488
4650.00	3.2904
4655.00	3.15332
4660.00	3.0051
4665.00	2.85236
4670.00	2.6776
4675.00	2.56728
4680.00	2.41551
4685.00	2.30792
4690.00	2.1517
4695.00	1.98625
4700.00	1.83734
4705.00	1.71161
4710.00	1.57635
4715.00	1.45048
4720.00	1.36896
4725.00	1.28178
4730.00	1.18951
4735.00	1.05675
4740.00	0.937264
4745.00	0.836632
4750.00	0.728111
4755.00	0.62906
4760.00	0.465339
4765.00	0.338706
4770.00	0.278596
4775.00	0.252117
4780.00	0.141282
4785.00	0.0774369
4790.00	-0.0159304
4795.00	-0.0902937
4800.00	-0.108885
4805.00	-0.185001
4810.00	-0.317033
4815.00	-0.495245
4820.00	-0.557584
4825.00	-0.606783
4830.00	-0.717352
4835.00	-0.873486
4840.00	-0.939431
4845.00	-1.0554
4850.00	-1.18878
4855.00	-1.22734
4860.00	-1.2869
4865.00	-1.34327
4870.00	-1.40919
4875.00	-1.492
4880.00	-1.49747
4885.00	-1.57421
4890.00	-1.60185
4895.00	-1.60739
4900.00	-1.68418
4905.00	-1.75606
4910.00	-1.86357
4915.00	-1.92027
4920.00	-1.93126
4925.00	-1.98257
4930.00	-2.0329
4935.00	-2.09477
4940.00	-2.1394
4945.00	-2.18233
4950.00	-2.25963
4955.00	-2.31954
4960.00	-2.36103
4965.00	-2.39009
4970.00	-2.45628
4975.00	-2.50758
4980.00	-2.5496
4985.00	-2.61365
4990.00	-2.70997
4995.00	-2.7718
5000.00	-2.87855
5005.00	-2.88485
5010.00	-2.90848
5015.00	-2.84688
5020.00	-2.44619
5025.00	-1.50277
5030.00	-0.220051
5035.00	1.21612
5040.00	2.66336
5045.00	4.05287
5050.00	5.4291
5055.00	6.77544
5060.00	8.10452
5065.00	9.41118
5070.00	10.6024
5075.00	11.7891
5080.00	12.9386
5085.00	14.0781
5090.00	15.192
5095.00	16.2457
5100.00	17.234
5105.00	18.2409
5110.00	19.2023
5115.00	20.0566
5120.00	20.9773
5125.00	21.8253
5130.00	22.652
5135.00	23.4195
5140.00	24.0689
5145.00	24.8121
5150.00	25.5404
5155.00	26.1986
5160.00	26.7952
5165.00	27.3832
5170.00	27.8626
5175.00	28.3466
5180.00	28.7367
5185.00	29.0062
5190.00	29.2737
5195.00	29.4205
5200.00	29.5498
5205.00	29.6372
5210.00	29.6234
5215.00	29.5805
5220.00	29.5351
5225.00	29.49
5230.00	29.3597
5235.00	29.2175
5240.00	29.044
5245.00	28.8284
5250.00	28.5944
5255.00	28.2056
5260.00	27.9123
5265.00	27.5779
5270.00	27.259
5275.00	26.8256
5280.00	26.4245
5285.00	26.0235
5290.00	25.6004
5295.00	25.1395
5300.00	24.7054
5305.00	24.3216
5310.00	23.9002
5315.00	23.4726
5320.00	23.0381
5325.00	22.589
5330.00	22.1392
5335.00	21.653
5340.00	21.1918
5345.00	20.7506
5350.00	20.3314
5355.00	19.8837
5360.00	19.431
5365.00	18.9849
5370.00	18.4978
5375.00	18.0249
5380.00	17.5469
5385.00	17.1635
5390.00	16.7509
5395.00	16.385
5400.00	15.9521
5405.00	15.4893
5410.00	15.0977
5415.00	14.73
5420.00	14.355
5425.00	14.0353
5430.00	13.5875
5435.00	13.1982
5440.00	12.8368
5445.00	12.4687
5450.00	12.161
5455.00	11.8412
5460.00	11.4373
5465.00	11.0918
5470.00	10.8085
5475.00	10.5065
5480.00	10.2085
5485.00	9.9514
5490.00	9.58462
5495.00	9.30977
5500.00	9.02097
5505.00	8.70857
5510.00	8.45365
5515.00	8.16207
5520.00	7.9259
5525.00	7.72577
5530.00	7.48627
5535.00	7.31767
5540.00	7.0665
5545.00	6.90535
5550.00	6.63189
5555.00	6.42996
5560.00	6.22475
5565.00	6.04835
5570.00	5.90754
5575.00	5.70071
5580.00	5.47175
5585.00	5.30436
5590.00	5.11089
5595.00	4.93539
5600.00	4.80644
5605.00	4.65172
5610.00	4.48623
5615.00	4.3221
5620.00	4.15781
5625.00	4.00718
5630.00	3.81914
5635.00	3.74105
5640.00	3.61001
5645.00	3.44373
5650.00	3.23056
5655.00	3.09256
5660.00	2.88826
5665.00	2.75825
5670.00	2.74896
5675.00	2.63427
5680.00	2.49237
5685.00	2.35223
5690.00	2.20678
5695.00	2.10487
5700.00	2.00348
5705.00	1.86804
5710.00	1.72267
5715.00	1.57802
5720.00	1.42989
5725.00	1.29657
5730.00	1.17934
5735.00	1.03378
5740.00	0.919357
5745.00	0.78461
5750.00	0.666099
5755.00	0.471054
5760.00	0.361802
5765.00	0.293858
5770.00	0.181611
5775.00	0.0294905
5780.00	-0.0853216
5785.00	-0.174842
5790.00	-0.285793
5795.00	-0.388411
5800.00	-0.466957
5805.00	-0.545935
5810.00	-0.670875
5815.00	-0.714269
5820.00	-0.805803
5825.00	-0.868849
5830.00	-0.909019
5835.00	-0.913408
5840.00	-1.02646
5845.00	-1.04672
5850.00	-1.13678
5855.00	-1.16811
5860.00	-1.21149
5865.00	-1.21188
5870.00	-1.29232
5875.00	-1.34814
5880.00	-1.39562
5885.00	-1.45355
5890.00	-1.59407
5895.00	-1.71363
5900.00	-1.80328
5905.00	-1.84668
5910.00	-1.86226
5915.00	-1.93152
5920.00	-1.98143
5925.00	-2.0153
5930.00	-2.03335
5935.00	-2.09932
5940.00	-2.12416
5945.00	-2.20728
5950.00	-2.31386
5955.00	-2.40425
5960.00	-2.50494
5965.00	-2.61489
5970.00	-2.69866
5975.00	-2.79753
5980.00	-2.90308
5985.00	-2.94422
5990.00	-2.98538
5995.00	-3.02934
6000.00	-3.0468
6005.00	-3.07495
6010.00	-3.06438
6015.00	-2.99824
6020.00	-2.61831
6025.00	-1.77369
6030.00	-0.527407
6035.00	0.852499
6040.00	2.27671
6045.00	3.65241
6050.00	5.07145
6055.00	6.50603
6060.00	7.90763
6065.00	9.21326
6070.00	10.4325
6075.00	11.6252
6080.00	12.856
6085.00	13.9595
6090.00	15.0826
6095.00	16.1306
6100.00	17.1732
6105.00	18.1738
6110.00	19.1102
6115.00	20.0358
6120.00	20.9365
6125.00	21.7996
6130.00	22.6206
6135.00	23.4148
6140.00	24.2068
6145.00	24.9584
6150.00	25.6182
6155.00	26.2617
6160.00	26.8519
6165.00	27.4204
6170.00	27.9418
6175.00	28.4123
6180.00	28.8483
6185.00	29.184
6190.00	29.4392
6195.00	29.6744
6200.00	29.7314
6205.00	29.7634
6210.00	29.7894
6215.00	29.77
6220.00	29.6945
6225.00	29.5769
6230.00	29.4641
6235.00	29.2342
6240.00	29.0424
6245.00	28.7676
6250.00	28.5065
6255.00	28.2039
6260.00	27.8942
6265.00	27.5961
6270.00	27.2519
6275.00	26.8924
6280.00	26.5123
6285.00	26.0983
6290.00	25.694
6295.00	25.2845
6300.00	24.9022
6305.00	24.5373
6310.00	24.1344
6315.00	23.7235
6320.00	23.3439
6325.00	22.8877
6330.00	22.4357
6335.00	21.9668
6340.00	21.4301
6345.00	20.9526
6350.00	20.4952
6355.00	20.0491
6360.00	19.6061
6365.00	19.224
6370.00	18.7848
6375.00	18.3053
6380.00	17.8779
6385.00	17.4794
6390.00	17.0946
6395.00	16.6902
6400.00	16.2958
6405.00	15.8857
6410.00	15.4489
6415.00	15.0406
6420.00	14.6704
6425.00	14.2805
6430.00	13.851
6435.00	13.5099
6440.00	13.1312
6445.00	12.7461
6450.00	12.4064
6455.00	12.0579
6460.00	11.7429
6465.00	11.4028
6470.00	11.1035
6475.00	10.7762
6480.00	10.472
6485.00	10.1415
6490.00	9.86069
6495.00	9.57204
6500.00	9.26115
6505.00	9.05455
6510.00	8.78575
6515.00	8.52035
6520.00	8.23868
6525.00	7.97136
6530.00	7.73078
6535.00	7.53359
6540.00	7.32435
6545.00	7.09599
6550.00	6.9029
6555.00	6.70287
6560.00	6.5339
6565.00	6.32934
6570.00	6.1259
6575.00	5.91795
6580.00	5.79433
6585.00	5.62644
6590.00	5.44358
6595.00	5.29281
6600.00	5.12536
6605.00	4.91527
6610.00	4.71375
6615.00	4.57244
6620.00	4.38864
6625.00	4.22598
6630.00	4.04368
6635.00	3.91138
6640.00	3.74949
6645.00	3.54855
6650.00	3.38428
6655.00	3.24195
6660.00	3.08072
6665.00	2.89694
6670.00	2.72463
6675.00	2.61099
6680.00	2.53356
6685.00	2.37826
6690.00	2.26887
6695.00	2.17594
6700.00	2.03154
6705.00	1.88501
6710.00	1.78904
6715.00	1.69023
6720.00	1.59993
6725.00	1.43717
6730.00	1.38598
6735.00	1.3192
6740.00	1.25495
6745.00	1.20265
6750.00	1.13348
6755.00	1.02704
6760.00	0.953337
6765.00	0.835907
6770.00	0.761983
6775.00	0.72031
6780.00	0.684186
6785.00	0.600576
6790.00	0.500469
6795.00	0.402086
6800.00	0.330114
6805.00	0.281911
6810.00	0.17224
6815.00	0.112204
6820.00	0.0526475
6825.00	-0.0410028
6830.00	-0.134955
6835.00	-0.183606
6840.00	-0.343398
6845.00	-0.458208
6850.00	-0.568443
6855.00	-0.743611
6860.00	-0.814258
6865.00	-0.923413
6870.00	-0.977461
6875.00	-1.04268
6880.00	-1.10551
6885.00	-1.08749
6890.00	-1.17899
6895.00	-1.26686
6900.00	-1.31557
6905.00	-1.37183
6910.00	-1.4708
6915.00	-1.54745
6920.00	-1.61229
6925.00	-1.74107
6930.00	-1.77412
6935.00	-1.84253
6940.00	-1.9331
6945.00	-2.02152
6950.00	-2.09005
6955.00	-2.13791
6960.00	-2.19066
6965.00	-2.27956
6970.00	-2.3071
6975.00	-2.30426
6980.00	-2.38456
6985.00	-2.41955
6990.00	-2.45656
6995.00	-2.52854
7000.00	-2.57951
7005.00	-2.54943
7010.00	-2.54307
7015.00	-2.55806
7020.00	-2.24978
7025.00	-1.39505
7030.00	-0.183872
7035.00	1.20173
7040.00	2.59378
7045.00	4.0234
7050.00	5.52135
7055.00	6.92474
7060.00	8.26238
7065.00	9.55049
7070.00	10.8175
7075.00	12.0462
7080.00	13.1755
7085.00	14.3659
7090.00	15.4304
7095.00	16.4671
7100.00	17.4747
7105.00	18.4879
7110.00	19.4053
7115.00	20.3166
7120.00	21.1726
7125.00	22.0191
7130.00	22.7822
7135.00	23.4829
7140.00	24.2212
7145.00	24.905
7150.00	25.6295
7155.00	26.2733
7160.00	26.8886
7165.00	27.3927
7170.00	27.9554
7175.00	28.4357
7180.00	28.8693
7185.00	29.1546
7190.00	29.4251
7195.00	29.6134
7200.00	29.7663
7205.00	29.7754
7210.00	29.7933
7215.00	29.6907
7220.00	29.601
7225.00	29.4278
7230.00	29.2416
7235.00	29.0077
7240.00	28.7737
7245.00	28.5672
7250.00	28.2778
7255.00	27.9801
7260.00	27.6983
7265.00	27.3742
7270.00	27.0205
7275.00	26.6137
7280.00	26.2545
7285.00	25.8401
7290.00	25.4657
7295.00	25.0859
7300.00	24.6848
7305.00	24.2782
7310.00	23.857
7315.00	23.4116
7320.00	22.9942
7325.00	22.544
7330.00	22.0697
7335.00	21.6277
7340.00	21.2672
7345.00	20.7936
7350.00	20.3852
7355.00	19.9404
7360.00	19.5263
7365.00	19.0721
7370.00	18.608
7375.00	18.1034
7380.00	17.6879
7385.00	17.2021
7390.00	16.7952
7395.00	16.3904
7400.00	15.9556
7405.00	15.6016
7410.00	15.1504
7415.00	14.7636
7420.00	14.3493
7425.00	13.928
7430.00	13.5696
7435.00	13.236
7440.00	12.8073
7445.00	12.4132
7450.00	12.0612
7455.00	11.7763
7460.00	11.4963
7465.00	11.2692
7470.00	10.9737
7475.00	10.6676
7480.00	10.3922
7485.00	10.1277
7490.00	9.80684
7495.00	9.59677
7500.00	9.36351
7505.00	9.06933
7510.00	8.85015
7515.00	8.62803
7520.00	8.38531
7525.00	8.18067
7530.00	7.92606
7535.00	7.64167
7540.00	7.37467
7545.00	7.12056
7550.00	6.8532
7555.00	6.65538
7560.00	6.44282
7565.00	6.19075
7570.00	5.99565
7575.00	5.83525
7580.00	5.69089
7585.00	5.46015
7590.00	5.30496
7595.00	5.21502
7600.00	5.05672
7605.00	4.8894
7610.00	4.70014
7615.00	4.53672
7620.00	4.34406
7625.00	4.23834
7630.00	4.06861
7635.00	3.93934
7640.00	3.75532
7645.00	3.64494
7650.00	3.44065
7655.00	3.28164
7660.00	3.12334
7665.00	2.9864
7670.00	2.87282
7675.00	2.74021
7680.00	2.60567
7685.00	2.4763
7690.00	2.32811
7695.00	2.16711
7700.00	2.02912
7705.00	1.94221
7710.00	1.77423
7715.00	1.61338
7720.00	1.48518
7725.00	1.42367
7730.00	1.24954
7735.00	1.18121
7740.00	1.08242
7745.00	0.967274
7750.00	0.849831
7755.00	0.730323
7760.00	0.555094
7765.00	0.404294
7770.00	0.260288
7775.00	0.129301
7780.00	0.0169373
7785.00	-0.11043
7790.00	-0.236108
7795.00	-0.276025
7800.00	-0.387906
7805.00	-0.454073
7810.00	-0.517767
7815.00	-0.510183
7820.00	-0.558598
7825.00	-0.618745
7830.00	-0.667352
7835.00	-0.689002
7840.00	-0.741632
7845.00	-0.764141
7850.00	-0.762302
7855.00	-0.808983
7860.00	-0.839948
7865.00	-0.87334
7870.00	-0.926871
7875.00	-0.962619
7880.00	-1.01827
7885.00	-1.05731
7890.00	-1.1394
7895.00	-1.18013
7900.00	-1.19055
7905.00	-1.30075
7910.00	-1.37368
7915.00	-1.4338
7920.00	-1.46996
7925.00	-1.57983
7930.00	-1.65248
7935.00	-1.68196
7940.00	-1.76925
7945.00	-1.84229
7950.00	-1.90526
7955.00	-2.01166
7960.00	-2.03284
7965.00	-2.1679
7970.00	-2.19832
7975.00	-2.22155
7980.00	-2.30045
7985.00	-2.3839
7990.00	-2.45072
7995.00	-2.53847
8000.00	-2.58569
8005.00	-2.60194
8010.00	-2.57652
8015.00	-2.53984
8020.00	-2.18089
8025.00	-1.32063
8030.00	-0.069935
8035.00	1.34018
8040.00	2.79296
8045.00	4.16537
8050.00	5.62426
8055.00	6.96351
8060.00	8.34974
8065.00	9.64017
8070.00	10.854
8075.00	12.0791
8080.00	13.2203
8085.00	14.3537
8090.00	15.4733
8095.00	16.5029
8100.00	17.5249
8105.00	18.5055
8110.00	19.4239
8115.00	20.2891
8120.00	21.1493
8125.00	21.9359
8130.00	22.7737
8135.00	23.5415
8140.00	24.2822
8145.00	24.9848
8150.00	25.682
8155.00	26.2901
8160.00	26.9051
8165.00	27.4145
8170.00	27.9585
8175.00	28.4108
8180.00	28.8317
8185.00	29.1608
8190.00	29.4722
8195.00	29.6626
8200.00	29.7816
8205.00	29.8527
8210.00	29.9085
8215.00	29.8924
8220.00	29.8433
8225.00	29.7163
8230.00	29.5993
8235.00	29.4235
8240.00	29.217
8245.00	28.875
8250.00	28.646
8255.00	28.3432
8260.00	28.0196
8265.00	27.6952
8270.00	27.4004
8275.00	27.0413
8280.00	26.6587
8285.00	26.3516
8290.00	25.9785
8295.00	25.5738
8300.00	25.128
8305.00	24.6812
8310.00	24.2294
8315.00	23.7592
8320.00	23.4037
8325.00	22.9222
8330.00	22.4723
8335.00	21.9983
8340.00	21.5441
8345.00	21.0842
8350.00	20.6592
8355.00	20.205
8360.00	19.8003
8365.00	19.3256
8370.00	18.8748
8375.00	18.4209
8380.00	17.9653
8385.00	17.5926
8390.00	17.1909
8395.00	16.81
8400.00	16.3802
8405.00	15.9686
8410.00	15.5387
8415.00	15.1366
8420.00	14.7595
8425.00	14.4077
8430.00	14.0138
8435.00	13.6578
8440.00	13.325
8445.00	12.9883
8450.00	12.6133
8455.00	12.2759
8460.00	11.899
8465.00	11.5833
8470.00	11.3019
8475.00	11.0473
8480.00	10.7588
8485.00	10.4355
8490.00	10.1709
8495.00	9.94375
8500.00	9.65231
8505.00	9.34997
8510.00	9.15106
8515.00	8.90023
8520.00	8.651
8525.00	8.37836
8530.00	8.17441
8535.00	7.97982
8540.00	7.7522
8545.00	7.54044
8550.00	7.31671
8555.00	7.11121
8560.00	6.86963
8565.00	6.64393
8570.00	6.45599
8575.00	6.24956
8580.00	6.09829
8585.00	5.89034
8590.00	5.69904
8595.00	5.48959
8600.00	5.30936
8605.00	5.12506
8610.00	4.95091
8615.00	4.77207
8620.00	4.57383
8625.00	4.33603
8630.00	4.15239
8635.00	3.99817
8640.00	3.84832
8645.00	3.71345
8650.00	3.56307
8655.00	3.34072
8660.00	3.16547
8665.00	3.04364
8670.00	2.95472
8675.00	2.85397
8680.00	2.68044
8685.00	2.52564
8690.00	2.36975
8695.00	2.2833
8700.00	2.15579
8705.00	2.0866
8710.00	1.97323
8715.00	1.88639
8720.00	1.8179
8725.00	1.73002
8730.00	1.64402
8735.00	1.52105
8740.00	1.4159
8745.00	1.32817
8750.00	1.19673
8755.00	1.05358
8760.00	0.974464
8765.00	0.901876
8770.00	0.802021
8775.00	0.674864
8780.00	0.492753
8785.00	0.381331
8790.00	0.214763
8795.00	0.128378
8800.00	0.036822
8805.00	0.00828132
8810.00	-0.0477878
8815.00	-0.107917
8820.00	-0.204845
8825.00	-0.26446
8830.00	-0.391308
8835.00	-0.374274
8840.00	-0.429375
8845.00	-0.503825
8850.00	-0.539066
8855.00	-0.631548
8860.00	-0.642968
8865.00	-0.678105
8870.00	-0.759445
8875.00	-0.861653
8880.00	-1.02545
8885.00	-1.0983
8890.00	-1.18181
8895.00	-1.23626
8900.00	-1.29355
8905.00	-1.33268
8910.00	-1.37756
8915.00	-1.47872
8920.00	-1.5891
8925.00	-1.67601
8930.00	-1.79429
8935.00	-1.86068
8940.00	-1.89834
8945.00	-1.96261
8950.00	-2.03841
8955.00	-2.13702
8960.00	-2.15395
8965.00	-2.16918
8970.00	-2.20913
8975.00	-2.25338
8980.00	-2.26281
8985.00	-2.30859
8990.00	-2.35532
8995.00	-2.39185
9000.00	-2.42335
9005.00	-2.47379
9010.00	-2.4598
9015.00	-2.46931
9020.00	-2.12985
9025.00	-1.34374
9030.00	-0.0976426
9035.00	1.29038
9040.00	2.68876
9045.00	4.08954
9050.00	5.45797
9055.00	6.84423
9060.00	8.19681
9065.00	9.49839
9070.00	10.7596
9075.00	11.9816
9080.00	13.1215
9085.00	14.2303
9090.00	15.2697
9095.00	16.2852
9100.00	17.2737
9105.00	18.2517
9110.00	19.2287
9115.00	20.13
9120.00	20.9937
9125.00	21.8041
9130.00	22.5612
9135.00	23.3447
9140.00	24.065
9145.00	24.8321
9150.00	25.5087
9155.00	26.1079
9160.00	26.6859
9165.00	27.289
9170.00	27.8718
9175.00	28.3093
9180.00	28.7293
9185.00	29.0037
9190.00	29.2369
9195.00	29.3736
9200.00	29.5117
9205.00	29.6154
9210.00	29.6521
9215.00	29.6284
9220.00	29.5547
9225.00	29.3903
9230.00	29.2409
9235.00	29.0747
9240.00	28.8437
9245.00	28.6067
9250.00	28.3396
9255.00	28.0592
9260.00	27.6949
9265.00	27.3712
9270.00	27.0661
9275.00	26.7293
9280.00	26.3558
9285.00	26.0003
9290.00	25.6154
9295.00	25.2083
9300.00	24.8073
9305.00	24.3553
9310.00	23.9236
9315.00	23.5269
9320.00	23.1076
9325.00	22.7386
9330.00	22.3498
9335.00	21.953
9340.00	21.4867
9345.00	20.9911
9350.00	20.5907
9355.00	20.2178
9360.00	19.74
9365.00	19.3542
9370.00	18.9214
9375.00	18.4972
9380.00	18.0962
9385.00	17.6731
9390.00	17.2661
9395.00	16.8805
9400.00	16.4754
9405.00	16.0929
9410.00	15.6202
9415.00	15.2749
9420.00	14.8522
9425.00	14.4994
9430.00	14.1239
9435.00	13.7224
9440.00	13.368
9445.00	13.0034
9450.00	12.6726
9455.00	12.3734
9460.00	12.042
9465.00	11.7162
9470.00	11.4063
9475.00	11.0625
9480.00	10.76
9485.00	10.4615
9490.00	10.1584
9495.00	9.86758
9500.00	9.62105
9505.00	9.35774
9510.00	9.09315
9515.00	8.76939
9520.00	8.47662
9525.00	8.26423
9530.00	8.0496
9535.00	7.77495
9540.00	7.53468
9545.00	7.33776
9550.00	7.18264
9555.00	6.95187
9560.00	6.69171
9565.00	6.48932
9570.00	6.24089
9575.00	6.00901
9580.00	5.81137
9585.00	5.5893
9590.00	5.38529
9595.00	5.20997
9600.00	5.0439
9605.00	4.87648
9610.00	4.67332
9615.00	4.4601
9620.00	4.29029
9625.00	4.10709
9630.00	3.91458
9635.00	3.74132
9640.00	3.5923
9645.00	3.49132
9650.00	3.38939
9655.00	3.23275
9660.00	3.13044
9665.00	3.01764
9670.00	2.85122
9675.00	2.71248
9680.00	2.57658
9685.00	2.43492
9690.00	2.31572
9695.00	2.1173
9700.00	1.94562
9705.00	1.82977
9710.00	1.75175
9715.00	1.63044
9720.00	1.48949
9725.00	1.3944
9730.00	1.33782
9735.00	1.21923
9740.00	1.14426
9745.00	1.03122
9750.00	0.954336
9755.00	0.890666
9760.00	0.764312
9765.00	0.651974
9770.00	0.514963
9775.00	0.398559
9780.00	0.311748
9785.00	0.266763
9790.00	0.186227
9795.00	0.0474547
9800.00	-0.0636297
9805.00	-0.163606
9810.00	-0.304682
9815.00	-0.39022
9820.00	-0.457537
9825.00	-0.51536
9830.00	-0.583973
9835.00	-0.644344
9840.00	-0.684867
9845.00	-0.765531
9850.00	-0.842272
9855.00	-0.911339
9860.00	-0.900304
9865.00	-0.973235
9870.00	-1.01954
9875.00	-1.06812
9880.00	-1.09941
9885.00	-1.12757
9890.00	-1.1543
9895.00	-1.27226
9900.00	-1.29556
9905.00	-1.36626
9910.00	-1.44921
9915.00	-1.55426
9920.00	-1.62394
9925.00	-1.68113
9930.00	-1.76298
9935.00	-1.8035
9940.00	-1.85378
9945.00	-1.92251
9950.00	-2.00233
9955.00	-2.04792
[truncated: 56 more rows]
