# Supplementary material for: Abnormal developmental trajectory and vulnerability to cardiac arrhythmias in tetralogy of Fallot with DiGeorge syndrome
Source: Commun Biol. 2023 Sep 22;6:969. doi: 10.1038/s42003-023-05344-6 (PMC10516936; doi:10.1038/s42003-023-05344-6)
Supplement: Supplementary file 6 — Supplementary Data 3 [file 42003_2023_5344_MOESM6_ESM.zip › Supplementary Data3_CAS Measurement/Batch47/Control1_A2_4935/1A-wave.csv]

1A : V(t) = D'(t) / BackgroundImage *100
D'(t) = WaveFiltered Value( Pixel-Filter=(5 x 5) Tcnst-Filter=10)
average	1.00
frm num	2048
position	[53][75]
background	431.60
total pixel	25
time	value1
0.00	3.48471
5.00	3.19926
10.00	2.90992
15.00	2.6838
20.00	2.41913
25.00	2.18092
30.00	1.99897
35.00	1.83429
40.00	1.71481
45.00	1.55816
50.00	1.40698
55.00	1.3015
60.00	1.17969
65.00	1.12011
70.00	1.05444
75.00	1.00275
80.00	1.00905
85.00	0.929462
90.00	0.84393
95.00	0.811437
100.00	0.756243
105.00	0.726031
110.00	0.66455
115.00	0.637946
120.00	0.630686
125.00	0.605615
130.00	0.606221
135.00	0.575256
140.00	0.542754
145.00	0.498673
150.00	0.442318
155.00	0.411061
160.00	0.362541
165.00	0.340189
170.00	0.341388
175.00	0.319297
180.00	0.291074
185.00	0.262894
190.00	0.280163
195.00	0.281804
200.00	0.323132
205.00	0.346426
210.00	0.3331
215.00	0.330374
220.00	0.340895
225.00	0.341097
230.00	0.353326
235.00	0.323554
240.00	0.347733
245.00	0.378761
250.00	0.359421
255.00	0.367964
260.00	0.381214
265.00	0.412602
270.00	0.432509
275.00	0.434671
280.00	0.507978
285.00	0.642537
290.00	0.84149
295.00	1.06874
300.00	1.28995
305.00	1.49274
310.00	1.71325
315.00	1.87094
320.00	2.04436
325.00	2.15133
330.00	2.26984
335.00	2.34313
340.00	2.4091
345.00	2.46383
350.00	2.52977
355.00	2.56781
360.00	2.61223
365.00	2.66148
370.00	2.68264
375.00	2.72021
380.00	2.73642
385.00	2.75842
390.00	2.75413
395.00	2.76324
400.00	2.78719
405.00	2.75685
410.00	2.76291
415.00	2.75538
420.00	2.77642
425.00	2.78979
430.00	2.76938
435.00	2.75936
440.00	2.73551
445.00	2.68624
450.00	2.66414
455.00	2.58493
460.00	2.5016
465.00	2.43587
470.00	2.34891
475.00	2.22338
480.00	2.09187
485.00	1.90029
490.00	1.75197
495.00	1.57121
500.00	1.43818
505.00	1.2888
510.00	1.20904
515.00	1.08999
520.00	0.992115
525.00	0.892904
530.00	0.85644
535.00	0.77821
540.00	0.730046
545.00	0.718209
550.00	0.676972
555.00	0.646346
560.00	0.620637
565.00	0.590084
570.00	0.557952
575.00	0.470646
580.00	0.41246
585.00	0.396237
590.00	0.399246
595.00	0.414928
600.00	0.413287
605.00	0.38864
610.00	0.363678
615.00	0.35048
620.00	0.308944
625.00	0.294732
630.00	0.268966
635.00	0.217046
640.00	0.244461
645.00	0.228356
650.00	0.194399
655.00	0.179593
660.00	0.169975
665.00	0.169659
670.00	0.159181
675.00	0.152531
680.00	0.140985
685.00	0.155617
690.00	0.157664
695.00	0.136337
700.00	0.114362
705.00	0.0825366
710.00	0.0733561
715.00	0.11792
720.00	0.109836
725.00	0.0932913
730.00	0.0839621
735.00	0.0801998
740.00	0.0554977
745.00	0.0990675
750.00	0.125305
755.00	0.135018
760.00	0.0964927
765.00	0.0914774
770.00	0.124962
775.00	0.135635
780.00	0.153582
785.00	0.13359
790.00	0.167497
795.00	0.157235
800.00	0.173949
805.00	0.193625
810.00	0.205773
815.00	0.223194
820.00	0.223118
825.00	0.204513
830.00	0.213719
835.00	0.201615
840.00	0.20555
845.00	0.235968
850.00	0.239248
855.00	0.286685
860.00	0.282113
865.00	0.282632
870.00	0.26549
875.00	0.240795
880.00	0.268615
885.00	0.283459
890.00	0.30516
895.00	0.288545
900.00	0.253203
905.00	0.222322
910.00	0.22604
915.00	0.225679
920.00	0.201257
925.00	0.241373
930.00	0.222796
935.00	0.207004
940.00	0.222448
945.00	0.237275
950.00	0.223742
955.00	0.235659
960.00	0.235262
965.00	0.227491
970.00	0.21123
975.00	0.193814
980.00	0.189261
985.00	0.196285
990.00	0.206314
995.00	0.221827
1000.00	0.22096
1005.00	0.205352
1010.00	0.199645
1015.00	0.207484
1020.00	0.181175
1025.00	0.186227
1030.00	0.200969
1035.00	0.248527
1040.00	0.269087
1045.00	0.281103
1050.00	0.305819
1055.00	0.289139
1060.00	0.289882
1065.00	0.278503
1070.00	0.266408
1075.00	0.260156
1080.00	0.256384
1085.00	0.296547
1090.00	0.284501
1095.00	0.315365
1100.00	0.312559
1105.00	0.337837
1110.00	0.337417
1115.00	0.30831
1120.00	0.301575
1125.00	0.287173
1130.00	0.29182
1135.00	0.267272
1140.00	0.210887
1145.00	0.215749
1150.00	0.249781
1155.00	0.247046
1160.00	0.23995
1165.00	0.253953
1170.00	0.221143
1175.00	0.23054
1180.00	0.197291
1185.00	0.230389
1190.00	0.248128
1195.00	0.264094
1200.00	0.244172
1205.00	0.294824
1210.00	0.279244
1215.00	0.267075
1220.00	0.227392
1225.00	0.217628
1230.00	0.192158
1235.00	0.20816
1240.00	0.224415
1245.00	0.25202
1250.00	0.261109
1255.00	0.240559
1260.00	0.24616
1265.00	0.280858
1270.00	0.277796
1275.00	0.28338
1280.00	0.311576
1285.00	0.463922
1290.00	0.641811
1295.00	0.855666
1300.00	1.09169
1305.00	1.28373
1310.00	1.46861
1315.00	1.64427
1320.00	1.78753
1325.00	1.90721
1330.00	2.00101
1335.00	2.10118
1340.00	2.19598
1345.00	2.26368
1350.00	2.33018
1355.00	2.41319
1360.00	2.46752
1365.00	2.52383
1370.00	2.53743
1375.00	2.5747
1380.00	2.62492
1385.00	2.62471
1390.00	2.64027
1395.00	2.66633
1400.00	2.71758
1405.00	2.71274
1410.00	2.74823
1415.00	2.74959
1420.00	2.75266
1425.00	2.71466
1430.00	2.7101
1435.00	2.74401
1440.00	2.70408
1445.00	2.66722
1450.00	2.62756
1455.00	2.56684
1460.00	2.49088
1465.00	2.40584
1470.00	2.28666
1475.00	2.12843
1480.00	1.95915
1485.00	1.76138
1490.00	1.601
1495.00	1.49465
1500.00	1.31645
1505.00	1.1913
1510.00	1.09163
1515.00	0.980612
1520.00	0.843626
1525.00	0.742581
1530.00	0.657202
1535.00	0.584994
1540.00	0.520934
1545.00	0.492937
1550.00	0.462179
1555.00	0.448399
1560.00	0.41746
1565.00	0.374788
1570.00	0.338236
1575.00	0.321094
1580.00	0.298253
1585.00	0.285109
1590.00	0.277915
1595.00	0.297389
1600.00	0.289893
1605.00	0.285927
1610.00	0.274943
1615.00	0.28452
1620.00	0.264409
1625.00	0.274113
1630.00	0.311576
1635.00	0.303588
1640.00	0.27601
1645.00	0.289187
1650.00	0.295486
1655.00	0.28262
1660.00	0.310892
1665.00	0.28907
1670.00	0.274992
1675.00	0.256761
1680.00	0.270936
1685.00	0.261452
1690.00	0.251062
1695.00	0.239857
1700.00	0.210311
1705.00	0.24396
1710.00	0.226978
1715.00	0.229304
1720.00	0.243445
1725.00	0.248757
1730.00	0.24149
1735.00	0.237731
1740.00	0.23064
1745.00	0.205722
1750.00	0.209246
1755.00	0.220759
1760.00	0.212585
1765.00	0.21635
1770.00	0.203983
1775.00	0.201193
1780.00	0.193122
1785.00	0.198833
1790.00	0.168755
1795.00	0.134271
1800.00	0.138452
1805.00	0.171873
1810.00	0.153759
1815.00	0.160626
1820.00	0.17144
1825.00	0.209903
1830.00	0.200034
1835.00	0.243052
1840.00	0.24377
1845.00	0.249977
1850.00	0.266685
1855.00	0.249284
1860.00	0.246598
1865.00	0.215451
1870.00	0.182785
1875.00	0.17192
1880.00	0.163069
1885.00	0.129154
1890.00	0.119019
1895.00	0.140481
1900.00	0.143115
1905.00	0.163094
1910.00	0.146785
1915.00	0.15991
1920.00	0.150407
1925.00	0.161316
1930.00	0.184109
1935.00	0.203696
1940.00	0.218545
1945.00	0.229128
1950.00	0.251627
1955.00	0.247781
1960.00	0.248952
1965.00	0.237959
1970.00	0.251234
1975.00	0.242793
1980.00	0.214807
1985.00	0.19796
1990.00	0.216162
1995.00	0.258494
2000.00	0.24562
2005.00	0.274811
2010.00	0.266792
2015.00	0.288306
2020.00	0.29562
2025.00	0.28552
2030.00	0.259749
2035.00	0.268065
2040.00	0.287598
2045.00	0.267179
2050.00	0.274752
2055.00	0.264886
2060.00	0.207813
2065.00	0.200934
2070.00	0.202156
2075.00	0.175453
2080.00	0.14864
2085.00	0.120801
2090.00	0.127257
2095.00	0.117311
2100.00	0.119482
2105.00	0.115875
2110.00	0.122823
2115.00	0.123516
2120.00	0.138041
2125.00	0.141846
2130.00	0.141563
2135.00	0.165405
2140.00	0.201691
2145.00	0.203765
2150.00	0.227874
2155.00	0.226402
2160.00	0.226005
2165.00	0.19321
2170.00	0.200766
2175.00	0.210346
2180.00	0.238431
2185.00	0.241465
2190.00	0.25717
2195.00	0.250915
2200.00	0.209142
2205.00	0.206763
2210.00	0.187014
2215.00	0.165532
2220.00	0.159173
2225.00	0.135842
2230.00	0.131525
2235.00	0.15081
2240.00	0.168167
2245.00	0.196763
2250.00	0.255863
2255.00	0.283103
2260.00	0.264061
2265.00	0.271019
2270.00	0.275428
2275.00	0.334076
2280.00	0.400761
2285.00	0.564577
2290.00	0.779667
2295.00	0.988077
2300.00	1.22755
2305.00	1.43658
2310.00	1.60803
2315.00	1.76697
2320.00	1.92855
2325.00	2.08509
2330.00	2.22042
2335.00	2.31534
2340.00	2.39891
2345.00	2.46393
2350.00	2.5382
2355.00	2.58281
2360.00	2.66651
2365.00	2.71311
2370.00	2.74393
2375.00	2.76889
2380.00	2.80525
2385.00	2.80184
2390.00	2.81081
2395.00	2.78367
2400.00	2.79817
2405.00	2.83346
2410.00	2.84205
2415.00	2.84607
2420.00	2.8015
2425.00	2.77714
2430.00	2.75337
2435.00	2.75977
2440.00	2.72198
2445.00	2.69167
2450.00	2.64308
2455.00	2.59935
2460.00	2.52384
2465.00	2.44477
2470.00	2.32819
2475.00	2.17044
2480.00	1.99139
2485.00	1.85249
2490.00	1.73953
2495.00	1.54982
2500.00	1.39855
2505.00	1.29391
2510.00	1.20901
2515.00	1.11869
2520.00	1.01145
2525.00	0.966843
2530.00	0.913717
2535.00	0.827906
2540.00	0.780333
2545.00	0.755127
2550.00	0.675907
2555.00	0.674118
2560.00	0.622461
2565.00	0.600067
2570.00	0.552108
2575.00	0.51914
2580.00	0.457959
2585.00	0.464989
2590.00	0.447221
2595.00	0.447911
2600.00	0.450386
2605.00	0.434078
2610.00	0.439789
2615.00	0.415273
2620.00	0.420085
2625.00	0.429976
2630.00	0.418489
2635.00	0.416492
2640.00	0.38133
2645.00	0.383049
2650.00	0.390157
2655.00	0.440112
2660.00	0.41093
2665.00	0.375397
2670.00	0.388831
2675.00	0.361069
2680.00	0.353692
2685.00	0.338712
2690.00	0.334498
2695.00	0.323291
2700.00	0.303937
2705.00	0.267056
2710.00	0.288543
2715.00	0.292126
2720.00	0.250865
2725.00	0.272118
2730.00	0.244906
2735.00	0.233391
2740.00	0.246196
2745.00	0.230844
2750.00	0.229076
2755.00	0.233972
2760.00	0.193893
2765.00	0.192112
2770.00	0.195144
2775.00	0.177483
2780.00	0.194026
2785.00	0.206134
2790.00	0.244835
2795.00	0.259276
2800.00	0.29915
2805.00	0.323915
2810.00	0.316547
2815.00	0.321037
2820.00	0.34454
2825.00	0.302672
2830.00	0.309476
2835.00	0.304478
2840.00	0.299981
2845.00	0.327443
2850.00	0.340111
2855.00	0.341318
2860.00	0.361866
2865.00	0.370165
2870.00	0.420267
2875.00	0.428286
2880.00	0.414188
2885.00	0.428376
2890.00	0.45134
2895.00	0.446985
2900.00	0.442138
2905.00	0.432215
2910.00	0.463136
2915.00	0.459455
2920.00	0.439459
2925.00	0.421463
2930.00	0.431217
2935.00	0.389949
2940.00	0.406561
2945.00	0.413171
2950.00	0.401511
2955.00	0.398431
2960.00	0.400293
2965.00	0.379726
2970.00	0.409409
2975.00	0.373102
2980.00	0.39974
2985.00	0.398691
2990.00	0.391259
2995.00	0.375303
3000.00	0.388746
3005.00	0.359139
3010.00	0.324152
3015.00	0.311199
3020.00	0.315297
3025.00	0.314351
3030.00	0.328328
3035.00	0.284374
3040.00	0.33286
3045.00	0.34406
3050.00	0.304093
3055.00	0.333925
3060.00	0.347798
3065.00	0.338968
3070.00	0.342143
3075.00	0.31627
3080.00	0.279082
3085.00	0.292879
3090.00	0.323832
3095.00	0.293302
3100.00	0.288995
3105.00	0.284192
3110.00	0.26226
3115.00	0.266618
3120.00	0.276101
3125.00	0.256832
3130.00	0.24227
3135.00	0.257895
3140.00	0.235813
3145.00	0.234474
3150.00	0.223075
3155.00	0.252667
3160.00	0.255204
3165.00	0.262121
3170.00	0.278541
3175.00	0.288685
3180.00	0.215331
3185.00	0.244771
3190.00	0.249024
3195.00	0.25934
3200.00	0.278818
3205.00	0.274106
3210.00	0.25411
3215.00	0.304695
3220.00	0.272372
3225.00	0.253476
3230.00	0.234616
3235.00	0.227836
3240.00	0.262513
3245.00	0.231628
3250.00	0.235342
3255.00	0.207174
3260.00	0.251331
3265.00	0.277171
3270.00	0.292086
3275.00	0.337947
3280.00	0.378295
3285.00	0.47763
3290.00	0.716243
3295.00	0.933775
3300.00	1.14994
3305.00	1.34357
3310.00	1.4891
3315.00	1.65159
3320.00	1.80524
3325.00	1.90924
3330.00	2.02045
3335.00	2.08439
3340.00	2.15955
3345.00	2.25499
3350.00	2.32514
3355.00	2.38363
3360.00	2.43257
3365.00	2.46457
3370.00	2.49986
3375.00	2.55571
3380.00	2.57354
3385.00	2.57569
3390.00	2.5943
3395.00	2.63051
3400.00	2.6455
3405.00	2.63859
3410.00	2.62589
3415.00	2.61353
3420.00	2.60334
3425.00	2.57656
3430.00	2.56357
3435.00	2.51389
3440.00	2.4599
3445.00	2.43263
3450.00	2.36917
3455.00	2.31205
3460.00	2.23561
3465.00	2.13439
3470.00	2.01455
3475.00	1.84183
3480.00	1.69935
3485.00	1.58132
3490.00	1.46304
3495.00	1.35566
3500.00	1.23307
3505.00	1.09864
3510.00	0.998969
3515.00	0.88239
3520.00	0.764494
3525.00	0.688972
3530.00	0.592271
3535.00	0.555287
3540.00	0.506245
3545.00	0.47601
3550.00	0.466407
3555.00	0.432741
3560.00	0.404296
3565.00	0.381475
3570.00	0.397081
3575.00	0.38703
3580.00	0.355741
3585.00	0.358165
3590.00	0.369615
3595.00	0.328946
3600.00	0.321075
3605.00	0.267651
3610.00	0.230691
3615.00	0.219671
3620.00	0.206971
3625.00	0.194615
3630.00	0.138082
3635.00	0.129835
3640.00	0.118705
3645.00	0.141125
3650.00	0.166865
3655.00	0.181689
3660.00	0.14035
3665.00	0.104072
3670.00	0.0584474
3675.00	0.0201652
3680.00	0.00610049
3685.00	0.033294
3690.00	0.0633288
3695.00	0.0690441
3700.00	0.0537986
3705.00	0.0511991
3710.00	0.0423721
3715.00	0.063158
3720.00	0.023478
3725.00	0.000740952
3730.00	0.00622756
3735.00	0.00467802
3740.00	0.0329405
3745.00	0.0213054
3750.00	0.0126874
3755.00	-0.0126777
3760.00	0.0117596
3765.00	0.0448747
3770.00	0.0505818
3775.00	0.048304
3780.00	0.0471808
3785.00	0.071193
3790.00	0.0612933
3795.00	0.0597979
3800.00	0.0927431
3805.00	0.101078
3810.00	0.126188
3815.00	0.172883
3820.00	0.173204
3825.00	0.203149
3830.00	0.228247
3835.00	0.249908
3840.00	0.236038
3845.00	0.261554
3850.00	0.256715
3855.00	0.236604
3860.00	0.285233
3865.00	0.265977
3870.00	0.259769
3875.00	0.243987
3880.00	0.220515
3885.00	0.246656
3890.00	0.272037
3895.00	0.293953
3900.00	0.292361
3905.00	0.298343
3910.00	0.312994
3915.00	0.321546
3920.00	0.338511
3925.00	0.351926
3930.00	0.363999
3935.00	0.372085
3940.00	0.369168
3945.00	0.377663
3950.00	0.36214
3955.00	0.373192
3960.00	0.333092
3965.00	0.323879
3970.00	0.330416
3975.00	0.294594
3980.00	0.281817
3985.00	0.258269
3990.00	0.268587
3995.00	0.230607
4000.00	0.21496
4005.00	0.190684
4010.00	0.201273
4015.00	0.210803
4020.00	0.194356
4025.00	0.194383
4030.00	0.181432
4035.00	0.196653
4040.00	0.229815
4045.00	0.222588
4050.00	0.202183
4055.00	0.207915
4060.00	0.194538
4065.00	0.212155
4070.00	0.209475
4075.00	0.220038
4080.00	0.233252
4085.00	0.198806
4090.00	0.233605
4095.00	0.240829
4100.00	0.206551
4105.00	0.251698
4110.00	0.230235
4115.00	0.261892
4120.00	0.290383
4125.00	0.25115
4130.00	0.277935
4135.00	0.29092
4140.00	0.272949
4145.00	0.237313
4150.00	0.226557
4155.00	0.243753
4160.00	0.246254
4165.00	0.261481
4170.00	0.240893
4175.00	0.204756
4180.00	0.17872
4185.00	0.190505
4190.00	0.177015
4195.00	0.158387
4200.00	0.165718
4205.00	0.147292
4210.00	0.106613
4215.00	0.108
4220.00	0.143539
4225.00	0.124551
4230.00	0.105609
4235.00	0.108023
4240.00	0.124097
4245.00	0.110761
4250.00	0.104319
4255.00	0.0957403
4260.00	0.0991412
4265.00	0.0845932
4270.00	0.0900356
4275.00	0.104202
4280.00	0.154949
4285.00	0.291447
4290.00	0.487511
4295.00	0.756647
4300.00	0.951603
4305.00	1.12521
4310.00	1.32316
4315.00	1.45961
4320.00	1.59539
4325.00	1.68238
4330.00	1.80515
4335.00	1.88228
4340.00	1.97209
4345.00	2.01677
4350.00	2.06903
4355.00	2.1309
4360.00	2.21994
4365.00	2.27227
4370.00	2.33235
4375.00	2.35861
4380.00	2.3943
4385.00	2.44773
4390.00	2.481
4395.00	2.4683
4400.00	2.47819
4405.00	2.4908
4410.00	2.48917
4415.00	2.49234
4420.00	2.46738
4425.00	2.44122
4430.00	2.40006
4435.00	2.37136
4440.00	2.30568
4445.00	2.31701
4450.00	2.26695
4455.00	2.19318
4460.00	2.10454
4465.00	1.99047
4470.00	1.87205
4475.00	1.70153
4480.00	1.55084
4485.00	1.42078
4490.00	1.31206
4495.00	1.18735
4500.00	1.07324
4505.00	1.00392
4510.00	0.895185
4515.00	0.790838
4520.00	0.720096
4525.00	0.637891
4530.00	0.561127
4535.00	0.496673
4540.00	0.45442
4545.00	0.427514
4550.00	0.393104
4555.00	0.370475
4560.00	0.300064
4565.00	0.301568
4570.00	0.283459
4575.00	0.25326
4580.00	0.189009
4585.00	0.180303
4590.00	0.218806
4595.00	0.23029
4600.00	0.192432
4605.00	0.211187
4610.00	0.197483
4615.00	0.191636
4620.00	0.226226
4625.00	0.228627
4630.00	0.193716
4635.00	0.180832
4640.00	0.175723
4645.00	0.172053
4650.00	0.194699
4655.00	0.200253
4660.00	0.195056
4665.00	0.222816
4670.00	0.227411
4675.00	0.217645
4680.00	0.207929
4685.00	0.21772
4690.00	0.184826
4695.00	0.174685
4700.00	0.180386
4705.00	0.145665
4710.00	0.137586
4715.00	0.118267
4720.00	0.121269
4725.00	0.104508
4730.00	0.11352
4735.00	0.106802
4740.00	0.116511
4745.00	0.0891043
4750.00	0.0690724
4755.00	0.076067
4760.00	0.0749477
4765.00	0.0266745
4770.00	0.0573712
4775.00	0.0293913
4780.00	0.06167
4785.00	0.0369673
4790.00	0.0119545
4795.00	0.00797871
4800.00	0.00810763
4805.00	0.00637008
4810.00	-0.0387526
4815.00	-0.0293166
4820.00	-0.0375064
4825.00	-0.00965933
4830.00	-0.00591305
4835.00	-0.0247842
4840.00	-0.0325004
4845.00	-0.0125683
4850.00	0.00629747
4855.00	0.00566772
4860.00	-0.0301169
4865.00	-0.0549087
4870.00	-0.0623928
4875.00	-0.0431785
4880.00	-0.0305196
4885.00	-0.043223
4890.00	-0.0685578
4895.00	-0.0450199
4900.00	-0.0451518
4905.00	-0.0740009
4910.00	-0.0906972
4915.00	-0.107577
4920.00	-0.126477
4925.00	-0.0999273
4930.00	-0.115885
4935.00	-0.0996622
4940.00	-0.12306
4945.00	-0.160801
4950.00	-0.195694
4955.00	-0.211342
4960.00	-0.216158
4965.00	-0.219565
4970.00	-0.230973
4975.00	-0.221777
4980.00	-0.196819
4985.00	-0.209575
4990.00	-0.201592
4995.00	-0.206456
5000.00	-0.185811
5005.00	-0.149621
5010.00	-0.17173
5015.00	-0.218505
5020.00	-0.190167
5025.00	-0.199881
5030.00	-0.197501
5035.00	-0.149021
5040.00	-0.175824
5045.00	-0.153608
5050.00	-0.171611
5055.00	-0.127573
5060.00	-0.0962804
5065.00	-0.112602
5070.00	-0.127292
5075.00	-0.14144
5080.00	-0.148612
5085.00	-0.132824
5090.00	-0.126956
5095.00	-0.130015
5100.00	-0.102185
5105.00	-0.117917
5110.00	-0.1191
5115.00	-0.0877275
5120.00	-0.0854423
5125.00	-0.0676302
5130.00	-0.0719886
5135.00	-0.0518148
5140.00	-0.0586815
5145.00	-0.0732026
5150.00	-0.0955394
5155.00	-0.0943265
5160.00	-0.0617243
5165.00	-0.00735906
5170.00	0.00264469
5175.00	0.0144284
5180.00	0.0380088
5185.00	0.0629382
5190.00	0.0696193
5195.00	0.0478289
5200.00	0.0680692
5205.00	0.0696033
5210.00	0.0468876
5215.00	0.110781
5220.00	0.108971
5225.00	0.136072
5230.00	0.165097
5235.00	0.193999
5240.00	0.196842
5245.00	0.168817
5250.00	0.220517
5255.00	0.237391
5260.00	0.244235
5265.00	0.225373
5270.00	0.21581
5275.00	0.253543
5280.00	0.287503
5285.00	0.413526
5290.00	0.640014
5295.00	0.898533
5300.00	1.0793
5305.00	1.2457
5310.00	1.44736
5315.00	1.61495
5320.00	1.76949
5325.00	1.87243
5330.00	1.98732
5335.00	2.08979
5340.00	2.15328
5345.00	2.23267
5350.00	2.27261
5355.00	2.34378
5360.00	2.39855
5365.00	2.47659
5370.00	2.49677
5375.00	2.53161
5380.00	2.54537
5385.00	2.54199
5390.00	2.55563
5395.00	2.57718
5400.00	2.5493
5405.00	2.5066
5410.00	2.52378
5415.00	2.52627
5420.00	2.47939
5425.00	2.48632
5430.00	2.46567
5435.00	2.4471
5440.00	2.42203
5445.00	2.35314
5450.00	2.3004
5455.00	2.25479
5460.00	2.15721
5465.00	2.05826
5470.00	1.91082
5475.00	1.74106
5480.00	1.57715
5485.00	1.41294
5490.00	1.29945
5495.00	1.18156
5500.00	1.08935
5505.00	0.946124
5510.00	0.83761
5515.00	0.735313
5520.00	0.701634
5525.00	0.651859
5530.00	0.609843
5535.00	0.560907
5540.00	0.507597
5545.00	0.433667
5550.00	0.376399
5555.00	0.390659
5560.00	0.357154
5565.00	0.315878
5570.00	0.33897
5575.00	0.297659
5580.00	0.305891
5585.00	0.291057
5590.00	0.266585
5595.00	0.251975
5600.00	0.277751
5605.00	0.247195
5610.00	0.220622
5615.00	0.210608
5620.00	0.177499
5625.00	0.16253
5630.00	0.168519
5635.00	0.114596
5640.00	0.101283
5645.00	0.113397
5650.00	0.0529382
5655.00	0.00408548
5660.00	-0.00744448
5665.00	-0.0354303
5670.00	-0.0569105
5675.00	-0.0586337
5680.00	-0.0833542
5685.00	-0.100042
5690.00	-0.0965253
5695.00	-0.106335
5700.00	-0.140187
5705.00	-0.124315
5710.00	-0.151735
5715.00	-0.168072
5720.00	-0.155899
5725.00	-0.146797
5730.00	-0.136751
5735.00	-0.119369
5740.00	-0.12226
5745.00	-0.147106
5750.00	-0.128688
5755.00	-0.14733
5760.00	-0.116842
5765.00	-0.0653056
5770.00	-0.0624822
5775.00	-0.0312108
5780.00	0.0173227
5785.00	0.0424672
5790.00	0.0669508
5795.00	0.0852789
5800.00	0.0962134
5805.00	0.0902992
5810.00	0.150778
5815.00	0.168138
5820.00	0.17264
5825.00	0.156303
5830.00	0.129551
5835.00	0.136058
5840.00	0.149329
5845.00	0.13347
5850.00	0.159974
5855.00	0.181048
5860.00	0.162943
5865.00	0.167038
5870.00	0.177211
5875.00	0.178026
5880.00	0.166711
5885.00	0.15282
5890.00	0.161634
5895.00	0.136203
5900.00	0.132777
5905.00	0.116719
5910.00	0.104121
5915.00	0.110391
5920.00	0.133643
5925.00	0.124912
5930.00	0.120762
5935.00	0.149464
5940.00	0.130811
5945.00	0.118657
5950.00	0.135521
5955.00	0.135871
5960.00	0.164916
5965.00	0.140083
5970.00	0.147391
5975.00	0.143773
5980.00	0.135883
5985.00	0.10654
5990.00	0.135737
5995.00	0.14904
6000.00	0.132283
6005.00	0.126469
6010.00	0.120309
6015.00	0.132375
6020.00	0.120991
6025.00	0.154304
6030.00	0.137947
6035.00	0.137127
6040.00	0.154925
6045.00	0.160749
6050.00	0.150235
6055.00	0.149113
6060.00	0.136055
6065.00	0.166935
6070.00	0.145608
6075.00	0.161631
6080.00	0.141761
6085.00	0.156315
6090.00	0.170341
6095.00	0.153306
6100.00	0.179681
6105.00	0.172834
6110.00	0.127747
6115.00	0.117753
6120.00	0.0837349
6125.00	0.0846293
6130.00	0.113238
6135.00	0.088939
6140.00	0.0624362
6145.00	0.0265354
6150.00	0.0396372
6155.00	0.0273324
6160.00	0.00977065
6165.00	0.0254757
6170.00	0.0368299
6175.00	0.0331469
6180.00	0.00851618
6185.00	0.0289806
6190.00	0.0362772
6195.00	0.0298691
6200.00	0.0370768
6205.00	0.0843423
6210.00	0.075908
6215.00	0.0924136
6220.00	0.11839
6225.00	0.109331
6230.00	0.107666
6235.00	0.0792906
6240.00	0.0843365
6245.00	0.125949
6250.00	0.102233
6255.00	0.101277
6260.00	0.0994907
6265.00	0.125686
6270.00	0.104777
6275.00	0.136931
6280.00	0.173284
6285.00	0.312582
6290.00	0.517654
6295.00	0.73929
6300.00	0.981394
6305.00	1.16314
6310.00	1.34247
6315.00	1.49275
6320.00	1.61131
6325.00	1.74397
6330.00	1.83556
6335.00	1.90039
6340.00	1.9717
6345.00	2.03866
6350.00	2.07669
6355.00	2.13037
6360.00	2.17127
6365.00	2.20067
6370.00	2.2262
6375.00	2.29459
6380.00	2.29312
6385.00	2.30755
6390.00	2.34927
6395.00	2.38589
6400.00	2.38549
6405.00	2.36844
6410.00	2.32622
6415.00	2.34754
6420.00	2.33799
6425.00	2.31643
6430.00	2.31185
6435.00	2.27529
6440.00	2.25628
6445.00	2.23547
6450.00	2.19636
6455.00	2.13798
6460.00	2.04837
6465.00	1.91119
6470.00	1.74509
6475.00	1.59097
6480.00	1.46709
6485.00	1.35004
6490.00	1.16221
6495.00	1.00614
6500.00	0.861039
6505.00	0.757326
6510.00	0.695495
6515.00	0.61019
6520.00	0.534343
6525.00	0.490176
6530.00	0.409648
6535.00	0.304735
6540.00	0.299285
6545.00	0.26843
6550.00	0.205442
6555.00	0.155241
6560.00	0.143424
6565.00	0.128155
6570.00	0.102364
6575.00	0.078226
6580.00	0.0249909
6585.00	0.021565
6590.00	0.0184818
6595.00	0.0110729
6600.00	-0.0280326
6605.00	-0.0280097
6610.00	-0.0270623
6615.00	-0.0150882
6620.00	-0.0534311
6625.00	-0.061063
6630.00	-0.0605174
6635.00	-0.0683674
6640.00	-0.10509
6645.00	-0.118677
6650.00	-0.118857
6655.00	-0.11624
6660.00	-0.117591
6665.00	-0.0826619
6670.00	-0.0938582
6675.00	-0.111349
6680.00	-0.114116
6685.00	-0.0934365
6690.00	-0.0970678
6695.00	-0.119799
6700.00	-0.0902097
6705.00	-0.11548
6710.00	-0.147491
6715.00	-0.164252
6720.00	-0.153388
6725.00	-0.170486
6730.00	-0.156218
6735.00	-0.163766
6740.00	-0.163145
6745.00	-0.150537
6750.00	-0.139191
6755.00	-0.141954
6760.00	-0.140733
6765.00	-0.151683
6770.00	-0.169879
6775.00	-0.179768
6780.00	-0.151597
6785.00	-0.146631
6790.00	-0.163479
6795.00	-0.204592
6800.00	-0.206375
6805.00	-0.22559
6810.00	-0.22342
6815.00	-0.208492
6820.00	-0.199691
6825.00	-0.16582
6830.00	-0.167774
6835.00	-0.160264
6840.00	-0.194284
6845.00	-0.186904
6850.00	-0.183042
6855.00	-0.154543
6860.00	-0.14465
6865.00	-0.14594
6870.00	-0.155442
6875.00	-0.186237
6880.00	-0.163907
6885.00	-0.187368
6890.00	-0.205702
6895.00	-0.233325
6900.00	-0.222967
6905.00	-0.211792
6910.00	-0.210075
6915.00	-0.189068
6920.00	-0.199818
6925.00	-0.172422
6930.00	-0.195031
6935.00	-0.178309
6940.00	-0.193842
6945.00	-0.175385
6950.00	-0.202332
6955.00	-0.197854
6960.00	-0.194751
6965.00	-0.177129
6970.00	-0.167757
6975.00	-0.153762
6980.00	-0.190286
6985.00	-0.179598
6990.00	-0.20427
6995.00	-0.20794
7000.00	-0.16861
7005.00	-0.174919
7010.00	-0.207473
7015.00	-0.182092
7020.00	-0.195393
7025.00	-0.196243
7030.00	-0.211837
7035.00	-0.225871
7040.00	-0.215332
7045.00	-0.221602
7050.00	-0.194808
7055.00	-0.188302
7060.00	-0.169472
7065.00	-0.184962
7070.00	-0.162759
7075.00	-0.131654
7080.00	-0.113855
7085.00	-0.116371
7090.00	-0.12049
7095.00	-0.103807
7100.00	-0.0813778
7105.00	-0.0750936
7110.00	-0.0759253
7115.00	-0.0831613
7120.00	-0.0924541
7125.00	-0.0785748
7130.00	-0.0827655
7135.00	-0.0920978
7140.00	-0.0921559
7145.00	-0.075526
7150.00	-0.0494377
7155.00	-0.0593225
7160.00	-0.0839741
7165.00	-0.0440661
7170.00	-0.0498541
7175.00	-0.0430151
7180.00	-0.0322261
7185.00	-0.043832
7190.00	-0.0505702
7195.00	-0.0436596
7200.00	-0.0374401
7205.00	-0.0670603
7210.00	-0.0853775
7215.00	-0.109277
7220.00	-0.12708
7225.00	-0.148663
7230.00	-0.168088
7235.00	-0.153132
7240.00	-0.150794
7245.00	-0.137568
7250.00	-0.133079
7255.00	-0.155916
7260.00	-0.164421
7265.00	-0.183196
7270.00	-0.178779
7275.00	-0.134024
7280.00	-0.0270163
7285.00	0.128605
7290.00	0.34744
7295.00	0.590732
7300.00	0.812474
7305.00	0.983312
7310.00	1.19731
7315.00	1.36673
7320.00	1.48956
7325.00	1.59732
7330.00	1.69709
7335.00	1.798
7340.00	1.9055
7345.00	1.99021
7350.00	2.05903
7355.00	2.12838
7360.00	2.18894
7365.00	2.22584
7370.00	2.24422
7375.00	2.29135
7380.00	2.28835
7385.00	2.29584
7390.00	2.31186
7395.00	2.36334
7400.00	2.37909
7405.00	2.36268
7410.00	2.3646
7415.00	2.33388
7420.00	2.33683
7425.00	2.30518
7430.00	2.27207
7435.00	2.24783
7440.00	2.18987
7445.00	2.15068
7450.00	2.12004
7455.00	2.02203
7460.00	1.89675
7465.00	1.75341
7470.00	1.60495
7475.00	1.44723
7480.00	1.29695
7485.00	1.17838
7490.00	1.04942
7495.00	0.906477
7500.00	0.82139
7505.00	0.739251
7510.00	0.596744
7515.00	0.510193
7520.00	0.40542
7525.00	0.295369
7530.00	0.219493
7535.00	0.167887
7540.00	0.164073
7545.00	0.148593
7550.00	0.120758
7555.00	0.0994146
7560.00	0.125618
7565.00	0.100081
7570.00	0.0622693
7575.00	0.0514085
7580.00	0.0193909
7585.00	-0.0298142
7590.00	-0.0305399
7595.00	-0.0673376
7600.00	-0.0596771
7605.00	-0.0444415
7610.00	-0.0603866
7615.00	-0.0728837
7620.00	-0.0785703
7625.00	-0.0679329
7630.00	-0.0296289
7635.00	-0.0136911
7640.00	-0.00212733
7645.00	0.0370103
7650.00	0.0231147
7655.00	0.0282175
7660.00	0.0365171
7665.00	0.0393529
7670.00	0.0576605
7675.00	0.019457
7680.00	-0.00195121
7685.00	-0.00268287
7690.00	0.00870683
7695.00	0.0161772
7700.00	0.0330952
7705.00	0.0242249
7710.00	0.0255096
7715.00	-0.0150395
7720.00	-0.00797487
7725.00	0.00857795
7730.00	0.0197684
7735.00	-0.00630488
7740.00	-0.0445993
7745.00	-0.050334
7750.00	-0.0499345
7755.00	-0.0458679
7760.00	-0.0774257
7765.00	-0.0326117
7770.00	-0.0599344
7775.00	-0.0835981
7780.00	-0.0965543
7785.00	-0.100801
7790.00	-0.136133
7795.00	-0.155884
7800.00	-0.154197
7805.00	-0.196238
7810.00	-0.207198
7815.00	-0.211502
7820.00	-0.20518
7825.00	-0.223587
7830.00	-0.170644
7835.00	-0.170262
7840.00	-0.172698
7845.00	-0.1925
7850.00	-0.169543
7855.00	-0.143321
7860.00	-0.126208
7865.00	-0.142318
7870.00	-0.155889
7875.00	-0.135667
7880.00	-0.123953
7885.00	-0.173653
7890.00	-0.140532
7895.00	-0.144088
7900.00	-0.118558
7905.00	-0.158602
7910.00	-0.15757
7915.00	-0.158495
7920.00	-0.145426
7925.00	-0.138298
7930.00	-0.130955
7935.00	-0.11786
7940.00	-0.114415
7945.00	-0.107607
7950.00	-0.115382
7955.00	-0.136282
7960.00	-0.12358
7965.00	-0.0899061
7970.00	-0.106865
7975.00	-0.12769
7980.00	-0.113067
7985.00	-0.12215
7990.00	-0.100667
7995.00	-0.0906001
8000.00	-0.0880276
8005.00	-0.0857123
8010.00	-0.0586054
8015.00	-0.0657198
8020.00	-0.0489532
8025.00	-0.00327939
8030.00	-0.0261211
8035.00	-0.00219291
8040.00	0.0026603
8045.00	-0.0170682
8050.00	-0.0274096
8055.00	-0.00891328
8060.00	0.00402624
8065.00	0.0165986
8070.00	0.0186459
8075.00	0.0167813
8080.00	0.0234442
8085.00	0.0127587
8090.00	0.0170436
8095.00	0.0403624
8100.00	0.0214976
8105.00	-0.00845569
8110.00	-0.00668334
8115.00	0.0125207
8120.00	-0.000779582
8125.00	-0.00162841
8130.00	-0.0181477
8135.00	-0.00891864
8140.00	-0.0154411
8145.00	-0.0138969
8150.00	-0.052359
8155.00	-0.051757
8160.00	-0.0345331
8165.00	-0.0181048
8170.00	0.0115092
8175.00	0.00757793
8180.00	-0.00430128
8185.00	0.0146645
8190.00	0.0419284
8195.00	0.0164195
8200.00	0.0333132
8205.00	0.038323
8210.00	0.0113211
8215.00	0.0370657
8220.00	0.0315056
8225.00	0.0329889
8230.00	0.0157883
8235.00	0.0466469
8240.00	0.0280804
8245.00	0.0419545
8250.00	0.0442466
8255.00	0.0602112
8260.00	0.0773596
8265.00	0.106695
8270.00	0.114561
8275.00	0.119787
8280.00	0.20234
8285.00	0.323904
8290.00	0.530624
8295.00	0.740769
8300.00	0.96975
8305.00	1.13227
8310.00	1.3184
8315.00	1.50167
8320.00	1.64529
8325.00	1.76621
8330.00	1.87411
8335.00	1.97864
8340.00	2.0551
8345.00	2.14894
8350.00	2.22135
8355.00	2.28652
8360.00	2.34702
8365.00	2.40519
8370.00	2.439
8375.00	2.48703
8380.00	2.48393
8385.00	2.47279
8390.00	2.47667
8395.00	2.46997
8400.00	2.48432
8405.00	2.48983
8410.00	2.51054
8415.00	2.49674
8420.00	2.45096
8425.00	2.42088
8430.00	2.34747
8435.00	2.32495
8440.00	2.26855
8445.00	2.22705
8450.00	2.19619
8455.00	2.12671
8460.00	2.00764
8465.00	1.90048
8470.00	1.78643
8475.00	1.64671
8480.00	1.5117
8485.00	1.36516
8490.00	1.22216
8495.00	1.08511
8500.00	0.983091
8505.00	0.846783
8510.00	0.750984
8515.00	0.700908
8520.00	0.628964
8525.00	0.554019
8530.00	0.524567
8535.00	0.472111
8540.00	0.434167
8545.00	0.430602
8550.00	0.381981
8555.00	0.336369
8560.00	0.327755
8565.00	0.29776
8570.00	0.278179
8575.00	0.221631
8580.00	0.183712
8585.00	0.189437
8590.00	0.188102
8595.00	0.140562
8600.00	0.158943
8605.00	0.17456
8610.00	0.160811
8615.00	0.17624
8620.00	0.185493
8625.00	0.203088
8630.00	0.180926
8635.00	0.147078
8640.00	0.153686
8645.00	0.116075
8650.00	0.118369
8655.00	0.153798
8660.00	0.164368
8665.00	0.178515
8670.00	0.133787
8675.00	0.117628
8680.00	0.113279
8685.00	0.149218
8690.00	0.122248
8695.00	0.146167
8700.00	0.138038
8705.00	0.127941
8710.00	0.139244
8715.00	0.138294
8720.00	0.122611
8725.00	0.0899609
8730.00	0.0698434
8735.00	0.0795412
8740.00	0.0493442
8745.00	0.0110456
8750.00	0.0145749
8755.00	0.053896
8760.00	0.0624081
8765.00	0.0691423
8770.00	0.0687155
8775.00	0.096135
8780.00	0.103204
8785.00	0.098444
8790.00	0.108062
8795.00	0.075013
8800.00	0.0610242
8805.00	0.0530682
8810.00	0.0162507
8815.00	0.0118453
8820.00	-0.0171428
8825.00	-0.0321106
8830.00	-0.0891405
8835.00	-0.0857872
8840.00	-0.0568192
8845.00	-0.0502105
8850.00	-0.0563108
8855.00	-0.0219494
8860.00	-0.013267
8865.00	0.0158632
8870.00	0.0244715
8875.00	0.0173904
8880.00	-0.00103071
8885.00	0.0602401
8890.00	0.103336
8895.00	0.111538
8900.00	0.0985304
8905.00	0.0794095
8910.00	0.102979
8915.00	0.098242
8920.00	0.0708089
8925.00	0.0813369
8930.00	0.113055
8935.00	0.118432
8940.00	0.152001
8945.00	0.13402
8950.00	0.125252
8955.00	0.102532
8960.00	0.0848649
8965.00	0.0689641
8970.00	0.0806034
8975.00	0.0734699
8980.00	0.0837318
8985.00	0.0531158
8990.00	0.0681934
8995.00	0.0613741
9000.00	0.0756259
9005.00	0.0421134
9010.00	0.0351217
9015.00	0.025122
9020.00	0.0365116
9025.00	0.0226658
9030.00	0.0648849
9035.00	0.0528357
9040.00	0.0623807
9045.00	0.0691176
9050.00	0.0603522
9055.00	0.0469027
9060.00	0.0347982
9065.00	0.0535612
9070.00	0.065814
9075.00	0.0342094
9080.00	0.0382027
9085.00	0.0334557
9090.00	0.013428
9095.00	0.0232066
9100.00	0.0116181
9105.00	-0.0108598
9110.00	0.00134764
9115.00	-0.00434783
9120.00	-0.0131809
9125.00	-0.0202039
9130.00	-0.0747173
9135.00	-0.0635384
9140.00	-0.0831346
9145.00	-0.0460908
9150.00	0.00949143
9155.00	0.00112801
9160.00	0.0167705
9165.00	0.0150935
9170.00	0.0043163
9175.00	-0.0100171
9180.00	0.0243488
9185.00	0.0617657
9190.00	0.0843194
9195.00	0.0879357
9200.00	0.112506
9205.00	0.117938
9210.00	0.0903887
9215.00	0.104519
9220.00	0.124651
9225.00	0.113113
9230.00	0.11663
9235.00	0.133698
9240.00	0.115694
9245.00	0.142123
9250.00	0.176103
9255.00	0.179809
9260.00	0.169242
9265.00	0.181975
9270.00	0.230506
9275.00	0.267696
9280.00	0.298387
9285.00	0.419615
9290.00	0.639933
9295.00	0.86695
9300.00	1.07405
9305.00	1.29658
9310.00	1.50334
9315.00	1.66811
9320.00	1.78861
9325.00	1.90446
9330.00	2.02171
9335.00	2.08923
9340.00	2.15927
9345.00	2.18987
9350.00	2.27116
9355.00	2.31744
9360.00	2.37393
9365.00	2.39233
9370.00	2.41352
9375.00	2.45855
9380.00	2.48053
9385.00	2.48827
9390.00	2.50914
9395.00	2.48529
9400.00	2.49626
9405.00	2.51447
9410.00	2.50121
9415.00	2.50317
9420.00	2.44748
9425.00	2.42887
9430.00	2.44919
9435.00	2.42948
9440.00	2.36911
9445.00	2.30736
9450.00	2.26569
9455.00	2.23467
9460.00	2.17802
9465.00	2.08626
9470.00	1.93973
9475.00	1.74669
9480.00	1.60816
9485.00	1.44456
9490.00	1.30103
9495.00	1.18391
9500.00	1.05995
9505.00	0.906693
9510.00	0.816951
9515.00	0.758425
9520.00	0.690924
9525.00	0.671878
9530.00	0.60747
9535.00	0.530968
9540.00	0.464896
9545.00	0.451771
9550.00	0.435324
9555.00	0.420522
9560.00	0.417395
9565.00	0.403459
9570.00	0.350138
9575.00	0.335513
9580.00	0.284353
9585.00	0.253137
9590.00	0.235238
9595.00	0.228396
9600.00	0.232433
9605.00	0.210117
9610.00	0.182618
9615.00	0.176404
9620.00	0.175446
9625.00	0.140292
9630.00	0.157774
9635.00	0.12068
9640.00	0.0808087
9645.00	0.0625332
9650.00	0.0664745
9655.00	0.0978252
9660.00	0.101018
9665.00	0.0668195
9670.00	0.058284
9675.00	0.0663574
9680.00	0.0486002
9685.00	0.0298384
9690.00	0.0389028
9695.00	0.0387196
9700.00	0.0570905
9705.00	0.0513814
9710.00	0.0555111
9715.00	0.100006
9720.00	0.09742
9725.00	0.103433
9730.00	0.0810418
9735.00	0.0534752
9740.00	0.0286652
9745.00	0.00633618
9750.00	0.0196043
9755.00	0.0324724
9760.00	0.0208841
9765.00	0.0373314
9770.00	0.0817911
9775.00	0.106976
9780.00	0.116668
9785.00	0.107781
9790.00	0.103491
9795.00	0.0755328
9800.00	0.0791009
9805.00	0.0869461
9810.00	0.0949336
9815.00	0.0743189
9820.00	0.0650334
9825.00	0.0752122
9830.00	0.0463749
9835.00	0.0528588
9840.00	0.0586944
9845.00	0.0769213
9850.00	0.0757167
9855.00	0.103363
9860.00	0.107855
9865.00	0.103557
9870.00	0.10803
9875.00	0.114836
9880.00	0.133936
9885.00	0.157614
9890.00	0.134438
9895.00	0.149725
9900.00	0.16719
9905.00	0.156031
9910.00	0.130234
9915.00	0.107016
9920.00	0.0777784
9925.00	0.0959505
9930.00	0.0863554
9935.00	0.0786467
9940.00	0.0615142
9945.00	0.0590699
9950.00	0.0466754
9955.00	0.0373739
[truncated: 56 more rows]
