# Supplementary material for: Abnormal developmental trajectory and vulnerability to cardiac arrhythmias in tetralogy of Fallot with DiGeorge syndrome
Source: Commun Biol. 2023 Sep 22;6:969. doi: 10.1038/s42003-023-05344-6 (PMC10516936; doi:10.1038/s42003-023-05344-6)
Supplement: Supplementary file 6 — Supplementary Data 3 [file 42003_2023_5344_MOESM6_ESM.zip › Supplementary Data3_CAS Measurement/Batch47/Control1_A2_4935/1B-wave.csv]

1B : V(t) = D'(t) / BackgroundImage *100
D'(t) = WaveFiltered Value( Pixel-Filter=(5 x 5) Tcnst-Filter=10)
average	1.00
frm num	2048
position	[56][72]
background	448.28
total pixel	25
time	value1
0.00	0
5.00	0.281967
10.00	0.550014
15.00	0.768948
20.00	0.932974
25.00	1.06721
30.00	1.21034
35.00	1.30702
40.00	1.40743
45.00	1.496
50.00	1.58376
55.00	1.61009
60.00	1.66323
65.00	1.66466
70.00	1.68736
75.00	1.70333
80.00	1.65792
85.00	1.67505
90.00	1.66905
95.00	1.66276
100.00	1.67851
105.00	1.64718
110.00	1.59936
115.00	1.50813
120.00	1.45636
125.00	1.43029
130.00	1.35419
135.00	1.25981
140.00	1.1954
145.00	1.14278
150.00	1.11773
155.00	1.08716
160.00	1.05875
165.00	1.03497
170.00	0.962701
175.00	0.899446
180.00	0.858578
185.00	0.823581
190.00	0.764423
195.00	0.73438
200.00	0.689496
205.00	0.6491
210.00	0.596682
215.00	0.55129
220.00	0.492592
225.00	0.456717
230.00	0.398553
235.00	0.337283
240.00	0.272324
245.00	0.254015
250.00	0.203629
255.00	0.140436
260.00	0.099623
265.00	0.0700301
270.00	0.0371504
275.00	0.0013126
280.00	0.0225965
285.00	0.307657
290.00	1.10495
295.00	2.2053
300.00	3.4874
305.00	4.83403
310.00	6.18163
315.00	7.51225
320.00	8.80707
325.00	10.0545
330.00	11.2182
335.00	12.4012
340.00	13.482
345.00	14.5573
350.00	15.5696
355.00	16.5575
360.00	17.4948
365.00	18.3901
370.00	19.219
375.00	20.049
380.00	20.8352
385.00	21.5856
390.00	22.2503
395.00	22.894
400.00	23.526
405.00	24.0912
410.00	24.7445
415.00	25.3306
420.00	25.8876
425.00	26.4406
430.00	26.9339
435.00	27.4215
440.00	27.8908
445.00	28.3497
450.00	28.7466
455.00	29.1556
460.00	29.5094
465.00	29.8404
470.00	30.0802
475.00	30.2693
480.00	30.4341
485.00	30.5593
490.00	30.5693
495.00	30.539
500.00	30.5136
505.00	30.4532
510.00	30.3614
515.00	30.1762
520.00	29.9559
525.00	29.7211
530.00	29.4776
535.00	29.1925
540.00	28.8672
545.00	28.5449
550.00	28.2335
555.00	27.9112
560.00	27.6034
565.00	27.2567
570.00	26.8867
575.00	26.4698
580.00	26.0786
585.00	25.6827
590.00	25.2381
595.00	24.7961
600.00	24.3527
605.00	23.9251
610.00	23.4974
615.00	23.0536
620.00	22.6078
625.00	22.1691
630.00	21.7707
635.00	21.3229
640.00	20.8753
645.00	20.4492
650.00	20.0095
655.00	19.5719
660.00	19.1557
665.00	18.7285
670.00	18.3038
675.00	17.8967
680.00	17.5284
685.00	17.1399
690.00	16.7367
695.00	16.3515
700.00	15.9495
705.00	15.586
710.00	15.2766
715.00	14.9152
720.00	14.5783
725.00	14.2126
730.00	13.8978
735.00	13.5708
740.00	13.2684
745.00	12.982
750.00	12.6706
755.00	12.4012
760.00	12.0864
765.00	11.8254
770.00	11.5351
775.00	11.2739
780.00	10.9692
785.00	10.7325
790.00	10.4498
795.00	10.2159
800.00	9.99918
805.00	9.73006
810.00	9.49409
815.00	9.30314
820.00	9.10272
825.00	8.87417
830.00	8.65241
835.00	8.49476
840.00	8.30112
845.00	8.08134
850.00	7.88622
855.00	7.7231
860.00	7.54506
865.00	7.35003
870.00	7.15754
875.00	6.97984
880.00	6.78512
885.00	6.63038
890.00	6.48042
895.00	6.37579
900.00	6.26377
905.00	6.12548
910.00	5.97425
915.00	5.81138
920.00	5.6987
925.00	5.56695
930.00	5.39662
935.00	5.27723
940.00	5.13498
945.00	5.02034
950.00	4.88504
955.00	4.76684
960.00	4.64797
965.00	4.51689
970.00	4.3784
975.00	4.29837
980.00	4.18709
985.00	4.07354
990.00	3.92852
995.00	3.84708
1000.00	3.72917
1005.00	3.57576
1010.00	3.45375
1015.00	3.37874
1020.00	3.28804
1025.00	3.19837
1030.00	3.10875
1035.00	3.02541
1040.00	2.92631
1045.00	2.84426
1050.00	2.76417
1055.00	2.70012
1060.00	2.63266
1065.00	2.54786
1070.00	2.46707
1075.00	2.39971
1080.00	2.31322
1085.00	2.25589
1090.00	2.16237
1095.00	2.11745
1100.00	2.04758
1105.00	1.98202
1110.00	1.90071
1115.00	1.81415
1120.00	1.77015
1125.00	1.71627
1130.00	1.67938
1135.00	1.66402
1140.00	1.61719
1145.00	1.52061
1150.00	1.40781
1155.00	1.31075
1160.00	1.22072
1165.00	1.15308
1170.00	1.07971
1175.00	1.00297
1180.00	0.911595
1185.00	0.847205
1190.00	0.817807
1195.00	0.771718
1200.00	0.740946
1205.00	0.678451
1210.00	0.633806
1215.00	0.633778
1220.00	0.606985
1225.00	0.521302
1230.00	0.475418
1235.00	0.435907
1240.00	0.4173
1245.00	0.380924
1250.00	0.31517
1255.00	0.245285
1260.00	0.192203
1265.00	0.173875
1270.00	0.133287
1275.00	0.120851
1280.00	0.154273
1285.00	0.451151
1290.00	1.20375
1295.00	2.31564
1300.00	3.66256
1305.00	5.01398
1310.00	6.34982
1315.00	7.69932
1320.00	8.96918
1325.00	10.2459
1330.00	11.4262
1335.00	12.5482
1340.00	13.6589
1345.00	14.6879
1350.00	15.7104
1355.00	16.6967
1360.00	17.6379
1365.00	18.5626
1370.00	19.4323
1375.00	20.2668
1380.00	21.042
1385.00	21.7976
1390.00	22.533
1395.00	23.1948
1400.00	23.8369
1405.00	24.4808
1410.00	25.0701
1415.00	25.637
1420.00	26.1821
1425.00	26.7066
1430.00	27.2384
1435.00	27.7473
1440.00	28.2206
1445.00	28.675
1450.00	29.06
1455.00	29.4296
1460.00	29.7783
1465.00	30.0663
1470.00	30.3157
1475.00	30.5142
1480.00	30.6412
1485.00	30.7305
1490.00	30.7323
1495.00	30.791
1500.00	30.7377
1505.00	30.663
1510.00	30.5243
1515.00	30.3522
1520.00	30.1527
1525.00	29.9152
1530.00	29.6514
1535.00	29.4033
1540.00	29.0765
1545.00	28.7682
1550.00	28.4121
1555.00	28.0872
1560.00	27.685
1565.00	27.3034
1570.00	26.8903
1575.00	26.4374
1580.00	26.011
1585.00	25.5961
1590.00	25.2413
1595.00	24.8034
1600.00	24.328
1605.00	23.8806
1610.00	23.4645
1615.00	23.0142
1620.00	22.5759
1625.00	22.135
1630.00	21.6945
1635.00	21.2811
1640.00	20.8609
1645.00	20.438
1650.00	20.0512
1655.00	19.6353
1660.00	19.2422
1665.00	18.8394
1670.00	18.4161
1675.00	18.0316
1680.00	17.6222
1685.00	17.2279
1690.00	16.8043
1695.00	16.4347
1700.00	16.0877
1705.00	15.7353
1710.00	15.3601
1715.00	15.0073
1720.00	14.6567
1725.00	14.3064
1730.00	13.9769
1735.00	13.6616
1740.00	13.376
1745.00	13.0645
1750.00	12.7405
1755.00	12.4087
1760.00	12.1217
1765.00	11.8652
1770.00	11.5915
1775.00	11.3273
1780.00	11.0566
1785.00	10.7843
1790.00	10.5616
1795.00	10.3076
1800.00	10.0781
1805.00	9.86357
1810.00	9.64013
1815.00	9.43279
1820.00	9.22655
1825.00	9.03558
1830.00	8.82355
1835.00	8.61935
1840.00	8.41325
1845.00	8.19832
1850.00	8.00934
1855.00	7.81874
1860.00	7.63203
1865.00	7.45061
1870.00	7.27216
1875.00	7.13654
1880.00	6.98146
1885.00	6.7946
1890.00	6.65945
1895.00	6.46553
1900.00	6.30439
1905.00	6.15757
1910.00	6.06738
1915.00	5.93891
1920.00	5.79653
1925.00	5.6773
1930.00	5.51557
1935.00	5.33878
1940.00	5.1868
1945.00	5.03486
1950.00	4.90971
1955.00	4.77655
1960.00	4.6692
1965.00	4.55027
1970.00	4.4486
1975.00	4.32497
1980.00	4.17265
1985.00	4.04181
1990.00	3.9196
1995.00	3.83013
2000.00	3.72551
2005.00	3.67151
2010.00	3.55867
2015.00	3.42587
2020.00	3.33938
2025.00	3.22584
2030.00	3.12811
2035.00	3.01696
2040.00	2.90443
2045.00	2.84956
2050.00	2.78411
2055.00	2.7136
2060.00	2.6323
2065.00	2.53415
2070.00	2.45651
2075.00	2.36791
2080.00	2.30601
2085.00	2.24851
2090.00	2.15483
2095.00	2.04553
2100.00	1.98999
2105.00	1.92662
2110.00	1.87405
2115.00	1.83477
2120.00	1.77532
2125.00	1.67274
2130.00	1.62682
2135.00	1.5614
2140.00	1.48735
2145.00	1.44034
2150.00	1.39981
2155.00	1.32229
2160.00	1.26145
2165.00	1.18438
2170.00	1.1052
2175.00	1.04643
2180.00	1.02121
2185.00	0.959238
2190.00	0.920421
2195.00	0.862287
2200.00	0.83495
2205.00	0.798747
2210.00	0.763487
2215.00	0.707661
2220.00	0.667233
2225.00	0.621033
2230.00	0.57856
2235.00	0.53855
2240.00	0.537341
2245.00	0.515729
2250.00	0.496279
2255.00	0.466282
2260.00	0.395562
2265.00	0.36939
2270.00	0.344943
2275.00	0.346141
2280.00	0.388264
2285.00	0.675127
2290.00	1.42853
2295.00	2.56702
2300.00	3.90396
2305.00	5.27675
2310.00	6.63629
2315.00	7.99997
2320.00	9.30044
2325.00	10.586
2330.00	11.7947
2335.00	12.9299
2340.00	14.055
2345.00	15.1524
2350.00	16.2061
2355.00	17.1553
2360.00	18.0863
2365.00	18.9412
2370.00	19.8239
2375.00	20.6532
2380.00	21.4227
2385.00	22.1474
2390.00	22.8728
2395.00	23.5488
2400.00	24.193
2405.00	24.8164
2410.00	25.382
2415.00	25.9864
2420.00	26.526
2425.00	27.0143
2430.00	27.4743
2435.00	27.9391
2440.00	28.3932
2445.00	28.8099
2450.00	29.2259
2455.00	29.5709
2460.00	29.9332
2465.00	30.2021
2470.00	30.4388
2475.00	30.6054
2480.00	30.7125
2485.00	30.8036
2490.00	30.8641
2495.00	30.808
2500.00	30.7681
2505.00	30.6957
2510.00	30.5261
2515.00	30.3476
2520.00	30.1191
2525.00	29.909
2530.00	29.6307
2535.00	29.3811
2540.00	29.0842
2545.00	28.7751
2550.00	28.4308
2555.00	28.0585
2560.00	27.735
2565.00	27.3368
2570.00	26.9231
2575.00	26.4812
2580.00	26.0477
2585.00	25.6362
2590.00	25.182
2595.00	24.7402
2600.00	24.3104
2605.00	23.8781
2610.00	23.4427
2615.00	23.0124
2620.00	22.5778
2625.00	22.1439
2630.00	21.7213
2635.00	21.3088
2640.00	20.8902
2645.00	20.4849
2650.00	20.0694
2655.00	19.657
2660.00	19.2501
2665.00	18.834
2670.00	18.4452
2675.00	18.015
2680.00	17.6019
2685.00	17.2239
2690.00	16.8551
2695.00	16.4732
2700.00	16.1144
2705.00	15.762
2710.00	15.3966
2715.00	15.0018
2720.00	14.6625
2725.00	14.2956
2730.00	13.9778
2735.00	13.6517
2740.00	13.3707
2745.00	13.116
2750.00	12.8109
2755.00	12.4899
2760.00	12.1921
2765.00	11.8893
2770.00	11.656
2775.00	11.3827
2780.00	11.1233
2785.00	10.8783
2790.00	10.5945
2795.00	10.3274
2800.00	10.104
2805.00	9.82346
2810.00	9.59957
2815.00	9.34453
2820.00	9.1257
2825.00	8.91715
2830.00	8.72232
2835.00	8.51307
2840.00	8.29173
2845.00	8.07378
2850.00	7.87495
2855.00	7.65674
2860.00	7.46035
2865.00	7.25862
2870.00	7.08688
2875.00	6.87698
2880.00	6.75857
2885.00	6.5833
2890.00	6.44518
2895.00	6.32444
2900.00	6.14974
2905.00	6.00769
2910.00	5.90572
2915.00	5.76397
2920.00	5.66495
2925.00	5.54461
2930.00	5.40239
2935.00	5.25565
2940.00	5.13609
2945.00	4.9785
2950.00	4.83311
2955.00	4.6862
2960.00	4.5513
2965.00	4.43792
2970.00	4.33231
2975.00	4.20871
2980.00	4.06712
2985.00	3.93881
2990.00	3.7912
2995.00	3.66103
3000.00	3.52782
3005.00	3.46861
3010.00	3.393
3015.00	3.33656
3020.00	3.20814
3025.00	3.09523
3030.00	3.03555
3035.00	2.95953
3040.00	2.89022
3045.00	2.81624
3050.00	2.7104
3055.00	2.64191
3060.00	2.59901
3065.00	2.5024
3070.00	2.43151
3075.00	2.33291
3080.00	2.29325
3085.00	2.19331
3090.00	2.10782
3095.00	2.02999
3100.00	1.96976
3105.00	1.92448
3110.00	1.85784
3115.00	1.77021
3120.00	1.67528
3125.00	1.63178
3130.00	1.56319
3135.00	1.52287
3140.00	1.47587
3145.00	1.40949
3150.00	1.36847
3155.00	1.34049
3160.00	1.29567
3165.00	1.19555
3170.00	1.1215
3175.00	1.06289
3180.00	1.04851
3185.00	1.01504
3190.00	0.944766
3195.00	0.902935
3200.00	0.834949
3205.00	0.805884
3210.00	0.713696
3215.00	0.653926
3220.00	0.609057
3225.00	0.548151
3230.00	0.455859
3235.00	0.385289
3240.00	0.341406
3245.00	0.292096
3250.00	0.268241
3255.00	0.213755
3260.00	0.191487
3265.00	0.141108
3270.00	0.137705
3275.00	0.138211
3280.00	0.184174
3285.00	0.467354
3290.00	1.22012
3295.00	2.34376
3300.00	3.67537
3305.00	5.03265
3310.00	6.43533
3315.00	7.82535
3320.00	9.15221
3325.00	10.3883
3330.00	11.6302
3335.00	12.78
3340.00	13.8961
3345.00	14.9728
3350.00	15.9936
3355.00	16.9346
3360.00	17.8841
3365.00	18.8038
3370.00	19.6271
3375.00	20.4698
3380.00	21.2621
3385.00	21.9859
3390.00	22.6516
3395.00	23.3132
3400.00	23.9711
3405.00	24.5908
3410.00	25.1781
3415.00	25.7414
3420.00	26.2733
3425.00	26.7788
3430.00	27.2481
3435.00	27.7115
3440.00	28.1803
3445.00	28.587
3450.00	28.9772
3455.00	29.3613
3460.00	29.699
3465.00	29.9932
3470.00	30.2222
3475.00	30.3917
3480.00	30.5318
3485.00	30.6383
3490.00	30.6395
3495.00	30.6352
3500.00	30.5672
3505.00	30.4809
3510.00	30.3283
3515.00	30.15
3520.00	29.9591
3525.00	29.6963
3530.00	29.4268
3535.00	29.1521
3540.00	28.8763
3545.00	28.5915
3550.00	28.27
3555.00	27.8781
3560.00	27.4906
3565.00	27.1284
3570.00	26.7472
3575.00	26.3371
3580.00	25.935
3585.00	25.5241
3590.00	25.0864
3595.00	24.6515
3600.00	24.2101
3605.00	23.7682
3610.00	23.3009
3615.00	22.825
3620.00	22.3815
3625.00	21.9895
3630.00	21.5609
3635.00	21.1243
3640.00	20.6706
3645.00	20.2204
3650.00	19.7885
3655.00	19.3872
3660.00	18.9841
3665.00	18.5866
3670.00	18.1467
3675.00	17.749
3680.00	17.3473
3685.00	17.0073
3690.00	16.6021
3695.00	16.2322
3700.00	15.8609
3705.00	15.5668
3710.00	15.2264
3715.00	14.8949
3720.00	14.5529
3725.00	14.2228
3730.00	13.9338
3735.00	13.6022
3740.00	13.311
3745.00	13.0239
3750.00	12.7253
3755.00	12.4673
3760.00	12.1575
3765.00	11.8733
3770.00	11.5917
3775.00	11.3087
3780.00	11.0264
3785.00	10.7786
3790.00	10.4842
3795.00	10.2264
3800.00	9.98984
3805.00	9.74931
3810.00	9.53997
3815.00	9.31231
3820.00	9.06101
3825.00	8.8625
3830.00	8.666
3835.00	8.4713
3840.00	8.26841
3845.00	8.05279
3850.00	7.87034
3855.00	7.68204
3860.00	7.49026
3865.00	7.27037
3870.00	7.07157
3875.00	6.87749
3880.00	6.72779
3885.00	6.54221
3890.00	6.38411
3895.00	6.24539
3900.00	6.12589
3905.00	5.97551
3910.00	5.83571
3915.00	5.71792
3920.00	5.57175
3925.00	5.49731
3930.00	5.33216
3935.00	5.21208
3940.00	5.10579
3945.00	4.96641
3950.00	4.83293
3955.00	4.70656
3960.00	4.61513
3965.00	4.48288
3970.00	4.35403
3975.00	4.247
3980.00	4.13728
3985.00	4.01712
3990.00	3.90719
3995.00	3.7904
4000.00	3.6969
4005.00	3.57259
4010.00	3.47499
4015.00	3.40678
4020.00	3.29275
4025.00	3.21599
4030.00	3.14513
4035.00	3.06797
4040.00	2.97711
4045.00	2.8989
4050.00	2.76517
4055.00	2.68942
4060.00	2.57395
4065.00	2.4968
4070.00	2.40684
4075.00	2.33212
4080.00	2.26666
4085.00	2.18455
4090.00	2.10351
4095.00	1.99934
4100.00	1.94039
4105.00	1.82666
4110.00	1.76267
4115.00	1.70954
4120.00	1.64477
4125.00	1.53829
4130.00	1.44514
4135.00	1.38985
4140.00	1.32671
4145.00	1.24669
4150.00	1.16842
4155.00	1.12564
4160.00	1.0907
4165.00	1.02625
4170.00	0.972701
4175.00	0.9022
4180.00	0.853918
4185.00	0.81671
4190.00	0.747531
4195.00	0.657609
4200.00	0.637355
4205.00	0.529897
4210.00	0.476907
4215.00	0.45777
4220.00	0.410209
4225.00	0.375434
4230.00	0.31826
4235.00	0.264126
4240.00	0.226114
4245.00	0.197256
4250.00	0.144516
4255.00	0.0934798
4260.00	0.0546859
4265.00	0.00371003
4270.00	-0.00826087
4275.00	-0.00565018
4280.00	0.0448836
4285.00	0.3295
4290.00	1.05322
4295.00	2.2569
4300.00	3.57132
4305.00	4.93097
4310.00	6.28851
4315.00	7.6477
4320.00	8.93076
4325.00	10.2247
4330.00	11.4267
4335.00	12.555
4340.00	13.6551
4345.00	14.764
4350.00	15.7949
4355.00	16.7808
4360.00	17.7198
4365.00	18.5801
4370.00	19.4124
4375.00	20.215
4380.00	20.99
4385.00	21.7463
4390.00	22.4485
4395.00	23.1696
4400.00	23.8579
4405.00	24.4881
4410.00	25.1231
4415.00	25.6963
4420.00	26.2239
4425.00	26.7531
4430.00	27.2704
4435.00	27.6923
4440.00	28.1452
4445.00	28.5742
4450.00	28.9683
4455.00	29.3507
4460.00	29.6743
4465.00	30.0137
4470.00	30.2558
4475.00	30.4051
4480.00	30.5385
4485.00	30.6157
4490.00	30.6451
4495.00	30.6153
4500.00	30.5617
4505.00	30.4385
4510.00	30.3178
4515.00	30.1423
4520.00	29.9227
4525.00	29.6868
4530.00	29.4191
4535.00	29.1113
4540.00	28.7994
4545.00	28.4143
4550.00	28.074
4555.00	27.7302
4560.00	27.3843
4565.00	27.0176
4570.00	26.5876
4575.00	26.2078
4580.00	25.8026
4585.00	25.387
4590.00	24.9417
4595.00	24.4918
4600.00	24.0485
4605.00	23.654
4610.00	23.2088
4615.00	22.7885
4620.00	22.3657
4625.00	21.9922
4630.00	21.5419
4635.00	21.1304
4640.00	20.6699
4645.00	20.2411
4650.00	19.8303
4655.00	19.4026
4660.00	18.9944
4665.00	18.6243
4670.00	18.2574
4675.00	17.8808
4680.00	17.4722
4685.00	17.1152
4690.00	16.7466
4695.00	16.3515
4700.00	15.9923
4705.00	15.6343
4710.00	15.3281
4715.00	14.9829
4720.00	14.6348
4725.00	14.2938
4730.00	13.9745
4735.00	13.6594
4740.00	13.349
4745.00	13.0581
4750.00	12.7356
4755.00	12.4133
4760.00	12.1062
4765.00	11.8146
4770.00	11.5353
4775.00	11.3062
4780.00	11.0545
4785.00	10.8244
4790.00	10.57
4795.00	10.3401
4800.00	10.1119
4805.00	9.88324
4810.00	9.6257
4815.00	9.39304
4820.00	9.16846
4825.00	8.94047
4830.00	8.72636
4835.00	8.53008
4840.00	8.33649
4845.00	8.17117
4850.00	7.97955
4855.00	7.82138
4860.00	7.65136
4865.00	7.48585
4870.00	7.30387
4875.00	7.09548
4880.00	6.93202
4885.00	6.75724
4890.00	6.64634
4895.00	6.50371
4900.00	6.35927
4905.00	6.16949
4910.00	6.06115
4915.00	5.91011
4920.00	5.75186
4925.00	5.63621
4930.00	5.50268
4935.00	5.40124
4940.00	5.26533
4945.00	5.13676
4950.00	4.99071
4955.00	4.86373
4960.00	4.70929
4965.00	4.63811
4970.00	4.48839
4975.00	4.3813
4980.00	4.29831
4985.00	4.2254
4990.00	4.11605
4995.00	4.00961
5000.00	3.89508
5005.00	3.84911
5010.00	3.74081
5015.00	3.65851
5020.00	3.52912
5025.00	3.46531
5030.00	3.41146
5035.00	3.29071
5040.00	3.1865
5045.00	3.05344
5050.00	2.95601
5055.00	2.85939
5060.00	2.75994
5065.00	2.66776
5070.00	2.60086
5075.00	2.50853
5080.00	2.42364
5085.00	2.36777
5090.00	2.30856
5095.00	2.21155
5100.00	2.14208
5105.00	2.09563
5110.00	2.02348
5115.00	1.92196
5120.00	1.88235
5125.00	1.80476
5130.00	1.74207
5135.00	1.66512
5140.00	1.60122
5145.00	1.53658
5150.00	1.46323
5155.00	1.38472
5160.00	1.30871
5165.00	1.22513
5170.00	1.19274
5175.00	1.13236
5180.00	1.0673
5185.00	0.996266
5190.00	0.922516
5195.00	0.845433
5200.00	0.784982
5205.00	0.756452
5210.00	0.720961
5215.00	0.672957
5220.00	0.583354
5225.00	0.573202
5230.00	0.550682
5235.00	0.491152
5240.00	0.425083
5245.00	0.366513
5250.00	0.297739
5255.00	0.23495
5260.00	0.205209
5265.00	0.202534
5270.00	0.164435
5275.00	0.147099
5280.00	0.182358
5285.00	0.413074
5290.00	1.09899
5295.00	2.24099
5300.00	3.57038
5305.00	4.97474
5310.00	6.3511
5315.00	7.68708
5320.00	8.98494
5325.00	10.2904
5330.00	11.5314
5335.00	12.7321
5340.00	13.8797
5345.00	14.975
5350.00	16.0054
5355.00	16.9943
5360.00	17.9111
5365.00	18.8192
5370.00	19.6347
5375.00	20.4445
5380.00	21.201
5385.00	21.9478
5390.00	22.5995
5395.00	23.2815
5400.00	23.9523
5405.00	24.5606
5410.00	25.1446
5415.00	25.7371
5420.00	26.3052
5425.00	26.8227
5430.00	27.3295
5435.00	27.8017
5440.00	28.2311
5445.00	28.6462
5450.00	29.0652
5455.00	29.4531
5460.00	29.7602
5465.00	30.0428
5470.00	30.2259
5475.00	30.4396
5480.00	30.558
5485.00	30.6235
5490.00	30.6369
5495.00	30.6329
5500.00	30.5552
5505.00	30.4844
5510.00	30.2958
5515.00	30.1341
5520.00	29.9118
5525.00	29.7233
5530.00	29.4663
5535.00	29.1912
5540.00	28.8945
5545.00	28.5713
5550.00	28.1662
5555.00	27.8329
5560.00	27.4508
5565.00	27.0971
5570.00	26.7403
5575.00	26.3524
5580.00	25.9506
5585.00	25.5265
5590.00	25.1073
5595.00	24.6435
5600.00	24.2439
5605.00	23.7933
5610.00	23.344
5615.00	22.8799
5620.00	22.4684
5625.00	22.0436
5630.00	21.6283
5635.00	21.2037
5640.00	20.8278
5645.00	20.3833
5650.00	19.952
5655.00	19.5192
5660.00	19.1047
5665.00	18.7022
5670.00	18.2757
5675.00	17.891
5680.00	17.5537
5685.00	17.1671
5690.00	16.7683
5695.00	16.3817
5700.00	16.0205
5705.00	15.6435
5710.00	15.2802
5715.00	14.9345
5720.00	14.6412
5725.00	14.2791
5730.00	13.9326
5735.00	13.6092
5740.00	13.3012
5745.00	12.9633
5750.00	12.6512
5755.00	12.3667
5760.00	12.0821
5765.00	11.8224
5770.00	11.5584
5775.00	11.277
5780.00	10.9925
5785.00	10.7998
5790.00	10.5559
5795.00	10.3034
5800.00	10.0601
5805.00	9.83662
5810.00	9.61141
5815.00	9.40872
5820.00	9.1799
5825.00	8.95612
5830.00	8.76721
5835.00	8.58648
5840.00	8.35958
5845.00	8.10005
5850.00	7.90127
5855.00	7.70095
5860.00	7.51531
5865.00	7.3295
5870.00	7.17744
5875.00	7.03523
5880.00	6.86262
5885.00	6.66534
5890.00	6.51099
5895.00	6.35333
5900.00	6.22571
5905.00	6.07963
5910.00	5.93477
5915.00	5.79369
5920.00	5.64976
5925.00	5.49792
5930.00	5.38536
5935.00	5.22516
5940.00	5.1131
5945.00	5.03545
5950.00	4.90845
5955.00	4.82717
5960.00	4.721
5965.00	4.6201
5970.00	4.52304
5975.00	4.4232
5980.00	4.32709
5985.00	4.21471
5990.00	4.09127
5995.00	3.97125
6000.00	3.81504
6005.00	3.70034
6010.00	3.59264
6015.00	3.44664
6020.00	3.35092
6025.00	3.25764
6030.00	3.16477
6035.00	3.08208
6040.00	2.94697
6045.00	2.84501
6050.00	2.71399
6055.00	2.6612
6060.00	2.56997
6065.00	2.49322
6070.00	2.41879
6075.00	2.34288
6080.00	2.26474
6085.00	2.13821
6090.00	2.06358
6095.00	1.99821
6100.00	1.91349
6105.00	1.8774
6110.00	1.82619
6115.00	1.77563
6120.00	1.70336
6125.00	1.6865
6130.00	1.61689
6135.00	1.55603
6140.00	1.50304
6145.00	1.45178
6150.00	1.41993
6155.00	1.34129
6160.00	1.26337
6165.00	1.20485
6170.00	1.15664
6175.00	1.04455
6180.00	0.993631
6185.00	0.954944
6190.00	0.903172
6195.00	0.824455
6200.00	0.765209
6205.00	0.739549
6210.00	0.705748
6215.00	0.641419
6220.00	0.605831
6225.00	0.505094
6230.00	0.447446
6235.00	0.36701
6240.00	0.298186
6245.00	0.226429
6250.00	0.173448
6255.00	0.179303
6260.00	0.142635
6265.00	0.136402
6270.00	0.1763
6275.00	0.200608
6280.00	0.254608
6285.00	0.533421
6290.00	1.23318
6295.00	2.33677
6300.00	3.65837
6305.00	5.04501
6310.00	6.42505
6315.00	7.78576
6320.00	9.11658
6325.00	10.3714
6330.00	11.6177
6335.00	12.767
6340.00	13.8745
6345.00	14.9212
6350.00	15.9409
6355.00	16.9077
6360.00	17.8457
6365.00	18.7121
6370.00	19.5723
6375.00	20.3606
6380.00	21.1639
6385.00	21.8814
6390.00	22.6022
6395.00	23.2874
6400.00	23.9488
6405.00	24.6047
6410.00	25.22
6415.00	25.7827
6420.00	26.3569
6425.00	26.8612
6430.00	27.3454
6435.00	27.8124
6440.00	28.2961
6445.00	28.735
6450.00	29.1282
6455.00	29.5347
6460.00	29.9006
6465.00	30.1505
6470.00	30.3522
6475.00	30.5578
6480.00	30.6215
6485.00	30.6592
6490.00	30.6789
6495.00	30.6305
6500.00	30.5674
6505.00	30.4811
6510.00	30.3383
6515.00	30.1366
6520.00	29.9186
6525.00	29.6598
6530.00	29.3538
6535.00	29.0462
6540.00	28.7658
6545.00	28.4948
6550.00	28.1571
6555.00	27.8309
6560.00	27.4686
6565.00	27.0828
6570.00	26.6936
6575.00	26.2345
6580.00	25.8462
6585.00	25.4183
6590.00	25.0091
6595.00	24.5828
6600.00	24.1339
6605.00	23.7291
6610.00	23.2818
6615.00	22.8471
6620.00	22.3871
6625.00	21.9633
6630.00	21.532
6635.00	21.1304
6640.00	20.6922
6645.00	20.2987
6650.00	19.8946
6655.00	19.4925
6660.00	19.0611
6665.00	18.6746
6670.00	18.2812
6675.00	17.9468
6680.00	17.5789
6685.00	17.2005
6690.00	16.8153
6695.00	16.4383
6700.00	16.0633
6705.00	15.6768
6710.00	15.3217
6715.00	14.9861
6720.00	14.6395
6725.00	14.2972
6730.00	13.9578
6735.00	13.664
6740.00	13.3746
6745.00	13.0651
6750.00	12.8115
6755.00	12.5208
6760.00	12.2083
6765.00	11.9422
6770.00	11.676
6775.00	11.4284
6780.00	11.1939
6785.00	10.9097
6790.00	10.6789
6795.00	10.4203
6800.00	10.1974
6805.00	9.97362
6810.00	9.75791
6815.00	9.54771
6820.00	9.30678
6825.00	9.13545
6830.00	8.91879
6835.00	8.73004
6840.00	8.51645
6845.00	8.29209
6850.00	8.09552
6855.00	7.90255
6860.00	7.72352
6865.00	7.53562
6870.00	7.3451
6875.00	7.17452
6880.00	7.01565
6885.00	6.86107
6890.00	6.68178
6895.00	6.51865
6900.00	6.39235
6905.00	6.26975
6910.00	6.17013
6915.00	6.05369
6920.00	5.95158
6925.00	5.78384
6930.00	5.65696
6935.00	5.53562
6940.00	5.43178
6945.00	5.31601
6950.00	5.20022
6955.00	5.08174
6960.00	4.96439
6965.00	4.78561
6970.00	4.62917
6975.00	4.49908
6980.00	4.36237
6985.00	4.22594
6990.00	4.1451
6995.00	4.03576
7000.00	3.90255
7005.00	3.78623
7010.00	3.69314
7015.00	3.61115
7020.00	3.50345
7025.00	3.39938
7030.00	3.28341
7035.00	3.18706
7040.00	3.06823
7045.00	2.96575
7050.00	2.89046
7055.00	2.7888
7060.00	2.72407
7065.00	2.65511
7070.00	2.5859
7075.00	2.53254
7080.00	2.46132
7085.00	2.42844
7090.00	2.36227
7095.00	2.30986
7100.00	2.23413
7105.00	2.13743
7110.00	2.04325
7115.00	1.97813
7120.00	1.89364
7125.00	1.87649
7130.00	1.80573
7135.00	1.73848
7140.00	1.6842
7145.00	1.63445
7150.00	1.55845
7155.00	1.4615
7160.00	1.43581
7165.00	1.38057
7170.00	1.32371
7175.00	1.2422
7180.00	1.14921
7185.00	1.07444
7190.00	1.00804
7195.00	0.937578
7200.00	0.842036
7205.00	0.766755
7210.00	0.724879
7215.00	0.713068
7220.00	0.682807
7225.00	0.644864
7230.00	0.600901
7235.00	0.545272
7240.00	0.472007
7245.00	0.403391
7250.00	0.30416
7255.00	0.280882
7260.00	0.252794
7265.00	0.189146
7270.00	0.179154
7275.00	0.135362
7280.00	0.173579
7285.00	0.430157
7290.00	1.10455
7295.00	2.21208
7300.00	3.52652
7305.00	4.90404
7310.00	6.26516
7315.00	7.59456
7320.00	8.93469
7325.00	10.1899
7330.00	11.3543
7335.00	12.5246
7340.00	13.676
7345.00	14.7578
7350.00	15.7813
7355.00	16.7454
7360.00	17.6799
7365.00	18.562
7370.00	19.414
7375.00	20.2342
7380.00	20.9966
7385.00	21.7728
7390.00	22.5107
7395.00	23.1944
7400.00	23.8659
7405.00	24.5096
7410.00	25.1308
7415.00	25.697
7420.00	26.2236
7425.00	26.7698
7430.00	27.2659
7435.00	27.7417
7440.00	28.2369
7445.00	28.7067
7450.00	29.1313
7455.00	29.5036
7460.00	29.8842
7465.00	30.1411
7470.00	30.391
7475.00	30.5455
7480.00	30.6425
7485.00	30.6951
7490.00	30.6879
7495.00	30.6485
7500.00	30.5657
7505.00	30.4439
7510.00	30.2763
7515.00	30.0915
7520.00	29.869
7525.00	29.6402
7530.00	29.3442
7535.00	29.0733
7540.00	28.7465
7545.00	28.4202
7550.00	28.0874
7555.00	27.7146
7560.00	27.3042
7565.00	26.925
7570.00	26.5239
7575.00	26.1495
7580.00	25.7573
7585.00	25.332
7590.00	24.9189
7595.00	24.4954
7600.00	24.1035
7605.00	23.6874
7610.00	23.2398
7615.00	22.8111
7620.00	22.3797
7625.00	21.9781
7630.00	21.5301
7635.00	21.1144
7640.00	20.7045
7645.00	20.3214
7650.00	19.9267
7655.00	19.4759
7660.00	19.0327
7665.00	18.6437
7670.00	18.2739
7675.00	17.8189
7680.00	17.4254
7685.00	17.0356
7690.00	16.6535
7695.00	16.2624
7700.00	15.8809
7705.00	15.517
7710.00	15.1744
7715.00	14.8321
7720.00	14.5134
7725.00	14.1917
7730.00	13.8879
7735.00	13.5458
7740.00	13.245
7745.00	12.952
7750.00	12.6642
7755.00	12.3561
7760.00	12.0985
7765.00	11.8211
7770.00	11.5429
7775.00	11.3201
7780.00	11.0768
7785.00	10.8249
7790.00	10.599
7795.00	10.3814
7800.00	10.1258
7805.00	9.88598
7810.00	9.65673
7815.00	9.40579
7820.00	9.19243
7825.00	9.0254
7830.00	8.82064
7835.00	8.63011
7840.00	8.48004
7845.00	8.32089
7850.00	8.12947
7855.00	7.92329
7860.00	7.71809
7865.00	7.54591
7870.00	7.36953
7875.00	7.20454
7880.00	7.00251
7885.00	6.8653
7890.00	6.68471
7895.00	6.51771
7900.00	6.31833
7905.00	6.15585
7910.00	6.0114
7915.00	5.84659
7920.00	5.66525
7925.00	5.48688
7930.00	5.34419
7935.00	5.1997
7940.00	5.07056
7945.00	4.93292
7950.00	4.8135
7955.00	4.6971
7960.00	4.60037
7965.00	4.44639
7970.00	4.32209
7975.00	4.21824
7980.00	4.13639
7985.00	4.03238
7990.00	3.91467
7995.00	3.81231
8000.00	3.70948
8005.00	3.59462
8010.00	3.4966
8015.00	3.39589
8020.00	3.27402
8025.00	3.17594
8030.00	3.09481
8035.00	2.98788
8040.00	2.91127
8045.00	2.82627
8050.00	2.74441
8055.00	2.65467
8060.00	2.58819
8065.00	2.49534
8070.00	2.43854
8075.00	2.33745
8080.00	2.25986
8085.00	2.19092
8090.00	2.1262
8095.00	2.04117
8100.00	1.98072
8105.00	1.88704
8110.00	1.79649
8115.00	1.75604
8120.00	1.72231
8125.00	1.6286
8130.00	1.55408
8135.00	1.512
8140.00	1.45895
8145.00	1.40764
8150.00	1.357
8155.00	1.28822
8160.00	1.20937
8165.00	1.1152
8170.00	1.04205
8175.00	0.977104
8180.00	0.950777
8185.00	0.896745
8190.00	0.846332
8195.00	0.772406
8200.00	0.715689
8205.00	0.645904
8210.00	0.588452
8215.00	0.532284
8220.00	0.496009
8225.00	0.489239
8230.00	0.452807
8235.00	0.397711
8240.00	0.340094
8245.00	0.287346
8250.00	0.274673
8255.00	0.240067
8260.00	0.158061
8265.00	0.09764
8270.00	0.0753838
8275.00	0.0981836
8280.00	0.140119
8285.00	0.41432
8290.00	1.08227
8295.00	2.19917
8300.00	3.48991
8305.00	4.85949
8310.00	6.2438
8315.00	7.53965
8320.00	8.8585
8325.00	10.1249
8330.00	11.319
8335.00	12.4866
8340.00	13.5847
8345.00	14.6568
8350.00	15.653
8355.00	16.6593
8360.00	17.5855
8365.00	18.4949
8370.00	19.3679
8375.00	20.1677
8380.00	20.9296
8385.00	21.6652
8390.00	22.4219
8395.00	23.1216
8400.00	23.8165
8405.00	24.507
8410.00	25.1071
8415.00	25.7087
8420.00	26.2627
8425.00	26.7836
8430.00	27.2854
8435.00	27.7655
8440.00	28.2387
8445.00	28.6477
8450.00	29.0567
8455.00	29.4312
8460.00	29.7637
8465.00	30.0201
8470.00	30.2259
8475.00	30.404
8480.00	30.5214
8485.00	30.562
8490.00	30.6146
8495.00	30.5878
8500.00	30.5067
8505.00	30.4059
8510.00	30.2118
8515.00	30.0468
8520.00	29.7806
8525.00	29.4982
8530.00	29.2074
8535.00	28.9395
8540.00	28.6296
8545.00	28.2749
8550.00	27.9147
8555.00	27.5502
8560.00	27.175
8565.00	26.8132
8570.00	26.4143
8575.00	26.0233
8580.00	25.624
8585.00	25.2299
8590.00	24.8101
8595.00	24.3894
8600.00	23.9447
8605.00	23.4973
8610.00	23.0624
8615.00	22.6273
8620.00	22.2331
8625.00	21.7792
8630.00	21.3484
8635.00	20.9178
8640.00	20.4652
8645.00	20.0498
8650.00	19.6162
8655.00	19.1875
8660.00	18.7553
8665.00	18.3771
8670.00	18.0054
8675.00	17.6459
8680.00	17.2359
8685.00	16.8605
8690.00	16.4621
8695.00	16.0847
8700.00	15.7192
8705.00	15.4072
8710.00	15.0452
8715.00	14.6998
8720.00	14.3666
8725.00	14.0114
8730.00	13.6587
8735.00	13.3583
8740.00	13.0798
8745.00	12.7659
8750.00	12.4645
8755.00	12.1532
8760.00	11.8641
8765.00	11.5923
8770.00	11.3289
8775.00	11.0544
8780.00	10.8279
8785.00	10.5598
8790.00	10.3194
8795.00	10.1003
8800.00	9.89871
8805.00	9.67443
8810.00	9.45206
8815.00	9.1966
8820.00	8.9649
8825.00	8.75548
8830.00	8.52864
8835.00	8.35838
8840.00	8.1766
8845.00	7.96392
8850.00	7.74395
8855.00	7.5558
8860.00	7.38735
8865.00	7.21076
8870.00	7.04648
8875.00	6.84955
8880.00	6.69998
8885.00	6.52967
8890.00	6.38263
8895.00	6.24049
8900.00	6.10274
8905.00	5.95914
8910.00	5.82365
8915.00	5.69458
8920.00	5.55075
8925.00	5.40702
8930.00	5.25982
8935.00	5.11753
8940.00	4.9966
8945.00	4.87171
8950.00	4.73878
8955.00	4.60487
8960.00	4.48524
8965.00	4.33474
8970.00	4.2109
8975.00	4.08605
8980.00	3.97815
8985.00	3.91763
8990.00	3.80515
8995.00	3.73873
9000.00	3.62451
9005.00	3.53332
9010.00	3.42805
9015.00	3.34312
9020.00	3.2524
9025.00	3.18861
9030.00	3.13833
9035.00	3.06988
9040.00	3.0056
9045.00	2.95131
9050.00	2.90067
9055.00	2.80602
9060.00	2.72172
9065.00	2.65121
9070.00	2.6047
9075.00	2.54232
9080.00	2.47547
9085.00	2.36891
9090.00	2.2846
9095.00	2.18374
9100.00	2.08226
9105.00	1.97486
9110.00	1.88267
9115.00	1.83895
9120.00	1.78801
9125.00	1.72253
9130.00	1.65468
9135.00	1.56327
9140.00	1.5158
9145.00	1.47219
9150.00	1.42848
9155.00	1.38378
9160.00	1.32304
9165.00	1.25498
9170.00	1.19016
9175.00	1.15769
9180.00	1.07851
9185.00	1.01884
9190.00	0.924096
9195.00	0.865594
9200.00	0.807588
9205.00	0.761629
9210.00	0.697066
9215.00	0.626467
9220.00	0.57542
9225.00	0.508063
9230.00	0.425134
9235.00	0.362097
9240.00	0.308934
9245.00	0.238779
9250.00	0.243455
9255.00	0.220894
9260.00	0.163113
9265.00	0.0763097
9270.00	0.0115716
9275.00	-0.0154623
9280.00	0.0182068
9285.00	0.233215
9290.00	0.897856
9295.00	2.01446
9300.00	3.33349
9305.00	4.69462
9310.00	6.06776
9315.00	7.42493
9320.00	8.72134
9325.00	10.0353
9330.00	11.2429
9335.00	12.4065
9340.00	13.5447
9345.00	14.6271
9350.00	15.6557
9355.00	16.6492
9360.00	17.6273
9365.00	18.529
9370.00	19.3655
9375.00	20.1388
9380.00	20.9205
9385.00	21.666
9390.00	22.3806
9395.00	23.0729
9400.00	23.7557
9405.00	24.397
9410.00	24.9929
9415.00	25.6202
9420.00	26.1768
9425.00	26.6652
9430.00	27.1815
9435.00	27.6489
9440.00	28.1293
9445.00	28.575
9450.00	29.0101
9455.00	29.3687
9460.00	29.7253
9465.00	30.0239
9470.00	30.2151
9475.00	30.363
9480.00	30.4881
9485.00	30.5124
9490.00	30.5262
9495.00	30.4896
9500.00	30.3629
9505.00	30.2605
9510.00	30.1032
9515.00	29.9125
9520.00	29.732
9525.00	29.5071
9530.00	29.2476
9535.00	28.9578
9540.00	28.6514
9545.00	28.3035
9550.00	27.9573
9555.00	27.5984
9560.00	27.2531
9565.00	26.8924
9570.00	26.4794
9575.00	26.0355
9580.00	25.6475
9585.00	25.2127
9590.00	24.7687
9595.00	24.3405
9600.00	23.9329
9605.00	23.508
9610.00	23.0739
9615.00	22.6359
9620.00	22.2184
9625.00	21.8035
9630.00	21.3426
9635.00	20.8975
9640.00	20.4478
9645.00	20.0189
9650.00	19.5982
9655.00	19.2097
9660.00	18.7923
9665.00	18.3755
9670.00	18.0076
9675.00	17.6185
9680.00	17.2379
9685.00	16.8124
9690.00	16.408
9695.00	16.02
9700.00	15.6913
9705.00	15.3446
9710.00	15.0121
9715.00	14.6486
9720.00	14.2866
9725.00	13.9608
9730.00	13.6382
9735.00	13.3433
9740.00	13.0557
9745.00	12.7557
9750.00	12.4358
9755.00	12.1657
9760.00	11.8807
9765.00	11.6117
9770.00	11.3598
9775.00	11.1429
9780.00	10.8861
9785.00	10.6648
9790.00	10.3978
9795.00	10.1406
9800.00	9.92156
9805.00	9.68429
9810.00	9.44844
9815.00	9.25937
9820.00	9.05709
9825.00	8.82418
9830.00	8.59581
9835.00	8.40278
9840.00	8.22191
9845.00	8.02255
9850.00	7.87167
9855.00	7.66717
9860.00	7.51971
9865.00	7.32454
9870.00	7.17654
9875.00	7.02906
9880.00	6.88652
9885.00	6.7502
9890.00	6.58022
9895.00	6.39155
9900.00	6.24316
9905.00	6.11853
9910.00	5.9564
9915.00	5.78995
9920.00	5.6812
9925.00	5.52086
9930.00	5.40422
9935.00	5.25016
9940.00	5.09902
9945.00	4.98887
9950.00	4.87813
9955.00	4.73831
[truncated: 56 more rows]
