# Supplementary material for: Abnormal developmental trajectory and vulnerability to cardiac arrhythmias in tetralogy of Fallot with DiGeorge syndrome
Source: Commun Biol. 2023 Sep 22;6:969. doi: 10.1038/s42003-023-05344-6 (PMC10516936; doi:10.1038/s42003-023-05344-6)
Supplement: Supplementary file 6 — Supplementary Data 3 [file 42003_2023_5344_MOESM6_ESM.zip › Supplementary Data3_CAS Measurement/Batch47/TOF-ND1_A1_4945/1A-wave.csv]

1A : V(t) = D'(t) / BackgroundImage *100
D'(t) = WaveFiltered Value( Pixel-Filter=(5 x 5) Tcnst-Filter=10)
average	1.00
frm num	2048
position	[49][65]
background	610.96
total pixel	25
time	value1
0.00	4.09847
5.00	3.86081
10.00	3.59912
15.00	3.37146
20.00	3.15282
25.00	2.95473
30.00	2.77383
35.00	2.594
40.00	2.42691
45.00	2.24118
50.00	2.11068
55.00	1.97229
60.00	1.86606
65.00	1.75409
70.00	1.65856
75.00	1.56865
80.00	1.50606
85.00	1.41962
90.00	1.34705
95.00	1.25491
100.00	1.19816
105.00	1.13137
110.00	1.09811
115.00	1.05246
120.00	1.02905
125.00	0.972632
130.00	0.953279
135.00	0.937826
140.00	0.899693
145.00	0.866683
150.00	0.819952
155.00	0.818486
160.00	0.834189
165.00	0.860106
170.00	0.932535
175.00	1.03438
180.00	1.14962
185.00	1.25791
190.00	1.33115
195.00	1.40754
200.00	1.51623
205.00	1.60489
210.00	1.67158
215.00	1.74732
220.00	1.82138
225.00	1.85202
230.00	1.91495
235.00	1.94671
240.00	1.96286
245.00	1.97149
250.00	1.98647
255.00	2.0006
260.00	2.01725
265.00	2.04205
270.00	2.067
275.00	2.05671
280.00	2.04156
285.00	2.01352
290.00	2.0112
295.00	1.98161
300.00	2.01063
305.00	1.98241
310.00	1.96945
315.00	2.00166
320.00	1.98153
325.00	1.96015
330.00	1.95335
335.00	1.94722
340.00	1.95611
345.00	1.94775
350.00	1.94939
355.00	1.91682
360.00	1.93202
365.00	1.94047
370.00	1.90093
375.00	1.88172
380.00	1.85002
385.00	1.83917
390.00	1.82613
395.00	1.80916
400.00	1.80763
405.00	1.78204
410.00	1.73608
415.00	1.70978
420.00	1.66386
425.00	1.62907
430.00	1.60299
435.00	1.58215
440.00	1.54964
445.00	1.48109
450.00	1.40893
455.00	1.3538
460.00	1.30092
465.00	1.24219
470.00	1.14285
475.00	1.04428
480.00	0.961454
485.00	0.892806
490.00	0.789777
495.00	0.71931
500.00	0.625119
505.00	0.5685
510.00	0.531946
515.00	0.48137
520.00	0.441744
525.00	0.422448
530.00	0.4005
535.00	0.365687
540.00	0.346141
545.00	0.329859
550.00	0.310622
555.00	0.283488
560.00	0.266269
565.00	0.235714
570.00	0.221308
575.00	0.210962
580.00	0.174153
585.00	0.165904
590.00	0.161753
595.00	0.144268
600.00	0.129186
605.00	0.12216
610.00	0.107325
615.00	0.105104
620.00	0.0821542
625.00	0.0811405
630.00	0.0704076
635.00	0.0705687
640.00	0.0752965
645.00	0.0690763
650.00	0.0366351
655.00	0.0368998
660.00	0.0404116
665.00	0.0579758
670.00	0.0554517
675.00	0.0584178
680.00	0.0296612
685.00	0.0561569
690.00	0.0695278
695.00	0.0769786
700.00	0.0673166
705.00	0.056002
710.00	0.0340341
715.00	0.0358683
720.00	0.0591245
725.00	0.0492838
730.00	0.0299519
735.00	0.0321943
740.00	0.0492708
745.00	0.0495814
750.00	0.0583721
755.00	0.059082
760.00	0.0675773
765.00	0.0451066
770.00	0.0477977
775.00	0.0796816
780.00	0.0769511
785.00	0.084969
790.00	0.10397
795.00	0.0811334
800.00	0.0762936
805.00	0.0667001
810.00	0.0829448
815.00	0.0929822
820.00	0.090231
825.00	0.0903738
830.00	0.113417
835.00	0.129573
840.00	0.112033
845.00	0.106067
850.00	0.100698
855.00	0.0722965
860.00	0.093874
865.00	0.0916884
870.00	0.0831742
875.00	0.0663456
880.00	0.0826258
885.00	0.0894215
890.00	0.0929188
895.00	0.0829722
900.00	0.0550338
905.00	0.0370909
910.00	0.0222518
915.00	0.00431366
920.00	-0.0177231
925.00	-0.00809426
930.00	0.0300335
935.00	0.0283396
940.00	0.0189585
945.00	0.0203362
950.00	0.00979139
955.00	0.00815754
960.00	-0.00575236
965.00	-0.000594172
970.00	-0.035889
975.00	-0.0539054
980.00	-0.0838691
985.00	-0.0715539
990.00	-0.099098
995.00	-0.122578
1000.00	-0.152876
1005.00	-0.160504
1010.00	-0.107135
1015.00	-0.102968
1020.00	-0.108385
1025.00	-0.126353
1030.00	-0.151036
1035.00	-0.126112
1040.00	-0.118738
1045.00	-0.119959
1050.00	-0.126949
1055.00	-0.107053
1060.00	-0.117953
1065.00	-0.125144
1070.00	-0.104773
1075.00	-0.0995335
1080.00	-0.12297
1085.00	-0.138171
1090.00	-0.159053
1095.00	-0.145767
1100.00	-0.118751
1105.00	-0.101638
1110.00	-0.131411
1115.00	-0.150351
1120.00	-0.130733
1125.00	-0.155633
1130.00	-0.145307
1135.00	-0.12292
1140.00	-0.114556
1145.00	-0.109647
1150.00	-0.0921357
1155.00	-0.0822674
1160.00	-0.091063
1165.00	-0.0492214
1170.00	0.00742267
1175.00	0.127801
1180.00	0.262985
1185.00	0.416076
1190.00	0.566298
1195.00	0.667453
1200.00	0.758492
1205.00	0.848284
1210.00	0.937608
1215.00	1.00229
1220.00	1.06442
1225.00	1.13541
1230.00	1.20649
1235.00	1.26589
1240.00	1.30232
1245.00	1.34624
1250.00	1.36875
1255.00	1.41912
1260.00	1.46053
1265.00	1.50434
1270.00	1.49205
1275.00	1.53205
1280.00	1.53729
1285.00	1.5839
1290.00	1.6049
1295.00	1.58779
1300.00	1.60709
1305.00	1.62839
1310.00	1.62465
1315.00	1.6599
1320.00	1.64319
1325.00	1.65367
1330.00	1.65788
1335.00	1.64202
1340.00	1.63756
1345.00	1.6054
1350.00	1.5961
1355.00	1.59886
1360.00	1.56599
1365.00	1.56521
1370.00	1.55534
1375.00	1.56479
1380.00	1.54318
1385.00	1.55385
1390.00	1.52417
1395.00	1.52364
1400.00	1.50484
1405.00	1.48006
1410.00	1.463
1415.00	1.42276
1420.00	1.4016
1425.00	1.36161
1430.00	1.35181
1435.00	1.31876
1440.00	1.30212
1445.00	1.24785
1450.00	1.19116
1455.00	1.14013
1460.00	1.07718
1465.00	1.00155
1470.00	0.911866
1475.00	0.814787
1480.00	0.759497
1485.00	0.669144
1490.00	0.607467
1495.00	0.549994
1500.00	0.477972
1505.00	0.434103
1510.00	0.386764
1515.00	0.362492
1520.00	0.339991
1525.00	0.30992
1530.00	0.311009
1535.00	0.299549
1540.00	0.25781
1545.00	0.224172
1550.00	0.198481
1555.00	0.18518
1560.00	0.183685
1565.00	0.15746
1570.00	0.131893
1575.00	0.111502
1580.00	0.0964236
1585.00	0.0900548
1590.00	0.0836681
1595.00	0.0772654
1600.00	0.087216
1605.00	0.0601626
1610.00	0.0155186
1615.00	0.00545552
1620.00	0.00490997
1625.00	0.00245485
1630.00	-0.0135036
1635.00	-0.0429245
1640.00	-0.0680939
1645.00	-0.0737239
1650.00	-0.0814098
1655.00	-0.120408
1660.00	-0.118842
1665.00	-0.125945
1670.00	-0.117933
1675.00	-0.148041
1680.00	-0.149605
1685.00	-0.162797
1690.00	-0.158302
1695.00	-0.152947
1700.00	-0.128486
1705.00	-0.105162
1710.00	-0.105121
1715.00	-0.0893716
1720.00	-0.0712685
1725.00	-0.0752717
1730.00	-0.0611974
1735.00	-0.0910866
1740.00	-0.0760856
1745.00	-0.0632394
1750.00	-0.0451307
1755.00	-0.0222858
1760.00	0.00613108
1765.00	-0.021325
1770.00	-0.0198472
1775.00	-0.00345895
1780.00	0.00408873
1785.00	-0.0270914
1790.00	-0.0112881
1795.00	-0.026527
1800.00	-0.00947072
1805.00	-0.0242366
1810.00	-0.000207617
1815.00	-0.0217922
1820.00	-0.0327071
1825.00	-0.0588983
1830.00	-0.0772326
1835.00	-0.0603434
1840.00	-0.0418697
1845.00	-0.0147679
1850.00	-0.02704
1855.00	-0.0118965
1860.00	-0.0264199
1865.00	-0.0388362
1870.00	-0.0401902
1875.00	-0.0505747
1880.00	-0.0474814
1885.00	-0.0505897
1890.00	-0.0402931
1895.00	-0.0545956
1900.00	-0.0412796
1905.00	-0.0469722
1910.00	-0.0566786
1915.00	-0.0575578
1920.00	-0.0295419
1925.00	-0.0442648
1930.00	-0.0686455
1935.00	-0.0663639
1940.00	-0.0557993
1945.00	-0.0476005
1950.00	-0.061827
1955.00	-0.0726667
1960.00	-0.0667094
1965.00	-0.0652761
1970.00	-0.0836274
1975.00	-0.0752647
1980.00	-0.0716664
1985.00	-0.057298
1990.00	-0.0908507
1995.00	-0.111882
2000.00	-0.119026
2005.00	-0.107778
2010.00	-0.110094
2015.00	-0.0984301
2020.00	-0.0545423
2025.00	-0.0654557
2030.00	-0.0530178
2035.00	-0.0536084
2040.00	-0.0672341
2045.00	-0.0375959
2050.00	-0.0155045
2055.00	-0.0322859
2060.00	-0.0473891
2065.00	-0.0334843
2070.00	-0.0229341
2075.00	-0.0337348
2080.00	-0.0185766
2085.00	0.0029223
2090.00	0.00132066
2095.00	-0.00732261
2100.00	-0.027541
2105.00	-0.0463922
2110.00	-0.0561566
2115.00	-0.0433391
2120.00	-0.0363864
2125.00	-0.0504249
2130.00	-0.0466918
2135.00	-0.0302379
2140.00	-0.0357253
2145.00	-0.0275698
2150.00	-0.00386218
2155.00	0.0102729
2160.00	0.0360886
2165.00	0.0691434
2170.00	0.157162
2175.00	0.267149
2180.00	0.398219
2185.00	0.537132
2190.00	0.643168
2195.00	0.764133
2200.00	0.878894
2205.00	0.964502
2210.00	1.04875
2215.00	1.13636
2220.00	1.20866
2225.00	1.26718
2230.00	1.30611
2235.00	1.36012
2240.00	1.37666
2245.00	1.39743
2250.00	1.45672
2255.00	1.47603
2260.00	1.49931
2265.00	1.5052
2270.00	1.55175
2275.00	1.55763
2280.00	1.5662
2285.00	1.5798
2290.00	1.55669
2295.00	1.56732
2300.00	1.57426
2305.00	1.57462
2310.00	1.56512
2315.00	1.56967
2320.00	1.56525
2325.00	1.53705
2330.00	1.51952
2335.00	1.53517
2340.00	1.51784
2345.00	1.51663
2350.00	1.50115
2355.00	1.49769
2360.00	1.48541
2365.00	1.47894
2370.00	1.46984
2375.00	1.46297
2380.00	1.46136
2385.00	1.47039
2390.00	1.4484
2395.00	1.41421
2400.00	1.39456
2405.00	1.31403
2410.00	1.32535
2415.00	1.31787
2420.00	1.31964
2425.00	1.30945
2430.00	1.27606
2435.00	1.22309
2440.00	1.18524
2445.00	1.12171
2450.00	1.07435
2455.00	1.01668
2460.00	0.952327
2465.00	0.878045
2470.00	0.816428
2475.00	0.737404
2480.00	0.631583
2485.00	0.55664
2490.00	0.497703
2495.00	0.437457
2500.00	0.406805
2505.00	0.351067
2510.00	0.288462
2515.00	0.259616
2520.00	0.238237
2525.00	0.201319
2530.00	0.164165
2535.00	0.134654
2540.00	0.0910725
2545.00	0.0669069
2550.00	0.0386109
2555.00	-0.000604405
2560.00	0.0053484
2565.00	-0.0181012
2570.00	-0.0326588
2575.00	-0.0562359
2580.00	-0.0610876
2585.00	-0.0575977
2590.00	-0.0531473
2595.00	-0.0655097
2600.00	-0.0452099
2605.00	-0.0459265
2610.00	-0.0393698
2615.00	-0.0249575
2620.00	-0.0303182
2625.00	-0.0390711
2630.00	-0.0476035
2635.00	-0.0238566
2640.00	-0.0450404
2645.00	-0.0830923
2650.00	-0.0891867
2655.00	-0.130026
2660.00	-0.126189
2665.00	-0.139758
2670.00	-0.137567
2675.00	-0.137559
2680.00	-0.139517
2685.00	-0.134731
2690.00	-0.126495
2695.00	-0.118429
2700.00	-0.133429
2705.00	-0.116812
2710.00	-0.129355
2715.00	-0.122312
2720.00	-0.0871662
2725.00	-0.102019
2730.00	-0.109494
2735.00	-0.0867601
2740.00	-0.0754653
2745.00	-0.0980353
2750.00	-0.0731735
2755.00	-0.0704391
2760.00	-0.0542293
2765.00	-0.0363669
2770.00	-0.0196361
2775.00	-0.0176724
2780.00	-0.0139411
2785.00	-0.0171299
2790.00	-0.0258923
2795.00	-0.00628063
2800.00	-0.0200561
2805.00	-0.0265617
2810.00	-0.0291432
2815.00	-0.0183724
2820.00	-0.0257011
2825.00	-0.00479914
2830.00	-0.0252699
2835.00	-0.0155411
2840.00	-0.00285696
2845.00	-0.00126185
2850.00	0.00541141
2855.00	-0.00364093
2860.00	-0.00196742
2865.00	0.00674052
2870.00	0.036183
2875.00	0.0260176
2880.00	0.0227612
2885.00	0.040781
2890.00	0.0478329
2895.00	0.0620361
2900.00	0.0499402
2905.00	0.0560762
2910.00	0.0557062
2915.00	0.0861445
2920.00	0.0834224
2925.00	0.082282
2930.00	0.0472107
2935.00	0.0470726
2940.00	0.0436748
2945.00	0.0327602
2950.00	0.0458519
2955.00	0.0399573
2960.00	0.0523292
2965.00	0.052334
2970.00	0.0556118
2975.00	0.0637995
2980.00	0.10063
2985.00	0.0761636
2990.00	0.0796773
2995.00	0.0828396
3000.00	0.0922327
3005.00	0.0928301
3010.00	0.0972959
3015.00	0.11179
3020.00	0.103885
3025.00	0.120339
3030.00	0.127292
3035.00	0.149917
3040.00	0.169625
3045.00	0.176887
3050.00	0.184077
3055.00	0.191857
3060.00	0.187075
3065.00	0.184735
3070.00	0.14793
3075.00	0.129209
3080.00	0.14575
3085.00	0.157363
3090.00	0.143591
3095.00	0.132505
3100.00	0.0989588
3105.00	0.115906
3110.00	0.137705
3115.00	0.140303
3120.00	0.162281
3125.00	0.182717
3130.00	0.17623
3135.00	0.161226
3140.00	0.143139
3145.00	0.141264
3150.00	0.168385
3155.00	0.173151
3160.00	0.191845
3165.00	0.225692
3170.00	0.297401
3175.00	0.388782
3180.00	0.503105
3185.00	0.624328
3190.00	0.749141
3195.00	0.849689
3200.00	0.95393
3205.00	1.04906
3210.00	1.1242
3215.00	1.20295
3220.00	1.27252
3225.00	1.31811
3230.00	1.36831
3235.00	1.43444
3240.00	1.46253
3245.00	1.52316
3250.00	1.57708
3255.00	1.60334
3260.00	1.60145
3265.00	1.62593
3270.00	1.63487
3275.00	1.68089
3280.00	1.69088
3285.00	1.68023
3290.00	1.70993
3295.00	1.70851
3300.00	1.71181
3305.00	1.71871
3310.00	1.73998
3315.00	1.71263
3320.00	1.70767
3325.00	1.71956
3330.00	1.70277
3335.00	1.71188
3340.00	1.74104
3345.00	1.74829
3350.00	1.75809
3355.00	1.73875
3360.00	1.7207
3365.00	1.71558
3370.00	1.68216
3375.00	1.65667
3380.00	1.6501
3385.00	1.65335
3390.00	1.63991
3395.00	1.63763
3400.00	1.62248
3405.00	1.60165
3410.00	1.55672
3415.00	1.54704
3420.00	1.52263
3425.00	1.48559
3430.00	1.45488
3435.00	1.4495
3440.00	1.42502
3445.00	1.38007
3450.00	1.31735
3455.00	1.26025
3460.00	1.18464
3465.00	1.10218
3470.00	1.03714
3475.00	0.953068
3480.00	0.855142
3485.00	0.798435
3490.00	0.735614
3495.00	0.662052
3500.00	0.57948
3505.00	0.545756
3510.00	0.477431
3515.00	0.41463
3520.00	0.369893
3525.00	0.309989
3530.00	0.265896
3535.00	0.236033
3540.00	0.211775
3545.00	0.149351
3550.00	0.128523
3555.00	0.109124
3560.00	0.100176
3565.00	0.0731358
3570.00	0.0658222
3575.00	0.0729888
3580.00	0.0702729
3585.00	0.0789586
3590.00	0.0553497
3595.00	0.0701107
3600.00	0.0526243
3605.00	0.0506354
3610.00	0.0593207
3615.00	0.0494604
3620.00	0.0562991
3625.00	0.0454315
3630.00	0.0585655
3635.00	0.0533636
3640.00	0.0460631
3645.00	0.0643716
3650.00	0.045495
3655.00	0.0154119
3660.00	-0.00642522
3665.00	-0.000545041
3670.00	-0.03519
3675.00	-0.0146486
3680.00	-0.0360985
3685.00	-0.0226681
3690.00	-0.00403357
3695.00	-0.0239261
3700.00	-0.00909409
3705.00	-0.023243
3710.00	-0.0300846
3715.00	-0.0316591
3720.00	-0.0442061
3725.00	-0.0424043
3730.00	-0.0139397
3735.00	-0.0236758
3740.00	-0.0186894
3745.00	-0.0220581
3750.00	-0.0218164
3755.00	-0.0189801
3760.00	-0.00726144
3765.00	-0.0143918
3770.00	-0.0109885
3775.00	-0.00399727
3780.00	0.00622307
3785.00	0.0213137
3790.00	0.0303124
3795.00	0.0416847
3800.00	0.049301
3805.00	0.0253844
3810.00	0.0536172
3815.00	0.0423631
3820.00	0.0256873
3825.00	0.000858551
3830.00	-0.00119143
3835.00	0.00809362
3840.00	0.0151407
3845.00	-0.0164899
3850.00	0.00349093
3855.00	0.00772479
3860.00	0.00498818
3865.00	0.0130006
3870.00	0.0247947
3875.00	0.0196964
3880.00	0.0072514
3885.00	0.00652626
3890.00	-0.00263756
3895.00	-0.00564734
3900.00	0.0139039
3905.00	-0.00974654
3910.00	0.00825051
3915.00	0.015282
3920.00	0.013099
3925.00	0.0294662
3930.00	0.048125
3935.00	0.0439672
3940.00	0.0441534
3945.00	0.0515228
3950.00	0.0581553
3955.00	0.083111
3960.00	0.108845
3965.00	0.126767
3970.00	0.107544
3975.00	0.094825
3980.00	0.127244
3985.00	0.116484
3990.00	0.117929
3995.00	0.115302
4000.00	0.134543
4005.00	0.125017
4010.00	0.117753
4015.00	0.12431
4020.00	0.124973
4025.00	0.133426
4030.00	0.147581
4035.00	0.15181
4040.00	0.152342
4045.00	0.163951
4050.00	0.154757
4055.00	0.167434
4060.00	0.12974
4065.00	0.136407
4070.00	0.128004
4075.00	0.128298
4080.00	0.140347
4085.00	0.147263
4090.00	0.168545
4095.00	0.143834
4100.00	0.143855
4105.00	0.162859
4110.00	0.151156
4115.00	0.143897
4120.00	0.153732
4125.00	0.171748
4130.00	0.200403
4135.00	0.203278
4140.00	0.211102
4145.00	0.188028
4150.00	0.207853
4155.00	0.191651
4160.00	0.243194
4165.00	0.319699
4170.00	0.3879
4175.00	0.488562
4180.00	0.613204
4185.00	0.735856
4190.00	0.852136
4195.00	0.957442
4200.00	1.08299
4205.00	1.18027
4210.00	1.25407
4215.00	1.31722
4220.00	1.38977
4225.00	1.45571
4230.00	1.49739
4235.00	1.51656
4240.00	1.56132
4245.00	1.60553
4250.00	1.63222
4255.00	1.64053
4260.00	1.66962
4265.00	1.67943
4270.00	1.71052
4275.00	1.71231
4280.00	1.72374
4285.00	1.7648
4290.00	1.76575
4295.00	1.7666
4300.00	1.76213
4305.00	1.75221
4310.00	1.75769
4315.00	1.76589
4320.00	1.76673
4325.00	1.78057
4330.00	1.79958
4335.00	1.77479
4340.00	1.79503
4345.00	1.80605
4350.00	1.82644
4355.00	1.83366
4360.00	1.82379
4365.00	1.82015
4370.00	1.81949
4375.00	1.81758
4380.00	1.78772
4385.00	1.74316
4390.00	1.69651
4395.00	1.69316
4400.00	1.65871
4405.00	1.63884
4410.00	1.61834
4415.00	1.61494
4420.00	1.57784
4425.00	1.55689
4430.00	1.52756
4435.00	1.46974
4440.00	1.4177
4445.00	1.34271
4450.00	1.27325
4455.00	1.21598
4460.00	1.16706
4465.00	1.07588
4470.00	1.02264
4475.00	0.922336
4480.00	0.855636
4485.00	0.783821
4490.00	0.709367
4495.00	0.631229
4500.00	0.539299
4505.00	0.467037
4510.00	0.409203
4515.00	0.370902
4520.00	0.339049
4525.00	0.307108
4530.00	0.269851
4535.00	0.261197
4540.00	0.246208
4545.00	0.234026
4550.00	0.264964
4555.00	0.253526
4560.00	0.252398
4565.00	0.26775
4570.00	0.266508
4575.00	0.252952
4580.00	0.234858
4585.00	0.249346
4590.00	0.244052
4595.00	0.196732
4600.00	0.173131
4605.00	0.180042
4610.00	0.194118
4615.00	0.181254
4620.00	0.179496
4625.00	0.158273
4630.00	0.171907
4635.00	0.167156
4640.00	0.133418
4645.00	0.120731
4650.00	0.126335
4655.00	0.12745
4660.00	0.136311
4665.00	0.125953
4670.00	0.137582
4675.00	0.142156
4680.00	0.110918
4685.00	0.109646
4690.00	0.117668
4695.00	0.0849508
4700.00	0.0751463
4705.00	0.0682864
4710.00	0.0745519
4715.00	0.0572761
4720.00	0.0456561
4725.00	0.0548394
4730.00	0.0460819
4735.00	0.0663526
4740.00	0.0525156
4745.00	0.0538111
4750.00	0.0739636
4755.00	0.0731143
4760.00	0.0756235
4765.00	0.0837741
4770.00	0.0760514
4775.00	0.100527
4780.00	0.110115
4785.00	0.105651
4790.00	0.114072
4795.00	0.11445
4800.00	0.108243
4805.00	0.102001
4810.00	0.106205
4815.00	0.107369
4820.00	0.103179
4825.00	0.0961347
4830.00	0.108781
4835.00	0.0907014
4840.00	0.0921066
4845.00	0.0887883
4850.00	0.104134
4855.00	0.131693
4860.00	0.149295
4865.00	0.175612
4870.00	0.189477
4875.00	0.215049
4880.00	0.194854
4885.00	0.200247
4890.00	0.23129
4895.00	0.261847
4900.00	0.251375
4905.00	0.227547
4910.00	0.236873
4915.00	0.260979
4920.00	0.268926
4925.00	0.257747
4930.00	0.265362
4935.00	0.265669
4940.00	0.248268
4945.00	0.212311
4950.00	0.228398
4955.00	0.255971
4960.00	0.233647
4965.00	0.197188
4970.00	0.182707
4975.00	0.16771
4980.00	0.161414
4985.00	0.185865
4990.00	0.162695
4995.00	0.171305
5000.00	0.16334
5005.00	0.192181
5010.00	0.193259
5015.00	0.203395
5020.00	0.187638
5025.00	0.181969
5030.00	0.144785
5035.00	0.121141
5040.00	0.121466
5045.00	0.0942612
5050.00	0.105786
5055.00	0.0919336
5060.00	0.101727
5065.00	0.129527
5070.00	0.130323
5075.00	0.135623
5080.00	0.169199
5085.00	0.1968
5090.00	0.226877
5095.00	0.223176
5100.00	0.238177
5105.00	0.25757
5110.00	0.264548
5115.00	0.261663
5120.00	0.271506
5125.00	0.276436
5130.00	0.286765
5135.00	0.313084
5140.00	0.309273
5145.00	0.311736
5150.00	0.319845
5155.00	0.317977
5160.00	0.333973
5165.00	0.370629
5170.00	0.434391
5175.00	0.517311
5180.00	0.650862
5185.00	0.773677
5190.00	0.89534
5195.00	1.02382
5200.00	1.13357
5205.00	1.21138
5210.00	1.3266
5215.00	1.37071
5220.00	1.45231
5225.00	1.51397
5230.00	1.55767
5235.00	1.55903
5240.00	1.60347
5245.00	1.61924
5250.00	1.64587
5255.00	1.68293
5260.00	1.71695
5265.00	1.72922
5270.00	1.73635
5275.00	1.7421
5280.00	1.75579
5285.00	1.77008
5290.00	1.79145
5295.00	1.80217
5300.00	1.8033
5305.00	1.8004
5310.00	1.82005
5315.00	1.81219
5320.00	1.82346
5325.00	1.84276
5330.00	1.8693
5335.00	1.85456
5340.00	1.84849
5345.00	1.86857
5350.00	1.84539
5355.00	1.84809
5360.00	1.85904
5365.00	1.86693
5370.00	1.85112
5375.00	1.83165
5380.00	1.81281
5385.00	1.78277
5390.00	1.77144
5395.00	1.74161
5400.00	1.72065
5405.00	1.71292
5410.00	1.69548
5415.00	1.66931
5420.00	1.65427
5425.00	1.62241
5430.00	1.55575
5435.00	1.53046
5440.00	1.47628
5445.00	1.40067
5450.00	1.35684
5455.00	1.29187
5460.00	1.2347
5465.00	1.17081
5470.00	1.09563
5475.00	1.03975
5480.00	0.956072
5485.00	0.882725
5490.00	0.809511
5495.00	0.757367
5500.00	0.725495
5505.00	0.673242
5510.00	0.644545
5515.00	0.589911
5520.00	0.563656
5525.00	0.530859
5530.00	0.502652
5535.00	0.460244
5540.00	0.467905
5545.00	0.423734
5550.00	0.405584
5555.00	0.382048
5560.00	0.366758
5565.00	0.358235
5570.00	0.321102
5575.00	0.338095
5580.00	0.3272
5585.00	0.321978
5590.00	0.321206
5595.00	0.328368
5600.00	0.317791
5605.00	0.315474
5610.00	0.306186
5615.00	0.320088
5620.00	0.312958
5625.00	0.29672
5630.00	0.29651
5635.00	0.281263
5640.00	0.29111
5645.00	0.29146
5650.00	0.278682
5655.00	0.281585
5660.00	0.296637
5665.00	0.234893
5670.00	0.245448
5675.00	0.226141
5680.00	0.223168
5685.00	0.217219
5690.00	0.226268
5695.00	0.218045
5700.00	0.218501
5705.00	0.214982
5710.00	0.21378
5715.00	0.200913
5720.00	0.199154
5725.00	0.194297
5730.00	0.198436
5735.00	0.195615
5740.00	0.205516
5745.00	0.199368
5750.00	0.206928
5755.00	0.211769
5760.00	0.208924
5765.00	0.230588
5770.00	0.243538
5775.00	0.237516
5780.00	0.234715
5785.00	0.21779
5790.00	0.22089
5795.00	0.219752
5800.00	0.233131
5805.00	0.215055
5810.00	0.207299
5815.00	0.200972
5820.00	0.190696
5825.00	0.192577
5830.00	0.179866
5835.00	0.137001
5840.00	0.101695
5845.00	0.0895617
5850.00	0.117269
5855.00	0.117327
5860.00	0.118034
5865.00	0.10754
5870.00	0.122974
5875.00	0.121807
5880.00	0.137778
5885.00	0.167866
5890.00	0.137331
5895.00	0.146512
5900.00	0.137099
5905.00	0.134519
5910.00	0.140708
5915.00	0.148897
5920.00	0.142519
5925.00	0.118446
5930.00	0.136718
5935.00	0.155127
5940.00	0.158601
5945.00	0.151252
5950.00	0.130889
5955.00	0.131549
5960.00	0.145237
5965.00	0.188328
5970.00	0.183899
5975.00	0.193661
5980.00	0.212923
5985.00	0.225675
5990.00	0.262031
5995.00	0.268564
6000.00	0.296048
6005.00	0.281501
6010.00	0.29067
6015.00	0.293683
6020.00	0.314727
6025.00	0.295039
6030.00	0.315293
6035.00	0.334831
6040.00	0.330155
6045.00	0.320709
6050.00	0.322028
6055.00	0.354641
6060.00	0.364352
6065.00	0.372437
6070.00	0.353525
6075.00	0.349599
6080.00	0.370944
6085.00	0.356109
6090.00	0.363709
6095.00	0.348943
6100.00	0.365116
6105.00	0.356102
6110.00	0.347335
6115.00	0.330933
6120.00	0.357418
6125.00	0.332807
6130.00	0.342082
6135.00	0.37269
6140.00	0.38256
6145.00	0.39799
6150.00	0.400092
6155.00	0.392164
6160.00	0.398777
6165.00	0.445975
6170.00	0.48649
6175.00	0.592352
6180.00	0.688282
6185.00	0.802772
6190.00	0.920216
6195.00	1.00366
6200.00	1.08923
6205.00	1.17999
6210.00	1.27935
6215.00	1.33408
6220.00	1.38399
6225.00	1.46688
6230.00	1.51137
6235.00	1.56908
6240.00	1.5824
6245.00	1.65265
6250.00	1.68315
6255.00	1.71583
6260.00	1.72691
6265.00	1.74997
6270.00	1.78186
6275.00	1.80009
6280.00	1.80798
6285.00	1.82818
6290.00	1.84374
6295.00	1.87083
6300.00	1.87362
6305.00	1.86041
6310.00	1.85048
6315.00	1.82977
6320.00	1.82618
6325.00	1.81248
6330.00	1.83484
6335.00	1.81372
6340.00	1.79996
6345.00	1.80197
6350.00	1.79462
6355.00	1.79651
6360.00	1.80738
6365.00	1.76544
6370.00	1.77287
6375.00	1.76842
6380.00	1.76901
6385.00	1.74269
6390.00	1.7118
6395.00	1.67614
6400.00	1.64995
6405.00	1.64797
6410.00	1.59448
6415.00	1.55811
6420.00	1.52866
6425.00	1.5231
6430.00	1.4965
6435.00	1.43589
6440.00	1.41604
6445.00	1.37591
6450.00	1.32344
6455.00	1.24347
6460.00	1.19048
6465.00	1.11072
6470.00	1.0625
6475.00	0.972616
6480.00	0.898924
6485.00	0.850278
6490.00	0.799295
6495.00	0.725913
6500.00	0.663142
6505.00	0.60272
6510.00	0.53852
6515.00	0.508237
6520.00	0.459378
6525.00	0.442247
6530.00	0.397368
6535.00	0.372689
6540.00	0.347205
6545.00	0.347839
6550.00	0.334005
6555.00	0.32221
6560.00	0.343021
6565.00	0.331633
6570.00	0.327932
6575.00	0.295793
6580.00	0.258357
6585.00	0.266566
6590.00	0.260206
6595.00	0.261028
6600.00	0.247365
6605.00	0.248817
6610.00	0.243576
6615.00	0.214636
6620.00	0.213468
6625.00	0.202596
6630.00	0.204597
6635.00	0.199195
6640.00	0.208738
6645.00	0.192447
6650.00	0.192843
6655.00	0.187308
6660.00	0.169232
6665.00	0.17195
6670.00	0.183562
6675.00	0.202524
6680.00	0.222209
6685.00	0.227486
6690.00	0.238127
6695.00	0.221516
6700.00	0.201983
6705.00	0.211247
6710.00	0.242499
6715.00	0.248366
6720.00	0.23335
6725.00	0.252571
6730.00	0.243027
6735.00	0.251459
6740.00	0.247919
6745.00	0.266337
6750.00	0.267201
6755.00	0.26667
6760.00	0.259644
6765.00	0.255285
6770.00	0.257254
6775.00	0.28456
6780.00	0.294077
6785.00	0.313118
6790.00	0.325671
6795.00	0.305544
6800.00	0.319509
6805.00	0.333388
6810.00	0.360937
6815.00	0.339901
6820.00	0.345194
6825.00	0.34341
6830.00	0.340495
6835.00	0.328705
6840.00	0.342974
6845.00	0.350578
6850.00	0.319448
6855.00	0.325476
6860.00	0.336794
6865.00	0.333231
6870.00	0.331989
6875.00	0.335453
6880.00	0.337917
6885.00	0.340789
6890.00	0.339445
6895.00	0.317286
6900.00	0.309127
6905.00	0.3319
6910.00	0.30853
6915.00	0.291426
6920.00	0.323826
6925.00	0.326798
6930.00	0.324234
6935.00	0.32782
6940.00	0.33563
6945.00	0.347896
6950.00	0.356317
6955.00	0.341636
6960.00	0.323186
6965.00	0.332768
6970.00	0.349249
6975.00	0.351643
6980.00	0.326299
6985.00	0.338844
6990.00	0.350134
6995.00	0.358986
7000.00	0.344038
7005.00	0.365285
7010.00	0.379823
7015.00	0.380469
7020.00	0.407238
7025.00	0.418891
7030.00	0.396643
7035.00	0.385786
7040.00	0.370777
7045.00	0.368398
7050.00	0.353819
7055.00	0.350517
7060.00	0.331833
7065.00	0.318291
7070.00	0.315269
7075.00	0.309931
7080.00	0.326076
7085.00	0.358285
7090.00	0.317219
7095.00	0.311685
7100.00	0.320454
7105.00	0.34144
7110.00	0.312533
7115.00	0.309432
7120.00	0.291583
7125.00	0.259151
7130.00	0.251568
7135.00	0.255873
7140.00	0.250582
7145.00	0.261532
7150.00	0.256985
7155.00	0.248309
7160.00	0.280437
7165.00	0.327685
7170.00	0.396396
7175.00	0.502101
7180.00	0.620806
7185.00	0.732877
7190.00	0.844872
7195.00	0.969891
7200.00	1.06015
7205.00	1.12763
7210.00	1.20211
7215.00	1.28552
7220.00	1.35534
7225.00	1.41818
7230.00	1.47932
7235.00	1.50947
7240.00	1.54905
7245.00	1.59448
7250.00	1.64912
7255.00	1.678
7260.00	1.7256
7265.00	1.75207
7270.00	1.75364
7275.00	1.74391
7280.00	1.7476
7285.00	1.74961
7290.00	1.76845
7295.00	1.7723
7300.00	1.76398
7305.00	1.75454
7310.00	1.73818
7315.00	1.72607
7320.00	1.71518
7325.00	1.70996
7330.00	1.69674
7335.00	1.7117
7340.00	1.70289
7345.00	1.71854
7350.00	1.68745
7355.00	1.67125
7360.00	1.65733
7365.00	1.64349
7370.00	1.63038
7375.00	1.61006
7380.00	1.61994
7385.00	1.62162
7390.00	1.62052
7395.00	1.62345
7400.00	1.60841
7405.00	1.56935
7410.00	1.53746
7415.00	1.52644
7420.00	1.50147
7425.00	1.45345
7430.00	1.41286
7435.00	1.40448
7440.00	1.36879
7445.00	1.3216
7450.00	1.28961
7455.00	1.22481
7460.00	1.16453
7465.00	1.08801
7470.00	1.02046
7475.00	0.922995
7480.00	0.876525
7485.00	0.813097
7490.00	0.731132
7495.00	0.635104
7500.00	0.539513
7505.00	0.506513
7510.00	0.443422
7515.00	0.382712
7520.00	0.352952
7525.00	0.305217
7530.00	0.292373
7535.00	0.288669
7540.00	0.24278
7545.00	0.204098
7550.00	0.175832
7555.00	0.166105
7560.00	0.131163
7565.00	0.120665
7570.00	0.0941953
7575.00	0.0612063
7580.00	0.0387179
7585.00	0.0394291
7590.00	0.0302485
7595.00	0.0134748
7600.00	-0.00489505
7605.00	0.000177403
7610.00	0.00932557
7615.00	0.0077383
7620.00	0.00434564
7625.00	0.00783932
7630.00	0.00901951
7635.00	-0.00366717
7640.00	-0.00460987
7645.00	-0.0316466
7650.00	-0.0487779
7655.00	-0.0229494
7660.00	-0.0317845
7665.00	-0.0227137
7670.00	-0.00800289
7675.00	0.0216045
7680.00	-0.00412539
7685.00	0.0120001
7690.00	0.0232396
7695.00	0.0477586
7700.00	0.0410186
7705.00	0.0447732
7710.00	0.0586277
7715.00	0.0553838
7720.00	0.0766884
7725.00	0.122051
7730.00	0.131451
7735.00	0.104557
7740.00	0.0764243
7745.00	0.0661631
7750.00	0.0857351
7755.00	0.0837086
7760.00	0.0923602
7765.00	0.0778865
7770.00	0.102833
7775.00	0.112191
7780.00	0.121923
7785.00	0.114968
7790.00	0.130314
7795.00	0.129722
7800.00	0.112822
7805.00	0.105468
7810.00	0.111289
7815.00	0.113909
7820.00	0.112993
7825.00	0.125918
7830.00	0.120528
7835.00	0.129426
7840.00	0.113864
7845.00	0.124083
7850.00	0.137209
7855.00	0.141165
7860.00	0.137524
7865.00	0.155197
7870.00	0.179615
7875.00	0.166891
7880.00	0.160022
7885.00	0.135509
7890.00	0.123922
7895.00	0.104983
7900.00	0.0984128
7905.00	0.116724
7910.00	0.146953
7915.00	0.131603
7920.00	0.119752
7925.00	0.110396
7930.00	0.119652
7935.00	0.0887003
7940.00	0.0772114
7945.00	0.0550867
7950.00	0.027318
7955.00	0.065178
7960.00	0.0534226
7965.00	0.0434974
7970.00	0.0653359
7975.00	0.0646947
7980.00	0.0817947
7985.00	0.0886735
7990.00	0.0699855
7995.00	0.0819735
8000.00	0.098655
8005.00	0.102538
8010.00	0.117163
8015.00	0.111339
8020.00	0.130322
8025.00	0.110743
8030.00	0.121929
8035.00	0.136579
8040.00	0.112445
8045.00	0.130663
8050.00	0.135274
8055.00	0.144661
8060.00	0.155074
8065.00	0.1651
8070.00	0.170195
8075.00	0.157759
8080.00	0.143292
8085.00	0.18134
8090.00	0.172372
8095.00	0.166264
8100.00	0.169279
8105.00	0.164791
8110.00	0.193486
8115.00	0.185268
8120.00	0.212571
8125.00	0.254165
8130.00	0.26083
8135.00	0.253733
8140.00	0.251929
8145.00	0.272566
8150.00	0.261677
8155.00	0.287231
8160.00	0.33249
8165.00	0.369949
8170.00	0.439672
8175.00	0.532538
8180.00	0.610881
8185.00	0.743586
8190.00	0.86433
8195.00	0.981511
8200.00	1.08566
8205.00	1.15976
8210.00	1.23889
8215.00	1.29963
8220.00	1.38703
8225.00	1.44146
8230.00	1.52908
8235.00	1.58437
8240.00	1.61842
8245.00	1.64382
8250.00	1.68044
8255.00	1.71011
8260.00	1.71456
8265.00	1.70875
8270.00	1.70744
8275.00	1.70234
8280.00	1.7403
8285.00	1.74501
8290.00	1.74662
8295.00	1.73564
8300.00	1.75128
8305.00	1.75293
8310.00	1.72494
8315.00	1.72726
8320.00	1.74112
8325.00	1.7261
8330.00	1.7355
8335.00	1.74134
8340.00	1.70731
8345.00	1.71794
8350.00	1.70458
8355.00	1.705
8360.00	1.68247
8365.00	1.67593
8370.00	1.67922
8375.00	1.65991
8380.00	1.65236
8385.00	1.63509
8390.00	1.63788
8395.00	1.63711
8400.00	1.62136
8405.00	1.59279
8410.00	1.56118
8415.00	1.53862
8420.00	1.50719
8425.00	1.48807
8430.00	1.44205
8435.00	1.40391
8440.00	1.33488
8445.00	1.26948
8450.00	1.18771
8455.00	1.14161
8460.00	1.10208
8465.00	1.04294
8470.00	0.974003
8475.00	0.887733
8480.00	0.806816
8485.00	0.713695
8490.00	0.641671
8495.00	0.584051
8500.00	0.552488
8505.00	0.503787
8510.00	0.480906
8515.00	0.415138
8520.00	0.37297
8525.00	0.348767
8530.00	0.315854
8535.00	0.283614
8540.00	0.259836
8545.00	0.258731
8550.00	0.278033
8555.00	0.260705
8560.00	0.242491
8565.00	0.249668
8570.00	0.23714
8575.00	0.20557
8580.00	0.196797
8585.00	0.191521
8590.00	0.174988
8595.00	0.200045
8600.00	0.182005
8605.00	0.171661
8610.00	0.151876
8615.00	0.160912
8620.00	0.15857
8625.00	0.166283
8630.00	0.168641
8635.00	0.153741
8640.00	0.164555
8645.00	0.153992
8650.00	0.169364
8655.00	0.142607
8660.00	0.159772
8665.00	0.179149
8670.00	0.161889
8675.00	0.170579
8680.00	0.173162
8685.00	0.155191
8690.00	0.149493
8695.00	0.165315
8700.00	0.168425
8705.00	0.164676
8710.00	0.167195
8715.00	0.186485
8720.00	0.191406
8725.00	0.19387
8730.00	0.189542
8735.00	0.190229
8740.00	0.205251
8745.00	0.169667
8750.00	0.164485
8755.00	0.176844
8760.00	0.176837
8765.00	0.178139
8770.00	0.180621
8775.00	0.189402
8780.00	0.176354
8785.00	0.175741
8790.00	0.195486
8795.00	0.181175
8800.00	0.155855
8805.00	0.152709
8810.00	0.138748
8815.00	0.147788
8820.00	0.144794
8825.00	0.127696
8830.00	0.147007
8835.00	0.130997
8840.00	0.139502
8845.00	0.143884
8850.00	0.156338
8855.00	0.174749
8860.00	0.186082
8865.00	0.194316
8870.00	0.182741
8875.00	0.162503
8880.00	0.150836
8885.00	0.125277
8890.00	0.116677
8895.00	0.134471
8900.00	0.127571
8905.00	0.123325
8910.00	0.129325
8915.00	0.139962
8920.00	0.14888
8925.00	0.173275
8930.00	0.168387
8935.00	0.162678
8940.00	0.160814
8945.00	0.176813
8950.00	0.179428
8955.00	0.186364
8960.00	0.175584
8965.00	0.160644
8970.00	0.142616
8975.00	0.132937
8980.00	0.141903
8985.00	0.121166
8990.00	0.130655
8995.00	0.126101
9000.00	0.121347
9005.00	0.117723
9010.00	0.0902381
9015.00	0.107403
9020.00	0.0829135
9025.00	0.083788
9030.00	0.0832657
9035.00	0.0873786
9040.00	0.100246
9045.00	0.0699255
9050.00	0.0753724
9055.00	0.054741
9060.00	0.0433746
9065.00	0.059333
9070.00	0.0664939
9075.00	0.0807951
9080.00	0.0845003
9085.00	0.104857
9090.00	0.13169
9095.00	0.130306
9100.00	0.14019
9105.00	0.132063
9110.00	0.135225
9115.00	0.143962
9120.00	0.17605
9125.00	0.176122
9130.00	0.187317
9135.00	0.20263
9140.00	0.200699
9145.00	0.198306
9150.00	0.219722
9155.00	0.244889
9160.00	0.256409
9165.00	0.286418
9170.00	0.32783
9175.00	0.425334
9180.00	0.511123
9185.00	0.624997
9190.00	0.741232
9195.00	0.870069
9200.00	1.00697
9205.00	1.10072
9210.00	1.17004
9215.00	1.23963
9220.00	1.30553
9225.00	1.36681
9230.00	1.39773
9235.00	1.47401
9240.00	1.52368
9245.00	1.56052
9250.00	1.59302
9255.00	1.62228
9260.00	1.6761
9265.00	1.70032
9270.00	1.71164
9275.00	1.69564
9280.00	1.72184
9285.00	1.72839
9290.00	1.71137
9295.00	1.73075
9300.00	1.75082
9305.00	1.74727
9310.00	1.74277
9315.00	1.72431
9320.00	1.72603
9325.00	1.73413
9330.00	1.73421
9335.00	1.72905
9340.00	1.7244
9345.00	1.72612
9350.00	1.72569
9355.00	1.72466
9360.00	1.70998
9365.00	1.74194
9370.00	1.72749
9375.00	1.68765
9380.00	1.70744
9385.00	1.68924
9390.00	1.68465
9395.00	1.64909
9400.00	1.6184
9405.00	1.62482
9410.00	1.59131
9415.00	1.58145
9420.00	1.56996
9425.00	1.50921
9430.00	1.48399
9435.00	1.45475
9440.00	1.4029
9445.00	1.3582
9450.00	1.29308
9455.00	1.24169
9460.00	1.16007
9465.00	1.09513
9470.00	0.99544
9475.00	0.929286
9480.00	0.873676
9485.00	0.81708
9490.00	0.780546
9495.00	0.735882
9500.00	0.673424
9505.00	0.615247
9510.00	0.585803
9515.00	0.546209
9520.00	0.507956
9525.00	0.472873
9530.00	0.45112
9535.00	0.437434
9540.00	0.422497
9545.00	0.430005
9550.00	0.41974
9555.00	0.409192
9560.00	0.407555
9565.00	0.404118
9570.00	0.395787
9575.00	0.369957
9580.00	0.384683
9585.00	0.377641
9590.00	0.379814
9595.00	0.377842
9600.00	0.346604
9605.00	0.361702
9610.00	0.363505
9615.00	0.37102
9620.00	0.367962
9625.00	0.347534
9630.00	0.299032
9635.00	0.310375
9640.00	0.305526
9645.00	0.297233
9650.00	0.298281
9655.00	0.292023
9660.00	0.300793
9665.00	0.301485
9670.00	0.269373
9675.00	0.256839
9680.00	0.256689
9685.00	0.270302
9690.00	0.25833
9695.00	0.250829
9700.00	0.253898
9705.00	0.238329
9710.00	0.238066
9715.00	0.21295
9720.00	0.228973
9725.00	0.235538
9730.00	0.245374
9735.00	0.245715
9740.00	0.23031
9745.00	0.240014
9750.00	0.236309
9755.00	0.25327
9760.00	0.241037
9765.00	0.219552
9770.00	0.196287
9775.00	0.20743
9780.00	0.21353
9785.00	0.217711
9790.00	0.201832
9795.00	0.189505
9800.00	0.20329
9805.00	0.222898
9810.00	0.252985
9815.00	0.255839
9820.00	0.257753
9825.00	0.272569
9830.00	0.287214
9835.00	0.280098
9840.00	0.274348
9845.00	0.271792
9850.00	0.253124
9855.00	0.232395
9860.00	0.234689
9865.00	0.213184
9870.00	0.217399
9875.00	0.228395
9880.00	0.210793
9885.00	0.227032
9890.00	0.210221
9895.00	0.189854
9900.00	0.201639
9905.00	0.191296
9910.00	0.205557
9915.00	0.201369
9920.00	0.213967
9925.00	0.212866
9930.00	0.219077
9935.00	0.183421
9940.00	0.158532
9945.00	0.153809
9950.00	0.151522
9955.00	0.138988
[truncated: 56 more rows]
