# Supplementary material for: Abnormal developmental trajectory and vulnerability to cardiac arrhythmias in tetralogy of Fallot with DiGeorge syndrome
Source: Commun Biol. 2023 Sep 22;6:969. doi: 10.1038/s42003-023-05344-6 (PMC10516936; doi:10.1038/s42003-023-05344-6)
Supplement: Supplementary file 6 — Supplementary Data 3 [file 42003_2023_5344_MOESM6_ESM.zip › Supplementary Data3_CAS Measurement/Batch47/TOF-ND1_A1_4945/1B-wave.csv]

1B : V(t) = D'(t) / BackgroundImage *100
D'(t) = WaveFiltered Value( Pixel-Filter=(5 x 5) Tcnst-Filter=10)
average	1.00
frm num	2048
position	[92][66]
background	238.16
total pixel	25
time	value1
0.00	0
5.00	0.131004
10.00	0.294256
15.00	0.481492
20.00	0.62649
25.00	0.698204
30.00	0.836647
35.00	0.87391
40.00	0.935998
45.00	1.01035
50.00	1.01009
55.00	0.98634
60.00	0.990158
65.00	0.919694
70.00	0.950332
75.00	1.02325
80.00	0.991468
85.00	0.976299
90.00	0.927376
95.00	0.804406
100.00	0.776031
105.00	0.779046
110.00	0.704501
115.00	0.697873
120.00	0.705345
125.00	0.686876
130.00	0.665216
135.00	0.61549
140.00	0.5573
145.00	0.541879
150.00	0.480973
155.00	0.387528
160.00	0.301748
165.00	0.2447
170.00	0.29581
175.00	0.293101
180.00	0.258753
185.00	0.468014
190.00	1.08295
195.00	2.04285
200.00	3.31656
205.00	4.6275
210.00	5.86445
215.00	7.1255
220.00	8.41161
225.00	9.60941
230.00	10.7882
235.00	11.9146
240.00	12.9385
245.00	13.9372
250.00	14.8613
255.00	15.7131
260.00	16.5502
265.00	17.3389
270.00	18.1294
275.00	18.7568
280.00	19.4441
285.00	20.1299
290.00	20.8109
295.00	21.4154
300.00	22.0535
305.00	22.5841
310.00	23.0818
315.00	23.518
320.00	23.9526
325.00	24.3269
330.00	24.7192
335.00	24.9799
340.00	25.2683
345.00	25.511
350.00	25.6623
355.00	25.8371
360.00	25.9692
365.00	26.0948
370.00	26.1995
375.00	26.3138
380.00	26.3932
385.00	26.374
390.00	26.3668
395.00	26.3871
400.00	26.3349
405.00	26.219
410.00	26.1064
415.00	25.9328
420.00	25.7698
425.00	25.5123
430.00	25.3527
435.00	25.1688
440.00	24.9462
445.00	24.776
450.00	24.5289
455.00	24.2627
460.00	24.0333
465.00	23.7277
470.00	23.4913
475.00	23.1778
480.00	22.8755
485.00	22.6051
490.00	22.2945
495.00	22.0335
500.00	21.7045
505.00	21.4471
510.00	21.0877
515.00	20.7005
520.00	20.3687
525.00	20.1155
530.00	19.797
535.00	19.5103
540.00	19.1414
545.00	18.8429
550.00	18.5425
555.00	18.2401
560.00	17.931
565.00	17.6697
570.00	17.4277
575.00	17.1075
580.00	16.8177
585.00	16.5064
590.00	16.2599
595.00	15.9758
600.00	15.6127
605.00	15.2994
610.00	15.0072
615.00	14.7645
620.00	14.5158
625.00	14.2449
630.00	14.0045
635.00	13.7545
640.00	13.4943
645.00	13.1812
650.00	12.9245
655.00	12.717
660.00	12.4867
665.00	12.2474
670.00	11.9397
675.00	11.693
680.00	11.4474
685.00	11.208
690.00	10.9001
695.00	10.6633
700.00	10.4602
705.00	10.3396
710.00	10.1589
715.00	9.9223
720.00	9.70937
725.00	9.56141
730.00	9.43161
735.00	9.30135
740.00	9.16228
745.00	8.99512
750.00	8.83293
755.00	8.59122
760.00	8.44087
765.00	8.22829
770.00	8.08232
775.00	7.85857
780.00	7.7714
785.00	7.73662
790.00	7.6079
795.00	7.45343
800.00	7.31272
805.00	7.22639
810.00	7.11846
815.00	7.03309
820.00	7.01335
825.00	6.91497
830.00	6.80796
835.00	6.65958
840.00	6.46389
845.00	6.2693
850.00	6.11936
855.00	6.05495
860.00	5.96508
865.00	5.86572
870.00	5.77461
875.00	5.54481
880.00	5.40518
885.00	5.27279
890.00	5.13013
895.00	5.03196
900.00	4.86299
905.00	4.79322
910.00	4.7573
915.00	4.59396
920.00	4.48223
925.00	4.36824
930.00	4.19342
935.00	4.07976
940.00	4.05136
945.00	3.9435
950.00	3.83635
955.00	3.73824
960.00	3.61635
965.00	3.50664
970.00	3.43814
975.00	3.30595
980.00	3.1853
985.00	3.09015
990.00	2.92222
995.00	2.80803
1000.00	2.71533
1005.00	2.7394
1010.00	2.68884
1015.00	2.58455
1020.00	2.49237
1025.00	2.41948
1030.00	2.30182
1035.00	2.18081
1040.00	2.07694
1045.00	1.91123
1050.00	1.86959
1055.00	1.8002
1060.00	1.76966
1065.00	1.66659
1070.00	1.49825
1075.00	1.39881
1080.00	1.39665
1085.00	1.32249
1090.00	1.21544
1095.00	1.13588
1100.00	1.13482
1105.00	1.04485
1110.00	1.00419
1115.00	0.975992
1120.00	0.908624
1125.00	0.893341
1130.00	0.804007
1135.00	0.773993
1140.00	0.778891
1145.00	0.729554
1150.00	0.780885
1155.00	0.707835
1160.00	0.655527
1165.00	0.610128
1170.00	0.624695
1175.00	0.572303
1180.00	0.620884
1185.00	0.810727
1190.00	1.37796
1195.00	2.33019
1200.00	3.5886
1205.00	4.84882
1210.00	6.15097
1215.00	7.42704
1220.00	8.69643
1225.00	9.93461
1230.00	11.0843
1235.00	12.1492
1240.00	13.2487
1245.00	14.1962
1250.00	15.1565
1255.00	16.0745
1260.00	16.9209
1265.00	17.7279
1270.00	18.4778
1275.00	19.2417
1280.00	19.8604
1285.00	20.5297
1290.00	21.1758
1295.00	21.685
1300.00	22.2105
1305.00	22.6784
1310.00	23.1919
1315.00	23.6019
1320.00	24.0163
1325.00	24.354
1330.00	24.752
1335.00	25.085
1340.00	25.3982
1345.00	25.6329
1350.00	25.8224
1355.00	26.04
1360.00	26.1434
1365.00	26.2986
1370.00	26.3611
1375.00	26.3803
1380.00	26.4447
1385.00	26.4539
1390.00	26.4034
1395.00	26.316
1400.00	26.2742
1405.00	26.1628
1410.00	25.9566
1415.00	25.8282
1420.00	25.7042
1425.00	25.4936
1430.00	25.346
1435.00	25.1291
1440.00	24.9122
1445.00	24.6396
1450.00	24.4212
1455.00	24.2196
1460.00	23.9021
1465.00	23.6197
1470.00	23.3521
1475.00	23.0727
1480.00	22.7674
1485.00	22.5297
1490.00	22.3224
1495.00	22.1022
1500.00	21.8168
1505.00	21.5346
1510.00	21.2337
1515.00	20.9226
1520.00	20.6056
1525.00	20.2934
1530.00	19.9554
1535.00	19.626
1540.00	19.3228
1545.00	18.9743
1550.00	18.6674
1555.00	18.3139
1560.00	17.974
1565.00	17.6445
1570.00	17.3362
1575.00	17.0268
1580.00	16.7232
1585.00	16.4382
1590.00	16.0725
1595.00	15.7871
1600.00	15.505
1605.00	15.2158
1610.00	14.9253
1615.00	14.6505
1620.00	14.4232
1625.00	14.1398
1630.00	13.8478
1635.00	13.5849
1640.00	13.2896
1645.00	13.0254
1650.00	12.7861
1655.00	12.579
1660.00	12.3204
1665.00	12.086
1670.00	11.828
1675.00	11.6866
1680.00	11.4433
1685.00	11.1808
1690.00	10.9327
1695.00	10.7212
1700.00	10.462
1705.00	10.2656
1710.00	9.97469
1715.00	9.64736
1720.00	9.46529
1725.00	9.28631
1730.00	9.15378
1735.00	8.94549
1740.00	8.76979
1745.00	8.62845
1750.00	8.45758
1755.00	8.34746
1760.00	8.29874
1765.00	8.10205
1770.00	7.85449
1775.00	7.72743
1780.00	7.56436
1785.00	7.31514
1790.00	7.15635
1795.00	7.02688
1800.00	6.8902
1805.00	6.77558
1810.00	6.61196
1815.00	6.49326
1820.00	6.35619
1825.00	6.16733
1830.00	6.01079
1835.00	5.89342
1840.00	5.77099
1845.00	5.60202
1850.00	5.50705
1855.00	5.41486
1860.00	5.32518
1865.00	5.23774
1870.00	5.10026
1875.00	4.91942
1880.00	4.77347
1885.00	4.66058
1890.00	4.61273
1895.00	4.50584
1900.00	4.45163
1905.00	4.33901
1910.00	4.22087
1915.00	4.08766
1920.00	4.03496
1925.00	3.95058
1930.00	3.84104
1935.00	3.74246
1940.00	3.57984
1945.00	3.51745
1950.00	3.44115
1955.00	3.33721
1960.00	3.21847
1965.00	3.11161
1970.00	2.99359
1975.00	2.85883
1980.00	2.69051
1985.00	2.57766
1990.00	2.46265
1995.00	2.44145
2000.00	2.37198
2005.00	2.35984
2010.00	2.23974
2015.00	2.14509
2020.00	2.0935
2025.00	2.05546
2030.00	2.00779
2035.00	1.91954
2040.00	1.87035
2045.00	1.81936
2050.00	1.67941
2055.00	1.62232
2060.00	1.58773
2065.00	1.55157
2070.00	1.48039
2075.00	1.4516
2080.00	1.39209
2085.00	1.34022
2090.00	1.31873
2095.00	1.30778
2100.00	1.3332
2105.00	1.31577
2110.00	1.31016
2115.00	1.30007
2120.00	1.20701
2125.00	1.17533
2130.00	1.11154
2135.00	1.0323
2140.00	1.05335
2145.00	1.01352
2150.00	0.989427
2155.00	0.961025
2160.00	0.898514
2165.00	0.857369
2170.00	0.774991
2175.00	0.731083
2180.00	0.824249
2185.00	1.08613
2190.00	1.68293
2195.00	2.6584
2200.00	3.82017
2205.00	5.07907
2210.00	6.32965
2215.00	7.56937
2220.00	8.84132
2225.00	10.0583
2230.00	11.1737
2235.00	12.2818
2240.00	13.2051
2245.00	14.1284
2250.00	15.0921
2255.00	15.9427
2260.00	16.7686
2265.00	17.5725
2270.00	18.3127
2275.00	19.0175
2280.00	19.7124
2285.00	20.383
2290.00	20.9396
2295.00	21.4372
2300.00	21.9522
2305.00	22.4862
2310.00	22.9921
2315.00	23.4624
2320.00	23.9042
2325.00	24.2985
2330.00	24.6936
2335.00	25.0056
2340.00	25.2964
2345.00	25.5884
2350.00	25.7118
2355.00	25.8564
2360.00	26.0555
2365.00	26.1943
2370.00	26.2386
2375.00	26.3323
2380.00	26.299
2385.00	26.4017
2390.00	26.432
2395.00	26.4122
2400.00	26.3609
2405.00	26.2626
2410.00	26.0935
2415.00	25.9312
2420.00	25.8255
2425.00	25.6884
2430.00	25.481
2435.00	25.2423
2440.00	25.0224
2445.00	24.7455
2450.00	24.5333
2455.00	24.3087
2460.00	24.1385
2465.00	23.809
2470.00	23.5376
2475.00	23.2984
2480.00	22.9588
2485.00	22.6666
2490.00	22.407
2495.00	22.1213
2500.00	21.8138
2505.00	21.4698
2510.00	21.1552
2515.00	20.867
2520.00	20.4817
2525.00	20.15
2530.00	19.8549
2535.00	19.4851
2540.00	19.1557
2545.00	18.8374
2550.00	18.4837
2555.00	18.1906
2560.00	17.8814
2565.00	17.541
2570.00	17.2179
2575.00	16.9137
2580.00	16.5458
2585.00	16.2096
2590.00	15.9038
2595.00	15.6637
2600.00	15.3385
2605.00	15.014
2610.00	14.7521
2615.00	14.555
2620.00	14.2802
2625.00	14.0329
2630.00	13.7381
2635.00	13.493
2640.00	13.2404
2645.00	13.0349
2650.00	12.8315
2655.00	12.6031
2660.00	12.453
2665.00	12.2675
2670.00	12.0166
2675.00	11.8445
2680.00	11.6157
2685.00	11.3762
2690.00	11.2144
2695.00	11.0133
2700.00	10.7585
2705.00	10.5409
2710.00	10.3467
2715.00	10.1501
2720.00	9.94131
2725.00	9.72145
2730.00	9.4883
2735.00	9.34397
2740.00	9.08979
2745.00	8.88958
2750.00	8.64892
2755.00	8.51127
2760.00	8.32189
2765.00	8.10105
2770.00	7.97284
2775.00	7.8289
2780.00	7.71783
2785.00	7.58931
2790.00	7.43837
2795.00	7.2639
2800.00	7.10184
2805.00	6.92407
2810.00	6.71201
2815.00	6.56819
2820.00	6.45554
2825.00	6.30041
2830.00	6.13057
2835.00	6.03985
2840.00	5.90781
2845.00	5.81418
2850.00	5.66944
2855.00	5.46528
2860.00	5.33024
2865.00	5.2003
2870.00	4.99939
2875.00	4.85047
2880.00	4.79539
2885.00	4.66184
2890.00	4.61386
2895.00	4.53205
2900.00	4.33749
2905.00	4.23965
2910.00	4.19694
2915.00	4.03254
2920.00	3.87282
2925.00	3.73747
2930.00	3.65428
2935.00	3.53071
2940.00	3.4766
2945.00	3.41278
2950.00	3.34695
2955.00	3.2138
2960.00	3.17626
2965.00	3.05178
2970.00	2.93135
2975.00	2.82465
2980.00	2.7051
2985.00	2.61262
2990.00	2.45381
2995.00	2.38478
3000.00	2.34449
3005.00	2.30151
3010.00	2.19228
3015.00	2.13597
3020.00	2.06178
3025.00	1.94965
3030.00	1.8689
3035.00	1.80125
3040.00	1.76893
3045.00	1.67433
3050.00	1.61943
3055.00	1.63552
3060.00	1.59793
3065.00	1.46501
3070.00	1.35882
3075.00	1.28676
3080.00	1.25718
3085.00	1.20704
3090.00	1.10313
3095.00	1.02305
3100.00	0.952656
3105.00	0.897699
3110.00	0.866713
3115.00	0.82371
3120.00	0.754775
3125.00	0.682657
3130.00	0.5808
3135.00	0.514322
3140.00	0.513277
3145.00	0.574478
3150.00	0.59093
3155.00	0.652764
3160.00	0.661388
3165.00	0.682585
3170.00	0.666393
3175.00	0.646781
3180.00	0.745018
3185.00	1.03834
3190.00	1.64663
3195.00	2.62238
3200.00	3.85829
3205.00	5.22423
3210.00	6.59297
3215.00	7.89202
3220.00	9.16362
3225.00	10.298
3230.00	11.4382
3235.00	12.5231
3240.00	13.5886
3245.00	14.5609
3250.00	15.604
3255.00	16.4991
3260.00	17.4289
3265.00	18.2306
3270.00	18.9352
3275.00	19.6248
3280.00	20.3547
3285.00	21.0132
3290.00	21.6126
3295.00	22.1369
3300.00	22.7045
3305.00	23.2104
3310.00	23.669
3315.00	24.1153
3320.00	24.5187
3325.00	24.9187
3330.00	25.2468
3335.00	25.4463
3340.00	25.6813
3345.00	25.918
3350.00	26.1042
3355.00	26.2398
3360.00	26.3837
3365.00	26.4595
3370.00	26.5092
3375.00	26.5825
3380.00	26.5847
3385.00	26.5782
3390.00	26.5388
3395.00	26.5033
3400.00	26.4731
3405.00	26.4442
3410.00	26.314
3415.00	26.1734
3420.00	26.0267
3425.00	25.8039
3430.00	25.5463
3435.00	25.3582
3440.00	25.1939
3445.00	24.868
3450.00	24.5864
3455.00	24.3162
3460.00	24.0327
3465.00	23.7608
3470.00	23.4673
3475.00	23.1159
3480.00	22.7996
3485.00	22.5183
3490.00	22.3021
3495.00	22.0185
3500.00	21.6843
3505.00	21.2894
3510.00	20.9123
3515.00	20.4821
3520.00	20.1084
3525.00	19.762
3530.00	19.4149
3535.00	19.0976
3540.00	18.817
3545.00	18.5157
3550.00	18.1875
3555.00	17.8367
3560.00	17.5713
3565.00	17.3845
3570.00	17.0636
3575.00	16.7362
3580.00	16.3877
3585.00	16.1245
3590.00	15.8775
3595.00	15.5864
3600.00	15.3579
3605.00	15.1019
3610.00	14.8044
3615.00	14.5718
3620.00	14.2803
3625.00	14.0145
3630.00	13.7585
3635.00	13.5096
3640.00	13.2991
3645.00	13.1045
3650.00	12.8807
3655.00	12.6961
3660.00	12.4796
3665.00	12.1722
3670.00	11.877
3675.00	11.6349
3680.00	11.3985
3685.00	11.2227
3690.00	10.9436
3695.00	10.6252
3700.00	10.4713
3705.00	10.2455
3710.00	10.0808
3715.00	9.8403
3720.00	9.60199
3725.00	9.39423
3730.00	9.21396
3735.00	8.97278
3740.00	8.75739
3745.00	8.59714
3750.00	8.37733
3755.00	8.21981
3760.00	8.02598
3765.00	7.83306
3770.00	7.66446
3775.00	7.45059
3780.00	7.34208
3785.00	7.21754
3790.00	7.04332
3795.00	6.89156
3800.00	6.73985
3805.00	6.56469
3810.00	6.4272
3815.00	6.30514
3820.00	6.13986
3825.00	6.00622
3830.00	5.96825
3835.00	5.84505
3840.00	5.76945
3845.00	5.57376
3850.00	5.48498
3855.00	5.42355
3860.00	5.28428
3865.00	5.16902
3870.00	5.05185
3875.00	4.91449
3880.00	4.853
3885.00	4.72544
3890.00	4.64255
3895.00	4.51589
3900.00	4.44051
3905.00	4.33573
3910.00	4.17928
3915.00	4.04016
3920.00	3.96533
3925.00	3.83081
3930.00	3.71645
3935.00	3.55811
3940.00	3.50294
3945.00	3.33236
3950.00	3.25105
3955.00	3.12245
3960.00	3.02855
3965.00	2.86006
3970.00	2.77392
3975.00	2.70815
3980.00	2.71614
3985.00	2.62927
3990.00	2.51247
3995.00	2.43589
4000.00	2.33506
4005.00	2.24768
4010.00	2.15223
4015.00	2.02099
4020.00	1.93646
4025.00	1.83687
4030.00	1.75563
4035.00	1.64557
4040.00	1.5482
4045.00	1.44376
4050.00	1.40016
4055.00	1.31893
4060.00	1.3046
4065.00	1.21109
4070.00	1.02616
4075.00	1.00752
4080.00	0.863101
4085.00	0.761675
4090.00	0.767805
4095.00	0.726295
4100.00	0.616715
4105.00	0.591994
4110.00	0.509281
4115.00	0.43148
4120.00	0.376575
4125.00	0.315404
4130.00	0.272107
4135.00	0.164278
4140.00	0.120978
4145.00	0.0702503
4150.00	0.0145185
4155.00	0.0046689
4160.00	0.0310747
4165.00	0.0514808
4170.00	0.0983986
4175.00	0.0415315
4180.00	0.138151
4185.00	0.351074
4190.00	0.927321
4195.00	1.91957
4200.00	3.09644
4205.00	4.4126
4210.00	5.78692
4215.00	7.0826
4220.00	8.39987
4225.00	9.57198
4230.00	10.7075
4235.00	11.8655
4240.00	12.9984
4245.00	13.9945
4250.00	14.9548
4255.00	15.8594
4260.00	16.7407
4265.00	17.5708
4270.00	18.3314
4275.00	19.0377
4280.00	19.7104
4285.00	20.388
4290.00	20.9407
4295.00	21.5121
4300.00	22.1237
4305.00	22.7111
4310.00	23.1743
4315.00	23.6231
4320.00	24.0186
4325.00	24.4283
4330.00	24.6694
4335.00	25.009
4340.00	25.3163
4345.00	25.6012
4350.00	25.8039
4355.00	25.973
4360.00	26.11
4365.00	26.2014
4370.00	26.2987
4375.00	26.43
4380.00	26.4961
4385.00	26.4867
4390.00	26.5085
4395.00	26.4643
4400.00	26.4582
4405.00	26.3367
4410.00	26.2324
4415.00	26.0328
4420.00	25.843
4425.00	25.7041
4430.00	25.4951
4435.00	25.3154
4440.00	25.1269
4445.00	24.8077
4450.00	24.559
4455.00	24.3302
4460.00	24.0621
4465.00	23.757
4470.00	23.4471
4475.00	23.2069
4480.00	22.9638
4485.00	22.6358
4490.00	22.2987
4495.00	21.9785
4500.00	21.6567
4505.00	21.3754
4510.00	21.1677
4515.00	20.8497
4520.00	20.5585
4525.00	20.2074
4530.00	19.8796
4535.00	19.5846
4540.00	19.173
4545.00	18.8832
4550.00	18.4678
4555.00	18.1427
4560.00	17.8233
4565.00	17.5693
4570.00	17.3189
4575.00	16.9525
4580.00	16.6949
4585.00	16.4816
4590.00	16.2174
4595.00	15.8553
4600.00	15.469
4605.00	15.2136
4610.00	14.9906
4615.00	14.7612
4620.00	14.4994
4625.00	14.2722
4630.00	14.0207
4635.00	13.7321
4640.00	13.501
4645.00	13.2292
4650.00	12.9845
4655.00	12.7223
4660.00	12.4746
4665.00	12.2147
4670.00	11.954
4675.00	11.647
4680.00	11.4095
4685.00	11.1284
4690.00	10.8973
4695.00	10.7162
4700.00	10.4407
4705.00	10.2263
4710.00	9.94943
4715.00	9.74723
4720.00	9.56357
4725.00	9.3395
4730.00	9.17142
4735.00	8.93449
4740.00	8.77164
4745.00	8.61164
4750.00	8.39206
4755.00	8.18269
4760.00	8.07486
4765.00	7.93752
4770.00	7.76184
4775.00	7.60876
4780.00	7.42901
4785.00	7.32098
4790.00	7.15992
4795.00	7.01497
4800.00	6.90468
4805.00	6.72815
4810.00	6.51385
4815.00	6.33106
4820.00	6.16486
4825.00	5.9901
4830.00	5.90671
4835.00	5.72081
4840.00	5.59884
4845.00	5.50923
4850.00	5.42186
4855.00	5.29452
4860.00	5.19167
4865.00	5.06384
4870.00	4.93199
4875.00	4.76967
4880.00	4.67395
4885.00	4.55087
4890.00	4.39978
4895.00	4.30746
4900.00	4.19751
4905.00	4.09519
4910.00	3.98127
4915.00	3.8821
4920.00	3.83652
4925.00	3.75687
4930.00	3.62135
4935.00	3.50779
4940.00	3.32329
4945.00	3.1925
4950.00	3.08488
4955.00	2.9645
4960.00	2.88807
4965.00	2.75714
4970.00	2.66785
4975.00	2.55559
4980.00	2.42767
4985.00	2.29072
4990.00	2.25647
4995.00	2.20886
5000.00	2.18952
5005.00	2.115
5010.00	2.03115
5015.00	1.94224
5020.00	1.86391
5025.00	1.77661
5030.00	1.69468
5035.00	1.5924
5040.00	1.55576
5045.00	1.48248
5050.00	1.36615
5055.00	1.31855
5060.00	1.25388
5065.00	1.16712
5070.00	1.13942
5075.00	1.03892
5080.00	0.958538
5085.00	0.904672
5090.00	0.783973
5095.00	0.72573
5100.00	0.651478
5105.00	0.62328
5110.00	0.508886
5115.00	0.417688
5120.00	0.313777
5125.00	0.228653
5130.00	0.178915
5135.00	0.124074
5140.00	0.0999097
5145.00	0.0697642
5150.00	0.0224787
5155.00	0.0353468
5160.00	0.0200553
5165.00	-0.0222593
5170.00	-0.00323793
5175.00	0.00380404
5180.00	0.105876
5185.00	0.269961
5190.00	0.780419
5195.00	1.79912
5200.00	3.05018
5205.00	4.40791
5210.00	5.7827
5215.00	7.11407
5220.00	8.29047
5225.00	9.4836
5230.00	10.5876
5235.00	11.6972
5240.00	12.6974
5245.00	13.6951
5250.00	14.645
5255.00	15.5453
5260.00	16.3959
5265.00	17.1967
5270.00	18.0114
5275.00	18.827
5280.00	19.5644
5285.00	20.2818
5290.00	20.9224
5295.00	21.5393
5300.00	22.1465
5305.00	22.7367
5310.00	23.241
5315.00	23.7117
5320.00	24.0681
5325.00	24.4627
5330.00	24.7457
5335.00	25.0357
5340.00	25.3101
5345.00	25.5789
5350.00	25.7687
5355.00	25.9681
5360.00	26.1224
5365.00	26.268
5370.00	26.3721
5375.00	26.439
5380.00	26.4118
5385.00	26.3386
5390.00	26.303
5395.00	26.0946
5400.00	25.9944
5405.00	25.9143
5410.00	25.8287
5415.00	25.7047
5420.00	25.578
5425.00	25.4404
5430.00	25.2309
5435.00	24.9803
5440.00	24.7983
5445.00	24.6127
5450.00	24.3668
5455.00	24.1185
5460.00	23.9019
5465.00	23.5708
5470.00	23.2258
5475.00	22.9136
5480.00	22.6109
5485.00	22.3602
5490.00	22.0875
5495.00	21.7716
5500.00	21.5343
5505.00	21.2586
5510.00	20.9685
5515.00	20.6453
5520.00	20.3879
5525.00	20.1194
5530.00	19.8055
5535.00	19.5448
5540.00	19.2816
5545.00	19.0464
5550.00	18.7239
5555.00	18.3681
5560.00	18.0631
5565.00	17.7364
5570.00	17.4761
5575.00	17.1493
5580.00	16.8419
5585.00	16.4795
5590.00	16.1987
5595.00	15.9527
5600.00	15.6691
5605.00	15.4324
5610.00	15.1807
5615.00	14.9643
5620.00	14.6536
5625.00	14.3539
5630.00	14.0589
5635.00	13.8203
5640.00	13.5972
5645.00	13.3157
5650.00	13.091
5655.00	12.8366
5660.00	12.554
5665.00	12.3096
5670.00	12.0545
5675.00	11.8232
5680.00	11.6083
5685.00	11.4182
5690.00	11.1582
5695.00	10.8956
5700.00	10.676
5705.00	10.4986
5710.00	10.2935
5715.00	10.0368
5720.00	9.8191
5725.00	9.62658
5730.00	9.41636
5735.00	9.20868
5740.00	9.06208
5745.00	8.91503
5750.00	8.74237
5755.00	8.51476
5760.00	8.27799
5765.00	8.10018
5770.00	7.91831
5775.00	7.7244
5780.00	7.5885
5785.00	7.43261
5790.00	7.27383
5795.00	7.02512
5800.00	6.84998
5805.00	6.64701
5810.00	6.42403
5815.00	6.27877
5820.00	6.1346
5825.00	5.97966
5830.00	5.84021
5835.00	5.70966
5840.00	5.6308
5845.00	5.53967
5850.00	5.44254
5855.00	5.23252
5860.00	5.07037
5865.00	4.86901
5870.00	4.68442
5875.00	4.56869
5880.00	4.42253
5885.00	4.34474
5890.00	4.19075
5895.00	4.12606
5900.00	4.02417
5905.00	3.93247
5910.00	3.79787
5915.00	3.64482
5920.00	3.54067
5925.00	3.43685
5930.00	3.36357
5935.00	3.3077
5940.00	3.2255
5945.00	3.14817
5950.00	3.08024
5955.00	2.94521
5960.00	2.79849
5965.00	2.67484
5970.00	2.57027
5975.00	2.50639
5980.00	2.49257
5985.00	2.42638
5990.00	2.37017
5995.00	2.28767
6000.00	2.19663
6005.00	2.12812
6010.00	1.98753
6015.00	1.92482
6020.00	1.84319
6025.00	1.6891
6030.00	1.63272
6035.00	1.55343
6040.00	1.45351
6045.00	1.43076
6050.00	1.33136
6055.00	1.25365
6060.00	1.135
6065.00	1.09708
6070.00	1.00081
6075.00	0.941035
6080.00	0.868766
6085.00	0.74326
6090.00	0.673972
6095.00	0.636807
6100.00	0.690694
6105.00	0.582995
6110.00	0.50958
6115.00	0.448545
6120.00	0.420486
6125.00	0.338128
6130.00	0.317751
6135.00	0.227192
6140.00	0.209512
6145.00	0.19024
6150.00	0.112432
6155.00	0.154934
6160.00	0.134402
6165.00	0.0672165
6170.00	0.0185063
6175.00	-0.00349885
6180.00	0.0438783
6185.00	0.256152
6190.00	0.773029
6195.00	1.70009
6200.00	2.91907
6205.00	4.22273
6210.00	5.53206
6215.00	6.84651
6220.00	8.04966
6225.00	9.18457
6230.00	10.3068
6235.00	11.4293
6240.00	12.3639
6245.00	13.3395
6250.00	14.2712
6255.00	15.2475
6260.00	16.1178
6265.00	16.9531
6270.00	17.6831
6275.00	18.4072
6280.00	19.1312
6285.00	19.7575
6290.00	20.3867
6295.00	20.9749
6300.00	21.5311
6305.00	22.0686
6310.00	22.591
6315.00	23.0024
6320.00	23.376
6325.00	23.7021
6330.00	24.0763
6335.00	24.408
6340.00	24.6612
6345.00	24.9159
6350.00	25.1754
6355.00	25.3183
6360.00	25.4687
6365.00	25.604
6370.00	25.7628
6375.00	25.7898
6380.00	25.9115
6385.00	25.9674
6390.00	25.9538
6395.00	25.8643
6400.00	25.8459
6405.00	25.8243
6410.00	25.7309
6415.00	25.6066
6420.00	25.4309
6425.00	25.2257
6430.00	24.9789
6435.00	24.8055
6440.00	24.6041
6445.00	24.3372
6450.00	24.0516
6455.00	23.8231
6460.00	23.5822
6465.00	23.2613
6470.00	22.9725
6475.00	22.6016
6480.00	22.2696
6485.00	21.959
6490.00	21.6307
6495.00	21.2833
6500.00	20.9621
6505.00	20.6546
6510.00	20.3325
6515.00	20.0829
6520.00	19.7945
6525.00	19.4862
6530.00	19.155
6535.00	18.8653
6540.00	18.6012
6545.00	18.2745
6550.00	17.925
6555.00	17.6072
6560.00	17.3379
6565.00	16.9897
6570.00	16.6545
6575.00	16.3848
6580.00	16.0261
6585.00	15.7739
6590.00	15.5015
6595.00	15.2715
6600.00	14.9889
6605.00	14.6925
6610.00	14.446
6615.00	14.1838
6620.00	13.9226
6625.00	13.6304
6630.00	13.4112
6635.00	13.1685
6640.00	12.8946
6645.00	12.6582
6650.00	12.3615
6655.00	12.1751
6660.00	11.8931
6665.00	11.604
6670.00	11.4093
6675.00	11.219
6680.00	10.9688
6685.00	10.7738
6690.00	10.595
6695.00	10.3686
6700.00	10.1211
6705.00	9.92692
6710.00	9.77736
6715.00	9.61084
6720.00	9.44586
6725.00	9.33097
6730.00	9.1755
6735.00	8.93145
6740.00	8.71852
6745.00	8.62429
6750.00	8.39169
6755.00	8.20923
6760.00	8.045
6765.00	7.8972
6770.00	7.73731
6775.00	7.54134
6780.00	7.40192
6785.00	7.31003
6790.00	7.17863
6795.00	7.03349
6800.00	6.88943
6805.00	6.69091
6810.00	6.52232
6815.00	6.32693
6820.00	6.16787
6825.00	6.01295
6830.00	5.85002
6835.00	5.75376
6840.00	5.59491
6845.00	5.45531
6850.00	5.3599
6855.00	5.24043
6860.00	5.13795
6865.00	4.99366
6870.00	4.93601
6875.00	4.87741
6880.00	4.79276
6885.00	4.7149
6890.00	4.57764
6895.00	4.5196
6900.00	4.39012
6905.00	4.35755
6910.00	4.30977
6915.00	4.21974
6920.00	4.13536
6925.00	4.02246
6930.00	3.8923
6935.00	3.68278
6940.00	3.56979
6945.00	3.43115
6950.00	3.34837
6955.00	3.31249
6960.00	3.17943
6965.00	3.06975
6970.00	2.95256
6975.00	2.81014
6980.00	2.71556
6985.00	2.64051
6990.00	2.53098
6995.00	2.43911
7000.00	2.31949
7005.00	2.24542
7010.00	2.21906
7015.00	2.0677
7020.00	1.94826
7025.00	1.87772
7030.00	1.79072
7035.00	1.67043
7040.00	1.62936
7045.00	1.52856
7050.00	1.49496
7055.00	1.41432
7060.00	1.35015
7065.00	1.2672
7070.00	1.20094
7075.00	1.0355
7080.00	0.945387
7085.00	0.857566
7090.00	0.793644
7095.00	0.700843
7100.00	0.622361
7105.00	0.526534
7110.00	0.483958
7115.00	0.470833
7120.00	0.380081
7125.00	0.362228
7130.00	0.275618
7135.00	0.177516
7140.00	0.106019
7145.00	0.0886987
7150.00	0.0479175
7155.00	0.0481644
7160.00	-0.0490269
7165.00	-0.116345
7170.00	-0.183649
7175.00	-0.208952
7180.00	-0.156145
7185.00	0.0677325
7190.00	0.60849
7195.00	1.57048
7200.00	2.79906
7205.00	4.1248
7210.00	5.42881
7215.00	6.69984
7220.00	7.95461
7225.00	9.17292
7230.00	10.3064
7235.00	11.3533
7240.00	12.4568
7245.00	13.4718
7250.00	14.4945
7255.00	15.3896
7260.00	16.2877
7265.00	17.0876
7270.00	17.8612
7275.00	18.6313
7280.00	19.3597
7285.00	20.0002
7290.00	20.6337
7295.00	21.2609
7300.00	21.8355
7305.00	22.3796
7310.00	22.8877
7315.00	23.3282
7320.00	23.7263
7325.00	24.0611
7330.00	24.4615
7335.00	24.8941
7340.00	25.1457
7345.00	25.3637
7350.00	25.6255
7355.00	25.8375
7360.00	25.9562
7365.00	26.0596
7370.00	26.1392
7375.00	26.2058
7380.00	26.2574
7385.00	26.1846
7390.00	26.1005
7395.00	26.0048
7400.00	25.9186
7405.00	25.8343
7410.00	25.666
7415.00	25.4609
7420.00	25.2544
7425.00	25.1643
7430.00	24.9757
7435.00	24.811
7440.00	24.6225
7445.00	24.3957
7450.00	24.1664
7455.00	23.8458
7460.00	23.5355
7465.00	23.2579
7470.00	23.0701
7475.00	22.7987
7480.00	22.5309
7485.00	22.2564
7490.00	21.9555
7495.00	21.6612
7500.00	21.3476
7505.00	21.0956
7510.00	20.7529
7515.00	20.4579
7520.00	20.0783
7525.00	19.7399
7530.00	19.4001
7535.00	19.106
7540.00	18.7289
7545.00	18.4213
7550.00	18.0958
7555.00	17.7659
7560.00	17.4841
7565.00	17.2288
7570.00	16.9554
7575.00	16.7059
7580.00	16.4949
7585.00	16.231
7590.00	15.8289
7595.00	15.5074
7600.00	15.2415
7605.00	15.0139
7610.00	14.6882
7615.00	14.4522
7620.00	14.2162
7625.00	13.9485
7630.00	13.6755
7635.00	13.3627
7640.00	13.0896
7645.00	12.8707
7650.00	12.5846
7655.00	12.2869
7660.00	12.0122
7665.00	11.8103
7670.00	11.558
7675.00	11.3075
7680.00	11.1257
7685.00	10.8378
7690.00	10.6324
7695.00	10.4341
7700.00	10.3178
7705.00	10.1476
7710.00	9.98441
7715.00	9.79215
7720.00	9.56201
7725.00	9.35321
7730.00	9.14513
7735.00	9.02672
7740.00	8.80594
7745.00	8.56357
7750.00	8.35048
7755.00	8.13182
7760.00	7.98878
7765.00	7.8466
7770.00	7.60276
7775.00	7.48407
7780.00	7.27815
7785.00	7.11466
7790.00	6.98768
7795.00	6.80957
7800.00	6.60728
7805.00	6.46385
7810.00	6.27262
7815.00	6.10052
7820.00	5.92211
7825.00	5.74474
7830.00	5.5868
7835.00	5.4564
7840.00	5.30377
7845.00	5.10762
7850.00	4.9798
7855.00	4.84628
7860.00	4.7026
7865.00	4.64551
7870.00	4.51351
7875.00	4.4686
7880.00	4.25184
7885.00	4.07019
7890.00	3.93022
7895.00	3.8328
7900.00	3.69641
7905.00	3.50984
7910.00	3.4343
7915.00	3.34448
7920.00	3.21662
7925.00	3.16872
7930.00	3.12058
7935.00	3.06885
7940.00	2.94335
7945.00	2.78338
7950.00	2.68643
7955.00	2.5975
7960.00	2.51242
7965.00	2.45937
7970.00	2.39482
7975.00	2.31154
7980.00	2.21643
7985.00	2.14426
7990.00	2.03901
7995.00	2.0081
8000.00	1.96517
8005.00	1.94836
8010.00	1.85766
8015.00	1.77938
8020.00	1.69718
8025.00	1.598
8030.00	1.57256
8035.00	1.45898
8040.00	1.39202
8045.00	1.32839
8050.00	1.28289
8055.00	1.14285
8060.00	1.02352
8065.00	0.926208
8070.00	0.863819
8075.00	0.772399
8080.00	0.708595
8085.00	0.607504
8090.00	0.692874
8095.00	0.621907
8100.00	0.625218
8105.00	0.483758
8110.00	0.421946
8115.00	0.416701
8120.00	0.361595
8125.00	0.390937
8130.00	0.348485
8135.00	0.327072
8140.00	0.356508
8145.00	0.344371
8150.00	0.224277
8155.00	0.275749
8160.00	0.172595
8165.00	0.0915128
8170.00	0.0588479
8175.00	0.0294495
8180.00	0.100405
8185.00	0.256639
8190.00	0.753313
8195.00	1.6538
8200.00	2.869
8205.00	4.17599
8210.00	5.44297
8215.00	6.75457
8220.00	8.01395
8225.00	9.32374
8230.00	10.4135
8235.00	11.5724
8240.00	12.5448
8245.00	13.556
8250.00	14.5031
8255.00	15.3689
8260.00	16.2371
8265.00	16.995
8270.00	17.6871
8275.00	18.3958
8280.00	19.1007
8285.00	19.7704
8290.00	20.4454
8295.00	21.036
8300.00	21.618
8305.00	22.1972
8310.00	22.6631
8315.00	23.0891
8320.00	23.5363
8325.00	23.9438
8330.00	24.2787
8335.00	24.57
8340.00	24.8524
8345.00	25.093
8350.00	25.2928
8355.00	25.3702
8360.00	25.4684
8365.00	25.634
8370.00	25.7159
8375.00	25.7543
8380.00	25.7435
8385.00	25.6616
8390.00	25.6047
8395.00	25.5736
8400.00	25.4667
8405.00	25.3587
8410.00	25.2347
8415.00	25.0878
8420.00	24.9539
8425.00	24.7947
8430.00	24.5642
8435.00	24.266
8440.00	23.9757
8445.00	23.7884
8450.00	23.5359
8455.00	23.2482
8460.00	22.9589
8465.00	22.6751
8470.00	22.3878
8475.00	22.0889
8480.00	21.8048
8485.00	21.4936
8490.00	21.1716
8495.00	20.8499
8500.00	20.5351
8505.00	20.2602
8510.00	19.9927
8515.00	19.6394
8520.00	19.3264
8525.00	18.9726
8530.00	18.6104
8535.00	18.2862
8540.00	17.9624
8545.00	17.6526
8550.00	17.3754
8555.00	17.1276
8560.00	16.8458
8565.00	16.5754
8570.00	16.2548
8575.00	15.9477
8580.00	15.6294
8585.00	15.4
8590.00	15.16
8595.00	14.9994
8600.00	14.7289
8605.00	14.4921
8610.00	14.2673
8615.00	14.023
8620.00	13.7208
8625.00	13.4639
8630.00	13.2495
8635.00	13.0415
8640.00	12.7585
8645.00	12.4618
8650.00	12.267
8655.00	11.9876
8660.00	11.7294
8665.00	11.5255
8670.00	11.2732
8675.00	11.0932
8680.00	10.8841
8685.00	10.659
8690.00	10.4681
8695.00	10.2241
8700.00	10.0297
8705.00	9.7775
8710.00	9.62105
8715.00	9.43321
8720.00	9.2776
8725.00	9.06196
8730.00	8.89812
8735.00	8.68013
8740.00	8.4705
8745.00	8.24488
8750.00	8.109
8755.00	7.97832
8760.00	7.83551
8765.00	7.66667
8770.00	7.48616
8775.00	7.39593
8780.00	7.24417
8785.00	7.03874
8790.00	6.86728
8795.00	6.72304
8800.00	6.58483
8805.00	6.50915
8810.00	6.31171
8815.00	6.18272
8820.00	6.02297
8825.00	5.87415
8830.00	5.73013
8835.00	5.63411
8840.00	5.50234
8845.00	5.39383
8850.00	5.24746
8855.00	5.08885
8860.00	4.94107
8865.00	4.76104
8870.00	4.60237
8875.00	4.49147
8880.00	4.36312
8885.00	4.31478
8890.00	4.20914
8895.00	4.09558
8900.00	3.9917
8905.00	3.80247
8910.00	3.65736
8915.00	3.52172
8920.00	3.45171
8925.00	3.35847
8930.00	3.28631
8935.00	3.12564
8940.00	3.0163
8945.00	2.89774
8950.00	2.77424
8955.00	2.64965
8960.00	2.50058
8965.00	2.43527
8970.00	2.32275
8975.00	2.21476
8980.00	2.06718
8985.00	1.99651
8990.00	1.93626
8995.00	1.93074
9000.00	1.85356
9005.00	1.77737
9010.00	1.74911
9015.00	1.61787
9020.00	1.57365
9025.00	1.57416
9030.00	1.50072
9035.00	1.39096
9040.00	1.23507
9045.00	1.16363
9050.00	1.15476
9055.00	1.10982
9060.00	1.01899
9065.00	0.886862
9070.00	0.789778
9075.00	0.700723
9080.00	0.697832
9085.00	0.654922
9090.00	0.654932
9095.00	0.604555
9100.00	0.50547
9105.00	0.387741
9110.00	0.347287
9115.00	0.30752
9120.00	0.26837
9125.00	0.197865
9130.00	0.183117
9135.00	0.131215
9140.00	0.0945795
9145.00	0.0515306
9150.00	0.0497367
9155.00	0.00949258
9160.00	0.0656478
9165.00	0.10779
9170.00	0.186027
9175.00	0.207733
9180.00	0.291091
9185.00	0.500477
9190.00	1.0685
9195.00	1.98617
9200.00	3.13455
9205.00	4.47209
9210.00	5.81023
9215.00	7.1103
9220.00	8.34754
9225.00	9.47449
9230.00	10.5492
9235.00	11.6441
9240.00	12.7135
9245.00	13.6575
9250.00	14.6515
9255.00	15.5343
9260.00	16.381
9265.00	17.1496
9270.00	17.9658
9275.00	18.6549
9280.00	19.3793
9285.00	20.1051
9290.00	20.7634
9295.00	21.3474
9300.00	21.8647
9305.00	22.3201
9310.00	22.8056
9315.00	23.3047
9320.00	23.7707
9325.00	24.1531
9330.00	24.5057
9335.00	24.8465
9340.00	25.0844
9345.00	25.3304
9350.00	25.5669
9355.00	25.7378
9360.00	25.8731
9365.00	25.9899
9370.00	26.1269
9375.00	26.1695
9380.00	26.1576
9385.00	26.1787
9390.00	26.2347
9395.00	26.1691
9400.00	26.0783
9405.00	25.9142
9410.00	25.7883
9415.00	25.6096
9420.00	25.3949
9425.00	25.1866
9430.00	24.9438
9435.00	24.7016
9440.00	24.4418
9445.00	24.1558
9450.00	23.9018
9455.00	23.6144
9460.00	23.2785
9465.00	23.0249
9470.00	22.7026
9475.00	22.3587
9480.00	22.0342
9485.00	21.7387
9490.00	21.4325
9495.00	21.12
9500.00	20.8185
9505.00	20.4448
9510.00	20.1705
9515.00	19.8649
9520.00	19.5395
9525.00	19.2147
9530.00	18.8989
9535.00	18.5626
9540.00	18.1591
9545.00	17.838
9550.00	17.4818
9555.00	17.2519
9560.00	16.8972
9565.00	16.6049
9570.00	16.3082
9575.00	16.0294
9580.00	15.6861
9585.00	15.4124
9590.00	15.1561
9595.00	14.89
9600.00	14.7094
9605.00	14.4897
9610.00	14.2248
9615.00	13.9998
9620.00	13.747
9625.00	13.4102
9630.00	13.129
9635.00	12.8574
9640.00	12.66
9645.00	12.4387
9650.00	12.0917
9655.00	11.8399
9660.00	11.6166
9665.00	11.3367
9670.00	11.0193
9675.00	10.8142
9680.00	10.6263
9685.00	10.4152
9690.00	10.1177
9695.00	9.93565
9700.00	9.70292
9705.00	9.45483
9710.00	9.22484
9715.00	9.02456
9720.00	8.8443
9725.00	8.68544
9730.00	8.51726
9735.00	8.38102
9740.00	8.2013
9745.00	8.05131
9750.00	7.83234
9755.00	7.65878
9760.00	7.47066
9765.00	7.30472
9770.00	7.14361
9775.00	6.92975
9780.00	6.69865
9785.00	6.53937
9790.00	6.42289
9795.00	6.27438
9800.00	6.07523
9805.00	5.90439
9810.00	5.68177
9815.00	5.50492
9820.00	5.34744
9825.00	5.20403
9830.00	5.09176
9835.00	4.9672
9840.00	4.90212
9845.00	4.72934
9850.00	4.57216
9855.00	4.39543
9860.00	4.28004
9865.00	4.16947
9870.00	4.06156
9875.00	3.89894
9880.00	3.82144
9885.00	3.64252
9890.00	3.4647
9895.00	3.39031
9900.00	3.26458
9905.00	3.1783
9910.00	3.04018
9915.00	2.89572
9920.00	2.78418
9925.00	2.67036
9930.00	2.55112
9935.00	2.44549
9940.00	2.42264
9945.00	2.34833
9950.00	2.27137
9955.00	2.18532
[truncated: 56 more rows]
