# Supplementary material for: Abnormal developmental trajectory and vulnerability to cardiac arrhythmias in tetralogy of Fallot with DiGeorge syndrome
Source: Commun Biol. 2023 Sep 22;6:969. doi: 10.1038/s42003-023-05344-6 (PMC10516936; doi:10.1038/s42003-023-05344-6)
Supplement: Supplementary file 6 — Supplementary Data 3 [file 42003_2023_5344_MOESM6_ESM.zip › Supplementary Data3_CAS Measurement/Batch47/TOF-ND1_A2_4990/1A-wave.csv]

1A : V(t) = D'(t) / BackgroundImage *100
D'(t) = WaveFiltered Value( Pixel-Filter=(5 x 5) Tcnst-Filter=10)
average	1.00
frm num	2048
position	[45][65]
background	535.40
total pixel	25
time	value1
0.00	0
5.00	-0.13672
10.00	-0.320284
15.00	-0.457101
20.00	-0.57426
25.00	-0.695392
30.00	-0.803664
35.00	-0.889902
40.00	-0.989929
45.00	-1.08817
50.00	-1.18556
55.00	-1.27096
60.00	-1.35529
65.00	-1.42223
70.00	-1.48098
75.00	-1.5473
80.00	-1.55917
85.00	-1.62888
90.00	-1.66622
95.00	-1.73643
100.00	-1.74882
105.00	-1.73904
110.00	-1.77881
115.00	-1.78621
120.00	-1.82052
125.00	-1.87604
130.00	-1.9193
135.00	-1.97615
140.00	-2.01537
145.00	-2.00658
150.00	-2.03529
155.00	-2.06486
160.00	-2.05187
165.00	-2.06633
170.00	-2.06067
175.00	-2.09144
180.00	-2.07803
185.00	-2.06597
190.00	-2.06931
195.00	-2.08128
200.00	-2.10924
205.00	-2.10078
210.00	-2.12455
215.00	-2.13996
220.00	-2.14486
225.00	-2.18888
230.00	-2.2113
235.00	-2.18442
240.00	-2.17143
245.00	-2.15152
250.00	-2.16723
255.00	-2.16343
260.00	-2.16599
265.00	-2.19369
270.00	-2.18725
275.00	-2.18743
280.00	-2.1719
285.00	-2.16091
290.00	-2.16297
295.00	-2.14765
300.00	-2.19213
305.00	-2.17986
310.00	-2.17854
315.00	-2.19154
320.00	-2.23238
325.00	-2.23551
330.00	-2.22563
335.00	-2.25634
340.00	-2.28173
345.00	-2.25229
350.00	-2.25119
355.00	-2.24124
360.00	-2.27711
365.00	-2.27129
370.00	-2.29145
375.00	-2.2969
380.00	-2.29806
385.00	-2.30658
390.00	-2.27615
395.00	-2.25399
400.00	-2.24151
405.00	-2.23029
410.00	-2.26949
415.00	-2.31075
420.00	-2.29036
425.00	-2.27873
430.00	-2.28321
435.00	-2.27379
440.00	-2.26457
445.00	-2.26373
450.00	-2.26299
455.00	-2.25335
460.00	-2.23421
465.00	-2.23791
470.00	-2.20986
475.00	-2.2541
480.00	-2.24909
485.00	-2.2371
490.00	-2.24201
495.00	-2.27406
500.00	-2.26481
505.00	-2.2535
510.00	-2.23285
515.00	-2.13882
520.00	-1.99516
525.00	-1.83225
530.00	-1.65351
535.00	-1.45081
540.00	-1.33561
545.00	-1.20653
550.00	-1.08139
555.00	-0.99791
560.00	-0.901107
565.00	-0.784848
570.00	-0.719811
575.00	-0.653807
580.00	-0.612333
585.00	-0.55633
590.00	-0.505927
595.00	-0.481483
600.00	-0.39822
605.00	-0.398742
610.00	-0.376051
615.00	-0.321263
620.00	-0.29586
625.00	-0.273745
630.00	-0.244877
635.00	-0.220389
640.00	-0.234958
645.00	-0.215945
650.00	-0.225729
655.00	-0.258442
660.00	-0.24754
665.00	-0.275083
670.00	-0.250563
675.00	-0.241943
680.00	-0.274529
685.00	-0.297132
690.00	-0.329429
695.00	-0.362978
700.00	-0.389437
705.00	-0.387849
710.00	-0.440958
715.00	-0.476802
720.00	-0.510556
725.00	-0.564095
730.00	-0.598086
735.00	-0.645113
740.00	-0.655312
745.00	-0.701847
750.00	-0.747463
755.00	-0.801219
760.00	-0.849599
765.00	-0.912566
770.00	-0.996132
775.00	-1.07358
780.00	-1.14777
785.00	-1.25787
790.00	-1.37489
795.00	-1.44884
800.00	-1.53182
805.00	-1.65581
810.00	-1.69867
815.00	-1.7746
820.00	-1.85714
825.00	-1.93665
830.00	-1.95292
835.00	-1.98026
840.00	-2.0116
845.00	-2.04727
850.00	-2.08909
855.00	-2.09684
860.00	-2.12473
865.00	-2.17375
870.00	-2.17976
875.00	-2.21879
880.00	-2.27782
885.00	-2.29285
890.00	-2.29367
895.00	-2.3228
900.00	-2.33632
905.00	-2.32308
910.00	-2.34479
915.00	-2.33967
920.00	-2.33432
925.00	-2.35266
930.00	-2.34153
935.00	-2.34794
940.00	-2.34923
945.00	-2.33022
950.00	-2.33329
955.00	-2.34949
960.00	-2.32224
965.00	-2.32983
970.00	-2.3292
975.00	-2.34656
980.00	-2.35695
985.00	-2.3439
990.00	-2.35232
995.00	-2.36363
1000.00	-2.39772
1005.00	-2.40972
1010.00	-2.39736
1015.00	-2.39969
1020.00	-2.41822
1025.00	-2.40576
1030.00	-2.3938
1035.00	-2.38826
1040.00	-2.38627
1045.00	-2.37102
1050.00	-2.38345
1055.00	-2.3924
1060.00	-2.39971
1065.00	-2.44886
1070.00	-2.41242
1075.00	-2.44387
1080.00	-2.46321
1085.00	-2.46045
1090.00	-2.43779
1095.00	-2.44728
1100.00	-2.45059
1105.00	-2.44983
1110.00	-2.47306
1115.00	-2.47006
1120.00	-2.48155
1125.00	-2.48816
1130.00	-2.47393
1135.00	-2.49624
1140.00	-2.46627
1145.00	-2.47739
1150.00	-2.45976
1155.00	-2.42821
1160.00	-2.36768
1165.00	-2.34384
1170.00	-2.3291
1175.00	-2.33003
1180.00	-2.28829
1185.00	-2.30825
1190.00	-2.28138
1195.00	-2.2587
1200.00	-2.27414
1205.00	-2.25965
1210.00	-2.27799
1215.00	-2.27059
1220.00	-2.27364
1225.00	-2.27862
1230.00	-2.28311
1235.00	-2.2752
1240.00	-2.2748
1245.00	-2.30656
1250.00	-2.30751
1255.00	-2.3233
1260.00	-2.30539
1265.00	-2.30795
1270.00	-2.29456
1275.00	-2.30343
1280.00	-2.30768
1285.00	-2.27863
1290.00	-2.28237
1295.00	-2.29844
1300.00	-2.29571
1305.00	-2.29401
1310.00	-2.25138
1315.00	-2.26756
1320.00	-2.25821
1325.00	-2.25279
1330.00	-2.23744
1335.00	-2.19898
1340.00	-2.23086
1345.00	-2.18259
1350.00	-2.18249
1355.00	-2.18688
1360.00	-2.17887
1365.00	-2.17989
1370.00	-2.18005
1375.00	-2.18319
1380.00	-2.17854
1385.00	-2.18333
1390.00	-2.16447
1395.00	-2.16693
1400.00	-2.16615
1405.00	-2.15872
1410.00	-2.16623
1415.00	-2.15357
1420.00	-2.18476
1425.00	-2.19041
1430.00	-2.2097
1435.00	-2.23976
1440.00	-2.22945
1445.00	-2.20972
1450.00	-2.20317
1455.00	-2.201
1460.00	-2.24164
1465.00	-2.22742
1470.00	-2.25944
1475.00	-2.26883
1480.00	-2.25487
1485.00	-2.25949
1490.00	-2.24722
1495.00	-2.23168
1500.00	-2.19753
1505.00	-2.16381
1510.00	-2.1215
1515.00	-2.0132
1520.00	-1.90676
1525.00	-1.7654
1530.00	-1.60081
1535.00	-1.44521
1540.00	-1.2977
1545.00	-1.18885
1550.00	-1.07744
1555.00	-0.937567
1560.00	-0.824386
1565.00	-0.74643
1570.00	-0.677017
1575.00	-0.659371
1580.00	-0.590445
1585.00	-0.542607
1590.00	-0.502542
1595.00	-0.420162
1600.00	-0.411018
1605.00	-0.380376
1610.00	-0.364004
1615.00	-0.357488
1620.00	-0.336682
1625.00	-0.336633
1630.00	-0.338831
1635.00	-0.365463
1640.00	-0.347595
1645.00	-0.3218
1650.00	-0.312033
1655.00	-0.339851
1660.00	-0.320808
1665.00	-0.322347
1670.00	-0.28563
1675.00	-0.285457
1680.00	-0.268118
1685.00	-0.280155
1690.00	-0.291736
1695.00	-0.338768
1700.00	-0.38259
1705.00	-0.404099
1710.00	-0.440641
1715.00	-0.479506
1720.00	-0.50253
1725.00	-0.517275
1730.00	-0.552959
1735.00	-0.564902
1740.00	-0.623466
1745.00	-0.662726
1750.00	-0.689094
1755.00	-0.697884
1760.00	-0.759586
1765.00	-0.80167
1770.00	-0.866441
1775.00	-0.947149
1780.00	-1.0168
1785.00	-1.10413
1790.00	-1.1932
1795.00	-1.26962
1800.00	-1.34288
1805.00	-1.42451
1810.00	-1.51964
1815.00	-1.61272
1820.00	-1.67932
1825.00	-1.73178
1830.00	-1.78049
1835.00	-1.83181
1840.00	-1.87052
1845.00	-1.89041
1850.00	-1.93596
1855.00	-1.95678
1860.00	-1.98748
1865.00	-2.03378
1870.00	-2.07022
1875.00	-2.10302
1880.00	-2.14001
1885.00	-2.1621
1890.00	-2.17973
1895.00	-2.18664
1900.00	-2.20182
1905.00	-2.23117
1910.00	-2.24787
1915.00	-2.25618
1920.00	-2.27337
1925.00	-2.26942
1930.00	-2.27483
1935.00	-2.27148
1940.00	-2.28714
1945.00	-2.30422
1950.00	-2.32408
1955.00	-2.33448
1960.00	-2.32367
1965.00	-2.29227
1970.00	-2.28568
1975.00	-2.27004
1980.00	-2.27464
1985.00	-2.26682
1990.00	-2.27922
1995.00	-2.27841
2000.00	-2.27396
2005.00	-2.25874
2010.00	-2.27717
2015.00	-2.28703
2020.00	-2.28022
2025.00	-2.32041
2030.00	-2.30801
2035.00	-2.2864
2040.00	-2.30281
2045.00	-2.30189
2050.00	-2.29509
2055.00	-2.29345
2060.00	-2.28076
2065.00	-2.28055
2070.00	-2.26169
2075.00	-2.2604
2080.00	-2.2301
2085.00	-2.22524
2090.00	-2.24105
2095.00	-2.24481
2100.00	-2.24446
2105.00	-2.25759
2110.00	-2.29407
2115.00	-2.29925
2120.00	-2.26133
2125.00	-2.26904
2130.00	-2.26253
2135.00	-2.2507
2140.00	-2.2662
2145.00	-2.24204
2150.00	-2.23375
2155.00	-2.24945
2160.00	-2.24864
2165.00	-2.2479
2170.00	-2.25248
2175.00	-2.24464
2180.00	-2.22936
2185.00	-2.24176
2190.00	-2.25965
2195.00	-2.23241
2200.00	-2.20491
2205.00	-2.21677
2210.00	-2.22072
2215.00	-2.22129
2220.00	-2.23823
2225.00	-2.24302
2230.00	-2.26078
2235.00	-2.25286
2240.00	-2.26889
2245.00	-2.26165
2250.00	-2.26484
2255.00	-2.24755
2260.00	-2.23945
2265.00	-2.22843
2270.00	-2.24466
2275.00	-2.29214
2280.00	-2.30424
2285.00	-2.29795
2290.00	-2.30648
2295.00	-2.30445
2300.00	-2.29814
2305.00	-2.2805
2310.00	-2.30497
2315.00	-2.28964
2320.00	-2.27584
2325.00	-2.28434
2330.00	-2.27481
2335.00	-2.26698
2340.00	-2.26815
2345.00	-2.26472
2350.00	-2.29525
2355.00	-2.28836
2360.00	-2.30532
2365.00	-2.30341
2370.00	-2.3099
2375.00	-2.31649
2380.00	-2.34632
2385.00	-2.36197
2390.00	-2.37083
2395.00	-2.34069
2400.00	-2.36138
2405.00	-2.36357
2410.00	-2.37376
2415.00	-2.4173
2420.00	-2.41838
2425.00	-2.4044
2430.00	-2.3993
2435.00	-2.38799
2440.00	-2.37407
2445.00	-2.3451
2450.00	-2.36386
2455.00	-2.33368
2460.00	-2.31323
2465.00	-2.30081
2470.00	-2.34118
2475.00	-2.34464
2480.00	-2.34103
2485.00	-2.34227
2490.00	-2.34562
2495.00	-2.3464
2500.00	-2.37399
2505.00	-2.36745
2510.00	-2.34512
2515.00	-2.25181
2520.00	-2.14318
2525.00	-1.99386
2530.00	-1.84304
2535.00	-1.69534
2540.00	-1.54448
2545.00	-1.41021
2550.00	-1.30505
2555.00	-1.19322
2560.00	-1.12694
2565.00	-1.04114
2570.00	-0.958696
2575.00	-0.906158
2580.00	-0.860369
2585.00	-0.820652
2590.00	-0.802838
2595.00	-0.763645
2600.00	-0.78814
2605.00	-0.74444
2610.00	-0.704363
2615.00	-0.663811
2620.00	-0.618348
2625.00	-0.617776
2630.00	-0.601572
2635.00	-0.581011
2640.00	-0.554289
2645.00	-0.554893
2650.00	-0.547218
2655.00	-0.53807
2660.00	-0.510411
2665.00	-0.495978
2670.00	-0.480747
2675.00	-0.499912
2680.00	-0.514919
2685.00	-0.49107
2690.00	-0.474836
2695.00	-0.489362
2700.00	-0.515136
2705.00	-0.519655
2710.00	-0.55809
2715.00	-0.576244
2720.00	-0.5881
2725.00	-0.651816
2730.00	-0.664333
2735.00	-0.703241
2740.00	-0.761419
2745.00	-0.804067
2750.00	-0.843944
2755.00	-0.890293
2760.00	-0.928272
2765.00	-0.978142
2770.00	-1.01779
2775.00	-1.09009
2780.00	-1.20148
2785.00	-1.27558
2790.00	-1.37439
2795.00	-1.50218
2800.00	-1.63287
2805.00	-1.72883
2810.00	-1.77784
2815.00	-1.8578
2820.00	-1.88868
2825.00	-1.93665
2830.00	-1.97832
2835.00	-2.03002
2840.00	-2.06236
2845.00	-2.10864
2850.00	-2.13536
2855.00	-2.14595
2860.00	-2.1398
2865.00	-2.12156
2870.00	-2.1298
2875.00	-2.19997
2880.00	-2.19365
2885.00	-2.1887
2890.00	-2.18649
2895.00	-2.18899
2900.00	-2.19945
2905.00	-2.21708
2910.00	-2.21353
2915.00	-2.25441
2920.00	-2.24787
2925.00	-2.26664
2930.00	-2.27009
2935.00	-2.30083
2940.00	-2.30758
2945.00	-2.29871
2950.00	-2.31613
2955.00	-2.3221
2960.00	-2.31103
2965.00	-2.31004
2970.00	-2.34276
2975.00	-2.36773
2980.00	-2.37377
2985.00	-2.38667
2990.00	-2.39828
2995.00	-2.41621
3000.00	-2.39946
3005.00	-2.37095
3010.00	-2.40505
3015.00	-2.40736
3020.00	-2.40196
3025.00	-2.424
3030.00	-2.43487
3035.00	-2.44539
3040.00	-2.4601
3045.00	-2.4569
3050.00	-2.46971
3055.00	-2.46928
3060.00	-2.44275
3065.00	-2.4383
3070.00	-2.43503
3075.00	-2.43434
3080.00	-2.44044
3085.00	-2.44294
3090.00	-2.41232
3095.00	-2.42211
3100.00	-2.46231
3105.00	-2.44992
3110.00	-2.47762
3115.00	-2.45474
3120.00	-2.42144
3125.00	-2.43854
3130.00	-2.43526
3135.00	-2.4181
3140.00	-2.40416
3145.00	-2.39609
3150.00	-2.39929
3155.00	-2.41562
3160.00	-2.42807
3165.00	-2.42135
3170.00	-2.40185
3175.00	-2.39925
3180.00	-2.40736
3185.00	-2.39748
3190.00	-2.41175
3195.00	-2.42907
3200.00	-2.44765
3205.00	-2.49052
3210.00	-2.50819
3215.00	-2.50765
3220.00	-2.52435
3225.00	-2.52966
3230.00	-2.5464
3235.00	-2.56296
3240.00	-2.58758
3245.00	-2.56042
3250.00	-2.54943
3255.00	-2.52235
3260.00	-2.51367
3265.00	-2.52604
3270.00	-2.51101
3275.00	-2.51542
3280.00	-2.51715
3285.00	-2.53962
3290.00	-2.53967
3295.00	-2.53599
3300.00	-2.51773
3305.00	-2.50279
3310.00	-2.49905
3315.00	-2.53902
3320.00	-2.53988
3325.00	-2.5302
3330.00	-2.52148
3335.00	-2.49421
3340.00	-2.48013
3345.00	-2.46745
3350.00	-2.46725
3355.00	-2.47604
3360.00	-2.46825
3365.00	-2.47619
3370.00	-2.50351
3375.00	-2.51016
3380.00	-2.52138
3385.00	-2.52326
3390.00	-2.50328
3395.00	-2.4741
3400.00	-2.48294
3405.00	-2.48568
3410.00	-2.45526
3415.00	-2.42939
3420.00	-2.40161
3425.00	-2.40426
3430.00	-2.39992
3435.00	-2.4005
3440.00	-2.38383
3445.00	-2.36211
3450.00	-2.38066
3455.00	-2.32638
3460.00	-2.32983
3465.00	-2.31052
3470.00	-2.32676
3475.00	-2.31821
3480.00	-2.29334
3485.00	-2.25302
3490.00	-2.23542
3495.00	-2.25244
3500.00	-2.24461
3505.00	-2.25324
3510.00	-2.18705
3515.00	-2.09237
3520.00	-1.94663
3525.00	-1.79306
3530.00	-1.6541
3535.00	-1.51185
3540.00	-1.39279
3545.00	-1.25351
3550.00	-1.12666
3555.00	-1.03268
3560.00	-0.967511
3565.00	-0.897655
3570.00	-0.835533
3575.00	-0.769163
3580.00	-0.711671
3585.00	-0.665906
3590.00	-0.624717
3595.00	-0.561498
3600.00	-0.522532
3605.00	-0.508381
3610.00	-0.503863
3615.00	-0.466178
3620.00	-0.441973
3625.00	-0.411971
3630.00	-0.411117
3635.00	-0.385695
3640.00	-0.394193
3645.00	-0.413048
3650.00	-0.415075
3655.00	-0.41167
3660.00	-0.416076
3665.00	-0.388664
3670.00	-0.399853
3675.00	-0.398717
3680.00	-0.401431
3685.00	-0.391172
3690.00	-0.443201
3695.00	-0.463132
3700.00	-0.476588
3705.00	-0.485709
3710.00	-0.502136
3715.00	-0.510197
3720.00	-0.525669
3725.00	-0.553043
3730.00	-0.600092
3735.00	-0.624505
3740.00	-0.625559
3745.00	-0.64892
3750.00	-0.690117
3755.00	-0.737654
3760.00	-0.745323
3765.00	-0.813487
3770.00	-0.846446
3775.00	-0.914211
3780.00	-1.0148
3785.00	-1.12848
3790.00	-1.245
3795.00	-1.34388
3800.00	-1.44184
3805.00	-1.53598
3810.00	-1.62445
3815.00	-1.67418
3820.00	-1.75256
3825.00	-1.78724
3830.00	-1.83863
3835.00	-1.85499
3840.00	-1.88017
3845.00	-1.94766
3850.00	-1.95686
3855.00	-1.96289
3860.00	-1.9728
3865.00	-1.99293
3870.00	-2.04018
3875.00	-2.04984
3880.00	-2.03237
3885.00	-2.0443
3890.00	-2.04981
3895.00	-2.03459
3900.00	-2.03211
3905.00	-2.01044
3910.00	-2.03428
3915.00	-2.05722
3920.00	-2.06293
3925.00	-2.07106
3930.00	-2.07239
3935.00	-2.09676
3940.00	-2.12167
3945.00	-2.10599
3950.00	-2.10682
3955.00	-2.14194
3960.00	-2.15188
3965.00	-2.15335
3970.00	-2.17634
3975.00	-2.20077
3980.00	-2.19661
3985.00	-2.14803
3990.00	-2.13271
3995.00	-2.13385
4000.00	-2.12592
4005.00	-2.14643
4010.00	-2.15442
4015.00	-2.18552
4020.00	-2.22398
4025.00	-2.19433
4030.00	-2.20277
4035.00	-2.20363
4040.00	-2.19694
4045.00	-2.22827
4050.00	-2.25722
4055.00	-2.23621
4060.00	-2.21953
4065.00	-2.23591
4070.00	-2.23122
4075.00	-2.21579
4080.00	-2.22133
4085.00	-2.18896
4090.00	-2.18747
4095.00	-2.16073
4100.00	-2.15684
4105.00	-2.14661
4110.00	-2.15533
4115.00	-2.12508
4120.00	-2.10981
4125.00	-2.11922
4130.00	-2.14637
4135.00	-2.14391
4140.00	-2.14768
4145.00	-2.13463
4150.00	-2.16995
4155.00	-2.14646
4160.00	-2.13502
4165.00	-2.14491
4170.00	-2.1665
4175.00	-2.13663
4180.00	-2.1329
4185.00	-2.16317
4190.00	-2.17173
4195.00	-2.19886
4200.00	-2.19414
4205.00	-2.17121
4210.00	-2.18719
4215.00	-2.20605
4220.00	-2.22452
4225.00	-2.21275
4230.00	-2.22756
4235.00	-2.21474
4240.00	-2.22188
4245.00	-2.19992
4250.00	-2.22423
4255.00	-2.22145
4260.00	-2.2085
4265.00	-2.21327
4270.00	-2.19367
4275.00	-2.18797
4280.00	-2.17762
4285.00	-2.18249
4290.00	-2.16223
4295.00	-2.17686
4300.00	-2.16761
4305.00	-2.15108
4310.00	-2.15412
4315.00	-2.13445
4320.00	-2.14738
4325.00	-2.14183
4330.00	-2.13684
4335.00	-2.12487
4340.00	-2.16864
4345.00	-2.14304
4350.00	-2.12896
4355.00	-2.13347
4360.00	-2.12632
4365.00	-2.11466
4370.00	-2.08325
4375.00	-2.06618
4380.00	-2.05829
4385.00	-2.06464
4390.00	-2.06363
4395.00	-2.06347
4400.00	-2.0312
4405.00	-2.0425
4410.00	-2.05939
4415.00	-2.05293
4420.00	-2.0374
4425.00	-2.01595
4430.00	-2.05194
4435.00	-2.05593
4440.00	-2.08941
4445.00	-2.13299
4450.00	-2.10871
4455.00	-2.13094
4460.00	-2.12778
4465.00	-2.12643
4470.00	-2.13493
4475.00	-2.15304
4480.00	-2.17382
4485.00	-2.135
4490.00	-2.15609
4495.00	-2.14743
4500.00	-2.15607
4505.00	-2.13098
4510.00	-2.10017
4515.00	-2.02015
4520.00	-1.89509
4525.00	-1.75339
4530.00	-1.59075
4535.00	-1.45185
4540.00	-1.34253
4545.00	-1.20753
4550.00	-1.12114
4555.00	-1.0292
4560.00	-0.936738
4565.00	-0.838582
4570.00	-0.748
4575.00	-0.683659
4580.00	-0.624259
4585.00	-0.592464
4590.00	-0.557872
4595.00	-0.527486
4600.00	-0.496404
4605.00	-0.479636
4610.00	-0.448109
4615.00	-0.433929
4620.00	-0.40249
4625.00	-0.377183
4630.00	-0.358889
4635.00	-0.370815
4640.00	-0.380801
4645.00	-0.39726
4650.00	-0.405349
4655.00	-0.41487
4660.00	-0.423439
4665.00	-0.396037
4670.00	-0.380341
4675.00	-0.38265
4680.00	-0.394441
4685.00	-0.381893
4690.00	-0.425138
4695.00	-0.416244
4700.00	-0.409734
4705.00	-0.40238
4710.00	-0.428634
4715.00	-0.472435
4720.00	-0.506626
4725.00	-0.515732
4730.00	-0.559041
4735.00	-0.584571
4740.00	-0.630709
4745.00	-0.632636
4750.00	-0.692645
4755.00	-0.716768
4760.00	-0.748192
4765.00	-0.768255
4770.00	-0.807978
4775.00	-0.873613
4780.00	-0.988717
4785.00	-1.08858
4790.00	-1.17546
4795.00	-1.22526
4800.00	-1.3052
4805.00	-1.39433
4810.00	-1.49098
4815.00	-1.55481
4820.00	-1.63093
4825.00	-1.68525
4830.00	-1.74309
4835.00	-1.80263
4840.00	-1.85322
4845.00	-1.87335
4850.00	-1.92136
4855.00	-1.94812
4860.00	-1.96325
4865.00	-2.03812
4870.00	-2.07488
4875.00	-2.10198
4880.00	-2.12189
4885.00	-2.14056
4890.00	-2.14391
4895.00	-2.1402
4900.00	-2.16451
4905.00	-2.18414
4910.00	-2.17492
4915.00	-2.15616
4920.00	-2.14898
4925.00	-2.18586
4930.00	-2.17049
4935.00	-2.1701
4940.00	-2.19664
4945.00	-2.21755
4950.00	-2.21619
4955.00	-2.21347
4960.00	-2.19758
4965.00	-2.19672
4970.00	-2.22285
4975.00	-2.23441
4980.00	-2.22837
4985.00	-2.23789
4990.00	-2.27558
4995.00	-2.29083
5000.00	-2.26571
5005.00	-2.27672
5010.00	-2.28961
5015.00	-2.24967
5020.00	-2.23464
5025.00	-2.23755
5030.00	-2.20804
5035.00	-2.20539
5040.00	-2.19778
5045.00	-2.19989
5050.00	-2.22943
5055.00	-2.21194
5060.00	-2.20741
5065.00	-2.20781
5070.00	-2.20668
5075.00	-2.20342
5080.00	-2.19376
5085.00	-2.17386
5090.00	-2.15819
5095.00	-2.17771
5100.00	-2.16017
5105.00	-2.18098
5110.00	-2.17282
5115.00	-2.14829
5120.00	-2.16282
5125.00	-2.17217
5130.00	-2.1619
5135.00	-2.19449
5140.00	-2.18872
5145.00	-2.19771
5150.00	-2.20282
5155.00	-2.21862
5160.00	-2.21342
5165.00	-2.20724
5170.00	-2.20094
5175.00	-2.22291
5180.00	-2.24641
5185.00	-2.2078
5190.00	-2.18575
5195.00	-2.20102
5200.00	-2.21402
5205.00	-2.1891
5210.00	-2.15323
5215.00	-2.14635
5220.00	-2.12671
5225.00	-2.10754
5230.00	-2.11569
5235.00	-2.12153
5240.00	-2.14098
5245.00	-2.15475
5250.00	-2.16266
5255.00	-2.19219
5260.00	-2.19486
5265.00	-2.17186
5270.00	-2.16386
5275.00	-2.17385
5280.00	-2.17761
5285.00	-2.15858
5290.00	-2.16536
5295.00	-2.18491
5300.00	-2.23164
5305.00	-2.21617
5310.00	-2.19104
5315.00	-2.18038
5320.00	-2.179
5325.00	-2.15834
5330.00	-2.14721
5335.00	-2.12151
5340.00	-2.16487
5345.00	-2.19492
5350.00	-2.1779
5355.00	-2.17079
5360.00	-2.17784
5365.00	-2.18494
5370.00	-2.20029
5375.00	-2.19692
5380.00	-2.19015
5385.00	-2.17286
5390.00	-2.17597
5395.00	-2.17204
5400.00	-2.17747
5405.00	-2.15024
5410.00	-2.13843
5415.00	-2.09567
5420.00	-2.04673
5425.00	-2.01912
5430.00	-2.01669
5435.00	-2.02047
5440.00	-2.0179
5445.00	-2.01111
5450.00	-1.99453
5455.00	-1.9953
5460.00	-2.01542
5465.00	-2.03427
5470.00	-2.0617
5475.00	-2.07369
5480.00	-2.11137
5485.00	-2.08776
5490.00	-2.07696
5495.00	-2.08369
5500.00	-2.06433
5505.00	-2.05813
5510.00	-2.04133
5515.00	-1.97691
5520.00	-1.86439
5525.00	-1.72427
5530.00	-1.58471
5535.00	-1.45613
5540.00	-1.31649
5545.00	-1.18634
5550.00	-1.10132
5555.00	-1.00987
5560.00	-0.911869
5565.00	-0.832635
5570.00	-0.772532
5575.00	-0.713209
5580.00	-0.650854
5585.00	-0.599963
5590.00	-0.571345
5595.00	-0.498522
5600.00	-0.474818
5605.00	-0.449749
5610.00	-0.40851
5615.00	-0.388578
5620.00	-0.394546
5625.00	-0.38647
5630.00	-0.383684
5635.00	-0.389395
5640.00	-0.393788
5645.00	-0.378316
5650.00	-0.379334
5655.00	-0.401169
5660.00	-0.383465
5665.00	-0.416094
5670.00	-0.408104
5675.00	-0.40166
5680.00	-0.442929
5685.00	-0.435244
5690.00	-0.459706
5695.00	-0.501147
5700.00	-0.508559
5705.00	-0.536149
5710.00	-0.563969
5715.00	-0.580041
5720.00	-0.581806
5725.00	-0.595347
5730.00	-0.619488
5735.00	-0.659893
5740.00	-0.68505
5745.00	-0.713669
5750.00	-0.743161
5755.00	-0.789129
5760.00	-0.826764
5765.00	-0.889773
5770.00	-0.933781
5775.00	-0.998789
5780.00	-1.07
5785.00	-1.16173
5790.00	-1.27193
5795.00	-1.37634
5800.00	-1.44266
5805.00	-1.51356
5810.00	-1.58036
5815.00	-1.65318
5820.00	-1.70676
5825.00	-1.77964
5830.00	-1.84598
5835.00	-1.89598
5840.00	-1.90735
5845.00	-1.94299
5850.00	-1.98477
5855.00	-2.0164
5860.00	-2.0516
5865.00	-2.06011
5870.00	-2.09392
5875.00	-2.12584
5880.00	-2.12095
5885.00	-2.14718
5890.00	-2.17976
5895.00	-2.19637
5900.00	-2.20834
5905.00	-2.23255
5910.00	-2.29693
5915.00	-2.30034
5920.00	-2.30788
5925.00	-2.28479
5930.00	-2.26699
5935.00	-2.27115
5940.00	-2.27414
5945.00	-2.28879
5950.00	-2.296
5955.00	-2.28605
5960.00	-2.31818
5965.00	-2.3359
5970.00	-2.32793
5975.00	-2.31479
5980.00	-2.30296
5985.00	-2.29904
5990.00	-2.31792
5995.00	-2.29905
6000.00	-2.29925
6005.00	-2.30541
6010.00	-2.28481
6015.00	-2.25431
6020.00	-2.29037
6025.00	-2.27052
6030.00	-2.27731
6035.00	-2.2767
6040.00	-2.2515
6045.00	-2.24674
6050.00	-2.22902
6055.00	-2.2422
6060.00	-2.24136
6065.00	-2.24285
6070.00	-2.22626
6075.00	-2.23001
6080.00	-2.23786
6085.00	-2.20683
6090.00	-2.23493
6095.00	-2.20419
6100.00	-2.24675
6105.00	-2.25368
6110.00	-2.23451
6115.00	-2.2083
6120.00	-2.22953
6125.00	-2.21651
6130.00	-2.21451
6135.00	-2.22392
6140.00	-2.19129
6145.00	-2.18135
6150.00	-2.17988
6155.00	-2.18527
6160.00	-2.21777
6165.00	-2.22237
6170.00	-2.25265
6175.00	-2.26048
6180.00	-2.2511
6185.00	-2.26207
6190.00	-2.27419
6195.00	-2.27987
6200.00	-2.29843
6205.00	-2.29944
6210.00	-2.28018
6215.00	-2.28302
6220.00	-2.30798
6225.00	-2.30132
6230.00	-2.31325
6235.00	-2.31278
6240.00	-2.29965
6245.00	-2.30876
6250.00	-2.29978
6255.00	-2.29617
6260.00	-2.32356
6265.00	-2.30712
6270.00	-2.30502
6275.00	-2.30537
6280.00	-2.27954
6285.00	-2.25106
6290.00	-2.2867
6295.00	-2.31279
6300.00	-2.32059
6305.00	-2.28576
6310.00	-2.29327
6315.00	-2.29928
6320.00	-2.29498
6325.00	-2.26944
6330.00	-2.25766
6335.00	-2.2254
6340.00	-2.21952
6345.00	-2.22618
6350.00	-2.23218
6355.00	-2.20844
6360.00	-2.21023
6365.00	-2.23052
6370.00	-2.20769
6375.00	-2.2118
6380.00	-2.20504
6385.00	-2.21614
6390.00	-2.21119
6395.00	-2.18506
6400.00	-2.20563
6405.00	-2.20995
6410.00	-2.20785
6415.00	-2.22763
6420.00	-2.21854
6425.00	-2.2126
6430.00	-2.19978
6435.00	-2.20244
6440.00	-2.20782
6445.00	-2.21342
6450.00	-2.22666
6455.00	-2.2356
6460.00	-2.22422
6465.00	-2.22443
6470.00	-2.23957
6475.00	-2.23676
6480.00	-2.24991
6485.00	-2.24756
6490.00	-2.2417
6495.00	-2.23868
6500.00	-2.23222
6505.00	-2.21744
6510.00	-2.19741
6515.00	-2.1383
6520.00	-2.05148
6525.00	-1.86426
6530.00	-1.72191
6535.00	-1.55794
6540.00	-1.4141
6545.00	-1.2824
6550.00	-1.16238
6555.00	-1.02971
6560.00	-0.952883
6565.00	-0.876273
6570.00	-0.772956
6575.00	-0.72928
6580.00	-0.683248
6585.00	-0.633601
6590.00	-0.593401
6595.00	-0.542279
6600.00	-0.50374
6605.00	-0.477274
6610.00	-0.460925
6615.00	-0.437245
6620.00	-0.44283
6625.00	-0.396305
6630.00	-0.426903
6635.00	-0.432774
6640.00	-0.420128
6645.00	-0.440872
6650.00	-0.408739
6655.00	-0.386542
6660.00	-0.388979
6665.00	-0.415826
6670.00	-0.418323
6675.00	-0.396662
6680.00	-0.421994
6685.00	-0.458988
6690.00	-0.475846
6695.00	-0.492512
6700.00	-0.532167
6705.00	-0.527512
6710.00	-0.559184
6715.00	-0.588435
6720.00	-0.600567
6725.00	-0.607002
6730.00	-0.653138
6735.00	-0.658052
6740.00	-0.690118
6745.00	-0.713747
6750.00	-0.749208
6755.00	-0.824456
6760.00	-0.895167
6765.00	-0.966277
6770.00	-1.06689
6775.00	-1.1522
6780.00	-1.23198
6785.00	-1.33441
6790.00	-1.44377
6795.00	-1.53324
6800.00	-1.616
6805.00	-1.71439
6810.00	-1.79921
6815.00	-1.85164
6820.00	-1.87492
6825.00	-1.88616
6830.00	-1.93064
6835.00	-1.96096
6840.00	-1.97928
6845.00	-2.02865
6850.00	-2.07606
6855.00	-2.12845
6860.00	-2.13675
6865.00	-2.16962
6870.00	-2.1723
6875.00	-2.17397
6880.00	-2.18071
6885.00	-2.19573
6890.00	-2.21
6895.00	-2.24003
6900.00	-2.24838
6905.00	-2.27457
6910.00	-2.269
6915.00	-2.28491
6920.00	-2.32612
6925.00	-2.32213
6930.00	-2.34468
6935.00	-2.36945
6940.00	-2.37308
6945.00	-2.36812
6950.00	-2.3263
6955.00	-2.32154
6960.00	-2.31352
6965.00	-2.30256
6970.00	-2.35994
6975.00	-2.35928
6980.00	-2.34076
6985.00	-2.33306
6990.00	-2.3067
6995.00	-2.32482
7000.00	-2.32618
7005.00	-2.32068
7010.00	-2.31349
7015.00	-2.27714
7020.00	-2.26235
7025.00	-2.25875
7030.00	-2.25626
7035.00	-2.27494
7040.00	-2.25663
7045.00	-2.26183
7050.00	-2.28293
7055.00	-2.27653
7060.00	-2.28496
7065.00	-2.29778
7070.00	-2.28392
7075.00	-2.29086
7080.00	-2.30309
7085.00	-2.30513
7090.00	-2.29875
7095.00	-2.31617
7100.00	-2.29822
7105.00	-2.30673
7110.00	-2.31214
7115.00	-2.30282
7120.00	-2.29442
7125.00	-2.32423
7130.00	-2.33461
7135.00	-2.33798
7140.00	-2.30441
7145.00	-2.30408
7150.00	-2.27315
7155.00	-2.27071
7160.00	-2.24386
7165.00	-2.24585
7170.00	-2.23344
7175.00	-2.25963
7180.00	-2.24585
7185.00	-2.22298
7190.00	-2.20688
7195.00	-2.21182
7200.00	-2.21029
7205.00	-2.21638
7210.00	-2.22261
7215.00	-2.21327
7220.00	-2.22803
7225.00	-2.20769
7230.00	-2.20807
7235.00	-2.22783
7240.00	-2.24412
7245.00	-2.27372
7250.00	-2.27198
7255.00	-2.28086
7260.00	-2.30754
7265.00	-2.3181
7270.00	-2.29548
7275.00	-2.29753
7280.00	-2.29341
7285.00	-2.28745
7290.00	-2.2791
7295.00	-2.29624
7300.00	-2.30868
7305.00	-2.30418
7310.00	-2.28968
7315.00	-2.28484
7320.00	-2.31112
7325.00	-2.32357
7330.00	-2.33477
7335.00	-2.28508
7340.00	-2.2807
7345.00	-2.28423
7350.00	-2.29414
7355.00	-2.28064
7360.00	-2.28268
7365.00	-2.26734
7370.00	-2.24979
7375.00	-2.22803
7380.00	-2.21217
7385.00	-2.22032
7390.00	-2.19776
7395.00	-2.21407
7400.00	-2.22651
7405.00	-2.20333
7410.00	-2.22207
7415.00	-2.22848
7420.00	-2.23275
7425.00	-2.20597
7430.00	-2.21249
7435.00	-2.21836
7440.00	-2.19002
7445.00	-2.18171
7450.00	-2.13985
7455.00	-2.14103
7460.00	-2.15181
7465.00	-2.11892
7470.00	-2.09455
7475.00	-2.08756
7480.00	-2.09098
7485.00	-2.09107
7490.00	-2.10685
7495.00	-2.06949
7500.00	-2.09638
7505.00	-2.09145
7510.00	-2.06236
7515.00	-2.03244
7520.00	-1.95695
7525.00	-1.82177
7530.00	-1.66798
7535.00	-1.49894
7540.00	-1.35503
7545.00	-1.21654
7550.00	-1.15614
7555.00	-1.06294
7560.00	-0.96935
7565.00	-0.923965
7570.00	-0.880131
7575.00	-0.842921
7580.00	-0.79449
7585.00	-0.769579
7590.00	-0.733712
7595.00	-0.688731
7600.00	-0.667672
7605.00	-0.653203
7610.00	-0.607307
7615.00	-0.595138
7620.00	-0.581198
7625.00	-0.546238
7630.00	-0.540923
7635.00	-0.52568
7640.00	-0.52541
7645.00	-0.553556
7650.00	-0.556475
7655.00	-0.555366
7660.00	-0.572298
7665.00	-0.57932
7670.00	-0.584145
7675.00	-0.584004
7680.00	-0.641405
7685.00	-0.658699
7690.00	-0.652598
7695.00	-0.663542
7700.00	-0.671899
7705.00	-0.71528
7710.00	-0.71921
7715.00	-0.717517
7720.00	-0.781738
7725.00	-0.808159
7730.00	-0.812513
7735.00	-0.853787
7740.00	-0.867026
7745.00	-0.896125
7750.00	-0.926049
7755.00	-0.938786
7760.00	-1.00703
7765.00	-1.04529
7770.00	-1.11857
7775.00	-1.20918
7780.00	-1.28326
7785.00	-1.35515
7790.00	-1.42061
7795.00	-1.50642
7800.00	-1.57991
7805.00	-1.63335
7810.00	-1.6934
7815.00	-1.76388
7820.00	-1.82208
7825.00	-1.90734
7830.00	-1.95642
7835.00	-1.99911
7840.00	-2.03229
7845.00	-2.06216
7850.00	-2.07634
7855.00	-2.10255
7860.00	-2.10148
7865.00	-2.15581
7870.00	-2.12775
7875.00	-2.12417
7880.00	-2.15008
7885.00	-2.16219
7890.00	-2.19774
7895.00	-2.20061
7900.00	-2.23307
7905.00	-2.22717
7910.00	-2.23157
7915.00	-2.21536
7920.00	-2.21198
7925.00	-2.18503
7930.00	-2.22278
7935.00	-2.25452
7940.00	-2.2801
7945.00	-2.26949
7950.00	-2.27788
7955.00	-2.2421
7960.00	-2.2353
7965.00	-2.25757
7970.00	-2.27537
7975.00	-2.23535
7980.00	-2.21354
7985.00	-2.22453
7990.00	-2.27776
7995.00	-2.29055
8000.00	-2.28189
8005.00	-2.29801
8010.00	-2.30952
8015.00	-2.30494
8020.00	-2.30231
8025.00	-2.32983
8030.00	-2.33891
8035.00	-2.36576
8040.00	-2.36004
8045.00	-2.3534
8050.00	-2.34368
8055.00	-2.30431
8060.00	-2.29876
8065.00	-2.28629
8070.00	-2.30645
8075.00	-2.2835
8080.00	-2.27853
8085.00	-2.29573
8090.00	-2.30598
8095.00	-2.2883
8100.00	-2.29481
8105.00	-2.31935
8110.00	-2.30108
8115.00	-2.28166
8120.00	-2.30676
8125.00	-2.30395
8130.00	-2.29844
8135.00	-2.29347
8140.00	-2.30544
8145.00	-2.30799
8150.00	-2.31851
8155.00	-2.32648
8160.00	-2.27911
8165.00	-2.27533
8170.00	-2.27417
8175.00	-2.2918
8180.00	-2.29497
8185.00	-2.30455
8190.00	-2.31242
8195.00	-2.31801
8200.00	-2.31184
8205.00	-2.29059
8210.00	-2.29537
8215.00	-2.27428
8220.00	-2.26351
8225.00	-2.27175
8230.00	-2.23434
8235.00	-2.23429
8240.00	-2.2604
8245.00	-2.25625
8250.00	-2.24056
8255.00	-2.25632
8260.00	-2.2481
8265.00	-2.24817
8270.00	-2.26242
8275.00	-2.25434
8280.00	-2.25602
8285.00	-2.25082
8290.00	-2.2678
8295.00	-2.25319
8300.00	-2.25649
8305.00	-2.25422
8310.00	-2.26862
8315.00	-2.27635
8320.00	-2.28854
8325.00	-2.2487
8330.00	-2.25319
8335.00	-2.23856
8340.00	-2.2732
8345.00	-2.28047
8350.00	-2.27954
8355.00	-2.30635
8360.00	-2.28565
8365.00	-2.2857
8370.00	-2.28873
8375.00	-2.31388
8380.00	-2.34099
8385.00	-2.33177
8390.00	-2.35784
8395.00	-2.3671
8400.00	-2.34257
8405.00	-2.33095
8410.00	-2.29434
8415.00	-2.28306
8420.00	-2.28561
8425.00	-2.30658
8430.00	-2.28586
8435.00	-2.27244
8440.00	-2.25588
8445.00	-2.26862
8450.00	-2.22853
8455.00	-2.20217
8460.00	-2.21281
8465.00	-2.21118
8470.00	-2.22913
8475.00	-2.20719
8480.00	-2.17624
8485.00	-2.18499
8490.00	-2.17866
8495.00	-2.19315
8500.00	-2.19273
8505.00	-2.16547
8510.00	-2.15139
8515.00	-2.09239
8520.00	-1.9601
8525.00	-1.83208
8530.00	-1.68324
8535.00	-1.56647
8540.00	-1.45465
8545.00	-1.34131
8550.00	-1.21614
8555.00	-1.10797
8560.00	-0.997177
8565.00	-0.918378
8570.00	-0.844471
8575.00	-0.807092
8580.00	-0.74506
8585.00	-0.707162
8590.00	-0.659606
8595.00	-0.632495
8600.00	-0.579705
8605.00	-0.553113
8610.00	-0.518721
8615.00	-0.493744
8620.00	-0.484713
8625.00	-0.488539
8630.00	-0.478535
8635.00	-0.478496
8640.00	-0.4426
8645.00	-0.43196
8650.00	-0.426866
8655.00	-0.443201
8660.00	-0.447443
8665.00	-0.457237
8670.00	-0.486224
8675.00	-0.494381
8680.00	-0.48977
8685.00	-0.506538
8690.00	-0.499963
8695.00	-0.525425
8700.00	-0.585695
8705.00	-0.596606
8710.00	-0.637805
8715.00	-0.683102
8720.00	-0.724616
8725.00	-0.735083
8730.00	-0.743756
8735.00	-0.784435
8740.00	-0.80685
8745.00	-0.834496
8750.00	-0.845181
8755.00	-0.888418
8760.00	-0.960204
8765.00	-1.04199
8770.00	-1.11635
8775.00	-1.20195
8780.00	-1.26032
8785.00	-1.34721
8790.00	-1.45082
8795.00	-1.54854
8800.00	-1.63276
8805.00	-1.71155
8810.00	-1.79814
8815.00	-1.82827
8820.00	-1.89721
8825.00	-1.95404
8830.00	-2.00667
8835.00	-2.04358
8840.00	-2.0656
8845.00	-2.08242
8850.00	-2.12969
8855.00	-2.12442
8860.00	-2.11818
8865.00	-2.12675
8870.00	-2.1285
8875.00	-2.17415
8880.00	-2.22121
8885.00	-2.21575
8890.00	-2.24371
8895.00	-2.21582
8900.00	-2.20418
8905.00	-2.20714
8910.00	-2.20757
8915.00	-2.18704
8920.00	-2.21114
8925.00	-2.2291
8930.00	-2.23555
8935.00	-2.22044
8940.00	-2.20236
8945.00	-2.25108
8950.00	-2.25982
8955.00	-2.24676
8960.00	-2.23426
8965.00	-2.21928
8970.00	-2.23642
8975.00	-2.24065
8980.00	-2.23623
8985.00	-2.21806
8990.00	-2.23309
8995.00	-2.2115
9000.00	-2.22419
9005.00	-2.23412
9010.00	-2.24381
9015.00	-2.25551
9020.00	-2.26455
9025.00	-2.25326
9030.00	-2.2573
9035.00	-2.25645
9040.00	-2.25568
9045.00	-2.2266
9050.00	-2.23554
9055.00	-2.24434
9060.00	-2.23881
9065.00	-2.2413
9070.00	-2.21889
9075.00	-2.21441
9080.00	-2.2283
9085.00	-2.20121
9090.00	-2.2239
9095.00	-2.2376
9100.00	-2.19763
9105.00	-2.18556
9110.00	-2.20234
9115.00	-2.21147
9120.00	-2.22192
9125.00	-2.24105
9130.00	-2.21194
9135.00	-2.2089
9140.00	-2.21289
9145.00	-2.22918
9150.00	-2.20574
9155.00	-2.21154
9160.00	-2.18463
9165.00	-2.16116
9170.00	-2.15872
9175.00	-2.15577
9180.00	-2.17777
9185.00	-2.19384
9190.00	-2.16198
9195.00	-2.17514
9200.00	-2.16981
9205.00	-2.165
9210.00	-2.16815
9215.00	-2.20311
9220.00	-2.2159
9225.00	-2.20723
9230.00	-2.23081
9235.00	-2.22514
9240.00	-2.2148
9245.00	-2.21372
9250.00	-2.23366
9255.00	-2.19857
9260.00	-2.1864
9265.00	-2.19937
9270.00	-2.17816
9275.00	-2.20913
9280.00	-2.20114
9285.00	-2.19171
9290.00	-2.18472
9295.00	-2.19262
9300.00	-2.20571
9305.00	-2.19283
9310.00	-2.18124
9315.00	-2.17455
9320.00	-2.16554
9325.00	-2.18582
9330.00	-2.17493
9335.00	-2.19576
9340.00	-2.19584
9345.00	-2.18469
9350.00	-2.15076
9355.00	-2.14936
9360.00	-2.13315
9365.00	-2.10885
9370.00	-2.13331
9375.00	-2.12095
9380.00	-2.14568
9385.00	-2.16272
9390.00	-2.1915
9395.00	-2.17033
9400.00	-2.16921
9405.00	-2.18912
9410.00	-2.19808
9415.00	-2.20091
9420.00	-2.20569
9425.00	-2.19133
9430.00	-2.16121
9435.00	-2.17146
9440.00	-2.18293
9445.00	-2.15814
9450.00	-2.1687
9455.00	-2.14906
9460.00	-2.15455
9465.00	-2.14754
9470.00	-2.12106
9475.00	-2.14279
9480.00	-2.11828
9485.00	-2.12162
9490.00	-2.10968
9495.00	-2.11836
9500.00	-2.11198
9505.00	-2.10848
9510.00	-2.05601
9515.00	-1.97144
9520.00	-1.83257
9525.00	-1.66725
9530.00	-1.55954
9535.00	-1.40807
9540.00	-1.25531
9545.00	-1.1507
9550.00	-1.06701
9555.00	-0.956571
9560.00	-0.860167
9565.00	-0.786851
9570.00	-0.692477
9575.00	-0.646389
9580.00	-0.595945
9585.00	-0.564741
9590.00	-0.53068
9595.00	-0.496289
9600.00	-0.470568
9605.00	-0.460119
9610.00	-0.433532
9615.00	-0.429028
9620.00	-0.43394
9625.00	-0.435372
9630.00	-0.438903
9635.00	-0.441333
9640.00	-0.456968
9645.00	-0.428455
9650.00	-0.468538
9655.00	-0.487429
9660.00	-0.496213
9665.00	-0.482453
9670.00	-0.496965
9675.00	-0.523473
9680.00	-0.532388
9685.00	-0.54863
9690.00	-0.554283
9695.00	-0.587013
9700.00	-0.606758
9705.00	-0.626769
9710.00	-0.623114
9715.00	-0.623559
9720.00	-0.648614
9725.00	-0.665187
9730.00	-0.672632
9735.00	-0.682321
9740.00	-0.720925
9745.00	-0.751933
9750.00	-0.782081
9755.00	-0.839099
9760.00	-0.939724
9765.00	-0.997414
9770.00	-1.08221
9775.00	-1.18243
9780.00	-1.2547
9785.00	-1.34888
9790.00	-1.42243
9795.00	-1.5088
9800.00	-1.62837
9805.00	-1.69863
9810.00	-1.7544
9815.00	-1.81056
9820.00	-1.86036
9825.00	-1.87679
9830.00	-1.93042
9835.00	-1.99439
9840.00	-2.00862
9845.00	-2.06999
9850.00	-2.12821
9855.00	-2.13952
9860.00	-2.16614
9865.00	-2.14676
9870.00	-2.16444
9875.00	-2.18408
9880.00	-2.14722
9885.00	-2.15289
9890.00	-2.16323
9895.00	-2.17477
9900.00	-2.18068
9905.00	-2.16582
9910.00	-2.16291
9915.00	-2.14162
9920.00	-2.13888
9925.00	-2.16033
9930.00	-2.16544
9935.00	-2.16108
9940.00	-2.16835
9945.00	-2.1764
9950.00	-2.20605
9955.00	-2.21555
[truncated: 56 more rows]
