# Supplementary material for: Abnormal developmental trajectory and vulnerability to cardiac arrhythmias in tetralogy of Fallot with DiGeorge syndrome
Source: Commun Biol. 2023 Sep 22;6:969. doi: 10.1038/s42003-023-05344-6 (PMC10516936; doi:10.1038/s42003-023-05344-6)
Supplement: Supplementary file 6 — Supplementary Data 3 [file 42003_2023_5344_MOESM6_ESM.zip › Supplementary Data3_CAS Measurement/Batch47/TOF-ND1_A2_4990/1B-wave.csv]

1B : V(t) = D'(t) / BackgroundImage *100
D'(t) = WaveFiltered Value( Pixel-Filter=(5 x 5) Tcnst-Filter=10)
average	1.00
frm num	2048
position	[53][73]
background	362.28
total pixel	25
time	value1
0.00	0
5.00	0.0507895
10.00	0.0711052
15.00	0.0915977
20.00	0.0393773
25.00	0.00452423
30.00	-0.0389888
35.00	-0.114586
40.00	-0.203603
45.00	-0.357693
50.00	-0.454418
55.00	-0.531533
60.00	-0.673809
65.00	-0.825044
70.00	-0.911469
75.00	-1.03452
80.00	-1.15631
85.00	-1.33106
90.00	-1.44086
95.00	-1.55514
100.00	-1.6613
105.00	-1.77783
110.00	-1.88159
115.00	-2.04234
120.00	-2.21461
125.00	-2.33321
130.00	-2.47861
135.00	-2.61056
140.00	-2.74478
145.00	-2.90422
150.00	-3.05986
155.00	-3.16461
160.00	-3.31519
165.00	-3.48384
170.00	-3.61354
175.00	-3.73799
180.00	-3.86878
185.00	-4.03727
190.00	-4.20658
195.00	-4.35786
200.00	-4.46419
205.00	-4.52788
210.00	-4.64371
215.00	-4.79654
220.00	-4.97715
225.00	-5.12534
230.00	-5.29957
235.00	-5.42546
240.00	-5.54428
245.00	-5.6446
250.00	-5.73929
255.00	-5.84881
260.00	-5.93524
265.00	-6.04283
270.00	-6.11537
275.00	-6.1641
280.00	-6.25322
285.00	-6.31687
290.00	-6.35428
295.00	-6.44646
300.00	-6.5758
305.00	-6.69552
310.00	-6.80216
315.00	-6.87827
320.00	-6.89156
325.00	-6.98081
330.00	-7.10088
335.00	-7.18244
340.00	-7.26137
345.00	-7.3578
350.00	-7.43355
355.00	-7.54478
360.00	-7.57202
365.00	-7.62966
370.00	-7.65834
375.00	-7.77028
380.00	-7.79595
385.00	-7.8853
390.00	-7.92375
395.00	-7.9683
400.00	-8.01722
405.00	-8.11315
410.00	-8.16525
415.00	-8.21546
420.00	-8.27279
425.00	-8.38291
430.00	-8.40142
435.00	-8.48211
440.00	-8.53155
445.00	-8.57494
450.00	-8.63386
455.00	-8.66923
460.00	-8.73749
465.00	-8.77354
470.00	-8.80708
475.00	-8.88033
480.00	-8.90099
485.00	-8.92951
490.00	-8.9585
495.00	-8.9614
500.00	-8.98389
505.00	-9.00413
510.00	-9.03559
515.00	-9.02195
520.00	-8.90037
525.00	-8.29851
530.00	-7.32402
535.00	-6.16874
540.00	-5.0252
545.00	-3.86462
550.00	-2.72074
555.00	-1.64266
560.00	-0.638155
565.00	0.372994
570.00	1.33492
575.00	2.21943
580.00	3.09719
585.00	3.9744
590.00	4.71972
595.00	5.44461
600.00	6.13787
605.00	6.8435
610.00	7.51059
615.00	8.15183
620.00	8.80843
625.00	9.40269
630.00	9.88894
635.00	10.4337
640.00	10.9217
645.00	11.3974
650.00	11.8774
655.00	12.2608
660.00	12.6556
665.00	13.0385
670.00	13.4692
675.00	13.816
680.00	14.1822
685.00	14.5173
690.00	14.8697
695.00	15.1825
700.00	15.4507
705.00	15.7385
710.00	16.0019
715.00	16.2665
720.00	16.4595
725.00	16.7281
730.00	16.9543
735.00	17.19
740.00	17.422
745.00	17.6219
750.00	17.7942
755.00	17.9745
760.00	18.1402
765.00	18.2308
770.00	18.341
775.00	18.374
780.00	18.3429
785.00	18.2951
790.00	18.2156
795.00	18.0734
800.00	17.8593
805.00	17.6677
810.00	17.4478
815.00	17.2002
820.00	16.9487
825.00	16.6704
830.00	16.3151
835.00	15.9356
840.00	15.5787
845.00	15.2298
850.00	14.8584
855.00	14.4911
860.00	14.0986
865.00	13.7045
870.00	13.298
875.00	12.8967
880.00	12.5301
885.00	12.0997
890.00	11.6626
895.00	11.2261
900.00	10.8168
905.00	10.391
910.00	10.0099
915.00	9.61067
920.00	9.17516
925.00	8.80418
930.00	8.43166
935.00	8.08093
940.00	7.72552
945.00	7.32616
950.00	6.9568
955.00	6.57911
960.00	6.23035
965.00	5.86899
970.00	5.51948
975.00	5.12431
980.00	4.81173
985.00	4.48072
990.00	4.17728
995.00	3.85451
1000.00	3.53199
1005.00	3.18763
1010.00	2.87438
1015.00	2.59026
1020.00	2.30584
1025.00	2.02115
1030.00	1.7296
1035.00	1.47273
1040.00	1.23492
1045.00	0.998807
1050.00	0.785202
1055.00	0.579708
1060.00	0.343974
1065.00	0.0191937
1070.00	-0.202445
1075.00	-0.449397
1080.00	-0.690424
1085.00	-0.926119
1090.00	-1.09187
1095.00	-1.30509
1100.00	-1.49146
1105.00	-1.69122
1110.00	-1.8997
1115.00	-2.07961
1120.00	-2.28017
1125.00	-2.45737
1130.00	-2.66101
1135.00	-2.80343
1140.00	-2.96032
1145.00	-3.15893
1150.00	-3.32333
1155.00	-3.46466
1160.00	-3.61395
1165.00	-3.7207
1170.00	-3.8245
1175.00	-3.97976
1180.00	-4.11949
1185.00	-4.24414
1190.00	-4.38614
1195.00	-4.51946
1200.00	-4.60853
1205.00	-4.73617
1210.00	-4.82566
1215.00	-4.95256
1220.00	-5.13192
1225.00	-5.24366
1230.00	-5.3895
1235.00	-5.5086
1240.00	-5.61138
1245.00	-5.70719
1250.00	-5.82213
1255.00	-5.91012
1260.00	-6.03016
1265.00	-6.15034
1270.00	-6.25519
1275.00	-6.32968
1280.00	-6.4177
1285.00	-6.48588
1290.00	-6.59913
1295.00	-6.7099
1300.00	-6.77315
1305.00	-6.83228
1310.00	-6.90206
1315.00	-6.96928
1320.00	-7.04965
1325.00	-7.13082
1330.00	-7.22705
1335.00	-7.25846
1340.00	-7.3331
1345.00	-7.38813
1350.00	-7.45864
1355.00	-7.50663
1360.00	-7.57633
1365.00	-7.61035
1370.00	-7.69617
1375.00	-7.79771
1380.00	-7.88467
1385.00	-7.97729
1390.00	-8.02531
1395.00	-8.10497
1400.00	-8.14575
1405.00	-8.1957
1410.00	-8.20974
1415.00	-8.25108
1420.00	-8.2916
1425.00	-8.31924
1430.00	-8.36178
1435.00	-8.41993
1440.00	-8.49105
1445.00	-8.52634
1450.00	-8.55038
1455.00	-8.62059
1460.00	-8.66943
1465.00	-8.67143
1470.00	-8.6931
1475.00	-8.68831
1480.00	-8.70499
1485.00	-8.71778
1490.00	-8.69838
1495.00	-8.69969
1500.00	-8.76933
1505.00	-8.779
1510.00	-8.79213
1515.00	-8.76971
1520.00	-8.64575
1525.00	-8.04837
1530.00	-7.06356
1535.00	-5.97739
1540.00	-4.80219
1545.00	-3.64846
1550.00	-2.51846
1555.00	-1.40761
1560.00	-0.357057
1565.00	0.661314
1570.00	1.60545
1575.00	2.54792
1580.00	3.39835
1585.00	4.2079
1590.00	5.01489
1595.00	5.74339
1600.00	6.45756
1605.00	7.16214
1610.00	7.81945
1615.00	8.43421
1620.00	9.03608
1625.00	9.62414
1630.00	10.1942
1635.00	10.7316
1640.00	11.2197
1645.00	11.7539
1650.00	12.2446
1655.00	12.6808
1660.00	13.1219
1665.00	13.5608
1670.00	14.0166
1675.00	14.4334
1680.00	14.7997
1685.00	15.2067
1690.00	15.5012
1695.00	15.8391
1700.00	16.1466
1705.00	16.4431
1710.00	16.6648
1715.00	16.8576
1720.00	17.0721
1725.00	17.2606
1730.00	17.4977
1735.00	17.6945
1740.00	17.8628
1745.00	18.044
1750.00	18.1575
1755.00	18.2728
1760.00	18.3568
1765.00	18.4158
1770.00	18.4655
1775.00	18.4375
1780.00	18.3901
1785.00	18.2658
1790.00	18.1594
1795.00	17.9875
1800.00	17.771
1805.00	17.543
1810.00	17.2593
1815.00	16.9632
1820.00	16.6128
1825.00	16.324
1830.00	15.9834
1835.00	15.6912
1840.00	15.33
1845.00	15.0049
1850.00	14.6649
1855.00	14.2539
1860.00	13.8498
1865.00	13.4431
1870.00	13.0417
1875.00	12.676
1880.00	12.2233
1885.00	11.8345
1890.00	11.3986
1895.00	10.9963
1900.00	10.5911
1905.00	10.1823
1910.00	9.79346
1915.00	9.36617
1920.00	8.91095
1925.00	8.54652
1930.00	8.19645
1935.00	7.8582
1940.00	7.45661
1945.00	7.11064
1950.00	6.78492
1955.00	6.41558
1960.00	6.10746
1965.00	5.75619
1970.00	5.38925
1975.00	5.07335
1980.00	4.73716
1985.00	4.3871
1990.00	4.04555
1995.00	3.70283
2000.00	3.39769
2005.00	3.10429
2010.00	2.77289
2015.00	2.50222
2020.00	2.25531
2025.00	1.97678
2030.00	1.69077
2035.00	1.47201
2040.00	1.23096
2045.00	0.965433
2050.00	0.735291
2055.00	0.475166
2060.00	0.236637
2065.00	-0.0487027
2070.00	-0.229324
2075.00	-0.450402
2080.00	-0.658205
2085.00	-0.905954
2090.00	-1.14218
2095.00	-1.35699
2100.00	-1.57019
2105.00	-1.74772
2110.00	-1.94724
2115.00	-2.14117
2120.00	-2.26712
2125.00	-2.40918
2130.00	-2.54919
2135.00	-2.72487
2140.00	-2.89514
2145.00	-3.04506
2150.00	-3.20539
2155.00	-3.39827
2160.00	-3.51334
2165.00	-3.68315
2170.00	-3.79954
2175.00	-3.93963
2180.00	-4.12091
2185.00	-4.2664
2190.00	-4.4139
2195.00	-4.5334
2200.00	-4.6796
2205.00	-4.82001
2210.00	-4.94086
2215.00	-5.06839
2220.00	-5.19531
2225.00	-5.32721
2230.00	-5.41169
2235.00	-5.47448
2240.00	-5.5354
2245.00	-5.67414
2250.00	-5.80122
2255.00	-5.91007
2260.00	-6.00472
2265.00	-6.13075
2270.00	-6.24198
2275.00	-6.32331
2280.00	-6.43958
2285.00	-6.53869
2290.00	-6.64997
2295.00	-6.73136
2300.00	-6.74057
2305.00	-6.77315
2310.00	-6.85105
2315.00	-6.90129
2320.00	-6.95534
2325.00	-6.96644
2330.00	-6.9963
2335.00	-7.04306
2340.00	-7.09949
2345.00	-7.09176
2350.00	-7.1643
2355.00	-7.234
2360.00	-7.33759
2365.00	-7.401
2370.00	-7.49893
2375.00	-7.58596
2380.00	-7.65655
2385.00	-7.73334
2390.00	-7.78699
2395.00	-7.84301
2400.00	-7.95083
2405.00	-8.01144
2410.00	-8.11236
2415.00	-8.19988
2420.00	-8.22123
2425.00	-8.28792
2430.00	-8.3623
2435.00	-8.40384
2440.00	-8.46442
2445.00	-8.55096
2450.00	-8.57584
2455.00	-8.61701
2460.00	-8.61431
2465.00	-8.64391
2470.00	-8.64846
2475.00	-8.67243
2480.00	-8.71608
2485.00	-8.70458
2490.00	-8.71963
2495.00	-8.7144
2500.00	-8.76158
2505.00	-8.77424
2510.00	-8.80992
2515.00	-8.77468
2520.00	-8.65906
2525.00	-8.11003
2530.00	-7.11795
2535.00	-5.94685
2540.00	-4.66982
2545.00	-3.41118
2550.00	-2.21658
2555.00	-1.03765
2560.00	0.0333226
2565.00	1.05903
2570.00	2.01198
2575.00	2.92042
2580.00	3.82082
2585.00	4.70848
2590.00	5.51289
2595.00	6.25562
2600.00	6.99807
2605.00	7.70491
2610.00	8.36094
2615.00	8.99111
2620.00	9.61789
2625.00	10.1809
2630.00	10.7097
2635.00	11.243
2640.00	11.6148
2645.00	12.0863
2650.00	12.5261
2655.00	12.9573
2660.00	13.3685
2665.00	13.7497
2670.00	14.1523
2675.00	14.4904
2680.00	14.8025
2685.00	15.1142
2690.00	15.3981
2695.00	15.6955
2700.00	15.9809
2705.00	16.2377
2710.00	16.4611
2715.00	16.6876
2720.00	16.9201
2725.00	17.1206
2730.00	17.3341
2735.00	17.5749
2740.00	17.7463
2745.00	17.9083
2750.00	18.0331
2755.00	18.1421
2760.00	18.2502
2765.00	18.3253
2770.00	18.3599
2775.00	18.2883
2780.00	18.2062
2785.00	18.0914
2790.00	17.9351
2795.00	17.7315
2800.00	17.4854
2805.00	17.2782
2810.00	16.9879
2815.00	16.6836
2820.00	16.4319
2825.00	16.1158
2830.00	15.7541
2835.00	15.4275
2840.00	15.1125
2845.00	14.7617
2850.00	14.4161
2855.00	14.0543
2860.00	13.6073
2865.00	13.1906
2870.00	12.7393
2875.00	12.3741
2880.00	11.9593
2885.00	11.5804
2890.00	11.2052
2895.00	10.8089
2900.00	10.4115
2905.00	9.98976
2910.00	9.56714
2915.00	9.15034
2920.00	8.74761
2925.00	8.34762
2930.00	7.92691
2935.00	7.57365
2940.00	7.20163
2945.00	6.81932
2950.00	6.47636
2955.00	6.14229
2960.00	5.81955
2965.00	5.51031
2970.00	5.14808
2975.00	4.80883
2980.00	4.47479
2985.00	4.13
2990.00	3.80864
2995.00	3.53598
3000.00	3.20778
3005.00	2.91571
3010.00	2.63628
3015.00	2.36382
3020.00	2.09542
3025.00	1.84613
3030.00	1.58423
3035.00	1.33637
3040.00	1.12544
3045.00	0.880406
3050.00	0.604665
3055.00	0.38631
3060.00	0.178749
3065.00	-0.0643664
3070.00	-0.306356
3075.00	-0.560583
3080.00	-0.768409
3085.00	-0.999618
3090.00	-1.2342
3095.00	-1.40779
3100.00	-1.62695
3105.00	-1.80764
3110.00	-1.99455
3115.00	-2.12854
3120.00	-2.31869
3125.00	-2.4854
3130.00	-2.65864
3135.00	-2.87086
3140.00	-3.03094
3145.00	-3.23684
3150.00	-3.40118
3155.00	-3.57116
3160.00	-3.69986
3165.00	-3.84771
3170.00	-3.94543
3175.00	-4.09412
3180.00	-4.20695
3185.00	-4.29526
3190.00	-4.41448
3195.00	-4.54496
3200.00	-4.66461
3205.00	-4.81535
3210.00	-4.919
3215.00	-5.00566
3220.00	-5.13554
3225.00	-5.22484
3230.00	-5.29526
3235.00	-5.34982
3240.00	-5.44639
3245.00	-5.54545
3250.00	-5.64234
3255.00	-5.77259
3260.00	-5.86664
3265.00	-5.90049
3270.00	-6.00051
3275.00	-6.08612
3280.00	-6.20071
3285.00	-6.27954
3290.00	-6.37699
3295.00	-6.47685
3300.00	-6.52365
3305.00	-6.60663
3310.00	-6.68793
3315.00	-6.79644
3320.00	-6.82674
3325.00	-6.9578
3330.00	-7.00178
3335.00	-7.08443
3340.00	-7.14666
3345.00	-7.17396
3350.00	-7.23276
3355.00	-7.27684
3360.00	-7.34965
3365.00	-7.44498
3370.00	-7.48109
3375.00	-7.49924
3380.00	-7.54207
3385.00	-7.60933
3390.00	-7.61797
3395.00	-7.65776
3400.00	-7.72118
3405.00	-7.72084
3410.00	-7.73378
3415.00	-7.79181
3420.00	-7.82636
3425.00	-7.88285
3430.00	-7.95026
3435.00	-8.0032
3440.00	-8.05305
3445.00	-8.05706
3450.00	-8.06509
3455.00	-8.07453
3460.00	-8.10179
3465.00	-8.14399
3470.00	-8.15547
3475.00	-8.21328
3480.00	-8.23329
3485.00	-8.28663
3490.00	-8.35562
3495.00	-8.37795
3500.00	-8.38591
3505.00	-8.47147
3510.00	-8.48333
3515.00	-8.50504
3520.00	-8.37111
3525.00	-7.86413
3530.00	-6.85137
3535.00	-5.60645
3540.00	-4.43412
3545.00	-3.27193
3550.00	-2.09346
3555.00	-0.991984
3560.00	0.0567562
3565.00	1.02602
3570.00	1.95025
3575.00	2.87038
3580.00	3.72611
3585.00	4.56471
3590.00	5.34706
3595.00	6.10307
3600.00	6.80556
3605.00	7.51951
3610.00	8.18745
3615.00	8.78529
3620.00	9.37082
3625.00	9.89891
3630.00	10.4415
3635.00	10.9299
3640.00	11.3915
3645.00	11.8666
3650.00	12.3251
3655.00	12.7233
3660.00	13.1524
3665.00	13.5177
3670.00	13.9071
3675.00	14.2664
3680.00	14.6042
3685.00	14.9368
3690.00	15.2395
3695.00	15.5286
3700.00	15.8008
3705.00	16.0922
3710.00	16.3324
3715.00	16.5706
3720.00	16.8038
3725.00	17.006
3730.00	17.2541
3735.00	17.4024
3740.00	17.5646
3745.00	17.7458
3750.00	17.8781
3755.00	17.9595
3760.00	18.0395
3765.00	18.0915
3770.00	18.166
3775.00	18.1811
3780.00	18.1473
3785.00	18.0318
3790.00	17.8903
3795.00	17.7122
3800.00	17.5419
3805.00	17.3081
3810.00	17.0248
3815.00	16.719
3820.00	16.3953
3825.00	16.0873
3830.00	15.7605
3835.00	15.3879
3840.00	15.0416
3845.00	14.7376
3850.00	14.3867
3855.00	13.9936
3860.00	13.6509
3865.00	13.2453
3870.00	12.835
3875.00	12.3785
3880.00	12.0062
3885.00	11.626
3890.00	11.1866
3895.00	10.7757
3900.00	10.3539
3905.00	9.96556
3910.00	9.58621
3915.00	9.1951
3920.00	8.8144
3925.00	8.47177
3930.00	8.0806
3935.00	7.7186
3940.00	7.33318
3945.00	6.94104
3950.00	6.63669
3955.00	6.28107
3960.00	5.96763
3965.00	5.65132
3970.00	5.28051
3975.00	4.9236
3980.00	4.59244
3985.00	4.29881
3990.00	4.01799
3995.00	3.66256
4000.00	3.34047
4005.00	3.00311
4010.00	2.69949
4015.00	2.37544
4020.00	2.07385
4025.00	1.82341
4030.00	1.51078
4035.00	1.27689
4040.00	1.04321
4045.00	0.769958
4050.00	0.496429
4055.00	0.237004
4060.00	0.0101454
4065.00	-0.170841
4070.00	-0.381205
4075.00	-0.587095
4080.00	-0.773499
4085.00	-0.96445
4090.00	-1.18378
4095.00	-1.39554
4100.00	-1.62697
4105.00	-1.82973
4110.00	-2.00118
4115.00	-2.19965
4120.00	-2.37386
4125.00	-2.60572
4130.00	-2.74705
4135.00	-2.8897
4140.00	-3.05783
4145.00	-3.2478
4150.00	-3.44306
4155.00	-3.56911
4160.00	-3.74549
4165.00	-3.86006
4170.00	-3.98526
4175.00	-4.12113
4180.00	-4.26881
4185.00	-4.37301
4190.00	-4.46679
4195.00	-4.56444
4200.00	-4.66337
4205.00	-4.78994
4210.00	-4.8619
4215.00	-4.97083
4220.00	-5.03464
4225.00	-5.08765
4230.00	-5.16517
4235.00	-5.25703
4240.00	-5.38938
4245.00	-5.45439
4250.00	-5.53057
4255.00	-5.66428
4260.00	-5.76142
4265.00	-5.88198
4270.00	-5.95736
4275.00	-5.99539
4280.00	-6.03403
4285.00	-6.14609
4290.00	-6.19948
4295.00	-6.26739
4300.00	-6.35171
4305.00	-6.45077
4310.00	-6.51454
4315.00	-6.58849
4320.00	-6.6948
4325.00	-6.76949
4330.00	-6.83782
4335.00	-6.93686
4340.00	-7.00943
4345.00	-7.07475
4350.00	-7.15782
4355.00	-7.23148
4360.00	-7.30441
4365.00	-7.38549
4370.00	-7.45516
4375.00	-7.58079
4380.00	-7.63093
4385.00	-7.68267
4390.00	-7.73035
4395.00	-7.79976
4400.00	-7.83793
4405.00	-7.88996
4410.00	-7.95886
4415.00	-8.03965
4420.00	-8.11235
4425.00	-8.15129
4430.00	-8.2316
4435.00	-8.28952
4440.00	-8.37478
4445.00	-8.40293
4450.00	-8.39956
4455.00	-8.41971
4460.00	-8.48091
4465.00	-8.50728
4470.00	-8.53985
4475.00	-8.58462
4480.00	-8.61828
4485.00	-8.653
4490.00	-8.72399
4495.00	-8.82653
4500.00	-8.87686
4505.00	-8.90559
4510.00	-8.94028
4515.00	-8.9693
4520.00	-8.8872
4525.00	-8.35622
4530.00	-7.39362
4535.00	-6.20378
4540.00	-4.95516
4545.00	-3.79607
4550.00	-2.63474
4555.00	-1.50454
4560.00	-0.439873
4565.00	0.592301
4570.00	1.51132
4575.00	2.45437
4580.00	3.31857
4585.00	4.1891
4590.00	4.93503
4595.00	5.67925
4600.00	6.37775
4605.00	7.09473
4610.00	7.73117
4615.00	8.36581
4620.00	8.96127
4625.00	9.55239
4630.00	10.1142
4635.00	10.6011
4640.00	11.0779
4645.00	11.5225
4650.00	11.8984
4655.00	12.2808
4660.00	12.7321
4665.00	13.1139
4670.00	13.5062
4675.00	13.8703
4680.00	14.2211
4685.00	14.57
4690.00	14.9216
4695.00	15.2258
4700.00	15.5305
4705.00	15.8302
4710.00	16.1176
4715.00	16.4027
4720.00	16.614
4725.00	16.8241
4730.00	17.0364
4735.00	17.2517
4740.00	17.4576
4745.00	17.6109
4750.00	17.7357
4755.00	17.8435
4760.00	17.9417
4765.00	17.9793
4770.00	18.0142
4775.00	17.9959
4780.00	17.9607
4785.00	17.9135
4790.00	17.7552
4795.00	17.6071
4800.00	17.4529
4805.00	17.2247
4810.00	16.9541
4815.00	16.6356
4820.00	16.329
4825.00	15.9559
4830.00	15.6333
4835.00	15.3497
4840.00	14.9884
4845.00	14.5804
4850.00	14.1613
4855.00	13.7356
4860.00	13.3557
4865.00	12.962
4870.00	12.5292
4875.00	12.143
4880.00	11.7921
4885.00	11.3737
4890.00	10.9562
4895.00	10.5661
4900.00	10.1499
4905.00	9.73884
4910.00	9.34462
4915.00	8.94565
4920.00	8.56781
4925.00	8.20237
4930.00	7.85359
4935.00	7.48448
4940.00	7.1026
4945.00	6.71695
4950.00	6.36545
4955.00	6.01818
4960.00	5.70896
4965.00	5.36551
4970.00	5.0288
4975.00	4.73129
4980.00	4.46021
4985.00	4.15221
4990.00	3.85734
4995.00	3.48375
5000.00	3.13979
5005.00	2.83133
5010.00	2.52943
5015.00	2.2279
5020.00	1.9223
5025.00	1.63733
5030.00	1.34993
5035.00	1.05263
5040.00	0.824814
5045.00	0.613151
5050.00	0.363031
5055.00	0.1048
5060.00	-0.106629
5065.00	-0.261584
5070.00	-0.468395
5075.00	-0.681023
5080.00	-0.874597
5085.00	-1.05433
5090.00	-1.18739
5095.00	-1.37891
5100.00	-1.56894
5105.00	-1.73997
5110.00	-1.91598
5115.00	-2.04789
5120.00	-2.20194
5125.00	-2.33837
5130.00	-2.50312
5135.00	-2.69446
5140.00	-2.86556
5145.00	-3.05929
5150.00	-3.20495
5155.00	-3.34045
5160.00	-3.43481
5165.00	-3.57714
5170.00	-3.73615
5175.00	-3.87595
5180.00	-4.01612
5185.00	-4.11137
5190.00	-4.23241
5195.00	-4.3259
5200.00	-4.41445
5205.00	-4.51071
5210.00	-4.64814
5215.00	-4.75526
5220.00	-4.87264
5225.00	-4.9551
5230.00	-5.04809
5235.00	-5.17594
5240.00	-5.27665
5245.00	-5.40925
5250.00	-5.53852
5255.00	-5.63831
5260.00	-5.73585
5265.00	-5.79934
5270.00	-5.90285
5275.00	-5.9651
5280.00	-6.05315
5285.00	-6.15888
5290.00	-6.24411
5295.00	-6.35063
5300.00	-6.42993
5305.00	-6.5024
5310.00	-6.57094
5315.00	-6.6768
5320.00	-6.73783
5325.00	-6.8281
5330.00	-6.92149
5335.00	-7.03645
5340.00	-7.13991
5345.00	-7.23414
5350.00	-7.27588
5355.00	-7.36755
5360.00	-7.45005
5365.00	-7.52761
5370.00	-7.58969
5375.00	-7.65991
5380.00	-7.6922
5385.00	-7.71684
5390.00	-7.82072
5395.00	-7.87226
5400.00	-7.92527
5405.00	-7.95089
5410.00	-8.02033
5415.00	-8.1049
5420.00	-8.12581
5425.00	-8.09495
5430.00	-8.15439
5435.00	-8.18802
5440.00	-8.2492
5445.00	-8.27224
5450.00	-8.34267
5455.00	-8.40384
5460.00	-8.44454
5465.00	-8.48338
5470.00	-8.5062
5475.00	-8.54439
5480.00	-8.62072
5485.00	-8.69053
5490.00	-8.76881
5495.00	-8.88674
5500.00	-8.91117
5505.00	-9.02149
5510.00	-9.06778
5515.00	-9.08846
5520.00	-8.98893
5525.00	-8.45109
5530.00	-7.50881
5535.00	-6.40682
5540.00	-5.22402
5545.00	-4.10539
5550.00	-2.93301
5555.00	-1.81162
5560.00	-0.753788
5565.00	0.247946
5570.00	1.18926
5575.00	2.10599
5580.00	2.96418
5585.00	3.77078
5590.00	4.57621
5595.00	5.3
5600.00	6.05629
5605.00	6.73696
5610.00	7.39925
5615.00	8.03064
5620.00	8.64416
5625.00	9.2416
5630.00	9.81021
5635.00	10.2778
5640.00	10.8156
5645.00	11.2754
5650.00	11.7632
5655.00	12.2232
5660.00	12.5963
5665.00	12.9399
5670.00	13.2811
5675.00	13.6588
5680.00	14.001
5685.00	14.3134
5690.00	14.6233
5695.00	14.9253
5700.00	15.2259
5705.00	15.4765
5710.00	15.7495
5715.00	15.9887
5720.00	16.2293
5725.00	16.416
5730.00	16.6768
5735.00	16.9049
5740.00	17.0837
5745.00	17.3274
5750.00	17.4418
5755.00	17.5702
5760.00	17.6449
5765.00	17.742
5770.00	17.7896
5775.00	17.764
5780.00	17.6857
5785.00	17.5976
5790.00	17.4554
5795.00	17.2931
5800.00	17.0544
5805.00	16.834
5810.00	16.5252
5815.00	16.2319
5820.00	15.9921
5825.00	15.6858
5830.00	15.323
5835.00	14.9665
5840.00	14.6535
5845.00	14.2669
5850.00	13.8637
5855.00	13.4567
5860.00	13.0705
5865.00	12.713
5870.00	12.3471
5875.00	11.9614
5880.00	11.6287
5885.00	11.2277
5890.00	10.8502
5895.00	10.4784
5900.00	10.0621
5905.00	9.6643
5910.00	9.26759
5915.00	8.8686
5920.00	8.46976
5925.00	8.11633
5930.00	7.75628
5935.00	7.42782
5940.00	7.09356
5945.00	6.76623
5950.00	6.41201
5955.00	6.07996
5960.00	5.70935
5965.00	5.36255
5970.00	5.00406
5975.00	4.68142
5980.00	4.33362
5985.00	3.97424
5990.00	3.68502
5995.00	3.35516
6000.00	3.034
6005.00	2.71624
6010.00	2.45124
6015.00	2.18735
6020.00	1.97524
6025.00	1.68166
6030.00	1.48037
6035.00	1.23848
6040.00	1.01857
6045.00	0.749995
6050.00	0.474046
6055.00	0.253295
6060.00	0.0104537
6065.00	-0.197062
6070.00	-0.405908
6075.00	-0.607119
6080.00	-0.816916
6085.00	-1.07088
6090.00	-1.26301
6095.00	-1.41053
6100.00	-1.58746
6105.00	-1.75664
6110.00	-1.89786
6115.00	-2.03489
6120.00	-2.2068
6125.00	-2.33392
6130.00	-2.49359
6135.00	-2.65386
6140.00	-2.80031
6145.00	-2.95972
6150.00	-3.12196
6155.00	-3.28011
6160.00	-3.45558
6165.00	-3.54394
6170.00	-3.67536
6175.00	-3.80247
6180.00	-3.96655
6185.00	-4.11864
6190.00	-4.25221
6195.00	-4.41549
6200.00	-4.53262
6205.00	-4.6524
6210.00	-4.75578
6215.00	-4.89961
6220.00	-5.02796
6225.00	-5.14678
6230.00	-5.28022
6235.00	-5.44338
6240.00	-5.56924
6245.00	-5.7311
6250.00	-5.82156
6255.00	-5.94052
6260.00	-6.03985
6265.00	-6.17232
6270.00	-6.24295
6275.00	-6.3275
6280.00	-6.44445
6285.00	-6.51989
6290.00	-6.60545
6295.00	-6.68025
6300.00	-6.73984
6305.00	-6.79899
6310.00	-6.88645
6315.00	-6.95744
6320.00	-7.08206
6325.00	-7.16329
6330.00	-7.26401
6335.00	-7.32154
6340.00	-7.3976
6345.00	-7.47599
6350.00	-7.51342
6355.00	-7.60783
6360.00	-7.70826
6365.00	-7.75338
6370.00	-7.83484
6375.00	-7.89269
6380.00	-7.88955
6385.00	-7.93973
6390.00	-7.99703
6395.00	-8.05192
6400.00	-8.15873
6405.00	-8.21952
6410.00	-8.28528
6415.00	-8.3268
6420.00	-8.38845
6425.00	-8.45278
6430.00	-8.49632
6435.00	-8.58298
6440.00	-8.71728
6445.00	-8.85472
6450.00	-8.8956
6455.00	-8.96221
6460.00	-8.98461
6465.00	-9.04563
6470.00	-9.09061
6475.00	-9.0792
6480.00	-9.10647
6485.00	-9.16082
6490.00	-9.18655
6495.00	-9.21854
6500.00	-9.24623
6505.00	-9.23913
6510.00	-9.25592
6515.00	-9.28539
6520.00	-9.19598
6525.00	-8.7081
6530.00	-7.75337
6535.00	-6.57172
6540.00	-5.3923
6545.00	-4.23035
6550.00	-3.09405
6555.00	-1.92343
6560.00	-0.813568
6565.00	0.183103
6570.00	1.20487
6575.00	2.12557
6580.00	2.97076
6585.00	3.81644
6590.00	4.57977
6595.00	5.33522
6600.00	6.07364
6605.00	6.79785
6610.00	7.48496
6615.00	8.07686
6620.00	8.63056
6625.00	9.21831
6630.00	9.74729
6635.00	10.2996
6640.00	10.8176
6645.00	11.318
6650.00	11.7861
6655.00	12.2283
6660.00	12.6308
6665.00	13.0415
6670.00	13.4587
6675.00	13.8617
6680.00	14.2157
6685.00	14.5651
6690.00	14.8973
6695.00	15.2117
6700.00	15.5013
6705.00	15.7762
6710.00	16.048
6715.00	16.2518
6720.00	16.4318
6725.00	16.6833
6730.00	16.8765
6735.00	17.1277
6740.00	17.3063
6745.00	17.4372
6750.00	17.6356
6755.00	17.7976
6760.00	17.9103
6765.00	17.9941
6770.00	17.9834
6775.00	17.9152
6780.00	17.8991
6785.00	17.8084
6790.00	17.6749
6795.00	17.5172
6800.00	17.3113
6805.00	17.0806
6810.00	16.8422
6815.00	16.6154
6820.00	16.3428
6825.00	16.0445
6830.00	15.7253
6835.00	15.386
6840.00	15.0421
6845.00	14.7082
6850.00	14.2974
6855.00	13.9011
6860.00	13.5334
6865.00	13.1782
6870.00	12.7657
6875.00	12.4387
6880.00	12.0527
6885.00	11.7241
6890.00	11.3047
6895.00	10.914
6900.00	10.5668
6905.00	10.1428
6910.00	9.75121
6915.00	9.38005
6920.00	8.98748
6925.00	8.56792
6930.00	8.15056
6935.00	7.7904
6940.00	7.34701
6945.00	6.99765
6950.00	6.64016
6955.00	6.28199
6960.00	5.93534
6965.00	5.56373
6970.00	5.27014
6975.00	4.94297
6980.00	4.58338
6985.00	4.21999
6990.00	3.86203
6995.00	3.58072
7000.00	3.29331
7005.00	2.96508
7010.00	2.70501
7015.00	2.4323
7020.00	2.13939
7025.00	1.86362
7030.00	1.63309
7035.00	1.38035
7040.00	1.08442
7045.00	0.872195
7050.00	0.623774
7055.00	0.375904
7060.00	0.147301
7065.00	-0.0981895
7070.00	-0.281591
7075.00	-0.490818
7080.00	-0.728807
7085.00	-0.926435
7090.00	-1.14847
7095.00	-1.42006
7100.00	-1.64683
7105.00	-1.86086
7110.00	-2.04686
7115.00	-2.20985
7120.00	-2.45259
7125.00	-2.62359
7130.00	-2.79515
7135.00	-2.98046
7140.00	-3.11855
7145.00	-3.25055
7150.00	-3.4378
7155.00	-3.59308
7160.00	-3.76154
7165.00	-3.90985
7170.00	-4.06871
7175.00	-4.23929
7180.00	-4.39613
7185.00	-4.51189
7190.00	-4.66797
7195.00	-4.78635
7200.00	-4.87744
7205.00	-4.96715
7210.00	-5.09426
7215.00	-5.19762
7220.00	-5.23875
7225.00	-5.34533
7230.00	-5.41144
7235.00	-5.48308
7240.00	-5.59283
7245.00	-5.76778
7250.00	-5.90206
7255.00	-6.04057
7260.00	-6.13542
7265.00	-6.2517
7270.00	-6.3685
7275.00	-6.49459
7280.00	-6.59041
7285.00	-6.68659
7290.00	-6.76431
7295.00	-6.79452
7300.00	-6.85151
7305.00	-6.95802
7310.00	-7.05055
7315.00	-7.12169
7320.00	-7.23099
7325.00	-7.33487
7330.00	-7.42727
7335.00	-7.55459
7340.00	-7.65151
7345.00	-7.71224
7350.00	-7.79891
7355.00	-7.8714
7360.00	-7.94658
7365.00	-7.96897
7370.00	-8.02776
7375.00	-8.10276
7380.00	-8.21111
7385.00	-8.24459
7390.00	-8.29459
7395.00	-8.33407
7400.00	-8.38065
7405.00	-8.39496
7410.00	-8.44539
7415.00	-8.50402
7420.00	-8.59653
7425.00	-8.62459
7430.00	-8.6388
7435.00	-8.6803
7440.00	-8.73421
7445.00	-8.7231
7450.00	-8.77052
7455.00	-8.82203
7460.00	-8.87281
7465.00	-8.8887
7470.00	-8.95268
7475.00	-8.97935
7480.00	-9.02433
7485.00	-9.0317
7490.00	-9.04274
7495.00	-9.05488
7500.00	-9.05256
7505.00	-9.07476
7510.00	-9.10579
7515.00	-9.0785
7520.00	-8.98439
7525.00	-8.48454
7530.00	-7.56763
7535.00	-6.37915
7540.00	-5.12404
7545.00	-3.9072
7550.00	-2.76127
7555.00	-1.6957
7560.00	-0.625165
7565.00	0.338312
7570.00	1.35229
7575.00	2.30683
7580.00	3.21339
7585.00	4.04585
7590.00	4.91763
7595.00	5.73204
7600.00	6.43519
7605.00	7.10226
7610.00	7.78102
7615.00	8.38858
7620.00	8.95527
7625.00	9.49068
7630.00	9.97697
7635.00	10.461
7640.00	10.9353
7645.00	11.372
7650.00	11.7729
7655.00	12.1612
7660.00	12.5483
7665.00	12.9563
7670.00	13.3831
7675.00	13.7716
7680.00	14.0793
7685.00	14.4325
7690.00	14.7492
7695.00	15.0729
7700.00	15.4061
7705.00	15.7182
7710.00	15.9991
7715.00	16.2199
7720.00	16.444
7725.00	16.7175
7730.00	16.9669
7735.00	17.1925
7740.00	17.4419
7745.00	17.6586
7750.00	17.8128
7755.00	17.9505
7760.00	18.0578
7765.00	18.1092
7770.00	18.1267
7775.00	18.0883
7780.00	17.9865
7785.00	17.9246
7790.00	17.7684
7795.00	17.5771
7800.00	17.4049
7805.00	17.1947
7810.00	16.9548
7815.00	16.6637
7820.00	16.4294
7825.00	16.1379
7830.00	15.8093
7835.00	15.5014
7840.00	15.1978
7845.00	14.8076
7850.00	14.3614
7855.00	13.9322
7860.00	13.5768
7865.00	13.1786
7870.00	12.743
7875.00	12.3056
7880.00	11.9307
7885.00	11.4973
7890.00	11.0829
7895.00	10.6492
7900.00	10.2125
7905.00	9.79193
7910.00	9.43104
7915.00	9.02233
7920.00	8.66222
7925.00	8.23544
7930.00	7.80827
7935.00	7.38739
7940.00	7.01853
7945.00	6.57835
7950.00	6.19875
7955.00	5.83835
7960.00	5.493
7965.00	5.15127
7970.00	4.80839
7975.00	4.45232
7980.00	4.09873
7985.00	3.754
7990.00	3.42718
7995.00	3.12421
8000.00	2.83387
8005.00	2.54827
8010.00	2.27136
8015.00	1.98571
8020.00	1.69771
8025.00	1.41421
8030.00	1.17231
8035.00	0.891673
8040.00	0.652346
8045.00	0.413765
8050.00	0.195729
8055.00	-0.0093356
8060.00	-0.228122
8065.00	-0.433862
8070.00	-0.675338
8075.00	-0.902604
8080.00	-1.14137
8085.00	-1.35405
8090.00	-1.62386
8095.00	-1.80154
8100.00	-2.00562
8105.00	-2.22462
8110.00	-2.36983
8115.00	-2.57229
8120.00	-2.76885
8125.00	-3.00538
8130.00	-3.21163
8135.00	-3.36635
8140.00	-3.52546
8145.00	-3.68191
8150.00	-3.87351
8155.00	-4.06251
8160.00	-4.20169
8165.00	-4.35014
8170.00	-4.48265
8175.00	-4.6284
8180.00	-4.74743
8185.00	-4.85014
8190.00	-4.95472
8195.00	-5.09412
8200.00	-5.21295
8205.00	-5.3475
8210.00	-5.50945
8215.00	-5.63202
8220.00	-5.72466
8225.00	-5.8246
8230.00	-5.94216
8235.00	-5.99937
8240.00	-6.15465
8245.00	-6.30434
8250.00	-6.43795
8255.00	-6.53834
8260.00	-6.61874
8265.00	-6.72754
8270.00	-6.82988
8275.00	-6.94075
8280.00	-7.04606
8285.00	-7.16181
8290.00	-7.22735
8295.00	-7.34153
8300.00	-7.39351
8305.00	-7.50985
8310.00	-7.6267
8315.00	-7.71531
8320.00	-7.75972
8325.00	-7.83723
8330.00	-7.87718
8335.00	-7.94074
8340.00	-8.01119
8345.00	-8.11545
8350.00	-8.1353
8355.00	-8.19182
8360.00	-8.27249
8365.00	-8.33296
8370.00	-8.36418
8375.00	-8.44308
8380.00	-8.48096
8385.00	-8.55039
8390.00	-8.60183
8395.00	-8.668
8400.00	-8.74191
8405.00	-8.78856
8410.00	-8.84158
8415.00	-8.91469
8420.00	-8.95068
8425.00	-8.97976
8430.00	-9.03685
8435.00	-9.05179
8440.00	-9.08953
8445.00	-9.09037
8450.00	-9.10106
8455.00	-9.11179
8460.00	-9.18769
8465.00	-9.19859
8470.00	-9.19625
8475.00	-9.23279
8480.00	-9.28997
8485.00	-9.28843
8490.00	-9.31024
8495.00	-9.3685
8500.00	-9.40659
8505.00	-9.42541
8510.00	-9.43793
8515.00	-9.42491
8520.00	-9.32376
8525.00	-8.84517
8530.00	-7.89993
8535.00	-6.77097
8540.00	-5.57052
8545.00	-4.37639
8550.00	-3.23653
8555.00	-2.06492
8560.00	-0.947528
8565.00	0.0791006
8570.00	1.05275
8575.00	1.98535
8580.00	2.86222
8585.00	3.70662
8590.00	4.58582
8595.00	5.34398
8600.00	6.0484
8605.00	6.68901
8610.00	7.32849
8615.00	7.96143
8620.00	8.5344
8625.00	9.12183
8630.00	9.65715
8635.00	10.2195
8640.00	10.7676
8645.00	11.262
8650.00	11.7258
8655.00	12.1762
8660.00	12.6545
8665.00	13.0464
8670.00	13.4366
8675.00	13.8352
8680.00	14.1653
8685.00	14.5175
8690.00	14.8611
8695.00	15.1659
8700.00	15.4987
8705.00	15.7916
8710.00	16.0662
8715.00	16.32
8720.00	16.5132
8725.00	16.762
8730.00	16.9706
8735.00	17.1715
8740.00	17.3335
8745.00	17.4463
8750.00	17.5499
8755.00	17.6973
8760.00	17.8675
8765.00	17.9368
8770.00	17.9627
8775.00	17.8811
8780.00	17.7503
8785.00	17.5829
8790.00	17.451
8795.00	17.2351
8800.00	16.9988
8805.00	16.7089
8810.00	16.4071
8815.00	16.1399
8820.00	15.8122
8825.00	15.4875
8830.00	15.0992
8835.00	14.7199
8840.00	14.3597
8845.00	13.9252
8850.00	13.5529
8855.00	13.167
8860.00	12.7932
8865.00	12.3906
8870.00	11.9641
8875.00	11.5483
8880.00	11.1653
8885.00	10.7455
8890.00	10.3356
8895.00	9.97223
8900.00	9.57013
8905.00	9.19167
8910.00	8.81463
8915.00	8.40904
8920.00	7.95458
8925.00	7.55439
8930.00	7.14013
8935.00	6.77943
8940.00	6.39408
8945.00	6.03622
8950.00	5.69096
8955.00	5.33275
8960.00	4.97945
8965.00	4.63387
8970.00	4.33721
8975.00	4.07462
8980.00	3.74224
8985.00	3.36691
8990.00	3.01256
8995.00	2.7113
9000.00	2.39932
9005.00	2.15166
9010.00	1.89012
9015.00	1.58186
9020.00	1.34418
9025.00	1.07506
9030.00	0.821809
9035.00	0.537574
9040.00	0.245327
9045.00	-0.0077579
9050.00	-0.218973
9055.00	-0.421212
9060.00	-0.686035
9065.00	-0.900086
9070.00	-1.07727
9075.00	-1.33059
9080.00	-1.52767
9085.00	-1.69951
9090.00	-1.92263
9095.00	-2.15545
9100.00	-2.40915
9105.00	-2.61651
9110.00	-2.79761
9115.00	-3.02133
9120.00	-3.21936
9125.00	-3.4009
9130.00	-3.53006
9135.00	-3.66397
9140.00	-3.74254
9145.00	-3.86293
9150.00	-3.99778
9155.00	-4.16993
9160.00	-4.32708
9165.00	-4.50606
9170.00	-4.62628
9175.00	-4.74442
9180.00	-4.86399
9185.00	-5.03233
9190.00	-5.17611
9195.00	-5.29006
9200.00	-5.44009
9205.00	-5.58173
9210.00	-5.69928
9215.00	-5.83489
9220.00	-5.93043
9225.00	-6.02304
9230.00	-6.13952
9235.00	-6.25097
9240.00	-6.36232
9245.00	-6.46254
9250.00	-6.56709
9255.00	-6.59272
9260.00	-6.68094
9265.00	-6.78021
9270.00	-6.89163
9275.00	-6.92235
9280.00	-7.00962
9285.00	-7.14006
9290.00	-7.23538
9295.00	-7.28803
9300.00	-7.38511
9305.00	-7.47469
9310.00	-7.56525
9315.00	-7.64454
9320.00	-7.71149
9325.00	-7.76953
9330.00	-7.82508
9335.00	-7.87839
9340.00	-7.97606
9345.00	-8.03966
9350.00	-8.14549
9355.00	-8.20099
9360.00	-8.241
9365.00	-8.29577
9370.00	-8.35722
9375.00	-8.37498
9380.00	-8.41305
9385.00	-8.49148
9390.00	-8.51569
9395.00	-8.55956
9400.00	-8.62002
9405.00	-8.64352
9410.00	-8.68896
9415.00	-8.7133
9420.00	-8.73299
9425.00	-8.77942
9430.00	-8.82452
9435.00	-8.83309
9440.00	-8.87283
9445.00	-8.8843
9450.00	-8.89241
9455.00	-8.93725
9460.00	-8.95222
9465.00	-8.95575
9470.00	-8.97107
9475.00	-8.9937
9480.00	-9.00854
9485.00	-9.05391
9490.00	-9.06715
9495.00	-9.05808
9500.00	-9.08194
9505.00	-9.08244
9510.00	-9.09944
9515.00	-9.14677
9520.00	-9.08778
9525.00	-8.60299
9530.00	-7.64884
9535.00	-6.46991
9540.00	-5.25761
9545.00	-4.06054
9550.00	-2.84186
9555.00	-1.76712
9560.00	-0.680618
9565.00	0.272947
9570.00	1.25261
9575.00	2.21049
9580.00	3.08362
9585.00	3.90588
9590.00	4.69228
9595.00	5.43096
9600.00	6.1587
9605.00	6.8225
9610.00	7.45968
9615.00	8.06957
9620.00	8.71232
9625.00	9.27313
9630.00	9.81981
9635.00	10.314
9640.00	10.8306
9645.00	11.3165
9650.00	11.7549
9655.00	12.1351
9660.00	12.5292
9665.00	12.9976
9670.00	13.3606
9675.00	13.6874
9680.00	14.0355
9685.00	14.3577
9690.00	14.6632
9695.00	14.9745
9700.00	15.2657
9705.00	15.5068
9710.00	15.7514
9715.00	16.0102
9720.00	16.21
9725.00	16.4086
9730.00	16.5708
9735.00	16.7145
9740.00	16.9068
9745.00	17.0434
9750.00	17.2216
9755.00	17.2914
9760.00	17.4095
9765.00	17.4981
9770.00	17.4906
9775.00	17.4617
9780.00	17.3971
9785.00	17.2749
9790.00	17.1539
9795.00	16.9258
9800.00	16.6873
9805.00	16.4506
9810.00	16.1912
9815.00	15.8606
9820.00	15.5167
9825.00	15.1939
9830.00	14.8747
9835.00	14.5841
9840.00	14.1691
9845.00	13.832
9850.00	13.4811
9855.00	13.0759
9860.00	12.6759
9865.00	12.264
9870.00	11.8602
9875.00	11.4967
9880.00	11.1476
9885.00	10.7681
9890.00	10.3913
9895.00	9.98156
9900.00	9.55423
9905.00	9.14314
9910.00	8.70801
9915.00	8.3716
9920.00	7.93965
9925.00	7.59175
9930.00	7.20908
9935.00	6.80837
9940.00	6.44552
9945.00	6.06485
9950.00	5.6814
9955.00	5.34733
[truncated: 56 more rows]
