# Supplementary material for: Abnormal developmental trajectory and vulnerability to cardiac arrhythmias in tetralogy of Fallot with DiGeorge syndrome
Source: Commun Biol. 2023 Sep 22;6:969. doi: 10.1038/s42003-023-05344-6 (PMC10516936; doi:10.1038/s42003-023-05344-6)
Supplement: Supplementary file 6 — Supplementary Data 3 [file 42003_2023_5344_MOESM6_ESM.zip › Supplementary Data3_CAS Measurement/Batch48/TOF-ND1_A1_4940/1A-wave.csv]

1A : V(t) = D'(t) / BackgroundImage *100
D'(t) = WaveFiltered Value( Pixel-Filter=(5 x 5) Tcnst-Filter=10)
average	1.00
frm num	2048
position	[74][56]
background	452.88
total pixel	25
time	value1
0.00	0
5.00	-0.181947
10.00	-0.328917
15.00	-0.47179
20.00	-0.576527
25.00	-0.702588
30.00	-0.856671
35.00	-0.951184
40.00	-1.05921
45.00	-1.16262
50.00	-1.26893
55.00	-1.34871
60.00	-1.42317
65.00	-1.49195
70.00	-1.53265
75.00	-1.58253
80.00	-1.62035
85.00	-1.66499
90.00	-1.69546
95.00	-1.74849
100.00	-1.75912
105.00	-1.77752
110.00	-1.81439
115.00	-1.86613
120.00	-1.85705
125.00	-1.86565
130.00	-1.92021
135.00	-1.949
140.00	-1.95989
145.00	-1.9273
150.00	-1.9545
155.00	-1.95689
160.00	-1.93255
165.00	-1.93626
170.00	-1.96962
175.00	-1.96786
180.00	-1.98658
185.00	-1.96104
190.00	-1.97868
195.00	-1.92213
200.00	-1.91274
205.00	-1.93168
210.00	-1.97257
215.00	-2.02174
220.00	-2.05097
225.00	-2.05962
230.00	-2.10979
235.00	-2.12669
240.00	-2.10921
245.00	-2.15355
250.00	-2.1537
255.00	-2.16444
260.00	-2.17587
265.00	-2.16761
270.00	-2.17254
275.00	-2.1549
280.00	-2.12224
285.00	-2.13259
290.00	-2.14367
295.00	-2.13952
300.00	-2.14549
305.00	-2.1332
310.00	-2.12126
315.00	-2.16262
320.00	-2.18483
325.00	-2.18981
330.00	-2.17839
335.00	-2.17518
340.00	-2.19348
345.00	-2.19936
350.00	-2.17462
355.00	-2.18062
360.00	-2.18248
365.00	-2.18327
370.00	-2.18134
375.00	-2.1902
380.00	-2.16019
385.00	-2.17028
390.00	-2.16435
395.00	-2.17667
400.00	-2.14713
405.00	-2.14704
410.00	-2.13548
415.00	-2.11713
420.00	-2.09708
425.00	-2.14174
430.00	-2.14396
435.00	-2.15214
440.00	-2.15244
445.00	-2.18273
450.00	-2.18792
455.00	-2.13871
460.00	-2.12622
465.00	-2.1344
470.00	-2.10556
475.00	-2.12729
480.00	-2.12124
485.00	-2.1158
490.00	-2.11266
495.00	-2.1222
500.00	-2.12902
505.00	-2.13252
510.00	-2.14184
515.00	-2.1573
520.00	-2.1191
525.00	-2.09443
530.00	-2.07665
535.00	-2.07566
540.00	-2.09067
545.00	-2.08828
550.00	-2.0879
555.00	-2.08137
560.00	-2.10199
565.00	-2.11348
570.00	-2.115
575.00	-2.12784
580.00	-2.13675
585.00	-2.13152
590.00	-2.09501
595.00	-2.08954
600.00	-2.08814
605.00	-2.06481
610.00	-2.06942
615.00	-2.07269
620.00	-2.07033
625.00	-2.06468
630.00	-2.09403
635.00	-2.09661
640.00	-2.09274
645.00	-2.08043
650.00	-2.05786
655.00	-2.0879
660.00	-2.07342
665.00	-2.04891
670.00	-2.04893
675.00	-1.99595
680.00	-1.87585
685.00	-1.69798
690.00	-1.49727
695.00	-1.30161
700.00	-1.11758
705.00	-0.936042
710.00	-0.781494
715.00	-0.62827
720.00	-0.465637
725.00	-0.337816
730.00	-0.201579
735.00	-0.108112
740.00	-0.0213427
745.00	0.0947291
750.00	0.171813
755.00	0.202327
760.00	0.235972
765.00	0.296282
770.00	0.2958
775.00	0.313032
780.00	0.360337
785.00	0.401145
790.00	0.427273
795.00	0.420758
800.00	0.470539
805.00	0.509159
810.00	0.529785
815.00	0.557181
820.00	0.570356
825.00	0.572497
830.00	0.571774
835.00	0.541094
840.00	0.484335
845.00	0.430602
850.00	0.393724
855.00	0.334037
860.00	0.344796
865.00	0.335047
870.00	0.309491
875.00	0.270593
880.00	0.216153
885.00	0.166274
890.00	0.108135
895.00	0.04786
900.00	-0.0152196
905.00	-0.14
910.00	-0.211674
915.00	-0.292962
920.00	-0.369654
925.00	-0.436028
930.00	-0.547874
935.00	-0.653836
940.00	-0.760683
945.00	-0.826816
950.00	-0.944629
955.00	-0.978236
960.00	-1.06148
965.00	-1.14257
970.00	-1.20938
975.00	-1.30925
980.00	-1.36734
985.00	-1.43375
990.00	-1.4891
995.00	-1.5345
1000.00	-1.57448
1005.00	-1.61576
1010.00	-1.65291
1015.00	-1.68635
1020.00	-1.68818
1025.00	-1.74812
1030.00	-1.80207
1035.00	-1.85415
1040.00	-1.90014
1045.00	-1.92299
1050.00	-1.90999
1055.00	-1.94333
1060.00	-1.97157
1065.00	-1.99964
1070.00	-2.0143
1075.00	-2.0169
1080.00	-2.01747
1085.00	-2.0118
1090.00	-2.02878
1095.00	-2.00255
1100.00	-2.03105
1105.00	-2.06554
1110.00	-2.11247
1115.00	-2.13882
1120.00	-2.14221
1125.00	-2.13732
1130.00	-2.1179
1135.00	-2.1702
1140.00	-2.19077
1145.00	-2.19162
1150.00	-2.18973
1155.00	-2.18627
1160.00	-2.17697
1165.00	-2.18538
1170.00	-2.19295
1175.00	-2.18651
1180.00	-2.21694
1185.00	-2.20545
1190.00	-2.21631
1195.00	-2.23757
1200.00	-2.21696
1205.00	-2.26465
1210.00	-2.27048
1215.00	-2.34108
1220.00	-2.3322
1225.00	-2.29241
1230.00	-2.25041
1235.00	-2.22763
1240.00	-2.22391
1245.00	-2.23028
1250.00	-2.26427
1255.00	-2.28692
1260.00	-2.2808
1265.00	-2.30179
1270.00	-2.31362
1275.00	-2.32515
1280.00	-2.32669
1285.00	-2.30512
1290.00	-2.28746
1295.00	-2.29366
1300.00	-2.2851
1305.00	-2.28447
1310.00	-2.27595
1315.00	-2.22853
1320.00	-2.25298
1325.00	-2.25468
1330.00	-2.21557
1335.00	-2.20334
1340.00	-2.1835
1345.00	-2.14268
1350.00	-2.14392
1355.00	-2.15034
1360.00	-2.12432
1365.00	-2.1115
1370.00	-2.10261
1375.00	-2.07076
1380.00	-2.08361
1385.00	-2.05455
1390.00	-2.09022
1395.00	-2.06402
1400.00	-2.03604
1405.00	-2.03028
1410.00	-2.02244
1415.00	-2.01363
1420.00	-2.03572
1425.00	-2.05561
1430.00	-2.03641
1435.00	-2.02885
1440.00	-2.05296
1445.00	-2.04904
1450.00	-2.02608
1455.00	-2.0116
1460.00	-2.02065
1465.00	-1.99612
1470.00	-1.97139
1475.00	-1.94206
1480.00	-1.92715
1485.00	-1.9261
1490.00	-1.89954
1495.00	-1.91891
1500.00	-1.91603
1505.00	-1.92316
1510.00	-1.92339
1515.00	-1.91123
1520.00	-1.90294
1525.00	-1.88576
1530.00	-1.89856
1535.00	-1.92775
1540.00	-1.91338
1545.00	-1.92607
1550.00	-1.93396
1555.00	-1.92693
1560.00	-1.93208
1565.00	-1.93495
1570.00	-1.93665
1575.00	-1.92935
1580.00	-1.94132
1585.00	-1.96182
1590.00	-1.97673
1595.00	-1.93981
1600.00	-1.94897
1605.00	-1.94485
1610.00	-1.9438
1615.00	-1.96934
1620.00	-1.94994
1625.00	-1.93777
1630.00	-1.92594
1635.00	-1.9153
1640.00	-1.9066
1645.00	-1.87757
1650.00	-1.85851
1655.00	-1.82369
1660.00	-1.84623
1665.00	-1.8621
1670.00	-1.83223
1675.00	-1.74351
1680.00	-1.61244
1685.00	-1.45384
1690.00	-1.26518
1695.00	-1.0627
1700.00	-0.886658
1705.00	-0.690238
1710.00	-0.53554
1715.00	-0.448423
1720.00	-0.298476
1725.00	-0.167056
1730.00	-0.0540775
1735.00	0.0211059
1740.00	0.0984866
1745.00	0.153997
1750.00	0.243703
1755.00	0.274093
1760.00	0.337657
1765.00	0.360419
1770.00	0.418
1775.00	0.445092
1780.00	0.451811
1785.00	0.469339
1790.00	0.468334
1795.00	0.502758
1800.00	0.484279
1805.00	0.485312
1810.00	0.518922
1815.00	0.52709
1820.00	0.517659
1825.00	0.489741
1830.00	0.462848
1835.00	0.467791
1840.00	0.462524
1845.00	0.447185
1850.00	0.405116
1855.00	0.415832
1860.00	0.371599
1865.00	0.366236
1870.00	0.313714
1875.00	0.263794
1880.00	0.206502
1885.00	0.150522
1890.00	0.113389
1895.00	0.0623044
1900.00	-0.0499144
1905.00	-0.133247
1910.00	-0.244458
1915.00	-0.347198
1920.00	-0.45203
1925.00	-0.578175
1930.00	-0.722618
1935.00	-0.836719
1940.00	-0.934111
1945.00	-1.01646
1950.00	-1.15329
1955.00	-1.22962
1960.00	-1.29214
1965.00	-1.3855
1970.00	-1.47129
1975.00	-1.52201
1980.00	-1.56854
1985.00	-1.64662
1990.00	-1.68157
1995.00	-1.71038
2000.00	-1.72835
2005.00	-1.78251
2010.00	-1.82418
2015.00	-1.85286
2020.00	-1.93961
2025.00	-1.97794
2030.00	-2.01774
2035.00	-2.05797
2040.00	-2.03942
2045.00	-2.06159
2050.00	-2.04621
2055.00	-2.05798
2060.00	-2.0827
2065.00	-2.08553
2070.00	-2.10043
2075.00	-2.03347
2080.00	-2.03945
2085.00	-2.03159
2090.00	-2.02274
2095.00	-2.01301
2100.00	-2.03782
2105.00	-2.06986
2110.00	-2.09782
2115.00	-2.09824
2120.00	-2.08627
2125.00	-2.08873
2130.00	-2.10597
2135.00	-2.14533
2140.00	-2.09684
2145.00	-2.08059
2150.00	-2.0845
2155.00	-2.08008
2160.00	-2.07257
2165.00	-2.07022
2170.00	-2.07076
2175.00	-2.07478
2180.00	-2.09341
2185.00	-2.05012
2190.00	-2.03942
2195.00	-2.05275
2200.00	-2.0621
2205.00	-2.07405
2210.00	-2.10335
2215.00	-2.10941
2220.00	-2.10956
2225.00	-2.12825
2230.00	-2.13005
2235.00	-2.11312
2240.00	-2.08022
2245.00	-2.08241
2250.00	-2.07467
2255.00	-2.08094
2260.00	-2.0495
2265.00	-2.04151
2270.00	-2.06611
2275.00	-2.02025
2280.00	-1.98428
2285.00	-1.97309
2290.00	-1.99041
2295.00	-1.98215
2300.00	-1.96146
2305.00	-1.98613
2310.00	-2.00567
2315.00	-2.0215
2320.00	-2.03574
2325.00	-2.03266
2330.00	-2.02547
2335.00	-2.01194
2340.00	-2.00064
2345.00	-2.02139
2350.00	-2.01798
2355.00	-1.99724
2360.00	-1.9883
2365.00	-2.02264
2370.00	-2.00939
2375.00	-2.0116
2380.00	-2.03743
2385.00	-2.03595
2390.00	-2.04168
2395.00	-2.01504
2400.00	-2.00255
2405.00	-2.00367
2410.00	-1.9932
2415.00	-1.94933
2420.00	-1.94694
2425.00	-1.95628
2430.00	-1.96203
2435.00	-1.93805
2440.00	-1.96153
2445.00	-1.9535
2450.00	-1.94451
2455.00	-1.95851
2460.00	-1.99583
2465.00	-2.00204
2470.00	-1.9935
2475.00	-1.95843
2480.00	-1.9675
2485.00	-1.94475
2490.00	-1.94017
2495.00	-1.96519
2500.00	-1.97888
2505.00	-1.99209
2510.00	-2.01281
2515.00	-2.01555
2520.00	-1.98358
2525.00	-2.01575
2530.00	-1.97492
2535.00	-1.9214
2540.00	-1.9006
2545.00	-1.88013
2550.00	-1.86699
2555.00	-1.88432
2560.00	-1.869
2565.00	-1.86405
2570.00	-1.87372
2575.00	-1.87183
2580.00	-1.86659
2585.00	-1.88838
2590.00	-1.91593
2595.00	-1.86742
2600.00	-1.88913
2605.00	-1.94399
2610.00	-1.93065
2615.00	-1.9107
2620.00	-1.88833
2625.00	-1.8311
2630.00	-1.79196
2635.00	-1.77263
2640.00	-1.7517
2645.00	-1.73109
2650.00	-1.72933
2655.00	-1.72156
2660.00	-1.74284
2665.00	-1.7028
2670.00	-1.66324
2675.00	-1.65502
2680.00	-1.55488
2685.00	-1.46475
2690.00	-1.30502
2695.00	-1.10916
2700.00	-0.888724
2705.00	-0.718594
2710.00	-0.554878
2715.00	-0.44198
2720.00	-0.343905
2725.00	-0.219424
2730.00	-0.106508
2735.00	0.0118974
2740.00	0.0875493
2745.00	0.179483
2750.00	0.226011
2755.00	0.275835
2760.00	0.32951
2765.00	0.352203
2770.00	0.386758
2775.00	0.398427
2780.00	0.440725
2785.00	0.462895
2790.00	0.462534
2795.00	0.494889
2800.00	0.501927
2805.00	0.540058
2810.00	0.572609
2815.00	0.602789
2820.00	0.593737
2825.00	0.604139
2830.00	0.6241
2835.00	0.586421
2840.00	0.548093
2845.00	0.515365
2850.00	0.495625
2855.00	0.496407
2860.00	0.428218
2865.00	0.391579
2870.00	0.276463
2875.00	0.247933
2880.00	0.230206
2885.00	0.208068
2890.00	0.17313
2895.00	0.116954
2900.00	0.00545317
2905.00	-0.0737002
2910.00	-0.149354
2915.00	-0.24924
2920.00	-0.322355
2925.00	-0.421722
2930.00	-0.539415
2935.00	-0.63739
2940.00	-0.7344
2945.00	-0.863221
2950.00	-0.957079
2955.00	-1.07776
2960.00	-1.159
2965.00	-1.21975
2970.00	-1.2912
2975.00	-1.38112
2980.00	-1.47089
2985.00	-1.51546
2990.00	-1.55558
2995.00	-1.60846
3000.00	-1.66843
3005.00	-1.72946
3010.00	-1.75701
3015.00	-1.83656
3020.00	-1.87371
3025.00	-1.89125
3030.00	-1.91499
3035.00	-1.90455
3040.00	-1.93491
3045.00	-1.92601
3050.00	-1.94009
3055.00	-1.98632
3060.00	-1.99525
3065.00	-1.99533
3070.00	-1.94683
3075.00	-1.96501
3080.00	-1.93632
3085.00	-1.94142
3090.00	-1.95661
3095.00	-1.99147
3100.00	-1.99547
3105.00	-2.01055
3110.00	-1.98526
3115.00	-1.99341
3120.00	-1.99721
3125.00	-1.9759
3130.00	-1.98852
3135.00	-1.97957
3140.00	-2.00507
3145.00	-2.01212
3150.00	-2.02995
3155.00	-1.99389
3160.00	-2.00559
3165.00	-2.00818
3170.00	-2.01934
3175.00	-1.9914
3180.00	-2.01042
3185.00	-1.98779
3190.00	-1.99127
3195.00	-2.01561
3200.00	-1.98186
3205.00	-1.96385
3210.00	-1.96355
3215.00	-1.99683
3220.00	-1.99146
3225.00	-2.02196
3230.00	-1.98404
3235.00	-2.00645
3240.00	-1.97185
3245.00	-1.9363
3250.00	-1.95023
3255.00	-1.90624
3260.00	-1.89845
3265.00	-1.91704
3270.00	-1.90199
3275.00	-1.90433
3280.00	-1.88172
3285.00	-1.87637
3290.00	-1.8751
3295.00	-1.86954
3300.00	-1.861
3305.00	-1.86744
3310.00	-1.86529
3315.00	-1.86601
3320.00	-1.86842
3325.00	-1.84675
3330.00	-1.85462
3335.00	-1.85552
3340.00	-1.89872
3345.00	-1.90316
3350.00	-1.90628
3355.00	-1.92056
3360.00	-1.94931
3365.00	-1.93633
3370.00	-1.95202
3375.00	-1.93082
3380.00	-1.94706
3385.00	-1.9873
3390.00	-1.98288
3395.00	-1.97979
3400.00	-1.96199
3405.00	-1.9601
3410.00	-1.97077
3415.00	-1.9945
3420.00	-1.99378
3425.00	-2.00196
3430.00	-1.96516
3435.00	-1.96119
3440.00	-1.97882
3445.00	-1.98761
3450.00	-1.93105
3455.00	-1.89428
3460.00	-1.88327
3465.00	-1.88219
3470.00	-1.89623
3475.00	-1.91063
3480.00	-1.9024
3485.00	-1.91
3490.00	-1.8983
3495.00	-1.91603
3500.00	-1.91167
3505.00	-1.90687
3510.00	-1.89636
3515.00	-1.9187
3520.00	-1.86285
3525.00	-1.89296
3530.00	-1.87766
3535.00	-1.89127
3540.00	-1.89381
3545.00	-1.89256
3550.00	-1.87023
3555.00	-1.9049
3560.00	-1.87339
3565.00	-1.85829
3570.00	-1.84469
3575.00	-1.86601
3580.00	-1.85783
3585.00	-1.87254
3590.00	-1.87783
3595.00	-1.86493
3600.00	-1.90631
3605.00	-1.92412
3610.00	-1.89246
3615.00	-1.86838
3620.00	-1.86879
3625.00	-1.91597
3630.00	-1.91161
3635.00	-1.89357
3640.00	-1.91265
3645.00	-1.86359
3650.00	-1.85388
3655.00	-1.84602
3660.00	-1.84425
3665.00	-1.84177
3670.00	-1.78831
3675.00	-1.73755
3680.00	-1.61237
3685.00	-1.42994
3690.00	-1.23748
3695.00	-1.03778
3700.00	-0.849208
3705.00	-0.669781
3710.00	-0.512713
3715.00	-0.315708
3720.00	-0.176382
3725.00	-0.0324409
3730.00	0.0759083
3735.00	0.138093
3740.00	0.212607
3745.00	0.294685
3750.00	0.363256
3755.00	0.432036
3760.00	0.489521
3765.00	0.55009
3770.00	0.586938
3775.00	0.602436
3780.00	0.613734
3785.00	0.641568
3790.00	0.651603
3795.00	0.671233
3800.00	0.687134
3805.00	0.688196
3810.00	0.678554
3815.00	0.692839
3820.00	0.691564
3825.00	0.6913
3830.00	0.669865
3835.00	0.651457
3840.00	0.62694
3845.00	0.604875
3850.00	0.599148
3855.00	0.585161
3860.00	0.584939
3865.00	0.491115
3870.00	0.455252
3875.00	0.387646
3880.00	0.352415
3885.00	0.28626
3890.00	0.246152
3895.00	0.206522
3900.00	0.147007
3905.00	0.0333838
3910.00	-0.0414967
3915.00	-0.134503
3920.00	-0.280919
3925.00	-0.382662
3930.00	-0.475998
3935.00	-0.60063
3940.00	-0.686301
3945.00	-0.810216
3950.00	-0.881111
3955.00	-0.944033
3960.00	-1.02363
3965.00	-1.07583
3970.00	-1.12811
3975.00	-1.20785
3980.00	-1.24605
3985.00	-1.34667
3990.00	-1.42044
3995.00	-1.44268
4000.00	-1.48566
4005.00	-1.50138
4010.00	-1.52612
4015.00	-1.5634
4020.00	-1.61286
4025.00	-1.63087
4030.00	-1.66651
4035.00	-1.69329
4040.00	-1.69177
4045.00	-1.70719
4050.00	-1.72284
4055.00	-1.72367
4060.00	-1.74826
4065.00	-1.74125
4070.00	-1.75349
4075.00	-1.77598
4080.00	-1.76973
4085.00	-1.75263
4090.00	-1.81407
4095.00	-1.85436
4100.00	-1.85528
4105.00	-1.89498
4110.00	-1.89273
4115.00	-1.87922
4120.00	-1.90239
4125.00	-1.90823
4130.00	-1.90465
4135.00	-1.86169
4140.00	-1.84068
4145.00	-1.8209
4150.00	-1.79072
4155.00	-1.75915
4160.00	-1.74222
4165.00	-1.77026
4170.00	-1.80698
4175.00	-1.83384
4180.00	-1.84653
4185.00	-1.87297
4190.00	-1.86409
4195.00	-1.89142
4200.00	-1.90454
4205.00	-1.8978
4210.00	-1.90498
4215.00	-1.91498
4220.00	-1.91603
4225.00	-1.90637
4230.00	-1.93919
4235.00	-1.92457
4240.00	-1.975
4245.00	-1.94885
4250.00	-1.94474
4255.00	-1.94282
4260.00	-1.95433
4265.00	-1.96381
4270.00	-1.9794
4275.00	-1.95988
4280.00	-1.99618
4285.00	-2.0315
4290.00	-2.00765
4295.00	-1.9959
4300.00	-1.99239
4305.00	-1.99894
4310.00	-2.00396
4315.00	-2.00671
4320.00	-2.02949
4325.00	-2.02969
4330.00	-2.02721
4335.00	-2.00026
4340.00	-1.98394
4345.00	-1.97191
4350.00	-1.9867
4355.00	-1.96909
4360.00	-1.94353
4365.00	-1.94526
4370.00	-1.94769
4375.00	-1.91191
4380.00	-1.94417
4385.00	-1.91227
4390.00	-1.89151
4395.00	-1.88254
4400.00	-1.88506
4405.00	-1.88734
4410.00	-1.8567
4415.00	-1.86446
4420.00	-1.84936
4425.00	-1.88347
4430.00	-1.90798
4435.00	-1.92033
4440.00	-1.93674
4445.00	-1.95239
4450.00	-1.98326
4455.00	-1.99161
4460.00	-1.96027
4465.00	-1.95855
4470.00	-1.96496
4475.00	-1.96454
4480.00	-1.96858
4485.00	-1.93954
4490.00	-1.99819
4495.00	-2.03154
4500.00	-2.0439
4505.00	-2.03735
4510.00	-2.03941
4515.00	-2.05275
4520.00	-2.07446
4525.00	-2.0684
4530.00	-2.03644
4535.00	-2.01827
4540.00	-1.98956
4545.00	-2.01671
4550.00	-2.02525
4555.00	-2.0294
4560.00	-2.01459
4565.00	-2.01804
4570.00	-1.98494
4575.00	-1.99489
4580.00	-1.97911
4585.00	-1.98346
4590.00	-1.98561
4595.00	-2.00168
4600.00	-2.00819
4605.00	-2.01493
4610.00	-1.9945
4615.00	-1.98671
4620.00	-1.9956
4625.00	-2.00448
4630.00	-2.03279
4635.00	-2.02383
4640.00	-2.02017
4645.00	-2.01335
4650.00	-2.00191
4655.00	-2.00575
4660.00	-2.00213
4665.00	-1.9768
4670.00	-1.9275
4675.00	-1.84428
4680.00	-1.72256
4685.00	-1.5821
4690.00	-1.355
4695.00	-1.14707
4700.00	-0.929909
4705.00	-0.770675
4710.00	-0.554056
4715.00	-0.368815
4720.00	-0.245376
4725.00	-0.123682
4730.00	-0.0274068
4735.00	0.0495258
4740.00	0.143496
4745.00	0.238667
4750.00	0.290759
4755.00	0.369438
4760.00	0.407569
4765.00	0.471034
4770.00	0.52462
4775.00	0.572847
4780.00	0.580038
4785.00	0.601526
4790.00	0.639412
4795.00	0.684109
4800.00	0.72522
4805.00	0.709225
4810.00	0.744291
4815.00	0.774967
4820.00	0.778728
4825.00	0.726469
4830.00	0.69975
4835.00	0.709266
4840.00	0.686035
4845.00	0.676608
4850.00	0.669007
4855.00	0.639202
4860.00	0.619444
4865.00	0.576047
4870.00	0.536991
4875.00	0.47181
4880.00	0.368101
4885.00	0.330408
4890.00	0.254972
4895.00	0.195028
4900.00	0.128714
4905.00	0.0601988
4910.00	-0.00764764
4915.00	-0.0775418
4920.00	-0.151045
4925.00	-0.255178
4930.00	-0.335648
4935.00	-0.435452
4940.00	-0.543824
4945.00	-0.662556
4950.00	-0.758815
4955.00	-0.857815
4960.00	-0.936315
4965.00	-0.99725
4970.00	-1.05297
4975.00	-1.11726
4980.00	-1.18395
4985.00	-1.23337
4990.00	-1.29639
4995.00	-1.36725
5000.00	-1.37007
5005.00	-1.41325
5010.00	-1.42737
5015.00	-1.48248
5020.00	-1.50116
5025.00	-1.56567
5030.00	-1.60077
5035.00	-1.61911
5040.00	-1.61883
5045.00	-1.64066
5050.00	-1.67267
5055.00	-1.70501
5060.00	-1.75179
5065.00	-1.79389
5070.00	-1.80439
5075.00	-1.78029
5080.00	-1.79215
5085.00	-1.79224
5090.00	-1.80909
5095.00	-1.80924
5100.00	-1.79349
5105.00	-1.79078
5110.00	-1.78129
5115.00	-1.75596
5120.00	-1.71991
5125.00	-1.71309
5130.00	-1.71754
5135.00	-1.73568
5140.00	-1.74053
5145.00	-1.77227
5150.00	-1.78229
5155.00	-1.8231
5160.00	-1.83422
5165.00	-1.90782
5170.00	-1.88132
5175.00	-1.84952
5180.00	-1.88185
5185.00	-1.87296
5190.00	-1.88527
5195.00	-1.85926
5200.00	-1.84645
5205.00	-1.80931
5210.00	-1.843
5215.00	-1.80267
5220.00	-1.83173
5225.00	-1.83404
5230.00	-1.82286
5235.00	-1.81546
5240.00	-1.82292
5245.00	-1.82258
5250.00	-1.83198
5255.00	-1.77685
5260.00	-1.79348
5265.00	-1.79166
5270.00	-1.80151
5275.00	-1.78917
5280.00	-1.80898
5285.00	-1.85066
5290.00	-1.86167
5295.00	-1.90338
5300.00	-1.88086
5305.00	-1.87207
5310.00	-1.90832
5315.00	-1.87117
5320.00	-1.86512
5325.00	-1.87998
5330.00	-1.86333
5335.00	-1.86866
5340.00	-1.86463
5345.00	-1.85746
5350.00	-1.88192
5355.00	-1.89158
5360.00	-1.89143
5365.00	-1.86745
5370.00	-1.8706
5375.00	-1.87962
5380.00	-1.89392
5385.00	-1.91209
5390.00	-1.91873
5395.00	-1.93088
5400.00	-1.94359
5405.00	-1.94707
5410.00	-1.92371
5415.00	-1.88856
5420.00	-1.90196
5425.00	-1.89371
5430.00	-1.90572
5435.00	-1.93596
5440.00	-1.93932
5445.00	-1.91056
5450.00	-1.89526
5455.00	-1.87974
5460.00	-1.87371
5465.00	-1.878
5470.00	-1.84212
5475.00	-1.81247
5480.00	-1.80522
5485.00	-1.80223
5490.00	-1.74389
5495.00	-1.72319
5500.00	-1.71073
5505.00	-1.70306
5510.00	-1.7253
5515.00	-1.76651
5520.00	-1.78417
5525.00	-1.79035
5530.00	-1.7279
5535.00	-1.72116
5540.00	-1.76014
5545.00	-1.77402
5550.00	-1.7662
5555.00	-1.79891
5560.00	-1.78948
5565.00	-1.81456
5570.00	-1.84331
5575.00	-1.848
5580.00	-1.84691
5585.00	-1.83798
5590.00	-1.82906
5595.00	-1.86343
5600.00	-1.83077
5605.00	-1.82081
5610.00	-1.82421
5615.00	-1.8255
5620.00	-1.83196
5625.00	-1.83425
5630.00	-1.83984
5635.00	-1.85281
5640.00	-1.83358
5645.00	-1.78712
5650.00	-1.77269
5655.00	-1.76942
5660.00	-1.73203
5665.00	-1.73283
5670.00	-1.68496
5675.00	-1.63835
5680.00	-1.47363
5685.00	-1.3351
5690.00	-1.12298
5695.00	-0.947093
5700.00	-0.770243
5705.00	-0.610194
5710.00	-0.436121
5715.00	-0.262673
5720.00	-0.164863
5725.00	-0.047688
5730.00	0.0613027
5735.00	0.176176
5740.00	0.26278
5745.00	0.343374
5750.00	0.451237
5755.00	0.49532
5760.00	0.568558
5765.00	0.621224
5770.00	0.686287
5775.00	0.689201
5780.00	0.717437
5785.00	0.723418
5790.00	0.729684
5795.00	0.73974
5800.00	0.71876
5805.00	0.668965
5810.00	0.656829
5815.00	0.647673
5820.00	0.621768
5825.00	0.617002
5830.00	0.597697
5835.00	0.582089
5840.00	0.591889
5845.00	0.57068
5850.00	0.548058
5855.00	0.518866
5860.00	0.500542
5865.00	0.425757
5870.00	0.381415
5875.00	0.341507
5880.00	0.301174
5885.00	0.270173
5890.00	0.229024
5895.00	0.149595
5900.00	0.0772247
5905.00	-0.0197046
5910.00	-0.12019
5915.00	-0.221225
5920.00	-0.321872
5925.00	-0.438069
5930.00	-0.538229
5935.00	-0.647805
5940.00	-0.763205
5945.00	-0.861765
5950.00	-0.968134
5955.00	-1.0886
5960.00	-1.20585
5965.00	-1.25219
5970.00	-1.32217
5975.00	-1.38956
5980.00	-1.42637
5985.00	-1.46921
5990.00	-1.52809
5995.00	-1.56164
6000.00	-1.58477
6005.00	-1.61266
6010.00	-1.63864
6015.00	-1.70265
6020.00	-1.73906
6025.00	-1.77625
6030.00	-1.80707
6035.00	-1.82774
6040.00	-1.88521
6045.00	-1.90955
6050.00	-1.93145
6055.00	-1.98561
6060.00	-1.98578
6065.00	-2.01331
6070.00	-2.0584
6075.00	-2.09898
6080.00	-2.09223
6085.00	-2.06495
6090.00	-2.06602
6095.00	-2.07139
6100.00	-2.10096
6105.00	-2.07634
6110.00	-2.08245
6115.00	-2.1065
6120.00	-2.14757
6125.00	-2.12183
6130.00	-2.09159
6135.00	-2.07763
6140.00	-2.01736
6145.00	-2.04704
6150.00	-2.02163
6155.00	-2.01378
6160.00	-2.01113
6165.00	-2.00963
6170.00	-1.98355
6175.00	-1.93711
6180.00	-1.92358
6185.00	-1.93436
6190.00	-1.94054
6195.00	-1.98584
6200.00	-1.94006
6205.00	-1.94301
6210.00	-1.90063
6215.00	-1.91459
6220.00	-1.88388
6225.00	-1.9057
6230.00	-1.90945
6235.00	-1.92518
6240.00	-1.9411
6245.00	-1.94484
6250.00	-1.94467
6255.00	-1.96041
6260.00	-1.95692
6265.00	-1.97143
6270.00	-1.96684
6275.00	-1.9521
6280.00	-1.95915
6285.00	-1.93547
6290.00	-1.94506
6295.00	-1.95105
6300.00	-1.95556
6305.00	-1.98434
6310.00	-1.98817
6315.00	-1.98013
6320.00	-1.98791
6325.00	-2.00993
6330.00	-2.00855
6335.00	-2.00907
6340.00	-2.02191
6345.00	-2.06084
6350.00	-2.08263
6355.00	-2.08546
6360.00	-2.10656
6365.00	-2.13084
6370.00	-2.09794
6375.00	-2.10807
6380.00	-2.10924
6385.00	-2.09969
6390.00	-2.0911
6395.00	-2.09132
6400.00	-2.09063
6405.00	-2.11121
6410.00	-2.09352
6415.00	-2.07318
6420.00	-2.11317
6425.00	-2.11118
6430.00	-2.09437
6435.00	-2.07041
6440.00	-2.05592
6445.00	-2.07467
6450.00	-2.08183
6455.00	-2.09004
6460.00	-2.08771
6465.00	-2.07678
6470.00	-2.07755
6475.00	-2.08354
6480.00	-2.06596
6485.00	-2.08636
6490.00	-2.0897
6495.00	-2.12185
6500.00	-2.12341
6505.00	-2.10803
6510.00	-2.09154
6515.00	-2.10055
6520.00	-2.08392
6525.00	-2.05571
6530.00	-2.05681
6535.00	-2.01365
6540.00	-2.02338
6545.00	-2.04273
6550.00	-2.031
6555.00	-2.0337
6560.00	-2.05379
6565.00	-2.05332
6570.00	-2.08204
6575.00	-2.0549
6580.00	-2.04108
6585.00	-2.05336
6590.00	-2.0282
6595.00	-2.01263
6600.00	-2.01981
6605.00	-2.02716
6610.00	-2.03465
6615.00	-2.03786
6620.00	-2.06195
6625.00	-2.04389
6630.00	-2.03558
6635.00	-2.03605
6640.00	-2.02764
6645.00	-2.04833
6650.00	-2.03781
6655.00	-2.01068
6660.00	-1.99067
6665.00	-1.9762
6670.00	-1.9146
6675.00	-1.83796
6680.00	-1.7734
6685.00	-1.62256
6690.00	-1.43557
6695.00	-1.26375
6700.00	-1.10205
6705.00	-0.908817
6710.00	-0.740211
6715.00	-0.615845
6720.00	-0.487135
6725.00	-0.383661
6730.00	-0.263154
6735.00	-0.149398
6740.00	-0.0682153
6745.00	0.0357622
6750.00	0.0966623
6755.00	0.133808
6760.00	0.199035
6765.00	0.22241
6770.00	0.230199
6775.00	0.253107
6780.00	0.274608
6785.00	0.323989
6790.00	0.335752
6795.00	0.358704
6800.00	0.364345
6805.00	0.383555
6810.00	0.409676
6815.00	0.388139
6820.00	0.352858
6825.00	0.376749
6830.00	0.396485
6835.00	0.406297
6840.00	0.379799
6845.00	0.367433
6850.00	0.367786
6855.00	0.33719
6860.00	0.287573
6865.00	0.2491
6870.00	0.248037
6875.00	0.25238
6880.00	0.254523
6885.00	0.184025
6890.00	0.105563
6895.00	0.037596
6900.00	-0.0253404
6905.00	-0.114663
6910.00	-0.219784
6915.00	-0.318809
6920.00	-0.438845
6925.00	-0.561009
6930.00	-0.676256
6935.00	-0.759663
6940.00	-0.880659
6945.00	-1.01075
6950.00	-1.11282
6955.00	-1.20468
6960.00	-1.2485
6965.00	-1.28616
6970.00	-1.36864
6975.00	-1.42079
6980.00	-1.47655
6985.00	-1.53999
6990.00	-1.60327
6995.00	-1.66817
7000.00	-1.68153
7005.00	-1.73065
7010.00	-1.81108
7015.00	-1.83135
7020.00	-1.84606
7025.00	-1.84252
7030.00	-1.84198
7035.00	-1.85297
7040.00	-1.85404
7045.00	-1.86913
7050.00	-1.8412
7055.00	-1.87524
7060.00	-1.87055
7065.00	-1.8725
7070.00	-1.8778
7075.00	-1.87373
7080.00	-1.88332
7085.00	-1.87164
7090.00	-1.88585
7095.00	-1.84741
7100.00	-1.85699
7105.00	-1.85942
7110.00	-1.85365
7115.00	-1.90765
7120.00	-1.90236
7125.00	-1.91439
7130.00	-1.92874
7135.00	-1.95226
7140.00	-1.9169
7145.00	-1.89214
7150.00	-1.91049
7155.00	-1.89962
7160.00	-1.90662
7165.00	-1.94737
7170.00	-2.00082
7175.00	-1.96237
7180.00	-1.95249
7185.00	-1.94714
7190.00	-1.93261
7195.00	-1.92836
7200.00	-1.9475
7205.00	-1.94618
7210.00	-1.93174
7215.00	-1.94083
7220.00	-1.93576
7225.00	-1.94621
7230.00	-1.96268
7235.00	-1.95101
7240.00	-1.95199
7245.00	-1.97671
7250.00	-1.96364
7255.00	-1.98014
7260.00	-2.00028
7265.00	-2.02195
7270.00	-2.01495
7275.00	-2.02101
7280.00	-2.02294
7285.00	-1.99906
7290.00	-2.02614
7295.00	-2.01696
7300.00	-2.05374
7305.00	-2.05062
7310.00	-2.05842
7315.00	-2.09194
7320.00	-2.12033
7325.00	-2.13617
7330.00	-2.12482
7335.00	-2.14728
7340.00	-2.12863
7345.00	-2.13392
7350.00	-2.15724
7355.00	-2.15791
7360.00	-2.13731
7365.00	-2.10464
7370.00	-2.10439
7375.00	-2.09886
7380.00	-2.1142
7385.00	-2.11564
7390.00	-2.1081
7395.00	-2.12517
7400.00	-2.10608
7405.00	-2.10215
7410.00	-2.13836
7415.00	-2.11177
7420.00	-2.0949
7425.00	-2.06383
7430.00	-2.06235
7435.00	-2.08841
7440.00	-2.07476
7445.00	-2.07838
7450.00	-2.04366
7455.00	-2.02565
7460.00	-2.01563
7465.00	-2.01192
7470.00	-2.00415
7475.00	-2.01748
7480.00	-2.05332
7485.00	-2.07498
7490.00	-2.08564
7495.00	-2.07404
7500.00	-2.08303
7505.00	-2.09289
7510.00	-2.10441
7515.00	-2.07591
7520.00	-2.03967
7525.00	-1.99645
7530.00	-2.01232
7535.00	-2.00275
7540.00	-1.97029
7545.00	-1.92606
7550.00	-1.90568
7555.00	-1.8688
7560.00	-1.90008
7565.00	-1.88495
7570.00	-1.88282
7575.00	-1.88355
7580.00	-1.85683
7585.00	-1.83984
7590.00	-1.8325
7595.00	-1.80824
7600.00	-1.76431
7605.00	-1.7822
7610.00	-1.77621
7615.00	-1.77612
7620.00	-1.78398
7625.00	-1.78842
7630.00	-1.79152
7635.00	-1.8005
7640.00	-1.76618
7645.00	-1.78564
7650.00	-1.75988
7655.00	-1.79852
7660.00	-1.78206
7665.00	-1.79464
7670.00	-1.73883
7675.00	-1.66563
7680.00	-1.55118
7685.00	-1.42962
7690.00	-1.26105
7695.00	-1.07312
7700.00	-0.858934
7705.00	-0.664402
7710.00	-0.52112
7715.00	-0.385101
7720.00	-0.307728
7725.00	-0.180683
7730.00	-0.0804735
7735.00	-0.0132493
7740.00	0.107313
7745.00	0.177839
7750.00	0.262511
7755.00	0.308685
7760.00	0.378505
7765.00	0.451059
7770.00	0.489861
7775.00	0.544213
7780.00	0.578999
7785.00	0.604123
7790.00	0.648816
7795.00	0.667842
7800.00	0.688498
7805.00	0.680592
7810.00	0.692024
7815.00	0.725277
7820.00	0.731357
7825.00	0.742129
7830.00	0.762422
7835.00	0.770087
7840.00	0.74519
7845.00	0.767827
7850.00	0.732556
7855.00	0.760873
7860.00	0.724531
7865.00	0.69359
7870.00	0.654261
7875.00	0.63388
7880.00	0.573142
7885.00	0.536142
7890.00	0.452498
7895.00	0.362203
7900.00	0.325099
7905.00	0.185718
7910.00	0.0885379
7915.00	-0.021888
7920.00	-0.152185
7925.00	-0.242071
7930.00	-0.331802
7935.00	-0.441706
7940.00	-0.568883
7945.00	-0.67716
7950.00	-0.780792
7955.00	-0.873177
7960.00	-0.929827
7965.00	-0.99936
7970.00	-1.04604
7975.00	-1.12603
7980.00	-1.2519
7985.00	-1.34487
7990.00	-1.41353
7995.00	-1.47885
8000.00	-1.52175
8005.00	-1.56035
8010.00	-1.60128
8015.00	-1.61691
8020.00	-1.64689
8025.00	-1.65443
8030.00	-1.65592
8035.00	-1.68994
8040.00	-1.72939
8045.00	-1.73751
8050.00	-1.75189
8055.00	-1.78073
8060.00	-1.79078
8065.00	-1.75744
8070.00	-1.77689
8075.00	-1.8156
8080.00	-1.84336
8085.00	-1.83126
8090.00	-1.80888
8095.00	-1.81524
8100.00	-1.79181
8105.00	-1.80253
8110.00	-1.78302
8115.00	-1.8273
8120.00	-1.82475
8125.00	-1.86043
8130.00	-1.87135
8135.00	-1.88118
8140.00	-1.91829
8145.00	-1.96316
8150.00	-1.92495
8155.00	-1.94355
8160.00	-1.93555
8165.00	-1.93101
8170.00	-1.92781
8175.00	-1.9205
8180.00	-1.93425
8185.00	-1.92542
8190.00	-1.90069
8195.00	-1.912
8200.00	-1.89833
8205.00	-1.91694
8210.00	-1.91779
8215.00	-1.92563
8220.00	-1.91766
8225.00	-1.92021
8230.00	-1.93398
8235.00	-1.93224
8240.00	-1.91125
8245.00	-1.90649
8250.00	-1.90132
8255.00	-1.90373
8260.00	-1.90679
8265.00	-1.89806
8270.00	-1.88136
8275.00	-1.88136
8280.00	-1.90167
8285.00	-1.91376
8290.00	-1.94408
8295.00	-1.92367
8300.00	-1.93356
8305.00	-1.90979
8310.00	-1.91047
8315.00	-1.91285
8320.00	-1.93973
8325.00	-1.91887
8330.00	-1.93984
8335.00	-1.97638
8340.00	-1.97217
8345.00	-1.9834
8350.00	-1.99968
8355.00	-2.01876
8360.00	-2.00855
8365.00	-1.99405
8370.00	-1.97748
8375.00	-1.97934
8380.00	-1.95276
8385.00	-1.91911
8390.00	-1.9012
8395.00	-1.86741
8400.00	-1.84495
8405.00	-1.84947
8410.00	-1.8288
8415.00	-1.83494
8420.00	-1.83516
8425.00	-1.81151
8430.00	-1.78316
8435.00	-1.78855
8440.00	-1.78105
8445.00	-1.78312
8450.00	-1.78676
8455.00	-1.78119
8460.00	-1.75587
8465.00	-1.76577
8470.00	-1.77202
8475.00	-1.76705
8480.00	-1.74668
8485.00	-1.71686
8490.00	-1.71034
8495.00	-1.68857
8500.00	-1.66457
8505.00	-1.64296
8510.00	-1.61203
8515.00	-1.64602
8520.00	-1.66955
8525.00	-1.69514
8530.00	-1.70227
8535.00	-1.68573
8540.00	-1.71412
8545.00	-1.7167
8550.00	-1.72698
8555.00	-1.69207
8560.00	-1.658
8565.00	-1.66796
8570.00	-1.64955
8575.00	-1.65682
8580.00	-1.65189
8585.00	-1.69603
8590.00	-1.70484
8595.00	-1.69599
8600.00	-1.68361
8605.00	-1.66628
8610.00	-1.64008
8615.00	-1.61298
8620.00	-1.60713
8625.00	-1.63366
8630.00	-1.66726
8635.00	-1.6869
8640.00	-1.70192
8645.00	-1.66598
8650.00	-1.67691
8655.00	-1.66202
8660.00	-1.66275
8665.00	-1.63868
8670.00	-1.60818
8675.00	-1.51713
8680.00	-1.414
8685.00	-1.24964
8690.00	-1.06108
8695.00	-0.860464
8700.00	-0.662247
8705.00	-0.505049
8710.00	-0.328241
8715.00	-0.17883
8720.00	-0.053192
8725.00	0.0360346
8730.00	0.136653
8735.00	0.226326
8740.00	0.315865
8745.00	0.397333
8750.00	0.463588
8755.00	0.494954
8760.00	0.54968
8765.00	0.606
8770.00	0.636373
8775.00	0.667242
8780.00	0.682659
8785.00	0.688585
8790.00	0.727481
8795.00	0.727158
8800.00	0.718036
8805.00	0.710708
8810.00	0.720895
8815.00	0.720348
8820.00	0.718972
8825.00	0.715084
8830.00	0.731016
8835.00	0.72769
8840.00	0.734412
8845.00	0.72633
8850.00	0.693443
8855.00	0.626748
8860.00	0.6312
8865.00	0.607825
8870.00	0.582372
8875.00	0.522368
8880.00	0.501045
8885.00	0.477437
8890.00	0.40143
8895.00	0.348039
8900.00	0.261124
8905.00	0.192616
8910.00	0.0850308
8915.00	0.010285
8920.00	-0.0834833
8925.00	-0.197905
8930.00	-0.322965
8935.00	-0.438169
8940.00	-0.520655
8945.00	-0.610791
8950.00	-0.71841
8955.00	-0.777288
8960.00	-0.870023
8965.00	-0.923456
8970.00	-0.962712
8975.00	-1.05192
8980.00	-1.11101
8985.00	-1.17126
8990.00	-1.21223
8995.00	-1.23498
9000.00	-1.28813
9005.00	-1.37217
9010.00	-1.4275
9015.00	-1.49408
9020.00	-1.50277
9025.00	-1.53797
9030.00	-1.56877
9035.00	-1.59207
9040.00	-1.54415
9045.00	-1.55049
9050.00	-1.58269
9055.00	-1.60283
9060.00	-1.61125
9065.00	-1.61882
9070.00	-1.62917
9075.00	-1.66498
9080.00	-1.71929
9085.00	-1.71959
9090.00	-1.71545
9095.00	-1.7285
9100.00	-1.72258
9105.00	-1.70489
9110.00	-1.6819
9115.00	-1.71156
9120.00	-1.73118
9125.00	-1.73294
9130.00	-1.75219
9135.00	-1.77747
9140.00	-1.78432
9145.00	-1.79932
9150.00	-1.76865
9155.00	-1.81348
9160.00	-1.7814
9165.00	-1.76666
9170.00	-1.75516
9175.00	-1.77837
9180.00	-1.78159
9185.00	-1.76507
9190.00	-1.78376
9195.00	-1.75818
9200.00	-1.74841
9205.00	-1.76347
9210.00	-1.74345
9215.00	-1.7696
9220.00	-1.79932
9225.00	-1.77307
9230.00	-1.79891
9235.00	-1.80008
9240.00	-1.81085
9245.00	-1.81966
9250.00	-1.82847
9255.00	-1.82934
9260.00	-1.8469
9265.00	-1.82473
9270.00	-1.84981
9275.00	-1.86091
9280.00	-1.84528
9285.00	-1.81709
9290.00	-1.81821
9295.00	-1.81922
9300.00	-1.8007
9305.00	-1.77254
9310.00	-1.78607
9315.00	-1.79647
9320.00	-1.78111
9325.00	-1.75668
9330.00	-1.77002
9335.00	-1.76349
9340.00	-1.74877
9345.00	-1.76732
9350.00	-1.75046
9355.00	-1.72644
9360.00	-1.70748
9365.00	-1.7072
9370.00	-1.70606
9375.00	-1.6962
9380.00	-1.6785
9385.00	-1.682
9390.00	-1.68779
9395.00	-1.70538
9400.00	-1.69471
9405.00	-1.73015
9410.00	-1.71965
9415.00	-1.7155
9420.00	-1.73473
9425.00	-1.71847
9430.00	-1.71179
9435.00	-1.70931
9440.00	-1.71149
9445.00	-1.70462
9450.00	-1.66665
9455.00	-1.64218
9460.00	-1.63606
9465.00	-1.63674
9470.00	-1.63558
9475.00	-1.61157
9480.00	-1.61382
9485.00	-1.61672
9490.00	-1.63522
9495.00	-1.60684
9500.00	-1.61397
9505.00	-1.6036
9510.00	-1.54482
9515.00	-1.51575
9520.00	-1.52846
9525.00	-1.55403
9530.00	-1.54436
9535.00	-1.54537
9540.00	-1.52332
9545.00	-1.56089
9550.00	-1.58939
9555.00	-1.61858
9560.00	-1.58656
9565.00	-1.58424
9570.00	-1.60423
9575.00	-1.60102
9580.00	-1.58312
9585.00	-1.57496
9590.00	-1.58616
9595.00	-1.55561
9600.00	-1.55903
9605.00	-1.56476
9610.00	-1.56904
9615.00	-1.5561
9620.00	-1.53562
9625.00	-1.53575
9630.00	-1.52879
9635.00	-1.51634
9640.00	-1.48925
9645.00	-1.47457
9650.00	-1.49316
9655.00	-1.49311
9660.00	-1.47452
9665.00	-1.46397
9670.00	-1.39795
9675.00	-1.33853
9680.00	-1.21086
9685.00	-1.03943
9690.00	-0.844512
9695.00	-0.661138
9700.00	-0.471371
9705.00	-0.288216
9710.00	-0.127792
9715.00	0.0483861
9720.00	0.227261
9725.00	0.355568
9730.00	0.444548
9735.00	0.522863
9740.00	0.604828
9745.00	0.663582
9750.00	0.716461
9755.00	0.734905
9760.00	0.797433
9765.00	0.784816
9770.00	0.834403
9775.00	0.845469
9780.00	0.851896
9785.00	0.854146
9790.00	0.867654
9795.00	0.91779
9800.00	0.883422
9805.00	0.893119
9810.00	0.900963
9815.00	0.895657
9820.00	0.900598
9825.00	0.911227
9830.00	0.958772
9835.00	0.942386
9840.00	0.961202
9845.00	0.948106
9850.00	0.922188
9855.00	0.880313
9860.00	0.842627
9865.00	0.829023
9870.00	0.786749
9875.00	0.709841
9880.00	0.654755
9885.00	0.583097
9890.00	0.531853
9895.00	0.468069
9900.00	0.400948
9905.00	0.322874
9910.00	0.232293
9915.00	0.126922
9920.00	0.0170742
9925.00	-0.10917
9930.00	-0.228088
9935.00	-0.367795
9940.00	-0.475866
9945.00	-0.536918
9950.00	-0.605996
9955.00	-0.714978
[truncated: 56 more rows]
