# Supplementary material for: Abnormal developmental trajectory and vulnerability to cardiac arrhythmias in tetralogy of Fallot with DiGeorge syndrome
Source: Commun Biol. 2023 Sep 22;6:969. doi: 10.1038/s42003-023-05344-6 (PMC10516936; doi:10.1038/s42003-023-05344-6)
Supplement: Supplementary file 6 — Supplementary Data 3 [file 42003_2023_5344_MOESM6_ESM.zip › Supplementary Data3_CAS Measurement/Batch48/TOF-ND1_A1_4940/1B-wave.csv]

1B : V(t) = D'(t) / BackgroundImage *100
D'(t) = WaveFiltered Value( Pixel-Filter=(5 x 5) Tcnst-Filter=10)
average	1.00
frm num	2048
position	[75][64]
background	400.56
total pixel	25
time	value1
0.00	0
5.00	0.127821
10.00	0.164969
15.00	0.220372
20.00	0.16538
25.00	0.0909235
30.00	-0.00804304
35.00	-0.165018
40.00	-0.338251
45.00	-0.554076
50.00	-0.812229
55.00	-1.01161
60.00	-1.30989
65.00	-1.59432
70.00	-1.93918
75.00	-2.27353
80.00	-2.62436
85.00	-2.97407
90.00	-3.32576
95.00	-3.70219
100.00	-4.07493
105.00	-4.45633
110.00	-4.7966
115.00	-5.14678
120.00	-5.54782
125.00	-5.96268
130.00	-6.37999
135.00	-6.80151
140.00	-7.21183
145.00	-7.57613
150.00	-7.96391
155.00	-8.35785
160.00	-8.70142
165.00	-9.06455
170.00	-9.38737
175.00	-9.76879
180.00	-10.134
185.00	-10.5107
190.00	-10.8467
195.00	-11.175
200.00	-11.5305
205.00	-11.8703
210.00	-12.1922
215.00	-12.5268
220.00	-12.8978
225.00	-13.1419
230.00	-13.4225
235.00	-13.7269
240.00	-13.9979
245.00	-14.3028
250.00	-14.6021
255.00	-14.8924
260.00	-15.1847
265.00	-15.4697
270.00	-15.7611
275.00	-16.0384
280.00	-16.304
285.00	-16.5999
290.00	-16.8342
295.00	-17.1141
300.00	-17.3809
305.00	-17.651
310.00	-17.8951
315.00	-18.1217
320.00	-18.3597
325.00	-18.5559
330.00	-18.7744
335.00	-19.006
340.00	-19.2184
345.00	-19.3647
350.00	-19.5013
355.00	-19.6992
360.00	-19.9152
365.00	-20.0547
370.00	-20.2192
375.00	-20.3543
380.00	-20.5417
385.00	-20.7564
390.00	-20.9506
395.00	-21.0914
400.00	-21.275
405.00	-21.4503
410.00	-21.613
415.00	-21.7895
420.00	-21.9752
425.00	-22.1474
430.00	-22.3043
435.00	-22.4476
440.00	-22.6214
445.00	-22.7849
450.00	-22.917
455.00	-23.0489
460.00	-23.2056
465.00	-23.3556
470.00	-23.4876
475.00	-23.6363
480.00	-23.7662
485.00	-23.8721
490.00	-23.9874
495.00	-24.1061
500.00	-24.225
505.00	-24.3199
510.00	-24.4494
515.00	-24.5608
520.00	-24.6592
525.00	-24.7377
530.00	-24.8733
535.00	-24.9863
540.00	-25.0431
545.00	-25.1491
550.00	-25.2965
555.00	-25.4391
560.00	-25.5744
565.00	-25.7072
570.00	-25.8148
575.00	-25.9155
580.00	-26.0502
585.00	-26.1434
590.00	-26.2492
595.00	-26.3615
600.00	-26.4235
605.00	-26.5134
610.00	-26.6072
615.00	-26.7136
620.00	-26.7994
625.00	-26.9195
630.00	-26.9677
635.00	-27.0491
640.00	-27.0554
645.00	-27.1409
650.00	-27.175
655.00	-27.2306
660.00	-27.2447
665.00	-27.2564
670.00	-27.2799
675.00	-27.3161
680.00	-27.3186
685.00	-27.3719
690.00	-27.3559
695.00	-27.3325
700.00	-27.2925
705.00	-27.2355
710.00	-27.1442
715.00	-26.8954
720.00	-26.3598
725.00	-25.5842
730.00	-24.4957
735.00	-23.1636
740.00	-21.746
745.00	-20.2974
750.00	-18.8688
755.00	-17.5621
760.00	-16.2742
765.00	-15.0892
770.00	-13.9937
775.00	-12.8909
780.00	-11.8734
785.00	-10.9457
790.00	-10.0369
795.00	-9.22793
800.00	-8.43196
805.00	-7.67964
810.00	-6.93764
815.00	-6.25985
820.00	-5.6109
825.00	-4.9849
830.00	-4.41052
835.00	-3.87659
840.00	-3.37609
845.00	-2.8817
850.00	-2.45373
855.00	-2.01762
860.00	-1.59217
865.00	-1.20627
870.00	-0.827008
875.00	-0.487666
880.00	-0.150304
885.00	0.152324
890.00	0.447657
895.00	0.702472
900.00	0.986729
905.00	1.24855
910.00	1.50616
915.00	1.74999
920.00	2.00839
925.00	2.25292
930.00	2.46302
935.00	2.64612
940.00	2.8169
945.00	3.00555
950.00	3.15536
955.00	3.25025
960.00	3.36162
965.00	3.41591
970.00	3.45079
975.00	3.45422
980.00	3.45731
985.00	3.41216
990.00	3.27566
995.00	3.13483
1000.00	2.9951
1005.00	2.78846
1010.00	2.54756
1015.00	2.30379
1020.00	2.05544
1025.00	1.72607
1030.00	1.4546
1035.00	1.15835
1040.00	0.823822
1045.00	0.47681
1050.00	0.0916013
1055.00	-0.289039
1060.00	-0.645595
1065.00	-1.04738
1070.00	-1.44294
1075.00	-1.8329
1080.00	-2.22181
1085.00	-2.65671
1090.00	-3.05711
1095.00	-3.43244
1100.00	-3.8022
1105.00	-4.20389
1110.00	-4.63031
1115.00	-5.01909
1120.00	-5.43589
1125.00	-5.80902
1130.00	-6.15183
1135.00	-6.54623
1140.00	-6.9661
1145.00	-7.36696
1150.00	-7.71274
1155.00	-8.0639
1160.00	-8.43087
1165.00	-8.80408
1170.00	-9.20388
1175.00	-9.55171
1180.00	-9.90671
1185.00	-10.2562
1190.00	-10.6156
1195.00	-11.02
1200.00	-11.319
1205.00	-11.6361
1210.00	-11.9624
1215.00	-12.286
1220.00	-12.5893
1225.00	-12.8592
1230.00	-13.1741
1235.00	-13.4714
1240.00	-13.8149
1245.00	-14.136
1250.00	-14.427
1255.00	-14.7169
1260.00	-14.9738
1265.00	-15.216
1270.00	-15.4799
1275.00	-15.7723
1280.00	-16.0305
1285.00	-16.3118
1290.00	-16.595
1295.00	-16.8108
1300.00	-17.0431
1305.00	-17.2781
1310.00	-17.5395
1315.00	-17.7807
1320.00	-18.0408
1325.00	-18.2729
1330.00	-18.4967
1335.00	-18.7191
1340.00	-18.9862
1345.00	-19.2186
1350.00	-19.4567
1355.00	-19.692
1360.00	-19.9097
1365.00	-20.0797
1370.00	-20.2627
1375.00	-20.5093
1380.00	-20.6802
1385.00	-20.862
1390.00	-21.0407
1395.00	-21.2414
1400.00	-21.458
1405.00	-21.6179
1410.00	-21.7779
1415.00	-21.9209
1420.00	-22.0615
1425.00	-22.217
1430.00	-22.362
1435.00	-22.5315
1440.00	-22.6929
1445.00	-22.8572
1450.00	-22.9632
1455.00	-23.1604
1460.00	-23.3288
1465.00	-23.4445
1470.00	-23.5586
1475.00	-23.6623
1480.00	-23.7527
1485.00	-23.8879
1490.00	-24.0435
1495.00	-24.1906
1500.00	-24.316
1505.00	-24.4128
1510.00	-24.54
1515.00	-24.6693
1520.00	-24.7518
1525.00	-24.856
1530.00	-24.9838
1535.00	-25.0868
1540.00	-25.1884
1545.00	-25.263
1550.00	-25.358
1555.00	-25.4395
1560.00	-25.5399
1565.00	-25.6472
1570.00	-25.7567
1575.00	-25.8673
1580.00	-25.9588
1585.00	-26.0202
1590.00	-26.0665
1595.00	-26.1241
1600.00	-26.169
1605.00	-26.2792
1610.00	-26.3695
1615.00	-26.4268
1620.00	-26.5363
1625.00	-26.6128
1630.00	-26.6987
1635.00	-26.763
1640.00	-26.8478
1645.00	-26.9192
1650.00	-26.9844
1655.00	-27.0092
1660.00	-27.0923
1665.00	-27.1233
1670.00	-27.1062
1675.00	-27.1447
1680.00	-27.1384
1685.00	-27.1558
1690.00	-27.1664
1695.00	-27.1719
1700.00	-27.149
1705.00	-27.0933
1710.00	-26.9574
1715.00	-26.7182
1720.00	-26.1754
1725.00	-25.3614
1730.00	-24.2952
1735.00	-23.037
1740.00	-21.6101
1745.00	-20.1681
1750.00	-18.7734
1755.00	-17.4403
1760.00	-16.1716
1765.00	-15.0308
1770.00	-13.9381
1775.00	-12.9108
1780.00	-11.9073
1785.00	-10.9642
1790.00	-10.0755
1795.00	-9.24072
1800.00	-8.40652
1805.00	-7.65674
1810.00	-6.93301
1815.00	-6.22773
1820.00	-5.61893
1825.00	-5.02608
1830.00	-4.44259
1835.00	-3.90945
1840.00	-3.39568
1845.00	-2.89733
1850.00	-2.41287
1855.00	-1.92992
1860.00	-1.52123
1865.00	-1.13444
1870.00	-0.759361
1875.00	-0.411805
1880.00	-0.0640538
1885.00	0.294858
1890.00	0.655826
1895.00	0.955732
1900.00	1.23064
1905.00	1.4471
1910.00	1.71381
1915.00	1.96784
1920.00	2.22742
1925.00	2.45205
1930.00	2.64922
1935.00	2.80971
1940.00	3.00607
1945.00	3.11589
1950.00	3.25167
1955.00	3.37987
1960.00	3.42834
1965.00	3.49593
1970.00	3.49385
1975.00	3.48399
1980.00	3.46713
1985.00	3.43897
1990.00	3.36569
1995.00	3.25581
2000.00	3.09
2005.00	2.90683
2010.00	2.719
2015.00	2.45209
2020.00	2.23684
2025.00	1.94425
2030.00	1.629
2035.00	1.30033
2040.00	0.986554
2045.00	0.653227
2050.00	0.280335
2055.00	-0.106197
2060.00	-0.491024
2065.00	-0.905273
2070.00	-1.28209
2075.00	-1.71809
2080.00	-2.09252
2085.00	-2.50939
2090.00	-2.92252
2095.00	-3.36424
2100.00	-3.80872
2105.00	-4.20776
2110.00	-4.60584
2115.00	-5.01504
2120.00	-5.40129
2125.00	-5.81982
2130.00	-6.23145
2135.00	-6.67181
2140.00	-7.05916
2145.00	-7.46868
2150.00	-7.87719
2155.00	-8.25584
2160.00	-8.64056
2165.00	-9.00778
2170.00	-9.34427
2175.00	-9.70503
2180.00	-10.0547
2185.00	-10.3684
2190.00	-10.7446
2195.00	-11.1091
2200.00	-11.4891
2205.00	-11.866
2210.00	-12.2393
2215.00	-12.5652
2220.00	-12.8854
2225.00	-13.2016
2230.00	-13.5012
2235.00	-13.8038
2240.00	-14.125
2245.00	-14.4211
2250.00	-14.6946
2255.00	-15.0077
2260.00	-15.3024
2265.00	-15.5676
2270.00	-15.8014
2275.00	-16.0437
2280.00	-16.3636
2285.00	-16.6396
2290.00	-16.9119
2295.00	-17.16
2300.00	-17.3773
2305.00	-17.6438
2310.00	-17.8876
2315.00	-18.082
2320.00	-18.307
2325.00	-18.5094
2330.00	-18.7176
2335.00	-18.9579
2340.00	-19.1791
2345.00	-19.3873
2350.00	-19.5835
2355.00	-19.7941
2360.00	-19.9847
2365.00	-20.1682
2370.00	-20.3972
2375.00	-20.6013
2380.00	-20.805
2385.00	-21.0133
2390.00	-21.1988
2395.00	-21.3597
2400.00	-21.4916
2405.00	-21.6282
2410.00	-21.7592
2415.00	-21.891
2420.00	-22.0357
2425.00	-22.1868
2430.00	-22.3598
2435.00	-22.5234
2440.00	-22.6308
2445.00	-22.7903
2450.00	-22.9299
2455.00	-23.0435
2460.00	-23.1658
2465.00	-23.2998
2470.00	-23.4403
2475.00	-23.5868
2480.00	-23.6907
2485.00	-23.8141
2490.00	-23.9552
2495.00	-24.1011
2500.00	-24.2015
2505.00	-24.3587
2510.00	-24.4933
2515.00	-24.5604
2520.00	-24.6728
2525.00	-24.7849
2530.00	-24.8858
2535.00	-24.9896
2540.00	-25.1129
2545.00	-25.234
2550.00	-25.3459
2555.00	-25.4087
2560.00	-25.5171
2565.00	-25.6406
2570.00	-25.7628
2575.00	-25.8498
2580.00	-25.9461
2585.00	-26.0487
2590.00	-26.1261
2595.00	-26.2037
2600.00	-26.2745
2605.00	-26.3393
2610.00	-26.4206
2615.00	-26.4798
2620.00	-26.55
2625.00	-26.6202
2630.00	-26.6913
2635.00	-26.7344
2640.00	-26.8151
2645.00	-26.9057
2650.00	-26.9493
2655.00	-27.0155
2660.00	-27.0601
2665.00	-27.0833
2670.00	-27.1151
2675.00	-27.1428
2680.00	-27.1627
2685.00	-27.1816
2690.00	-27.2156
2695.00	-27.1683
2700.00	-27.1017
2705.00	-27.0378
2710.00	-26.9404
2715.00	-26.674
2720.00	-26.1626
2725.00	-25.3648
2730.00	-24.2143
2735.00	-22.9213
2740.00	-21.486
2745.00	-20.0774
2750.00	-18.7077
2755.00	-17.4012
2760.00	-16.1434
2765.00	-14.9554
2770.00	-13.8454
2775.00	-12.7924
2780.00	-11.8217
2785.00	-10.8722
2790.00	-9.97471
2795.00	-9.10705
2800.00	-8.31319
2805.00	-7.55377
2810.00	-6.84532
2815.00	-6.19175
2820.00	-5.53263
2825.00	-4.94441
2830.00	-4.36909
2835.00	-3.83731
2840.00	-3.28881
2845.00	-2.7642
2850.00	-2.30005
2855.00	-1.84835
2860.00	-1.43783
2865.00	-1.03741
2870.00	-0.622103
2875.00	-0.287274
2880.00	0.0610058
2885.00	0.375457
2890.00	0.673441
2895.00	0.972584
2900.00	1.21485
2905.00	1.45885
2910.00	1.7184
2915.00	1.95499
2920.00	2.1809
2925.00	2.41817
2930.00	2.59677
2935.00	2.78247
2940.00	2.94161
2945.00	3.06586
2950.00	3.20465
2955.00	3.32457
2960.00	3.39056
2965.00	3.44395
2970.00	3.47303
2975.00	3.48223
2980.00	3.4216
2985.00	3.36005
2990.00	3.21877
2995.00	3.10061
3000.00	2.95232
3005.00	2.76394
3010.00	2.53248
3015.00	2.24728
3020.00	1.9906
3025.00	1.72164
3030.00	1.3827
3035.00	1.08566
3040.00	0.741421
3045.00	0.363704
3050.00	0.011775
3055.00	-0.36987
3060.00	-0.770271
3065.00	-1.13962
3070.00	-1.48801
3075.00	-1.86248
3080.00	-2.24843
3085.00	-2.66369
3090.00	-3.07437
3095.00	-3.45797
3100.00	-3.84015
3105.00	-4.27399
3110.00	-4.65346
3115.00	-5.06189
3120.00	-5.47442
3125.00	-5.85268
3130.00	-6.25303
3135.00	-6.59238
3140.00	-6.99166
3145.00	-7.37298
3150.00	-7.76111
3155.00	-8.16834
3160.00	-8.5708
3165.00	-8.94699
3170.00	-9.34349
3175.00	-9.69134
3180.00	-10.0653
3185.00	-10.4349
3190.00	-10.8364
3195.00	-11.1847
3200.00	-11.5252
3205.00	-11.8856
3210.00	-12.2349
3215.00	-12.5752
3220.00	-12.8885
3225.00	-13.2243
3230.00	-13.5067
3235.00	-13.8416
3240.00	-14.1042
3245.00	-14.3744
3250.00	-14.6386
3255.00	-14.9113
3260.00	-15.1697
3265.00	-15.4273
3270.00	-15.726
3275.00	-16.0058
3280.00	-16.2636
3285.00	-16.5495
3290.00	-16.774
3295.00	-16.9779
3300.00	-17.2584
3305.00	-17.4498
3310.00	-17.7111
3315.00	-17.9791
3320.00	-18.1894
3325.00	-18.4076
3330.00	-18.6219
3335.00	-18.7869
3340.00	-18.9763
3345.00	-19.1418
3350.00	-19.3307
3355.00	-19.5376
3360.00	-19.7358
3365.00	-19.9672
3370.00	-20.1764
3375.00	-20.3916
3380.00	-20.5973
3385.00	-20.8024
3390.00	-20.964
3395.00	-21.1324
3400.00	-21.317
3405.00	-21.504
3410.00	-21.6614
3415.00	-21.796
3420.00	-21.9622
3425.00	-22.1266
3430.00	-22.3156
3435.00	-22.4248
3440.00	-22.5979
3445.00	-22.7188
3450.00	-22.8635
3455.00	-23.0228
3460.00	-23.1511
3465.00	-23.3105
3470.00	-23.462
3475.00	-23.6093
3480.00	-23.7259
3485.00	-23.8278
3490.00	-23.9745
3495.00	-24.0646
3500.00	-24.1956
3505.00	-24.3294
3510.00	-24.399
3515.00	-24.5205
3520.00	-24.6498
3525.00	-24.7603
3530.00	-24.8267
3535.00	-24.9623
3540.00	-25.0794
3545.00	-25.1838
3550.00	-25.2968
3555.00	-25.4264
3560.00	-25.556
3565.00	-25.6647
3570.00	-25.7415
3575.00	-25.8965
3580.00	-25.9761
3585.00	-26.0488
3590.00	-26.1341
3595.00	-26.2349
3600.00	-26.3117
3605.00	-26.3597
3610.00	-26.413
3615.00	-26.4879
3620.00	-26.5773
3625.00	-26.6357
3630.00	-26.7073
3635.00	-26.7698
3640.00	-26.8749
3645.00	-26.9136
3650.00	-26.9694
3655.00	-27.0536
3660.00	-27.0904
3665.00	-27.1225
3670.00	-27.1145
3675.00	-27.1212
3680.00	-27.1213
3685.00	-27.1663
3690.00	-27.1519
3695.00	-27.1419
3700.00	-27.1269
3705.00	-27.0605
3710.00	-26.9199
3715.00	-26.6355
3720.00	-26.122
3725.00	-25.3202
3730.00	-24.2292
3735.00	-22.9107
3740.00	-21.5064
3745.00	-20.0997
3750.00	-18.7538
3755.00	-17.4447
3760.00	-16.1995
3765.00	-15.0329
3770.00	-13.8532
3775.00	-12.8194
3780.00	-11.81
3785.00	-10.8807
3790.00	-10.0003
3795.00	-9.19801
3800.00	-8.43998
3805.00	-7.68186
3810.00	-6.96161
3815.00	-6.23349
3820.00	-5.60515
3825.00	-5.04564
3830.00	-4.46118
3835.00	-3.95115
3840.00	-3.39926
3845.00	-2.91254
3850.00	-2.43355
3855.00	-1.9685
3860.00	-1.49504
3865.00	-1.12185
3870.00	-0.708086
3875.00	-0.377641
3880.00	-0.0532777
3885.00	0.262615
3890.00	0.608832
3895.00	0.895463
3900.00	1.16941
3905.00	1.43593
3910.00	1.66082
3915.00	1.89318
3920.00	2.07534
3925.00	2.27624
3930.00	2.46104
3935.00	2.62036
3940.00	2.75477
3945.00	2.89871
3950.00	2.9953
3955.00	3.07524
3960.00	3.18513
3965.00	3.20714
3970.00	3.23793
3975.00	3.2277
3980.00	3.17655
3985.00	3.08058
3990.00	2.96026
3995.00	2.86496
4000.00	2.66734
4005.00	2.48049
4010.00	2.2634
4015.00	2.02008
4020.00	1.77414
4025.00	1.48688
4030.00	1.16743
4035.00	0.844972
4040.00	0.491851
4045.00	0.137093
4050.00	-0.216141
4055.00	-0.576991
4060.00	-0.916736
4065.00	-1.31138
4070.00	-1.7105
4075.00	-2.10666
4080.00	-2.51612
4085.00	-2.90761
4090.00	-3.30888
4095.00	-3.67901
4100.00	-4.05507
4105.00	-4.44245
4110.00	-4.861
4115.00	-5.28862
4120.00	-5.65151
4125.00	-6.03603
4130.00	-6.45999
4135.00	-6.88349
4140.00	-7.31258
4145.00	-7.68278
4150.00	-8.06988
4155.00	-8.48319
4160.00	-8.85017
4165.00	-9.22239
4170.00	-9.59733
4175.00	-9.97273
4180.00	-10.3176
4185.00	-10.6639
4190.00	-10.9896
4195.00	-11.3745
4200.00	-11.706
4205.00	-12.0263
4210.00	-12.3725
4215.00	-12.729
4220.00	-13.0879
4225.00	-13.4058
4230.00	-13.7778
4235.00	-14.0757
4240.00	-14.3418
4245.00	-14.6651
4250.00	-15.0081
4255.00	-15.2778
4260.00	-15.5595
4265.00	-15.8759
4270.00	-16.1927
4275.00	-16.4857
4280.00	-16.7365
4285.00	-17.0201
4290.00	-17.2873
4295.00	-17.5089
4300.00	-17.7502
4305.00	-17.9564
4310.00	-18.2129
4315.00	-18.4397
4320.00	-18.6679
4325.00	-18.8881
4330.00	-19.0614
4335.00	-19.2534
4340.00	-19.466
4345.00	-19.6674
4350.00	-19.8776
4355.00	-20.0878
4360.00	-20.266
4365.00	-20.4622
4370.00	-20.6249
4375.00	-20.8043
4380.00	-20.9707
4385.00	-21.1744
4390.00	-21.3108
4395.00	-21.4715
4400.00	-21.6501
4405.00	-21.7939
4410.00	-21.9412
4415.00	-22.0818
4420.00	-22.2054
4425.00	-22.3286
4430.00	-22.4354
4435.00	-22.5796
4440.00	-22.7192
4445.00	-22.823
4450.00	-22.9493
4455.00	-23.058
4460.00	-23.2268
4465.00	-23.3507
4470.00	-23.4751
4475.00	-23.6092
4480.00	-23.7437
4485.00	-23.8958
4490.00	-24.0337
4495.00	-24.1938
4500.00	-24.2709
4505.00	-24.4202
4510.00	-24.5326
4515.00	-24.6547
4520.00	-24.7866
4525.00	-24.8863
4530.00	-24.9801
4535.00	-25.0755
4540.00	-25.2162
4545.00	-25.3259
4550.00	-25.4216
4555.00	-25.5387
4560.00	-25.6441
4565.00	-25.748
4570.00	-25.8015
4575.00	-25.8946
4580.00	-26.0054
4585.00	-26.118
4590.00	-26.1945
4595.00	-26.2812
4600.00	-26.4033
4605.00	-26.4741
4610.00	-26.5789
4615.00	-26.6981
4620.00	-26.8024
4625.00	-26.8943
4630.00	-26.976
4635.00	-27.0265
4640.00	-27.085
4645.00	-27.1396
4650.00	-27.1998
4655.00	-27.2499
4660.00	-27.352
4665.00	-27.4089
4670.00	-27.3982
4675.00	-27.4445
4680.00	-27.4691
4685.00	-27.4744
4690.00	-27.4341
4695.00	-27.4219
4700.00	-27.329
4705.00	-27.3023
4710.00	-27.1854
4715.00	-26.9364
4720.00	-26.3778
4725.00	-25.5365
4730.00	-24.4368
4735.00	-23.1755
4740.00	-21.7127
4745.00	-20.2724
4750.00	-18.8703
4755.00	-17.5565
4760.00	-16.366
4765.00	-15.1618
4770.00	-14.0281
4775.00	-12.9598
4780.00	-11.9435
4785.00	-11.0197
4790.00	-10.1345
4795.00	-9.26081
4800.00	-8.45956
4805.00	-7.69049
4810.00	-6.96239
4815.00	-6.26415
4820.00	-5.5888
4825.00	-4.99098
4830.00	-4.43196
4835.00	-3.86993
4840.00	-3.34314
4845.00	-2.87601
4850.00	-2.43462
4855.00	-1.99743
4860.00	-1.55802
4865.00	-1.19751
4870.00	-0.85407
4875.00	-0.49205
4880.00	-0.114305
4885.00	0.177732
4890.00	0.421593
4895.00	0.71796
4900.00	0.972707
4905.00	1.18101
4910.00	1.41741
4915.00	1.6102
4920.00	1.82366
4925.00	1.98381
4930.00	2.15392
4935.00	2.313
4940.00	2.5101
4945.00	2.65454
4950.00	2.76156
4955.00	2.86388
4960.00	2.95796
4965.00	3.00368
4970.00	3.03185
4975.00	3.02126
4980.00	3.02371
4985.00	2.92904
4990.00	2.8109
4995.00	2.68259
5000.00	2.52418
5005.00	2.33767
5010.00	2.13586
5015.00	1.87434
5020.00	1.60003
5025.00	1.3162
5030.00	1.00882
5035.00	0.729191
5040.00	0.344708
5045.00	-0.038275
5050.00	-0.394943
5055.00	-0.758884
5060.00	-1.12837
5065.00	-1.52682
5070.00	-1.92437
5075.00	-2.34208
5080.00	-2.71102
5085.00	-3.12197
5090.00	-3.49381
5095.00	-3.88539
5100.00	-4.26079
5105.00	-4.64158
5110.00	-5.06018
5115.00	-5.47488
5120.00	-5.89503
5125.00	-6.29415
5130.00	-6.70128
5135.00	-7.0707
5140.00	-7.53599
5145.00	-7.95575
5150.00	-8.36349
5155.00	-8.76041
5160.00	-9.12064
5165.00	-9.53072
5170.00	-9.86585
5175.00	-10.2314
5180.00	-10.5903
5185.00	-10.9443
5190.00	-11.3028
5195.00	-11.6245
5200.00	-11.952
5205.00	-12.3026
5210.00	-12.6092
5215.00	-12.8971
5220.00	-13.1902
5225.00	-13.447
5230.00	-13.712
5235.00	-13.9536
5240.00	-14.2408
5245.00	-14.5044
5250.00	-14.7536
5255.00	-15.0627
5260.00	-15.3539
5265.00	-15.611
5270.00	-15.8963
5275.00	-16.1551
5280.00	-16.421
5285.00	-16.6243
5290.00	-16.8462
5295.00	-17.0929
5300.00	-17.2929
5305.00	-17.5059
5310.00	-17.7695
5315.00	-18.0037
5320.00	-18.2335
5325.00	-18.4573
5330.00	-18.7066
5335.00	-18.976
5340.00	-19.1665
5345.00	-19.3838
5350.00	-19.5964
5355.00	-19.8437
5360.00	-20.0453
5365.00	-20.2417
5370.00	-20.3685
5375.00	-20.5755
5380.00	-20.7298
5385.00	-20.9267
5390.00	-21.0919
5395.00	-21.2884
5400.00	-21.4354
5405.00	-21.5557
5410.00	-21.7269
5415.00	-21.8999
5420.00	-22.0606
5425.00	-22.1713
5430.00	-22.3309
5435.00	-22.4734
5440.00	-22.5968
5445.00	-22.7527
5450.00	-22.8891
5455.00	-23.0188
5460.00	-23.1695
5465.00	-23.338
5470.00	-23.5327
5475.00	-23.6729
5480.00	-23.7942
5485.00	-23.9262
5490.00	-24.0041
5495.00	-24.1542
5500.00	-24.2632
5505.00	-24.4213
5510.00	-24.5316
5515.00	-24.6718
5520.00	-24.783
5525.00	-24.8771
5530.00	-24.9887
5535.00	-25.0842
5540.00	-25.2261
5545.00	-25.3418
5550.00	-25.4539
5555.00	-25.5718
5560.00	-25.6879
5565.00	-25.8213
5570.00	-25.9284
5575.00	-26.0078
5580.00	-26.1202
5585.00	-26.2214
5590.00	-26.3315
5595.00	-26.4085
5600.00	-26.4739
5605.00	-26.5587
5610.00	-26.639
5615.00	-26.7212
5620.00	-26.7793
5625.00	-26.8725
5630.00	-26.8904
5635.00	-26.9485
5640.00	-26.9699
5645.00	-27.0041
5650.00	-27.0818
5655.00	-27.1048
5660.00	-27.1395
5665.00	-27.1916
5670.00	-27.1497
5675.00	-27.1599
5680.00	-27.1951
5685.00	-27.1558
5690.00	-27.1604
5695.00	-27.1706
5700.00	-27.1537
5705.00	-27.0976
5710.00	-26.9872
5715.00	-26.6932
5720.00	-26.1688
5725.00	-25.3285
5730.00	-24.2126
5735.00	-22.8818
5740.00	-21.4854
5745.00	-20.0609
5750.00	-18.7208
5755.00	-17.4429
5760.00	-16.144
5765.00	-14.98
5770.00	-13.8884
5775.00	-12.8471
5780.00	-11.8739
5785.00	-10.9352
5790.00	-10.0344
5795.00	-9.15978
5800.00	-8.37163
5805.00	-7.63133
5810.00	-6.93011
5815.00	-6.27404
5820.00	-5.63865
5825.00	-5.07379
5830.00	-4.5005
5835.00	-3.94859
5840.00	-3.39296
5845.00	-2.88989
5850.00	-2.42315
5855.00	-1.9891
5860.00	-1.59247
5865.00	-1.2345
5870.00	-0.887365
5875.00	-0.463098
5880.00	-0.107222
5885.00	0.226049
5890.00	0.526991
5895.00	0.813817
5900.00	1.09493
5905.00	1.35991
5910.00	1.58841
5915.00	1.80604
5920.00	2.02388
5925.00	2.21694
5930.00	2.41366
5935.00	2.5947
5940.00	2.77861
5945.00	2.92116
5950.00	3.02249
5955.00	3.14465
5960.00	3.19967
5965.00	3.26516
5970.00	3.30613
5975.00	3.30805
5980.00	3.25086
5985.00	3.13249
5990.00	2.95105
5995.00	2.75781
6000.00	2.60885
6005.00	2.37892
6010.00	2.13504
6015.00	1.87959
6020.00	1.59377
6025.00	1.34352
6030.00	0.998463
6035.00	0.674929
6040.00	0.344804
6045.00	0.000756922
6050.00	-0.342838
6055.00	-0.728966
6060.00	-1.09346
6065.00	-1.46943
6070.00	-1.84476
6075.00	-2.27542
6080.00	-2.71195
6085.00	-3.10982
6090.00	-3.51683
6095.00	-3.9121
6100.00	-4.31378
6105.00	-4.69626
6110.00	-5.10541
6115.00	-5.52556
6120.00	-5.92967
6125.00	-6.29636
6130.00	-6.6833
6135.00	-7.11643
6140.00	-7.49925
6145.00	-7.84979
6150.00	-8.25314
6155.00	-8.64213
6160.00	-9.00819
6165.00	-9.32767
6170.00	-9.71305
6175.00	-10.0519
6180.00	-10.4138
6185.00	-10.7884
6190.00	-11.1186
6195.00	-11.4587
6200.00	-11.8058
6205.00	-12.1261
6210.00	-12.4513
6215.00	-12.767
6220.00	-13.0901
6225.00	-13.4318
6230.00	-13.7712
6235.00	-14.0538
6240.00	-14.395
6245.00	-14.7529
6250.00	-15.0621
6255.00	-15.3544
6260.00	-15.6354
6265.00	-15.8903
6270.00	-16.1587
6275.00	-16.4482
6280.00	-16.6777
6285.00	-16.9472
6290.00	-17.1758
6295.00	-17.4185
6300.00	-17.6589
6305.00	-17.8842
6310.00	-18.1619
6315.00	-18.3769
6320.00	-18.6402
6325.00	-18.8183
6330.00	-18.9627
6335.00	-19.1335
6340.00	-19.3492
6345.00	-19.5063
6350.00	-19.6917
6355.00	-19.9105
6360.00	-20.0744
6365.00	-20.2349
6370.00	-20.4283
6375.00	-20.6473
6380.00	-20.8364
6385.00	-21.0276
6390.00	-21.2017
6395.00	-21.3593
6400.00	-21.5721
6405.00	-21.7326
6410.00	-21.9251
6415.00	-22.0743
6420.00	-22.2076
6425.00	-22.3835
6430.00	-22.5118
6435.00	-22.6722
6440.00	-22.8266
6445.00	-22.9556
6450.00	-23.0177
6455.00	-23.1645
6460.00	-23.2817
6465.00	-23.439
6470.00	-23.5647
6475.00	-23.6897
6480.00	-23.8332
6485.00	-23.9814
6490.00	-24.1147
6495.00	-24.2167
6500.00	-24.3814
6505.00	-24.5127
6510.00	-24.6418
6515.00	-24.745
6520.00	-24.8569
6525.00	-24.9196
6530.00	-25.024
6535.00	-25.0761
6540.00	-25.1858
6545.00	-25.2486
6550.00	-25.38
6555.00	-25.5043
6560.00	-25.6051
6565.00	-25.7379
6570.00	-25.8353
6575.00	-25.98
6580.00	-26.0672
6585.00	-26.1797
6590.00	-26.2639
6595.00	-26.3767
6600.00	-26.4762
6605.00	-26.5008
6610.00	-26.567
6615.00	-26.6275
6620.00	-26.7229
6625.00	-26.7718
6630.00	-26.8387
6635.00	-26.887
6640.00	-26.9515
6645.00	-26.9995
6650.00	-27.0217
6655.00	-27.0797
6660.00	-27.1209
6665.00	-27.1689
6670.00	-27.2042
6675.00	-27.2209
6680.00	-27.1951
6685.00	-27.1638
6690.00	-27.1746
6695.00	-27.1763
6700.00	-27.12
6705.00	-27.0493
6710.00	-26.9477
6715.00	-26.6845
6720.00	-26.197
6725.00	-25.4108
6730.00	-24.3157
6735.00	-23.0015
6740.00	-21.6111
6745.00	-20.1909
6750.00	-18.8749
6755.00	-17.6165
6760.00	-16.3801
6765.00	-15.1845
6770.00	-14.0685
6775.00	-12.9992
6780.00	-12.0048
6785.00	-11.054
6790.00	-10.1373
6795.00	-9.24142
6800.00	-8.44909
6805.00	-7.69905
6810.00	-7.00005
6815.00	-6.31802
6820.00	-5.64727
6825.00	-5.04459
6830.00	-4.47323
6835.00	-3.92605
6840.00	-3.43458
6845.00	-2.93634
6850.00	-2.47694
6855.00	-2.05249
6860.00	-1.67149
6865.00	-1.25668
6870.00	-0.826443
6875.00	-0.470181
6880.00	-0.158534
6885.00	0.1569
6890.00	0.465756
6895.00	0.738733
6900.00	1.04533
6905.00	1.30728
6910.00	1.54604
6915.00	1.77789
6920.00	2.00454
6925.00	2.19254
6930.00	2.34177
6935.00	2.55996
6940.00	2.74335
6945.00	2.88144
6950.00	3.0157
6955.00	3.11457
6960.00	3.15562
6965.00	3.17559
6970.00	3.1646
6975.00	3.15371
6980.00	3.12294
6985.00	3.06829
6990.00	2.9462
6995.00	2.79738
7000.00	2.6155
7005.00	2.42485
7010.00	2.2323
7015.00	1.97911
7020.00	1.75024
7025.00	1.47436
7030.00	1.2001
7035.00	0.913323
7040.00	0.57234
7045.00	0.204541
7050.00	-0.153441
7055.00	-0.4926
7060.00	-0.845777
7065.00	-1.21456
7070.00	-1.65632
7075.00	-2.09384
7080.00	-2.53655
7085.00	-2.95695
7090.00	-3.38125
7095.00	-3.81704
7100.00	-4.19827
7105.00	-4.60628
7110.00	-5.00046
7115.00	-5.41114
7120.00	-5.81869
7125.00	-6.16852
7130.00	-6.58223
7135.00	-6.93958
7140.00	-7.30814
7145.00	-7.71872
7150.00	-8.13719
7155.00	-8.55974
7160.00	-8.91806
7165.00	-9.25753
7170.00	-9.63296
7175.00	-10.0028
7180.00	-10.3896
7185.00	-10.7726
7190.00	-11.1064
7195.00	-11.4787
7200.00	-11.8067
7205.00	-12.107
7210.00	-12.4781
7215.00	-12.842
7220.00	-13.1795
7225.00	-13.4963
7230.00	-13.8153
7235.00	-14.1055
7240.00	-14.4085
7245.00	-14.7332
7250.00	-15.0364
7255.00	-15.3472
7260.00	-15.612
7265.00	-15.8822
7270.00	-16.1524
7275.00	-16.4315
7280.00	-16.6737
7285.00	-16.9456
7290.00	-17.1844
7295.00	-17.4721
7300.00	-17.7041
7305.00	-17.9369
7310.00	-18.1844
7315.00	-18.42
7320.00	-18.6651
7325.00	-18.8987
7330.00	-19.1039
7335.00	-19.2616
7340.00	-19.4994
7345.00	-19.7174
7350.00	-19.9436
7355.00	-20.1871
7360.00	-20.3823
7365.00	-20.5829
7370.00	-20.7545
7375.00	-20.9779
7380.00	-21.1369
7385.00	-21.2821
7390.00	-21.4157
7395.00	-21.5979
7400.00	-21.7688
7405.00	-21.9566
7410.00	-22.0827
7415.00	-22.2172
7420.00	-22.3511
7425.00	-22.4917
7430.00	-22.6412
7435.00	-22.7907
7440.00	-22.9622
7445.00	-23.1055
7450.00	-23.1976
7455.00	-23.2835
7460.00	-23.4267
7465.00	-23.5885
7470.00	-23.7332
7475.00	-23.8753
7480.00	-23.9943
7485.00	-24.1233
7490.00	-24.2634
7495.00	-24.3925
7500.00	-24.4837
7505.00	-24.5927
7510.00	-24.6699
7515.00	-24.8043
7520.00	-24.9162
7525.00	-24.985
7530.00	-25.0909
7535.00	-25.1831
7540.00	-25.2812
7545.00	-25.4083
7550.00	-25.5527
7555.00	-25.6428
7560.00	-25.7098
7565.00	-25.7961
7570.00	-25.9047
7575.00	-26.0175
7580.00	-26.096
7585.00	-26.1856
7590.00	-26.2932
7595.00	-26.3531
7600.00	-26.425
7605.00	-26.5227
7610.00	-26.5646
7615.00	-26.6663
7620.00	-26.7359
7625.00	-26.7845
7630.00	-26.8572
7635.00	-26.9096
7640.00	-26.9788
7645.00	-27.04
7650.00	-27.1191
7655.00	-27.1624
7660.00	-27.2702
7665.00	-27.3492
7670.00	-27.3735
7675.00	-27.4032
7680.00	-27.448
7685.00	-27.4763
7690.00	-27.4469
7695.00	-27.3954
7700.00	-27.3361
7705.00	-27.3107
7710.00	-27.188
7715.00	-26.9198
7720.00	-26.4357
7725.00	-25.6246
7730.00	-24.5191
7735.00	-23.2365
7740.00	-21.8585
7745.00	-20.4256
7750.00	-19.0521
7755.00	-17.7661
7760.00	-16.5007
7765.00	-15.293
7770.00	-14.1802
7775.00	-13.0947
7780.00	-12.0818
7785.00	-11.0903
7790.00	-10.188
7795.00	-9.31498
7800.00	-8.5153
7805.00	-7.74266
7810.00	-7.02232
7815.00	-6.37701
7820.00	-5.76926
7825.00	-5.16538
7830.00	-4.57095
7835.00	-4.04195
7840.00	-3.52492
7845.00	-3.00066
7850.00	-2.51685
7855.00	-2.09441
7860.00	-1.66528
7865.00	-1.26008
7870.00	-0.846476
7875.00	-0.500195
7880.00	-0.143604
7885.00	0.120407
7890.00	0.424923
7895.00	0.743925
7900.00	0.983093
7905.00	1.21332
7910.00	1.45948
7915.00	1.65206
7920.00	1.87131
7925.00	2.08362
7930.00	2.25073
7935.00	2.45306
7940.00	2.62717
7945.00	2.78886
7950.00	2.90043
7955.00	2.99085
7960.00	3.0253
7965.00	3.07428
7970.00	3.09938
7975.00	3.09502
7980.00	3.0791
7985.00	3.01286
7990.00	2.9013
7995.00	2.75298
8000.00	2.55657
8005.00	2.32388
8010.00	2.08849
8015.00	1.78877
8020.00	1.48906
8025.00	1.18338
8030.00	0.849341
8035.00	0.544715
8040.00	0.200649
8045.00	-0.177914
8050.00	-0.528607
8055.00	-0.932108
8060.00	-1.31823
8065.00	-1.70468
8070.00	-2.09942
8075.00	-2.48564
8080.00	-2.87219
8085.00	-3.31894
8090.00	-3.75298
8095.00	-4.16258
8100.00	-4.55819
8105.00	-4.97015
8110.00	-5.36389
8115.00	-5.75321
8120.00	-6.1675
8125.00	-6.62724
8130.00	-7.01105
8135.00	-7.35948
8140.00	-7.75794
8145.00	-8.21442
8150.00	-8.60928
8155.00	-9.02756
8160.00	-9.413
8165.00	-9.78886
8170.00	-10.1421
8175.00	-10.485
8180.00	-10.8315
8185.00	-11.1784
8190.00	-11.5095
8195.00	-11.8415
8200.00	-12.1702
8205.00	-12.533
8210.00	-12.8984
8215.00	-13.2083
8220.00	-13.5202
8225.00	-13.8129
8230.00	-14.1143
8235.00	-14.4034
8240.00	-14.7017
8245.00	-15.007
8250.00	-15.2948
8255.00	-15.6107
8260.00	-15.8801
8265.00	-16.1725
8270.00	-16.4116
8275.00	-16.6848
8280.00	-16.9506
8285.00	-17.2447
8290.00	-17.4985
8295.00	-17.7489
8300.00	-17.9632
8305.00	-18.229
8310.00	-18.4662
8315.00	-18.6547
8320.00	-18.8584
8325.00	-19.0546
8330.00	-19.2292
8335.00	-19.4223
8340.00	-19.6441
8345.00	-19.8237
8350.00	-20.0243
8355.00	-20.2277
8360.00	-20.3729
8365.00	-20.5386
8370.00	-20.6876
8375.00	-20.9136
8380.00	-21.0651
8385.00	-21.2764
8390.00	-21.4485
8395.00	-21.6074
8400.00	-21.8034
8405.00	-21.9748
8410.00	-22.158
8415.00	-22.3298
8420.00	-22.4705
8425.00	-22.5941
8430.00	-22.7603
8435.00	-22.9608
8440.00	-23.1023
8445.00	-23.2696
8450.00	-23.4092
8455.00	-23.5358
8460.00	-23.6828
8465.00	-23.803
8470.00	-23.9372
8475.00	-24.039
8480.00	-24.1515
8485.00	-24.2938
8490.00	-24.3929
8495.00	-24.56
8500.00	-24.6883
8505.00	-24.7959
8510.00	-24.9087
8515.00	-25.0192
8520.00	-25.1036
8525.00	-25.2136
8530.00	-25.3236
8535.00	-25.4005
8540.00	-25.4888
8545.00	-25.5673
8550.00	-25.7117
8555.00	-25.8068
8560.00	-25.9314
8565.00	-25.9915
8570.00	-26.0956
8575.00	-26.1932
8580.00	-26.3021
8585.00	-26.3671
8590.00	-26.4286
8595.00	-26.488
8600.00	-26.5344
8605.00	-26.6002
8610.00	-26.6903
8615.00	-26.7544
8620.00	-26.8461
8625.00	-26.9117
8630.00	-26.9776
8635.00	-27.056
8640.00	-27.1365
8645.00	-27.165
8650.00	-27.2356
8655.00	-27.2871
8660.00	-27.3326
8665.00	-27.3834
8670.00	-27.4262
8675.00	-27.4237
8680.00	-27.4385
8685.00	-27.4338
8690.00	-27.4605
8695.00	-27.4487
8700.00	-27.448
8705.00	-27.4044
8710.00	-27.2803
8715.00	-27.0188
8720.00	-26.4799
8725.00	-25.6553
8730.00	-24.5418
8735.00	-23.236
8740.00	-21.8281
8745.00	-20.4432
8750.00	-19.0889
8755.00	-17.7652
8760.00	-16.5549
8765.00	-15.4047
8770.00	-14.2926
8775.00	-13.2238
8780.00	-12.228
8785.00	-11.2768
8790.00	-10.4178
8795.00	-9.59468
8800.00	-8.74806
8805.00	-8.02504
8810.00	-7.29144
8815.00	-6.60723
8820.00	-5.94052
8825.00	-5.34347
8830.00	-4.74521
8835.00	-4.20278
8840.00	-3.65169
8845.00	-3.19665
8850.00	-2.69723
8855.00	-2.24776
8860.00	-1.81028
8865.00	-1.37561
8870.00	-0.953447
8875.00	-0.614443
8880.00	-0.27339
8885.00	0.0784946
8890.00	0.399185
8895.00	0.681815
8900.00	0.968137
8905.00	1.20685
8910.00	1.46664
8915.00	1.65351
8920.00	1.83966
8925.00	2.02518
8930.00	2.19414
8935.00	2.30127
8940.00	2.48357
8945.00	2.62866
8950.00	2.75824
8955.00	2.84291
8960.00	2.90314
8965.00	2.9873
8970.00	3.00713
8975.00	2.98802
8980.00	2.91989
8985.00	2.8486
8990.00	2.75247
8995.00	2.58907
9000.00	2.41404
9005.00	2.17963
9010.00	1.89077
9015.00	1.63578
9020.00	1.39831
9025.00	1.0957
9030.00	0.753459
9035.00	0.385523
9040.00	0.0374038
9045.00	-0.312852
9050.00	-0.678011
9055.00	-1.03861
9060.00	-1.38013
9065.00	-1.7494
9070.00	-2.10672
9075.00	-2.46026
9080.00	-2.85234
9085.00	-3.25115
9090.00	-3.63903
9095.00	-4.04905
9100.00	-4.47498
9105.00	-4.88228
9110.00	-5.21391
9115.00	-5.61223
9120.00	-5.9877
9125.00	-6.37554
9130.00	-6.78552
9135.00	-7.21742
9140.00	-7.63208
9145.00	-8.07319
9150.00	-8.44522
9155.00	-8.83098
9160.00	-9.2201
9165.00	-9.59527
9170.00	-9.98785
9175.00	-10.3432
9180.00	-10.6879
9185.00	-11.0411
9190.00	-11.38
9195.00	-11.702
9200.00	-12.0706
9205.00	-12.4403
9210.00	-12.817
9215.00	-13.181
9220.00	-13.5136
9225.00	-13.8279
9230.00	-14.1328
9235.00	-14.4411
9240.00	-14.7375
9245.00	-15.0523
9250.00	-15.3535
9255.00	-15.6077
9260.00	-15.9093
9265.00	-16.1877
9270.00	-16.4773
9275.00	-16.7099
9280.00	-16.9792
9285.00	-17.2476
9290.00	-17.524
9295.00	-17.7788
9300.00	-17.9931
9305.00	-18.226
9310.00	-18.4375
9315.00	-18.6359
9320.00	-18.8494
9325.00	-19.0575
9330.00	-19.2289
9335.00	-19.442
9340.00	-19.6738
9345.00	-19.8793
9350.00	-20.0833
9355.00	-20.2949
9360.00	-20.4853
9365.00	-20.7056
9370.00	-20.8529
9375.00	-21.0454
9380.00	-21.1987
9385.00	-21.3856
9390.00	-21.5179
9395.00	-21.6819
9400.00	-21.8684
9405.00	-22.0652
9410.00	-22.1415
9415.00	-22.2621
9420.00	-22.3706
9425.00	-22.4922
9430.00	-22.6696
9435.00	-22.8512
9440.00	-23.0267
9445.00	-23.1516
9450.00	-23.27
9455.00	-23.3736
9460.00	-23.4699
9465.00	-23.6264
9470.00	-23.7812
9475.00	-23.9056
9480.00	-24.0375
9485.00	-24.1702
9490.00	-24.3216
9495.00	-24.4698
9500.00	-24.5772
9505.00	-24.7419
9510.00	-24.8481
9515.00	-24.9856
9520.00	-25.1263
9525.00	-25.231
9530.00	-25.3622
9535.00	-25.4703
9540.00	-25.5646
9545.00	-25.6414
9550.00	-25.7395
9555.00	-25.8588
9560.00	-25.9702
9565.00	-26.0484
9570.00	-26.1348
9575.00	-26.1946
9580.00	-26.2474
9585.00	-26.3618
9590.00	-26.4238
9595.00	-26.5206
9600.00	-26.6447
9605.00	-26.7224
9610.00	-26.7923
9615.00	-26.8602
9620.00	-26.9453
9625.00	-26.9969
9630.00	-27.0654
9635.00	-27.127
9640.00	-27.1804
9645.00	-27.2455
9650.00	-27.304
9655.00	-27.3357
9660.00	-27.3523
9665.00	-27.3912
9670.00	-27.3912
9675.00	-27.4282
9680.00	-27.4256
9685.00	-27.4172
9690.00	-27.4895
9695.00	-27.4807
9700.00	-27.4259
9705.00	-27.3386
9710.00	-27.2161
9715.00	-26.961
9720.00	-26.4229
9725.00	-25.609
9730.00	-24.5181
9735.00	-23.2177
9740.00	-21.8106
9745.00	-20.4304
9750.00	-19.0614
9755.00	-17.7455
9760.00	-16.4902
9765.00	-15.3275
9770.00	-14.2132
9775.00	-13.1024
9780.00	-12.1087
9785.00	-11.1705
9790.00	-10.2462
9795.00	-9.35535
9800.00	-8.55363
9805.00	-7.77815
9810.00	-7.04927
9815.00	-6.36332
9820.00	-5.71201
9825.00	-5.17176
9830.00	-4.56671
9835.00	-4.04613
9840.00	-3.54265
9845.00	-3.04559
9850.00	-2.55129
9855.00	-2.17633
9860.00	-1.74699
9865.00	-1.3576
9870.00	-1.02411
9875.00	-0.663064
9880.00	-0.331129
9885.00	0.0135476
9890.00	0.287807
9895.00	0.572587
9900.00	0.812912
9905.00	1.11908
9910.00	1.39563
9915.00	1.61656
9920.00	1.81939
9925.00	2.00394
9930.00	2.17003
9935.00	2.28756
9940.00	2.40932
9945.00	2.52189
9950.00	2.57627
9955.00	2.64119
[truncated: 56 more rows]
