# Supplementary material for: Abnormal developmental trajectory and vulnerability to cardiac arrhythmias in tetralogy of Fallot with DiGeorge syndrome
Source: Commun Biol. 2023 Sep 22;6:969. doi: 10.1038/s42003-023-05344-6 (PMC10516936; doi:10.1038/s42003-023-05344-6)
Supplement: Supplementary file 6 — Supplementary Data 3 [file 42003_2023_5344_MOESM6_ESM.zip › Supplementary Data3_CAS Measurement/Batch48/TOF-ND1_A2_4960/1A-wave.csv]

1A : V(t) = D'(t) / BackgroundImage *100
D'(t) = WaveFiltered Value( Pixel-Filter=(5 x 5) Tcnst-Filter=10)
average	1.00
frm num	2048
position	[84][63]
background	601.16
total pixel	25
time	value1
0.00	4.0189
5.00	3.79067
10.00	3.55599
15.00	3.32482
20.00	3.12475
25.00	2.90543
30.00	2.69606
35.00	2.49632
40.00	2.28528
45.00	2.06008
50.00	1.85207
55.00	1.68616
60.00	1.48361
65.00	1.32261
70.00	1.17039
75.00	1.03006
80.00	0.893784
85.00	0.773798
90.00	0.667142
95.00	0.584458
100.00	0.502724
105.00	0.441806
110.00	0.369014
115.00	0.310155
120.00	0.268493
125.00	0.224344
130.00	0.17729
135.00	0.168877
140.00	0.136685
145.00	0.123017
150.00	0.0967421
155.00	0.0764218
160.00	0.0760988
165.00	0.0591736
170.00	0.0525909
175.00	0.012732
180.00	0.0367432
185.00	0.0197613
190.00	0.0171198
195.00	0.0327077
200.00	0.0254447
205.00	-0.00903807
210.00	-0.018115
215.00	-0.0209611
220.00	-0.0261842
225.00	-0.0209043
230.00	-0.00816775
235.00	-0.0286431
240.00	-0.0410826
245.00	-0.027659
250.00	-0.0109201
255.00	-0.0244665
260.00	-0.024016
265.00	-0.0482296
270.00	-0.0553835
275.00	-0.0591604
280.00	-0.0452598
285.00	-0.0653529
290.00	-0.0721252
295.00	-0.0655781
300.00	-0.0590203
305.00	-0.0597721
310.00	-0.0511333
315.00	-0.0486815
320.00	-0.0604479
325.00	-0.0590607
330.00	-0.0584777
335.00	-0.0572876
340.00	-0.0755125
345.00	-0.0719536
350.00	-0.0414699
355.00	-0.0206884
360.00	-0.0033158
365.00	-0.00165346
370.00	-0.0088073
375.00	-0.0112535
380.00	0.00184872
385.00	0.00365999
390.00	0.0179324
395.00	0.0247891
400.00	0.0189833
405.00	0.0244041
410.00	0.0352713
415.00	0.0284173
420.00	0.0162602
425.00	0.0106419
430.00	0.0208892
435.00	0.0234579
440.00	0.00980068
445.00	0.0327743
450.00	0.0155239
455.00	-0.00199763
460.00	-0.00845168
465.00	-0.0308948
470.00	-0.0317976
475.00	-0.0565638
480.00	-0.0522382
485.00	-0.0536682
490.00	-0.0323322
495.00	-0.0417412
500.00	-0.0721669
505.00	-0.0616233
510.00	-0.0508033
515.00	-0.0616921
520.00	-0.0588498
525.00	-0.0609494
530.00	-0.0501968
535.00	-0.0658039
540.00	-0.0831772
545.00	-0.115448
550.00	-0.0839415
555.00	-0.0848627
560.00	-0.0777072
565.00	-0.0632826
570.00	-0.0749196
575.00	-0.0521239
580.00	-0.0688691
585.00	-0.0420208
590.00	-0.0404802
595.00	-0.0410899
600.00	-0.0502885
605.00	-0.0352789
610.00	-0.0437279
615.00	-0.0433474
620.00	-0.0450011
625.00	-0.0305202
630.00	-0.0454335
635.00	-0.0588554
640.00	-0.0669429
645.00	-0.0835369
650.00	-0.103795
655.00	-0.104061
660.00	-0.0983127
665.00	-0.0984622
670.00	-0.115231
675.00	-0.129658
680.00	-0.151292
685.00	-0.161447
690.00	-0.168591
695.00	-0.164374
700.00	-0.145275
705.00	-0.136736
710.00	-0.147681
715.00	-0.157532
720.00	-0.173717
725.00	-0.13705
730.00	-0.14131
735.00	-0.125848
740.00	-0.115259
745.00	-0.137003
750.00	-0.160564
755.00	-0.170457
760.00	-0.172707
765.00	-0.174733
770.00	-0.17589
775.00	-0.192901
780.00	-0.18958
785.00	-0.175945
790.00	-0.194281
795.00	-0.190157
800.00	-0.173137
805.00	-0.155158
810.00	-0.137646
815.00	-0.147835
820.00	-0.115086
825.00	-0.0769625
830.00	-0.0300088
835.00	0.0594915
840.00	0.164661
845.00	0.267298
850.00	0.343037
855.00	0.472417
860.00	0.594182
865.00	0.674493
870.00	0.724151
875.00	0.778158
880.00	0.856707
885.00	0.880824
890.00	0.925817
895.00	0.974962
900.00	1.01586
905.00	1.02806
910.00	1.04901
915.00	1.08451
920.00	1.09649
925.00	1.11792
930.00	1.12789
935.00	1.13687
940.00	1.11833
945.00	1.1582
950.00	1.12489
955.00	1.08626
960.00	1.08343
965.00	1.05227
970.00	1.04153
975.00	1.05315
980.00	1.04565
985.00	1.04022
990.00	1.04067
995.00	1.00314
1000.00	0.998638
1005.00	0.967309
1010.00	0.961735
1015.00	0.953392
1020.00	0.922594
1025.00	0.876246
1030.00	0.83054
1035.00	0.756802
1040.00	0.677129
1045.00	0.563505
1050.00	0.475216
1055.00	0.413056
1060.00	0.323178
1065.00	0.22033
1070.00	0.159705
1075.00	0.137746
1080.00	0.0946945
1085.00	0.0512906
1090.00	0.0361809
1095.00	0.00395141
1100.00	-0.0303781
1105.00	-0.0419787
1110.00	-0.0710498
1115.00	-0.0905601
1120.00	-0.132073
1125.00	-0.145481
1130.00	-0.164867
1135.00	-0.169673
1140.00	-0.164682
1145.00	-0.169506
1150.00	-0.193809
1155.00	-0.216347
1160.00	-0.210682
1165.00	-0.198929
1170.00	-0.201659
1175.00	-0.173508
1180.00	-0.185434
1185.00	-0.215464
1190.00	-0.228517
1195.00	-0.23095
1200.00	-0.241789
1205.00	-0.262856
1210.00	-0.283147
1215.00	-0.264148
1220.00	-0.263017
1225.00	-0.239377
1230.00	-0.217436
1235.00	-0.235615
1240.00	-0.239334
1245.00	-0.242016
1250.00	-0.21981
1255.00	-0.193837
1260.00	-0.188426
1265.00	-0.204183
1270.00	-0.209715
1275.00	-0.198724
1280.00	-0.192159
1285.00	-0.198893
1290.00	-0.181665
1295.00	-0.182795
1300.00	-0.183811
1305.00	-0.194042
1310.00	-0.189941
1315.00	-0.196897
1320.00	-0.177873
1325.00	-0.158089
1330.00	-0.154923
1335.00	-0.13943
1340.00	-0.136799
1345.00	-0.12578
1350.00	-0.0859217
1355.00	-0.0720065
1360.00	-0.0654712
1365.00	-0.062251
1370.00	-0.0753219
1375.00	-0.0498245
1380.00	-0.0421805
1385.00	-0.0259856
1390.00	-0.0426831
1395.00	-0.0390801
1400.00	-0.0411606
1405.00	-0.0297253
1410.00	-0.0420565
1415.00	-0.0711199
1420.00	-0.0726579
1425.00	-0.0567421
1430.00	-0.0643755
1435.00	-0.0898762
1440.00	-0.0735694
1445.00	-0.0489126
1450.00	-0.062652
1455.00	-0.0670329
1460.00	-0.0749679
1465.00	-0.0801134
1470.00	-0.0694405
1475.00	-0.0505196
1480.00	-0.0381485
1485.00	-0.0256837
1490.00	-0.0197884
1495.00	0.000821091
1500.00	-0.0192224
1505.00	-0.0691999
1510.00	-0.064276
1515.00	-0.0964405
1520.00	-0.12805
1525.00	-0.147183
1530.00	-0.142446
1535.00	-0.139513
1540.00	-0.155503
1545.00	-0.141284
1550.00	-0.137136
1555.00	-0.137396
1560.00	-0.118998
1565.00	-0.101775
1570.00	-0.0922633
1575.00	-0.07971
1580.00	-0.099685
1585.00	-0.0830627
1590.00	-0.0654411
1595.00	-0.0602277
1600.00	-0.0748318
1605.00	-0.0966253
1610.00	-0.0723244
1615.00	-0.0823919
1620.00	-0.0941141
1625.00	-0.116641
1630.00	-0.0963269
1635.00	-0.0893557
1640.00	-0.087074
1645.00	-0.0663897
1650.00	-0.0870313
1655.00	-0.0803243
1660.00	-0.0702958
1665.00	-0.0799007
1670.00	-0.0892105
1675.00	-0.0876086
1680.00	-0.0701978
1685.00	-0.0645088
1690.00	-0.0780193
1695.00	-0.0549137
1700.00	-0.0500877
1705.00	-0.0523981
1710.00	-0.048489
1715.00	-0.0582785
1720.00	-0.0318239
1725.00	-0.0233184
1730.00	-0.0183251
1735.00	-0.0231464
1740.00	0.00179121
1745.00	0.0335504
1750.00	0.0368491
1755.00	0.0178605
1760.00	0.00476294
1765.00	0.00628279
1770.00	0.0369274
1775.00	0.0372269
1780.00	0.0341696
1785.00	0.0613602
1790.00	0.053228
1795.00	0.049236
1800.00	0.0755852
1805.00	0.0660306
1810.00	0.0388007
1815.00	0.0535513
1820.00	0.0821306
1825.00	0.12249
1830.00	0.148833
1835.00	0.223776
1840.00	0.333809
1845.00	0.438162
1850.00	0.539399
1855.00	0.638496
1860.00	0.719034
1865.00	0.790188
1870.00	0.874187
1875.00	0.92051
1880.00	0.96087
1885.00	0.993201
1890.00	1.01764
1895.00	1.06226
1900.00	1.07181
1905.00	1.11168
1910.00	1.14024
1915.00	1.1573
1920.00	1.16932
1925.00	1.18413
1930.00	1.18216
1935.00	1.17906
1940.00	1.18092
1945.00	1.16397
1950.00	1.15935
1955.00	1.15387
1960.00	1.17555
1965.00	1.15581
1970.00	1.14669
1975.00	1.15511
1980.00	1.15471
1985.00	1.13838
1990.00	1.11104
1995.00	1.06515
2000.00	1.04979
2005.00	1.02599
2010.00	1.00789
2015.00	0.947691
2020.00	0.892179
2025.00	0.84488
2030.00	0.7737
2035.00	0.704314
2040.00	0.625898
2045.00	0.572624
2050.00	0.488746
2055.00	0.436545
2060.00	0.383575
2065.00	0.324591
2070.00	0.260193
2075.00	0.217539
2080.00	0.155863
2085.00	0.114992
2090.00	0.0835313
2095.00	0.0572129
2100.00	0.0282033
2105.00	-0.00123225
2110.00	-0.0164128
2115.00	-0.0334022
2120.00	-0.0486926
2125.00	-0.0558002
2130.00	-0.0688508
2135.00	-0.0819271
2140.00	-0.081719
2145.00	-0.13077
2150.00	-0.120354
2155.00	-0.138261
2160.00	-0.138408
2165.00	-0.145194
2170.00	-0.185236
2175.00	-0.184012
2180.00	-0.187568
2185.00	-0.162823
2190.00	-0.184467
2195.00	-0.134748
2200.00	-0.146558
2205.00	-0.135229
2210.00	-0.124367
2215.00	-0.121911
2220.00	-0.110386
2225.00	-0.0946893
2230.00	-0.0991934
2235.00	-0.110566
2240.00	-0.110821
2245.00	-0.107058
2250.00	-0.107664
2255.00	-0.106213
2260.00	-0.098253
2265.00	-0.0917546
2270.00	-0.119175
2275.00	-0.127884
2280.00	-0.1477
2285.00	-0.14291
2290.00	-0.122631
2295.00	-0.132991
2300.00	-0.145641
2305.00	-0.121762
2310.00	-0.122893
2315.00	-0.111269
2320.00	-0.104135
2325.00	-0.0870675
2330.00	-0.0564032
2335.00	-0.0560859
2340.00	-0.0404966
2345.00	-0.0431007
2350.00	-0.0454445
2355.00	-0.0701768
2360.00	-0.103747
2365.00	-0.104684
2370.00	-0.112181
2375.00	-0.12292
2380.00	-0.121274
2385.00	-0.116466
2390.00	-0.135427
2395.00	-0.129204
2400.00	-0.144895
2405.00	-0.145709
2410.00	-0.14378
2415.00	-0.148698
2420.00	-0.13649
2425.00	-0.150121
2430.00	-0.167048
2435.00	-0.154335
2440.00	-0.132248
2445.00	-0.145638
2450.00	-0.145047
2455.00	-0.139193
2460.00	-0.150558
2465.00	-0.160121
2470.00	-0.148101
2475.00	-0.182529
2480.00	-0.171596
2485.00	-0.196355
2490.00	-0.183373
2495.00	-0.151728
2500.00	-0.139882
2505.00	-0.149182
2510.00	-0.138922
2515.00	-0.134345
2520.00	-0.122241
2525.00	-0.0867288
2530.00	-0.106667
2535.00	-0.11197
2540.00	-0.103434
2545.00	-0.125029
2550.00	-0.0992186
2555.00	-0.115912
2560.00	-0.121621
2565.00	-0.138735
2570.00	-0.148815
2575.00	-0.163211
2580.00	-0.140901
2585.00	-0.146772
2590.00	-0.168026
2595.00	-0.157212
2600.00	-0.128183
2605.00	-0.13333
2610.00	-0.139293
2615.00	-0.131352
2620.00	-0.152151
2625.00	-0.168209
2630.00	-0.167357
2635.00	-0.149291
2640.00	-0.169627
2645.00	-0.147341
2650.00	-0.152568
2655.00	-0.1606
2660.00	-0.151859
2665.00	-0.144658
2670.00	-0.140173
2675.00	-0.124825
2680.00	-0.114338
2685.00	-0.0942545
2690.00	-0.101464
2695.00	-0.118598
2700.00	-0.11073
2705.00	-0.108973
2710.00	-0.101402
2715.00	-0.0905966
2720.00	-0.0981715
2725.00	-0.129608
2730.00	-0.108663
2735.00	-0.118423
2740.00	-0.110573
2745.00	-0.142765
2750.00	-0.0965507
2755.00	-0.0915533
2760.00	-0.126978
2765.00	-0.128254
2770.00	-0.10944
2775.00	-0.103819
2780.00	-0.114729
2785.00	-0.111906
2790.00	-0.10005
2795.00	-0.0980297
2800.00	-0.11218
2805.00	-0.130905
2810.00	-0.144429
2815.00	-0.13664
2820.00	-0.133622
2825.00	-0.11161
2830.00	-0.0711723
2835.00	0.0244405
2840.00	0.155073
2845.00	0.288611
2850.00	0.362218
2855.00	0.475041
2860.00	0.569929
2865.00	0.649339
2870.00	0.727462
2875.00	0.780472
2880.00	0.864778
2885.00	0.967934
2890.00	0.994901
2895.00	1.02183
2900.00	1.03476
2905.00	1.05105
2910.00	1.05174
2915.00	1.04505
2920.00	1.06962
2925.00	1.09241
2930.00	1.13488
2935.00	1.1711
2940.00	1.17842
2945.00	1.17502
2950.00	1.18527
2955.00	1.1752
2960.00	1.16614
2965.00	1.17927
2970.00	1.1698
2975.00	1.16594
2980.00	1.13651
2985.00	1.11401
2990.00	1.07248
2995.00	1.03842
3000.00	0.988475
3005.00	0.970139
3010.00	0.961621
3015.00	0.917358
3020.00	0.879518
3025.00	0.828162
3030.00	0.7693
3035.00	0.709004
3040.00	0.628123
3045.00	0.52073
3050.00	0.428734
3055.00	0.362573
3060.00	0.330308
3065.00	0.284635
3070.00	0.247521
3075.00	0.206135
3080.00	0.154914
3085.00	0.134099
3090.00	0.0954048
3095.00	0.0678991
3100.00	0.0198556
3105.00	-0.00541829
3110.00	-0.00886874
3115.00	-0.0279433
3120.00	-0.049768
3125.00	-0.0447912
3130.00	-0.0682581
3135.00	-0.0447978
3140.00	-0.0689293
3145.00	-0.0633672
3150.00	-0.0656804
3155.00	-0.0664315
3160.00	-0.0484769
3165.00	-0.03631
3170.00	-0.0260252
3175.00	-0.0161035
3180.00	-0.0218124
3185.00	-0.0362656
3190.00	-0.0432851
3195.00	-0.053595
3200.00	-0.0355933
3205.00	-0.0267109
3210.00	-0.0386782
3215.00	-0.0521103
3220.00	-0.0595415
3225.00	-0.058245
3230.00	-0.0770395
3235.00	-0.0846393
3240.00	-0.102125
3245.00	-0.0985665
3250.00	-0.0793945
3255.00	-0.0561513
3260.00	-0.0665053
3265.00	-0.0505395
3270.00	-0.0268549
3275.00	-0.0541115
3280.00	-0.0566849
3285.00	-0.0769663
3290.00	-0.0672735
3295.00	-0.0625423
3300.00	-0.0256806
3305.00	-0.0337586
3310.00	-0.0450211
3315.00	-0.0238845
3320.00	-0.0148422
3325.00	-0.0226733
3330.00	0.00288232
3335.00	-0.0193635
3340.00	-0.0300693
3345.00	-0.035047
3350.00	-0.0401922
3355.00	-0.0428268
3360.00	-0.0684862
3365.00	-0.0975682
3370.00	-0.107773
3375.00	-0.0883455
3380.00	-0.0861648
3385.00	-0.0921867
3390.00	-0.0876257
3395.00	-0.0715439
3400.00	-0.0537434
3405.00	-0.0563536
3410.00	-0.0354145
3415.00	-0.0604844
3420.00	-0.0863743
3425.00	-0.0983636
3430.00	-0.113812
3435.00	-0.0957767
3440.00	-0.102834
3445.00	-0.111181
3450.00	-0.133997
3455.00	-0.137232
3460.00	-0.138813
3465.00	-0.15687
3470.00	-0.159148
3475.00	-0.171844
3480.00	-0.191256
3485.00	-0.188765
3490.00	-0.173215
3495.00	-0.168536
3500.00	-0.151682
3505.00	-0.134518
3510.00	-0.133708
3515.00	-0.130984
3520.00	-0.14317
3525.00	-0.130184
3530.00	-0.120492
3535.00	-0.122416
3540.00	-0.131466
3545.00	-0.146266
3550.00	-0.168235
3555.00	-0.147419
3560.00	-0.122031
3565.00	-0.127793
3570.00	-0.103037
3575.00	-0.111364
3580.00	-0.130835
3585.00	-0.149025
3590.00	-0.128799
3595.00	-0.121242
3600.00	-0.115772
3605.00	-0.126818
3610.00	-0.101494
3615.00	-0.0960019
3620.00	-0.0963824
3625.00	-0.0807557
3630.00	-0.0620341
3635.00	-0.0711344
3640.00	-0.083317
3645.00	-0.0643392
3650.00	-0.0772013
3655.00	-0.0794619
3660.00	-0.0728465
3665.00	-0.0595734
3670.00	-0.0642621
3675.00	-0.0305553
3680.00	-0.0334882
3685.00	-0.0427816
3690.00	-0.0318497
3695.00	-0.00604175
3700.00	-0.0100952
3705.00	0.0122065
3710.00	0.0356049
3715.00	0.0134137
3720.00	0.0300376
3725.00	0.0183839
3730.00	0.0245301
3735.00	0.0353847
3740.00	0.0318462
3745.00	0.0452961
3750.00	0.0547395
3755.00	0.0539232
3760.00	0.0698231
3765.00	0.0788099
3770.00	0.0895595
3775.00	0.107219
3780.00	0.118454
3785.00	0.0959629
3790.00	0.0777167
3795.00	0.0579682
3800.00	0.042856
3805.00	0.0239321
3810.00	0.0122235
3815.00	0.0309626
3820.00	0.032524
3825.00	0.0638714
3830.00	0.134003
3835.00	0.21176
3840.00	0.310352
3845.00	0.418382
3850.00	0.5196
3855.00	0.612028
3860.00	0.678578
3865.00	0.747789
3870.00	0.773482
3875.00	0.843848
3880.00	0.906513
3885.00	0.952264
3890.00	1.02937
3895.00	1.06084
3900.00	1.11046
3905.00	1.15511
3910.00	1.15804
3915.00	1.14537
3920.00	1.14062
3925.00	1.12703
3930.00	1.11613
3935.00	1.12828
3940.00	1.14586
3945.00	1.14772
3950.00	1.14806
3955.00	1.17431
3960.00	1.1527
3965.00	1.1725
3970.00	1.17369
3975.00	1.17209
3980.00	1.15536
3985.00	1.13297
3990.00	1.11483
3995.00	1.09317
4000.00	1.05904
4005.00	1.01701
4010.00	0.999815
4015.00	0.958387
4020.00	0.916444
4025.00	0.847423
4030.00	0.768004
4035.00	0.723807
4040.00	0.621484
4045.00	0.576635
4050.00	0.504334
4055.00	0.41065
4060.00	0.356278
4065.00	0.307342
4070.00	0.271285
4075.00	0.246153
4080.00	0.212888
4085.00	0.157664
4090.00	0.113952
4095.00	0.0499917
4100.00	0.0243657
4105.00	0.0099523
4110.00	0.0102878
4115.00	-0.0113677
4120.00	-0.0148886
4125.00	-0.026042
4130.00	-0.0520492
4135.00	-0.0834402
4140.00	-0.0963883
4145.00	-0.0953994
4150.00	-0.0965056
4155.00	-0.14807
4160.00	-0.163871
4165.00	-0.158795
4170.00	-0.161546
4175.00	-0.164687
4180.00	-0.126927
4185.00	-0.131534
4190.00	-0.13568
4195.00	-0.0928355
4200.00	-0.0622598
4205.00	-0.0613569
4210.00	-0.042579
4215.00	-0.0569517
4220.00	-0.0359528
4225.00	-0.0190499
4230.00	-0.0038373
4235.00	0.0218309
4240.00	0.0416054
4245.00	0.0401063
4250.00	0.0194612
4255.00	0.0155189
4260.00	-0.0552325
4265.00	-0.0683399
4270.00	-0.0674944
4275.00	-0.0793756
4280.00	-0.0760957
4285.00	-0.0944359
4290.00	-0.0996307
4295.00	-0.105637
4300.00	-0.116365
4305.00	-0.104729
4310.00	-0.137506
4315.00	-0.139059
4320.00	-0.134468
4325.00	-0.125679
4330.00	-0.115107
4335.00	-0.112912
4340.00	-0.135555
4345.00	-0.155934
4350.00	-0.168952
4355.00	-0.138749
4360.00	-0.175443
4365.00	-0.163222
4370.00	-0.140911
4375.00	-0.140128
4380.00	-0.122788
4385.00	-0.139121
4390.00	-0.128535
4395.00	-0.107032
4400.00	-0.0930018
4405.00	-0.102998
4410.00	-0.124636
4415.00	-0.113503
4420.00	-0.0868492
4425.00	-0.0695144
4430.00	-0.0625629
4435.00	-0.0649566
4440.00	-0.0471495
4445.00	-0.0597344
4450.00	-0.0491033
4455.00	-0.0641544
4460.00	-0.063062
4465.00	-0.0407866
4470.00	-0.0426964
4475.00	-0.0264499
4480.00	-0.0191473
4485.00	-0.0258825
4490.00	0.00531713
4495.00	0.0154315
4500.00	0.0125576
4505.00	0.0113018
4510.00	0.0254754
4515.00	0.0349047
4520.00	0.0447218
4525.00	0.0202882
4530.00	0.026244
4535.00	0.0169658
4540.00	0.00994616
4545.00	0.0182669
4550.00	0.0157748
4555.00	0.0261742
4560.00	0.0328721
4565.00	0.0209349
4570.00	0.0155145
4575.00	0.031263
4580.00	0.023479
4585.00	0.0158081
4590.00	0.0235426
4595.00	0.0391536
4600.00	0.0512074
4605.00	0.0647173
4610.00	0.0635686
4615.00	0.0538848
4620.00	0.0538194
4625.00	0.0477721
4630.00	0.072937
4635.00	0.0836086
4640.00	0.119828
4645.00	0.119822
4650.00	0.131128
4655.00	0.131323
4660.00	0.135491
4665.00	0.135915
4670.00	0.143615
4675.00	0.126592
4680.00	0.128571
4685.00	0.139668
4690.00	0.13169
4695.00	0.106544
4700.00	0.100547
4705.00	0.0745232
4710.00	0.0670709
4715.00	0.081656
4720.00	0.0714942
4725.00	0.0450488
4730.00	0.0485285
4735.00	0.0742831
4740.00	0.0615318
4745.00	0.0640285
4750.00	0.0542988
4755.00	0.0422151
4760.00	0.0147053
4765.00	0.00924245
4770.00	0.0156374
4775.00	0.0327043
4780.00	0.0214493
4785.00	0.0166429
4790.00	0.000340198
4795.00	-0.020986
4800.00	-0.018222
4805.00	0.0035616
4810.00	0.00586696
4815.00	0.0132648
4820.00	0.0292382
4825.00	0.034299
4830.00	0.0741188
4835.00	0.157864
4840.00	0.263842
4845.00	0.380515
4850.00	0.49417
4855.00	0.586479
4860.00	0.679538
4865.00	0.743329
4870.00	0.780115
4875.00	0.824533
4880.00	0.872495
4885.00	0.901021
4890.00	0.958634
4895.00	0.982539
4900.00	0.986753
4905.00	0.999197
4910.00	1.03501
4915.00	1.06925
4920.00	1.10671
4925.00	1.1218
4930.00	1.15201
4935.00	1.15325
4940.00	1.169
4945.00	1.20581
4950.00	1.18437
4955.00	1.17904
4960.00	1.15629
4965.00	1.14712
4970.00	1.13089
4975.00	1.11893
4980.00	1.09886
4985.00	1.06217
4990.00	1.05909
4995.00	1.04833
5000.00	1.00937
5005.00	1.00358
5010.00	0.97974
5015.00	0.949635
5020.00	0.895925
5025.00	0.817644
5030.00	0.75451
5035.00	0.685713
5040.00	0.615811
5045.00	0.524288
5050.00	0.45589
5055.00	0.385016
5060.00	0.313911
5065.00	0.281855
5070.00	0.210419
5075.00	0.153447
5080.00	0.122133
5085.00	0.0726585
5090.00	0.0228083
5095.00	-0.0227223
5100.00	-0.0231116
5105.00	-0.0254581
5110.00	-0.0608389
5115.00	-0.0813703
5120.00	-0.114487
5125.00	-0.127657
5130.00	-0.153484
5135.00	-0.140797
5140.00	-0.146678
5145.00	-0.160622
5150.00	-0.159864
5155.00	-0.14055
5160.00	-0.156437
5165.00	-0.182047
5170.00	-0.195115
5175.00	-0.23948
5180.00	-0.243478
5185.00	-0.263711
5190.00	-0.291901
5195.00	-0.301303
5200.00	-0.315088
5205.00	-0.326163
5210.00	-0.337462
5215.00	-0.366927
5220.00	-0.400765
5225.00	-0.420572
5230.00	-0.411784
5235.00	-0.405871
5240.00	-0.415187
5245.00	-0.412261
5250.00	-0.422269
5255.00	-0.424622
5260.00	-0.409441
5265.00	-0.431708
5270.00	-0.429791
5275.00	-0.450688
5280.00	-0.418262
5285.00	-0.397728
5290.00	-0.403201
5295.00	-0.418107
5300.00	-0.4262
5305.00	-0.416849
5310.00	-0.423737
5315.00	-0.403321
5320.00	-0.40025
5325.00	-0.419444
5330.00	-0.438049
5335.00	-0.432836
5340.00	-0.439456
5345.00	-0.42146
5350.00	-0.437868
5355.00	-0.431342
5360.00	-0.430792
5365.00	-0.424309
5370.00	-0.410489
5375.00	-0.382748
5380.00	-0.3651
5385.00	-0.365186
5390.00	-0.363933
5395.00	-0.39075
5400.00	-0.376294
5405.00	-0.34665
5410.00	-0.326623
5415.00	-0.333218
5420.00	-0.339819
5425.00	-0.356406
5430.00	-0.332077
5435.00	-0.32615
5440.00	-0.345435
5445.00	-0.369445
5450.00	-0.378411
5455.00	-0.367185
5460.00	-0.336455
5465.00	-0.322106
5470.00	-0.318507
5475.00	-0.334563
5480.00	-0.305765
5485.00	-0.307792
5490.00	-0.323589
5495.00	-0.299215
5500.00	-0.283932
5505.00	-0.299454
5510.00	-0.310762
5515.00	-0.311624
5520.00	-0.289777
5525.00	-0.289411
5530.00	-0.297731
5535.00	-0.285923
5540.00	-0.301246
5545.00	-0.305056
5550.00	-0.287858
5555.00	-0.312302
5560.00	-0.298372
5565.00	-0.305796
5570.00	-0.307155
5575.00	-0.304385
5580.00	-0.302558
5585.00	-0.313556
5590.00	-0.320127
5595.00	-0.312733
5600.00	-0.308741
5605.00	-0.287182
5610.00	-0.283083
5615.00	-0.276067
5620.00	-0.29304
5625.00	-0.273717
5630.00	-0.258988
5635.00	-0.273012
5640.00	-0.274987
5645.00	-0.291404
5650.00	-0.284221
5655.00	-0.282414
5660.00	-0.290768
5665.00	-0.280988
5670.00	-0.284827
5675.00	-0.279633
5680.00	-0.2876
5685.00	-0.296101
5690.00	-0.295102
5695.00	-0.282227
5700.00	-0.269308
5705.00	-0.268992
5710.00	-0.258062
5715.00	-0.242237
5720.00	-0.256605
5725.00	-0.26754
5730.00	-0.240121
5735.00	-0.251374
5740.00	-0.23156
5745.00	-0.2277
5750.00	-0.243522
5755.00	-0.247116
5760.00	-0.262992
5765.00	-0.278612
5770.00	-0.264724
5775.00	-0.28017
5780.00	-0.29008
5785.00	-0.290349
5790.00	-0.258652
5795.00	-0.263395
5800.00	-0.274982
5805.00	-0.260791
5810.00	-0.257335
5815.00	-0.228275
5820.00	-0.230066
5825.00	-0.220367
5830.00	-0.158408
5835.00	-0.0846788
5840.00	0.0249269
5845.00	0.13821
5850.00	0.220204
5855.00	0.32261
5860.00	0.412113
5865.00	0.509967
5870.00	0.577408
5875.00	0.628124
5880.00	0.670442
5885.00	0.713185
5890.00	0.752985
5895.00	0.798786
5900.00	0.817384
5905.00	0.852752
5910.00	0.884584
5915.00	0.890609
5920.00	0.894036
5925.00	0.88714
5930.00	0.906218
5935.00	0.915403
5940.00	0.920343
5945.00	0.908819
5950.00	0.878487
5955.00	0.845865
5960.00	0.831143
5965.00	0.789948
5970.00	0.758861
5975.00	0.726224
5980.00	0.704171
5985.00	0.690976
5990.00	0.677771
5995.00	0.632616
6000.00	0.609943
6005.00	0.59486
6010.00	0.56332
6015.00	0.541588
6020.00	0.50739
6025.00	0.466632
6030.00	0.421965
6035.00	0.336519
6040.00	0.246309
6045.00	0.186413
6050.00	0.114542
6055.00	0.0432032
6060.00	0.00760999
6065.00	-0.0423892
6070.00	-0.0774077
6075.00	-0.143524
6080.00	-0.191717
6085.00	-0.242411
6090.00	-0.266077
6095.00	-0.309334
6100.00	-0.350927
6105.00	-0.396346
6110.00	-0.406615
6115.00	-0.401884
6120.00	-0.414926
6125.00	-0.44596
6130.00	-0.42931
6135.00	-0.44094
6140.00	-0.456065
6145.00	-0.454373
6150.00	-0.476805
6155.00	-0.496328
6160.00	-0.517225
6165.00	-0.528048
6170.00	-0.510509
6175.00	-0.502042
6180.00	-0.475792
6185.00	-0.479447
6190.00	-0.461444
6195.00	-0.479176
6200.00	-0.484489
6205.00	-0.494594
6210.00	-0.491711
6215.00	-0.497766
6220.00	-0.498559
6225.00	-0.476649
6230.00	-0.457595
6235.00	-0.440447
6240.00	-0.431002
6245.00	-0.429155
6250.00	-0.431486
6255.00	-0.423602
6260.00	-0.410519
6265.00	-0.414713
6270.00	-0.430464
6275.00	-0.461275
6280.00	-0.48102
6285.00	-0.473506
6290.00	-0.472732
6295.00	-0.478024
6300.00	-0.47081
6305.00	-0.468975
6310.00	-0.465327
6315.00	-0.470694
6320.00	-0.489497
6325.00	-0.502428
6330.00	-0.520719
6335.00	-0.514559
6340.00	-0.48373
6345.00	-0.477276
6350.00	-0.474128
6355.00	-0.469965
6360.00	-0.476865
6365.00	-0.458455
6370.00	-0.462513
6375.00	-0.426242
6380.00	-0.427533
6385.00	-0.41206
6390.00	-0.411443
6395.00	-0.438832
6400.00	-0.416241
6405.00	-0.413209
6410.00	-0.427115
6415.00	-0.428984
6420.00	-0.414032
6425.00	-0.443159
6430.00	-0.4035
6435.00	-0.409727
6440.00	-0.394039
6445.00	-0.362619
6450.00	-0.365615
6455.00	-0.360992
6460.00	-0.379454
6465.00	-0.364797
6470.00	-0.372232
6475.00	-0.380255
6480.00	-0.345556
6485.00	-0.369554
6490.00	-0.375183
6495.00	-0.374926
6500.00	-0.387337
6505.00	-0.381207
6510.00	-0.404967
6515.00	-0.411712
6520.00	-0.389171
6525.00	-0.379531
6530.00	-0.368193
6535.00	-0.368635
6540.00	-0.353064
6545.00	-0.368992
6550.00	-0.37135
6555.00	-0.378795
6560.00	-0.376181
6565.00	-0.363847
6570.00	-0.362062
6575.00	-0.36844
6580.00	-0.352223
6585.00	-0.350935
6590.00	-0.317173
6595.00	-0.325378
6600.00	-0.348732
6605.00	-0.331824
6610.00	-0.325257
6615.00	-0.322673
6620.00	-0.325006
6625.00	-0.355051
6630.00	-0.347492
6635.00	-0.357989
6640.00	-0.400705
6645.00	-0.429168
6650.00	-0.452124
6655.00	-0.469457
6660.00	-0.467092
6665.00	-0.471617
6670.00	-0.461717
6675.00	-0.456133
6680.00	-0.453104
6685.00	-0.451044
6690.00	-0.458504
6695.00	-0.446588
6700.00	-0.435198
6705.00	-0.440917
6710.00	-0.489313
6715.00	-0.4996
6720.00	-0.494221
6725.00	-0.504683
6730.00	-0.513434
6735.00	-0.495359
6740.00	-0.497058
6745.00	-0.483948
6750.00	-0.48213
6755.00	-0.449886
6760.00	-0.426189
6765.00	-0.421497
6770.00	-0.427255
6775.00	-0.441752
6780.00	-0.436169
6785.00	-0.431144
6790.00	-0.427952
6795.00	-0.421753
6800.00	-0.456762
6805.00	-0.45367
6810.00	-0.443568
6815.00	-0.442461
6820.00	-0.443461
6825.00	-0.419076
6830.00	-0.372511
6835.00	-0.296668
6840.00	-0.167859
6845.00	-0.0326356
6850.00	0.0524697
6855.00	0.137715
6860.00	0.214435
6865.00	0.300783
6870.00	0.373173
6875.00	0.418363
6880.00	0.429757
6885.00	0.4806
6890.00	0.531016
6895.00	0.601675
6900.00	0.656619
6905.00	0.680783
6910.00	0.706524
6915.00	0.736344
6920.00	0.750539
6925.00	0.757327
6930.00	0.779405
6935.00	0.799941
6940.00	0.807777
6945.00	0.795534
6950.00	0.781853
6955.00	0.796821
6960.00	0.794988
6965.00	0.766724
6970.00	0.742616
6975.00	0.73955
6980.00	0.716164
6985.00	0.709755
6990.00	0.676706
6995.00	0.659605
7000.00	0.633567
7005.00	0.615456
7010.00	0.587845
7015.00	0.535714
7020.00	0.474824
7025.00	0.418026
7030.00	0.374227
7035.00	0.336139
7040.00	0.279902
7045.00	0.184709
7050.00	0.0744152
7055.00	0.00509327
7060.00	-0.0333427
7065.00	-0.0825735
7070.00	-0.156158
7075.00	-0.217061
7080.00	-0.245258
7085.00	-0.255998
7090.00	-0.272317
7095.00	-0.289666
7100.00	-0.288645
7105.00	-0.318334
7110.00	-0.351708
7115.00	-0.375756
7120.00	-0.40738
7125.00	-0.431184
7130.00	-0.441961
7135.00	-0.474949
7140.00	-0.508631
7145.00	-0.528963
7150.00	-0.528632
7155.00	-0.531661
7160.00	-0.538379
7165.00	-0.518475
7170.00	-0.505885
7175.00	-0.484574
7180.00	-0.45142
7185.00	-0.455516
7190.00	-0.451218
7195.00	-0.479953
7200.00	-0.483858
7205.00	-0.474729
7210.00	-0.460525
7215.00	-0.444415
7220.00	-0.437235
7225.00	-0.449403
7230.00	-0.454366
7235.00	-0.466818
7240.00	-0.432113
7245.00	-0.422171
7250.00	-0.446492
7255.00	-0.461061
7260.00	-0.464859
7265.00	-0.459626
7270.00	-0.461571
7275.00	-0.457998
7280.00	-0.457444
7285.00	-0.440311
7290.00	-0.440195
7295.00	-0.445414
7300.00	-0.444788
7305.00	-0.457532
7310.00	-0.486301
7315.00	-0.490236
7320.00	-0.485127
7325.00	-0.471214
7330.00	-0.477323
7335.00	-0.478164
7340.00	-0.472932
7345.00	-0.466227
7350.00	-0.443558
7355.00	-0.456425
7360.00	-0.452036
7365.00	-0.420805
7370.00	-0.388705
7375.00	-0.388427
7380.00	-0.394165
7385.00	-0.356079
7390.00	-0.338436
7395.00	-0.317235
7400.00	-0.312792
7405.00	-0.308793
7410.00	-0.307856
7415.00	-0.292374
7420.00	-0.30306
7425.00	-0.293381
7430.00	-0.274023
7435.00	-0.292532
7440.00	-0.301206
7445.00	-0.311673
7450.00	-0.332406
7455.00	-0.335761
7460.00	-0.340777
7465.00	-0.345957
7470.00	-0.340638
7475.00	-0.347162
7480.00	-0.34638
7485.00	-0.382273
7490.00	-0.364672
7495.00	-0.342843
7500.00	-0.331182
7505.00	-0.294737
7510.00	-0.306517
7515.00	-0.31978
7520.00	-0.31109
7525.00	-0.295285
7530.00	-0.271745
7535.00	-0.246567
7540.00	-0.260502
7545.00	-0.275705
7550.00	-0.319996
7555.00	-0.333908
7560.00	-0.34177
7565.00	-0.331547
7570.00	-0.316358
7575.00	-0.310672
7580.00	-0.284262
7585.00	-0.253174
7590.00	-0.245157
7595.00	-0.229957
7600.00	-0.220934
7605.00	-0.214144
7610.00	-0.196722
7615.00	-0.209653
7620.00	-0.230607
7625.00	-0.212204
7630.00	-0.207618
7635.00	-0.184195
7640.00	-0.204367
7645.00	-0.212542
7650.00	-0.222561
7655.00	-0.214278
7660.00	-0.235434
7665.00	-0.220541
7670.00	-0.21379
7675.00	-0.238988
7680.00	-0.235716
7685.00	-0.220794
7690.00	-0.237972
7695.00	-0.216837
7700.00	-0.23441
7705.00	-0.256215
7710.00	-0.24124
7715.00	-0.246393
7720.00	-0.250365
7725.00	-0.248616
7730.00	-0.228412
7735.00	-0.223536
7740.00	-0.207171
7745.00	-0.198431
7750.00	-0.173265
7755.00	-0.181223
7760.00	-0.181066
7765.00	-0.196228
7770.00	-0.189248
7775.00	-0.184961
7780.00	-0.173784
7785.00	-0.189675
7790.00	-0.196657
7795.00	-0.193626
7800.00	-0.181583
7805.00	-0.197359
7810.00	-0.159658
7815.00	-0.153007
7820.00	-0.151679
7825.00	-0.127196
7830.00	-0.0865305
7835.00	-0.0133356
7840.00	0.0818166
7845.00	0.1954
7850.00	0.29962
7855.00	0.367469
7860.00	0.491744
7865.00	0.562338
7870.00	0.617223
7875.00	0.665289
7880.00	0.74847
7885.00	0.788069
7890.00	0.836349
7895.00	0.864498
7900.00	0.892494
7905.00	0.911036
7910.00	0.954339
7915.00	0.970689
7920.00	0.964777
7925.00	0.982745
7930.00	0.982282
7935.00	0.96523
7940.00	0.956537
7945.00	0.958694
7950.00	0.955978
7955.00	0.952203
7960.00	0.937493
7965.00	0.943551
7970.00	0.942349
7975.00	0.965887
7980.00	0.944486
7985.00	0.943856
7990.00	0.908689
7995.00	0.853085
8000.00	0.817015
8005.00	0.775902
8010.00	0.724927
8015.00	0.688365
8020.00	0.638159
8025.00	0.575008
8030.00	0.510188
8035.00	0.441204
8040.00	0.331876
8045.00	0.260762
8050.00	0.193432
8055.00	0.112874
8060.00	0.0430332
8065.00	0.00146854
8070.00	-0.0306166
8075.00	-0.0674777
8080.00	-0.0860144
8085.00	-0.121328
8090.00	-0.150449
8095.00	-0.168008
8100.00	-0.18248
8105.00	-0.184859
8110.00	-0.203634
8115.00	-0.229847
8120.00	-0.244124
8125.00	-0.237677
8130.00	-0.241855
8135.00	-0.260254
8140.00	-0.278144
8145.00	-0.275614
8150.00	-0.275998
8155.00	-0.286325
8160.00	-0.274327
8165.00	-0.296798
8170.00	-0.294399
8175.00	-0.284255
8180.00	-0.297083
8185.00	-0.291328
8190.00	-0.298126
8195.00	-0.304909
8200.00	-0.26843
8205.00	-0.279514
8210.00	-0.264205
8215.00	-0.273715
8220.00	-0.279612
8225.00	-0.300889
8230.00	-0.307396
8235.00	-0.318575
8240.00	-0.321318
8245.00	-0.351732
8250.00	-0.36247
8255.00	-0.370138
8260.00	-0.355082
8265.00	-0.355504
8270.00	-0.3479
8275.00	-0.359021
8280.00	-0.32578
8285.00	-0.322479
8290.00	-0.290896
8295.00	-0.271788
8300.00	-0.263239
8305.00	-0.277504
8310.00	-0.251749
8315.00	-0.247867
8320.00	-0.263003
8325.00	-0.279952
8330.00	-0.295872
8335.00	-0.289573
8340.00	-0.270597
8345.00	-0.280133
8350.00	-0.304685
8355.00	-0.318131
8360.00	-0.296964
8365.00	-0.283237
8370.00	-0.254248
8375.00	-0.230154
8380.00	-0.233088
8385.00	-0.199133
8390.00	-0.201843
8395.00	-0.196297
8400.00	-0.16336
8405.00	-0.168981
8410.00	-0.174041
8415.00	-0.14466
8420.00	-0.16679
8425.00	-0.154103
8430.00	-0.139358
8435.00	-0.146714
8440.00	-0.132708
8445.00	-0.134076
8450.00	-0.0967146
8455.00	-0.103678
8460.00	-0.0992983
8465.00	-0.0800532
8470.00	-0.074044
8475.00	-0.0653088
8480.00	-0.069424
8485.00	-0.0977468
8490.00	-0.0886375
8495.00	-0.105724
8500.00	-0.103801
8505.00	-0.0634789
8510.00	-0.0524734
8515.00	-0.0977949
8520.00	-0.131931
8525.00	-0.120068
8530.00	-0.0907615
8535.00	-0.0836815
8540.00	-0.0560173
8545.00	-0.0597309
8550.00	-0.0530925
8555.00	-0.0584293
8560.00	-0.029298
8565.00	-0.0376797
8570.00	-0.0312502
8575.00	-0.0254637
8580.00	-0.0342288
8585.00	-0.0507673
8590.00	-0.0317176
8595.00	-0.00592289
8600.00	0.0046501
8605.00	0.0141658
8610.00	-0.013866
8615.00	-0.0244562
8620.00	-0.0100338
8625.00	0.0162541
8630.00	0.0359208
8635.00	0.0576132
8640.00	0.0605018
8645.00	0.0364864
8650.00	0.0115456
8655.00	0.00639872
8660.00	-0.00422186
8665.00	-0.0144458
8670.00	0.0109525
8675.00	-0.00211959
8680.00	-0.0138845
8685.00	-0.021146
8690.00	-0.00372763
8695.00	-0.00268948
8700.00	0.00822555
8705.00	0.007403
8710.00	0.0119857
8715.00	0.0254255
8720.00	0.0208868
8725.00	0.0181328
8730.00	0.00234651
8735.00	-0.00653809
8740.00	-0.0151996
8745.00	-0.0190027
8750.00	-0.00712171
8755.00	-0.0130633
8760.00	0.0228428
8765.00	0.0531621
8770.00	0.0797842
8775.00	0.0711404
8780.00	0.0593687
8785.00	0.0867008
8790.00	0.095996
8795.00	0.100369
8800.00	0.0956555
8805.00	0.0801015
8810.00	0.0860644
8815.00	0.118712
8820.00	0.108171
8825.00	0.161896
8830.00	0.208917
8835.00	0.269867
8840.00	0.383276
8845.00	0.480686
8850.00	0.59497
8855.00	0.657903
8860.00	0.729847
8865.00	0.809899
8870.00	0.880616
8875.00	0.945592
8880.00	0.982778
8885.00	1.00893
8890.00	1.04111
8895.00	1.0754
8900.00	1.13354
8905.00	1.15326
8910.00	1.16835
8915.00	1.21187
8920.00	1.19648
8925.00	1.19394
8930.00	1.23756
8935.00	1.22226
8940.00	1.22912
8945.00	1.22198
8950.00	1.23286
8955.00	1.22269
8960.00	1.23017
8965.00	1.22559
8970.00	1.19485
8975.00	1.1958
8980.00	1.18535
8985.00	1.15398
8990.00	1.13772
8995.00	1.12642
9000.00	1.09495
9005.00	1.04933
9010.00	1.01227
9015.00	0.970925
9020.00	0.916417
9025.00	0.872017
9030.00	0.829396
9035.00	0.775733
9040.00	0.711467
9045.00	0.646975
9050.00	0.589596
9055.00	0.538621
9060.00	0.499397
9065.00	0.462765
9070.00	0.40917
9075.00	0.376903
9080.00	0.310601
9085.00	0.274218
9090.00	0.265427
9095.00	0.24088
9100.00	0.225442
9105.00	0.190256
9110.00	0.193188
9115.00	0.143261
9120.00	0.120285
9125.00	0.112914
9130.00	0.101623
9135.00	0.0701685
9140.00	0.0718016
9145.00	0.077929
9150.00	0.0847745
9155.00	0.0450241
9160.00	0.044514
9165.00	0.0626855
9170.00	0.075713
9175.00	0.0654802
9180.00	0.0482861
9185.00	0.0421267
9190.00	0.0525524
9195.00	0.0346549
9200.00	0.0285279
9205.00	0.0383174
9210.00	0.0524509
9215.00	0.0432135
9220.00	0.0289115
9225.00	0.0127127
9230.00	0.00345687
9235.00	0.0263995
9240.00	0.0377325
9245.00	0.0319631
9250.00	0.0354206
9255.00	0.0451862
9260.00	0.0566367
9265.00	0.0529692
9270.00	0.0177301
9275.00	0.0325916
9280.00	0.0586092
9285.00	0.0840212
9290.00	0.0762844
9295.00	0.068656
9300.00	0.061125
9305.00	0.0636624
9310.00	0.0725999
9315.00	0.0799783
9320.00	0.0859535
9325.00	0.0939926
9330.00	0.0925779
9335.00	0.0453935
9340.00	0.0255504
9345.00	0.0462836
9350.00	0.0609513
9355.00	0.0595138
9360.00	0.061547
9365.00	0.0567231
9370.00	0.0570392
9375.00	0.014074
9380.00	0.0226473
9385.00	0.0150595
9390.00	0.00423823
9395.00	-0.0347777
9400.00	-0.0406152
9405.00	-0.0272384
9410.00	-0.0085454
9415.00	-0.00702548
9420.00	0.0156346
9425.00	-0.00455949
9430.00	-0.000111262
9435.00	0.0271805
9440.00	0.018474
9445.00	0.0319303
9450.00	-0.00453172
9455.00	-0.010067
9460.00	-0.0256948
9465.00	-0.0158061
9470.00	-0.0162216
9475.00	-0.00328801
9480.00	-0.0169322
9485.00	-0.0125775
9490.00	-0.0179735
9495.00	0.00977367
9500.00	-0.0011844
9505.00	-0.0110467
9510.00	-0.009942
9515.00	0.0203289
9520.00	0.0296075
9525.00	0.025316
9530.00	0.0287728
9535.00	0.0518454
9540.00	0.0333532
9545.00	0.0433255
9550.00	0.0463121
9555.00	0.0816038
9560.00	0.0701165
9565.00	0.0517934
9570.00	0.0366333
9575.00	0.0170009
9580.00	0.0212892
9585.00	0.0258141
9590.00	0.0252288
9595.00	0.00540604
9600.00	0.0168423
9605.00	0.0311272
9610.00	0.022026
9615.00	0.0344618
9620.00	0.0110542
9625.00	0.0325717
9630.00	0.0206646
9635.00	0.0285788
9640.00	0.0263863
9645.00	0.0170939
9650.00	0.0207076
9655.00	0.0252906
9660.00	0.0227615
9665.00	0.039116
9670.00	0.0538351
9675.00	0.0803898
9680.00	0.100962
9685.00	0.0935275
9690.00	0.0748594
9695.00	0.0407583
9700.00	0.0260364
9705.00	0.0314173
9710.00	-0.00299733
9715.00	0.00395621
9720.00	-0.0037586
9725.00	-0.0313287
9730.00	-0.0135575
9735.00	-0.010871
9740.00	-0.00778773
9745.00	-0.0429395
9750.00	-0.0386455
9755.00	-0.0527463
9760.00	-0.048137
9765.00	-0.0439887
9770.00	-0.0582205
9775.00	-0.0543946
9780.00	-0.0542782
9785.00	-0.0461888
9790.00	-0.0375776
9795.00	-0.0324891
9800.00	-0.0398863
9805.00	-0.0425515
9810.00	-0.0496078
9815.00	-0.0293433
9820.00	-0.0423781
9825.00	-0.0467902
9830.00	-0.0041845
9835.00	0.0607759
9840.00	0.187109
9845.00	0.294155
9850.00	0.361885
9855.00	0.458107
9860.00	0.52408
9865.00	0.608741
9870.00	0.700904
9875.00	0.788509
9880.00	0.844065
9885.00	0.916688
9890.00	0.953438
9895.00	0.965886
9900.00	0.998381
9905.00	1.01033
9910.00	1.05435
9915.00	1.08798
9920.00	1.07433
9925.00	1.12193
9930.00	1.1335
9935.00	1.15189
9940.00	1.1598
9945.00	1.16758
9950.00	1.17259
9955.00	1.15713
[truncated: 56 more rows]
