# Supplementary material for: Abnormal developmental trajectory and vulnerability to cardiac arrhythmias in tetralogy of Fallot with DiGeorge syndrome
Source: Commun Biol. 2023 Sep 22;6:969. doi: 10.1038/s42003-023-05344-6 (PMC10516936; doi:10.1038/s42003-023-05344-6)
Supplement: Supplementary file 6 — Supplementary Data 3 [file 42003_2023_5344_MOESM6_ESM.zip › Supplementary Data3_CAS Measurement/Batch48/TOF-ND1_A2_4960/1B-wave.csv]

1B : V(t) = D'(t) / BackgroundImage *100
D'(t) = WaveFiltered Value( Pixel-Filter=(5 x 5) Tcnst-Filter=10)
average	1.00
frm num	2048
position	[83][64]
background	448.16
total pixel	25
time	value1
0.00	0
5.00	0.1794
10.00	0.32301
15.00	0.42816
20.00	0.573669
25.00	0.686777
30.00	0.776079
35.00	0.830567
40.00	0.858185
45.00	0.825026
50.00	0.811249
55.00	0.731909
60.00	0.650685
65.00	0.539205
70.00	0.375502
75.00	0.188005
80.00	-0.0396493
85.00	-0.214192
90.00	-0.46589
95.00	-0.69688
100.00	-0.9851
105.00	-1.26503
110.00	-1.53392
115.00	-1.79734
120.00	-2.11118
125.00	-2.40256
130.00	-2.68355
135.00	-2.95875
140.00	-3.26534
145.00	-3.54395
150.00	-3.84021
155.00	-4.12559
160.00	-4.411
165.00	-4.68839
170.00	-4.96929
175.00	-5.25154
180.00	-5.55734
185.00	-5.83702
190.00	-6.13069
195.00	-6.43783
200.00	-6.77405
205.00	-7.05345
210.00	-7.34417
215.00	-7.62368
220.00	-7.90469
225.00	-8.16831
230.00	-8.48589
235.00	-8.74584
240.00	-8.99139
245.00	-9.23024
250.00	-9.44252
255.00	-9.68356
260.00	-9.90674
265.00	-10.1388
270.00	-10.3915
275.00	-10.5983
280.00	-10.8005
285.00	-10.9593
290.00	-11.1424
295.00	-11.3348
300.00	-11.5036
305.00	-11.6831
310.00	-11.8518
315.00	-12.0617
320.00	-12.2184
325.00	-12.3684
330.00	-12.5266
335.00	-12.6592
340.00	-12.8142
345.00	-12.9822
350.00	-13.1736
355.00	-13.3513
360.00	-13.4951
365.00	-13.6459
370.00	-13.7888
375.00	-13.8987
380.00	-14.0208
385.00	-14.1485
390.00	-14.2956
395.00	-14.4218
400.00	-14.5504
405.00	-14.6556
410.00	-14.7234
415.00	-14.8192
420.00	-14.9305
425.00	-15.0753
430.00	-15.2082
435.00	-15.2904
440.00	-15.3536
445.00	-15.4293
450.00	-15.5474
455.00	-15.6447
460.00	-15.7457
465.00	-15.8839
470.00	-15.9869
475.00	-16.0814
480.00	-16.1682
485.00	-16.2722
490.00	-16.3479
495.00	-16.4232
500.00	-16.5169
505.00	-16.6244
510.00	-16.7095
515.00	-16.7594
520.00	-16.8096
525.00	-16.8771
530.00	-16.9495
535.00	-17.0218
540.00	-17.1083
545.00	-17.12
550.00	-17.1637
555.00	-17.2083
560.00	-17.2618
565.00	-17.351
570.00	-17.4117
575.00	-17.4896
580.00	-17.5275
585.00	-17.5491
590.00	-17.6185
595.00	-17.6971
600.00	-17.783
605.00	-17.8727
610.00	-17.9402
615.00	-18.0026
620.00	-18.0553
625.00	-18.1294
630.00	-18.2149
635.00	-18.2588
640.00	-18.3198
645.00	-18.3728
650.00	-18.4152
655.00	-18.4543
660.00	-18.4975
665.00	-18.5274
670.00	-18.5294
675.00	-18.5633
680.00	-18.6063
685.00	-18.6271
690.00	-18.6816
695.00	-18.7502
700.00	-18.8245
705.00	-18.8878
710.00	-18.9367
715.00	-18.9629
720.00	-19.0275
725.00	-19.0508
730.00	-19.1147
735.00	-19.1508
740.00	-19.2162
745.00	-19.2769
750.00	-19.3307
755.00	-19.3585
760.00	-19.3613
765.00	-19.3887
770.00	-19.4116
775.00	-19.443
780.00	-19.4605
785.00	-19.4602
790.00	-19.5125
795.00	-19.5534
800.00	-19.6322
805.00	-19.6683
810.00	-19.6713
815.00	-19.7168
820.00	-19.7123
825.00	-19.6805
830.00	-19.5029
835.00	-19.0101
840.00	-18.2293
845.00	-17.3203
850.00	-16.3683
855.00	-15.4393
860.00	-14.5674
865.00	-13.7105
870.00	-12.8642
875.00	-12.05
880.00	-11.2609
885.00	-10.5579
890.00	-9.84482
895.00	-9.20307
900.00	-8.5782
905.00	-7.99706
910.00	-7.39907
915.00	-6.80822
920.00	-6.27734
925.00	-5.75671
930.00	-5.25691
935.00	-4.80887
940.00	-4.40117
945.00	-3.95748
950.00	-3.51621
955.00	-3.11997
960.00	-2.76245
965.00	-2.39784
970.00	-2.0688
975.00	-1.75036
980.00	-1.43341
985.00	-1.12852
990.00	-0.873752
995.00	-0.640893
1000.00	-0.375982
1005.00	-0.127745
1010.00	0.0742477
1015.00	0.286387
1020.00	0.426438
1025.00	0.574798
1030.00	0.731527
1035.00	0.805643
1040.00	0.853605
1045.00	0.866423
1050.00	0.822623
1055.00	0.732328
1060.00	0.618931
1065.00	0.511518
1070.00	0.351477
1075.00	0.177985
1080.00	-0.0442044
1085.00	-0.258456
1090.00	-0.494124
1095.00	-0.677664
1100.00	-0.906221
1105.00	-1.19314
1110.00	-1.46833
1115.00	-1.80079
1120.00	-2.07412
1125.00	-2.41026
1130.00	-2.70833
1135.00	-2.99266
1140.00	-3.27354
1145.00	-3.56025
1150.00	-3.85043
1155.00	-4.17674
1160.00	-4.47577
1165.00	-4.81006
1170.00	-5.07968
1175.00	-5.39195
1180.00	-5.67925
1185.00	-5.99404
1190.00	-6.2604
1195.00	-6.54475
1200.00	-6.81852
1205.00	-7.09704
1210.00	-7.40661
1215.00	-7.63614
1220.00	-7.86235
1225.00	-8.10521
1230.00	-8.31575
1235.00	-8.54273
1240.00	-8.75415
1245.00	-8.97745
1250.00	-9.21947
1255.00	-9.42837
1260.00	-9.67797
1265.00	-9.86601
1270.00	-10.0772
1275.00	-10.2949
1280.00	-10.4793
1285.00	-10.697
1290.00	-10.8849
1295.00	-11.0799
1300.00	-11.2321
1305.00	-11.4424
1310.00	-11.6378
1315.00	-11.845
1320.00	-12.0314
1325.00	-12.2251
1330.00	-12.4083
1335.00	-12.5866
1340.00	-12.7534
1345.00	-12.932
1350.00	-13.1008
1355.00	-13.2446
1360.00	-13.408
1365.00	-13.6399
1370.00	-13.7566
1375.00	-13.9197
1380.00	-14.0727
1385.00	-14.2015
1390.00	-14.321
1395.00	-14.4133
1400.00	-14.533
1405.00	-14.6551
1410.00	-14.7212
1415.00	-14.8431
1420.00	-14.9457
1425.00	-15.064
1430.00	-15.2231
1435.00	-15.3636
1440.00	-15.4748
1445.00	-15.5598
1450.00	-15.6488
1455.00	-15.736
1460.00	-15.7966
1465.00	-15.8976
1470.00	-15.9974
1475.00	-16.1033
1480.00	-16.2111
1485.00	-16.2965
1490.00	-16.3922
1495.00	-16.5014
1500.00	-16.5998
1505.00	-16.6999
1510.00	-16.7721
1515.00	-16.8434
1520.00	-16.8968
1525.00	-16.9762
1530.00	-17.0708
1535.00	-17.1657
1540.00	-17.2476
1545.00	-17.3142
1550.00	-17.3678
1555.00	-17.4367
1560.00	-17.537
1565.00	-17.5916
1570.00	-17.663
1575.00	-17.713
1580.00	-17.7607
1585.00	-17.8616
1590.00	-17.9239
1595.00	-17.9702
1600.00	-18.0528
1605.00	-18.088
1610.00	-18.1142
1615.00	-18.1834
1620.00	-18.218
1625.00	-18.258
1630.00	-18.2815
1635.00	-18.3143
1640.00	-18.3617
1645.00	-18.4239
1650.00	-18.4916
1655.00	-18.5168
1660.00	-18.5626
1665.00	-18.6432
1670.00	-18.721
1675.00	-18.7482
1680.00	-18.7763
1685.00	-18.7998
1690.00	-18.8575
1695.00	-18.8889
1700.00	-18.9199
1705.00	-18.9504
1710.00	-19.0002
1715.00	-19.0549
1720.00	-19.0728
1725.00	-19.1353
1730.00	-19.2024
1735.00	-19.235
1740.00	-19.2706
1745.00	-19.2955
1750.00	-19.3465
1755.00	-19.3996
1760.00	-19.4205
1765.00	-19.4742
1770.00	-19.5055
1775.00	-19.5507
1780.00	-19.5788
1785.00	-19.5935
1790.00	-19.645
1795.00	-19.6735
1800.00	-19.6849
1805.00	-19.7104
1810.00	-19.7538
1815.00	-19.7599
1820.00	-19.7546
1825.00	-19.7347
1830.00	-19.574
1835.00	-19.1071
1840.00	-18.3406
1845.00	-17.425
1850.00	-16.4644
1855.00	-15.5239
1860.00	-14.6507
1865.00	-13.7774
1870.00	-12.9647
1875.00	-12.1386
1880.00	-11.3701
1885.00	-10.6356
1890.00	-9.93085
1895.00	-9.26532
1900.00	-8.61101
1905.00	-8.00696
1910.00	-7.37406
1915.00	-6.81874
1920.00	-6.28413
1925.00	-5.79317
1930.00	-5.28258
1935.00	-4.80787
1940.00	-4.34047
1945.00	-3.92606
1950.00	-3.50936
1955.00	-3.14057
1960.00	-2.78546
1965.00	-2.44265
1970.00	-2.11538
1975.00	-1.79227
1980.00	-1.45685
1985.00	-1.13176
1990.00	-0.865072
1995.00	-0.579528
2000.00	-0.34039
2005.00	-0.110885
2010.00	0.0938842
2015.00	0.241583
2020.00	0.41646
2025.00	0.589916
2030.00	0.720143
2035.00	0.79629
2040.00	0.823765
2045.00	0.860097
2050.00	0.848168
2055.00	0.758888
2060.00	0.682107
2065.00	0.533568
2070.00	0.373999
2075.00	0.188437
2080.00	-0.00980659
2085.00	-0.21768
2090.00	-0.440468
2095.00	-0.700776
2100.00	-0.977896
2105.00	-1.21302
2110.00	-1.50229
2115.00	-1.76888
2120.00	-2.04808
2125.00	-2.34844
2130.00	-2.63484
2135.00	-2.93009
2140.00	-3.21634
2145.00	-3.48199
2150.00	-3.76839
2155.00	-4.07791
2160.00	-4.3779
2165.00	-4.68628
2170.00	-4.96113
2175.00	-5.19958
2180.00	-5.49094
2185.00	-5.78797
2190.00	-6.10082
2195.00	-6.39309
2200.00	-6.65793
2205.00	-6.93733
2210.00	-7.23164
2215.00	-7.53132
2220.00	-7.78765
2225.00	-8.03798
2230.00	-8.31326
2235.00	-8.54674
2240.00	-8.73365
2245.00	-8.95276
2250.00	-9.16869
2255.00	-9.41301
2260.00	-9.60881
2265.00	-9.84304
2270.00	-10.0663
2275.00	-10.2709
2280.00	-10.48
2285.00	-10.6521
2290.00	-10.8623
2295.00	-11.0658
2300.00	-11.2998
2305.00	-11.4694
2310.00	-11.6389
2315.00	-11.8567
2320.00	-12.0366
2325.00	-12.2012
2330.00	-12.3511
2335.00	-12.5021
2340.00	-12.6612
2345.00	-12.8383
2350.00	-13.0093
2355.00	-13.1516
2360.00	-13.2797
2365.00	-13.4351
2370.00	-13.6223
2375.00	-13.739
2380.00	-13.8851
2385.00	-14.0175
2390.00	-14.1473
2395.00	-14.2374
2400.00	-14.3471
2405.00	-14.4948
2410.00	-14.5966
2415.00	-14.7015
2420.00	-14.8228
2425.00	-14.9265
2430.00	-15.0663
2435.00	-15.1743
2440.00	-15.251
2445.00	-15.3663
2450.00	-15.4711
2455.00	-15.5582
2460.00	-15.6357
2465.00	-15.7662
2470.00	-15.8533
2475.00	-15.9486
2480.00	-16.0353
2485.00	-16.1436
2490.00	-16.243
2495.00	-16.318
2500.00	-16.4178
2505.00	-16.5343
2510.00	-16.6356
2515.00	-16.7089
2520.00	-16.7901
2525.00	-16.8301
2530.00	-16.9125
2535.00	-16.9823
2540.00	-17.0745
2545.00	-17.1557
2550.00	-17.2154
2555.00	-17.2825
2560.00	-17.3286
2565.00	-17.3879
2570.00	-17.4387
2575.00	-17.5129
2580.00	-17.5922
2585.00	-17.6243
2590.00	-17.6889
2595.00	-17.7542
2600.00	-17.8317
2605.00	-17.9059
2610.00	-17.945
2615.00	-18.0106
2620.00	-18.0704
2625.00	-18.1413
2630.00	-18.1694
2635.00	-18.2312
2640.00	-18.2914
2645.00	-18.3321
2650.00	-18.3723
2655.00	-18.4299
2660.00	-18.4631
2665.00	-18.5179
2670.00	-18.5734
2675.00	-18.627
2680.00	-18.6663
2685.00	-18.707
2690.00	-18.7856
2695.00	-18.8251
2700.00	-18.8616
2705.00	-18.9096
2710.00	-18.9545
2715.00	-19.0039
2720.00	-19.0341
2725.00	-19.0702
2730.00	-19.0973
2735.00	-19.1458
2740.00	-19.201
2745.00	-19.1972
2750.00	-19.1866
2755.00	-19.1798
2760.00	-19.2004
2765.00	-19.2377
2770.00	-19.2927
2775.00	-19.3672
2780.00	-19.3815
2785.00	-19.4016
2790.00	-19.4152
2795.00	-19.4462
2800.00	-19.4759
2805.00	-19.4999
2810.00	-19.5421
2815.00	-19.5318
2820.00	-19.5458
2825.00	-19.5235
2830.00	-19.3527
2835.00	-18.933
2840.00	-18.1982
2845.00	-17.2763
2850.00	-16.3046
2855.00	-15.3614
2860.00	-14.4474
2865.00	-13.5444
2870.00	-12.7067
2875.00	-11.9154
2880.00	-11.1549
2885.00	-10.4446
2890.00	-9.75362
2895.00	-9.09778
2900.00	-8.43792
2905.00	-7.80387
2910.00	-7.1895
2915.00	-6.61692
2920.00	-6.0909
2925.00	-5.59159
2930.00	-5.09937
2935.00	-4.61799
2940.00	-4.16244
2945.00	-3.68372
2950.00	-3.21449
2955.00	-2.80557
2960.00	-2.39292
2965.00	-1.99833
2970.00	-1.63784
2975.00	-1.30447
2980.00	-0.97588
2985.00	-0.681041
2990.00	-0.390695
2995.00	-0.108855
3000.00	0.146586
3005.00	0.347922
3010.00	0.575536
3015.00	0.758968
3020.00	0.884785
3025.00	1.00873
3030.00	1.08101
3035.00	1.13267
3040.00	1.17114
3045.00	1.13614
3050.00	1.09036
3055.00	1.00274
3060.00	0.90693
3065.00	0.726983
3070.00	0.526652
3075.00	0.297264
3080.00	0.0577911
3085.00	-0.160412
3090.00	-0.424628
3095.00	-0.680273
3100.00	-0.967476
3105.00	-1.24202
3110.00	-1.51857
3115.00	-1.8353
3120.00	-2.12214
3125.00	-2.4508
3130.00	-2.78498
3135.00	-3.10627
3140.00	-3.42399
3145.00	-3.70726
3150.00	-4.03628
3155.00	-4.30563
3160.00	-4.62123
3165.00	-4.92579
3170.00	-5.21776
3175.00	-5.5073
3180.00	-5.79288
3185.00	-6.0972
3190.00	-6.4059
3195.00	-6.67749
3200.00	-6.92548
3205.00	-7.16028
3210.00	-7.48138
3215.00	-7.72932
3220.00	-7.98995
3225.00	-8.22897
3230.00	-8.46552
3235.00	-8.715
3240.00	-8.94847
3245.00	-9.14698
3250.00	-9.40061
3255.00	-9.62264
3260.00	-9.83585
3265.00	-10.0474
3270.00	-10.2627
3275.00	-10.4896
3280.00	-10.7062
3285.00	-10.9039
3290.00	-11.1247
3295.00	-11.3483
3300.00	-11.5023
3305.00	-11.6945
3310.00	-11.8379
3315.00	-12.0037
3320.00	-12.1368
3325.00	-12.3065
3330.00	-12.4325
3335.00	-12.6013
3340.00	-12.7192
3345.00	-12.8709
3350.00	-13.0119
3355.00	-13.1816
3360.00	-13.3504
3365.00	-13.4898
3370.00	-13.6287
3375.00	-13.7751
3380.00	-13.9212
3385.00	-14.0839
3390.00	-14.2222
3395.00	-14.3932
3400.00	-14.5256
3405.00	-14.6368
3410.00	-14.7476
3415.00	-14.8499
3420.00	-14.9751
3425.00	-15.1386
3430.00	-15.267
3435.00	-15.379
3440.00	-15.5039
3445.00	-15.5949
3450.00	-15.6982
3455.00	-15.8385
3460.00	-15.9299
3465.00	-16.0211
3470.00	-16.0863
3475.00	-16.1788
3480.00	-16.28
3485.00	-16.363
3490.00	-16.4529
3495.00	-16.5355
3500.00	-16.5921
3505.00	-16.6787
3510.00	-16.7584
3515.00	-16.815
3520.00	-16.9186
3525.00	-17.0037
3530.00	-17.0956
3535.00	-17.1416
3540.00	-17.1795
3545.00	-17.2476
3550.00	-17.2704
3555.00	-17.3329
3560.00	-17.4186
3565.00	-17.4761
3570.00	-17.5198
3575.00	-17.577
3580.00	-17.6436
3585.00	-17.6635
3590.00	-17.7366
3595.00	-17.7846
3600.00	-17.8475
3605.00	-17.8898
3610.00	-18.0081
3615.00	-18.0674
3620.00	-18.1546
3625.00	-18.2001
3630.00	-18.2259
3635.00	-18.2972
3640.00	-18.3329
3645.00	-18.4007
3650.00	-18.4635
3655.00	-18.5219
3660.00	-18.5877
3665.00	-18.6515
3670.00	-18.6848
3675.00	-18.7513
3680.00	-18.813
3685.00	-18.8623
3690.00	-18.9066
3695.00	-18.9563
3700.00	-19.0314
3705.00	-19.041
3710.00	-19.0184
3715.00	-19.0658
3720.00	-19.1085
3725.00	-19.1657
3730.00	-19.202
3735.00	-19.2481
3740.00	-19.3145
3745.00	-19.319
3750.00	-19.34
3755.00	-19.374
3760.00	-19.4297
3765.00	-19.4422
3770.00	-19.4946
3775.00	-19.5409
3780.00	-19.5111
3785.00	-19.5486
3790.00	-19.5653
3795.00	-19.5661
3800.00	-19.5561
3805.00	-19.5855
3810.00	-19.6209
3815.00	-19.6287
3820.00	-19.624
3825.00	-19.5931
3830.00	-19.4492
3835.00	-19.0243
3840.00	-18.2687
3845.00	-17.3433
3850.00	-16.3909
3855.00	-15.4497
3860.00	-14.5322
3865.00	-13.6529
3870.00	-12.8178
3875.00	-12.0108
3880.00	-11.2364
3885.00	-10.5019
3890.00	-9.83639
3895.00	-9.1696
3900.00	-8.54718
3905.00	-7.93077
3910.00	-7.36707
3915.00	-6.79727
3920.00	-6.25589
3925.00	-5.79274
3930.00	-5.30629
3935.00	-4.82921
3940.00	-4.31594
3945.00	-3.88256
3950.00	-3.43986
3955.00	-3.04143
3960.00	-2.63286
3965.00	-2.25801
3970.00	-1.90993
3975.00	-1.5315
3980.00	-1.18646
3985.00	-0.838429
3990.00	-0.540377
3995.00	-0.28284
4000.00	-0.0448097
4005.00	0.122113
4010.00	0.323219
4015.00	0.472082
4020.00	0.621232
4025.00	0.697453
4030.00	0.785687
4035.00	0.836536
4040.00	0.839459
4045.00	0.823346
4050.00	0.785638
4055.00	0.673158
4060.00	0.549612
4065.00	0.408967
4070.00	0.24133
4075.00	0.0601101
4080.00	-0.16011
4085.00	-0.388655
4090.00	-0.66664
4095.00	-0.934678
4100.00	-1.19555
4105.00	-1.54368
4110.00	-1.85879
4115.00	-2.16381
4120.00	-2.46153
4125.00	-2.775
4130.00	-3.07319
4135.00	-3.40671
4140.00	-3.69349
4145.00	-4.02479
4150.00	-4.36758
4155.00	-4.66806
4160.00	-4.94563
4165.00	-5.2365
4170.00	-5.49739
4175.00	-5.74112
4180.00	-6.02117
4185.00	-6.34372
4190.00	-6.59028
4195.00	-6.8711
4200.00	-7.13811
4205.00	-7.40966
4210.00	-7.62639
4215.00	-7.87321
4220.00	-8.20067
4225.00	-8.42309
4230.00	-8.61969
4235.00	-8.84484
4240.00	-9.06621
4245.00	-9.26901
4250.00	-9.49973
4255.00	-9.73327
4260.00	-9.97468
4265.00	-10.2062
4270.00	-10.4209
4275.00	-10.6748
4280.00	-10.872
4285.00	-11.037
4290.00	-11.1615
4295.00	-11.3511
4300.00	-11.5352
4305.00	-11.7053
4310.00	-11.8816
4315.00	-12.0349
4320.00	-12.2131
4325.00	-12.3797
4330.00	-12.5671
4335.00	-12.7054
4340.00	-12.862
4345.00	-13.0896
4350.00	-13.2328
4355.00	-13.3688
4360.00	-13.5028
4365.00	-13.6395
4370.00	-13.7973
4375.00	-13.9117
4380.00	-14.0093
4385.00	-14.1248
4390.00	-14.2671
4395.00	-14.3818
4400.00	-14.4761
4405.00	-14.6047
4410.00	-14.6848
4415.00	-14.8363
4420.00	-14.9449
4425.00	-15.0499
4430.00	-15.1425
4435.00	-15.2616
4440.00	-15.359
4445.00	-15.4618
4450.00	-15.5516
4455.00	-15.6789
4460.00	-15.7756
4465.00	-15.8912
4470.00	-15.9997
4475.00	-16.0634
4480.00	-16.1672
4485.00	-16.257
4490.00	-16.3351
4495.00	-16.4171
4500.00	-16.4953
4505.00	-16.5443
4510.00	-16.6285
4515.00	-16.7106
4520.00	-16.7737
4525.00	-16.8413
4530.00	-16.9083
4535.00	-16.9695
4540.00	-17.0666
4545.00	-17.1486
4550.00	-17.2447
4555.00	-17.3213
4560.00	-17.3645
4565.00	-17.4202
4570.00	-17.4874
4575.00	-17.5755
4580.00	-17.6485
4585.00	-17.7402
4590.00	-17.8476
4595.00	-17.9425
4600.00	-17.9985
4605.00	-18.0784
4610.00	-18.1823
4615.00	-18.242
4620.00	-18.3082
4625.00	-18.3624
4630.00	-18.3889
4635.00	-18.4511
4640.00	-18.4741
4645.00	-18.551
4650.00	-18.5934
4655.00	-18.6236
4660.00	-18.6971
4665.00	-18.7517
4670.00	-18.8161
4675.00	-18.8677
4680.00	-18.9034
4685.00	-18.9276
4690.00	-18.9681
4695.00	-19.0027
4700.00	-19.0437
4705.00	-19.0708
4710.00	-19.1264
4715.00	-19.1524
4720.00	-19.1998
4725.00	-19.1961
4730.00	-19.2481
4735.00	-19.3065
4740.00	-19.3511
4745.00	-19.4393
4750.00	-19.4813
4755.00	-19.5307
4760.00	-19.5956
4765.00	-19.6443
4770.00	-19.6729
4775.00	-19.712
4780.00	-19.7839
4785.00	-19.8244
4790.00	-19.8752
4795.00	-19.853
4800.00	-19.8938
4805.00	-19.9429
4810.00	-19.9917
4815.00	-20.0025
4820.00	-19.981
4825.00	-19.9242
4830.00	-19.7525
4835.00	-19.3615
4840.00	-18.616
4845.00	-17.6782
4850.00	-16.736
4855.00	-15.7345
4860.00	-14.7938
4865.00	-13.8696
4870.00	-12.9914
4875.00	-12.1742
4880.00	-11.4272
4885.00	-10.6852
4890.00	-9.95763
4895.00	-9.24034
4900.00	-8.61441
4905.00	-8.03144
4910.00	-7.39699
4915.00	-6.85097
4920.00	-6.31671
4925.00	-5.81
4930.00	-5.30218
4935.00	-4.83355
4940.00	-4.36448
4945.00	-3.92267
4950.00	-3.50899
4955.00	-3.13756
4960.00	-2.78364
4965.00	-2.43298
4970.00	-2.09239
4975.00	-1.78587
4980.00	-1.4859
4985.00	-1.20432
4990.00	-0.945543
4995.00	-0.669803
5000.00	-0.447521
5005.00	-0.205518
5010.00	-0.0207389
5015.00	0.157165
5020.00	0.334237
5025.00	0.476643
5030.00	0.552149
5035.00	0.62189
5040.00	0.642707
5045.00	0.587362
5050.00	0.505419
5055.00	0.428101
5060.00	0.315673
5065.00	0.14844
5070.00	-0.00921025
5075.00	-0.200185
5080.00	-0.414012
5085.00	-0.654653
5090.00	-0.914071
5095.00	-1.16808
5100.00	-1.39757
5105.00	-1.67731
5110.00	-1.9496
5115.00	-2.2134
5120.00	-2.5267
5125.00	-2.8515
5130.00	-3.18041
5135.00	-3.47019
5140.00	-3.79436
5145.00	-4.07005
5150.00	-4.386
5155.00	-4.66679
5160.00	-4.95252
5165.00	-5.27126
5170.00	-5.58312
5175.00	-5.88879
5180.00	-6.17459
5185.00	-6.46485
5190.00	-6.75196
5195.00	-7.02196
5200.00	-7.28103
5205.00	-7.56149
5210.00	-7.80945
5215.00	-8.09152
5220.00	-8.38554
5225.00	-8.62696
5230.00	-8.89422
5235.00	-9.12136
5240.00	-9.32668
5245.00	-9.55699
5250.00	-9.75713
5255.00	-9.99795
5260.00	-10.229
5265.00	-10.4485
5270.00	-10.6675
5275.00	-10.8887
5280.00	-11.1261
5285.00	-11.3291
5290.00	-11.5296
5295.00	-11.6958
5300.00	-11.8829
5305.00	-12.045
5310.00	-12.2374
5315.00	-12.3872
5320.00	-12.5436
5325.00	-12.6833
5330.00	-12.8404
5335.00	-12.9773
5340.00	-13.1406
5345.00	-13.2832
5350.00	-13.4052
5355.00	-13.557
5360.00	-13.6946
5365.00	-13.8326
5370.00	-13.9568
5375.00	-14.1079
5380.00	-14.2493
5385.00	-14.3988
5390.00	-14.5342
5395.00	-14.6704
5400.00	-14.8126
5405.00	-14.9477
5410.00	-15.1068
5415.00	-15.2072
5420.00	-15.3082
5425.00	-15.3813
5430.00	-15.4943
5435.00	-15.5783
5440.00	-15.6939
5445.00	-15.7865
5450.00	-15.8617
5455.00	-15.9713
5460.00	-16.1031
5465.00	-16.2028
5470.00	-16.2945
5475.00	-16.3956
5480.00	-16.4849
5485.00	-16.5769
5490.00	-16.6864
5495.00	-16.7689
5500.00	-16.8718
5505.00	-16.9598
5510.00	-16.9954
5515.00	-17.0782
5520.00	-17.1243
5525.00	-17.2139
5530.00	-17.3034
5535.00	-17.3921
5540.00	-17.4442
5545.00	-17.509
5550.00	-17.569
5555.00	-17.6222
5560.00	-17.7102
5565.00	-17.7635
5570.00	-17.8588
5575.00	-17.9214
5580.00	-17.9875
5585.00	-18.0872
5590.00	-18.1805
5595.00	-18.2787
5600.00	-18.3386
5605.00	-18.3906
5610.00	-18.4491
5615.00	-18.5008
5620.00	-18.5536
5625.00	-18.6208
5630.00	-18.7214
5635.00	-18.7611
5640.00	-18.8066
5645.00	-18.8458
5650.00	-18.8757
5655.00	-18.95
5660.00	-18.9811
5665.00	-19.0224
5670.00	-19.0516
5675.00	-19.0744
5680.00	-19.1082
5685.00	-19.1761
5690.00	-19.2328
5695.00	-19.2838
5700.00	-19.3101
5705.00	-19.3507
5710.00	-19.3908
5715.00	-19.4243
5720.00	-19.4579
5725.00	-19.5114
5730.00	-19.5435
5735.00	-19.5902
5740.00	-19.6073
5745.00	-19.6146
5750.00	-19.6837
5755.00	-19.7396
5760.00	-19.7694
5765.00	-19.8212
5770.00	-19.8839
5775.00	-19.9028
5780.00	-19.9109
5785.00	-19.9637
5790.00	-20.0336
5795.00	-20.0438
5800.00	-20.0637
5805.00	-20.0789
5810.00	-20.1087
5815.00	-20.1087
5820.00	-20.1212
5825.00	-20.0745
5830.00	-19.9092
5835.00	-19.4999
5840.00	-18.803
5845.00	-17.8733
5850.00	-16.9089
5855.00	-15.9338
5860.00	-14.9652
5865.00	-14.056
5870.00	-13.1895
5875.00	-12.4096
5880.00	-11.6194
5885.00	-10.843
5890.00	-10.0836
5895.00	-9.39923
5900.00	-8.76634
5905.00	-8.15479
5910.00	-7.59011
5915.00	-7.05067
5920.00	-6.48751
5925.00	-5.95479
5930.00	-5.48784
5935.00	-4.99975
5940.00	-4.58545
5945.00	-4.10549
5950.00	-3.70297
5955.00	-3.31304
5960.00	-2.90855
5965.00	-2.54093
5970.00	-2.20919
5975.00	-1.89277
5980.00	-1.55622
5985.00	-1.24084
5990.00	-0.948955
5995.00	-0.6818
6000.00	-0.420832
6005.00	-0.188638
6010.00	0.000700972
6015.00	0.137189
6020.00	0.322506
6025.00	0.443772
6030.00	0.535061
6035.00	0.557421
6040.00	0.574867
6045.00	0.546834
6050.00	0.503753
6055.00	0.43642
6060.00	0.284781
6065.00	0.129562
6070.00	-0.0306629
6075.00	-0.224848
6080.00	-0.41568
6085.00	-0.655261
6090.00	-0.908371
6095.00	-1.16384
6100.00	-1.4491
6105.00	-1.74867
6110.00	-2.02007
6115.00	-2.30718
6120.00	-2.62626
6125.00	-2.90987
6130.00	-3.21688
6135.00	-3.49409
6140.00	-3.78731
6145.00	-4.10922
6150.00	-4.38555
6155.00	-4.7119
6160.00	-5.01811
6165.00	-5.33297
6170.00	-5.6226
6175.00	-5.91003
6180.00	-6.18569
6185.00	-6.50607
6190.00	-6.8319
6195.00	-7.11622
6200.00	-7.38818
6205.00	-7.65436
6210.00	-7.91802
6215.00	-8.14549
6220.00	-8.3895
6225.00	-8.62784
6230.00	-8.92714
6235.00	-9.17509
6240.00	-9.44377
6245.00	-9.68022
6250.00	-9.89838
6255.00	-10.1411
6260.00	-10.3507
6265.00	-10.5768
6270.00	-10.7812
6275.00	-10.9785
6280.00	-11.1373
6285.00	-11.3588
6290.00	-11.5698
6295.00	-11.7588
6300.00	-11.9297
6305.00	-12.0925
6310.00	-12.2524
6315.00	-12.4481
6320.00	-12.6528
6325.00	-12.8093
6330.00	-12.968
6335.00	-13.1368
6340.00	-13.3011
6345.00	-13.458
6350.00	-13.6018
6355.00	-13.7661
6360.00	-13.9193
6365.00	-14.0581
6370.00	-14.1384
6375.00	-14.2713
6380.00	-14.4088
6385.00	-14.5414
6390.00	-14.6537
6395.00	-14.8092
6400.00	-14.9482
6405.00	-15.0867
6410.00	-15.2221
6415.00	-15.3252
6420.00	-15.4377
6425.00	-15.5388
6430.00	-15.6585
6435.00	-15.7215
6440.00	-15.8291
6445.00	-15.9108
6450.00	-16.0682
6455.00	-16.1706
6460.00	-16.2333
6465.00	-16.3459
6470.00	-16.4357
6475.00	-16.5201
6480.00	-16.605
6485.00	-16.7064
6490.00	-16.7833
6495.00	-16.8535
6500.00	-16.9514
6505.00	-16.9985
6510.00	-17.1069
6515.00	-17.1742
6520.00	-17.2686
6525.00	-17.2858
6530.00	-17.3476
6535.00	-17.406
6540.00	-17.4897
6545.00	-17.5705
6550.00	-17.6458
6555.00	-17.7413
6560.00	-17.8183
6565.00	-17.8813
6570.00	-17.9345
6575.00	-17.9725
6580.00	-18.071
6585.00	-18.1311
6590.00	-18.212
6595.00	-18.3151
6600.00	-18.3758
6605.00	-18.4205
6610.00	-18.5028
6615.00	-18.6
6620.00	-18.6929
6625.00	-18.7461
6630.00	-18.8289
6635.00	-18.8783
6640.00	-18.9228
6645.00	-18.9906
6650.00	-19.0783
6655.00	-19.1251
6660.00	-19.1896
6665.00	-19.2449
6670.00	-19.3099
6675.00	-19.3943
6680.00	-19.4497
6685.00	-19.4986
6690.00	-19.5373
6695.00	-19.5713
6700.00	-19.6054
6705.00	-19.645
6710.00	-19.6486
6715.00	-19.6589
6720.00	-19.6646
6725.00	-19.7135
6730.00	-19.7183
6735.00	-19.7073
6740.00	-19.7091
6745.00	-19.7464
6750.00	-19.7505
6755.00	-19.7917
6760.00	-19.7806
6765.00	-19.8411
6770.00	-19.8572
6775.00	-19.8609
6780.00	-19.9321
6785.00	-19.9703
6790.00	-19.9958
6795.00	-20.0232
6800.00	-20.0344
6805.00	-20.0713
6810.00	-20.0679
6815.00	-20.0899
6820.00	-20.1105
6825.00	-20.0657
6830.00	-19.9058
6835.00	-19.4816
6840.00	-18.7732
6845.00	-17.8759
6850.00	-16.9041
6855.00	-15.9429
6860.00	-14.9966
6865.00	-14.0583
6870.00	-13.2148
6875.00	-12.3806
6880.00	-11.6147
6885.00	-10.8915
6890.00	-10.196
6895.00	-9.53784
6900.00	-8.89465
6905.00	-8.2551
6910.00	-7.69289
6915.00	-7.12978
6920.00	-6.63279
6925.00	-6.1266
6930.00	-5.58981
6935.00	-5.11383
6940.00	-4.65689
6945.00	-4.21173
6950.00	-3.79859
6955.00	-3.35625
6960.00	-2.9885
6965.00	-2.62895
6970.00	-2.2893
6975.00	-1.98004
6980.00	-1.68386
6985.00	-1.40034
6990.00	-1.09072
6995.00	-0.849552
7000.00	-0.625361
7005.00	-0.362896
7010.00	-0.130248
7015.00	0.0702101
7020.00	0.217598
7025.00	0.317224
7030.00	0.379218
7035.00	0.406451
7040.00	0.438102
7045.00	0.422853
7050.00	0.362717
7055.00	0.272
7060.00	0.154654
7065.00	0.035654
7070.00	-0.125891
7075.00	-0.298057
7080.00	-0.574392
7085.00	-0.788285
7090.00	-1.03166
7095.00	-1.30158
7100.00	-1.58109
7105.00	-1.83891
7110.00	-2.08968
7115.00	-2.35822
7120.00	-2.69363
7125.00	-2.97228
7130.00	-3.24717
7135.00	-3.58382
7140.00	-3.90377
7145.00	-4.23903
7150.00	-4.54254
7155.00	-4.84338
7160.00	-5.14269
7165.00	-5.4326
7170.00	-5.73279
7175.00	-6.02795
7180.00	-6.31858
7185.00	-6.57926
7190.00	-6.86297
7195.00	-7.11205
7200.00	-7.37817
7205.00	-7.65071
7210.00	-7.87189
7215.00	-8.10488
7220.00	-8.33687
7225.00	-8.60726
7230.00	-8.88095
7235.00	-9.11299
7240.00	-9.37805
7245.00	-9.60233
7250.00	-9.80865
7255.00	-10.0274
7260.00	-10.2438
7265.00	-10.4351
7270.00	-10.6268
7275.00	-10.8316
7280.00	-11.0551
7285.00	-11.2438
7290.00	-11.4287
7295.00	-11.622
7300.00	-11.8263
7305.00	-12.0065
7310.00	-12.2125
7315.00	-12.3836
7320.00	-12.5635
7325.00	-12.7415
7330.00	-12.8856
7335.00	-13.0331
7340.00	-13.1891
7345.00	-13.3197
7350.00	-13.4845
7355.00	-13.6543
7360.00	-13.8097
7365.00	-13.9291
7370.00	-14.0901
7375.00	-14.2216
7380.00	-14.348
7385.00	-14.4644
7390.00	-14.6094
7395.00	-14.7381
7400.00	-14.853
7405.00	-14.9662
7410.00	-15.1119
7415.00	-15.2394
7420.00	-15.3452
7425.00	-15.4726
7430.00	-15.6131
7435.00	-15.7316
7440.00	-15.8364
7445.00	-15.9298
7450.00	-16.0443
7455.00	-16.1964
7460.00	-16.2931
7465.00	-16.3882
7470.00	-16.4746
7475.00	-16.5738
7480.00	-16.6257
7485.00	-16.7062
7490.00	-16.7912
7495.00	-16.8767
7500.00	-16.9321
7505.00	-16.9767
7510.00	-17.0623
7515.00	-17.1295
7520.00	-17.2052
7525.00	-17.3108
7530.00	-17.3657
7535.00	-17.4464
7540.00	-17.4859
7545.00	-17.5304
7550.00	-17.6151
7555.00	-17.6842
7560.00	-17.7196
7565.00	-17.8175
7570.00	-17.8985
7575.00	-17.958
7580.00	-18.024
7585.00	-18.1022
7590.00	-18.1618
7595.00	-18.2289
7600.00	-18.3009
7605.00	-18.3665
7610.00	-18.4131
7615.00	-18.4961
7620.00	-18.5146
7625.00	-18.5634
7630.00	-18.626
7635.00	-18.6815
7640.00	-18.6867
7645.00	-18.7585
7650.00	-18.7962
7655.00	-18.8204
7660.00	-18.901
7665.00	-18.9504
7670.00	-19.0056
7675.00	-19.0686
7680.00	-19.0905
7685.00	-19.1504
7690.00	-19.1632
7695.00	-19.2159
7700.00	-19.223
7705.00	-19.2608
7710.00	-19.3295
7715.00	-19.3807
7720.00	-19.4098
7725.00	-19.4743
7730.00	-19.5012
7735.00	-19.5155
7740.00	-19.5668
7745.00	-19.6202
7750.00	-19.644
7755.00	-19.728
7760.00	-19.7607
7765.00	-19.775
7770.00	-19.8191
7775.00	-19.8651
7780.00	-19.8636
7785.00	-19.9211
7790.00	-19.9604
7795.00	-19.9887
7800.00	-19.9971
7805.00	-20.0199
7810.00	-20.0716
7815.00	-20.0816
7820.00	-20.0959
7825.00	-20.0446
7830.00	-19.9064
7835.00	-19.467
7840.00	-18.7199
7845.00	-17.7815
7850.00	-16.7834
7855.00	-15.8111
7860.00	-14.8779
7865.00	-13.9837
7870.00	-13.1646
7875.00	-12.3595
7880.00	-11.6288
7885.00	-10.8443
7890.00	-10.0776
7895.00	-9.39208
7900.00	-8.784
7905.00	-8.1573
7910.00	-7.55935
7915.00	-6.94533
7920.00	-6.39092
7925.00	-5.85358
7930.00	-5.3423
7935.00	-4.89286
7940.00	-4.41875
7945.00	-4.00187
7950.00	-3.59186
7955.00	-3.2059
7960.00	-2.83443
7965.00	-2.52778
7970.00	-2.1563
7975.00	-1.81304
7980.00	-1.48536
7985.00	-1.19491
7990.00	-0.941535
7995.00	-0.684047
8000.00	-0.437134
8005.00	-0.202418
8010.00	-0.0527577
8015.00	0.117638
8020.00	0.295985
8025.00	0.425258
8030.00	0.51572
8035.00	0.554295
8040.00	0.567591
8045.00	0.508154
8050.00	0.437703
8055.00	0.342165
8060.00	0.257074
8065.00	0.0707097
8070.00	-0.109514
8075.00	-0.300276
8080.00	-0.487135
8085.00	-0.699936
8090.00	-0.968214
8095.00	-1.22841
8100.00	-1.50096
8105.00	-1.77393
8110.00	-2.04459
8115.00	-2.30693
8120.00	-2.65103
8125.00	-2.9634
8130.00	-3.29719
8135.00	-3.6101
8140.00	-3.91939
8145.00	-4.19239
8150.00	-4.48897
8155.00	-4.78891
8160.00	-5.05261
8165.00	-5.36313
8170.00	-5.69704
8175.00	-5.95651
8180.00	-6.26232
8185.00	-6.55897
8190.00	-6.83935
8195.00	-7.07026
8200.00	-7.32629
8205.00	-7.57188
8210.00	-7.83308
8215.00	-8.0869
8220.00	-8.31356
8225.00	-8.547
8230.00	-8.76602
8235.00	-9.00331
8240.00	-9.23382
8245.00	-9.45468
8250.00	-9.64005
8255.00	-9.86759
8260.00	-10.0724
8265.00	-10.329
8270.00	-10.5126
8275.00	-10.7243
8280.00	-10.9219
8285.00	-11.0873
8290.00	-11.2924
8295.00	-11.5296
8300.00	-11.7066
8305.00	-11.9158
8310.00	-12.1076
8315.00	-12.3017
8320.00	-12.4809
8325.00	-12.6626
8330.00	-12.8557
8335.00	-13.0339
8340.00	-13.1782
8345.00	-13.3197
8350.00	-13.4666
8355.00	-13.6292
8360.00	-13.764
8365.00	-13.9192
8370.00	-14.074
8375.00	-14.1732
8380.00	-14.3098
8385.00	-14.4229
8390.00	-14.5408
8395.00	-14.6754
8400.00	-14.802
8405.00	-14.931
8410.00	-15.0891
8415.00	-15.2216
8420.00	-15.3399
8425.00	-15.4446
8430.00	-15.5915
8435.00	-15.73
8440.00	-15.8555
8445.00	-15.9604
8450.00	-16.0602
8455.00	-16.183
8460.00	-16.306
8465.00	-16.39
8470.00	-16.4977
8475.00	-16.6116
8480.00	-16.7221
8485.00	-16.8403
8490.00	-16.9066
8495.00	-17.0099
8500.00	-17.0842
8505.00	-17.151
8510.00	-17.2567
8515.00	-17.334
8520.00	-17.4106
8525.00	-17.4564
8530.00	-17.5173
8535.00	-17.5783
8540.00	-17.6502
8545.00	-17.6872
8550.00	-17.7678
8555.00	-17.7922
8560.00	-17.8632
8565.00	-17.9235
8570.00	-18.0046
8575.00	-18.0517
8580.00	-18.0968
8585.00	-18.1463
8590.00	-18.2211
8595.00	-18.2858
8600.00	-18.3709
8605.00	-18.4385
8610.00	-18.5136
8615.00	-18.5838
8620.00	-18.6132
8625.00	-18.6449
8630.00	-18.6637
8635.00	-18.6859
8640.00	-18.7515
8645.00	-18.7997
8650.00	-18.853
8655.00	-18.8956
8660.00	-18.9357
8665.00	-18.9486
8670.00	-18.9888
8675.00	-19.0267
8680.00	-19.0689
8685.00	-19.105
8690.00	-19.1572
8695.00	-19.1828
8700.00	-19.245
8705.00	-19.2948
8710.00	-19.3361
8715.00	-19.3491
8720.00	-19.4045
8725.00	-19.4634
8730.00	-19.5083
8735.00	-19.5416
8740.00	-19.6063
8745.00	-19.6414
8750.00	-19.7016
8755.00	-19.7066
8760.00	-19.7388
8765.00	-19.7383
8770.00	-19.7736
8775.00	-19.8259
8780.00	-19.8586
8785.00	-19.8872
8790.00	-19.954
8795.00	-19.9927
8800.00	-20.0106
8805.00	-20.0624
8810.00	-20.1179
8815.00	-20.1304
8820.00	-20.13
8825.00	-20.1252
8830.00	-20.0165
8835.00	-19.641
8840.00	-18.9211
8845.00	-18.0037
8850.00	-17.0253
8855.00	-16.0993
8860.00	-15.1713
8865.00	-14.2718
8870.00	-13.3926
8875.00	-12.588
8880.00	-11.8112
8885.00	-11.0879
8890.00	-10.346
8895.00	-9.67284
8900.00	-8.99028
8905.00	-8.35723
8910.00	-7.72857
8915.00	-7.15207
8920.00	-6.59841
8925.00	-6.07245
8930.00	-5.50091
8935.00	-5.02579
8940.00	-4.56338
8945.00	-4.15256
8950.00	-3.73284
8955.00	-3.32742
8960.00	-2.92417
8965.00	-2.57374
8970.00	-2.20658
8975.00	-1.88775
8980.00	-1.59454
8985.00	-1.28693
8990.00	-1.02435
8995.00	-0.730023
9000.00	-0.478513
9005.00	-0.283393
9010.00	-0.0515548
9015.00	0.0687382
9020.00	0.207348
9025.00	0.314246
9030.00	0.410455
9035.00	0.449738
9040.00	0.495803
9045.00	0.464073
9050.00	0.406063
9055.00	0.294946
9060.00	0.16638
9065.00	0.0203237
9070.00	-0.161109
9075.00	-0.360992
9080.00	-0.59087
9085.00	-0.860237
9090.00	-1.11159
9095.00	-1.36191
9100.00	-1.64164
9105.00	-1.90233
9110.00	-2.18871
9115.00	-2.4295
9120.00	-2.71493
9125.00	-2.97628
9130.00	-3.29361
9135.00	-3.5926
9140.00	-3.89471
9145.00	-4.20767
9150.00	-4.48308
9155.00	-4.77469
9160.00	-5.09693
9165.00	-5.40927
9170.00	-5.7225
9175.00	-6.02851
9180.00	-6.29767
9185.00	-6.55955
9190.00	-6.84254
9195.00	-7.11509
9200.00	-7.39608
9205.00	-7.63827
9210.00	-7.9205
9215.00	-8.21109
9220.00	-8.47085
9225.00	-8.76978
9230.00	-9.03882
9235.00	-9.25419
9240.00	-9.44712
9245.00	-9.64932
9250.00	-9.89199
9255.00	-10.1068
9260.00	-10.3046
9265.00	-10.5309
9270.00	-10.7729
9275.00	-10.9773
9280.00	-11.1978
9285.00	-11.3669
9290.00	-11.552
9295.00	-11.7445
9300.00	-11.916
9305.00	-12.0552
9310.00	-12.209
9315.00	-12.3617
9320.00	-12.5233
9325.00	-12.6999
9330.00	-12.8303
9335.00	-12.9878
9340.00	-13.1582
9345.00	-13.3249
9350.00	-13.499
9355.00	-13.6548
9360.00	-13.7959
9365.00	-13.9006
9370.00	-14.0555
9375.00	-14.211
9380.00	-14.3733
9385.00	-14.5149
9390.00	-14.6173
9395.00	-14.7345
9400.00	-14.8578
9405.00	-14.9482
9410.00	-15.0769
9415.00	-15.1972
9420.00	-15.2921
9425.00	-15.3703
9430.00	-15.4872
9435.00	-15.5674
9440.00	-15.6645
9445.00	-15.7948
9450.00	-15.8843
9455.00	-16.0024
9460.00	-16.0927
9465.00	-16.2256
9470.00	-16.3542
9475.00	-16.4244
9480.00	-16.5198
9485.00	-16.6323
9490.00	-16.7122
9495.00	-16.7913
9500.00	-16.8731
9505.00	-16.9486
9510.00	-17.0183
9515.00	-17.1426
9520.00	-17.2321
9525.00	-17.2985
9530.00	-17.3876
9535.00	-17.4571
9540.00	-17.4992
9545.00	-17.5566
9550.00	-17.6378
9555.00	-17.6654
9560.00	-17.7482
9565.00	-17.7807
9570.00	-17.8475
9575.00	-17.9344
9580.00	-17.993
9585.00	-18.0315
9590.00	-18.1285
9595.00	-18.2141
9600.00	-18.2893
9605.00	-18.3285
9610.00	-18.3816
9615.00	-18.4526
9620.00	-18.5111
9625.00	-18.5397
9630.00	-18.6029
9635.00	-18.666
9640.00	-18.7184
9645.00	-18.753
9650.00	-18.7681
9655.00	-18.8004
9660.00	-18.8313
9665.00	-18.8484
9670.00	-18.8914
9675.00	-18.9418
9680.00	-19.0281
9685.00	-19.1094
9690.00	-19.1389
9695.00	-19.185
9700.00	-19.2185
9705.00	-19.2611
9710.00	-19.3039
9715.00	-19.3532
9720.00	-19.3725
9725.00	-19.4033
9730.00	-19.4248
9735.00	-19.47
9740.00	-19.4955
9745.00	-19.539
9750.00	-19.5522
9755.00	-19.6017
9760.00	-19.6328
9765.00	-19.7018
9770.00	-19.7675
9775.00	-19.8355
9780.00	-19.8263
9785.00	-19.8742
9790.00	-19.878
9795.00	-19.869
9800.00	-19.9492
9805.00	-19.9964
9810.00	-20.0282
9815.00	-20.0541
9820.00	-20.0721
9825.00	-20.0811
9830.00	-19.9848
9835.00	-19.6393
9840.00	-18.9446
9845.00	-18.0105
9850.00	-17.0127
9855.00	-16.063
9860.00	-15.0841
9865.00	-14.1344
9870.00	-13.2574
9875.00	-12.4395
9880.00	-11.6588
9885.00	-10.8883
9890.00	-10.1699
9895.00	-9.54383
9900.00	-8.8822
9905.00	-8.27156
9910.00	-7.69878
9915.00	-7.13418
9920.00	-6.60909
9925.00	-6.07581
9930.00	-5.57891
9935.00	-5.08796
9940.00	-4.62379
9945.00	-4.21675
9950.00	-3.81203
9955.00	-3.37103
[truncated: 56 more rows]
