# Supplementary material for: Abnormal developmental trajectory and vulnerability to cardiac arrhythmias in tetralogy of Fallot with DiGeorge syndrome
Source: Commun Biol. 2023 Sep 22;6:969. doi: 10.1038/s42003-023-05344-6 (PMC10516936; doi:10.1038/s42003-023-05344-6)
Supplement: Supplementary file 6 — Supplementary Data 3 [file 42003_2023_5344_MOESM6_ESM.zip › Supplementary Data3_CAS Measurement/Batch50/Control1_A1_4940/1A-wave.csv]

1A : V(t) = D'(t) / BackgroundImage *100
D'(t) = WaveFiltered Value( Pixel-Filter=(5 x 5) Tcnst-Filter=10)
average	1.00
frm num	2048
position	[80][63]
background	468.92
total pixel	25
time	value1
0.00	1.63781
5.00	1.61819
10.00	1.54167
15.00	1.50949
20.00	1.43872
25.00	1.34859
30.00	1.30756
35.00	1.29111
40.00	1.27375
45.00	1.21291
50.00	1.17777
55.00	1.1308
60.00	1.09875
65.00	1.0503
70.00	1.02716
75.00	1.01913
80.00	0.977779
85.00	0.949096
90.00	0.929253
95.00	0.891774
100.00	0.894723
105.00	0.867521
110.00	0.852423
115.00	0.861014
120.00	0.832918
125.00	0.814456
130.00	0.831108
135.00	0.823916
140.00	0.815738
145.00	0.778521
150.00	0.77147
155.00	0.783891
160.00	0.76436
165.00	0.745077
170.00	0.735399
175.00	0.722424
180.00	0.699657
185.00	0.655282
190.00	0.660555
195.00	0.63715
200.00	0.592202
205.00	0.579898
210.00	0.615741
215.00	0.637763
220.00	0.638817
225.00	0.615027
230.00	0.604706
235.00	0.572385
240.00	0.556945
245.00	0.57461
250.00	0.570037
255.00	0.573598
260.00	0.568272
265.00	0.566892
270.00	0.524704
275.00	0.513179
280.00	0.495982
285.00	0.482211
290.00	0.502231
295.00	0.495513
300.00	0.501408
305.00	0.520362
310.00	0.512683
315.00	0.520273
320.00	0.549283
325.00	0.530182
330.00	0.501048
335.00	0.524304
340.00	0.526467
345.00	0.554857
350.00	0.55823
355.00	0.536528
360.00	0.527233
365.00	0.530809
370.00	0.52891
375.00	0.540848
380.00	0.588273
385.00	0.616455
390.00	0.679351
395.00	0.803346
400.00	0.949063
405.00	1.07509
410.00	1.16378
415.00	1.23762
420.00	1.31859
425.00	1.38207
430.00	1.47759
435.00	1.53882
440.00	1.56408
445.00	1.57827
450.00	1.63626
455.00	1.65689
460.00	1.67631
465.00	1.65625
470.00	1.66293
475.00	1.65274
480.00	1.61628
485.00	1.5954
490.00	1.59196
495.00	1.55645
500.00	1.53985
505.00	1.52832
510.00	1.53159
515.00	1.53198
520.00	1.49991
525.00	1.46678
530.00	1.44379
535.00	1.39581
540.00	1.36541
545.00	1.36109
550.00	1.2881
555.00	1.21559
560.00	1.13071
565.00	1.06371
570.00	0.93601
575.00	0.831319
580.00	0.764395
585.00	0.705869
590.00	0.649783
595.00	0.583952
600.00	0.523851
605.00	0.518382
610.00	0.498959
615.00	0.478919
620.00	0.391788
625.00	0.376494
630.00	0.326049
635.00	0.290885
640.00	0.254972
645.00	0.247388
650.00	0.238857
655.00	0.229473
660.00	0.249177
665.00	0.240466
670.00	0.221538
675.00	0.203649
680.00	0.169636
685.00	0.127935
690.00	0.126231
695.00	0.152847
700.00	0.115383
705.00	0.0919026
710.00	0.0810063
715.00	0.0788768
720.00	0.0914617
725.00	0.103641
730.00	0.110338
735.00	0.10101
740.00	0.113087
745.00	0.12481
750.00	0.143891
755.00	0.137179
760.00	0.136257
765.00	0.130308
770.00	0.153104
775.00	0.148883
780.00	0.155321
785.00	0.161967
790.00	0.162831
795.00	0.14996
800.00	0.109373
805.00	0.115496
810.00	0.117595
815.00	0.0947463
820.00	0.061387
825.00	0.0671906
830.00	0.0988576
835.00	0.126505
840.00	0.147975
845.00	0.14512
850.00	0.157905
855.00	0.162587
860.00	0.177037
865.00	0.172982
870.00	0.173597
875.00	0.170739
880.00	0.198022
885.00	0.147511
890.00	0.13276
895.00	0.134838
900.00	0.135003
905.00	0.135151
910.00	0.103722
915.00	0.117235
920.00	0.114042
925.00	0.10349
930.00	0.07864
935.00	0.101485
940.00	0.0853652
945.00	0.0631803
950.00	0.0653925
955.00	0.0776198
960.00	0.115921
965.00	0.126508
970.00	0.102768
975.00	0.120641
980.00	0.129049
985.00	0.115291
990.00	0.143854
995.00	0.118379
1000.00	0.103982
1005.00	0.104674
1010.00	0.139416
1015.00	0.155331
1020.00	0.141504
1025.00	0.155503
1030.00	0.16725
1035.00	0.137729
1040.00	0.12225
1045.00	0.145852
1050.00	0.15174
1055.00	0.202248
1060.00	0.202496
1065.00	0.204425
1070.00	0.165216
1075.00	0.160637
1080.00	0.16334
1085.00	0.1453
1090.00	0.152948
1095.00	0.152155
1100.00	0.124997
1105.00	0.121028
1110.00	0.144752
1115.00	0.140513
1120.00	0.161436
1125.00	0.174295
1130.00	0.109096
1135.00	0.0853911
1140.00	0.0896473
1145.00	0.0644751
1150.00	0.0477913
1155.00	0.0438652
1160.00	0.0727466
1165.00	0.0603538
1170.00	0.0594366
1175.00	0.0611702
1180.00	0.0601713
1185.00	0.0959523
1190.00	0.0778269
1195.00	0.0853986
1200.00	0.0939192
1205.00	0.108412
1210.00	0.0933057
1215.00	0.082269
1220.00	0.0851314
1225.00	0.0945318
1230.00	0.09958
1235.00	0.088769
1240.00	0.0645377
1245.00	0.0640551
1250.00	0.0695919
1255.00	0.0396011
1260.00	0.0117563
1265.00	0.0250821
1270.00	0.0490176
1275.00	0.0355856
1280.00	0.0328801
1285.00	0.06286
1290.00	0.0830177
1295.00	0.0977476
1300.00	0.0990622
1305.00	0.0695364
1310.00	0.0804963
1315.00	0.0664755
1320.00	0.0862717
1325.00	0.14418
1330.00	0.149382
1335.00	0.148092
1340.00	0.14096
1345.00	0.159279
1350.00	0.139939
1355.00	0.154095
1360.00	0.131861
1365.00	0.119528
1370.00	0.155345
1375.00	0.156018
1380.00	0.177949
1385.00	0.204511
1390.00	0.265097
1395.00	0.387867
1400.00	0.465092
1405.00	0.566156
1410.00	0.657113
1415.00	0.759448
1420.00	0.860932
1425.00	0.941178
1430.00	1.00487
1435.00	1.06305
1440.00	1.09322
1445.00	1.14171
1450.00	1.18279
1455.00	1.20782
1460.00	1.24826
1465.00	1.28636
1470.00	1.30189
1475.00	1.31245
1480.00	1.31086
1485.00	1.31882
1490.00	1.28674
1495.00	1.27067
1500.00	1.26388
1505.00	1.24412
1510.00	1.22463
1515.00	1.20709
1520.00	1.17339
1525.00	1.13623
1530.00	1.12838
1535.00	1.10852
1540.00	1.08297
1545.00	1.01989
1550.00	0.959696
1555.00	0.89273
1560.00	0.824782
1565.00	0.738892
1570.00	0.638559
1575.00	0.580674
1580.00	0.526019
1585.00	0.452091
1590.00	0.384704
1595.00	0.313818
1600.00	0.267082
1605.00	0.218195
1610.00	0.185286
1615.00	0.142873
1620.00	0.0953178
1625.00	0.0764027
1630.00	0.0721746
1635.00	0.0854297
1640.00	0.0461778
1645.00	0.0134103
1650.00	0.0342479
1655.00	0.0444715
1660.00	0.0340531
1665.00	0.0255297
1670.00	0.0460084
1675.00	0.0379954
1680.00	0.0154294
1685.00	-0.0168225
1690.00	-0.0125811
1695.00	0.0330342
1700.00	0.035702
1705.00	0.0449271
1710.00	0.0694373
1715.00	0.0573754
1720.00	0.0704044
1725.00	0.0488625
1730.00	0.0627428
1735.00	0.0752351
1740.00	0.0625934
1745.00	0.0861899
1750.00	0.0895132
1755.00	0.0933573
1760.00	0.136909
1765.00	0.144544
1770.00	0.135208
1775.00	0.15922
1780.00	0.13818
1785.00	0.145687
1790.00	0.13709
1795.00	0.15409
1800.00	0.147211
1805.00	0.141873
1810.00	0.141334
1815.00	0.0947858
1820.00	0.102368
1825.00	0.107485
1830.00	0.130005
1835.00	0.117857
1840.00	0.107778
1845.00	0.0867636
1850.00	0.0524965
1855.00	0.0728376
1860.00	0.0595826
1865.00	0.0348578
1870.00	0.0433144
1875.00	0.0441011
1880.00	0.0465152
1885.00	0.0751316
1890.00	0.0906501
1895.00	0.0687897
1900.00	0.0499684
1905.00	0.026205
1910.00	0.0304087
1915.00	0.0231027
1920.00	0.0284697
1925.00	0.0324469
1930.00	0.0377325
1935.00	0.0348122
1940.00	0.066305
1945.00	0.0673517
1950.00	0.0648817
1955.00	0.0387739
1960.00	0.0357496
1965.00	0.0279095
1970.00	-0.0183857
1975.00	-0.0276364
1980.00	-0.0794663
1985.00	-0.083462
1990.00	-0.0921763
1995.00	-0.0906359
2000.00	-0.0798663
2005.00	-0.0650554
2010.00	-0.0645211
2015.00	-0.0461266
2020.00	-0.0304246
2025.00	-0.0794167
2030.00	-0.0945066
2035.00	-0.109794
2040.00	-0.11161
2045.00	-0.113244
2050.00	-0.142865
2055.00	-0.159287
2060.00	-0.157007
2065.00	-0.166044
2070.00	-0.158823
2075.00	-0.119056
2080.00	-0.108856
2085.00	-0.0877343
2090.00	-0.102846
2095.00	-0.113034
2100.00	-0.0957591
2105.00	-0.0938604
2110.00	-0.0955637
2115.00	-0.0877133
2120.00	-0.0815011
2125.00	-0.0776161
2130.00	-0.0945922
2135.00	-0.0936632
2140.00	-0.108182
2145.00	-0.105894
2150.00	-0.0995694
2155.00	-0.137382
2160.00	-0.148381
2165.00	-0.172782
2170.00	-0.146974
2175.00	-0.20393
2180.00	-0.209128
2185.00	-0.218071
2190.00	-0.221855
2195.00	-0.207347
2200.00	-0.213909
2205.00	-0.222374
2210.00	-0.230845
2215.00	-0.234204
2220.00	-0.214196
2225.00	-0.216661
2230.00	-0.206084
2235.00	-0.1923
2240.00	-0.222545
2245.00	-0.223323
2250.00	-0.231699
2255.00	-0.247768
2260.00	-0.282703
2265.00	-0.273199
2270.00	-0.292796
2275.00	-0.28143
2280.00	-0.296791
2285.00	-0.284172
2290.00	-0.271963
2295.00	-0.263533
2300.00	-0.255093
2305.00	-0.236408
2310.00	-0.231534
2315.00	-0.227147
2320.00	-0.215521
2325.00	-0.211883
2330.00	-0.213726
2335.00	-0.245241
2340.00	-0.236924
2345.00	-0.247353
2350.00	-0.261857
2355.00	-0.268086
2360.00	-0.271986
2365.00	-0.289998
2370.00	-0.307914
2375.00	-0.30442
2380.00	-0.285067
2385.00	-0.242059
2390.00	-0.157288
2395.00	-0.0357845
2400.00	0.108543
2405.00	0.249527
2410.00	0.320966
2415.00	0.448385
2420.00	0.537471
2425.00	0.608266
2430.00	0.740222
2435.00	0.813773
2440.00	0.865468
2445.00	0.907728
2450.00	0.95088
2455.00	0.997394
2460.00	1.03073
2465.00	1.05475
2470.00	1.05079
2475.00	1.03272
2480.00	1.03693
2485.00	1.06801
2490.00	1.06528
2495.00	1.02017
2500.00	1.01028
2505.00	1.01844
2510.00	1.00702
2515.00	0.980527
2520.00	0.951569
2525.00	0.923801
2530.00	0.910752
2535.00	0.867446
2540.00	0.847237
2545.00	0.8009
2550.00	0.735311
2555.00	0.63363
2560.00	0.583916
2565.00	0.540878
2570.00	0.456082
2575.00	0.358439
2580.00	0.292739
2585.00	0.228491
2590.00	0.159579
2595.00	0.100117
2600.00	0.0457479
2605.00	-0.00830232
2610.00	0.00105816
2615.00	-0.04767
2620.00	-0.0471682
2625.00	-0.0723072
2630.00	-0.0940793
2635.00	-0.118792
2640.00	-0.128239
2645.00	-0.123092
2650.00	-0.111636
2655.00	-0.132887
2660.00	-0.161397
2665.00	-0.175966
2670.00	-0.205286
2675.00	-0.245322
2680.00	-0.23785
2685.00	-0.258422
2690.00	-0.265848
2695.00	-0.274237
2700.00	-0.286053
2705.00	-0.268537
2710.00	-0.26898
2715.00	-0.26426
2720.00	-0.246365
2725.00	-0.269497
2730.00	-0.297141
2735.00	-0.289606
2740.00	-0.285383
2745.00	-0.304614
2750.00	-0.27074
2755.00	-0.291436
2760.00	-0.281912
2765.00	-0.288695
2770.00	-0.297358
2775.00	-0.326481
2780.00	-0.297245
2785.00	-0.33235
2790.00	-0.320441
2795.00	-0.319959
2800.00	-0.3127
2805.00	-0.342848
2810.00	-0.347802
2815.00	-0.363351
2820.00	-0.386727
2825.00	-0.370233
2830.00	-0.372449
2835.00	-0.37359
2840.00	-0.349026
2845.00	-0.312418
2850.00	-0.318709
2855.00	-0.282573
2860.00	-0.261993
2865.00	-0.219586
2870.00	-0.229189
2875.00	-0.184945
2880.00	-0.181805
2885.00	-0.164477
2890.00	-0.136087
2895.00	-0.132715
2900.00	-0.126268
2905.00	-0.117053
2910.00	-0.129232
2915.00	-0.129957
2920.00	-0.128904
2925.00	-0.116867
2930.00	-0.106033
2935.00	-0.0843404
2940.00	-0.0503156
2945.00	-0.0538143
2950.00	-0.051845
2955.00	-0.0261879
2960.00	0.014817
2965.00	0.00395203
2970.00	0.0061159
2975.00	0.0720402
2980.00	0.0759255
2985.00	0.0879525
2990.00	0.128633
2995.00	0.127712
3000.00	0.104704
3005.00	0.0822915
3010.00	0.101359
3015.00	0.111696
3020.00	0.0902899
3025.00	0.101733
3030.00	0.0446438
3035.00	0.0649171
3040.00	0.0763389
3045.00	0.0849125
3050.00	0.10713
3055.00	0.141627
3060.00	0.14879
3065.00	0.150119
3070.00	0.160698
3075.00	0.175337
3080.00	0.152685
3085.00	0.138269
3090.00	0.12103
3095.00	0.0910138
3100.00	0.0725291
3105.00	0.0686883
3110.00	0.0677907
3115.00	0.0516283
3120.00	0.0831455
3125.00	0.0816552
3130.00	0.0632534
3135.00	0.092755
3140.00	0.0493586
3145.00	0.0512469
3150.00	0.0520934
3155.00	0.0545613
3160.00	0.078108
3165.00	0.065179
3170.00	0.0569551
3175.00	0.0862335
3180.00	0.10576
3185.00	0.11651
3190.00	0.105712
3195.00	0.119878
3200.00	0.124951
3205.00	0.139753
3210.00	0.145397
3215.00	0.176067
3220.00	0.158461
3225.00	0.168205
3230.00	0.144561
3235.00	0.126692
3240.00	0.112317
3245.00	0.136912
3250.00	0.136017
3255.00	0.148006
3260.00	0.108467
3265.00	0.119799
3270.00	0.132557
3275.00	0.149157
3280.00	0.149596
3285.00	0.132077
3290.00	0.123135
3295.00	0.119351
3300.00	0.0792664
3305.00	0.0918124
3310.00	0.0868963
3315.00	0.091855
3320.00	0.0937588
3325.00	0.0835299
3330.00	0.07603
3335.00	0.0513665
3340.00	0.0479359
3345.00	0.06788
3350.00	0.0858297
3355.00	0.0977193
3360.00	0.073446
3365.00	0.0575711
3370.00	0.100436
3375.00	0.098923
3380.00	0.0583218
3385.00	0.0849045
3390.00	0.148068
3395.00	0.251832
3400.00	0.363132
3405.00	0.502542
3410.00	0.587919
3415.00	0.692054
3420.00	0.753362
3425.00	0.787213
3430.00	0.879096
3435.00	0.954967
3440.00	1.0224
3445.00	1.0174
3450.00	1.08627
3455.00	1.10133
3460.00	1.13109
3465.00	1.16641
3470.00	1.19564
3475.00	1.18611
3480.00	1.1946
3485.00	1.21589
3490.00	1.21628
3495.00	1.18849
3500.00	1.20015
3505.00	1.15947
3510.00	1.12797
3515.00	1.11924
3520.00	1.08324
3525.00	1.06875
3530.00	1.05826
3535.00	1.04883
3540.00	0.988303
3545.00	0.929565
3550.00	0.837461
3555.00	0.779306
3560.00	0.673225
3565.00	0.601638
3570.00	0.515883
3575.00	0.446381
3580.00	0.382977
3585.00	0.302881
3590.00	0.249561
3595.00	0.213516
3600.00	0.14866
3605.00	0.106497
3610.00	0.0745218
3615.00	0.0338017
3620.00	0.0517471
3625.00	0.0107454
3630.00	-0.0167729
3635.00	-0.0423924
3640.00	-0.0765392
3645.00	-0.0654732
3650.00	-0.0734273
3655.00	-0.122384
3660.00	-0.139149
3665.00	-0.140588
3670.00	-0.144443
3675.00	-0.123174
3680.00	-0.152655
3685.00	-0.145067
3690.00	-0.125442
3695.00	-0.114604
3700.00	-0.0920541
3705.00	-0.11697
3710.00	-0.126598
3715.00	-0.106261
3720.00	-0.115255
3725.00	-0.12079
3730.00	-0.10018
3735.00	-0.101252
3740.00	-0.107334
3745.00	-0.101719
3750.00	-0.0710743
3755.00	-0.0938227
3760.00	-0.0921177
3765.00	-0.0939952
3770.00	-0.0794775
3775.00	-0.0655586
3780.00	-0.0743572
3785.00	-0.0660684
3790.00	-0.0500783
3795.00	-0.0152147
3800.00	-0.0392839
3805.00	-0.0472979
3810.00	-0.0528044
3815.00	-0.0483769
3820.00	-0.00600619
3825.00	-0.021613
3830.00	-0.0237168
3835.00	-0.0426708
3840.00	-0.0213432
3845.00	-0.0465057
3850.00	-0.072564
3855.00	-0.0746908
3860.00	-0.0697808
3865.00	-0.0841283
3870.00	-0.122632
3875.00	-0.129135
3880.00	-0.139253
3885.00	-0.119357
3890.00	-0.107421
3895.00	-0.121417
3900.00	-0.0939206
3905.00	-0.0956179
3910.00	-0.0962924
3915.00	-0.0858101
3920.00	-0.072964
3925.00	-0.081022
3930.00	-0.043917
3935.00	-0.00113919
3940.00	-0.0197918
3945.00	-0.029755
3950.00	-0.0370158
3955.00	0.00251284
3960.00	0.00823272
3965.00	-0.00538591
3970.00	-0.00314127
3975.00	-0.0011211
3980.00	0.034818
3985.00	0.059486
3990.00	0.0646267
3995.00	0.0692534
4000.00	0.0333252
4005.00	0.0615546
4010.00	0.0613703
4015.00	0.0509681
4020.00	0.0612258
4025.00	0.0397487
4030.00	0.0323618
4035.00	0.0188893
4040.00	-0.00176616
4045.00	-0.00244256
4050.00	-0.0056104
4055.00	-0.0135796
4060.00	-0.0156337
4065.00	-0.0149234
4070.00	-0.0356097
4075.00	-0.0235185
4080.00	-0.0169015
4085.00	-0.0416551
4090.00	-0.00763374
4095.00	-0.00772339
4100.00	0.0169336
4105.00	0.00671002
4110.00	0.0213935
4115.00	0.0687295
4120.00	0.0669747
4125.00	0.0568651
4130.00	0.0614149
4135.00	0.0441841
4140.00	0.0670625
4145.00	0.0978893
4150.00	0.0949245
4155.00	0.0658125
4160.00	0.0370526
4165.00	0.0120218
4170.00	0.00143633
4175.00	0.00555782
4180.00	-0.00182215
4185.00	0.0222447
4190.00	0.0601124
4195.00	0.0455709
4200.00	0.0512501
4205.00	0.07854
4210.00	0.0860405
4215.00	0.109851
4220.00	0.127016
4225.00	0.119433
4230.00	0.138198
4235.00	0.155087
4240.00	0.138725
4245.00	0.121441
4250.00	0.154507
4255.00	0.175736
4260.00	0.161575
4265.00	0.136887
4270.00	0.103579
4275.00	0.113694
4280.00	0.110001
4285.00	0.148477
4290.00	0.188223
4295.00	0.162576
4300.00	0.121581
4305.00	0.111982
4310.00	0.0999305
4315.00	0.0839663
4320.00	0.100307
4325.00	0.0604208
4330.00	0.0535257
4335.00	0.0379368
4340.00	0.0162296
4345.00	0.00948853
4350.00	0.0324244
4355.00	0.031741
4360.00	0.0439213
4365.00	0.0455004
4370.00	0.065688
4375.00	0.0531481
4380.00	0.0478332
4385.00	0.0601104
4390.00	0.117223
4395.00	0.243691
4400.00	0.336186
4405.00	0.475731
4410.00	0.56123
4415.00	0.683389
4420.00	0.752387
4425.00	0.833252
4430.00	0.880439
4435.00	0.90926
4440.00	0.93008
4445.00	0.963319
4450.00	0.995794
4455.00	1.03526
4460.00	1.04348
4465.00	1.07647
4470.00	1.10189
4475.00	1.13245
4480.00	1.16251
4485.00	1.19128
4490.00	1.16769
4495.00	1.20702
4500.00	1.21257
4505.00	1.23291
4510.00	1.23672
4515.00	1.23503
4520.00	1.27019
4525.00	1.27624
4530.00	1.25184
4535.00	1.21025
4540.00	1.16344
4545.00	1.1051
4550.00	1.04748
4555.00	0.946141
4560.00	0.83276
4565.00	0.789576
4570.00	0.750711
4575.00	0.696112
4580.00	0.617971
4585.00	0.560439
4590.00	0.531692
4595.00	0.470845
4600.00	0.41779
4605.00	0.377717
4610.00	0.358712
4615.00	0.329665
4620.00	0.303522
4625.00	0.27317
4630.00	0.230499
4635.00	0.209155
4640.00	0.18568
4645.00	0.189291
4650.00	0.169509
4655.00	0.129526
4660.00	0.153254
4665.00	0.123427
4670.00	0.0991418
4675.00	0.0798444
4680.00	0.074419
4685.00	0.0900087
4690.00	0.0571232
4695.00	0.0616472
4700.00	0.0486582
4705.00	0.0369682
4710.00	0.0162109
4715.00	0.0171489
4720.00	0.0265233
4725.00	0.00681051
4730.00	0.0112476
4735.00	0.0314484
4740.00	0.0479232
4745.00	0.0550732
4750.00	0.0495659
4755.00	0.0642288
4760.00	0.061218
4765.00	0.0670386
4770.00	0.0569226
4775.00	0.0341699
4780.00	0.0461073
4785.00	0.0542919
4790.00	0.0949261
4795.00	0.0803153
4800.00	0.0569293
4805.00	0.0324699
4810.00	0.0411652
4815.00	0.048991
4820.00	0.0415329
4825.00	0.0663824
4830.00	0.0691274
4835.00	0.0954826
4840.00	0.120908
4845.00	0.12076
4850.00	0.13854
4855.00	0.161366
4860.00	0.169967
4865.00	0.133351
4870.00	0.1439
4875.00	0.122686
4880.00	0.09421
4885.00	0.106115
4890.00	0.0844138
4895.00	0.096445
4900.00	0.104714
4905.00	0.0908305
4910.00	0.104779
4915.00	0.0943012
4920.00	0.0882832
4925.00	0.0973684
4930.00	0.104692
4935.00	0.11043
4940.00	0.124978
4945.00	0.138071
4950.00	0.157532
4955.00	0.154574
4960.00	0.147647
4965.00	0.140559
4970.00	0.11712
4975.00	0.123322
4980.00	0.124638
4985.00	0.112174
4990.00	0.105222
4995.00	0.127114
5000.00	0.145965
5005.00	0.125397
5010.00	0.121388
5015.00	0.13484
5020.00	0.106001
5025.00	0.087724
5030.00	0.0687153
5035.00	0.0985238
5040.00	0.106585
5045.00	0.118105
5050.00	0.101176
5055.00	0.0944708
5060.00	0.124263
5065.00	0.114396
5070.00	0.156697
5075.00	0.135056
5080.00	0.0951064
5085.00	0.101803
5090.00	0.123185
5095.00	0.127927
5100.00	0.127076
5105.00	0.129723
5110.00	0.128693
5115.00	0.151651
5120.00	0.169754
5125.00	0.183487
5130.00	0.212055
5135.00	0.220705
5140.00	0.246404
5145.00	0.249913
5150.00	0.274397
5155.00	0.286197
5160.00	0.305347
5165.00	0.257751
5170.00	0.266097
5175.00	0.274461
5180.00	0.289667
5185.00	0.246198
5190.00	0.257406
5195.00	0.256403
5200.00	0.258059
5205.00	0.264668
5210.00	0.278294
5215.00	0.283732
5220.00	0.253653
5225.00	0.246201
5230.00	0.308589
5235.00	0.301615
5240.00	0.317517
5245.00	0.327563
5250.00	0.317839
5255.00	0.31847
5260.00	0.301124
5265.00	0.307692
5270.00	0.313603
5275.00	0.321481
5280.00	0.326013
5285.00	0.306207
5290.00	0.290941
5295.00	0.276348
5300.00	0.245301
5305.00	0.253186
5310.00	0.224455
5315.00	0.211393
5320.00	0.173193
5325.00	0.162698
5330.00	0.11572
5335.00	0.151064
5340.00	0.147047
5345.00	0.119547
5350.00	0.111004
5355.00	0.114405
5360.00	0.129408
5365.00	0.117321
5370.00	0.101323
5375.00	0.107399
5380.00	0.112013
5385.00	0.166495
5390.00	0.214675
5395.00	0.345046
5400.00	0.460673
5405.00	0.575828
5410.00	0.687997
5415.00	0.791508
5420.00	0.835193
5425.00	0.90863
5430.00	0.97387
5435.00	1.04368
5440.00	1.10565
5445.00	1.12901
5450.00	1.16197
5455.00	1.23088
5460.00	1.23404
5465.00	1.26504
5470.00	1.25028
5475.00	1.31462
5480.00	1.29661
5485.00	1.28723
5490.00	1.28902
5495.00	1.27698
5500.00	1.23714
5505.00	1.22262
5510.00	1.19675
5515.00	1.20417
5520.00	1.19124
5525.00	1.16765
5530.00	1.14728
5535.00	1.13321
5540.00	1.04462
5545.00	0.971723
5550.00	0.9027
5555.00	0.807312
5560.00	0.74876
5565.00	0.668766
5570.00	0.598477
5575.00	0.558249
5580.00	0.492188
5585.00	0.415672
5590.00	0.363869
5595.00	0.30445
5600.00	0.252679
5605.00	0.18476
5610.00	0.163725
5615.00	0.147353
5620.00	0.111292
5625.00	0.0583644
5630.00	0.0354675
5635.00	0.0302147
5640.00	0.00757364
5645.00	0.0349661
5650.00	0.0442648
5655.00	0.0176597
5660.00	0.0321012
5665.00	0.0297441
5670.00	-0.0116164
5675.00	-0.055665
5680.00	-0.0535106
5685.00	-0.0780154
5690.00	-0.073626
5695.00	-0.103796
5700.00	-0.121567
5705.00	-0.152061
5710.00	-0.144532
5715.00	-0.158229
5720.00	-0.179086
5725.00	-0.18165
5730.00	-0.193341
5735.00	-0.177419
5740.00	-0.176737
5745.00	-0.174418
5750.00	-0.157829
5755.00	-0.158254
5760.00	-0.155224
5765.00	-0.172116
5770.00	-0.154905
5775.00	-0.154769
5780.00	-0.131615
5785.00	-0.122718
5790.00	-0.102769
5795.00	-0.0984634
5800.00	-0.0997064
5805.00	-0.108502
5810.00	-0.0771795
5815.00	-0.0711676
5820.00	-0.071728
5825.00	-0.0611431
5830.00	-0.0371153
5835.00	-0.0120782
5840.00	-0.0108704
5845.00	0.000452967
5850.00	-0.0140937
5855.00	0.0163185
5860.00	0.0240699
5865.00	-0.0320776
5870.00	-0.0109564
5875.00	-0.00986073
5880.00	-0.0182579
5885.00	-0.011314
5890.00	-0.0553929
5895.00	-0.0430294
5900.00	-0.0498158
5905.00	-0.038863
5910.00	-0.0375358
5915.00	-0.0346352
5920.00	-0.0465261
5925.00	-0.0461386
5930.00	-0.050055
5935.00	-0.0569919
5940.00	-0.0854136
5945.00	-0.0845495
5950.00	-0.0803597
5955.00	-0.103886
5960.00	-0.092644
5965.00	-0.104705
5970.00	-0.0515835
5975.00	-0.0558084
5980.00	-0.0783773
5985.00	-0.0662745
5990.00	-0.115947
5995.00	-0.112029
6000.00	-0.120446
6005.00	-0.119491
6010.00	-0.147634
6015.00	-0.148225
6020.00	-0.158993
6025.00	-0.137122
6030.00	-0.131087
6035.00	-0.0889759
6040.00	-0.0741071
6045.00	-0.102523
6050.00	-0.109332
6055.00	-0.0702486
6060.00	-0.0947856
6065.00	-0.0912782
6070.00	-0.106035
6075.00	-0.118463
6080.00	-0.0801732
6085.00	-0.0883633
6090.00	-0.0769679
6095.00	-0.0325911
6100.00	-0.0540697
6105.00	0.000812713
6110.00	0.0467947
6115.00	0.032732
6120.00	0.0414011
6125.00	0.0440852
6130.00	0.0601493
6135.00	0.0353678
6140.00	0.0574218
6145.00	0.0346191
6150.00	0.0550419
6155.00	0.0358893
6160.00	-0.015469
6165.00	-0.0173342
6170.00	-0.0164538
6175.00	-0.0156614
6180.00	-0.0311558
6185.00	-0.00244947
6190.00	-0.0397376
6195.00	-0.0323517
6200.00	-0.0112031
6205.00	-0.019466
6210.00	-0.0141073
6215.00	9.87801e-005
6220.00	-0.0382972
6225.00	-0.0361735
6230.00	-0.0436455
6235.00	-0.0469581
6240.00	-0.0422623
6245.00	-0.0508315
6250.00	-0.0406302
6255.00	-0.0775123
6260.00	-0.0987639
6265.00	-0.0931526
6270.00	-0.070189
6275.00	-0.0580519
6280.00	-0.0684542
6285.00	-0.070139
6290.00	-0.0733614
6295.00	-0.0822327
6300.00	-0.0501248
6305.00	-0.0749681
6310.00	-0.0691774
6315.00	-0.0648187
6320.00	-0.0387173
6325.00	-0.0322865
6330.00	0.0135934
6335.00	0.0386778
6340.00	0.0518705
6345.00	0.0364472
6350.00	0.0310964
6355.00	0.0322519
6360.00	0.0358509
6365.00	0.0945366
6370.00	0.0953192
6375.00	0.0934645
6380.00	0.0943543
6385.00	0.109657
6390.00	0.173757
6395.00	0.273246
6400.00	0.371316
6405.00	0.488581
6410.00	0.639331
6415.00	0.764769
6420.00	0.811981
6425.00	0.875797
6430.00	0.964793
6435.00	1.02271
6440.00	1.06119
6445.00	1.0617
6450.00	1.1304
6455.00	1.14446
6460.00	1.1665
6465.00	1.20595
6470.00	1.21757
6475.00	1.25704
6480.00	1.24564
6485.00	1.23453
6490.00	1.2723
6495.00	1.26534
6500.00	1.23691
6505.00	1.22837
6510.00	1.22155
6515.00	1.21285
6520.00	1.17601
6525.00	1.11556
6530.00	1.08163
6535.00	1.07583
6540.00	1.0544
6545.00	1.00782
6550.00	0.942013
6555.00	0.869137
6560.00	0.816345
6565.00	0.72618
6570.00	0.645032
6575.00	0.553232
6580.00	0.49279
6585.00	0.42901
6590.00	0.389521
6595.00	0.363364
6600.00	0.307408
6605.00	0.275814
6610.00	0.261881
6615.00	0.219486
6620.00	0.151474
6625.00	0.082586
6630.00	0.0436185
6635.00	0.0767897
6640.00	0.0665517
6645.00	0.0351588
6650.00	0.0239657
6655.00	0.0147449
6660.00	-0.00890819
6665.00	-0.00716435
6670.00	-0.0311856
6675.00	0.0495581
6680.00	0.0471614
6685.00	0.0552406
6690.00	0.0437454
6695.00	0.0342527
6700.00	-0.00329353
6705.00	0.00300699
6710.00	0.00270629
6715.00	-0.00950668
6720.00	-0.0119681
6725.00	-0.0210076
6730.00	-0.0274371
6735.00	-0.0084859
6740.00	-0.00337219
6745.00	0.00805434
6750.00	0.0345457
6755.00	0.0114716
6760.00	0.0111774
6765.00	0.0373565
6770.00	0.0361799
6775.00	0.0487694
6780.00	0.0524227
6785.00	0.0633879
6790.00	0.0510779
6795.00	0.0664427
6800.00	0.0615045
6805.00	0.0331754
6810.00	0.0332699
6815.00	0.00861734
6820.00	-0.0178351
6825.00	-0.0177577
6830.00	0.0258163
6835.00	0.0223816
6840.00	0.00222997
6845.00	0.00541907
6850.00	-0.00194703
6855.00	-0.0077235
6860.00	0.0143745
6865.00	0.0385277
6870.00	0.0304098
6875.00	0.031634
6880.00	-0.00223829
6885.00	0.0107809
6890.00	0.0199391
6895.00	0.0213573
6900.00	0.0149564
6905.00	0.0475818
6910.00	0.0530599
6915.00	0.0699325
6920.00	0.052703
6925.00	0.0440206
6930.00	0.0677683
6935.00	0.0720808
6940.00	0.101553
6945.00	0.0990747
6950.00	0.0900202
6955.00	0.0818712
6960.00	0.0839204
6965.00	0.110502
6970.00	0.0568009
6975.00	0.0127347
6980.00	-0.0218067
6985.00	-0.0110958
6990.00	-0.0424011
6995.00	-0.039014
7000.00	-0.047908
7005.00	-0.0985638
7010.00	-0.103209
7015.00	-0.0937409
7020.00	-0.100574
7025.00	-0.0777215
7030.00	-0.0827447
7035.00	-0.0463204
7040.00	-0.0399823
7045.00	-0.0189236
7050.00	-0.0102071
7055.00	-0.0125985
7060.00	0.00145675
7065.00	0.00642922
7070.00	0.0236998
7075.00	0.0580099
7080.00	0.0812117
7085.00	0.091004
7090.00	0.112612
7095.00	0.155092
7100.00	0.182234
7105.00	0.195572
7110.00	0.190516
7115.00	0.191937
7120.00	0.155683
7125.00	0.123907
7130.00	0.123459
7135.00	0.126468
7140.00	0.134293
7145.00	0.160956
7150.00	0.155097
7155.00	0.148117
7160.00	0.154631
7165.00	0.193762
7170.00	0.205094
7175.00	0.173496
7180.00	0.164676
7185.00	0.135413
7190.00	0.0996933
7195.00	0.0811937
7200.00	0.108901
7205.00	0.109954
7210.00	0.0878689
7215.00	0.0534913
7220.00	0.0745859
7225.00	0.0748045
7230.00	0.0929148
7235.00	0.0477963
7240.00	0.0634893
7245.00	0.0707887
7250.00	0.0543266
7255.00	0.0548651
7260.00	0.0579088
7265.00	0.112683
7270.00	0.129564
7275.00	0.16523
7280.00	0.199036
7285.00	0.231166
7290.00	0.252407
7295.00	0.227166
7300.00	0.210421
7305.00	0.203027
7310.00	0.207462
7315.00	0.196099
7320.00	0.198668
7325.00	0.206951
7330.00	0.189668
7335.00	0.207381
7340.00	0.176407
7345.00	0.203976
7350.00	0.201492
7355.00	0.182196
7360.00	0.224541
7365.00	0.216588
7370.00	0.219667
7375.00	0.212202
7380.00	0.192688
7385.00	0.195598
7390.00	0.234897
7395.00	0.303533
7400.00	0.429284
7405.00	0.582551
7410.00	0.666751
7415.00	0.765562
7420.00	0.868994
7425.00	0.923697
7430.00	0.937955
7435.00	0.966995
7440.00	1.00593
7445.00	1.03841
7450.00	1.06849
7455.00	1.09045
7460.00	1.09741
7465.00	1.09004
7470.00	1.13031
7475.00	1.11197
7480.00	1.09545
7485.00	1.07292
7490.00	1.07652
7495.00	1.07123
7500.00	1.05879
7505.00	1.03395
7510.00	1.03036
7515.00	0.9913
7520.00	0.967236
7525.00	0.946432
7530.00	0.926002
7535.00	0.914439
7540.00	0.875029
7545.00	0.855768
7550.00	0.802606
7555.00	0.776086
7560.00	0.689947
7565.00	0.647396
7570.00	0.57498
7575.00	0.514922
7580.00	0.430162
7585.00	0.388852
7590.00	0.327788
7595.00	0.264301
7600.00	0.242989
7605.00	0.175186
7610.00	0.14146
7615.00	0.104282
7620.00	0.0725281
7625.00	0.0516269
7630.00	0.0515824
7635.00	0.0208334
7640.00	-0.0119588
7645.00	-0.0235583
7650.00	0.00438826
7655.00	-0.0267594
7660.00	-0.0172593
7665.00	-0.0308878
7670.00	-0.0158567
7675.00	-0.0432738
7680.00	-0.0406525
7685.00	-0.0579129
7690.00	-0.032502
7695.00	-0.0292518
7700.00	-0.0075601
7705.00	-0.0409251
7710.00	-0.0197721
7715.00	-0.0502098
7720.00	-0.0340995
7725.00	-0.0170411
7730.00	-0.00254167
7735.00	-0.00399355
7740.00	-0.0189486
7745.00	-0.0127886
7750.00	-0.0132158
7755.00	-0.0187184
7760.00	-0.00661031
7765.00	-0.0033902
7770.00	0.0216865
7775.00	0.0220769
7780.00	-0.00316241
7785.00	0.0184794
7790.00	-0.00298806
7795.00	-0.0112195
7800.00	0.0274355
7805.00	0.0136026
7810.00	-0.000552979
7815.00	-0.013293
7820.00	-0.0290242
7825.00	-0.0218567
7830.00	-0.0392906
7835.00	-0.051569
7840.00	-0.0702967
7845.00	-0.0649731
7850.00	-0.063594
7855.00	-0.0435862
7860.00	-0.054582
7865.00	-0.057654
7870.00	-0.0800384
7875.00	-0.100184
7880.00	-0.091872
7885.00	-0.0801257
7890.00	-0.0985569
7895.00	-0.0844361
7900.00	-0.094759
7905.00	-0.108315
7910.00	-0.0966302
7915.00	-0.080143
7920.00	-0.080659
7925.00	-0.0913596
7930.00	-0.13767
7935.00	-0.111108
7940.00	-0.0965849
7945.00	-0.0997218
7950.00	-0.0880436
7955.00	-0.107389
7960.00	-0.0983562
7965.00	-0.103875
7970.00	-0.10543
7975.00	-0.0692961
7980.00	-0.0871042
7985.00	-0.0630393
7990.00	-0.0183493
7995.00	0.00481122
8000.00	-0.00846526
8005.00	-0.0238262
8010.00	-0.00523612
8015.00	0.0174661
8020.00	0.0464284
8025.00	0.0366674
8030.00	0.0637095
8035.00	0.0906065
8040.00	0.0602203
8045.00	0.0414029
8050.00	0.0713835
8055.00	0.107749
8060.00	0.105505
8065.00	0.125663
8070.00	0.100301
8075.00	0.0962425
8080.00	0.121592
8085.00	0.10005
8090.00	0.107958
8095.00	0.146638
8100.00	0.171213
8105.00	0.169446
8110.00	0.158473
8115.00	0.145185
8120.00	0.126401
8125.00	0.102672
8130.00	0.127378
8135.00	0.103551
8140.00	0.0983143
8145.00	0.0910419
8150.00	0.0725545
8155.00	0.0729762
8160.00	0.0409409
8165.00	0.0752329
8170.00	0.0660036
8175.00	0.107173
8180.00	0.0589222
8185.00	0.018909
8190.00	-0.00260142
8195.00	0.0223964
8200.00	0.026981
8205.00	0.0106345
8210.00	0.00189382
8215.00	0.0332663
8220.00	0.0632076
8225.00	0.0526218
8230.00	0.0473596
8235.00	0.0323873
8240.00	0.042797
8245.00	0.0368112
8250.00	0.0484845
8255.00	0.0717859
8260.00	0.0620482
8265.00	0.0575494
8270.00	0.0662959
8275.00	0.0519891
8280.00	0.041672
8285.00	0.0366518
8290.00	0.0372518
8295.00	0.0318205
8300.00	0.0439929
8305.00	0.0506829
8310.00	0.0754705
8315.00	0.0773067
8320.00	0.0755472
8325.00	0.0696985
8330.00	0.0721119
8335.00	0.0930505
8340.00	0.0888636
8345.00	0.0936256
8350.00	0.0885282
8355.00	0.101001
8360.00	0.11308
8365.00	0.118832
8370.00	0.156424
8375.00	0.146753
8380.00	0.141461
8385.00	0.198116
8390.00	0.25337
8395.00	0.347457
8400.00	0.448342
8405.00	0.584349
8410.00	0.704196
8415.00	0.794998
8420.00	0.872455
8425.00	0.964344
8430.00	1.04278
8435.00	1.11422
8440.00	1.18364
8445.00	1.18897
8450.00	1.233
8455.00	1.26836
8460.00	1.3181
8465.00	1.31936
8470.00	1.36059
8475.00	1.37808
8480.00	1.4032
8485.00	1.3823
8490.00	1.36776
8495.00	1.34273
8500.00	1.33556
8505.00	1.31375
8510.00	1.29156
8515.00	1.28524
8520.00	1.24031
8525.00	1.15978
8530.00	1.17176
8535.00	1.13391
8540.00	1.12459
8545.00	1.09317
8550.00	1.01797
8555.00	0.915324
8560.00	0.857059
8565.00	0.779883
8570.00	0.699336
8575.00	0.603812
8580.00	0.531488
8585.00	0.497106
8590.00	0.458485
8595.00	0.433109
8600.00	0.37359
8605.00	0.355851
8610.00	0.325384
8615.00	0.300523
8620.00	0.29862
8625.00	0.255963
8630.00	0.234632
8635.00	0.193255
8640.00	0.179048
8645.00	0.147494
8650.00	0.140422
8655.00	0.10932
8660.00	0.118007
8665.00	0.100235
8670.00	0.0808285
8675.00	0.117956
8680.00	0.103601
8685.00	0.0949471
8690.00	0.0854524
8695.00	0.0555816
8700.00	0.0559946
8705.00	0.0307756
8710.00	0.0430525
8715.00	0.0447184
8720.00	0.0692494
8725.00	0.048676
8730.00	0.0591629
8735.00	0.0430103
8740.00	0.0736832
8745.00	0.0671679
8750.00	0.0357134
8755.00	0.0500556
8760.00	0.041638
8765.00	0.06733
8770.00	0.062303
8775.00	0.0688681
8780.00	0.0850129
8785.00	0.0603042
8790.00	0.0773054
8795.00	0.0823702
8800.00	0.102283
8805.00	0.0749942
8810.00	0.0444631
8815.00	0.0562243
8820.00	0.0395125
8825.00	0.0978321
8830.00	0.0650172
8835.00	0.0559564
8840.00	0.0640091
8845.00	0.0260463
8850.00	0.0319719
8855.00	0.0236566
8860.00	0.024703
8865.00	0.0409993
8870.00	0.0377524
8875.00	0.0595679
8880.00	0.0587292
8885.00	0.0656516
8890.00	0.0445851
8895.00	0.0170949
8900.00	0.00259006
8905.00	-0.00534617
8910.00	-0.0440507
8915.00	-0.0712075
8920.00	-0.0504384
8925.00	-0.0419824
8930.00	-0.0608158
8935.00	-0.047057
8940.00	-0.0832965
8945.00	-0.0647305
8950.00	-0.0633756
8955.00	-0.0374185
8960.00	-0.0285585
8965.00	-0.037645
8970.00	-0.0296154
8975.00	-0.0351841
8980.00	0.00245529
8985.00	0.00647489
8990.00	0.0126516
8995.00	0.0147985
9000.00	0.00820053
9005.00	0.0227349
9010.00	-0.0119535
9015.00	-0.0440261
9020.00	-0.0276811
9025.00	-0.0112646
9030.00	-0.00416701
9035.00	-0.0071624
9040.00	-0.00388709
9045.00	0.0195333
9050.00	0.0585251
9055.00	0.0535256
9060.00	0.0754698
9065.00	0.105456
9070.00	0.110265
9075.00	0.116299
9080.00	0.0867554
9085.00	0.084051
9090.00	0.0654096
9095.00	0.0597217
9100.00	0.0793402
9105.00	0.0952909
9110.00	0.0968511
9115.00	0.0803418
9120.00	0.0961923
9125.00	0.0814549
9130.00	0.122785
9135.00	0.133538
9140.00	0.132127
9145.00	0.144505
9150.00	0.165881
9155.00	0.164647
9160.00	0.155007
9165.00	0.184716
9170.00	0.174775
9175.00	0.196537
9180.00	0.188825
9185.00	0.169943
9190.00	0.171715
9195.00	0.17331
9200.00	0.171334
9205.00	0.147376
9210.00	0.157376
9215.00	0.126284
9220.00	0.107684
9225.00	0.127625
9230.00	0.0901247
9235.00	0.0845243
9240.00	0.0982505
9245.00	0.107192
9250.00	0.0896486
9255.00	0.0687414
9260.00	0.05419
9265.00	0.0513301
9270.00	0.0257245
9275.00	0.0333883
9280.00	0.08379
9285.00	0.0822352
9290.00	0.100455
9295.00	0.0869978
9300.00	0.0586785
9305.00	0.0434273
9310.00	-0.00100752
9315.00	0.0118886
9320.00	0.0388495
9325.00	0.0614083
9330.00	0.0450312
9335.00	0.0166434
9340.00	-0.00975864
9345.00	0.0278973
9350.00	0.0268136
9355.00	0.0292504
9360.00	0.015236
9365.00	-0.0127313
9370.00	0.0286339
9375.00	0.0581855
9380.00	0.0634562
9385.00	0.0681999
9390.00	0.127063
9395.00	0.190276
9400.00	0.302614
9405.00	0.409689
9410.00	0.530795
9415.00	0.670499
9420.00	0.761258
9425.00	0.830147
9430.00	0.883616
9435.00	0.965859
9440.00	1.00661
9445.00	1.0467
9450.00	1.08107
9455.00	1.09836
9460.00	1.12842
9465.00	1.18106
9470.00	1.20968
9475.00	1.22434
9480.00	1.22815
9485.00	1.22988
9490.00	1.22034
9495.00	1.24844
9500.00	1.20719
9505.00	1.19651
9510.00	1.18008
9515.00	1.18576
9520.00	1.15078
9525.00	1.09541
9530.00	1.07971
9535.00	1.0323
9540.00	0.967455
9545.00	0.938952
9550.00	0.844204
9555.00	0.746988
9560.00	0.6612
9565.00	0.596786
9570.00	0.524312
9575.00	0.41814
9580.00	0.341352
9585.00	0.27992
9590.00	0.214395
9595.00	0.156275
9600.00	0.128706
9605.00	0.112423
9610.00	0.078149
9615.00	0.0362131
9620.00	-0.00494128
9625.00	-0.0206546
9630.00	-0.0237073
9635.00	-0.0324259
9640.00	-0.0249182
9645.00	-0.0275445
9650.00	-0.0435566
9655.00	-0.0502902
9660.00	-0.0836473
9665.00	-0.0957551
9670.00	-0.0870327
9675.00	-0.104773
9680.00	-0.136947
9685.00	-0.120693
9690.00	-0.136774
9695.00	-0.167454
9700.00	-0.172034
9705.00	-0.208571
9710.00	-0.232924
9715.00	-0.219015
9720.00	-0.227822
9725.00	-0.240867
9730.00	-0.239812
9735.00	-0.253364
9740.00	-0.261295
9745.00	-0.27867
9750.00	-0.255921
9755.00	-0.263597
9760.00	-0.256857
9765.00	-0.255909
9770.00	-0.212405
9775.00	-0.200547
9780.00	-0.218026
9785.00	-0.184281
9790.00	-0.184619
9795.00	-0.185777
9800.00	-0.191084
9805.00	-0.1788
9810.00	-0.180539
9815.00	-0.173575
9820.00	-0.186073
9825.00	-0.207558
9830.00	-0.179125
9835.00	-0.142446
9840.00	-0.135878
9845.00	-0.0966999
9850.00	-0.0998252
9855.00	-0.103491
9860.00	-0.101672
9865.00	-0.129038
9870.00	-0.131489
9875.00	-0.132841
9880.00	-0.158796
9885.00	-0.117326
9890.00	-0.0885328
9895.00	-0.10527
9900.00	-0.146778
9905.00	-0.129541
9910.00	-0.128529
9915.00	-0.0900855
9920.00	-0.0563392
9925.00	-0.0617946
9930.00	-0.0684105
9935.00	-0.0530392
9940.00	-0.0502944
9945.00	-0.0904752
9950.00	-0.0814277
9955.00	-0.0391639
[truncated: 56 more rows]
