# Supplementary material for: Abnormal developmental trajectory and vulnerability to cardiac arrhythmias in tetralogy of Fallot with DiGeorge syndrome
Source: Commun Biol. 2023 Sep 22;6:969. doi: 10.1038/s42003-023-05344-6 (PMC10516936; doi:10.1038/s42003-023-05344-6)
Supplement: Supplementary file 6 — Supplementary Data 3 [file 42003_2023_5344_MOESM6_ESM.zip › Supplementary Data3_CAS Measurement/Batch50/Control1_A1_4940/1B-wave.csv]

1B : V(t) = D'(t) / BackgroundImage *100
D'(t) = WaveFiltered Value( Pixel-Filter=(5 x 5) Tcnst-Filter=10)
average	1.00
frm num	2048
position	[53][70]	Ana1
background	533.68	-
total pixel	25	-
time	value1	value2
0.00	0	-32768
5.00	0.0412232	-36
10.00	0.0828212	-36
15.00	0.133001	-28
20.00	0.168419	-20
25.00	0.183057	-36
30.00	0.178242	-40
35.00	0.143179	-44
40.00	0.0808926	-44
45.00	0.0705548	-44
50.00	0.0170295	-52
55.00	-0.0678694	-52
60.00	-0.127789	-52
65.00	-0.210198	-40
70.00	-0.269376	-44
75.00	-0.339126	-60
80.00	-0.41764	-56
85.00	-0.52428	-48
90.00	-0.600768	-44
95.00	-0.703336	-44
100.00	-0.794897	-48
105.00	-0.911779	-72
110.00	-1.01547	-64
115.00	-1.12154	-60
120.00	-1.22075	-64
125.00	-1.31229	-56
130.00	-1.44863	-44
135.00	-1.56385	-64
140.00	-1.68928	-60
145.00	-1.81941	-36
150.00	-1.92154	-52
155.00	-2.03968	-52
160.00	-2.15425	-44
165.00	-2.27161	-56
170.00	-2.38248	-44
175.00	-2.5085	-44
180.00	-2.62191	-52
185.00	-2.71799	-36
190.00	-2.81345	-36
195.00	-2.9271	-24
200.00	-2.98441	-36
205.00	-3.0967	-36
210.00	-3.15729	-40
215.00	-3.29802	-24
220.00	-3.39394	-36
225.00	-3.51624	-12
230.00	-3.5836	-24
235.00	-3.64796	-12
240.00	-3.75161	-24
245.00	-3.8329	-20
250.00	-3.95029	-32768
255.00	-4.01021	-32768
260.00	-4.1286	-92
265.00	-4.2404	-36
270.00	-4.34177	-36
275.00	-4.43525	-40
280.00	-4.49015	-36
285.00	-4.5628	-36
290.00	-4.63717	-8
295.00	-4.72285	-24
300.00	-4.77672	-12
305.00	-4.8432	-12
310.00	-4.88354	-8
315.00	-4.94682	-12
320.00	-5.02927	-12
325.00	-5.11096	-20
330.00	-5.18523	-12
335.00	-5.26257	-4
340.00	-5.34042	-8
345.00	-5.3985	-20
350.00	-5.47774	12
355.00	-5.53483	-24
360.00	-5.59145	-8
365.00	-5.61617	-8
370.00	-5.66391	-12
375.00	-5.72861	-12
380.00	-5.79433	-16
385.00	-5.84674	-12
390.00	-5.89315	-20
395.00	-5.98365	-12
400.00	-6.01262	-8
405.00	-6.0432	-20
410.00	-6.05348	-24
415.00	-6.03725	20
420.00	-6.02414	20
425.00	-5.93215	-8
430.00	-5.75416	-4
435.00	-5.42234	-12
440.00	-4.95505	-12
445.00	-4.3816	4
450.00	-3.63989	-12
455.00	-2.86442	4
460.00	-2.03533	12
465.00	-1.21419	-12
470.00	-0.420462	-16
475.00	0.395831	20
480.00	1.23468	-4
485.00	2.0466	-24
490.00	2.84704	0
495.00	3.62364	-4
500.00	4.35257	-16
505.00	5.03634	0
510.00	5.77015	-16
515.00	6.44407	0
520.00	7.10457	-20
525.00	7.73799	-16
530.00	8.35978	-12
535.00	8.95462	-8
540.00	9.56193	-8
545.00	10.1265	4
550.00	10.6803	-8
555.00	11.2058	-8
560.00	11.6914	-12
565.00	12.1472	4
570.00	12.6616	12
575.00	13.1156	-12
580.00	13.5774	-4
585.00	13.9398	8
590.00	14.3191	0
595.00	14.6366	-4
600.00	14.9575	20
605.00	15.2254	-4
610.00	15.4702	-12
615.00	15.6388	0
620.00	15.8078	0
625.00	15.9329	8
630.00	16.0313	-8
635.00	16.1468	0
640.00	16.1878	-20
645.00	16.2097	-12
650.00	16.1927	-24
655.00	16.1849	-16
660.00	16.1246	-12
665.00	16.0696	-8
670.00	16.0052	-8
675.00	15.9247	20
680.00	15.8477	-4
685.00	15.7028	-12
690.00	15.5775	-12
695.00	15.4169	8
700.00	15.279	-24
705.00	15.0845	-12
710.00	14.9132	8
715.00	14.6975	-20
720.00	14.487	-12
725.00	14.3349	0
730.00	14.1396	-12
735.00	13.9384	8
740.00	13.7528	-8
745.00	13.5377	-16
750.00	13.333	-12
755.00	13.1134	4
760.00	12.8986	-4
765.00	12.6641	-12
770.00	12.4395	-4
775.00	12.1976	-8
780.00	11.9665	-12
785.00	11.7262	-8
790.00	11.4905	-8
795.00	11.2723	-8
800.00	11.0123	-4
805.00	10.7745	0
810.00	10.5275	-12
815.00	10.2453	0
820.00	10.0167	20
825.00	9.81252	-24
830.00	9.56804	-20
835.00	9.34876	20
840.00	9.11093	8
845.00	8.88564	-8
850.00	8.68363	0
855.00	8.44561	-4
860.00	8.22539	0
865.00	8.00021	-8
870.00	7.77432	-4
875.00	7.57326	-12
880.00	7.35184	4
885.00	7.16305	-4
890.00	6.98789	-4
895.00	6.7583	-12
900.00	6.50669	-12
905.00	6.26526	-24
910.00	6.05321	-4
915.00	5.84738	-4
920.00	5.62241	-24
925.00	5.42218	-20
930.00	5.18577	8
935.00	4.97824	-12
940.00	4.76298	-12
945.00	4.54976	0
950.00	4.35786	12
955.00	4.1889	-16
960.00	3.98138	4
965.00	3.78261	4
970.00	3.58273	12
975.00	3.40284	4
980.00	3.23869	-16
985.00	3.08122	4
990.00	2.92225	-12
995.00	2.75294	4
1000.00	2.57583	-8
1005.00	2.3917	0
1010.00	2.208	-12
1015.00	2.05166	12
1020.00	1.88996	-16
1025.00	1.7272	-8
1030.00	1.58221	-12
1035.00	1.42024	0
1040.00	1.27297	-12
1045.00	1.15467	20
1050.00	0.99498	-12
1055.00	0.863253	-4
1060.00	0.722963	-12
1065.00	0.579463	0
1070.00	0.459307	-12
1075.00	0.318188	0
1080.00	0.180688	-4
1085.00	0.0404484	8
1090.00	-0.105254	-12
1095.00	-0.248379	0
1100.00	-0.383187	-12
1105.00	-0.506014	0
1110.00	-0.688511	-8
1115.00	-0.801792	20
1120.00	-0.949464	-8
1125.00	-1.08462	28
1130.00	-1.19576	-20
1135.00	-1.32802	20
1140.00	-1.46505	-12
1145.00	-1.59061	0
1150.00	-1.69763	-4
1155.00	-1.83667	24
1160.00	-1.97229	-12
1165.00	-2.05238	4
1170.00	-2.17693	-8
1175.00	-2.29427	20
1180.00	-2.39763	8
1185.00	-2.52962	0
1190.00	-2.62219	-12
1195.00	-2.73697	16
1200.00	-2.85302	0
1205.00	-3.00169	4
1210.00	-3.11975	0
1215.00	-3.21176	0
1220.00	-3.31706	-24
1225.00	-3.44405	-8
1230.00	-3.54786	-8
1235.00	-3.64728	24
1240.00	-3.73076	40
1245.00	-3.80589	0
1250.00	-3.91623	-32768
1255.00	-3.97881	-32768
1260.00	-4.08011	-52
1265.00	-4.15178	-56
1270.00	-4.23054	-20
1275.00	-4.31115	-24
1280.00	-4.43093	-8
1285.00	-4.52449	-16
1290.00	-4.62368	-12
1295.00	-4.71295	-20
1300.00	-4.77531	-8
1305.00	-4.84942	-36
1310.00	-4.92062	0
1315.00	-4.9832	-20
1320.00	-5.03802	-8
1325.00	-5.11284	-12
1330.00	-5.17343	0
1335.00	-5.20998	-20
1340.00	-5.26985	0
1345.00	-5.29226	-20
1350.00	-5.37839	20
1355.00	-5.47314	-20
1360.00	-5.53443	8
1365.00	-5.59109	-20
1370.00	-5.67431	0
1375.00	-5.76345	-20
1380.00	-5.83019	4
1385.00	-5.90374	-36
1390.00	-5.93996	0
1395.00	-5.97481	-20
1400.00	-6.03165	0
1405.00	-6.05808	-20
1410.00	-6.08261	8
1415.00	-6.12643	-12
1420.00	-6.12763	-12
1425.00	-6.06801	-16
1430.00	-5.96488	8
1435.00	-5.68919	-12
1440.00	-5.2282	0
1445.00	-4.5967	12
1450.00	-3.87095	-8
1455.00	-3.07837	-12
1460.00	-2.26536	0
1465.00	-1.46245	0
1470.00	-0.649137	0
1475.00	0.170536	-4
1480.00	0.943469	-12
1485.00	1.73355	-20
1490.00	2.48584	0
1495.00	3.2446	-12
1500.00	4.00544	-8
1505.00	4.72017	-20
1510.00	5.42863	-8
1515.00	6.0775	4
1520.00	6.74017	-8
1525.00	7.38979	0
1530.00	8.03816	20
1535.00	8.66966	8
1540.00	9.2605	16
1545.00	9.85746	-8
1550.00	10.4315	8
1555.00	10.9323	-20
1560.00	11.4865	-8
1565.00	11.986	0
1570.00	12.4603	24
1575.00	12.906	8
1580.00	13.3512	8
1585.00	13.7775	-4
1590.00	14.1228	8
1595.00	14.4734	0
1600.00	14.7762	8
1605.00	15.0599	-8
1610.00	15.3033	8
1615.00	15.4736	-16
1620.00	15.6284	20
1625.00	15.7617	-8
1630.00	15.8854	24
1635.00	15.9211	-12
1640.00	15.9614	8
1645.00	15.9827	12
1650.00	16.0019	8
1655.00	15.9959	24
1660.00	15.983	-4
1665.00	15.8973	8
1670.00	15.8021	0
1675.00	15.6991	0
1680.00	15.6028	0
1685.00	15.4741	8
1690.00	15.3477	8
1695.00	15.2198	-12
1700.00	15.0859	-4
1705.00	14.9377	-8
1710.00	14.7616	-12
1715.00	14.6016	-8
1720.00	14.3976	-8
1725.00	14.2327	-8
1730.00	14.0492	8
1735.00	13.8195	4
1740.00	13.6338	4
1745.00	13.4389	-20
1750.00	13.2058	20
1755.00	13.008	4
1760.00	12.788	-8
1765.00	12.5765	-12
1770.00	12.3606	4
1775.00	12.1462	-12
1780.00	11.9149	4
1785.00	11.6963	-20
1790.00	11.4598	-8
1795.00	11.2395	-8
1800.00	11.0149	0
1805.00	10.8144	-16
1810.00	10.5881	-4
1815.00	10.374	-20
1820.00	10.1506	-4
1825.00	9.94574	-24
1830.00	9.72691	-20
1835.00	9.52772	-12
1840.00	9.31547	-12
1845.00	9.09296	-28
1850.00	8.84698	-12
1855.00	8.6256	-24
1860.00	8.39263	-12
1865.00	8.13424	-12
1870.00	7.86721	-8
1875.00	7.62764	-20
1880.00	7.42326	-12
1885.00	7.22133	-20
1890.00	7.00362	-12
1895.00	6.7762	-12
1900.00	6.54754	8
1905.00	6.33425	-16
1910.00	6.13404	0
1915.00	5.93437	-20
1920.00	5.71194	-8
1925.00	5.51625	-20
1930.00	5.3199	-8
1935.00	5.13793	-8
1940.00	4.96067	4
1945.00	4.73218	-8
1950.00	4.52728	8
1955.00	4.34138	-16
1960.00	4.16807	12
1965.00	3.96038	-20
1970.00	3.74872	-8
1975.00	3.57247	24
1980.00	3.34864	4
1985.00	3.14494	20
1990.00	2.96985	4
1995.00	2.83326	12
2000.00	2.63388	24
2005.00	2.4402	0
2010.00	2.27263	8
2015.00	2.10383	20
2020.00	1.93617	20
2025.00	1.76279	24
2030.00	1.6045	20
2035.00	1.46428	24
2040.00	1.3291	44
2045.00	1.14897	44
2050.00	1.00259	28
2055.00	0.854365	24
2060.00	0.716463	20
2065.00	0.553376	-40
2070.00	0.453067	40
2075.00	0.329811	40
2080.00	0.203141	44
2085.00	0.0786446	20
2090.00	-0.0836196	20
2095.00	-0.235653	28
2100.00	-0.359742	12
2105.00	-0.49016	20
2110.00	-0.606786	24
2115.00	-0.715497	16
2120.00	-0.843318	24
2125.00	-0.959106	20
2130.00	-1.07006	40
2135.00	-1.18941	16
2140.00	-1.34029	12
2145.00	-1.47684	12
2150.00	-1.62296	20
2155.00	-1.77621	8
2160.00	-1.90439	8
2165.00	-2.04898	8
2170.00	-2.16113	0
2175.00	-2.31228	0
2180.00	-2.44906	8
2185.00	-2.55793	-12
2190.00	-2.69563	-4
2195.00	-2.84279	8
2200.00	-2.9595	-12
2205.00	-3.06229	-12
2210.00	-3.16455	-16
2215.00	-3.28056	-36
2220.00	-3.37598	-24
2225.00	-3.44687	0
2230.00	-3.53165	-40
2235.00	-3.65368	-36
2240.00	-3.74626	-12
2245.00	-3.83933	-20
2250.00	-3.94633	-32768
2255.00	-4.04038	-32768
2260.00	-4.11153	-128
2265.00	-4.18606	-100
2270.00	-4.27638	-68
2275.00	-4.38389	-80
2280.00	-4.4814	-64
2285.00	-4.58041	-68
2290.00	-4.6845	-44
2295.00	-4.73322	-60
2300.00	-4.78755	-76
2305.00	-4.8432	-52
2310.00	-4.92326	-64
2315.00	-4.98857	-60
2320.00	-5.10057	-56
2325.00	-5.17663	-52
2330.00	-5.23759	-56
2335.00	-5.29171	-44
2340.00	-5.37264	-56
2345.00	-5.44473	-52
2350.00	-5.5201	-36
2355.00	-5.55046	-44
2360.00	-5.61602	-56
2365.00	-5.66527	-36
2370.00	-5.71934	-52
2375.00	-5.75001	-8
2380.00	-5.8121	-20
2385.00	-5.85373	-44
2390.00	-5.93168	-44
2395.00	-5.95986	-44
2400.00	-6.01145	-20
2405.00	-6.05563	-20
2410.00	-6.0939	-12
2415.00	-6.11485	-12
2420.00	-6.13596	-36
2425.00	-6.08899	-36
2430.00	-5.97477	-8
2435.00	-5.72507	-36
2440.00	-5.30846	-12
2445.00	-4.71915	-8
2450.00	-3.9999	-24
2455.00	-3.24014	0
2460.00	-2.40796	-4
2465.00	-1.58254	4
2470.00	-0.739982	-8
2475.00	0.0715372	0
2480.00	0.850623	4
2485.00	1.64999	8
2490.00	2.42413	16
2495.00	3.17332	-12
2500.00	3.9218	-20
2505.00	4.63665	-24
2510.00	5.34072	4
2515.00	6.00362	-8
2520.00	6.66619	-28
2525.00	7.37118	-16
2530.00	8.02366	-16
2535.00	8.63038	-44
2540.00	9.26636	-12
2545.00	9.82826	-16
2550.00	10.4119	-4
2555.00	10.9844	8
2560.00	11.4899	-12
2565.00	11.9666	-8
2570.00	12.4466	8
2575.00	12.8884	0
2580.00	13.3099	-20
2585.00	13.6826	8
2590.00	14.0592	-12
2595.00	14.4071	-8
2600.00	14.7353	0
2605.00	15.0343	4
2610.00	15.2548	-4
2615.00	15.4262	4
2620.00	15.5587	-12
2625.00	15.6713	-4
2630.00	15.7628	0
2635.00	15.8647	0
2640.00	15.8889	-20
2645.00	15.9227	-4
2650.00	15.9352	-12
2655.00	15.9239	8
2660.00	15.904	-4
2665.00	15.8673	-12
2670.00	15.8193	-8
2675.00	15.7372	-12
2680.00	15.6692	8
2685.00	15.5571	-12
2690.00	15.4217	0
2695.00	15.2684	-8
2700.00	15.1386	-8
2705.00	14.9597	0
2710.00	14.7858	0
2715.00	14.6009	0
2720.00	14.4277	-8
2725.00	14.2352	-8
2730.00	14.0213	0
2735.00	13.8552	-12
2740.00	13.6531	20
2745.00	13.4106	-12
2750.00	13.1826	0
2755.00	12.9541	0
2760.00	12.7177	20
2765.00	12.5148	-4
2770.00	12.2946	20
2775.00	12.0643	-12
2780.00	11.8479	-4
2785.00	11.6203	-8
2790.00	11.3794	-12
2795.00	11.1311	-12
2800.00	10.8672	-8
2805.00	10.6484	-12
2810.00	10.3983	-8
2815.00	10.1724	-8
2820.00	9.95044	-24
2825.00	9.71315	-8
2830.00	9.48535	-12
2835.00	9.24286	12
2840.00	9.0411	-8
2845.00	8.8168	-8
2850.00	8.58345	-24
2855.00	8.36519	-8
2860.00	8.13802	0
2865.00	7.95231	0
2870.00	7.70722	-16
2875.00	7.49114	4
2880.00	7.26294	20
2885.00	7.01933	8
2890.00	6.79409	-8
2895.00	6.59736	-12
2900.00	6.40832	16
2905.00	6.16023	-8
2910.00	5.96019	0
2915.00	5.78765	-12
2920.00	5.58439	-8
2925.00	5.40295	-12
2930.00	5.21268	0
2935.00	4.99197	0
2940.00	4.79333	0
2945.00	4.58382	-8
2950.00	4.35853	-12
2955.00	4.19251	-16
2960.00	3.98612	0
2965.00	3.81161	0
2970.00	3.63881	20
2975.00	3.45781	-8
2980.00	3.27767	4
2985.00	3.06983	-8
2990.00	2.90375	8
2995.00	2.74454	0
3000.00	2.54279	12
3005.00	2.37321	-12
3010.00	2.17036	0
3015.00	2.0013	-8
3020.00	1.85363	20
3025.00	1.702	-8
3030.00	1.52955	-8
3035.00	1.40058	4
3040.00	1.20805	8
3045.00	1.06476	-8
3050.00	0.921561	-4
3055.00	0.802423	-16
3060.00	0.631489	24
3065.00	0.480647	4
3070.00	0.332148	-8
3075.00	0.174514	-12
3080.00	0.0064104	4
3085.00	-0.126145	-4
3090.00	-0.270179	0
3095.00	-0.432038	-20
3100.00	-0.576962	0
3105.00	-0.729129	-4
3110.00	-0.883319	8
3115.00	-1.04008	-12
3120.00	-1.16692	-8
3125.00	-1.30956	0
3130.00	-1.46866	24
3135.00	-1.61336	-12
3140.00	-1.74208	0
3145.00	-1.84445	-12
3150.00	-1.92158	0
3155.00	-2.08844	-12
3160.00	-2.22287	16
3165.00	-2.34461	-4
3170.00	-2.44518	-8
3175.00	-2.56643	-12
3180.00	-2.6733	0
3185.00	-2.74025	-8
3190.00	-2.87621	20
3195.00	-2.94611	-4
3200.00	-3.08172	20
3205.00	-3.18877	-8
3210.00	-3.28138	20
3215.00	-3.37372	-8
3220.00	-3.44933	8
3225.00	-3.53312	-12
3230.00	-3.62876	20
3235.00	-3.73883	-8
3240.00	-3.85813	0
3245.00	-3.93776	-8
3250.00	-4.05215	-32768
3255.00	-4.15436	-32768
3260.00	-4.24185	-60
3265.00	-4.31384	-40
3270.00	-4.36514	-12
3275.00	-4.41431	-20
3280.00	-4.49904	-8
3285.00	-4.58279	-20
3290.00	-4.63568	0
3295.00	-4.71101	0
3300.00	-4.81254	4
3305.00	-4.90316	8
3310.00	-4.99522	-4
3315.00	-5.06383	20
3320.00	-5.12782	-24
3325.00	-5.19891	0
3330.00	-5.30411	0
3335.00	-5.41154	0
3340.00	-5.43327	-8
3345.00	-5.52178	-16
3350.00	-5.60219	-8
3355.00	-5.67006	-8
3360.00	-5.74689	-4
3365.00	-5.81453	-8
3370.00	-5.8964	-12
3375.00	-5.9311	-24
3380.00	-5.98707	-12
3385.00	-6.05018	4
3390.00	-6.06651	8
3395.00	-6.10519	-12
3400.00	-6.15124	-12
3405.00	-6.18445	-12
3410.00	-6.21883	0
3415.00	-6.25577	-12
3420.00	-6.28002	-20
3425.00	-6.24338	-12
3430.00	-6.1422	-12
3435.00	-5.92598	-20
3440.00	-5.55523	-4
3445.00	-4.99746	-12
3450.00	-4.25712	-16
3455.00	-3.49038	4
3460.00	-2.6639	-12
3465.00	-1.83838	-8
3470.00	-1.05718	-24
3475.00	-0.227429	-8
3480.00	0.595044	-20
3485.00	1.3735	0
3490.00	2.1603	-16
3495.00	2.91638	-12
3500.00	3.68006	-12
3505.00	4.40709	-12
3510.00	5.12963	-12
3515.00	5.7919	-12
3520.00	6.4554	-20
3525.00	7.11102	-8
3530.00	7.7363	-12
3535.00	8.37925	-4
3540.00	8.98264	-8
3545.00	9.53468	-12
3550.00	10.0982	-28
3555.00	10.6729	-12
3560.00	11.2245	-16
3565.00	11.724	-12
3570.00	12.2425	0
3575.00	12.662	-20
3580.00	13.0754	-12
3585.00	13.5052	-24
3590.00	13.8838	0
3595.00	14.2583	-12
3600.00	14.5901	-20
3605.00	14.8999	0
3610.00	15.1436	-8
3615.00	15.3448	-12
3620.00	15.5215	4
3625.00	15.6782	-12
3630.00	15.7886	4
3635.00	15.8879	0
3640.00	15.9585	20
3645.00	15.9666	0
3650.00	15.9604	16
3655.00	15.9324	0
3660.00	15.8599	-4
3665.00	15.8051	-12
3670.00	15.7304	0
3675.00	15.6069	20
3680.00	15.4973	0
3685.00	15.3911	8
3690.00	15.2746	0
3695.00	15.1345	-12
3700.00	14.9567	24
3705.00	14.7959	20
3710.00	14.6752	8
3715.00	14.5178	-8
3720.00	14.3319	8
3725.00	14.1459	0
3730.00	13.9403	4
3735.00	13.7365	12
3740.00	13.5163	-8
3745.00	13.3257	4
3750.00	13.0927	-24
3755.00	12.8852	-16
3760.00	12.6415	-12
3765.00	12.4192	-12
3770.00	12.1831	-4
3775.00	11.9339	4
3780.00	11.6969	0
3785.00	11.4544	20
3790.00	11.2271	-12
3795.00	11.0158	0
3800.00	10.7979	-12
3805.00	10.5695	-12
3810.00	10.337	8
3815.00	10.0978	8
3820.00	9.86903	-12
3825.00	9.62414	-12
3830.00	9.40075	-12
3835.00	9.16522	0
3840.00	8.927	-8
3845.00	8.69163	-4
3850.00	8.45205	-12
3855.00	8.19896	-8
3860.00	7.95844	-4
3865.00	7.77045	-8
3870.00	7.5473	-16
3875.00	7.34121	-16
3880.00	7.10252	-20
3885.00	6.88844	-24
3890.00	6.71976	-20
3895.00	6.51323	-12
3900.00	6.30112	-20
3905.00	6.09748	-20
3910.00	5.9247	-60
3915.00	5.72647	-20
3920.00	5.53158	-12
3925.00	5.34044	-20
3930.00	5.08746	-12
3935.00	4.87327	8
3940.00	4.65202	-24
3945.00	4.46414	-20
3950.00	4.27931	8
3955.00	4.05974	-16
3960.00	3.88087	-12
3965.00	3.73038	-8
3970.00	3.55446	-24
3975.00	3.39689	-20
3980.00	3.20035	20
3985.00	3.02198	4
3990.00	2.86893	-8
3995.00	2.7222	0
4000.00	2.51219	-4
4005.00	2.34491	-12
4010.00	2.15389	-12
4015.00	2.00596	-4
4020.00	1.82335	12
4025.00	1.68749	-8
4030.00	1.54272	4
4035.00	1.35697	20
4040.00	1.23851	8
4045.00	1.11691	20
4050.00	0.963996	12
4055.00	0.808385	12
4060.00	0.674331	20
4065.00	0.540941	20
4070.00	0.407398	20
4075.00	0.278965	40
4080.00	0.14089	20
4085.00	0.0323628	24
4090.00	-0.120027	24
4095.00	-0.242187	24
4100.00	-0.35288	44
4105.00	-0.495976	40
4110.00	-0.607524	12
4115.00	-0.752138	-12
4120.00	-0.856808	20
4125.00	-0.984738	20
4130.00	-1.13135	24
4135.00	-1.2753	20
4140.00	-1.42059	8
4145.00	-1.5581	36
4150.00	-1.67287	24
4155.00	-1.82487	8
4160.00	-1.93844	28
4165.00	-2.04665	20
4170.00	-2.16803	20
4175.00	-2.29675	8
4180.00	-2.40885	0
4185.00	-2.49475	20
4190.00	-2.59755	-8
4195.00	-2.71105	20
4200.00	-2.80121	12
4205.00	-2.89285	-20
4210.00	-3.00231	0
4215.00	-3.09632	4
4220.00	-3.19892	-12
4225.00	-3.29725	0
4230.00	-3.39475	-20
4235.00	-3.52147	-20
4240.00	-3.65951	-12
4245.00	-3.72603	-24
4250.00	-3.83011	-32768
4255.00	-3.95977	-32768
4260.00	-4.04498	-108
4265.00	-4.11118	-76
4270.00	-4.2487	-76
4275.00	-4.3275	-60
4280.00	-4.39318	-56
4285.00	-4.47103	-64
4290.00	-4.57407	-52
4295.00	-4.66605	-56
4300.00	-4.76383	-68
4305.00	-4.86682	-56
4310.00	-4.92204	-68
4315.00	-4.97173	-64
4320.00	-5.04269	-52
4325.00	-5.09231	-72
4330.00	-5.15196	-52
4335.00	-5.24537	-72
4340.00	-5.31744	-64
4345.00	-5.42653	-56
4350.00	-5.51497	-72
4355.00	-5.59081	-56
4360.00	-5.66357	-36
4365.00	-5.73505	-60
4370.00	-5.78214	-56
4375.00	-5.83876	-60
4380.00	-5.88673	-44
4385.00	-5.94413	-44
4390.00	-5.98231	-44
4395.00	-6.03016	-52
4400.00	-6.07322	-44
4405.00	-6.0895	-44
4410.00	-6.14686	-36
4415.00	-6.182	-28
4420.00	-6.20464	-36
4425.00	-6.18154	-36
4430.00	-6.08429	-36
4435.00	-5.87386	-36
4440.00	-5.52032	-36
4445.00	-5.00651	-36
4450.00	-4.32972	-24
4455.00	-3.55872	-24
4460.00	-2.76738	-20
4465.00	-1.945	-24
4470.00	-1.1314	-8
4475.00	-0.306973	-12
4480.00	0.517459	-24
4485.00	1.33215	-20
4490.00	2.13058	-8
4495.00	2.87615	-24
4500.00	3.62661	-20
4505.00	4.4137	-8
4510.00	5.09585	-12
4515.00	5.79298	0
4520.00	6.48711	20
4525.00	7.15379	8
4530.00	7.80627	-8
4535.00	8.41524	-8
4540.00	9.00154	-8
4545.00	9.60416	0
4550.00	10.1967	0
4555.00	10.7645	0
4560.00	11.2898	-12
4565.00	11.821	8
4570.00	12.3073	-8
4575.00	12.7577	-8
4580.00	13.2186	-8
4585.00	13.6258	-8
4590.00	14.0074	-8
4595.00	14.3702	-16
4600.00	14.7088	16
4605.00	14.9873	-12
4610.00	15.2364	0
4615.00	15.4142	-12
4620.00	15.5742	-8
4625.00	15.7084	-16
4630.00	15.8307	4
4635.00	15.913	-12
4640.00	15.9962	-8
4645.00	16.035	0
4650.00	16.0512	8
4655.00	16.0425	-4
4660.00	15.9898	12
4665.00	15.9175	-12
4670.00	15.8353	16
4675.00	15.7133	-8
4680.00	15.5841	-4
4685.00	15.4565	0
4690.00	15.3132	4
4695.00	15.1505	0
4700.00	14.9988	0
4705.00	14.872	-12
4710.00	14.7204	4
4715.00	14.5735	-12
4720.00	14.4271	20
4725.00	14.2608	-64
4730.00	14.0639	-8
4735.00	13.8807	-12
4740.00	13.6559	0
4745.00	13.4266	-8
4750.00	13.2307	0
4755.00	13.0056	-12
4760.00	12.7866	4
4765.00	12.5828	-12
4770.00	12.3431	-12
4775.00	12.1386	-12
4780.00	11.9148	0
4785.00	11.6947	-12
4790.00	11.4546	-8
4795.00	11.2101	0
4800.00	10.9548	16
4805.00	10.6688	-12
4810.00	10.4346	0
4815.00	10.2006	-20
4820.00	9.9548	4
4825.00	9.72982	-12
4830.00	9.47487	8
4835.00	9.23193	-8
4840.00	8.98854	4
4845.00	8.79573	-20
4850.00	8.54725	-12
4855.00	8.32061	0
4860.00	8.11215	4
4865.00	7.85182	-4
4870.00	7.62053	-12
4875.00	7.37939	-20
4880.00	7.16011	-8
4885.00	6.92304	4
4890.00	6.67145	-8
4895.00	6.46076	-8
4900.00	6.24565	20
4905.00	6.04606	-20
4910.00	5.81021	20
4915.00	5.59795	-12
4920.00	5.36719	-12
4925.00	5.18125	-12
4930.00	4.97942	12
4935.00	4.81426	8
4940.00	4.61915	0
4945.00	4.41881	8
4950.00	4.25425	-20
4955.00	4.07841	-24
4960.00	3.88418	-12
4965.00	3.70188	28
4970.00	3.5438	-12
4975.00	3.34532	-20
4980.00	3.18992	-12
4985.00	3.01559	4
4990.00	2.82346	0
4995.00	2.62356	-20
5000.00	2.46688	8
5005.00	2.31538	4
5010.00	2.14456	4
5015.00	1.99606	-12
5020.00	1.83243	4
5025.00	1.68066	-8
5030.00	1.50136	0
5035.00	1.32798	-12
5040.00	1.16221	0
5045.00	0.984527	-40
5050.00	0.79988	-12
5055.00	0.628452	-20
5060.00	0.481661	8
5065.00	0.31807	-12
5070.00	0.131863	-12
5075.00	-0.0177345	-20
5080.00	-0.180104	0
5085.00	-0.325488	-8
5090.00	-0.469075	0
5095.00	-0.595305	0
5100.00	-0.709661	0
5105.00	-0.822326	-12
5110.00	-0.94546	-12
5115.00	-1.08251	-16
5120.00	-1.16988	12
5125.00	-1.28525	-20
5130.00	-1.39057	0
5135.00	-1.4996	-12
5140.00	-1.62021	0
5145.00	-1.72202	-4
5150.00	-1.84663	0
5155.00	-1.95128	-12
5160.00	-2.08444	12
5165.00	-2.20803	-12
5170.00	-2.31176	0
5175.00	-2.42686	-12
5180.00	-2.5267	-12
5185.00	-2.64279	-8
5190.00	-2.76076	0
5195.00	-2.88568	-16
5200.00	-3.00634	0
5205.00	-3.14792	-12
5210.00	-3.27234	0
5215.00	-3.39407	-24
5220.00	-3.50437	0
5225.00	-3.59614	-12
5230.00	-3.70872	-8
5235.00	-3.80855	-12
5240.00	-3.91637	0
5245.00	-4.00967	0
5250.00	-4.09814	-32768
5255.00	-4.19649	-32768
5260.00	-4.303	-64
5265.00	-4.37637	-52
5270.00	-4.48738	-20
5275.00	-4.58579	-4
5280.00	-4.62788	0
5285.00	-4.74971	-20
5290.00	-4.83088	8
5295.00	-4.89344	-20
5300.00	-4.96773	0
5305.00	-5.05258	-12
5310.00	-5.11395	0
5315.00	-5.20292	-12
5320.00	-5.31371	8
5325.00	-5.3842	-36
5330.00	-5.45663	0
5335.00	-5.52482	8
5340.00	-5.5652	8
5345.00	-5.64502	-8
5350.00	-5.69512	-24
5355.00	-5.76944	0
5360.00	-5.85207	-20
5365.00	-5.92418	0
5370.00	-5.9756	-16
5375.00	-6.04061	20
5380.00	-6.10736	-12
5385.00	-6.13671	8
5390.00	-6.17811	-8
5395.00	-6.19439	4
5400.00	-6.21728	-20
5405.00	-6.24763	8
5410.00	-6.27719	-12
5415.00	-6.28731	-8
5420.00	-6.24769	-12
5425.00	-6.21879	-20
5430.00	-6.13131	-12
5435.00	-5.97388	8
5440.00	-5.64557	-24
5445.00	-5.14997	0
5450.00	-4.52105	-12
5455.00	-3.76914	0
5460.00	-2.97025	-8
5465.00	-2.1733	0
5470.00	-1.39758	-12
5475.00	-0.584759	-8
5480.00	0.203743	-4
5485.00	0.986847	0
5490.00	1.76884	-20
5495.00	2.54908	0
5500.00	3.33675	-4
5505.00	4.08987	-4
5510.00	4.79765	-12
5515.00	5.48938	-4
5520.00	6.17339	-8
5525.00	6.85196	-8
5530.00	7.50389	-12
5535.00	8.11612	-12
5540.00	8.68436	-8
5545.00	9.23625	-4
5550.00	9.8124	-12
5555.00	10.3212	0
5560.00	10.8121	-8
5565.00	11.3281	-4
5570.00	11.8172	-8
5575.00	12.2604	-20
5580.00	12.6946	-12
5585.00	13.0875	0
5590.00	13.5087	-20
5595.00	13.9221	8
5600.00	14.2853	-12
5605.00	14.5761	-16
5610.00	14.8297	-12
5615.00	15.0324	0
5620.00	15.2005	-4
5625.00	15.3646	-8
5630.00	15.4921	-12
5635.00	15.5723	8
5640.00	15.6041	-12
5645.00	15.6648	-8
5650.00	15.6896	24
5655.00	15.6661	-12
5660.00	15.6465	0
5665.00	15.5914	24
5670.00	15.5215	-8
5675.00	15.4302	12
5680.00	15.3802	24
5685.00	15.2505	4
5690.00	15.1203	4
5695.00	14.9739	20
5700.00	14.8001	-8
5705.00	14.664	16
5710.00	14.5002	24
5715.00	14.3139	12
5720.00	14.1387	0
5725.00	13.9398	8
5730.00	13.7683	8
5735.00	13.5794	0
5740.00	13.4012	0
5745.00	13.1876	12
5750.00	12.9879	-4
5755.00	12.7826	20
5760.00	12.5732	0
5765.00	12.3344	8
5770.00	12.0948	-12
5775.00	11.8665	8
5780.00	11.6549	4
5785.00	11.4098	20
5790.00	11.1818	4
5795.00	10.969	8
5800.00	10.6988	-4
5805.00	10.4407	4
5810.00	10.1843	-8
5815.00	9.96113	0
5820.00	9.75425	4
5825.00	9.50136	-8
5830.00	9.25277	-8
5835.00	9.04252	-4
5840.00	8.78735	-8
5845.00	8.5517	0
5850.00	8.35385	-24
5855.00	8.1533	-8
5860.00	7.97731	-12
5865.00	7.76345	-12
5870.00	7.53724	-24
5875.00	7.32242	-8
5880.00	7.07586	-36
5885.00	6.83597	-8
5890.00	6.62757	-12
5895.00	6.41676	-8
5900.00	6.20081	-20
5905.00	5.97123	16
5910.00	5.76835	-12
5915.00	5.56027	-8
5920.00	5.37076	-24
5925.00	5.1972	0
5930.00	4.98553	-20
5935.00	4.80627	-12
5940.00	4.57822	4
5945.00	4.40896	8
5950.00	4.19067	-12
5955.00	4.00021	-4
5960.00	3.82129	-8
5965.00	3.60181	0
5970.00	3.40652	-12
5975.00	3.20528	0
5980.00	3.02791	0
5985.00	2.82855	16
5990.00	2.64163	8
5995.00	2.44717	8
6000.00	2.27516	0
6005.00	2.11135	20
6010.00	1.93095	-8
6015.00	1.74909	16
6020.00	1.58992	8
6025.00	1.45192	16
6030.00	1.31647	20
6035.00	1.19382	32
6040.00	1.03621	16
6045.00	0.868881	40
6050.00	0.72428	20
6055.00	0.576901	44
6060.00	0.451005	20
6065.00	0.271742	44
6070.00	0.13289	16
6075.00	0.0199157	32
6080.00	-0.0960018	24
6085.00	-0.241551	40
6090.00	-0.389034	24
6095.00	-0.509777	28
6100.00	-0.631937	-24
6105.00	-0.752374	40
6110.00	-0.910984	8
6115.00	-1.032	24
6120.00	-1.12367	40
6125.00	-1.24665	64
6130.00	-1.36333	40
6135.00	-1.47958	44
6140.00	-1.54074	20
6145.00	-1.66398	44
6150.00	-1.80264	0
6155.00	-1.92668	40
6160.00	-2.05705	-44
6165.00	-2.18413	28
6170.00	-2.27676	28
6175.00	-2.36988	8
6180.00	-2.48066	0
6185.00	-2.55564	8
6190.00	-2.68083	-12
6195.00	-2.789	-12
6200.00	-2.88935	-4
6205.00	-2.99166	-4
6210.00	-3.0785	-12
6215.00	-3.17613	-12
6220.00	-3.25876	-8
6225.00	-3.32863	-36
6230.00	-3.43873	-24
6235.00	-3.52882	-36
6240.00	-3.61141	-12
6245.00	-3.68498	-36
6250.00	-3.80891	-32768
6255.00	-3.90696	-32768
6260.00	-4.0012	-76
6265.00	-4.06803	-84
6270.00	-4.16939	-76
6275.00	-4.26362	-64
6280.00	-4.35068	-64
6285.00	-4.43727	-56
6290.00	-4.54219	-56
6295.00	-4.65835	-64
6300.00	-4.75914	-64
6305.00	-4.85286	-52
6310.00	-4.91847	-64
6315.00	-5.00749	-60
6320.00	-5.07637	-64
6325.00	-5.14211	-68
6330.00	-5.22976	-44
6335.00	-5.32813	-48
6340.00	-5.40842	20
6345.00	-5.48892	-68
6350.00	-5.55763	-60
6355.00	-5.60073	-52
6360.00	-5.65226	-52
6365.00	-5.72187	-56
6370.00	-5.78902	-44
6375.00	-5.80523	-36
6380.00	-5.84455	-44
6385.00	-5.9414	-40
6390.00	-5.9806	-40
6395.00	-6.03162	-48
6400.00	-6.09777	-40
6405.00	-6.15356	-36
6410.00	-6.14156	-36
6415.00	-6.18173	-24
6420.00	-6.16542	-36
6425.00	-6.14249	-44
6430.00	-6.09262	-36
6435.00	-5.91883	-20
6440.00	-5.64174	-20
6445.00	-5.20124	-12
6450.00	-4.59192	-24
6455.00	-3.85166	-16
6460.00	-3.08125	-20
6465.00	-2.27095	-24
6470.00	-1.47797	-12
6475.00	-0.634625	-16
6480.00	0.204584	-24
6485.00	0.975611	-20
6490.00	1.75048	-20
6495.00	2.53331	-12
6500.00	3.27908	-20
6505.00	4.02073	-8
6510.00	4.72569	-20
6515.00	5.42835	12
6520.00	6.09598	-24
6525.00	6.79353	0
6530.00	7.43857	-20
6535.00	8.03859	0
6540.00	8.64606	-12
6545.00	9.25725	-12
6550.00	9.82905	-16
6555.00	10.3527	-8
6560.00	10.8921	-12
6565.00	11.3904	-8
6570.00	11.8703	-4
6575.00	12.3277	20
6580.00	12.8053	24
6585.00	13.2314	0
6590.00	13.6142	-12
6595.00	13.9789	-20
6600.00	14.2974	-20
6605.00	14.5833	-12
6610.00	14.8263	-12
6615.00	15.0676	0
6620.00	15.254	-12
6625.00	15.4052	-8
6630.00	15.5129	-4
6635.00	15.6105	-16
6640.00	15.6384	-8
6645.00	15.6591	-4
6650.00	15.6417	0
6655.00	15.6342	-8
6660.00	15.5908	-12
6665.00	15.53	8
6670.00	15.4521	-4
6675.00	15.3467	-12
6680.00	15.2361	20
6685.00	15.0998	-20
6690.00	14.9997	-20
6695.00	14.8556	-4
6700.00	14.7236	-16
6705.00	14.5817	-8
6710.00	14.3827	-8
6715.00	14.2223	-12
6720.00	14.0323	-12
6725.00	13.88	0
6730.00	13.7107	-8
6735.00	13.5029	-12
6740.00	13.3533	-4
6745.00	13.1505	-8
6750.00	12.9537	-16
6755.00	12.7384	-12
6760.00	12.5146	-4
6765.00	12.3027	-20
6770.00	12.0866	-12
6775.00	11.8695	8
6780.00	11.6547	-20
6785.00	11.4553	0
6790.00	11.2092	-12
6795.00	10.9802	-12
6800.00	10.7336	-4
6805.00	10.5042	-12
6810.00	10.2918	-12
6815.00	10.0376	-24
6820.00	9.81181	16
6825.00	9.58989	-16
6830.00	9.36992	0
6835.00	9.15471	0
6840.00	8.94678	0
6845.00	8.71542	-24
6850.00	8.52518	-12
6855.00	8.26778	0
6860.00	8.0481	0
6865.00	7.82042	-8
6870.00	7.59901	-12
6875.00	7.35852	-16
6880.00	7.13309	0
6885.00	6.88373	-12
6890.00	6.69303	-12
6895.00	6.4577	-8
6900.00	6.26463	-12
6905.00	6.03916	-12
6910.00	5.82124	-4
6915.00	5.60563	0
6920.00	5.39509	4
6925.00	5.17487	-12
6930.00	4.96019	-8
6935.00	4.76547	-12
6940.00	4.56025	-12
6945.00	4.3748	-8
6950.00	4.17566	-20
6955.00	3.98295	4
6960.00	3.83275	8
6965.00	3.64659	-20
6970.00	3.47006	-8
6975.00	3.28345	-8
6980.00	3.06903	16
6985.00	2.89479	4
6990.00	2.72374	16
6995.00	2.51357	-8
7000.00	2.35515	-4
7005.00	2.18934	-12
7010.00	2.00339	-20
7015.00	1.83603	-20
7020.00	1.69889	4
7025.00	1.52451	-8
7030.00	1.35632	-8
7035.00	1.20345	0
7040.00	1.05312	0
7045.00	0.906586	-8
7050.00	0.777702	4
7055.00	0.614488	8
7060.00	0.465346	0
7065.00	0.308633	-8
7070.00	0.166092	-12
7075.00	0.0355568	-12
7080.00	-0.15163	-8
7085.00	-0.279624	8
7090.00	-0.433043	-8
7095.00	-0.552383	-24
7100.00	-0.655292	8
7105.00	-0.801126	-16
7110.00	-0.938372	-16
7115.00	-1.03866	8
7120.00	-1.17164	-8
7125.00	-1.30931	-12
7130.00	-1.42797	-20
7135.00	-1.56549	-16
7140.00	-1.67577	0
7145.00	-1.81324	-12
7150.00	-1.91898	0
7155.00	-2.04338	-12
7160.00	-2.16882	-12
7165.00	-2.3267	8
7170.00	-2.4448	-8
7175.00	-2.58557	-12
7180.00	-2.67329	8
7185.00	-2.8077	-8
7190.00	-2.95115	-12
7195.00	-3.08776	16
7200.00	-3.17922	-12
7205.00	-3.27503	-24
7210.00	-3.36501	20
7215.00	-3.48421	-8
7220.00	-3.59449	-8
7225.00	-3.70124	0
7230.00	-3.76508	-20
7235.00	-3.87276	-24
7240.00	-3.95543	16
7245.00	-4.05681	-12
7250.00	-4.14206	-32768
7255.00	-4.21279	-32768
7260.00	-4.30193	-76
7265.00	-4.39864	-40
7270.00	-4.52316	-44
7275.00	-4.59176	-24
7280.00	-4.69322	-24
7285.00	-4.78153	-20
7290.00	-4.88051	-12
7295.00	-4.94035	-12
7300.00	-5.0047	-20
7305.00	-5.08585	-20
7310.00	-5.18287	-12
7315.00	-5.25445	0
7320.00	-5.33761	-12
7325.00	-5.42145	-20
7330.00	-5.50964	-12
7335.00	-5.59052	-16
7340.00	-5.64682	4
7345.00	-5.73946	-8
7350.00	-5.7981	-16
7355.00	-5.83514	-24
7360.00	-5.87672	0
7365.00	-5.95836	-12
7370.00	-6.00861	-12
7375.00	-6.06657	-12
7380.00	-6.12023	-16
7385.00	-6.17827	-8
7390.00	-6.23126	-12
7395.00	-6.25421	-4
7400.00	-6.28836	-16
7405.00	-6.32584	-16
7410.00	-6.34309	-8
7415.00	-6.34886	-12
7420.00	-6.34956	-8
7425.00	-6.3427	-20
7430.00	-6.33352	-8
7435.00	-6.22483	-24
7440.00	-5.97635	-12
7445.00	-5.54586	-24
7450.00	-4.9478	-20
7455.00	-4.20943	-16
7460.00	-3.39349	-20
7465.00	-2.55047	0
7470.00	-1.75428	-12
7475.00	-0.938014	4
7480.00	-0.14042	-12
7485.00	0.643372	-24
7490.00	1.44397	-12
7495.00	2.25071	-16
7500.00	3.03298	-24
7505.00	3.81198	-16
7510.00	4.52207	-20
7515.00	5.18814	-20
7520.00	5.89028	-12
7525.00	6.5417	-20
7530.00	7.19318	0
7535.00	7.82074	-16
7540.00	8.41702	-4
7545.00	9.01138	-12
7550.00	9.5643	-24
7555.00	10.1174	8
7560.00	10.6849	24
7565.00	11.2413	8
7570.00	11.7639	8
7575.00	12.2349	12
7580.00	12.6723	-12
7585.00	13.1192	12
7590.00	13.5065	0
7595.00	13.8707	16
7600.00	14.1813	0
7605.00	14.4436	4
7610.00	14.7058	-12
7615.00	14.9134	24
7620.00	15.0912	0
7625.00	15.2191	28
7630.00	15.3341	-12
7635.00	15.4241	8
7640.00	15.4639	0
7645.00	15.5155	20
7650.00	15.5357	4
7655.00	15.5561	20
7660.00	15.5137	20
7665.00	15.4779	-12
7670.00	15.4051	0
7675.00	15.3217	0
7680.00	15.2353	12
7685.00	15.1186	12
7690.00	14.9836	4
7695.00	14.8509	0
7700.00	14.7044	0
7705.00	14.5674	12
7710.00	14.4043	-8
7715.00	14.2403	-8
7720.00	14.0949	-12
7725.00	13.9101	4
7730.00	13.7026	-8
7735.00	13.5053	8
7740.00	13.2903	16
7745.00	13.0728	-4
7750.00	12.8598	4
7755.00	12.6576	20
7760.00	12.4262	-8
7765.00	12.2546	4
7770.00	12.0433	8
7775.00	11.829	-12
7780.00	11.6415	-8
7785.00	11.3738	0
7790.00	11.141	-24
7795.00	10.9204	4
7800.00	10.6895	20
7805.00	10.46	8
7810.00	10.267	4
7815.00	10.0332	-8
7820.00	9.81466	-8
7825.00	9.56622	-20
7830.00	9.35611	-4
7835.00	9.08981	-4
7840.00	8.83741	-36
7845.00	8.59975	-8
7850.00	8.36262	-8
7855.00	8.12072	-28
7860.00	7.86329	-20
7865.00	7.61136	-4
7870.00	7.38163	-12
7875.00	7.15838	-20
7880.00	6.94996	-8
7885.00	6.76988	-20
7890.00	6.57783	-20
7895.00	6.38175	-8
7900.00	6.17529	-20
7905.00	5.96999	-24
7910.00	5.76274	-12
7915.00	5.55073	-16
7920.00	5.35992	-20
7925.00	5.15671	0
7930.00	4.95434	-20
7935.00	4.75796	-8
7940.00	4.56923	-12
7945.00	4.35664	-20
7950.00	4.17132	-20
7955.00	3.9573	-8
7960.00	3.76469	-4
7965.00	3.5696	-12
7970.00	3.39702	-12
7975.00	3.21172	24
7980.00	3.01647	12
7985.00	2.84898	-4
7990.00	2.66077	40
7995.00	2.4569	24
8000.00	2.3049	0
8005.00	2.10814	20
8010.00	1.97603	8
8015.00	1.83913	24
8020.00	1.68745	8
8025.00	1.50072	28
8030.00	1.35214	8
8035.00	1.1832	-4
8040.00	1.02141	8
8045.00	0.821082	48
8050.00	0.655028	8
8055.00	0.489091	40
8060.00	0.316512	28
8065.00	0.143203	52
8070.00	-0.000783341	24
8075.00	-0.152107	40
8080.00	-0.282301	44
8085.00	-0.449694	36
8090.00	-0.570367	24
8095.00	-0.69921	28
8100.00	-0.843649	24
8105.00	-0.994632	52
8110.00	-1.11253	40
8115.00	-1.2726	8
8120.00	-1.40242	16
8125.00	-1.5305	44
8130.00	-1.64878	40
8135.00	-1.75897	24
8140.00	-1.86639	8
8145.00	-1.9833	44
8150.00	-2.11176	4
8155.00	-2.26185	16
8160.00	-2.37894	-4
8165.00	-2.51281	20
8170.00	-2.63104	0
8175.00	-2.73519	8
8180.00	-2.83868	-8
8185.00	-2.97079	-4
8190.00	-3.09794	-4
8195.00	-3.2326	-20
8200.00	-3.31933	-12
8205.00	-3.4461	-8
8210.00	-3.57368	4
8215.00	-3.66827	-24
8220.00	-3.77663	-24
8225.00	-3.86592	-40
8230.00	-3.96651	-44
8235.00	-4.0458	-40
8240.00	-4.12465	-40
8245.00	-4.20237	-36
8250.00	-4.2963	-32768
8255.00	-4.36659	-32768
8260.00	-4.46434	-132
8265.00	-4.53806	-84
8270.00	-4.61716	-84
8275.00	-4.70559	-72
8280.00	-4.79117	-76
8285.00	-4.87344	-64
8290.00	-4.95572	-12
8295.00	-5.03278	-52
8300.00	-5.10138	-52
8305.00	-5.17886	-64
8310.00	-5.25759	-52
8315.00	-5.36741	-56
8320.00	-5.43253	-52
8325.00	-5.50313	-56
8330.00	-5.57866	-52
8335.00	-5.66163	-40
8340.00	-5.72206	-44
8345.00	-5.78844	-52
8350.00	-5.85942	-52
8355.00	-5.96078	-44
8360.00	-6.00029	-52
8365.00	-6.05384	-60
8370.00	-6.10503	-4
8375.00	-6.1466	-36
8380.00	-6.18477	-36
8385.00	-6.23036	-36
8390.00	-6.26764	-40
8395.00	-6.33418	-36
8400.00	-6.39031	-24
8405.00	-6.42959	-40
8410.00	-6.49567	-36
8415.00	-6.52366	-20
8420.00	-6.53836	-12
8425.00	-6.52386	-24
8430.00	-6.50181	-36
8435.00	-6.39653	0
8440.00	-6.11889	-16
8445.00	-5.69888	-20
8450.00	-5.10575	-12
8455.00	-4.38831	-24
8460.00	-3.59571	-8
8465.00	-2.78119	-16
8470.00	-1.94918	0
8475.00	-1.14191	-12
8480.00	-0.334417	-8
8485.00	0.470274	0
8490.00	1.23647	-20
8495.00	2.01598	-20
8500.00	2.75802	-20
8505.00	3.50231	-12
8510.00	4.24112	-12
8515.00	4.95777	-12
8520.00	5.65821	-12
8525.00	6.32759	-8
8530.00	6.98399	-8
8535.00	7.60848	-12
8540.00	8.211	-12
8545.00	8.82222	-16
8550.00	9.42253	-12
8555.00	9.96656	-20
8560.00	10.5079	-8
8565.00	11.0266	-8
8570.00	11.5226	4
8575.00	11.9976	-20
8580.00	12.464	-8
8585.00	12.8957	4
8590.00	13.2648	-20
8595.00	13.606	-8
8600.00	13.976	-12
8605.00	14.2881	0
8610.00	14.5344	-40
8615.00	14.7419	-8
8620.00	14.9436	8
8625.00	15.1049	20
8630.00	15.2171	12
8635.00	15.2934	-12
8640.00	15.3493	0
8645.00	15.3906	-4
8650.00	15.3625	16
8655.00	15.3823	-16
8660.00	15.3648	0
8665.00	15.3236	-4
8670.00	15.2618	8
8675.00	15.2099	0
8680.00	15.1272	8
8685.00	15.0101	-12
8690.00	14.8575	4
8695.00	14.6983	-20
8700.00	14.5754	16
8705.00	14.4205	-8
8710.00	14.2586	0
8715.00	14.0957	0
8720.00	13.8778	8
8725.00	13.6945	0
8730.00	13.4606	0
8735.00	13.2568	0
8740.00	13.0614	8
8745.00	12.8765	-16
8750.00	12.7026	8
8755.00	12.4764	0
8760.00	12.2706	0
8765.00	12.0292	-4
8770.00	11.7834	20
8775.00	11.5562	-12
8780.00	11.3689	8
8785.00	11.1802	-8
8790.00	10.9278	-8
8795.00	10.7022	4
8800.00	10.5044	12
8805.00	10.3047	-12
8810.00	10.077	0
8815.00	9.83976	8
8820.00	9.64127	4
8825.00	9.41916	0
8830.00	9.19303	20
8835.00	8.95654	-8
8840.00	8.71446	20
8845.00	8.47035	-12
8850.00	8.23117	-4
8855.00	7.96944	-8
8860.00	7.7084	0
8865.00	7.51393	-16
8870.00	7.27821	0
8875.00	7.06005	0
8880.00	6.84723	-8
8885.00	6.59572	0
8890.00	6.38586	20
8895.00	6.17449	0
8900.00	5.97527	20
8905.00	5.78698	-8
8910.00	5.56355	12
8915.00	5.35422	-24
8920.00	5.12835	4
8925.00	4.91457	-8
8930.00	4.70493	8
8935.00	4.5125	0
8940.00	4.35431	20
8945.00	4.13474	-12
8950.00	3.95961	24
8955.00	3.77127	-20
8960.00	3.59951	20
8965.00	3.3992	-8
8970.00	3.19794	4
8975.00	3.01981	-12
8980.00	2.8265	0
8985.00	2.68701	0
8990.00	2.50151	-12
8995.00	2.37427	-8
9000.00	2.2073	-8
9005.00	2.03379	4
9010.00	1.86789	0
9015.00	1.69834	-20
9020.00	1.51801	0
9025.00	1.38195	16
9030.00	1.21977	20
9035.00	1.07531	-4
9040.00	0.90032	-12
9045.00	0.768316	-8
9050.00	0.616533	-12
9055.00	0.455944	0
9060.00	0.277685	-4
9065.00	0.124748	20
9070.00	-0.0383787	0
9075.00	-0.164207	20
9080.00	-0.28045	-12
9085.00	-0.448028	8
9090.00	-0.561372	4
9095.00	-0.718846	-8
9100.00	-0.865819	0
9105.00	-1.02058	-12
9110.00	-1.14712	-8
9115.00	-1.24452	20
9120.00	-1.38315	0
9125.00	-1.49517	8
9130.00	-1.62972	-12
9135.00	-1.74857	-4
9140.00	-1.88026	4
9145.00	-1.9688	0
9150.00	-2.09421	-4
9155.00	-2.20109	0
9160.00	-2.32201	-12
9165.00	-2.45182	0
9170.00	-2.59039	4
9175.00	-2.68587	24
9180.00	-2.77705	-8
9185.00	-2.89958	8
9190.00	-3.00912	20
9195.00	-3.12868	4
9200.00	-3.25128	-4
9205.00	-3.36911	0
9210.00	-3.44968	4
9215.00	-3.56641	8
9220.00	-3.66772	-16
9225.00	-3.76115	-8
9230.00	-3.84149	-4
9235.00	-3.94303	-8
9240.00	-4.00892	4
9245.00	-4.08397	-4
9250.00	-4.18824	-32768
9255.00	-4.26784	-32768
9260.00	-4.33424	-60
9265.00	-4.44121	-44
9270.00	-4.53	-24
9275.00	-4.61515	-20
9280.00	-4.73151	0
9285.00	-4.83548	-12
9290.00	-4.90807	64
9295.00	-4.98015	0
9300.00	-5.03527	20
9305.00	-5.13136	-4
9310.00	-5.19984	20
9315.00	-5.28621	-24
9320.00	-5.37219	8
9325.00	-5.45407	0
9330.00	-5.54425	20
9335.00	-5.62766	-20
9340.00	-5.70273	-12
9345.00	-5.77554	0
9350.00	-5.85381	0
9355.00	-5.931	16
9360.00	-5.97423	-12
9365.00	-6.01315	-8
9370.00	-6.04442	4
9375.00	-6.09505	0
9380.00	-6.15112	-8
9385.00	-6.20532	-12
9390.00	-6.2541	-8
9395.00	-6.29201	0
9400.00	-6.33287	-12
9405.00	-6.35766	8
9410.00	-6.4047	-12
9415.00	-6.41706	8
9420.00	-6.41468	-20
9425.00	-6.43504	-12
9430.00	-6.41288	-12
9435.00	-6.2925	8
9440.00	-6.09047	4
9445.00	-5.71602	12
9450.00	-5.13917	-4
9455.00	-4.45961	-12
9460.00	-3.70785	-8
9465.00	-2.91509	-12
9470.00	-2.08993	0
9475.00	-1.27533	0
9480.00	-0.463491	0
9485.00	0.383338	-20
9490.00	1.17022	-16
9495.00	1.96685	-12
9500.00	2.7153	-12
9505.00	3.47735	-12
9510.00	4.19168	-12
9515.00	4.90877	-4
9520.00	5.6336	-16
9525.00	6.28895	-16
9530.00	6.93648	0
9535.00	7.57022	-20
9540.00	8.22528	-12
9545.00	8.85081	-4
9550.00	9.42728	-8
9555.00	10.0068	0
9560.00	10.5149	4
9565.00	11.0479	-8
9570.00	11.5568	0
9575.00	12.0463	-12
9580.00	12.4928	-4
9585.00	12.9322	0
9590.00	13.3097	0
9595.00	13.6509	-12
9600.00	14.0014	-8
9605.00	14.2922	4
9610.00	14.5493	-12
9615.00	14.7606	-8
9620.00	14.9589	-8
9625.00	15.13	8
9630.00	15.2487	-8
9635.00	15.3577	8
9640.00	15.4027	-8
9645.00	15.3877	4
9650.00	15.3989	0
9655.00	15.3798	24
9660.00	15.3476	-8
9665.00	15.3088	8
9670.00	15.238	-8
9675.00	15.1428	24
9680.00	15.0548	4
9685.00	14.9622	20
9690.00	14.8398	0
9695.00	14.7289	20
9700.00	14.5887	0
9705.00	14.3987	16
9710.00	14.248	0
9715.00	14.0914	24
9720.00	13.8845	20
9725.00	13.696	0
9730.00	13.4754	0
9735.00	13.2641	20
9740.00	13.077	0
9745.00	12.8606	8
9750.00	12.6448	8
9755.00	12.3982	8
9760.00	12.1754	24
9765.00	11.9607	-4
9770.00	11.7555	-12
9775.00	11.5349	8
9780.00	11.3018	8
9785.00	11.0785	-12
9790.00	10.8611	20
9795.00	10.6017	0
9800.00	10.3832	-8
9805.00	10.1364	20
9810.00	9.87825	4
9815.00	9.68716	0
9820.00	9.45821	-8
9825.00	9.23942	8
9830.00	9.03201	-8
9835.00	8.78913	-12
9840.00	8.56229	-12
9845.00	8.31467	-12
9850.00	8.10605	4
9855.00	7.88831	0
9860.00	7.6691	-12
9865.00	7.44934	-12
9870.00	7.20883	0
9875.00	6.98337	-12
9880.00	6.81119	-4
9885.00	6.60077	-8
9890.00	6.39639	0
9895.00	6.19447	-12
9900.00	5.97526	-4
9905.00	5.80046	-24
9910.00	5.58543	4
9915.00	5.37991	-36
9920.00	5.16496	-12
9925.00	4.9655	-28
9930.00	4.77101	0
9935.00	4.56673	-20
9940.00	4.36264	-20
9945.00	4.15273	-24
9950.00	3.95931	8
9955.00	3.77175	-24
[truncated: 56 more rows]
