# Supplementary material for: Abnormal developmental trajectory and vulnerability to cardiac arrhythmias in tetralogy of Fallot with DiGeorge syndrome
Source: Commun Biol. 2023 Sep 22;6:969. doi: 10.1038/s42003-023-05344-6 (PMC10516936; doi:10.1038/s42003-023-05344-6)
Supplement: Supplementary file 6 — Supplementary Data 3 [file 42003_2023_5344_MOESM6_ESM.zip › Supplementary Data3_CAS Measurement/Batch50/TOF-ND2_A1_4995/1A-wave.csv]

1A : V(t) = D'(t) / BackgroundImage *100
D'(t) = WaveFiltered Value( Pixel-Filter=(5 x 5) Tcnst-Filter=10)
average	1.00
frm num	2048
position	[91][60]
background	496.40
total pixel	25
time	value1
0.00	4.02901
5.00	3.81547
10.00	3.6531
15.00	3.53678
20.00	3.44822
25.00	3.37334
30.00	3.31562
35.00	3.22499
40.00	3.17807
45.00	3.09556
50.00	3.03822
55.00	2.985
60.00	2.92986
65.00	2.86572
70.00	2.8233
75.00	2.77466
80.00	2.73732
85.00	2.70613
90.00	2.6555
95.00	2.60833
100.00	2.53363
105.00	2.48817
110.00	2.45369
115.00	2.42508
120.00	2.41626
125.00	2.38817
130.00	2.36289
135.00	2.31435
140.00	2.27148
145.00	2.2353
150.00	2.19872
155.00	2.1803
160.00	2.14518
165.00	2.14582
170.00	2.10851
175.00	2.08138
180.00	2.01748
185.00	1.98334
190.00	1.97598
195.00	1.975
200.00	1.98862
205.00	1.97106
210.00	1.93915
215.00	1.88222
220.00	1.86483
225.00	1.82822
230.00	1.79367
235.00	1.7666
240.00	1.71645
245.00	1.65681
250.00	1.63214
255.00	1.59625
260.00	1.56636
265.00	1.54832
270.00	1.47648
275.00	1.41586
280.00	1.39918
285.00	1.3479
290.00	1.28563
295.00	1.27068
300.00	1.26529
305.00	1.19195
310.00	1.13641
315.00	1.06225
320.00	0.986648
325.00	0.953253
330.00	0.879684
335.00	0.838452
340.00	0.745743
345.00	0.680838
350.00	0.620007
355.00	0.547531
360.00	0.504059
365.00	0.470575
370.00	0.415459
375.00	0.374719
380.00	0.318714
385.00	0.252999
390.00	0.235757
395.00	0.214599
400.00	0.193139
405.00	0.155291
410.00	0.171189
415.00	0.160516
420.00	0.187978
425.00	0.170792
430.00	0.177886
435.00	0.183466
440.00	0.136111
445.00	0.161178
450.00	0.133779
455.00	0.128459
460.00	0.0841869
465.00	0.0749624
470.00	0.056185
475.00	0.0513723
480.00	0.0454292
485.00	0.0698952
490.00	0.0701579
495.00	0.0583073
500.00	0.0597288
505.00	0.0424747
510.00	0.0358098
515.00	0.0572087
520.00	0.0764677
525.00	0.0921891
530.00	0.0974747
535.00	0.0619415
540.00	0.073475
545.00	0.0822436
550.00	0.0151957
555.00	0.00964708
560.00	-0.0106569
565.00	-0.022484
570.00	-0.0170124
575.00	-0.000806731
580.00	0.0161958
585.00	0.00410078
590.00	0.000467493
595.00	-0.00683147
600.00	0.0212489
605.00	0.0424923
610.00	0.0551649
615.00	0.0456194
620.00	0.0354169
625.00	0.0318752
630.00	0.0302993
635.00	0.0458028
640.00	0.0347761
645.00	0.0272695
650.00	0.0140671
655.00	0.0352228
660.00	0.0220309
665.00	0.0294975
670.00	0.0394405
675.00	0.0443603
680.00	0.0310605
685.00	0.0126442
690.00	0.038777
695.00	0.0469863
700.00	0.0785488
705.00	0.0666649
710.00	0.0648332
715.00	0.094611
720.00	0.0996543
725.00	0.0961353
730.00	0.10022
735.00	0.111149
740.00	0.124208
745.00	0.123069
750.00	0.147023
755.00	0.129097
760.00	0.150031
765.00	0.127776
770.00	0.148036
775.00	0.140485
780.00	0.144164
785.00	0.116855
790.00	0.109198
795.00	0.107948
800.00	0.126162
805.00	0.157059
810.00	0.163916
815.00	0.162029
820.00	0.134545
825.00	0.100945
830.00	0.0819867
835.00	0.0633126
840.00	0.0440885
845.00	0.034039
850.00	-0.017713
855.00	-0.00868946
860.00	-0.0287714
865.00	-0.0629611
870.00	-0.064723
875.00	-0.0783958
880.00	-0.0455763
885.00	-0.0522999
890.00	-0.0510989
895.00	-0.0282614
900.00	-0.010125
905.00	-0.0115299
910.00	0.0137971
915.00	0.0430379
920.00	0.0572675
925.00	0.0499292
930.00	0.0666929
935.00	0.0197335
940.00	0.0516039
945.00	0.0142114
950.00	0.0176251
955.00	0.0335902
960.00	0.000416505
965.00	0.0213257
970.00	0.0199989
975.00	0.0244455
980.00	-0.0158718
985.00	-0.0352355
990.00	-0.0172075
995.00	0.00304672
1000.00	0.0365857
1005.00	0.0587128
1010.00	0.0858794
1015.00	0.117582
1020.00	0.190433
1025.00	0.290648
1030.00	0.367143
1035.00	0.463386
1040.00	0.524219
1045.00	0.577357
1050.00	0.641298
1055.00	0.733494
1060.00	0.787461
1065.00	0.823944
1070.00	0.859197
1075.00	0.895759
1080.00	0.956062
1085.00	0.995025
1090.00	1.01317
1095.00	1.01097
1100.00	0.99045
1105.00	1.01147
1110.00	1.04086
1115.00	0.996405
1120.00	1.01522
1125.00	1.0249
1130.00	1.02716
1135.00	1.03001
1140.00	1.06077
1145.00	1.0667
1150.00	1.07042
1155.00	1.06088
1160.00	1.04343
1165.00	1.04143
1170.00	1.0509
1175.00	1.04412
1180.00	1.04446
1185.00	1.05766
1190.00	1.00347
1195.00	0.995788
1200.00	0.959062
1205.00	0.957434
1210.00	0.944688
1215.00	0.944498
1220.00	0.954803
1225.00	0.961659
1230.00	0.984752
1235.00	0.988614
1240.00	0.975167
1245.00	0.940503
1250.00	0.92945
1255.00	0.942065
1260.00	0.93972
1265.00	0.929552
1270.00	0.888168
1275.00	0.858174
1280.00	0.872276
1285.00	0.856765
1290.00	0.828301
1295.00	0.814769
1300.00	0.768748
1305.00	0.717659
1310.00	0.67329
1315.00	0.615631
1320.00	0.577436
1325.00	0.542255
1330.00	0.492058
1335.00	0.431571
1340.00	0.35457
1345.00	0.294133
1350.00	0.243769
1355.00	0.19683
1360.00	0.153779
1365.00	0.0908584
1370.00	0.0471231
1375.00	-0.00593734
1380.00	-0.023877
1385.00	-0.0496924
1390.00	-0.110799
1395.00	-0.147261
1400.00	-0.163156
1405.00	-0.152481
1410.00	-0.150125
1415.00	-0.146394
1420.00	-0.166404
1425.00	-0.152987
1430.00	-0.163474
1435.00	-0.157602
1440.00	-0.130561
1445.00	-0.115893
1450.00	-0.105109
1455.00	-0.072036
1460.00	-0.0994819
1465.00	-0.0726119
1470.00	-0.0854957
1475.00	-0.10112
1480.00	-0.108736
1485.00	-0.104309
1490.00	-0.145449
1495.00	-0.18731
1500.00	-0.162133
1505.00	-0.162841
1510.00	-0.14414
1515.00	-0.173239
1520.00	-0.174449
1525.00	-0.194071
1530.00	-0.21576
1535.00	-0.199018
1540.00	-0.204096
1545.00	-0.235258
1550.00	-0.243159
1555.00	-0.226095
1560.00	-0.236523
1565.00	-0.200784
1570.00	-0.196822
1575.00	-0.224682
1580.00	-0.227999
1585.00	-0.235014
1590.00	-0.245356
1595.00	-0.218403
1600.00	-0.197369
1605.00	-0.205835
1610.00	-0.202979
1615.00	-0.181875
1620.00	-0.172552
1625.00	-0.193169
1630.00	-0.168212
1635.00	-0.155419
1640.00	-0.151159
1645.00	-0.17311
1650.00	-0.178361
1655.00	-0.199204
1660.00	-0.184924
1665.00	-0.207527
1670.00	-0.196444
1675.00	-0.20178
1680.00	-0.175961
1685.00	-0.13822
1690.00	-0.14132
1695.00	-0.173118
1700.00	-0.185621
1705.00	-0.156584
1710.00	-0.182021
1715.00	-0.177518
1720.00	-0.154125
1725.00	-0.147577
1730.00	-0.160216
1735.00	-0.124855
1740.00	-0.134126
1745.00	-0.107015
1750.00	-0.116459
1755.00	-0.10723
1760.00	-0.0957014
1765.00	-0.0764617
1770.00	-0.0873489
1775.00	-0.108429
1780.00	-0.116119
1785.00	-0.102896
1790.00	-0.0950236
1795.00	-0.0806864
1800.00	-0.071812
1805.00	-0.0726888
1810.00	-0.0654199
1815.00	-0.09111
1820.00	-0.105367
1825.00	-0.134315
1830.00	-0.0999325
1835.00	-0.0923566
1840.00	-0.0726455
1845.00	-0.0484591
1850.00	-0.024274
1855.00	-0.0427974
1860.00	-0.069944
1865.00	-0.0766482
1870.00	-0.0375571
1875.00	-0.00237512
1880.00	-0.00858402
1885.00	-0.00611401
1890.00	-0.0111432
1895.00	-0.0156695
1900.00	-0.024578
1905.00	-0.0197028
1910.00	-0.0104803
1915.00	-0.0110439
1920.00	-0.00510466
1925.00	-0.000565188
1930.00	0.017219
1935.00	-0.00867698
1940.00	-0.00136287
1945.00	0.0213359
1950.00	0.0224255
1955.00	-0.00399112
1960.00	-0.0180964
1965.00	-0.00661717
1970.00	-0.0212657
1975.00	-0.0336436
1980.00	-0.0206096
1985.00	-0.00807319
1990.00	0.00320955
1995.00	0.0190046
2000.00	0.01791
2005.00	0.0588265
2010.00	0.101292
2015.00	0.162073
2020.00	0.26029
2025.00	0.352714
2030.00	0.393994
2035.00	0.49561
2040.00	0.551609
2045.00	0.597173
2050.00	0.630929
2055.00	0.696764
2060.00	0.752793
2065.00	0.762123
2070.00	0.797111
2075.00	0.820543
2080.00	0.871446
2085.00	0.880192
2090.00	0.893703
2095.00	0.919563
2100.00	0.94203
2105.00	0.971115
2110.00	0.989233
2115.00	0.99587
2120.00	0.995396
2125.00	1.0135
2130.00	0.985481
2135.00	0.990076
2140.00	0.976483
2145.00	0.988424
2150.00	0.988695
2155.00	0.998609
2160.00	0.991415
2165.00	0.980106
2170.00	0.953812
2175.00	0.913225
2180.00	0.916987
2185.00	0.894588
2190.00	0.90666
2195.00	0.907049
2200.00	0.9074
2205.00	0.901269
2210.00	0.893334
2215.00	0.882969
2220.00	0.844632
2225.00	0.825439
2230.00	0.817029
2235.00	0.80946
2240.00	0.820375
2245.00	0.831811
2250.00	0.839685
2255.00	0.83952
2260.00	0.828896
2265.00	0.799189
2270.00	0.770036
2275.00	0.705925
2280.00	0.641779
2285.00	0.633201
2290.00	0.638374
2295.00	0.620468
2300.00	0.569702
2305.00	0.561886
2310.00	0.562909
2315.00	0.511453
2320.00	0.45789
2325.00	0.432246
2330.00	0.384993
2335.00	0.333601
2340.00	0.276066
2345.00	0.240402
2350.00	0.166402
2355.00	0.119141
2360.00	0.074995
2365.00	0.0529911
2370.00	0.00498444
2375.00	-0.0164649
2380.00	-0.0615549
2385.00	-0.11664
2390.00	-0.136403
2395.00	-0.12518
2400.00	-0.129584
2405.00	-0.152081
2410.00	-0.199725
2415.00	-0.21279
2420.00	-0.260005
2425.00	-0.241256
2430.00	-0.25178
2435.00	-0.241107
2440.00	-0.235529
2445.00	-0.204724
2450.00	-0.215678
2455.00	-0.212644
2460.00	-0.213136
2465.00	-0.182959
2470.00	-0.202535
2475.00	-0.179059
2480.00	-0.183715
2485.00	-0.163732
2490.00	-0.140912
2495.00	-0.163082
2500.00	-0.192705
2505.00	-0.205666
2510.00	-0.206856
2515.00	-0.216791
2520.00	-0.181413
2525.00	-0.177777
2530.00	-0.160805
2535.00	-0.143918
2540.00	-0.156924
2545.00	-0.159765
2550.00	-0.146206
2555.00	-0.166235
2560.00	-0.162504
2565.00	-0.158341
2570.00	-0.153788
2575.00	-0.140826
2580.00	-0.123521
2585.00	-0.0990815
2590.00	-0.103678
2595.00	-0.123125
2600.00	-0.135792
2605.00	-0.10932
2610.00	-0.135455
2615.00	-0.125938
2620.00	-0.102869
2625.00	-0.116756
2630.00	-0.103469
2635.00	-0.106821
2640.00	-0.113061
2645.00	-0.125123
2650.00	-0.111805
2655.00	-0.107071
2660.00	-0.124567
2665.00	-0.133867
2670.00	-0.131761
2675.00	-0.158875
2680.00	-0.139764
2685.00	-0.104031
2690.00	-0.113773
2695.00	-0.139463
2700.00	-0.125517
2705.00	-0.0783154
2710.00	-0.0930463
2715.00	-0.124838
2720.00	-0.122023
2725.00	-0.112238
2730.00	-0.131635
2735.00	-0.124918
2740.00	-0.108397
2745.00	-0.125761
2750.00	-0.130912
2755.00	-0.110569
2760.00	-0.0809784
2765.00	-0.0736863
2770.00	-0.0614829
2775.00	-0.0279373
2780.00	-0.0501235
2785.00	-0.0354415
2790.00	-0.00530588
2795.00	0.0137582
2800.00	0.00110111
2805.00	-0.0175424
2810.00	0.00516265
2815.00	0.00384058
2820.00	-0.0102421
2825.00	-0.0100237
2830.00	0.0224049
2835.00	0.0523965
2840.00	0.0431279
2845.00	0.0782994
2850.00	0.0970609
2855.00	0.102665
2860.00	0.158474
2865.00	0.140209
2870.00	0.143916
2875.00	0.140806
2880.00	0.145259
2885.00	0.162965
2890.00	0.170037
2895.00	0.208633
2900.00	0.152315
2905.00	0.125802
2910.00	0.122086
2915.00	0.110683
2920.00	0.0810811
2925.00	0.0842542
2930.00	0.0564895
2935.00	0.0419768
2940.00	0.0240805
2945.00	0.00394476
2950.00	0.0148315
2955.00	0.0334934
2960.00	0.0293383
2965.00	-0.000187024
2970.00	-0.0122554
2975.00	0.00669783
2980.00	0.0334253
2985.00	0.0316944
2990.00	0.0220785
2995.00	0.0126185
3000.00	-0.00959424
3005.00	-0.0110522
3010.00	0.0255083
3015.00	0.134964
3020.00	0.218164
3025.00	0.301102
3030.00	0.392668
3035.00	0.460572
3040.00	0.550696
3045.00	0.60038
3050.00	0.596748
3055.00	0.667614
3060.00	0.700772
3065.00	0.754788
3070.00	0.806626
3075.00	0.83797
3080.00	0.868597
3085.00	0.909054
3090.00	0.918068
3095.00	0.951966
3100.00	0.92768
3105.00	0.93322
3110.00	0.951098
3115.00	0.952685
3120.00	0.975869
3125.00	0.983842
3130.00	0.963621
3135.00	0.967984
3140.00	0.946125
3145.00	0.944986
3150.00	0.955241
3155.00	0.970918
3160.00	0.976163
3165.00	0.963156
3170.00	0.985293
3175.00	0.997964
3180.00	1.0271
3185.00	1.04767
3190.00	1.05572
3195.00	1.03798
3200.00	1.00026
3205.00	1.00499
3210.00	1.01488
3215.00	0.958519
3220.00	0.962586
3225.00	0.946908
3230.00	0.95536
3235.00	0.954103
3240.00	0.930409
3245.00	0.918754
3250.00	0.913099
3255.00	0.874166
3260.00	0.855243
3265.00	0.829348
3270.00	0.83344
3275.00	0.812142
3280.00	0.784111
3285.00	0.747602
3290.00	0.727636
3295.00	0.701609
3300.00	0.699135
3305.00	0.681599
3310.00	0.676292
3315.00	0.623973
3320.00	0.56641
3325.00	0.541195
3330.00	0.497551
3335.00	0.469553
3340.00	0.445966
3345.00	0.389282
3350.00	0.345519
3355.00	0.300492
3360.00	0.247074
3365.00	0.205445
3370.00	0.155086
3375.00	0.158917
3380.00	0.161558
3385.00	0.143791
3390.00	0.123771
3395.00	0.124287
3400.00	0.100577
3405.00	0.10583
3410.00	0.0920233
3415.00	0.0900732
3420.00	0.0722021
3425.00	0.0633703
3430.00	0.0393056
3435.00	0.035375
3440.00	0.0286143
3445.00	0.0217239
3450.00	0.0114935
3455.00	0.0369356
3460.00	0.0429117
3465.00	0.0305625
3470.00	0.0436223
3475.00	0.0440948
3480.00	-0.00221634
3485.00	-0.00682952
3490.00	0.00191145
3495.00	-0.0208421
3500.00	-0.00103029
3505.00	0.0216352
3510.00	0.0243065
3515.00	0.017041
3520.00	0.00889051
3525.00	0.0200885
3530.00	0.0640103
3535.00	0.0422991
3540.00	0.0412924
3545.00	-0.00151536
3550.00	0.0171696
3555.00	0.0412383
3560.00	0.0330855
3565.00	0.0523394
3570.00	0.0414648
3575.00	0.0437648
3580.00	0.00796201
3585.00	0.0168354
3590.00	0.00628807
3595.00	-0.00562197
3600.00	-0.0276222
3605.00	-0.00390915
3610.00	-0.0260807
3615.00	-0.0323364
3620.00	-0.0436072
3625.00	-0.0311885
3630.00	-0.0361277
3635.00	-0.0454077
3640.00	-0.0481192
3645.00	-0.0924612
3650.00	-0.0880499
3655.00	-0.0615172
3660.00	-0.0440843
3665.00	-0.0598209
3670.00	-0.061091
3675.00	-0.0630399
3680.00	-0.0559301
3685.00	-0.0527545
3690.00	-0.0555371
3695.00	-0.0483718
3700.00	-0.0717377
3705.00	-0.0863206
3710.00	-0.0672131
3715.00	-0.0451815
3720.00	-0.0406634
3725.00	-0.020481
3730.00	-0.00634587
3735.00	-0.0306911
3740.00	-0.0348742
3745.00	-0.0217172
3750.00	-0.00181783
3755.00	-0.0274217
3760.00	-0.0488536
3765.00	-0.0697539
3770.00	-0.0885642
3775.00	-0.0926006
3780.00	-0.0922043
3785.00	-0.0765375
3790.00	-0.0745244
3795.00	-0.0751299
3800.00	-0.0627821
3805.00	-0.0774548
3810.00	-0.0680977
3815.00	-0.0475893
3820.00	-0.0130157
3825.00	-0.0101025
3830.00	0.00299477
3835.00	0.0349274
3840.00	0.0386869
3845.00	0.0525458
3850.00	0.097251
3855.00	0.0923607
3860.00	0.0839304
3865.00	0.0763432
3870.00	0.0783785
3875.00	0.068929
3880.00	0.0773463
3885.00	0.10265
3890.00	0.0915788
3895.00	0.0816151
3900.00	0.0807058
3905.00	0.0823049
3910.00	0.113559
3915.00	0.111872
3920.00	0.10552
3925.00	0.115113
3930.00	0.0882915
3935.00	0.0665695
3940.00	0.0929504
3945.00	0.0627045
3950.00	0.0419297
3955.00	0.0111452
3960.00	-0.00527953
3965.00	-0.000722571
3970.00	0.0203005
3975.00	-0.00429197
3980.00	-0.00628018
3985.00	-1.15485e-005
3990.00	-0.0104858
3995.00	0.00184399
4000.00	0.0177756
4005.00	0.0442011
4010.00	0.0961872
4015.00	0.127664
4020.00	0.1568
4025.00	0.244262
4030.00	0.336677
4035.00	0.43355
4040.00	0.517511
4045.00	0.600329
4050.00	0.646662
4055.00	0.685944
4060.00	0.764006
4065.00	0.799612
4070.00	0.856637
4075.00	0.891843
4080.00	0.910636
4085.00	0.916269
4090.00	0.928591
4095.00	0.950155
4100.00	1.00341
4105.00	1.02233
4110.00	1.04016
4115.00	1.02397
4120.00	1.01344
4125.00	1.03458
4130.00	1.03507
4135.00	1.06129
4140.00	1.08006
4145.00	1.06472
4150.00	1.06623
4155.00	1.06678
4160.00	1.07533
4165.00	1.05482
4170.00	1.05812
4175.00	1.04981
4180.00	1.03025
4185.00	1.01908
4190.00	1.01226
4195.00	1.02626
4200.00	1.01953
4205.00	1.00057
4210.00	0.991571
4215.00	0.993945
4220.00	0.993664
4225.00	1.00147
4230.00	0.993184
4235.00	0.989756
4240.00	0.985059
4245.00	0.968745
4250.00	0.957285
4255.00	0.955836
4260.00	0.952114
4265.00	0.966491
4270.00	0.949617
4275.00	0.923148
4280.00	0.904967
4285.00	0.853149
4290.00	0.802483
4295.00	0.802009
4300.00	0.762099
4305.00	0.753576
4310.00	0.718508
4315.00	0.65955
4320.00	0.635497
4325.00	0.591287
4330.00	0.517654
4335.00	0.436073
4340.00	0.370709
4345.00	0.294154
4350.00	0.251846
4355.00	0.239554
4360.00	0.184172
4365.00	0.127077
4370.00	0.0813312
4375.00	0.044995
4380.00	-0.00382362
4385.00	-0.0719344
4390.00	-0.105837
4395.00	-0.129903
4400.00	-0.137057
4405.00	-0.147526
4410.00	-0.181927
4415.00	-0.159705
4420.00	-0.176773
4425.00	-0.185687
4430.00	-0.142138
4435.00	-0.166603
4440.00	-0.149137
4445.00	-0.150339
4450.00	-0.160285
4455.00	-0.144257
4460.00	-0.162063
4465.00	-0.157138
4470.00	-0.163987
4475.00	-0.203994
4480.00	-0.215021
4485.00	-0.182238
4490.00	-0.187382
4495.00	-0.189595
4500.00	-0.214149
4505.00	-0.205627
4510.00	-0.189093
4515.00	-0.160514
4520.00	-0.145268
4525.00	-0.104956
4530.00	-0.0864023
4535.00	-0.0962955
4540.00	-0.0697441
4545.00	-0.0627697
4550.00	-0.0774436
4555.00	-0.078563
4560.00	-0.10455
4565.00	-0.102153
4570.00	-0.106442
4575.00	-0.0933808
4580.00	-0.102576
4585.00	-0.114881
4590.00	-0.109839
4595.00	-0.0988554
4600.00	-0.0575436
4605.00	-0.0397022
4610.00	-0.0260623
4615.00	-0.0307083
4620.00	-0.0203853
4625.00	-0.02157
4630.00	-0.0484218
4635.00	-0.0580841
4640.00	-0.0748381
4645.00	-0.0778297
4650.00	-0.077299
4655.00	-0.0905199
4660.00	-0.0750215
4665.00	-0.0352873
4670.00	-0.0237005
4675.00	-0.00924345
4680.00	-0.00267849
4685.00	0.00725898
4690.00	8.66646e-005
4695.00	-0.0112032
4700.00	-0.0390918
4705.00	-0.0674147
4710.00	-0.0759834
4715.00	-0.0780547
4720.00	-0.058968
4725.00	-0.0627408
4730.00	-0.0741944
4735.00	-0.0820852
4740.00	-0.0843521
4745.00	-0.101703
4750.00	-0.0826685
4755.00	-0.0615088
4760.00	-0.123045
4765.00	-0.150225
4770.00	-0.120698
4775.00	-0.121521
4780.00	-0.108563
4785.00	-0.0969011
4790.00	-0.083182
4795.00	-0.0571361
4800.00	-0.0715676
4805.00	-0.0442657
4810.00	-0.040645
4815.00	-0.0494733
4820.00	-0.0276041
4825.00	-0.0167857
4830.00	-0.0175245
4835.00	0.00517877
4840.00	0.0183595
4845.00	0.0302222
4850.00	0.0465392
4855.00	0.0628362
4860.00	0.0799208
4865.00	0.0783751
4870.00	0.0600622
4875.00	0.0451922
4880.00	0.0592064
4885.00	0.0428103
4890.00	0.0377235
4895.00	0.0403975
4900.00	0.0113779
4905.00	0.019104
4910.00	0.0252516
4915.00	0.0477063
4920.00	0.0517995
4925.00	0.0643472
4930.00	0.0748343
4935.00	0.0810495
4940.00	0.0769736
4945.00	0.070082
4950.00	0.0799956
4955.00	0.0873063
4960.00	0.0817989
4965.00	0.057503
4970.00	0.0831789
4975.00	0.0724436
4980.00	0.0692283
4985.00	0.0655287
4990.00	0.0904021
4995.00	0.103924
5000.00	0.121735
5005.00	0.132124
5010.00	0.179347
5015.00	0.215401
5020.00	0.320372
5025.00	0.398729
5030.00	0.495037
5035.00	0.548676
5040.00	0.622737
5045.00	0.68778
5050.00	0.740678
5055.00	0.770558
5060.00	0.805509
5065.00	0.858721
5070.00	0.883244
5075.00	0.90612
5080.00	0.945242
5085.00	0.996568
5090.00	1.02665
5095.00	1.04082
5100.00	1.07131
5105.00	1.08908
5110.00	1.09782
5115.00	1.11535
5120.00	1.10776
5125.00	1.11383
5130.00	1.17086
5135.00	1.16256
5140.00	1.14058
5145.00	1.1353
5150.00	1.14264
5155.00	1.15247
5160.00	1.16615
5165.00	1.13415
5170.00	1.08923
5175.00	1.09473
5180.00	1.0884
5185.00	1.03677
5190.00	1.01448
5195.00	1.01053
5200.00	1.00134
5205.00	0.968089
5210.00	0.935744
5215.00	0.942895
5220.00	0.946913
5225.00	0.923132
5230.00	0.884002
5235.00	0.840727
5240.00	0.823535
5245.00	0.826597
5250.00	0.813236
5255.00	0.767368
5260.00	0.738979
5265.00	0.721487
5270.00	0.690435
5275.00	0.64073
5280.00	0.609695
5285.00	0.57854
5290.00	0.556142
5295.00	0.559351
5300.00	0.557405
5305.00	0.521809
5310.00	0.523617
5315.00	0.502681
5320.00	0.467724
5325.00	0.433038
5330.00	0.384094
5335.00	0.314258
5340.00	0.292502
5345.00	0.241495
5350.00	0.208482
5355.00	0.173129
5360.00	0.134865
5365.00	0.0851177
5370.00	0.0532377
5375.00	0.00359482
5380.00	-0.0547824
5385.00	-0.074284
5390.00	-0.0918355
5395.00	-0.098768
5400.00	-0.0913086
5405.00	-0.0612269
5410.00	-0.0736376
5415.00	-0.100923
5420.00	-0.105335
5425.00	-0.131063
5430.00	-0.148577
5435.00	-0.160311
5440.00	-0.155561
5445.00	-0.161762
5450.00	-0.16009
5455.00	-0.149721
5460.00	-0.126691
5465.00	-0.10677
5470.00	-0.110597
5475.00	-0.069723
5480.00	-0.0595275
5485.00	-0.0664676
5490.00	-0.0735194
5495.00	-0.0855067
5500.00	-0.0834025
5505.00	-0.0774796
5510.00	-0.101964
5515.00	-0.0861268
5520.00	-0.0686503
5525.00	-0.108522
5530.00	-0.151658
5535.00	-0.116347
5540.00	-0.124858
5545.00	-0.0753051
5550.00	-0.10323
5555.00	-0.0832372
5560.00	-0.0620207
5565.00	-0.0848275
5570.00	-0.0932666
5575.00	-0.0597658
5580.00	-0.038479
5585.00	-0.0378543
5590.00	-0.0340689
5595.00	-0.0475838
5600.00	-0.0766691
5605.00	-0.053692
5610.00	-0.067662
5615.00	-0.0568668
5620.00	-0.0560149
5625.00	-0.0794223
5630.00	-0.0618105
5635.00	-0.0975311
5640.00	-0.111146
5645.00	-0.116953
5650.00	-0.145548
5655.00	-0.131799
5660.00	-0.11459
5665.00	-0.127305
5670.00	-0.114575
5675.00	-0.13132
5680.00	-0.111742
5685.00	-0.120713
5690.00	-0.123146
5695.00	-0.110026
5700.00	-0.0812953
5705.00	-0.0788064
5710.00	-0.0838186
5715.00	-0.0818831
5720.00	-0.0930341
5725.00	-0.0732552
5730.00	-0.0796283
5735.00	-0.0716655
5740.00	-0.0838382
5745.00	-0.0794834
5750.00	-0.104573
5755.00	-0.0933098
5760.00	-0.107347
5765.00	-0.10467
5770.00	-0.0796989
5775.00	-0.0660884
5780.00	-0.0530332
5785.00	-0.0396718
5790.00	-0.0357046
5795.00	-0.0297168
5800.00	-0.0283567
5805.00	-0.0464719
5810.00	-0.0958134
5815.00	-0.0612522
5820.00	-0.0664082
5825.00	-0.0565442
5830.00	-0.0420259
5835.00	-0.0563568
5840.00	-0.0483037
5845.00	-0.0426675
5850.00	-0.0166441
5855.00	-0.0182029
5860.00	-0.00993621
5865.00	0.00878505
5870.00	-0.0202965
5875.00	-0.0311597
5880.00	-0.0707512
5885.00	-0.0677051
5890.00	-0.0351489
5895.00	-0.0243818
5900.00	-0.0283901
5905.00	-0.00701761
5910.00	-0.0192087
5915.00	-0.0116472
5920.00	0.00482776
5925.00	0.00192758
5930.00	0.00173482
5935.00	0.00639615
5940.00	-0.0103595
5945.00	-0.0206048
5950.00	-0.0306313
5955.00	-0.0178986
5960.00	-0.0136913
5965.00	0.0174925
5970.00	0.0366941
5975.00	0.0515581
5980.00	0.0617126
5985.00	0.0337846
5990.00	0.027183
5995.00	0.0276879
6000.00	0.053928
6005.00	0.0517584
6010.00	0.0884842
6015.00	0.123955
6020.00	0.188111
6025.00	0.282918
6030.00	0.352934
6035.00	0.444957
6040.00	0.531001
6045.00	0.601995
6050.00	0.661054
6055.00	0.707761
6060.00	0.732875
6065.00	0.773206
6070.00	0.824008
6075.00	0.85039
6080.00	0.883804
6085.00	0.921129
6090.00	0.954721
6095.00	0.975284
6100.00	0.97284
6105.00	0.942438
6110.00	0.941667
6115.00	0.945002
6120.00	0.954451
6125.00	0.973429
6130.00	0.986481
6135.00	1.00145
6140.00	1.02056
6145.00	1.01843
6150.00	1.0302
6155.00	1.02468
6160.00	1.00199
6165.00	1.0283
6170.00	1.01169
6175.00	1.0596
6180.00	1.06967
6185.00	1.08519
6190.00	1.06692
6195.00	1.04725
6200.00	1.04809
6205.00	1.06093
6210.00	1.02736
6215.00	1.01004
6220.00	1.00089
6225.00	0.995888
6230.00	0.965598
6235.00	0.975404
6240.00	0.943134
6245.00	0.935041
6250.00	0.920506
6255.00	0.897754
6260.00	0.892588
6265.00	0.891967
6270.00	0.87207
6275.00	0.84288
6280.00	0.83192
6285.00	0.826891
6290.00	0.774822
6295.00	0.730378
6300.00	0.705688
6305.00	0.68105
6310.00	0.654041
6315.00	0.637791
6320.00	0.580458
6325.00	0.539334
6330.00	0.52972
6335.00	0.463855
6340.00	0.423916
6345.00	0.37266
6350.00	0.314444
6355.00	0.274135
6360.00	0.263644
6365.00	0.238891
6370.00	0.212584
6375.00	0.196967
6380.00	0.170018
6385.00	0.165103
6390.00	0.159068
6395.00	0.15686
6400.00	0.150844
6405.00	0.148652
6410.00	0.131369
6415.00	0.119844
6420.00	0.082074
6425.00	0.0480809
6430.00	0.0376322
6435.00	0.0387038
6440.00	0.0469205
6445.00	0.0365878
6450.00	0.0192304
6455.00	0.0285886
6460.00	0.0402341
6465.00	0.0386281
6470.00	0.0621626
6475.00	0.0212968
6480.00	0.0223904
6485.00	0.0451312
6490.00	0.0430355
6495.00	0.054848
6500.00	0.0670908
6505.00	0.079721
6510.00	0.0733605
6515.00	0.0579664
6520.00	0.06748
6525.00	0.0510624
6530.00	0.0572374
6535.00	0.0716587
6540.00	0.0652986
6545.00	0.0764964
6550.00	0.076099
6555.00	0.0604311
6560.00	0.0858142
6565.00	0.0570877
6570.00	0.0828052
6575.00	0.0680783
6580.00	0.0862503
6585.00	0.0776253
6590.00	0.0489119
6595.00	0.0609426
6600.00	0.0645179
6605.00	0.0806286
6610.00	0.083847
6615.00	0.0923841
6620.00	0.0879805
6625.00	0.0791824
6630.00	0.0567598
6635.00	0.0776753
6640.00	0.0868296
6645.00	0.092651
6650.00	0.0769395
6655.00	0.0982544
6660.00	0.080371
6665.00	0.0908673
6670.00	0.0946734
6675.00	0.0594204
6680.00	0.0736234
6685.00	0.0598147
6690.00	0.0788131
6695.00	0.0806014
6700.00	0.057231
6705.00	0.0555369
6710.00	0.0596528
6715.00	0.0673862
6720.00	0.0469489
6725.00	0.0398366
6730.00	0.0431052
6735.00	0.0355715
6740.00	0.0110635
6745.00	0.0059281
6750.00	0.0424022
6755.00	0.0429968
6760.00	0.0926858
6765.00	0.0858346
6770.00	0.100619
6775.00	0.114732
6780.00	0.0798901
6785.00	0.0654547
6790.00	0.035541
6795.00	0.0368217
6800.00	0.0605368
6805.00	0.0802688
6810.00	0.0770767
6815.00	0.0943489
6820.00	0.0744386
6825.00	0.0847224
6830.00	0.0899488
6835.00	0.0769249
6840.00	0.0893774
6845.00	0.0941383
6850.00	0.103258
6855.00	0.140474
6860.00	0.136902
6865.00	0.126435
6870.00	0.116209
6875.00	0.120704
6880.00	0.13442
6885.00	0.11856
6890.00	0.13813
6895.00	0.129958
6900.00	0.166922
6905.00	0.167152
6910.00	0.173805
6915.00	0.174958
6920.00	0.203393
6925.00	0.20481
6930.00	0.203668
6935.00	0.180078
6940.00	0.183827
6945.00	0.18156
6950.00	0.156958
6955.00	0.179135
6960.00	0.192648
6965.00	0.199168
6970.00	0.195368
6975.00	0.229014
6980.00	0.219005
6985.00	0.213221
6990.00	0.197539
6995.00	0.2076
7000.00	0.238411
7005.00	0.266142
7010.00	0.279817
7015.00	0.321941
7020.00	0.429956
7025.00	0.520724
7030.00	0.608861
7035.00	0.661593
7040.00	0.750953
7045.00	0.806398
7050.00	0.870802
7055.00	0.865108
7060.00	0.921224
7065.00	1.01121
7070.00	1.01887
7075.00	1.0443
7080.00	1.06719
7085.00	1.09585
7090.00	1.11116
7095.00	1.10722
7100.00	1.10528
7105.00	1.11079
7110.00	1.09237
7115.00	1.1306
7120.00	1.09651
7125.00	1.08678
7130.00	1.09413
7135.00	1.11929
7140.00	1.13387
7145.00	1.14941
7150.00	1.14648
7155.00	1.14464
7160.00	1.12123
7165.00	1.12112
7170.00	1.1476
7175.00	1.16097
7180.00	1.17219
7185.00	1.20243
7190.00	1.21192
7195.00	1.21804
7200.00	1.19374
7205.00	1.21458
7210.00	1.19787
7215.00	1.21185
7220.00	1.23329
7225.00	1.22519
7230.00	1.20179
7235.00	1.18878
7240.00	1.15612
7245.00	1.17105
7250.00	1.1313
7255.00	1.10036
7260.00	1.08702
7265.00	1.06696
7270.00	1.02876
7275.00	1.02258
7280.00	1.01379
7285.00	0.95915
7290.00	0.931728
7295.00	0.903019
7300.00	0.816746
7305.00	0.795507
7310.00	0.786867
7315.00	0.728325
7320.00	0.676443
7325.00	0.64506
7330.00	0.605534
7335.00	0.561097
7340.00	0.52352
7345.00	0.470362
7350.00	0.393512
7355.00	0.35416
7360.00	0.284095
7365.00	0.230705
7370.00	0.208441
7375.00	0.164228
7380.00	0.132495
7385.00	0.131333
7390.00	0.103695
7395.00	0.114276
7400.00	0.11413
7405.00	0.110775
7410.00	0.0835815
7415.00	0.0623305
7420.00	0.0706019
7425.00	0.0683765
7430.00	0.0905477
7435.00	0.0508725
7440.00	0.0780173
7445.00	0.0798852
7450.00	0.0960707
7455.00	0.104191
7460.00	0.102636
7465.00	0.0722273
7470.00	0.0601698
7475.00	0.0791327
7480.00	0.0615498
7485.00	0.0578122
7490.00	0.0745934
7495.00	0.0913082
7500.00	0.0781483
7505.00	0.0445478
7510.00	0.0626555
7515.00	0.0708944
7520.00	0.0364077
7525.00	0.069028
7530.00	0.0371453
7535.00	0.0181206
7540.00	-0.0320396
7545.00	-0.0344763
7550.00	-0.0511737
7555.00	-0.0242997
7560.00	-0.0267045
7565.00	-0.0006658
7570.00	0.00342979
7575.00	0.0312899
7580.00	0.0491117
7585.00	0.0691804
7590.00	0.0670972
7595.00	0.049912
7600.00	0.0699007
7605.00	0.0895021
7610.00	0.11923
7615.00	0.103278
7620.00	0.107455
7625.00	0.109602
7630.00	0.117175
7635.00	0.14736
7640.00	0.118119
7645.00	0.128064
7650.00	0.145878
7655.00	0.124038
7660.00	0.114857
7665.00	0.132381
7670.00	0.120754
7675.00	0.11996
7680.00	0.112799
7685.00	0.116829
7690.00	0.143825
7695.00	0.117355
7700.00	0.108037
7705.00	0.113349
7710.00	0.144722
7715.00	0.146366
7720.00	0.164767
7725.00	0.177299
7730.00	0.179714
7735.00	0.1835
7740.00	0.197382
7745.00	0.22438
7750.00	0.228533
7755.00	0.198428
7760.00	0.197924
7765.00	0.198277
7770.00	0.209876
7775.00	0.231595
7780.00	0.236639
7785.00	0.258906
7790.00	0.264442
7795.00	0.280705
7800.00	0.299371
7805.00	0.289579
7810.00	0.301717
7815.00	0.279603
7820.00	0.262924
7825.00	0.270475
7830.00	0.305475
7835.00	0.295878
7840.00	0.287241
7845.00	0.28672
7850.00	0.264494
7855.00	0.270277
7860.00	0.266618
7865.00	0.255266
7870.00	0.229739
7875.00	0.254308
7880.00	0.252245
7885.00	0.28665
7890.00	0.291023
7895.00	0.287706
7900.00	0.300032
7905.00	0.29662
7910.00	0.279045
7915.00	0.311576
7920.00	0.319902
7925.00	0.33062
7930.00	0.305616
7935.00	0.313733
7940.00	0.307339
7945.00	0.319313
7950.00	0.306721
7955.00	0.313116
7960.00	0.319677
7965.00	0.323164
7970.00	0.312604
7975.00	0.285373
7980.00	0.297126
7985.00	0.256132
7990.00	0.268391
7995.00	0.285066
8000.00	0.304907
8005.00	0.334046
8010.00	0.386056
8015.00	0.412721
8020.00	0.518104
8025.00	0.614562
8030.00	0.680422
8035.00	0.764676
8040.00	0.859039
8045.00	0.939936
8050.00	1.00146
8055.00	1.04878
8060.00	1.10506
8065.00	1.14604
8070.00	1.15876
8075.00	1.20404
8080.00	1.21498
8085.00	1.26512
8090.00	1.30057
8095.00	1.31637
8100.00	1.3475
8105.00	1.39245
8110.00	1.3636
8115.00	1.35294
8120.00	1.3506
8125.00	1.35414
8130.00	1.33799
8135.00	1.33231
8140.00	1.2998
8145.00	1.29553
8150.00	1.29813
8155.00	1.31819
8160.00	1.3008
8165.00	1.28756
8170.00	1.32319
8175.00	1.28273
8180.00	1.29225
8185.00	1.29115
8190.00	1.26034
8195.00	1.22858
8200.00	1.20565
8205.00	1.185
8210.00	1.16884
8215.00	1.14543
8220.00	1.10905
8225.00	1.0892
8230.00	1.13338
8235.00	1.11513
8240.00	1.09306
8245.00	1.11268
8250.00	1.08844
8255.00	1.10691
8260.00	1.08647
8265.00	1.09789
8270.00	1.10172
8275.00	1.09227
8280.00	1.08457
8285.00	1.04219
8290.00	1.02178
8295.00	0.976005
8300.00	0.951733
8305.00	0.892821
8310.00	0.889759
8315.00	0.837044
8320.00	0.771068
8325.00	0.702825
8330.00	0.692977
8335.00	0.63899
8340.00	0.587178
8345.00	0.563915
8350.00	0.531698
8355.00	0.492227
8360.00	0.450256
8365.00	0.442297
8370.00	0.442387
8375.00	0.402177
8380.00	0.388551
8385.00	0.335997
8390.00	0.305621
8395.00	0.275864
8400.00	0.226521
8405.00	0.220791
8410.00	0.214828
8415.00	0.209461
8420.00	0.229611
8425.00	0.207456
8430.00	0.180264
8435.00	0.140481
8440.00	0.106288
8445.00	0.11661
8450.00	0.100114
8455.00	0.0788212
8460.00	0.0814145
8465.00	0.102282
8470.00	0.0557927
8475.00	0.0623004
8480.00	0.0431775
8485.00	0.0332192
8490.00	-0.000723217
8495.00	-0.00629151
8500.00	-2.17442e-005
8505.00	0.000786232
8510.00	-0.0266897
8515.00	-0.0473889
8520.00	-0.0353978
8525.00	-0.0310522
8530.00	-0.0327818
8535.00	-0.0182224
8540.00	-0.0276814
8545.00	-0.00476822
8550.00	-0.000262385
8555.00	0.00459866
8560.00	0.000109788
8565.00	-0.0103766
8570.00	0.00677709
8575.00	-0.0116283
8580.00	-0.0233583
8585.00	-0.0137702
8590.00	-0.00836419
8595.00	-0.0163916
8600.00	-0.0220047
8605.00	-0.0302796
8610.00	-0.0465909
8615.00	-0.0225926
8620.00	-0.0324203
8625.00	-0.00339264
8630.00	0.0332077
8635.00	0.0177999
8640.00	0.0708145
8645.00	0.0790432
8650.00	0.0896724
8655.00	0.0879573
8660.00	0.101724
8665.00	0.109279
8670.00	0.103992
8675.00	0.133077
8680.00	0.133468
8685.00	0.140266
8690.00	0.139938
8695.00	0.148507
8700.00	0.147355
8705.00	0.162434
8710.00	0.154249
8715.00	0.156551
8720.00	0.136061
8725.00	0.110368
8730.00	0.105778
8735.00	0.112122
8740.00	0.137171
8745.00	0.141987
8750.00	0.145516
8755.00	0.16642
8760.00	0.161059
8765.00	0.140118
8770.00	0.126106
8775.00	0.12236
8780.00	0.118987
8785.00	0.14335
8790.00	0.141908
8795.00	0.0882326
8800.00	0.0673223
8805.00	0.0573669
8810.00	0.0677462
8815.00	0.0392149
8820.00	0.0312644
8825.00	0.0289438
8830.00	0.0558641
8835.00	0.0808982
8840.00	0.0615271
8845.00	0.0545686
8850.00	0.0305783
8855.00	0.0283263
8860.00	0.0528909
8865.00	0.0717759
8870.00	0.0589577
8875.00	0.0570909
8880.00	0.0957009
8885.00	0.10547
8890.00	0.125544
8895.00	0.150056
8900.00	0.167283
8905.00	0.167476
8910.00	0.161204
8915.00	0.178121
8920.00	0.211075
8925.00	0.226228
8930.00	0.216498
8935.00	0.217411
8940.00	0.217427
8945.00	0.218246
8950.00	0.236712
8955.00	0.231574
8960.00	0.26724
8965.00	0.297728
8970.00	0.295353
8975.00	0.296438
8980.00	0.30789
8985.00	0.310139
8990.00	0.322638
8995.00	0.290374
9000.00	0.269395
9005.00	0.274688
9010.00	0.319741
9015.00	0.37157
9020.00	0.425469
9025.00	0.514268
9030.00	0.600633
9035.00	0.671915
9040.00	0.75702
9045.00	0.808635
9050.00	0.866369
9055.00	0.873206
9060.00	0.922066
9065.00	0.957981
9070.00	1.00642
9075.00	1.05082
9080.00	1.09643
9085.00	1.13827
9090.00	1.13404
9095.00	1.14473
9100.00	1.18013
9105.00	1.21119
9110.00	1.23754
9115.00	1.23062
9120.00	1.26469
9125.00	1.28166
9130.00	1.28967
9135.00	1.28641
9140.00	1.26091
9145.00	1.23313
9150.00	1.22666
9155.00	1.25709
9160.00	1.22486
9165.00	1.22002
9170.00	1.19068
9175.00	1.2086
9180.00	1.19088
9185.00	1.22006
9190.00	1.23182
9195.00	1.23031
9200.00	1.20801
9205.00	1.18551
9210.00	1.17494
9215.00	1.1904
9220.00	1.2019
9225.00	1.18405
9230.00	1.1712
9235.00	1.17254
9240.00	1.15117
9245.00	1.10374
9250.00	1.0812
9255.00	1.07058
9260.00	1.06022
9265.00	1.05331
9270.00	1.02534
9275.00	1.01225
9280.00	1.03753
9285.00	0.98777
9290.00	0.980854
9295.00	0.966572
9300.00	0.986756
9305.00	0.939652
9310.00	0.88356
9315.00	0.834688
9320.00	0.798761
9325.00	0.789796
9330.00	0.774475
9335.00	0.753433
9340.00	0.744166
9345.00	0.685865
9350.00	0.632589
9355.00	0.568524
9360.00	0.545515
9365.00	0.503051
9370.00	0.44227
9375.00	0.403684
9380.00	0.366539
9385.00	0.351641
9390.00	0.27941
9395.00	0.26678
9400.00	0.270722
9405.00	0.250902
9410.00	0.220171
9415.00	0.22394
9420.00	0.190265
9425.00	0.155122
9430.00	0.157338
9435.00	0.141604
9440.00	0.152423
9445.00	0.133152
9450.00	0.125477
9455.00	0.0960078
9460.00	0.086407
9465.00	0.0785721
9470.00	0.0409002
9475.00	0.0625958
9480.00	0.0482782
9485.00	0.0515084
9490.00	0.0705316
9495.00	0.0570321
9500.00	0.0537463
9505.00	0.0322556
9510.00	0.00969079
9515.00	0.040148
9520.00	0.0506376
9525.00	0.0770001
9530.00	0.0926684
9535.00	0.134973
9540.00	0.152902
9545.00	0.183542
9550.00	0.182916
9555.00	0.177517
9560.00	0.147678
9565.00	0.156279
9570.00	0.168854
9575.00	0.185006
9580.00	0.214048
9585.00	0.210371
9590.00	0.212702
9595.00	0.215606
9600.00	0.235947
9605.00	0.217187
9610.00	0.220448
9615.00	0.205656
9620.00	0.193954
9625.00	0.18584
9630.00	0.203517
9635.00	0.225067
9640.00	0.193696
9645.00	0.19286
9650.00	0.180826
9655.00	0.190141
9660.00	0.218669
9665.00	0.225811
9670.00	0.25319
9675.00	0.275413
9680.00	0.280104
9685.00	0.284326
9690.00	0.31794
9695.00	0.346581
9700.00	0.35463
9705.00	0.364292
9710.00	0.37057
9715.00	0.366551
9720.00	0.345206
9725.00	0.358228
9730.00	0.385258
9735.00	0.396692
9740.00	0.417458
9745.00	0.382964
9750.00	0.343056
9755.00	0.345012
9760.00	0.321792
9765.00	0.340378
9770.00	0.345824
9775.00	0.362008
9780.00	0.414445
9785.00	0.440688
9790.00	0.429657
9795.00	0.449544
9800.00	0.46583
9805.00	0.500633
9810.00	0.523898
9815.00	0.54403
9820.00	0.529112
9825.00	0.533412
9830.00	0.561457
9835.00	0.585086
9840.00	0.560421
9845.00	0.567231
9850.00	0.562885
9855.00	0.554945
9860.00	0.552633
9865.00	0.555388
9870.00	0.552226
9875.00	0.530041
9880.00	0.531832
9885.00	0.48993
9890.00	0.46914
9895.00	0.488302
9900.00	0.500712
9905.00	0.503824
9910.00	0.50179
9915.00	0.510434
9920.00	0.527884
9925.00	0.512968
9930.00	0.461671
9935.00	0.452571
9940.00	0.447604
9945.00	0.486647
9950.00	0.496806
9955.00	0.523677
[truncated: 56 more rows]
