# Supplementary material for: Abnormal developmental trajectory and vulnerability to cardiac arrhythmias in tetralogy of Fallot with DiGeorge syndrome
Source: Commun Biol. 2023 Sep 22;6:969. doi: 10.1038/s42003-023-05344-6 (PMC10516936; doi:10.1038/s42003-023-05344-6)
Supplement: Supplementary file 6 — Supplementary Data 3 [file 42003_2023_5344_MOESM6_ESM.zip › Supplementary Data3_CAS Measurement/Batch50/TOF-ND2_A1_4995/1B-wave.csv]

1B : V(t) = D'(t) / BackgroundImage *100
D'(t) = WaveFiltered Value( Pixel-Filter=(5 x 5) Tcnst-Filter=10)
average	1.00
frm num	2048
position	[84][45]	Ana1
background	440.48	-
total pixel	25	-
time	value1	value2
0.00	-5.68471	-32768
5.00	-5.31602	-8
10.00	-4.77806	-20
15.00	-4.0251	-12
20.00	-3.09408	-12
25.00	-2.07181	4
30.00	-1.06459	-12
35.00	-0.0936204	-12
40.00	0.842004	4
45.00	1.75671	0
50.00	2.56724	-8
55.00	3.3176	-12
60.00	4.00654	-20
65.00	4.65929	-4
70.00	5.27672	-16
75.00	5.81516	-8
80.00	6.30157	-8
85.00	6.77294	-8
90.00	7.18264	0
95.00	7.57317	-4
100.00	7.91284	-16
105.00	8.23852	-8
110.00	8.57885	-12
115.00	8.89332	-20
120.00	9.20631	-12
125.00	9.4762	-4
130.00	9.73726	-12
135.00	9.96223	-8
140.00	10.2047	-24
145.00	10.4301	-12
150.00	10.5958	-16
155.00	10.8221	-12
160.00	11.0012	-12
165.00	11.1824	-16
170.00	11.2983	-8
175.00	11.4035	-8
180.00	11.5163	-12
185.00	11.6297	-12
190.00	11.7444	-24
195.00	11.8658	-28
200.00	11.9705	-8
205.00	12.0802	0
210.00	12.1799	-16
215.00	12.236	-8
220.00	12.3473	-12
225.00	12.4129	8
230.00	12.4648	-4
235.00	12.5114	-12
240.00	12.5108	-12
245.00	12.5465	-20
250.00	12.5895	-8
255.00	12.5674	4
260.00	12.5547	-20
265.00	12.5742	-16
270.00	12.5164	-12
275.00	12.5288	-12
280.00	12.5555	-12
285.00	12.5458	0
290.00	12.4927	-4
295.00	12.4784	-12
300.00	12.4256	-20
305.00	12.3809	-8
310.00	12.2979	-24
315.00	12.225	-12
320.00	12.1177	12
325.00	11.9584	-20
330.00	11.8659	-12
335.00	11.7109	-4
340.00	11.4924	-8
345.00	11.2658	-12
350.00	11.0028	-12
355.00	10.7017	-12
360.00	10.4034	-8
365.00	10.0904	-8
370.00	9.79788	-4
375.00	9.4919	4
380.00	9.22106	4
385.00	8.89649	-24
390.00	8.59529	-4
395.00	8.2561	-20
400.00	7.95265	-8
405.00	7.62505	-12
410.00	7.28209	-12
415.00	6.9371	-8
420.00	6.56213	0
425.00	6.2737	0
430.00	5.94782	24
435.00	5.65998	-8
440.00	5.42725	-4
445.00	5.11882	0
450.00	4.85484	-20
455.00	4.59003	0
460.00	4.37985	0
465.00	4.1707	-4
470.00	3.89257	-8
475.00	3.6359	-8
480.00	3.39853	-8
485.00	3.16129	-8
490.00	2.88694	-8
495.00	2.63184	0
500.00	2.41497	-12
505.00	2.24885	-12
510.00	2.04576	-8
515.00	1.8766	-12
520.00	1.72526	0
525.00	1.54638	-12
530.00	1.3418	-16
535.00	1.16403	-8
540.00	0.994046	-8
545.00	0.814729	-12
550.00	0.670597	-16
555.00	0.516359	-8
560.00	0.378454	-16
565.00	0.27795	-24
570.00	0.169334	-12
575.00	0.0425202	0
580.00	-0.0389204	-12
585.00	-0.136736	-8
590.00	-0.236575	-16
595.00	-0.347316	-12
600.00	-0.431546	-4
605.00	-0.533687	-8
610.00	-0.651041	-8
615.00	-0.752119	-24
620.00	-0.808582	-4
625.00	-0.886641	-12
630.00	-0.938733	4
635.00	-1.03193	-12
640.00	-1.06858	-24
645.00	-1.16423	-12
650.00	-1.24123	8
655.00	-1.30418	-8
660.00	-1.41077	-8
665.00	-1.50944	0
670.00	-1.52104	-16
675.00	-1.58961	-8
680.00	-1.63951	20
685.00	-1.69804	0
690.00	-1.75254	-4
695.00	-1.8261	-4
700.00	-1.91229	0
705.00	-1.98895	-8
710.00	-2.0634	0
715.00	-2.14038	-20
720.00	-2.16972	-20
725.00	-2.26241	-24
730.00	-2.31495	-8
735.00	-2.38404	-12
740.00	-2.48254	-12
745.00	-2.50036	4
750.00	-2.56362	-12
755.00	-2.62055	-20
760.00	-2.67451	-12
765.00	-2.72944	-12
770.00	-2.75617	-12
775.00	-2.82109	4
780.00	-2.85318	0
785.00	-2.86027	12
790.00	-2.90752	-8
795.00	-2.91462	-4
800.00	-2.99367	-8
805.00	-3.03665	0
810.00	-3.06354	0
815.00	-3.0959	4
820.00	-3.12231	4
825.00	-3.16605	-8
830.00	-3.18545	-20
835.00	-3.26919	8
840.00	-3.271	20
845.00	-3.28898	-8
850.00	-3.31878	-16
855.00	-3.33834	-20
860.00	-3.36048	-12
865.00	-3.38404	-12
870.00	-3.42613	-4
875.00	-3.45584	-20
880.00	-3.49438	-4
885.00	-3.51636	-12
890.00	-3.52705	-32768
895.00	-3.57119	-32768
900.00	-3.6327	-36
905.00	-3.69533	-36
910.00	-3.74443	-36
915.00	-3.76501	-20
920.00	-3.75902	-12
925.00	-3.77723	-36
930.00	-3.76547	-8
935.00	-3.79303	-12
940.00	-3.81238	-4
945.00	-3.79983	-8
950.00	-3.7958	-24
955.00	-3.81669	-12
960.00	-3.84821	4
965.00	-3.84298	-4
970.00	-3.85189	-4
975.00	-3.85809	-12
980.00	-3.87457	-4
985.00	-3.83855	-36
990.00	-3.8588	-20
995.00	-3.84615	-12
1000.00	-3.79117	-12
1005.00	-3.59277	8
1010.00	-3.17537	-16
1015.00	-2.54181	-24
1020.00	-1.71553	-8
1025.00	-0.785713	-12
1030.00	0.111965	-12
1035.00	0.961648	0
1040.00	1.81263	12
1045.00	2.59668	4
1050.00	3.32775	-8
1055.00	4.03112	-8
1060.00	4.64599	0
1065.00	5.18575	-16
1070.00	5.74055	0
1075.00	6.21081	-8
1080.00	6.68126	-12
1085.00	7.10467	8
1090.00	7.52297	-16
1095.00	7.90762	-12
1100.00	8.24563	0
1105.00	8.56981	-4
1110.00	8.87429	-12
1115.00	9.21189	-16
1120.00	9.46124	-16
1125.00	9.73106	-12
1130.00	9.95846	-8
1135.00	10.1695	-4
1140.00	10.3821	-12
1145.00	10.5853	0
1150.00	10.7799	0
1155.00	10.9742	-8
1160.00	11.1463	-12
1165.00	11.2567	0
1170.00	11.3633	-20
1175.00	11.5156	-12
1180.00	11.6317	20
1185.00	11.7662	-20
1190.00	11.9309	0
1195.00	12.0627	-8
1200.00	12.1496	-4
1205.00	12.2523	-12
1210.00	12.3456	12
1215.00	12.4051	-16
1220.00	12.4268	-8
1225.00	12.4936	20
1230.00	12.5338	0
1235.00	12.5245	-12
1240.00	12.6006	0
1245.00	12.6527	8
1250.00	12.6761	0
1255.00	12.6598	0
1260.00	12.6343	-24
1265.00	12.6277	-20
1270.00	12.6281	-12
1275.00	12.6275	-4
1280.00	12.5916	-20
1285.00	12.5802	-24
1290.00	12.5617	8
1295.00	12.5188	-20
1300.00	12.4629	-24
1305.00	12.4035	0
1310.00	12.3146	-20
1315.00	12.2346	-8
1320.00	12.1109	-8
1325.00	11.9759	0
1330.00	11.8044	-12
1335.00	11.6574	-4
1340.00	11.4134	-16
1345.00	11.1811	-24
1350.00	10.9266	0
1355.00	10.6575	-16
1360.00	10.41	-16
1365.00	10.1	16
1370.00	9.8174	-8
1375.00	9.50493	-12
1380.00	9.22461	-4
1385.00	8.9469	-8
1390.00	8.65882	-8
1395.00	8.36686	8
1400.00	8.07867	-12
1405.00	7.72394	-12
1410.00	7.43829	-12
1415.00	7.11128	-12
1420.00	6.78609	-8
1425.00	6.48253	-8
1430.00	6.1512	8
1435.00	5.84847	0
1440.00	5.56874	-12
1445.00	5.26977	4
1450.00	4.99797	0
1455.00	4.71975	0
1460.00	4.49296	16
1465.00	4.23527	-4
1470.00	4.03423	4
1475.00	3.77338	20
1480.00	3.50592	-12
1485.00	3.26339	-8
1490.00	3.02332	20
1495.00	2.81997	-8
1500.00	2.61335	12
1505.00	2.43011	-4
1510.00	2.26429	-8
1515.00	2.08054	-4
1520.00	1.93878	-4
1525.00	1.78849	0
1530.00	1.6387	8
1535.00	1.48663	12
1540.00	1.31436	0
1545.00	1.2256	-20
1550.00	1.08216	8
1555.00	0.915824	12
1560.00	0.816976	-12
1565.00	0.71076	0
1570.00	0.602452	0
1575.00	0.446856	-8
1580.00	0.316809	-4
1585.00	0.18887	8
1590.00	0.0646429	-12
1595.00	-0.0181018	0
1600.00	-0.154323	-4
1605.00	-0.256036	0
1610.00	-0.351209	-8
1615.00	-0.449579	8
1620.00	-0.560815	-12
1625.00	-0.624602	4
1630.00	-0.751935	-8
1635.00	-0.842016	-12
1640.00	-0.926721	-20
1645.00	-0.999323	-12
1650.00	-1.06557	0
1655.00	-1.16061	8
1660.00	-1.23071	8
1665.00	-1.32286	-36
1670.00	-1.36311	-20
1675.00	-1.44929	-20
1680.00	-1.54319	-4
1685.00	-1.6168	-12
1690.00	-1.70122	-12
1695.00	-1.77538	-8
1700.00	-1.85574	-24
1705.00	-1.91717	-8
1710.00	-1.97699	-12
1715.00	-2.08351	-20
1720.00	-2.16666	-36
1725.00	-2.22061	-20
1730.00	-2.27279	-36
1735.00	-2.34337	-20
1740.00	-2.42233	-8
1745.00	-2.44617	-20
1750.00	-2.5321	-24
1755.00	-2.56403	20
1760.00	-2.63182	-20
1765.00	-2.64016	-12
1770.00	-2.67673	-12
1775.00	-2.68693	-12
1780.00	-2.72699	-20
1785.00	-2.7685	0
1790.00	-2.80857	-12
1795.00	-2.84464	-24
1800.00	-2.89164	-12
1805.00	-2.90396	-20
1810.00	-2.94139	-16
1815.00	-2.9551	8
1820.00	-2.99377	0
1825.00	-3.01313	-12
1830.00	-3.02421	12
1835.00	-3.07776	12
1840.00	-3.07783	0
1845.00	-3.12875	12
1850.00	-3.21907	8
1855.00	-3.21863	-4
1860.00	-3.21642	12
1865.00	-3.23531	4
1870.00	-3.2832	12
1875.00	-3.32447	20
1880.00	-3.37434	40
1885.00	-3.39469	4
1890.00	-3.41665	-32768
1895.00	-3.4246	-32768
1900.00	-3.43812	-36
1905.00	-3.46299	-12
1910.00	-3.51808	-4
1915.00	-3.56129	-12
1920.00	-3.57294	8
1925.00	-3.59796	20
1930.00	-3.64862	8
1935.00	-3.69876	20
1940.00	-3.74207	20
1945.00	-3.73837	24
1950.00	-3.77954	24
1955.00	-3.82112	20
1960.00	-3.82405	52
1965.00	-3.82032	24
1970.00	-3.82514	20
1975.00	-3.83674	44
1980.00	-3.84537	24
1985.00	-3.85767	20
1990.00	-3.87419	40
1995.00	-3.88997	16
2000.00	-3.80791	16
2005.00	-3.616	40
2010.00	-3.26893	28
2015.00	-2.62965	20
2020.00	-1.82455	20
2025.00	-0.894729	-8
2030.00	-0.00431144	-8
2035.00	0.878793	24
2040.00	1.71173	-20
2045.00	2.47227	12
2050.00	3.19126	0
2055.00	3.85924	4
2060.00	4.47313	0
2065.00	5.02836	0
2070.00	5.5317	-16
2075.00	6.02648	-24
2080.00	6.48086	-20
2085.00	6.93521	-12
2090.00	7.36137	-24
2095.00	7.68317	-36
2100.00	8.01275	-12
2105.00	8.34478	-24
2110.00	8.66359	-20
2115.00	8.95325	-24
2120.00	9.25116	-24
2125.00	9.51838	-44
2130.00	9.74254	-40
2135.00	9.94427	-44
2140.00	10.1821	-44
2145.00	10.3726	-44
2150.00	10.5849	-60
2155.00	10.7714	-56
2160.00	10.9193	-56
2165.00	11.0469	-64
2170.00	11.2109	-52
2175.00	11.3657	-40
2180.00	11.5022	-64
2185.00	11.6225	-60
2190.00	11.7388	-60
2195.00	11.8444	-64
2200.00	11.9813	36
2205.00	12.0981	-64
2210.00	12.1778	-40
2215.00	12.284	-40
2220.00	12.3596	-72
2225.00	12.4223	-44
2230.00	12.4795	-68
2235.00	12.5084	-44
2240.00	12.5216	-44
2245.00	12.519	-60
2250.00	12.553	-52
2255.00	12.5554	-36
2260.00	12.5766	-40
2265.00	12.5758	-36
2270.00	12.5968	-28
2275.00	12.5958	-40
2280.00	12.5503	12
2285.00	12.5766	-44
2290.00	12.564	-44
2295.00	12.5635	-36
2300.00	12.5212	-36
2305.00	12.4406	-20
2310.00	12.3643	-24
2315.00	12.2485	-36
2320.00	12.1306	-12
2325.00	11.9828	-28
2330.00	11.8233	-12
2335.00	11.6436	-20
2340.00	11.4318	-28
2345.00	11.1649	-12
2350.00	10.9039	-8
2355.00	10.6807	-36
2360.00	10.3936	-12
2365.00	10.1062	-12
2370.00	9.84019	-20
2375.00	9.56358	-8
2380.00	9.28103	-4
2385.00	8.94955	-16
2390.00	8.62579	-12
2395.00	8.27265	0
2400.00	7.97481	-24
2405.00	7.67134	-12
2410.00	7.34191	-20
2415.00	7.02635	-20
2420.00	6.70239	-16
2425.00	6.43807	-24
2430.00	6.12118	-12
2435.00	5.84234	-16
2440.00	5.55505	-44
2445.00	5.2856	-24
2450.00	5.01857	0
2455.00	4.77916	-12
2460.00	4.50829	0
2465.00	4.25179	-16
2470.00	3.99643	-12
2475.00	3.77205	12
2480.00	3.52743	8
2485.00	3.30727	0
2490.00	3.10186	-12
2495.00	2.85342	-8
2500.00	2.62711	-24
2505.00	2.42342	8
2510.00	2.24011	-4
2515.00	2.06604	-12
2520.00	1.90938	0
2525.00	1.71481	-20
2530.00	1.54787	-4
2535.00	1.40126	0
2540.00	1.22481	-20
2545.00	1.08689	-4
2550.00	0.897379	-4
2555.00	0.718647	-12
2560.00	0.60955	-20
2565.00	0.475947	-8
2570.00	0.327553	-12
2575.00	0.205804	-12
2580.00	0.10077	-16
2585.00	0.00896423	-12
2590.00	-0.119066	-12
2595.00	-0.19797	-12
2600.00	-0.325285	0
2605.00	-0.473468	-8
2610.00	-0.603201	-12
2615.00	-0.711788	-8
2620.00	-0.839483	-4
2625.00	-0.905371	12
2630.00	-1.01734	-4
2635.00	-1.09813	0
2640.00	-1.17085	-8
2645.00	-1.24083	-12
2650.00	-1.30563	-8
2655.00	-1.38393	4
2660.00	-1.40537	-12
2665.00	-1.4637	-12
2670.00	-1.50349	-8
2675.00	-1.59833	-12
2680.00	-1.66552	-12
2685.00	-1.72055	-4
2690.00	-1.77824	-4
2695.00	-1.84197	-4
2700.00	-1.93656	0
2705.00	-1.98174	-12
2710.00	-2.05236	-12
2715.00	-2.1468	-8
2720.00	-2.23088	-8
2725.00	-2.31019	20
2730.00	-2.37975	-12
2735.00	-2.43419	-20
2740.00	-2.49771	-12
2745.00	-2.54307	-12
2750.00	-2.58571	0
2755.00	-2.61137	0
2760.00	-2.65627	0
2765.00	-2.69485	-12
2770.00	-2.75955	16
2775.00	-2.81414	-8
2780.00	-2.84239	-24
2785.00	-2.83785	4
2790.00	-2.87825	-16
2795.00	-2.91644	-12
2800.00	-2.93082	-12
2805.00	-2.99372	-12
2810.00	-3.02943	-20
2815.00	-3.08428	-12
2820.00	-3.10549	-24
2825.00	-3.11823	-16
2830.00	-3.15239	-12
2835.00	-3.17224	-8
2840.00	-3.21462	-4
2845.00	-3.26276	-20
2850.00	-3.29337	4
2855.00	-3.35724	-20
2860.00	-3.38294	-12
2865.00	-3.3988	0
2870.00	-3.42307	-16
2875.00	-3.46217	-20
2880.00	-3.4801	0
2885.00	-3.51349	-12
2890.00	-3.55535	-32768
2895.00	-3.58031	-32768
2900.00	-3.62638	-44
2905.00	-3.68692	-44
2910.00	-3.72415	-20
2915.00	-3.77309	-20
2920.00	-3.79262	-36
2925.00	-3.83653	-20
2930.00	-3.85154	-12
2935.00	-3.91862	-20
2940.00	-3.95356	-36
2945.00	-3.97502	-20
2950.00	-4.00615	-12
2955.00	-4.03325	-12
2960.00	-4.04674	-20
2965.00	-4.04163	-12
2970.00	-4.07245	-12
2975.00	-4.03298	-16
2980.00	-4.03016	-24
2985.00	-4.0376	-12
2990.00	-4.02432	-4
2995.00	-4.01964	-8
3000.00	-3.94732	-20
3005.00	-3.7451	-8
3010.00	-3.31974	-24
3015.00	-2.6999	-20
3020.00	-1.86779	-8
3025.00	-0.955441	4
3030.00	-0.0453308	-8
3035.00	0.840968	0
3040.00	1.64045	-20
3045.00	2.45534	0
3050.00	3.20599	0
3055.00	3.90791	-12
3060.00	4.50604	-12
3065.00	5.07524	-8
3070.00	5.64744	-12
3075.00	6.1588	-20
3080.00	6.61357	-12
3085.00	7.05192	-12
3090.00	7.4646	0
3095.00	7.79878	0
3100.00	8.10408	-16
3105.00	8.37885	-12
3110.00	8.67155	-16
3115.00	8.93589	-8
3120.00	9.17198	-16
3125.00	9.42986	-20
3130.00	9.65742	8
3135.00	9.86494	-12
3140.00	10.0617	-12
3145.00	10.2742	-8
3150.00	10.4019	0
3155.00	10.6022	-12
3160.00	10.7488	-24
3165.00	10.8853	-12
3170.00	10.9683	0
3175.00	11.081	0
3180.00	11.178	4
3185.00	11.327	-12
3190.00	11.4429	-8
3195.00	11.5709	-16
3200.00	11.676	4
3205.00	11.7761	-4
3210.00	11.8708	-20
3215.00	11.9523	-12
3220.00	12.0275	-8
3225.00	12.1252	-8
3230.00	12.105	-16
3235.00	12.1649	-12
3240.00	12.2434	0
3245.00	12.2486	0
3250.00	12.256	-12
3255.00	12.2536	0
3260.00	12.3078	0
3265.00	12.2784	4
3270.00	12.2484	-4
3275.00	12.2349	0
3280.00	12.2437	-12
3285.00	12.2235	-44
3290.00	12.189	12
3295.00	12.1197	-36
3300.00	12.0647	-8
3305.00	12.0142	-12
3310.00	11.9334	0
3315.00	11.8752	-12
3320.00	11.7683	-20
3325.00	11.6367	-20
3330.00	11.4638	0
3335.00	11.299	-12
3340.00	11.1263	-12
3345.00	10.919	24
3350.00	10.6889	-20
3355.00	10.4246	-8
3360.00	10.115	16
3365.00	9.80906	-20
3370.00	9.53557	-16
3375.00	9.18408	0
3380.00	8.85775	-4
3385.00	8.5577	-12
3390.00	8.20775	-4
3395.00	7.88007	-8
3400.00	7.57517	0
3405.00	7.28533	-12
3410.00	6.96635	-12
3415.00	6.71922	-20
3420.00	6.43143	-20
3425.00	6.1261	-20
3430.00	5.81044	-24
3435.00	5.55268	-20
3440.00	5.26166	-12
3445.00	5.00248	-12
3450.00	4.7565	-8
3455.00	4.51786	0
3460.00	4.23862	-20
3465.00	3.96278	-24
3470.00	3.70453	8
3475.00	3.46575	-20
3480.00	3.24086	-20
3485.00	3.06116	-8
3490.00	2.8504	-20
3495.00	2.61803	0
3500.00	2.44068	8
3505.00	2.25473	-12
3510.00	2.11734	0
3515.00	1.9274	-12
3520.00	1.71468	-12
3525.00	1.52778	-8
3530.00	1.3414	-8
3535.00	1.18547	-12
3540.00	1.08326	-16
3545.00	0.915911	-12
3550.00	0.745315	-24
3555.00	0.609941	-12
3560.00	0.460861	-16
3565.00	0.301263	-12
3570.00	0.17851	-16
3575.00	0.0943677	-8
3580.00	-0.0294897	-12
3585.00	-0.137329	-4
3590.00	-0.224395	-8
3595.00	-0.360873	-8
3600.00	-0.438299	8
3605.00	-0.573364	12
3610.00	-0.661324	-12
3615.00	-0.794066	8
3620.00	-0.864496	-8
3625.00	-0.965115	-8
3630.00	-1.07474	-12
3635.00	-1.17341	-8
3640.00	-1.2731	8
3645.00	-1.34557	8
3650.00	-1.42805	12
3655.00	-1.48685	-8
3660.00	-1.52886	-12
3665.00	-1.63115	0
3670.00	-1.72685	12
3675.00	-1.76484	0
3680.00	-1.81901	0
3685.00	-1.86777	20
3690.00	-1.93889	-12
3695.00	-1.98656	-8
3700.00	-1.99041	12
3705.00	-2.05108	-8
3710.00	-2.0957	4
3715.00	-2.15584	4
3720.00	-2.21359	4
3725.00	-2.26012	8
3730.00	-2.32561	8
3735.00	-2.35912	-12
3740.00	-2.41744	24
3745.00	-2.50897	0
3750.00	-2.54321	8
3755.00	-2.59583	-8
3760.00	-2.65771	-4
3765.00	-2.72612	0
3770.00	-2.76771	12
3775.00	-2.77881	0
3780.00	-2.85872	8
3785.00	-2.86616	-20
3790.00	-2.88013	8
3795.00	-2.88634	0
3800.00	-2.91191	0
3805.00	-2.95762	-4
3810.00	-3.03691	-8
3815.00	-3.12279	20
3820.00	-3.16921	0
3825.00	-3.17921	-12
3830.00	-3.23996	4
3835.00	-3.28556	-20
3840.00	-3.31752	0
3845.00	-3.31904	-12
3850.00	-3.32132	-12
3855.00	-3.32973	-8
3860.00	-3.34365	-12
3865.00	-3.37252	-20
3870.00	-3.39397	-12
3875.00	-3.42599	-12
3880.00	-3.47387	-12
3885.00	-3.47883	-12
3890.00	-3.53777	-32768
3895.00	-3.5427	-32768
3900.00	-3.61432	-52
3905.00	-3.64428	-52
3910.00	-3.71574	-20
3915.00	-3.7619	-36
3920.00	-3.79253	-36
3925.00	-3.74655	-36
3930.00	-3.73877	-24
3935.00	-3.79806	-24
3940.00	-3.79057	-20
3945.00	-3.81108	-24
3950.00	-3.83498	-4
3955.00	-3.84651	-20
3960.00	-3.84508	-8
3965.00	-3.84016	-36
3970.00	-3.82483	-8
3975.00	-3.8628	0
3980.00	-3.89515	-8
3985.00	-3.88522	-12
3990.00	-3.89536	0
3995.00	-3.87269	-20
4000.00	-3.80507	-4
4005.00	-3.63615	-4
4010.00	-3.2117	24
4015.00	-2.6181	8
4020.00	-1.80325	0
4025.00	-0.896448	0
4030.00	-0.0321931	4
4035.00	0.813743	-4
4040.00	1.65318	16
4045.00	2.43865	20
4050.00	3.17553	12
4055.00	3.836	24
4060.00	4.44405	8
4065.00	5.04032	20
4070.00	5.56245	28
4075.00	6.06051	8
4080.00	6.47244	20
4085.00	6.86043	8
4090.00	7.25502	56
4095.00	7.63377	16
4100.00	8.00734	28
4105.00	8.34354	12
4110.00	8.64159	-12
4115.00	8.93253	0
4120.00	9.19529	-4
4125.00	9.4345	28
4130.00	9.69156	40
4135.00	9.90566	0
4140.00	10.1074	20
4145.00	10.3217	44
4150.00	10.5146	40
4155.00	10.7009	20
4160.00	10.8567	20
4165.00	11.0106	40
4170.00	11.17	20
4175.00	11.2816	44
4180.00	11.3985	12
4185.00	11.5363	20
4190.00	11.6976	20
4195.00	11.8092	28
4200.00	11.9014	20
4205.00	11.9881	20
4210.00	12.0697	-8
4215.00	12.1386	-36
4220.00	12.1934	8
4225.00	12.2245	-8
4230.00	12.2706	-16
4235.00	12.3104	-12
4240.00	12.3362	-4
4245.00	12.3503	-8
4250.00	12.3303	-20
4255.00	12.3513	-8
4260.00	12.3594	-20
4265.00	12.3212	-8
4270.00	12.2805	-24
4275.00	12.2784	-12
4280.00	12.232	-40
4285.00	12.1966	-36
4290.00	12.1557	-36
4295.00	12.1297	24
4300.00	12.0646	-40
4305.00	12.0169	-40
4310.00	11.953	-40
4315.00	11.8747	-36
4320.00	11.7479	-64
4325.00	11.6655	-40
4330.00	11.487	-52
4335.00	11.3399	-36
4340.00	11.1513	-56
4345.00	10.9097	-48
4350.00	10.6106	-52
4355.00	10.3441	-40
4360.00	10.0716	-64
4365.00	9.80548	-52
4370.00	9.52053	-64
4375.00	9.1869	28
4380.00	8.86664	-60
4385.00	8.53029	-44
4390.00	8.23392	-52
4395.00	7.95902	-44
4400.00	7.61536	-56
4405.00	7.32149	-44
4410.00	7.02341	-52
4415.00	6.68795	-40
4420.00	6.3615	-40
4425.00	6.05772	-40
4430.00	5.78159	-44
4435.00	5.4804	-28
4440.00	5.18299	-52
4445.00	4.92532	-20
4450.00	4.69523	-44
4455.00	4.44002	-24
4460.00	4.15675	-40
4465.00	3.87366	-24
4470.00	3.61797	-12
4475.00	3.38694	-20
4480.00	3.14087	-40
4485.00	2.93848	-8
4490.00	2.69185	-36
4495.00	2.51257	-12
4500.00	2.34122	-24
4505.00	2.18611	-20
4510.00	1.98747	-20
4515.00	1.82323	8
4520.00	1.62547	0
4525.00	1.45566	8
4530.00	1.27468	-8
4535.00	1.09454	-16
4540.00	0.968741	0
4545.00	0.813749	-12
4550.00	0.696958	-56
4555.00	0.59003	-20
4560.00	0.431136	0
4565.00	0.320823	-20
4570.00	0.216092	-4
4575.00	0.0700734	-12
4580.00	-0.0295602	8
4585.00	-0.145565	-24
4590.00	-0.293559	-12
4595.00	-0.412223	-8
4600.00	-0.525378	0
4605.00	-0.58272	-20
4610.00	-0.695171	0
4615.00	-0.770042	-20
4620.00	-0.822896	-12
4625.00	-0.890443	-8
4630.00	-0.997548	20
4635.00	-1.10393	-12
4640.00	-1.24054	20
4645.00	-1.33262	-20
4650.00	-1.42002	20
4655.00	-1.49687	-20
4660.00	-1.58329	4
4665.00	-1.66652	-4
4670.00	-1.75686	-8
4675.00	-1.84089	-12
4680.00	-1.89291	8
4685.00	-1.97786	-20
4690.00	-2.03344	8
4695.00	-2.07528	-24
4700.00	-2.13019	0
4705.00	-2.20958	-12
4710.00	-2.29284	-40
4715.00	-2.35233	-12
4720.00	-2.36047	-4
4725.00	-2.41774	-8
4730.00	-2.44567	12
4735.00	-2.49896	-20
4740.00	-2.51968	12
4745.00	-2.54286	-20
4750.00	-2.56192	-4
4755.00	-2.64081	-4
4760.00	-2.68095	20
4765.00	-2.7325	-12
4770.00	-2.76528	0
4775.00	-2.80568	-12
4780.00	-2.83931	8
4785.00	-2.89501	-20
4790.00	-2.90428	-16
4795.00	-2.96438	-8
4800.00	-2.9776	0
4805.00	-2.99858	-16
4810.00	-3.03563	0
4815.00	-3.10439	-12
4820.00	-3.11542	-8
4825.00	-3.14805	-12
4830.00	-3.20556	0
4835.00	-3.25097	-4
4840.00	-3.27186	-12
4845.00	-3.35059	-12
4850.00	-3.39421	-8
4855.00	-3.40532	-8
4860.00	-3.42076	-4
4865.00	-3.48733	-12
4870.00	-3.52636	8
4875.00	-3.5751	-8
4880.00	-3.58174	-8
4885.00	-3.64674	-8
4890.00	-3.67073	-32768
4895.00	-3.68688	-32768
4900.00	-3.745	-36
4905.00	-3.81365	-52
4910.00	-3.85546	-20
4915.00	-3.87583	-24
4920.00	-3.87329	0
4925.00	-3.8719	-24
4930.00	-3.88064	-4
4935.00	-3.92483	-8
4940.00	-3.9192	8
4945.00	-3.91776	0
4950.00	-3.92918	-24
4955.00	-3.97034	-8
4960.00	-3.99285	-8
4965.00	-3.99131	8
4970.00	-4.00173	-8
4975.00	-4.0093	8
4980.00	-3.97887	-16
4985.00	-3.97964	0
4990.00	-3.98487	-8
4995.00	-3.94872	-8
5000.00	-3.89166	-12
5005.00	-3.68048	-12
5010.00	-3.28065	-12
5015.00	-2.652	12
5020.00	-1.81379	-20
5025.00	-0.901391	-20
5030.00	-0.0484473	-16
5035.00	0.788217	-8
5040.00	1.55847	-12
5045.00	2.31163	4
5050.00	3.03942	-12
5055.00	3.74438	-4
5060.00	4.32526	-12
5065.00	4.87258	0
5070.00	5.39331	-12
5075.00	5.85471	20
5080.00	6.31264	-12
5085.00	6.69754	0
5090.00	7.06484	-36
5095.00	7.44444	0
5100.00	7.78881	-16
5105.00	8.13507	-4
5110.00	8.39493	20
5115.00	8.66514	-4
5120.00	8.94646	-12
5125.00	9.14608	0
5130.00	9.37477	-8
5135.00	9.62781	4
5140.00	9.84102	4
5145.00	10.0029	8
5150.00	10.2222	-12
5155.00	10.3351	4
5160.00	10.4631	-12
5165.00	10.6037	-12
5170.00	10.7456	-12
5175.00	10.8861	4
5180.00	11.0107	0
5185.00	11.1528	-8
5190.00	11.2562	0
5195.00	11.3901	0
5200.00	11.5234	-24
5205.00	11.636	8
5210.00	11.6956	-20
5215.00	11.7602	-12
5220.00	11.8491	0
5225.00	11.9001	-4
5230.00	11.927	-4
5235.00	11.9248	0
5240.00	11.9501	4
5245.00	12.0019	20
5250.00	12.034	-24
5255.00	12.0266	0
5260.00	12.0726	-12
5265.00	12.0749	12
5270.00	12.0534	-24
5275.00	12.1003	-8
5280.00	12.089	-20
5285.00	12.0915	-8
5290.00	12.0665	-4
5295.00	12.0322	0
5300.00	11.9886	-4
5305.00	11.8958	0
5310.00	11.7378	-12
5315.00	11.6211	0
5320.00	11.566	-4
5325.00	11.4546	-8
5330.00	11.3035	-8
5335.00	11.113	20
5340.00	10.9271	20
5345.00	10.6943	24
5350.00	10.4794	24
5355.00	10.2134	-20
5360.00	9.92305	-8
5365.00	9.60364	-16
5370.00	9.31981	4
5375.00	8.97083	4
5380.00	8.66946	12
5385.00	8.31741	-20
5390.00	8.03689	28
5395.00	7.7154	-20
5400.00	7.41335	-8
5405.00	7.12606	-8
5410.00	6.83481	-8
5415.00	6.50458	-8
5420.00	6.20011	0
5425.00	5.90066	-24
5430.00	5.60936	24
5435.00	5.30723	-20
5440.00	5.0444	8
5445.00	4.8024	-24
5450.00	4.56008	12
5455.00	4.27752	-12
5460.00	4.02412	16
5465.00	3.77336	-16
5470.00	3.53587	8
5475.00	3.27855	-8
5480.00	3.05149	-8
5485.00	2.81899	-24
5490.00	2.57705	20
5495.00	2.37201	4
5500.00	2.15751	8
5505.00	1.96174	-12
5510.00	1.83095	12
5515.00	1.65512	-20
5520.00	1.46327	12
5525.00	1.30786	-8
5530.00	1.10261	-20
5535.00	0.956028	-4
5540.00	0.792317	8
5545.00	0.621368	-20
5550.00	0.477502	12
5555.00	0.334401	-36
5560.00	0.18654	0
5565.00	0.0225901	-20
5570.00	-0.101354	0
5575.00	-0.204731	-8
5580.00	-0.349533	0
5585.00	-0.472589	-16
5590.00	-0.555188	20
5595.00	-0.631344	-32
5600.00	-0.704425	20
5605.00	-0.782911	-12
5610.00	-0.859905	0
5615.00	-0.905589	-36
5620.00	-0.964867	0
5625.00	-1.03365	-4
5630.00	-1.18183	8
5635.00	-1.23437	-16
5640.00	-1.3089	0
5645.00	-1.42774	-8
5650.00	-1.55467	-4
5655.00	-1.68616	-12
5660.00	-1.76637	-8
5665.00	-1.88305	-16
5670.00	-1.96536	0
5675.00	-2.03853	-16
5680.00	-2.07804	0
5685.00	-2.17354	-36
5690.00	-2.27403	4
5695.00	-2.35629	-8
5700.00	-2.40126	28
5705.00	-2.4717	-12
5710.00	-2.52784	0
5715.00	-2.55203	0
5720.00	-2.61012	-12
5725.00	-2.60973	-12
5730.00	-2.67477	-12
5735.00	-2.74329	0
5740.00	-2.8104	0
5745.00	-2.83993	4
5750.00	-2.88921	0
5755.00	-2.94174	-4
5760.00	-3.0108	-8
5765.00	-3.05571	-8
5770.00	-3.13517	0
5775.00	-3.20941	-12
5780.00	-3.27623	28
5785.00	-3.30004	-12
5790.00	-3.34599	0
5795.00	-3.35556	20
5800.00	-3.36054	-4
5805.00	-3.38864	-8
5810.00	-3.41665	-12
5815.00	-3.45638	-12
5820.00	-3.52938	-12
5825.00	-3.58236	-8
5830.00	-3.61007	-8
5835.00	-3.60958	0
5840.00	-3.62821	8
5845.00	-3.66858	-20
5850.00	-3.71491	12
5855.00	-3.73209	-8
5860.00	-3.75208	20
5865.00	-3.74012	12
5870.00	-3.79291	-8
5875.00	-3.79684	4
5880.00	-3.79674	-16
5885.00	-3.8584	4
5890.00	-3.87213	-32768
5895.00	-3.90627	-32768
5900.00	-3.92247	-40
5905.00	-3.95249	-36
5910.00	-3.98587	-36
5915.00	-3.98412	-12
5920.00	-4.00525	-8
5925.00	-4.01882	-36
5930.00	-4.04374	-24
5935.00	-4.04711	-12
5940.00	-4.06376	-20
5945.00	-4.0524	-12
5950.00	-4.04219	-24
5955.00	-4.0675	-12
5960.00	-4.05486	-24
5965.00	-4.07982	-36
5970.00	-4.11771	-8
5975.00	-4.14637	-20
5980.00	-4.13947	-20
5985.00	-4.12418	-20
5990.00	-4.0977	-24
5995.00	-4.05662	-24
6000.00	-4.00149	-8
6005.00	-3.82836	-12
6010.00	-3.41556	-20
6015.00	-2.77978	-8
6020.00	-1.9633	-20
6025.00	-1.05683	-24
6030.00	-0.154746	-12
6035.00	0.706171	-12
6040.00	1.49462	-12
6045.00	2.26869	-16
6050.00	2.96264	-20
6055.00	3.62805	-8
6060.00	4.24509	-12
6065.00	4.81313	-20
6070.00	5.33981	-24
6075.00	5.81019	-12
6080.00	6.21537	-24
6085.00	6.64632	-24
6090.00	7.01238	-12
6095.00	7.4054	-12
6100.00	7.71099	-8
6105.00	8.0169	-20
6110.00	8.29948	4
6115.00	8.56834	-12
6120.00	8.83664	-12
6125.00	9.05723	8
6130.00	9.30751	-4
6135.00	9.5809	0
6140.00	9.75885	-8
6145.00	9.92808	-8
6150.00	10.0922	-12
6155.00	10.1681	4
6160.00	10.2819	-44
6165.00	10.4315	-16
6170.00	10.5798	20
6175.00	10.7496	28
6180.00	10.8561	4
6185.00	10.961	20
6190.00	11.0954	24
6195.00	11.209	0
6200.00	11.315	28
6205.00	11.4321	8
6210.00	11.523	4
6215.00	11.6021	8
6220.00	11.6714	24
6225.00	11.742	24
6230.00	11.811	20
6235.00	11.8214	20
6240.00	11.8152	20
6245.00	11.8469	-12
6250.00	11.8745	44
6255.00	11.9303	20
6260.00	11.8987	40
6265.00	11.9112	20
6270.00	11.906	20
6275.00	11.9141	16
6280.00	11.8478	40
6285.00	11.8109	20
6290.00	11.7268	24
6295.00	11.7038	24
6300.00	11.6694	20
6305.00	11.5931	28
6310.00	11.4872	-16
6315.00	11.4146	20
6320.00	11.3383	20
6325.00	11.2742	-24
6330.00	11.1366	0
6335.00	10.9683	0
6340.00	10.7787	0
6345.00	10.5317	-4
6350.00	10.2731	20
6355.00	9.99227	-8
6360.00	9.69864	8
6365.00	9.3817	-12
6370.00	9.06013	-4
6375.00	8.78161	0
6380.00	8.46284	-16
6385.00	8.16687	-12
6390.00	7.86326	-12
6395.00	7.54097	-20
6400.00	7.22458	-24
6405.00	6.93437	40
6410.00	6.63142	-36
6415.00	6.307	-40
6420.00	6.01775	-24
6425.00	5.68386	-36
6430.00	5.37337	-44
6435.00	5.0558	12
6440.00	4.77361	-44
6445.00	4.49694	-52
6450.00	4.2443	-36
6455.00	4.00422	-64
6460.00	3.73729	-44
6465.00	3.50613	-64
6470.00	3.24996	-64
6475.00	3.04302	-56
6480.00	2.79138	-44
6485.00	2.61395	12
6490.00	2.40341	-40
6495.00	2.18759	-64
6500.00	2.01878	-44
6505.00	1.86684	-68
6510.00	1.68833	-64
6515.00	1.51587	-36
6520.00	1.30798	-64
6525.00	1.1572	-76
6530.00	0.989719	-40
6535.00	0.831721	-48
6540.00	0.675901	-60
6545.00	0.496614	-40
6550.00	0.30983	-36
6555.00	0.176231	-44
6560.00	0.0514523	8
6565.00	-0.0971728	4
6570.00	-0.239108	20
6575.00	-0.388645	-16
6580.00	-0.502341	-36
6585.00	-0.594679	-36
6590.00	-0.684139	-36
6595.00	-0.772827	-24
6600.00	-0.861726	-24
6605.00	-0.964439	-24
6610.00	-1.09048	-36
6615.00	-1.19484	-36
6620.00	-1.29693	-12
6625.00	-1.3879	-36
6630.00	-1.48522	-12
6635.00	-1.51832	-4
6640.00	-1.63982	-4
6645.00	-1.73102	-8
6650.00	-1.79221	-8
6655.00	-1.89359	0
6660.00	-2.00753	-16
6665.00	-2.11554	-16
6670.00	-2.18458	0
6675.00	-2.27306	-12
6680.00	-2.3418	-12
6685.00	-2.38096	-8
6690.00	-2.43436	-12
6695.00	-2.5015	-12
6700.00	-2.55374	8
6705.00	-2.64072	-24
6710.00	-2.72718	-8
6715.00	-2.84585	16
6720.00	-2.88455	-16
6725.00	-2.92573	-4
6730.00	-2.97733	-20
6735.00	-3.03103	-12
6740.00	-3.04667	-12
6745.00	-3.10525	-12
6750.00	-3.1625	0
6755.00	-3.15591	-8
6760.00	-3.20719	4
6765.00	-3.19069	-8
6770.00	-3.25121	-12
6775.00	-3.28479	-24
6780.00	-3.37767	-8
6785.00	-3.41222	-12
6790.00	-3.43515	-16
6795.00	-3.48121	8
6800.00	-3.54264	-4
6805.00	-3.57159	-12
6810.00	-3.58857	0
6815.00	-3.5984	-4
6820.00	-3.65356	-12
6825.00	-3.69685	-4
6830.00	-3.73854	-16
6835.00	-3.75426	-12
6840.00	-3.78112	8
6845.00	-3.84889	-8
6850.00	-3.91714	-8
6855.00	-3.93498	-12
6860.00	-3.93106	0
6865.00	-3.9475	4
6870.00	-3.95232	-8
6875.00	-3.99751	8
6880.00	-4.00278	-4
6885.00	-3.98208	0
6890.00	-4.01704	-32768
6895.00	-4.06939	-32768
6900.00	-4.04476	-52
6905.00	-4.06346	-20
6910.00	-4.06576	-28
6915.00	-4.05511	-12
6920.00	-4.07096	12
6925.00	-4.06978	-12
6930.00	-4.07599	-20
6935.00	-4.10791	4
6940.00	-4.14572	-8
6945.00	-4.14161	-20
6950.00	-4.137	0
6955.00	-4.13921	-8
6960.00	-4.14847	-24
6965.00	-4.16043	0
6970.00	-4.17573	-12
6975.00	-4.17225	-8
6980.00	-4.17911	-8
6985.00	-4.15895	8
6990.00	-4.13263	8
6995.00	-4.09441	8
7000.00	-4.07	-12
7005.00	-3.89729	-12
7010.00	-3.4776	-8
7015.00	-2.86649	-12
7020.00	-2.05405	20
7025.00	-1.1594	-12
7030.00	-0.293365	0
7035.00	0.552354	-16
7040.00	1.36799	0
7045.00	2.16926	4
7050.00	2.87768	-8
7055.00	3.56158	-8
7060.00	4.1671	8
7065.00	4.72115	-16
7070.00	5.28064	-12
7075.00	5.74876	8
7080.00	6.21366	-24
7085.00	6.63661	-20
7090.00	6.99547	-4
7095.00	7.31481	-16
7100.00	7.64762	4
7105.00	7.94715	20
7110.00	8.24579	-16
7115.00	8.55361	-8
7120.00	8.79161	-4
7125.00	9.03849	-8
7130.00	9.24252	-8
7135.00	9.43796	-16
7140.00	9.65925	-8
7145.00	9.85207	-12
7150.00	10.022	-16
7155.00	10.2312	-4
7160.00	10.3777	-4
7165.00	10.5332	0
7170.00	10.6313	12
7175.00	10.7741	-12
7180.00	10.9308	-8
7185.00	11.0246	16
7190.00	11.0691	-8
7195.00	11.1972	-12
7200.00	11.2517	-12
7205.00	11.3524	-16
7210.00	11.4667	4
7215.00	11.5551	8
7220.00	11.6319	-8
7225.00	11.6447	-12
7230.00	11.7107	-8
7235.00	11.81	-8
7240.00	11.8541	-4
7245.00	11.92	-12
7250.00	11.983	-4
7255.00	12.0143	-12
7260.00	12.0252	0
7265.00	12.0949	-12
7270.00	12.0823	-8
7275.00	12.0945	-20
7280.00	12.072	-4
7285.00	12.0444	-12
7290.00	12.006	-8
7295.00	11.9686	8
7300.00	11.8778	-20
7305.00	11.8216	-12
7310.00	11.7809	-8
7315.00	11.6971	-12
7320.00	11.5817	-12
7325.00	11.466	0
7330.00	11.3265	-12
7335.00	11.1237	-20
7340.00	10.8795	20
7345.00	10.6252	-20
7350.00	10.3827	0
7355.00	10.1018	0
7360.00	9.8217	-20
7365.00	9.50698	-12
7370.00	9.1974	-4
7375.00	8.85067	-8
7380.00	8.53135	4
7385.00	8.20946	-8
7390.00	7.90522	8
7395.00	7.60689	4
7400.00	7.29117	0
7405.00	6.95798	8
7410.00	6.65176	-12
7415.00	6.31804	-20
7420.00	6.02405	0
7425.00	5.72313	-16
7430.00	5.43051	-12
7435.00	5.12357	-8
7440.00	4.79102	-12
7445.00	4.5126	0
7450.00	4.22662	0
7455.00	3.98104	-12
7460.00	3.74276	-20
7465.00	3.47745	8
7470.00	3.27682	-20
7475.00	3.0454	-4
7480.00	2.83893	4
7485.00	2.61316	-8
7490.00	2.41541	0
7495.00	2.22018	12
7500.00	1.99271	-12
7505.00	1.76166	-12
7510.00	1.5973	-28
7515.00	1.38944	0
7520.00	1.17512	-12
7525.00	0.985871	-8
7530.00	0.840062	-24
7535.00	0.711559	-4
7540.00	0.555042	-4
7545.00	0.447776	-12
7550.00	0.282221	-8
7555.00	0.0978056	-16
7560.00	-0.0472819	0
7565.00	-0.196023	-12
7570.00	-0.318084	-8
7575.00	-0.454274	20
7580.00	-0.563224	-12
7585.00	-0.654922	-12
7590.00	-0.758336	8
7595.00	-0.875928	-20
7600.00	-0.981761	-16
7605.00	-1.087	4
7610.00	-1.20169	-8
7615.00	-1.36394	-20
7620.00	-1.48726	24
7625.00	-1.57192	-8
7630.00	-1.68443	-20
7635.00	-1.76027	-24
7640.00	-1.81127	-4
7645.00	-1.87714	-24
7650.00	-1.95732	-12
7655.00	-1.98407	0
7660.00	-2.0363	-12
7665.00	-2.10419	-8
7670.00	-2.21252	12
7675.00	-2.24462	-12
7680.00	-2.33255	-20
7685.00	-2.36173	16
7690.00	-2.40707	-20
7695.00	-2.46059	-16
7700.00	-2.55325	8
7705.00	-2.6203	-16
7710.00	-2.67611	-12
7715.00	-2.70181	0
7720.00	-2.74674	-20
7725.00	-2.79989	-20
7730.00	-2.90131	-8
7735.00	-2.9508	-8
7740.00	-3.00897	-20
7745.00	-3.08494	0
7750.00	-3.12334	-12
7755.00	-3.14155	4
7760.00	-3.22242	-12
7765.00	-3.2271	4
7770.00	-3.25219	-20
7775.00	-3.29203	-4
7780.00	-3.33242	-12
7785.00	-3.36242	-12
7790.00	-3.42756	-16
7795.00	-3.47074	16
7800.00	-3.55048	20
7805.00	-3.57229	0
7810.00	-3.56377	0
7815.00	-3.60787	-8
7820.00	-3.65118	0
7825.00	-3.69834	0
7830.00	-3.70628	-8
7835.00	-3.77517	4
7840.00	-3.80902	-12
7845.00	-3.86583	0
7850.00	-3.92694	-8
7855.00	-3.9783	4
7860.00	-3.98912	0
7865.00	-4.01157	8
7870.00	-4.06991	16
7875.00	-4.04886	8
7880.00	-4.06896	-8
7885.00	-4.13337	16
7890.00	-4.20405	-32768
7895.00	-4.22408	-32768
7900.00	-4.2085	-36
7905.00	-4.24896	-20
7910.00	-4.27539	-40
7915.00	-4.29736	-8
7920.00	-4.29988	-20
7925.00	-4.33757	-12
7930.00	-4.35604	-4
7935.00	-4.40082	-8
7940.00	-4.4266	-12
7945.00	-4.42527	-8
7950.00	-4.44225	-8
7955.00	-4.43845	-12
7960.00	-4.45774	0
7965.00	-4.45057	12
7970.00	-4.45503	-8
7975.00	-4.45631	-8
7980.00	-4.4393	-12
7985.00	-4.40492	-12
7990.00	-4.43029	4
7995.00	-4.42042	-4
8000.00	-4.33072	-12
8005.00	-4.14011	-8
8010.00	-3.70522	-16
8015.00	-3.07952	-4
8020.00	-2.24578	-16
8025.00	-1.37009	12
8030.00	-0.498428	-4
8035.00	0.333289	-12
8040.00	1.13632	-8
8045.00	1.86722	-20
8050.00	2.57498	-16
8055.00	3.23829	-8
8060.00	3.87433	-12
8065.00	4.3614	-12
8070.00	4.93052	4
8075.00	5.39824	-16
8080.00	5.88185	-12
8085.00	6.32163	-4
8090.00	6.69292	-16
8095.00	7.05704	-8
8100.00	7.41473	-8
8105.00	7.75662	-12
8110.00	8.0507	-24
8115.00	8.29358	-40
8120.00	8.54758	-36
8125.00	8.86155	-4
8130.00	9.07783	-20
8135.00	9.33514	-20
8140.00	9.54401	-36
8145.00	9.77105	-20
8150.00	9.92726	-20
8155.00	10.0869	-24
8160.00	10.2161	-24
8165.00	10.3423	-28
8170.00	10.5158	-40
8175.00	10.7138	-20
8180.00	10.8575	-12
8185.00	11.0049	-12
8190.00	11.1304	-24
8195.00	11.1951	-24
8200.00	11.2798	24
8205.00	11.3723	8
8210.00	11.4455	20
8215.00	11.5097	-20
8220.00	11.6046	-20
8225.00	11.6501	-12
8230.00	11.6992	-28
8235.00	11.7044	12
8240.00	11.7426	12
8245.00	11.7543	8
8250.00	11.7522	-4
8255.00	11.7884	-8
8260.00	11.7801	-20
8265.00	11.788	8
8270.00	11.7816	-12
8275.00	11.7831	-4
8280.00	11.7471	-8
8285.00	11.7039	20
8290.00	11.6559	0
8295.00	11.6091	-4
8300.00	11.5407	4
8305.00	11.4681	24
8310.00	11.4101	0
8315.00	11.2971	20
8320.00	11.199	8
8325.00	11.0707	8
8330.00	10.9117	0
8335.00	10.7368	24
8340.00	10.544	16
8345.00	10.3132	40
8350.00	10.0484	20
8355.00	9.78725	0
8360.00	9.54046	28
8365.00	9.26658	56
8370.00	8.99557	16
8375.00	8.66902	40
8380.00	8.33063	20
8385.00	8.02972	20
8390.00	7.68806	40
8395.00	7.33789	40
8400.00	7.03636	24
8405.00	6.71594	40
8410.00	6.43755	40
8415.00	6.13524	20
8420.00	5.83229	28
8425.00	5.53784	24
8430.00	5.26556	8
8435.00	4.95059	0
8440.00	4.69346	20
8445.00	4.37758	28
8450.00	4.12507	16
8455.00	3.88601	20
8460.00	3.64816	8
8465.00	3.42319	28
8470.00	3.15352	20
8475.00	2.94895	28
8480.00	2.71763	4
8485.00	2.49308	20
8490.00	2.33277	8
8495.00	2.11039	20
8500.00	1.87846	0
8505.00	1.68245	-12
8510.00	1.48787	0
8515.00	1.25553	8
8520.00	1.04371	-12
8525.00	0.896659	0
8530.00	0.752507	-20
8535.00	0.591895	-20
8540.00	0.465506	-20
8545.00	0.300902	-24
8550.00	0.138229	-36
8555.00	-0.0118086	-40
8560.00	-0.103254	-24
8565.00	-0.214614	-24
8570.00	-0.357519	-40
8575.00	-0.477052	-36
8580.00	-0.569194	-44
8585.00	-0.671193	-40
8590.00	-0.789326	-60
8595.00	-0.896554	24
8600.00	-0.965816	-64
8605.00	-1.03269	-44
8610.00	-1.12466	-52
8615.00	-1.21834	0
8620.00	-1.35259	0
8625.00	-1.43527	0
8630.00	-1.53239	-44
8635.00	-1.6316	-68
8640.00	-1.7218	-44
8645.00	-1.79844	-52
8650.00	-1.84744	-44
8655.00	-1.89971	-60
8660.00	-1.94675	-24
8665.00	-2.06537	-60
8670.00	-2.16214	-24
8675.00	-2.28737	24
8680.00	-2.36467	-40
8685.00	-2.45511	-52
8690.00	-2.54832	-48
8695.00	-2.57319	-60
8700.00	-2.64551	-36
8705.00	-2.70697	-56
8710.00	-2.77681	-28
8715.00	-2.82967	-36
8720.00	-2.87635	0
8725.00	-2.91381	-24
8730.00	-2.97387	-20
8735.00	-3.01793	-36
8740.00	-3.03851	-12
8745.00	-3.09245	-24
8750.00	-3.17641	-28
8755.00	-3.23926	-4
8760.00	-3.28675	-36
8765.00	-3.36036	-36
8770.00	-3.40573	0
8775.00	-3.43657	-20
8780.00	-3.51427	4
8785.00	-3.53698	-36
8790.00	-3.59374	-16
8795.00	-3.6521	-40
8800.00	-3.67919	-12
8805.00	-3.72355	-20
8810.00	-3.76892	4
8815.00	-3.76616	-8
8820.00	-3.81363	0
8825.00	-3.84182	-20
8830.00	-3.89171	0
8835.00	-3.90664	-8
8840.00	-3.98637	-8
8845.00	-4.03725	-12
8850.00	-4.07577	-4
8855.00	-4.09409	-8
8860.00	-4.0906	-8
8865.00	-4.09019	-12
8870.00	-4.0771	-8
8875.00	-4.08348	-16
8880.00	-4.07197	20
8885.00	-4.09249	-16
8890.00	-4.12186	-32768
8895.00	-4.11287	-32768
8900.00	-4.09388	-36
8905.00	-4.09041	-36
8910.00	-4.10636	-20
8915.00	-4.14614	-36
8920.00	-4.1883	-20
8925.00	-4.23533	-12
8930.00	-4.22044	-4
8935.00	-4.24064	-20
8940.00	-4.26064	0
8945.00	-4.29498	-12
8950.00	-4.29501	-4
8955.00	-4.29868	-20
8960.00	-4.27836	0
8965.00	-4.29005	-12
8970.00	-4.31055	8
8975.00	-4.3281	-12
8980.00	-4.33208	-8
8985.00	-4.32841	-20
8990.00	-4.35143	0
8995.00	-4.32857	-4
9000.00	-4.25169	-4
9005.00	-4.0717	-20
9010.00	-3.67634	4
9015.00	-2.99359	-12
9020.00	-2.12213	8
9025.00	-1.21885	0
9030.00	-0.311461	4
9035.00	0.545148	-8
9040.00	1.3615	-8
9045.00	2.12982	8
9050.00	2.82403	-16
9055.00	3.43066	-4
9060.00	4.02566	-20
9065.00	4.57297	-12
9070.00	5.09097	4
9075.00	5.57443	4
9080.00	6.01135	-16
9085.00	6.41276	0
9090.00	6.80309	-12
9095.00	7.19343	-4
9100.00	7.52203	4
9105.00	7.78055	-4
9110.00	8.09766	-20
9115.00	8.42393	-20
9120.00	8.69577	-8
9125.00	8.96314	-4
9130.00	9.19832	-16
9135.00	9.45084	4
9140.00	9.67812	-20
9145.00	9.89901	-36
9150.00	10.0933	-12
9155.00	10.2654	-12
9160.00	10.4039	-12
9165.00	10.5595	-12
9170.00	10.7023	-20
9175.00	10.8552	-12
9180.00	10.9838	-12
9185.00	11.0787	-8
9190.00	11.1423	-12
9195.00	11.2749	-12
9200.00	11.3797	-4
9205.00	11.4459	-8
9210.00	11.5009	-12
9215.00	11.5676	-8
9220.00	11.5978	-12
9225.00	11.6685	4
9230.00	11.6558	-24
9235.00	11.698	-24
9240.00	11.7323	-16
9245.00	11.7623	-8
9250.00	11.7803	-44
9255.00	11.8227	-8
9260.00	11.7883	-8
9265.00	11.8009	-12
9270.00	11.7895	-12
9275.00	11.8138	-8
9280.00	11.8466	-8
9285.00	11.7997	-20
9290.00	11.7794	-20
9295.00	11.7166	-8
9300.00	11.6828	-12
9305.00	11.6424	-8
9310.00	11.5987	-20
9315.00	11.495	-8
9320.00	11.348	-8
9325.00	11.2121	-24
9330.00	11.0208	-20
9335.00	10.8704	4
9340.00	10.6261	-16
9345.00	10.3772	0
9350.00	10.0877	-8
9355.00	9.79543	4
9360.00	9.49696	-4
9365.00	9.21472	-8
9370.00	8.93255	-20
9375.00	8.63592	-8
9380.00	8.31991	-12
9385.00	7.99736	-8
9390.00	7.67529	-12
9395.00	7.3609	-12
9400.00	7.03709	-8
9405.00	6.68845	-8
9410.00	6.36105	0
9415.00	6.04096	-12
9420.00	5.73926	0
9425.00	5.47591	-12
9430.00	5.20165	8
9435.00	4.90125	8
9440.00	4.65086	8
9445.00	4.39646	-20
9450.00	4.11936	-12
9455.00	3.87451	-12
9460.00	3.60421	-12
9465.00	3.35094	8
9470.00	3.13663	0
9475.00	2.91377	12
9480.00	2.69958	-20
9485.00	2.46958	8
9490.00	2.26621	-8
9495.00	2.03233	-4
9500.00	1.82274	4
9505.00	1.63683	0
9510.00	1.4568	0
9515.00	1.25482	8
9520.00	1.05669	-8
9525.00	0.901983	0
9530.00	0.769104	-12
9535.00	0.597751	20
9540.00	0.459879	-8
9545.00	0.319449	12
9550.00	0.191245	-4
9555.00	0.0794947	0
9560.00	-0.0138163	-8
9565.00	-0.15319	-8
9570.00	-0.245027	-24
9575.00	-0.329496	-8
9580.00	-0.466362	-12
9585.00	-0.580459	12
9590.00	-0.677698	4
9595.00	-0.766122	20
9600.00	-0.897465	-12
9605.00	-0.986614	20
9610.00	-1.05413	0
9615.00	-1.15668	0
9620.00	-1.23988	-4
9625.00	-1.31386	8
9630.00	-1.39679	8
9635.00	-1.47868	-8
9640.00	-1.55602	-8
9645.00	-1.63017	20
9650.00	-1.68964	4
9655.00	-1.80219	4
9660.00	-1.83991	12
9665.00	-1.89384	0
9670.00	-1.98597	4
9675.00	-2.06979	4
9680.00	-2.17974	0
9685.00	-2.22784	0
9690.00	-2.26296	-8
9695.00	-2.30909	16
9700.00	-2.3606	-8
9705.00	-2.44782	0
9710.00	-2.52451	-12
9715.00	-2.5118	4
9720.00	-2.57391	0
9725.00	-2.65343	8
9730.00	-2.72317	-12
9735.00	-2.80865	8
9740.00	-2.86378	-12
9745.00	-2.91703	8
9750.00	-2.95134	-4
9755.00	-3.01218	8
9760.00	-3.07057	-12
9765.00	-3.13856	0
9770.00	-3.19066	0
9775.00	-3.24755	0
9780.00	-3.29512	-12
9785.00	-3.33429	24
9790.00	-3.36774	4
9795.00	-3.37059	8
9800.00	-3.37316	-12
9805.00	-3.43904	-4
9810.00	-3.44839	-16
9815.00	-3.45953	8
9820.00	-3.50042	-24
9825.00	-3.54268	-8
9830.00	-3.5798	-8
9835.00	-3.63319	-8
9840.00	-3.67035	0
9845.00	-3.70742	28
9850.00	-3.70446	20
9855.00	-3.70996	24
9860.00	-3.72037	-8
9865.00	-3.71702	-12
9870.00	-3.74307	8
9875.00	-3.71021	-4
9880.00	-3.71241	0
9885.00	-3.73529	-20
9890.00	-3.79038	-32768
9895.00	-3.81727	-32768
9900.00	-3.87597	-44
9905.00	-3.91972	-44
9910.00	-3.93367	-12
9915.00	-3.96529	-36
9920.00	-3.96833	-12
9925.00	-3.9874	-20
9930.00	-4.02546	-12
9935.00	-4.05517	-8
9940.00	-4.04922	20
9945.00	-4.01026	-12
9950.00	-4.01697	0
9955.00	-3.99668	-12
[truncated: 56 more rows]
