# Supplementary material for: Abnormal developmental trajectory and vulnerability to cardiac arrhythmias in tetralogy of Fallot with DiGeorge syndrome
Source: Commun Biol. 2023 Sep 22;6:969. doi: 10.1038/s42003-023-05344-6 (PMC10516936; doi:10.1038/s42003-023-05344-6)
Supplement: Supplementary file 6 — Supplementary Data 3 [file 42003_2023_5344_MOESM6_ESM.zip › Supplementary Data3_CAS Measurement/Batch51/Control1_A1_4980/1A-wave.csv]

1A : V(t) = D'(t) / BackgroundImage *100
D'(t) = WaveFiltered Value( Pixel-Filter=(5 x 5) Tcnst-Filter=10)
average	1.00
frm num	2048
position	[58][76]
background	395.80
total pixel	25
time	value1
0.00	4.27489
5.00	4.00404
10.00	3.78959
15.00	3.59153
20.00	3.34759
25.00	3.15229
30.00	2.95429
35.00	2.82461
40.00	2.67555
45.00	2.55251
50.00	2.38922
55.00	2.27865
60.00	2.13669
65.00	2.03216
70.00	1.88352
75.00	1.7366
80.00	1.62358
85.00	1.48345
90.00	1.33814
95.00	1.14773
100.00	0.989503
105.00	0.826884
110.00	0.698718
115.00	0.570231
120.00	0.473794
125.00	0.375884
130.00	0.259468
135.00	0.164799
140.00	0.084651
145.00	0.00746427
150.00	-0.0700886
155.00	-0.119674
160.00	-0.153184
165.00	-0.216693
170.00	-0.239491
175.00	-0.253945
180.00	-0.282113
185.00	-0.363048
190.00	-0.412645
195.00	-0.435049
200.00	-0.437022
205.00	-0.469115
210.00	-0.472734
215.00	-0.464875
220.00	-0.491151
225.00	-0.515811
230.00	-0.501622
235.00	-0.468641
240.00	-0.478371
245.00	-0.483085
250.00	-0.497435
255.00	-0.497211
260.00	-0.470734
265.00	-0.511584
270.00	-0.496808
275.00	-0.494626
280.00	-0.469418
285.00	-0.470985
290.00	-0.497661
295.00	-0.527734
300.00	-0.515385
305.00	-0.514377
310.00	-0.508417
315.00	-0.497999
320.00	-0.525006
325.00	-0.517983
330.00	-0.50863
335.00	-0.498192
340.00	-0.4605
345.00	-0.433651
350.00	-0.426668
355.00	-0.405224
360.00	-0.380872
365.00	-0.403421
370.00	-0.412599
375.00	-0.419848
380.00	-0.376853
385.00	-0.396773
390.00	-0.419753
395.00	-0.425277
400.00	-0.41711
405.00	-0.425929
410.00	-0.377273
415.00	-0.361779
420.00	-0.314484
425.00	-0.327503
430.00	-0.283636
435.00	-0.263357
440.00	-0.261276
445.00	-0.265467
450.00	-0.244984
455.00	-0.265963
460.00	-0.274738
465.00	-0.25737
470.00	-0.267005
475.00	-0.228177
480.00	-0.267006
485.00	-0.258497
490.00	-0.257912
495.00	-0.243238
500.00	-0.280561
505.00	-0.288887
510.00	-0.317603
515.00	-0.316161
520.00	-0.326991
525.00	-0.309451
530.00	-0.2684
535.00	-0.256719
540.00	-0.280567
545.00	-0.276765
550.00	-0.249089
555.00	-0.238328
560.00	-0.211464
565.00	-0.180211
570.00	-0.167243
575.00	-0.139402
580.00	-0.10626
585.00	-0.103719
590.00	-0.0943578
595.00	-0.101092
600.00	-0.0909826
605.00	-0.07481
610.00	-0.0936049
615.00	-0.0872763
620.00	-0.102803
625.00	-0.079385
630.00	-0.0684147
635.00	-0.0605626
640.00	-0.037326
645.00	-0.0477419
650.00	-0.0237661
655.00	-0.0102728
660.00	-0.0011606
665.00	0.00805097
670.00	0.0163414
675.00	0.0460362
680.00	0.0656873
685.00	0.0732671
690.00	0.0679616
695.00	0.0975475
700.00	0.0615168
705.00	0.0381847
710.00	0.0414405
715.00	0.00596752
720.00	-0.00170351
725.00	-0.040947
730.00	-0.0267462
735.00	-0.000827508
740.00	-0.00276598
745.00	-0.0287653
750.00	-0.0218463
755.00	-0.000460056
760.00	0.00160717
765.00	-0.0288719
770.00	-0.0219423
775.00	-0.00357824
780.00	0.01396
785.00	-0.000573972
790.00	0.00958954
795.00	0.0197473
800.00	0.0379848
805.00	0.04025
810.00	0.067554
815.00	0.0840426
820.00	0.124148
825.00	0.154179
830.00	0.228705
835.00	0.36349
840.00	0.476712
845.00	0.631163
850.00	0.833837
855.00	1.04656
860.00	1.18041
865.00	1.3413
870.00	1.45578
875.00	1.56892
880.00	1.66973
885.00	1.78876
890.00	1.91105
895.00	2.05749
900.00	2.14077
905.00	2.19653
910.00	2.26187
915.00	2.2944
920.00	2.34591
925.00	2.4044
930.00	2.41762
935.00	2.46085
940.00	2.50683
945.00	2.54215
950.00	2.59617
955.00	2.61649
960.00	2.65095
965.00	2.63144
970.00	2.61286
975.00	2.63556
980.00	2.65295
985.00	2.66557
990.00	2.68805
995.00	2.68605
1000.00	2.68829
1005.00	2.65796
1010.00	2.60642
1015.00	2.58832
1020.00	2.56496
1025.00	2.54798
1030.00	2.54381
1035.00	2.52288
1040.00	2.44745
1045.00	2.39674
1050.00	2.34302
1055.00	2.26537
1060.00	2.19952
1065.00	2.13823
1070.00	2.04568
1075.00	1.90478
1080.00	1.79313
1085.00	1.65727
1090.00	1.52288
1095.00	1.41303
1100.00	1.32731
1105.00	1.21783
1110.00	1.11221
1115.00	1.04041
1120.00	0.959609
1125.00	0.852532
1130.00	0.796586
1135.00	0.725012
1140.00	0.65049
1145.00	0.626876
1150.00	0.587433
1155.00	0.556986
1160.00	0.501288
1165.00	0.481477
1170.00	0.424234
1175.00	0.393938
1180.00	0.412149
1185.00	0.400242
1190.00	0.367292
1195.00	0.368966
1200.00	0.352282
1205.00	0.331202
1210.00	0.320315
1215.00	0.286262
1220.00	0.2637
1225.00	0.230256
1230.00	0.217336
1235.00	0.239059
1240.00	0.278821
1245.00	0.26812
1250.00	0.227159
1255.00	0.227687
1260.00	0.209972
1265.00	0.188974
1270.00	0.174119
1275.00	0.175909
1280.00	0.142148
1285.00	0.150167
1290.00	0.155363
1295.00	0.134773
1300.00	0.155657
1305.00	0.149187
1310.00	0.152459
1315.00	0.126096
1320.00	0.0932744
1325.00	0.0788939
1330.00	0.0720151
1335.00	0.0486438
1340.00	0.0498431
1345.00	0.0347527
1350.00	0.0120758
1355.00	0.0320911
1360.00	0.0329244
1365.00	0.0488336
1370.00	0.0298017
1375.00	0.0197472
1380.00	0.0309104
1385.00	0.00356472
1390.00	0.0315054
1395.00	0.0536201
1400.00	0.0512899
1405.00	0.051214
1410.00	0.0471032
1415.00	0.0413823
1420.00	0.0453289
1425.00	0.0701038
1430.00	0.0833056
1435.00	0.0527416
1440.00	0.0545417
1445.00	0.0753635
1450.00	0.0839969
1455.00	0.118043
1460.00	0.131504
1465.00	0.122396
1470.00	0.113188
1475.00	0.0806465
1480.00	0.100879
1485.00	0.0968548
1490.00	0.0730207
1495.00	0.0677399
1500.00	0.0599553
1505.00	0.0418324
1510.00	0.00126714
1515.00	-0.0231143
1520.00	0.0074943
1525.00	0.00472365
1530.00	0.0760047
1535.00	0.0734573
1540.00	0.0580267
1545.00	0.0633407
1550.00	0.0893462
1555.00	0.137006
1560.00	0.0960188
1565.00	0.0904593
1570.00	0.107689
1575.00	0.109048
1580.00	0.0941005
1585.00	0.0796374
1590.00	0.0332704
1595.00	0.0208478
1600.00	0.00865694
1605.00	-0.017474
1610.00	-0.0440238
1615.00	-0.0507381
1620.00	-0.0598129
1625.00	-0.0770756
1630.00	-0.0531983
1635.00	-0.0741544
1640.00	-0.0616859
1645.00	-0.0757295
1650.00	-0.100496
1655.00	-0.0732661
1660.00	-0.0598758
1665.00	-0.0528776
1670.00	-0.0496111
1675.00	-0.0244378
1680.00	-0.0169409
1685.00	-0.0314166
1690.00	-0.0373705
1695.00	-0.0437395
1700.00	-0.00904722
1705.00	-0.0253229
1710.00	-0.0713
1715.00	-0.06417
1720.00	-0.0880713
1725.00	-0.0934127
1730.00	-0.13157
1735.00	-0.161869
1740.00	-0.15882
1745.00	-0.135864
1750.00	-0.129352
1755.00	-0.127534
1760.00	-0.103663
1765.00	-0.119573
1770.00	-0.105594
1775.00	-0.100088
1780.00	-0.145663
1785.00	-0.148277
1790.00	-0.115258
1795.00	-0.0784672
1800.00	-0.0756735
1805.00	-0.0862972
1810.00	-0.0756462
1815.00	-0.0640392
1820.00	-0.0283275
1825.00	0.0846619
1830.00	0.250021
1835.00	0.42512
1840.00	0.563507
1845.00	0.72747
1850.00	0.918493
1855.00	1.05504
1860.00	1.279
1865.00	1.39567
1870.00	1.53907
1875.00	1.65803
1880.00	1.77823
1885.00	1.87933
1890.00	2.00267
1895.00	2.10053
1900.00	2.18861
1905.00	2.25676
1910.00	2.31507
1915.00	2.36552
1920.00	2.42104
1925.00	2.45887
1930.00	2.47473
1935.00	2.48294
1940.00	2.52773
1945.00	2.49729
1950.00	2.51436
1955.00	2.48425
1960.00	2.44704
1965.00	2.44084
1970.00	2.4201
1975.00	2.40245
1980.00	2.36332
1985.00	2.33315
1990.00	2.33632
1995.00	2.3705
2000.00	2.37802
2005.00	2.36356
2010.00	2.35055
2015.00	2.32772
2020.00	2.27989
2025.00	2.2227
2030.00	2.20255
2035.00	2.16218
2040.00	2.10968
2045.00	2.10589
2050.00	2.03173
2055.00	1.95287
2060.00	1.83439
2065.00	1.78536
2070.00	1.69576
2075.00	1.57368
2080.00	1.47493
2085.00	1.37291
2090.00	1.24674
2095.00	1.11196
2100.00	0.999751
2105.00	0.901797
2110.00	0.820713
2115.00	0.733588
2120.00	0.636985
2125.00	0.560149
2130.00	0.483922
2135.00	0.431487
2140.00	0.355999
2145.00	0.291091
2150.00	0.227621
2155.00	0.187679
2160.00	0.16689
2165.00	0.141105
2170.00	0.141143
2175.00	0.0583073
2180.00	0.0484341
2185.00	0.0567287
2190.00	0.066215
2195.00	0.0828376
2200.00	0.0452461
2205.00	0.0255623
2210.00	-0.00326986
2215.00	-0.0231551
2220.00	-0.0521686
2225.00	-0.0509941
2230.00	-0.0580221
2235.00	-0.0704109
2240.00	-0.0936881
2245.00	-0.0732026
2250.00	-0.0668929
2255.00	-0.0682885
2260.00	-0.0604491
2265.00	-0.0341919
2270.00	-0.0257197
2275.00	-0.00293547
2280.00	0.000389908
2285.00	-0.0158189
2290.00	-0.0152476
2295.00	0.000425729
2300.00	0.0256484
2305.00	0.0463277
2310.00	0.0578647
2315.00	0.0601631
2320.00	0.0258497
2325.00	0.0202329
2330.00	0.0131565
2335.00	0.0563078
2340.00	0.0628043
2345.00	0.0464178
2350.00	-0.00370151
2355.00	-0.0306179
2360.00	-0.0346304
2365.00	-0.055422
2370.00	-0.046848
2375.00	-0.0502481
2380.00	-0.0300641
2385.00	-0.0129091
2390.00	-0.00757576
2395.00	0.0568504
2400.00	0.0279213
2405.00	0.0706066
2410.00	0.0979068
2415.00	0.0689145
2420.00	0.124681
2425.00	0.12434
2430.00	0.13414
2435.00	0.156097
2440.00	0.148572
2445.00	0.118556
2450.00	0.086488
2455.00	0.0586376
2460.00	0.0558057
2465.00	0.0532569
2470.00	0.0176129
2475.00	-0.0124455
2480.00	-0.0202965
2485.00	-0.0273623
2490.00	-0.0680824
2495.00	-0.00771174
2500.00	-0.0463544
2505.00	-0.0366659
2510.00	-0.00672342
2515.00	0.00809748
2520.00	0.0467016
2525.00	0.00666002
2530.00	-6.96509e-005
2535.00	0.0454148
2540.00	0.0479476
2545.00	0.035068
2550.00	0.0224657
2555.00	0.0020281
2560.00	-0.00221716
2565.00	-0.0151334
2570.00	-0.0136201
2575.00	-0.00316254
2580.00	0.0203978
2585.00	0.0517082
2590.00	0.0980786
2595.00	0.0609842
2600.00	0.043769
2605.00	0.0404027
2610.00	-0.0293273
2615.00	-0.00315049
2620.00	-0.00990972
2625.00	0.00826165
2630.00	0.0407857
2635.00	0.0367071
2640.00	0.0451637
2645.00	0.00830778
2650.00	0.0125301
2655.00	0.00723461
2660.00	0.0226809
2665.00	0.0254659
2670.00	0.052227
2675.00	0.0823757
2680.00	0.0680745
2685.00	0.0137683
2690.00	-0.046224
2695.00	-0.0365485
2700.00	-0.021777
2705.00	-0.0105038
2710.00	-0.0195595
2715.00	0.027874
2720.00	0.0129592
2725.00	0.017727
2730.00	-0.0689371
2735.00	-0.0802344
2740.00	-0.0560412
2745.00	-0.0868191
2750.00	-0.0154792
2755.00	-0.0159525
2760.00	-0.0163785
2765.00	0.000418521
2770.00	0.0034085
2775.00	-0.0292719
2780.00	-0.046557
2785.00	-0.0600923
2790.00	-0.0065843
2795.00	0.0112545
2800.00	0.0333731
2805.00	0.0371101
2810.00	0.0364309
2815.00	0.107573
2820.00	0.150378
2825.00	0.237412
2830.00	0.315743
2835.00	0.441824
2840.00	0.579552
2845.00	0.763133
2850.00	0.947557
2855.00	1.11859
2860.00	1.29274
2865.00	1.43127
2870.00	1.57617
2875.00	1.71062
2880.00	1.84881
2885.00	1.92365
2890.00	2.02133
2895.00	2.07185
2900.00	2.14259
2905.00	2.20523
2910.00	2.28688
2915.00	2.32298
2920.00	2.38881
2925.00	2.45008
2930.00	2.5032
2935.00	2.51665
2940.00	2.5045
2945.00	2.51782
2950.00	2.51869
2955.00	2.51038
2960.00	2.48168
2965.00	2.49324
2970.00	2.48646
2975.00	2.48844
2980.00	2.52863
2985.00	2.54257
2990.00	2.5248
2995.00	2.49162
3000.00	2.43448
3005.00	2.40022
3010.00	2.38557
3015.00	2.38248
3020.00	2.36758
3025.00	2.35619
3030.00	2.33482
3035.00	2.26809
3040.00	2.25048
3045.00	2.18308
3050.00	2.14365
3055.00	2.06673
3060.00	2.05106
3065.00	1.96521
3070.00	1.86166
3075.00	1.75332
3080.00	1.65176
3085.00	1.54419
3090.00	1.41706
3095.00	1.31072
3100.00	1.19582
3105.00	1.08432
3110.00	0.936476
3115.00	0.847881
3120.00	0.771178
3125.00	0.659699
3130.00	0.589687
3135.00	0.546888
3140.00	0.506348
3145.00	0.473904
3150.00	0.393163
3155.00	0.349805
3160.00	0.290569
3165.00	0.275661
3170.00	0.264265
3175.00	0.220658
3180.00	0.161199
3185.00	0.144069
3190.00	0.120566
3195.00	0.0984037
3200.00	0.0885633
3205.00	0.0958768
3210.00	0.114586
3215.00	0.121319
3220.00	0.0960488
3225.00	0.0682529
3230.00	0.073555
3235.00	0.0641782
3240.00	0.0314845
3245.00	0.0637075
3250.00	0.0340926
3255.00	0.0579699
3260.00	0.0703639
3265.00	0.0784867
3270.00	0.0696274
3275.00	0.0768132
3280.00	0.0549833
3285.00	0.0515062
3290.00	0.0231115
3295.00	0.058193
3300.00	0.077639
3305.00	0.0516841
3310.00	0.0434838
3315.00	0.0249869
3320.00	0.0780718
3325.00	0.0672328
3330.00	0.0817324
3335.00	0.0685061
3340.00	0.0535706
3345.00	0.0350756
3350.00	0.0416741
3355.00	0.094101
3360.00	0.0867121
3365.00	0.0760197
3370.00	0.0562904
3375.00	0.0425764
3380.00	0.0504461
3385.00	0.0403484
3390.00	0.0332818
3395.00	0.0461234
3400.00	0.0334261
3405.00	0.0149244
3410.00	0.0296017
3415.00	-0.00367682
3420.00	-0.00431975
3425.00	0.000154675
3430.00	-0.0119881
3435.00	-0.0441395
3440.00	-0.0710545
3445.00	-0.0942674
3450.00	-0.0989892
3455.00	-0.0648356
3460.00	-0.0543096
3465.00	-0.0893031
3470.00	-0.0803728
3475.00	-0.0511127
3480.00	-0.0793516
3485.00	-0.0774801
3490.00	-0.0636684
3495.00	-0.0542697
3500.00	-0.0730974
3505.00	-0.072862
3510.00	-0.0827562
3515.00	-0.0957034
3520.00	-0.101292
3525.00	-0.0901524
3530.00	-0.0690098
3535.00	-0.0348223
3540.00	-0.0464993
3545.00	-0.0519555
3550.00	-0.101333
3555.00	-0.0861466
3560.00	-0.113914
3565.00	-0.128798
3570.00	-0.110866
3575.00	-0.124034
3580.00	-0.0722164
3585.00	-0.105419
3590.00	-0.0888137
3595.00	-0.0940809
3600.00	-0.0624393
3605.00	-0.0824713
3610.00	-0.0691711
3615.00	-0.0572009
3620.00	-0.0777567
3625.00	-0.103331
3630.00	-0.0940087
3635.00	-0.114926
3640.00	-0.102423
3645.00	-0.086117
3650.00	-0.065378
3655.00	-0.0851161
3660.00	-0.117029
3665.00	-0.0972411
3670.00	-0.114804
3675.00	-0.0709836
3680.00	-0.0537791
3685.00	-0.0352633
3690.00	-0.0640765
3695.00	-0.0344248
3700.00	0.00843155
3705.00	-0.009592
3710.00	-0.00560097
3715.00	-0.0141364
3720.00	0.0226487
3725.00	0.0203838
3730.00	0.0415895
3735.00	0.0333881
3740.00	-0.00936457
3745.00	-0.000343221
3750.00	0.00171232
3755.00	0.0449974
3760.00	0.0516144
3765.00	0.0525166
3770.00	0.0442331
3775.00	0.0569902
3780.00	0.0401745
3785.00	0.0311039
3790.00	-0.0195052
3795.00	0.0178167
3800.00	0.042311
3805.00	0.07143
3810.00	0.0915736
3815.00	0.12183
3820.00	0.19757
3825.00	0.251588
3830.00	0.348713
3835.00	0.474529
3840.00	0.608986
3845.00	0.774465
3850.00	0.96382
3855.00	1.14637
3860.00	1.37635
3865.00	1.4853
3870.00	1.59347
3875.00	1.72417
3880.00	1.81047
3885.00	1.92149
3890.00	1.99311
3895.00	2.08788
3900.00	2.1843
3905.00	2.22964
3910.00	2.30885
3915.00	2.35689
3920.00	2.35162
3925.00	2.38528
3930.00	2.39638
3935.00	2.42354
3940.00	2.43384
3945.00	2.47646
3950.00	2.50976
3955.00	2.46596
3960.00	2.43665
3965.00	2.46383
3970.00	2.43675
3975.00	2.42652
3980.00	2.39711
3985.00	2.36659
3990.00	2.35429
3995.00	2.31593
4000.00	2.28646
4005.00	2.24074
4010.00	2.21878
4015.00	2.16568
4020.00	2.13203
4025.00	2.10983
4030.00	2.06964
4035.00	2.05166
4040.00	2.04559
4045.00	2.03911
4050.00	1.9878
4055.00	1.9396
4060.00	1.8467
4065.00	1.80554
4070.00	1.69371
4075.00	1.57689
4080.00	1.42728
4085.00	1.32902
4090.00	1.20825
4095.00	1.05306
4100.00	0.957862
4105.00	0.872181
4110.00	0.755656
4115.00	0.644719
4120.00	0.636841
4125.00	0.576189
4130.00	0.553941
4135.00	0.468229
4140.00	0.421406
4145.00	0.345915
4150.00	0.346695
4155.00	0.30293
4160.00	0.289817
4165.00	0.259825
4170.00	0.256076
4175.00	0.228447
4180.00	0.244006
4185.00	0.221626
4190.00	0.194411
4195.00	0.203267
4200.00	0.223364
4205.00	0.188901
4210.00	0.200329
4215.00	0.211625
4220.00	0.20259
4225.00	0.207596
4230.00	0.194921
4235.00	0.157238
4240.00	0.122313
4245.00	0.116145
4250.00	0.0873503
4255.00	0.089732
4260.00	0.0271964
4265.00	0.00123265
4270.00	9.87756e-005
4275.00	0.0263648
4280.00	0.0126116
4285.00	0.00326554
4290.00	-0.0314218
4295.00	-0.00503556
4300.00	-0.0479883
4305.00	-0.0785609
4310.00	-0.067673
4315.00	-0.0578738
4320.00	-0.0571395
4325.00	-0.0595104
4330.00	-0.0798353
4335.00	-0.132488
4340.00	-0.122271
4345.00	-0.103981
4350.00	-0.110763
4355.00	-0.0845275
4360.00	-0.0942658
4365.00	-0.121221
4370.00	-0.113142
4375.00	-0.116987
4380.00	-0.113373
4385.00	-0.119216
4390.00	-0.147719
4395.00	-0.122841
4400.00	-0.154013
4405.00	-0.11941
4410.00	-0.0912993
4415.00	-0.0993497
4420.00	-0.0479797
4425.00	-0.0158952
4430.00	-0.00521018
4435.00	-0.0087316
4440.00	0.0163962
4445.00	-0.000402563
4450.00	-0.060999
4455.00	-0.0700583
4460.00	-0.0802328
4465.00	-0.0621034
4470.00	-0.0811584
4475.00	-0.0871911
4480.00	-0.10778
4485.00	-0.0757789
4490.00	-0.0409145
4495.00	-0.018632
4500.00	-0.0309174
4505.00	-0.0490485
4510.00	-0.0421224
4515.00	-0.0237616
4520.00	-0.0476614
4525.00	-0.0631075
4530.00	-0.0608392
4535.00	-0.0406067
4540.00	-0.036546
4545.00	-0.0450187
4550.00	-0.0445593
4555.00	-0.0795172
4560.00	-0.0594382
4565.00	-0.0524837
4570.00	-0.0876598
4575.00	-0.123361
4580.00	-0.160545
4585.00	-0.158639
4590.00	-0.160966
4595.00	-0.143859
4600.00	-0.166865
4605.00	-0.210816
4610.00	-0.209946
4615.00	-0.220281
4620.00	-0.187136
4625.00	-0.161348
4630.00	-0.176542
4635.00	-0.150803
4640.00	-0.145829
4645.00	-0.151458
4650.00	-0.13328
4655.00	-0.117931
4660.00	-0.135446
4665.00	-0.121901
4670.00	-0.125881
4675.00	-0.0961124
4680.00	-0.0986285
4685.00	-0.12818
4690.00	-0.0547249
4695.00	-0.055316
4700.00	-0.0649436
4705.00	-0.056428
4710.00	0.00783026
4715.00	0.0161427
4720.00	0.0165497
4725.00	0.00680982
4730.00	-0.00801972
4735.00	-0.0132814
4740.00	0.0123014
4745.00	-0.00610914
4750.00	0.0248201
4755.00	0.0425503
4760.00	0.0554757
4765.00	0.0620555
4770.00	0.0497863
4775.00	0.056935
4780.00	0.060337
4785.00	0.0987702
4790.00	0.10001
4795.00	0.0991044
4800.00	0.110417
4805.00	0.101396
4810.00	0.11349
4815.00	0.0991093
4820.00	0.132655
4825.00	0.160824
4830.00	0.210432
4835.00	0.325821
4840.00	0.471107
4845.00	0.601864
4850.00	0.804436
4855.00	1.01808
4860.00	1.2336
4865.00	1.4013
4870.00	1.55021
4875.00	1.67411
4880.00	1.80989
4885.00	1.93208
4890.00	2.05115
4895.00	2.17347
4900.00	2.24314
4905.00	2.26845
4910.00	2.33165
4915.00	2.39156
4920.00	2.41314
4925.00	2.46288
4930.00	2.51068
4935.00	2.582
4940.00	2.63305
4945.00	2.70122
4950.00	2.67668
4955.00	2.65964
4960.00	2.68676
4965.00	2.67377
4970.00	2.68835
4975.00	2.67924
4980.00	2.67812
4985.00	2.66801
4990.00	2.63871
4995.00	2.61435
5000.00	2.61567
5005.00	2.58048
5010.00	2.54679
5015.00	2.5387
5020.00	2.50717
5025.00	2.4899
5030.00	2.4491
5035.00	2.43461
5040.00	2.39226
5045.00	2.34303
5050.00	2.30579
5055.00	2.23994
5060.00	2.18371
5065.00	2.0856
5070.00	1.9781
5075.00	1.84396
5080.00	1.74345
5085.00	1.60144
5090.00	1.48981
5095.00	1.38933
5100.00	1.3171
5105.00	1.22986
5110.00	1.10586
5115.00	1.0357
5120.00	0.958406
5125.00	0.862565
5130.00	0.774288
5135.00	0.751432
5140.00	0.712671
5145.00	0.674754
5150.00	0.599193
5155.00	0.553423
5160.00	0.493027
5165.00	0.47
5170.00	0.441191
5175.00	0.42638
5180.00	0.366562
5185.00	0.340012
5190.00	0.301968
5195.00	0.297036
5200.00	0.270365
5205.00	0.227158
5210.00	0.222634
5215.00	0.214519
5220.00	0.218332
5225.00	0.234902
5230.00	0.20838
5235.00	0.21685
5240.00	0.258833
5245.00	0.26529
5250.00	0.259983
5255.00	0.22489
5260.00	0.172082
5265.00	0.157906
5270.00	0.162328
5275.00	0.156201
5280.00	0.193133
5285.00	0.184936
5290.00	0.192718
5295.00	0.198712
5300.00	0.219265
5305.00	0.238774
5310.00	0.232077
5315.00	0.241209
5320.00	0.215066
5325.00	0.219836
5330.00	0.180672
5335.00	0.172711
5340.00	0.217087
5345.00	0.21458
5350.00	0.22243
5355.00	0.214335
5360.00	0.257581
5365.00	0.24395
5370.00	0.256948
5375.00	0.191839
5380.00	0.142337
5385.00	0.117997
5390.00	0.0971018
5395.00	0.0621263
5400.00	0.0670304
5405.00	0.0219241
5410.00	0.0197317
5415.00	0.039992
5420.00	0.0208336
5425.00	-0.00853625
5430.00	-0.0177887
5435.00	-0.0139886
5440.00	0.0227816
5445.00	0.0508218
5450.00	0.0507927
5455.00	0.0669363
5460.00	0.0865185
5465.00	0.0970683
5470.00	0.0661386
5475.00	0.0554823
5480.00	0.0489235
5485.00	0.0723283
5490.00	0.0650954
5495.00	0.0454479
5500.00	0.00452111
5505.00	0.0333767
5510.00	0.00275255
5515.00	-0.0197562
5520.00	-0.0208124
5525.00	-0.0480389
5530.00	-0.0765852
5535.00	-0.0952026
5540.00	-0.113979
5545.00	-0.0793374
5550.00	-0.0542233
5555.00	-0.0386948
5560.00	-0.0469527
5565.00	-0.056406
5570.00	-0.0891686
5575.00	-0.050944
5580.00	-0.101433
5585.00	-0.143842
5590.00	-0.121373
5595.00	-0.127426
5600.00	-0.159151
5605.00	-0.163448
5610.00	-0.134976
5615.00	-0.113393
5620.00	-0.130351
5625.00	-0.12439
5630.00	-0.162482
5635.00	-0.176552
5640.00	-0.144748
5645.00	-0.15857
5650.00	-0.126544
5655.00	-0.0916558
5660.00	-0.0673311
5665.00	-0.0585767
5670.00	-0.029475
5675.00	-0.0184426
5680.00	-0.0186196
5685.00	-0.0187788
5690.00	0.0346403
5695.00	0.0402717
5700.00	0.0281597
5705.00	0.0485878
5710.00	0.0508033
5715.00	0.0275319
5720.00	0.0379167
5725.00	0.0381675
5730.00	0.0191915
5735.00	0.00514505
5740.00	0.013726
5745.00	0.00628977
5750.00	0.0117245
5755.00	0.010552
5760.00	0.0569956
5765.00	0.0492748
5770.00	0.0726444
5775.00	0.0775073
5780.00	0.0950219
5785.00	0.106743
5790.00	0.111227
5795.00	0.0930304
5800.00	0.105961
5805.00	0.0852586
5810.00	0.0848177
5815.00	0.100591
5820.00	0.160264
5825.00	0.199821
5830.00	0.325367
5835.00	0.417135
5840.00	0.508823
5845.00	0.661073
5850.00	0.830439
5855.00	0.985899
5860.00	1.15916
5865.00	1.30702
5870.00	1.44918
5875.00	1.59431
5880.00	1.72189
5885.00	1.82661
5890.00	1.9158
5895.00	2.02741
5900.00	2.09854
5905.00	2.18783
5910.00	2.27324
5915.00	2.36527
5920.00	2.41171
5925.00	2.45756
5930.00	2.51801
5935.00	2.55222
5940.00	2.52741
5945.00	2.51722
5950.00	2.55554
5955.00	2.61025
5960.00	2.62815
5965.00	2.62506
5970.00	2.63542
5975.00	2.57905
5980.00	2.57683
5985.00	2.53542
5990.00	2.50421
5995.00	2.50948
6000.00	2.49501
6005.00	2.47593
6010.00	2.43854
6015.00	2.39378
6020.00	2.3545
6025.00	2.31713
6030.00	2.25924
6035.00	2.20715
6040.00	2.21584
6045.00	2.16101
6050.00	2.08336
6055.00	2.03571
6060.00	1.98575
6065.00	1.88218
6070.00	1.78794
6075.00	1.72436
6080.00	1.60852
6085.00	1.5366
6090.00	1.40214
6095.00	1.24273
6100.00	1.1518
6105.00	1.06492
6110.00	0.96146
6115.00	0.87542
6120.00	0.834366
6125.00	0.798428
6130.00	0.728691
6135.00	0.66896
6140.00	0.603075
6145.00	0.557926
6150.00	0.525378
6155.00	0.475872
6160.00	0.461635
6165.00	0.435684
6170.00	0.43355
6175.00	0.396259
6180.00	0.365729
6185.00	0.373623
6190.00	0.35142
6195.00	0.305161
6200.00	0.314059
6205.00	0.295791
6210.00	0.317753
6215.00	0.311243
6220.00	0.31549
6225.00	0.33144
6230.00	0.291221
6235.00	0.331831
6240.00	0.298648
6245.00	0.324367
6250.00	0.331344
6255.00	0.345709
6260.00	0.327307
6265.00	0.342075
6270.00	0.340207
6275.00	0.349643
6280.00	0.378347
6285.00	0.354661
6290.00	0.34446
6295.00	0.344375
6300.00	0.353394
6305.00	0.34332
6310.00	0.341327
6315.00	0.29911
6320.00	0.281326
6325.00	0.299682
6330.00	0.298011
6335.00	0.291454
6340.00	0.289595
6345.00	0.253561
6350.00	0.260544
6355.00	0.271883
6360.00	0.268949
6365.00	0.267319
6370.00	0.272927
6375.00	0.274942
6380.00	0.259575
6385.00	0.261915
6390.00	0.232691
6395.00	0.197295
6400.00	0.188682
6405.00	0.17992
6410.00	0.169002
6415.00	0.172314
6420.00	0.191465
6425.00	0.210722
6430.00	0.196724
6435.00	0.215455
6440.00	0.192899
6445.00	0.174619
6450.00	0.158168
6455.00	0.181765
6460.00	0.227257
6465.00	0.20251
6470.00	0.210556
6475.00	0.202639
6480.00	0.187428
6485.00	0.209109
6490.00	0.229634
6495.00	0.221829
6500.00	0.2047
6505.00	0.192314
6510.00	0.173083
6515.00	0.171944
6520.00	0.158792
6525.00	0.157062
6530.00	0.131249
6535.00	0.122167
6540.00	0.153407
6545.00	0.152214
6550.00	0.169333
6555.00	0.154421
6560.00	0.161212
6565.00	0.163282
6570.00	0.139879
6575.00	0.135997
6580.00	0.131493
6585.00	0.120365
6590.00	0.138647
6595.00	0.129835
6600.00	0.143128
6605.00	0.163176
6610.00	0.176166
6615.00	0.17674
6620.00	0.183321
6625.00	0.18419
6630.00	0.193058
6635.00	0.208113
6640.00	0.214588
6645.00	0.203235
6650.00	0.224347
6655.00	0.206965
6660.00	0.174141
6665.00	0.152685
6670.00	0.187947
6675.00	0.153993
6680.00	0.137583
6685.00	0.106644
6690.00	0.0858739
6695.00	0.0924457
6700.00	0.0943178
6705.00	0.0717481
6710.00	0.057499
6715.00	0.0365899
6720.00	0.019793
6725.00	0.0026545
6730.00	-0.0016534
6735.00	0.0207454
6740.00	0.00149046
6745.00	-0.00472226
6750.00	-0.0113243
6755.00	-0.0364678
6760.00	-0.0560651
6765.00	-0.0747132
6770.00	-0.0662313
6775.00	-0.0565763
6780.00	-0.0468763
6785.00	-0.0452205
6790.00	-0.0204862
6795.00	0.00177467
6800.00	0.02282
6805.00	0.0084107
6810.00	0.0510259
6815.00	0.0944327
6820.00	0.196157
6825.00	0.268507
6830.00	0.366972
6835.00	0.467718
6840.00	0.562432
6845.00	0.73964
6850.00	0.960774
6855.00	1.12746
6860.00	1.3189
6865.00	1.50839
6870.00	1.66781
6875.00	1.82543
6880.00	1.96224
6885.00	2.06617
6890.00	2.15263
6895.00	2.21933
6900.00	2.26925
6905.00	2.2687
6910.00	2.31874
6915.00	2.39106
6920.00	2.44503
6925.00	2.4552
6930.00	2.49973
6935.00	2.53171
6940.00	2.54636
6945.00	2.604
6950.00	2.63668
6955.00	2.65699
6960.00	2.63687
6965.00	2.61068
6970.00	2.57093
6975.00	2.57357
6980.00	2.59716
6985.00	2.60526
6990.00	2.6176
6995.00	2.60445
7000.00	2.55421
7005.00	2.50293
7010.00	2.47295
7015.00	2.46012
7020.00	2.41724
7025.00	2.42918
7030.00	2.38535
7035.00	2.33176
7040.00	2.27645
7045.00	2.20747
7050.00	2.17571
7055.00	2.08042
7060.00	2.01589
7065.00	1.92749
7070.00	1.8075
7075.00	1.68638
7080.00	1.60162
7085.00	1.4738
7090.00	1.39716
7095.00	1.28675
7100.00	1.17324
7105.00	1.06905
7110.00	0.988421
7115.00	0.902717
7120.00	0.813456
7125.00	0.727057
7130.00	0.656373
7135.00	0.587704
7140.00	0.594623
7145.00	0.575585
7150.00	0.50691
7155.00	0.469357
7160.00	0.419389
7165.00	0.416864
7170.00	0.399433
7175.00	0.368585
7180.00	0.364066
7185.00	0.340797
7190.00	0.239006
7195.00	0.215106
7200.00	0.212797
7205.00	0.218804
7210.00	0.209051
7215.00	0.187135
7220.00	0.173475
7225.00	0.158148
7230.00	0.123132
7235.00	0.149222
7240.00	0.124194
7245.00	0.12188
7250.00	0.140011
7255.00	0.157339
7260.00	0.160806
7265.00	0.169991
7270.00	0.208576
7275.00	0.252397
7280.00	0.240295
7285.00	0.243552
7290.00	0.250526
7295.00	0.237601
7300.00	0.250223
7305.00	0.247434
7310.00	0.210563
7315.00	0.176369
7320.00	0.148626
7325.00	0.149933
7330.00	0.137972
7335.00	0.160556
7340.00	0.174819
7345.00	0.188666
7350.00	0.210224
7355.00	0.188191
7360.00	0.153202
7365.00	0.185381
7370.00	0.186044
7375.00	0.202811
7380.00	0.174445
7385.00	0.165086
7390.00	0.173842
7395.00	0.197893
7400.00	0.199327
7405.00	0.218808
7410.00	0.23533
7415.00	0.213818
7420.00	0.282381
7425.00	0.246058
7430.00	0.210336
7435.00	0.190313
7440.00	0.183409
7445.00	0.187301
7450.00	0.180698
7455.00	0.152522
7460.00	0.138281
7465.00	0.137591
7470.00	0.124842
7475.00	0.134591
7480.00	0.11709
7485.00	0.0700095
7490.00	0.123645
7495.00	0.112291
7500.00	0.0939879
7505.00	0.126024
7510.00	0.133634
7515.00	0.13644
7520.00	0.130881
7525.00	0.115772
7530.00	0.0668021
7535.00	0.0540582
7540.00	0.086045
7545.00	0.0895678
7550.00	0.115982
7555.00	0.0962993
7560.00	0.0775739
7565.00	0.103167
7570.00	0.0706165
7575.00	0.0878096
7580.00	0.0921666
7585.00	0.123374
7590.00	0.138323
7595.00	0.164916
7600.00	0.19087
7605.00	0.209175
7610.00	0.22464
7615.00	0.245632
7620.00	0.225111
7625.00	0.212706
7630.00	0.180319
7635.00	0.210796
7640.00	0.197802
7645.00	0.202276
7650.00	0.208324
7655.00	0.211747
7660.00	0.195625
7665.00	0.179094
7670.00	0.225864
7675.00	0.246734
7680.00	0.184668
7685.00	0.214711
7690.00	0.207388
7695.00	0.189681
7700.00	0.21619
7705.00	0.204678
7710.00	0.204422
7715.00	0.18398
7720.00	0.17973
7725.00	0.222394
7730.00	0.195102
7735.00	0.169528
7740.00	0.168745
7745.00	0.175114
7750.00	0.201059
7755.00	0.218346
7760.00	0.204596
7765.00	0.234667
7770.00	0.237476
7775.00	0.237983
7780.00	0.229344
7785.00	0.244813
7790.00	0.289053
7795.00	0.318763
7800.00	0.370768
7805.00	0.351882
7810.00	0.377331
7815.00	0.452786
7820.00	0.505537
7825.00	0.575246
7830.00	0.61474
7835.00	0.698794
7840.00	0.846196
7845.00	0.991996
7850.00	1.13433
7855.00	1.32206
7860.00	1.46474
7865.00	1.66289
7870.00	1.77553
7875.00	1.90621
7880.00	1.99149
7885.00	2.11472
7890.00	2.19734
7895.00	2.24643
7900.00	2.34922
7905.00	2.40738
7910.00	2.47993
7915.00	2.54523
7920.00	2.59591
7925.00	2.63445
7930.00	2.65903
7935.00	2.66296
7940.00	2.67761
7945.00	2.69383
7950.00	2.71247
7955.00	2.70601
7960.00	2.72747
7965.00	2.67908
7970.00	2.69414
7975.00	2.68547
7980.00	2.64936
7985.00	2.64516
7990.00	2.62319
7995.00	2.61252
8000.00	2.60695
8005.00	2.51402
8010.00	2.48697
8015.00	2.46768
8020.00	2.45335
8025.00	2.42025
8030.00	2.42885
8035.00	2.379
8040.00	2.30583
8045.00	2.23997
8050.00	2.16454
8055.00	2.16334
8060.00	2.13498
8065.00	2.07409
8070.00	1.94449
8075.00	1.80765
8080.00	1.6663
8085.00	1.60578
8090.00	1.50382
8095.00	1.37769
8100.00	1.27428
8105.00	1.19334
8110.00	1.1589
8115.00	1.10668
8120.00	1.05261
8125.00	0.98878
8130.00	0.937401
8135.00	0.89217
8140.00	0.835293
8145.00	0.799262
8150.00	0.784015
8155.00	0.761197
8160.00	0.747735
8165.00	0.674983
8170.00	0.619612
8175.00	0.586958
8180.00	0.617196
8185.00	0.617124
8190.00	0.620091
8195.00	0.609623
8200.00	0.578979
8205.00	0.579697
8210.00	0.533854
8215.00	0.570413
8220.00	0.57603
8225.00	0.570979
8230.00	0.551273
8235.00	0.570931
8240.00	0.56639
8245.00	0.546133
8250.00	0.519817
8255.00	0.540599
8260.00	0.550208
8265.00	0.537633
8270.00	0.571793
8275.00	0.582324
8280.00	0.578665
8285.00	0.569308
8290.00	0.559876
8295.00	0.551387
8300.00	0.543747
8305.00	0.519691
8310.00	0.496019
8315.00	0.509075
8320.00	0.484443
8325.00	0.50472
8330.00	0.50579
8335.00	0.496646
8340.00	0.516713
8345.00	0.529721
8350.00	0.499993
8355.00	0.459089
8360.00	0.476849
8365.00	0.436238
8370.00	0.461336
8375.00	0.473818
8380.00	0.446648
8385.00	0.431291
8390.00	0.463958
8395.00	0.457987
8400.00	0.456655
8405.00	0.432212
8410.00	0.447606
8415.00	0.453376
8420.00	0.460591
8425.00	0.456977
8430.00	0.448672
8435.00	0.417953
8440.00	0.366052
8445.00	0.376945
8450.00	0.38776
8455.00	0.346963
8460.00	0.290033
8465.00	0.29438
8470.00	0.320526
8475.00	0.317781
8480.00	0.340576
8485.00	0.330773
8490.00	0.310834
8495.00	0.322196
8500.00	0.321305
8505.00	0.322525
8510.00	0.313516
8515.00	0.3236
8520.00	0.353898
8525.00	0.368028
8530.00	0.351437
8535.00	0.350654
8540.00	0.360056
8545.00	0.368517
8550.00	0.364005
8555.00	0.349838
8560.00	0.378523
8565.00	0.382106
8570.00	0.372192
8575.00	0.402684
8580.00	0.38566
8585.00	0.348104
8590.00	0.354729
8595.00	0.32532
8600.00	0.316032
8605.00	0.315757
8610.00	0.318543
8615.00	0.280625
8620.00	0.268732
8625.00	0.281273
8630.00	0.301655
8635.00	0.303829
8640.00	0.286584
8645.00	0.296329
8650.00	0.251537
8655.00	0.220319
8660.00	0.197277
8665.00	0.193719
8670.00	0.215782
8675.00	0.243724
8680.00	0.291105
8685.00	0.268058
8690.00	0.305931
8695.00	0.307678
8700.00	0.334515
8705.00	0.335424
8710.00	0.340285
8715.00	0.338596
8720.00	0.345161
8725.00	0.312666
8730.00	0.260177
8735.00	0.264477
8740.00	0.275422
8745.00	0.245859
8750.00	0.275846
8755.00	0.296771
8760.00	0.312571
8765.00	0.276261
8770.00	0.303208
8775.00	0.301184
8780.00	0.31149
8785.00	0.324808
8790.00	0.303444
8795.00	0.299376
8800.00	0.352308
8805.00	0.359523
8810.00	0.397345
8815.00	0.429364
8820.00	0.426852
8825.00	0.467037
8830.00	0.575968
8835.00	0.700281
8840.00	0.843492
8845.00	0.995626
8850.00	1.17903
8855.00	1.40373
8860.00	1.59281
8865.00	1.72762
8870.00	1.84592
8875.00	1.94632
8880.00	2.09832
8885.00	2.22401
8890.00	2.35129
8895.00	2.4254
8900.00	2.52748
8905.00	2.56478
8910.00	2.6701
8915.00	2.72143
8920.00	2.7646
8925.00	2.78829
8930.00	2.82882
8935.00	2.85619
8940.00	2.85253
8945.00	2.87248
8950.00	2.88943
8955.00	2.93096
8960.00	2.89456
8965.00	2.83754
8970.00	2.83474
8975.00	2.84333
8980.00	2.83186
8985.00	2.83064
8990.00	2.80124
8995.00	2.80004
9000.00	2.80806
9005.00	2.79911
9010.00	2.76377
9015.00	2.73499
9020.00	2.73335
9025.00	2.7066
9030.00	2.67546
9035.00	2.64945
9040.00	2.5654
9045.00	2.56455
9050.00	2.48798
9055.00	2.45747
9060.00	2.38959
9065.00	2.29818
9070.00	2.18661
9075.00	2.08922
9080.00	1.9945
9085.00	1.92946
9090.00	1.81938
9095.00	1.73143
9100.00	1.59366
9105.00	1.47068
9110.00	1.39435
9115.00	1.34688
9120.00	1.25262
9125.00	1.17688
9130.00	1.12185
9135.00	1.07939
9140.00	1.00683
9145.00	0.969812
9150.00	0.939531
9155.00	0.922384
9160.00	0.86956
9165.00	0.832124
9170.00	0.810559
9175.00	0.785086
9180.00	0.769236
9185.00	0.741832
9190.00	0.727275
9195.00	0.712152
9200.00	0.706627
9205.00	0.715802
9210.00	0.719007
9215.00	0.756253
9220.00	0.708925
9225.00	0.697658
9230.00	0.683476
9235.00	0.659595
9240.00	0.662357
9245.00	0.696172
9250.00	0.677085
9255.00	0.684162
9260.00	0.659202
9265.00	0.657961
9270.00	0.628547
9275.00	0.629361
9280.00	0.62403
9285.00	0.61721
9290.00	0.608041
9295.00	0.606863
9300.00	0.597718
9305.00	0.586455
9310.00	0.62786
9315.00	0.647945
9320.00	0.656925
9325.00	0.62054
9330.00	0.578698
9335.00	0.575401
9340.00	0.570413
9345.00	0.572998
9350.00	0.565218
9355.00	0.58045
9360.00	0.573946
9365.00	0.53171
9370.00	0.516943
9375.00	0.497588
9380.00	0.46602
9385.00	0.445694
9390.00	0.448623
9395.00	0.462376
9400.00	0.430287
9405.00	0.426672
9410.00	0.466875
9415.00	0.432315
9420.00	0.417381
9425.00	0.42112
9430.00	0.439645
9435.00	0.427009
9440.00	0.412606
9445.00	0.403685
9450.00	0.376454
9455.00	0.39035
9460.00	0.381633
9465.00	0.387937
9470.00	0.395631
9475.00	0.343941
9480.00	0.328748
9485.00	0.318107
9490.00	0.310551
9495.00	0.297687
9500.00	0.273982
9505.00	0.268817
9510.00	0.284381
9515.00	0.309505
9520.00	0.318979
9525.00	0.331548
9530.00	0.338818
9535.00	0.336265
9540.00	0.303649
9545.00	0.29855
9550.00	0.267684
9555.00	0.279319
9560.00	0.299896
9565.00	0.303257
9570.00	0.342663
9575.00	0.334673
9580.00	0.392161
9585.00	0.390337
9590.00	0.385664
9595.00	0.347098
9600.00	0.359887
9605.00	0.389588
9610.00	0.366799
9615.00	0.39783
9620.00	0.367142
9625.00	0.394097
9630.00	0.411281
9635.00	0.379249
9640.00	0.364568
9645.00	0.345291
9650.00	0.314805
9655.00	0.291409
9660.00	0.293597
9665.00	0.298598
9670.00	0.319269
9675.00	0.322714
9680.00	0.332888
9685.00	0.35114
9690.00	0.37161
9695.00	0.358704
9700.00	0.353152
9705.00	0.34007
9710.00	0.377816
9715.00	0.378438
9720.00	0.377987
9725.00	0.406888
9730.00	0.409656
9735.00	0.448529
9740.00	0.416814
9745.00	0.434758
9750.00	0.45293
9755.00	0.441998
9760.00	0.440244
9765.00	0.441697
9770.00	0.462206
9775.00	0.445293
9780.00	0.471507
9785.00	0.460738
9790.00	0.476312
9795.00	0.504476
9800.00	0.508602
9805.00	0.510293
9810.00	0.533039
9815.00	0.500958
9820.00	0.52969
9825.00	0.588898
9830.00	0.676547
9835.00	0.815057
9840.00	0.953865
9845.00	1.08081
9850.00	1.2456
9855.00	1.40906
9860.00	1.55618
9865.00	1.74114
9870.00	1.88739
9875.00	2.00891
9880.00	2.1304
9885.00	2.21448
9890.00	2.35281
9895.00	2.4389
9900.00	2.50224
9905.00	2.56126
9910.00	2.60023
9915.00	2.61004
9920.00	2.68861
9925.00	2.74819
9930.00	2.80485
9935.00	2.84069
9940.00	2.90326
9945.00	2.91713
9950.00	2.967
9955.00	2.9846
[truncated: 56 more rows]
