# Supplementary material for: Abnormal developmental trajectory and vulnerability to cardiac arrhythmias in tetralogy of Fallot with DiGeorge syndrome
Source: Commun Biol. 2023 Sep 22;6:969. doi: 10.1038/s42003-023-05344-6 (PMC10516936; doi:10.1038/s42003-023-05344-6)
Supplement: Supplementary file 6 — Supplementary Data 3 [file 42003_2023_5344_MOESM6_ESM.zip › Supplementary Data3_CAS Measurement/Batch51/Control1_A1_4980/1B-wave.csv]

1B : V(t) = D'(t) / BackgroundImage *100
D'(t) = WaveFiltered Value( Pixel-Filter=(5 x 5) Tcnst-Filter=10)
average	1.00
frm num	2048
position	[50][72]	Ana1
background	329.88	-
total pixel	25	-
time	value1	value2
0.00	0	-32768
5.00	0.196435	-8
10.00	0.328362	0
15.00	0.538038	-20
20.00	0.765549	24
25.00	0.941207	-12
30.00	1.13325	-8
35.00	1.2976	4
40.00	1.52555	-4
45.00	1.71372	0
50.00	1.83943	4
55.00	1.91012	-12
60.00	2.04408	-8
65.00	2.14887	4
70.00	2.29533	-8
75.00	2.36045	-8
80.00	2.42269	16
85.00	2.47872	-8
90.00	2.50973	-12
95.00	2.42973	0
100.00	2.39896	-20
105.00	2.36398	-8
110.00	2.23914	-12
115.00	2.11587	4
120.00	2.0219	-12
125.00	1.8864	-4
130.00	1.72444	-8
135.00	1.61383	4
140.00	1.42578	-12
145.00	1.21408	-8
150.00	1.00294	-8
155.00	0.783818	-8
160.00	0.575692	0
165.00	0.395654	-8
170.00	0.180267	-12
175.00	-0.0596585	20
180.00	-0.294993	12
185.00	-0.498305	0
190.00	-0.763741	-8
195.00	-1.05841	-4
200.00	-1.23267	0
205.00	-1.46832	8
210.00	-1.68768	-8
215.00	-1.9227	-12
220.00	-2.11602	20
225.00	-2.35064	-8
230.00	-2.64547	0
235.00	-2.89869	0
240.00	-3.17872	-12
245.00	-3.42227	-12
250.00	-3.64752	-4
255.00	-3.85995	-12
260.00	-4.04143	-12
265.00	-4.24842	-12
270.00	-4.40925	20
275.00	-4.63159	-12
280.00	-4.85838	-8
285.00	-5.05885	20
290.00	-5.32779	-8
295.00	-5.53953	8
300.00	-5.77738	4
305.00	-5.94294	-16
310.00	-6.09801	0
315.00	-6.32124	-8
320.00	-6.5076	-8
325.00	-6.7032	-20
330.00	-6.83924	16
335.00	-7.06595	-8
340.00	-7.26514	0
345.00	-7.41288	24
350.00	-7.57495	-12
355.00	-7.79236	-4
360.00	-8.01591	-8
365.00	-8.24621	-20
370.00	-8.48016	0
375.00	-8.65675	-4
380.00	-8.82054	4
385.00	-9.02252	-8
390.00	-9.2431	-12
395.00	-9.40403	20
400.00	-9.60101	0
405.00	-9.74434	-12
410.00	-9.86849	20
415.00	-9.98871	-20
420.00	-10.0945	-8
425.00	-10.2455	24
430.00	-10.4019	4
435.00	-10.5404	24
440.00	-10.7062	24
445.00	-10.8505	8
450.00	-10.9805	0
455.00	-11.0913	0
460.00	-11.2045	-12
465.00	-11.3645	-12
470.00	-11.5243	20
475.00	-11.6838	8
480.00	-11.8105	4
485.00	-11.9426	-16
490.00	-12.0216	-16
495.00	-12.135	-8
500.00	-12.2663	-4
505.00	-12.3807	0
510.00	-12.4825	-8
515.00	-12.579	-12
520.00	-12.6816	0
525.00	-12.7958	-4
530.00	-12.8997	0
535.00	-13.0309	4
540.00	-13.1477	-12
545.00	-13.271	-12
550.00	-13.3735	0
555.00	-13.467	-4
560.00	-13.5681	0
565.00	-13.6918	24
570.00	-13.7474	-12
575.00	-13.818	-12
580.00	-13.8816	4
585.00	-13.9643	0
590.00	-14.0896	4
595.00	-14.1855	-4
600.00	-14.2268	-12
605.00	-14.2883	-8
610.00	-14.3582	16
615.00	-14.3884	-8
620.00	-14.4725	-12
625.00	-14.5349	-8
630.00	-14.6444	-8
635.00	-14.7066	8
640.00	-14.8523	8
645.00	-14.8949	0
650.00	-14.9866	4
655.00	-15.0764	-8
660.00	-15.105	0
665.00	-15.1769	-8
670.00	-15.2271	0
675.00	-15.2577	8
680.00	-15.2585	0
685.00	-15.2678	-8
690.00	-15.2943	20
695.00	-15.3812	-4
700.00	-15.4461	20
705.00	-15.5008	8
710.00	-15.5283	0
715.00	-15.5955	-12
720.00	-15.662	16
725.00	-15.7291	0
730.00	-15.7956	4
735.00	-15.859	8
740.00	-15.9064	4
745.00	-15.9637	-12
750.00	-16.014	-32768
755.00	-16.0071	-32768
760.00	-16.064	-12
765.00	-16.0824	4
770.00	-16.122	4
775.00	-16.1407	-12
780.00	-16.1697	-12
785.00	-16.1884	0
790.00	-16.1993	0
795.00	-16.2588	-8
800.00	-16.2165	0
805.00	-16.2124	-4
810.00	-16.0535	-12
815.00	-15.8159	-8
820.00	-15.4554	-4
825.00	-15.0788	12
830.00	-14.6076	-8
835.00	-14.009	0
840.00	-13.3332	8
845.00	-12.6425	8
850.00	-11.9543	-12
855.00	-11.2669	-12
860.00	-10.5913	-8
865.00	-9.96988	-8
870.00	-9.33302	-16
875.00	-8.74894	-8
880.00	-8.159	8
885.00	-7.62441	-12
890.00	-7.06326	0
895.00	-6.61157	-16
900.00	-6.16382	-8
905.00	-5.69174	-8
910.00	-5.23654	-12
915.00	-4.84021	0
920.00	-4.42894	-8
925.00	-4.03697	8
930.00	-3.68542	16
935.00	-3.3484	0
940.00	-2.9978	0
945.00	-2.65315	-12
950.00	-2.39754	-8
955.00	-2.04502	0
960.00	-1.75927	-12
965.00	-1.42814	-8
970.00	-1.18347	0
975.00	-0.952353	0
980.00	-0.722523	0
985.00	-0.463536	0
990.00	-0.243786	-4
995.00	0.0425058	-16
1000.00	0.303806	8
1005.00	0.4929	-12
1010.00	0.64247	-4
1015.00	0.832861	-8
1020.00	1.003	-12
1025.00	1.25919	0
1030.00	1.43156	-16
1035.00	1.62671	-8
1040.00	1.83266	8
1045.00	1.94526	-16
1050.00	2.03811	24
1055.00	2.18716	-12
1060.00	2.29826	0
1065.00	2.39097	4
1070.00	2.45623	-8
1075.00	2.46646	4
1080.00	2.51446	0
1085.00	2.46915	0
1090.00	2.4211	-12
1095.00	2.34753	20
1100.00	2.24616	8
1105.00	2.18403	-12
1110.00	2.07476	4
1115.00	1.96671	-8
1120.00	1.84279	4
1125.00	1.69489	8
1130.00	1.50721	-8
1135.00	1.36862	-8
1140.00	1.18568	-12
1145.00	1.01618	8
1150.00	0.76542	-8
1155.00	0.540945	-12
1160.00	0.271014	-12
1165.00	0.0377774	4
1170.00	-0.172136	16
1175.00	-0.385309	0
1180.00	-0.580803	0
1185.00	-0.800399	4
1190.00	-1.00531	16
1195.00	-1.17882	-4
1200.00	-1.43319	0
1205.00	-1.66819	12
1210.00	-1.88576	-12
1215.00	-2.06944	0
1220.00	-2.30265	4
1225.00	-2.51134	-8
1230.00	-2.7622	-12
1235.00	-2.94433	20
1240.00	-3.18949	20
1245.00	-3.41619	24
1250.00	-3.65054	12
1255.00	-3.84812	-4
1260.00	-4.01744	-4
1265.00	-4.23896	4
1270.00	-4.40437	-8
1275.00	-4.57385	-4
1280.00	-4.74215	0
1285.00	-4.90816	-12
1290.00	-5.13882	-20
1295.00	-5.40826	-12
1300.00	-5.62892	-8
1305.00	-5.8263	8
1310.00	-6.04518	-4
1315.00	-6.25793	12
1320.00	-6.44334	-4
1325.00	-6.64173	-16
1330.00	-6.83848	8
1335.00	-7.03253	-16
1340.00	-7.20353	0
1345.00	-7.39018	8
1350.00	-7.57149	-8
1355.00	-7.75893	0
1360.00	-7.94339	16
1365.00	-8.1385	-12
1370.00	-8.30925	8
1375.00	-8.50658	0
1380.00	-8.68902	12
1385.00	-8.84595	-8
1390.00	-8.98112	24
1395.00	-9.15612	-24
1400.00	-9.27483	-12
1405.00	-9.44107	20
1410.00	-9.65011	-12
1415.00	-9.81279	8
1420.00	-9.97374	12
1425.00	-10.0386	0
1430.00	-10.2109	-12
1435.00	-10.3708	-12
1440.00	-10.4469	24
1445.00	-10.5917	-12
1450.00	-10.7439	20
1455.00	-10.8784	12
1460.00	-10.9692	-8
1465.00	-11.1321	0
1470.00	-11.2363	0
1475.00	-11.3859	-20
1480.00	-11.4962	-12
1485.00	-11.6186	16
1490.00	-11.7748	-8
1495.00	-11.9457	0
1500.00	-12.0971	12
1505.00	-12.1993	-12
1510.00	-12.3496	8
1515.00	-12.4691	8
1520.00	-12.5414	0
1525.00	-12.6733	0
1530.00	-12.7737	8
1535.00	-12.8908	0
1540.00	-12.9767	-8
1545.00	-13.0917	0
1550.00	-13.2194	4
1555.00	-13.3162	4
1560.00	-13.4033	-8
1565.00	-13.5265	16
1570.00	-13.6374	-4
1575.00	-13.7081	-8
1580.00	-13.7633	24
1585.00	-13.8372	-12
1590.00	-13.8831	-12
1595.00	-13.9692	0
1600.00	-14.0613	-12
1605.00	-14.1454	-8
1610.00	-14.2515	8
1615.00	-14.2996	-12
1620.00	-14.3526	-4
1625.00	-14.4391	0
1630.00	-14.4818	-12
1635.00	-14.5408	-12
1640.00	-14.5952	4
1645.00	-14.6708	-8
1650.00	-14.7315	-8
1655.00	-14.8153	-8
1660.00	-14.847	8
1665.00	-14.9326	0
1670.00	-15.0169	20
1675.00	-15.1388	-12
1680.00	-15.2001	-12
1685.00	-15.2794	-8
1690.00	-15.3884	4
1695.00	-15.4647	-8
1700.00	-15.5103	-12
1705.00	-15.549	-12
1710.00	-15.6286	-12
1715.00	-15.7549	12
1720.00	-15.8127	8
1725.00	-15.8878	-8
1730.00	-15.8972	4
1735.00	-15.9359	0
1740.00	-15.9538	-8
1745.00	-15.9918	-4
1750.00	-16.0368	-32768
1755.00	-16.1077	-32768
1760.00	-16.1557	-12
1765.00	-16.1916	-8
1770.00	-16.1779	-8
1775.00	-16.231	-20
1780.00	-16.2922	8
1785.00	-16.3557	-16
1790.00	-16.4056	0
1795.00	-16.3935	-8
1800.00	-16.4384	-24
1805.00	-16.3309	4
1810.00	-16.2026	-12
1815.00	-15.9901	-16
1820.00	-15.7188	12
1825.00	-15.3147	0
1830.00	-14.8066	24
1835.00	-14.2196	-8
1840.00	-13.5676	0
1845.00	-12.9044	20
1850.00	-12.2312	4
1855.00	-11.5064	-8
1860.00	-10.842	4
1865.00	-10.1859	4
1870.00	-9.58682	-12
1875.00	-8.99554	20
1880.00	-8.40519	-4
1885.00	-7.85811	-12
1890.00	-7.32694	8
1895.00	-6.8501	-8
1900.00	-6.35425	20
1905.00	-5.88858	-8
1910.00	-5.43189	0
1915.00	-4.98086	-12
1920.00	-4.55067	4
1925.00	-4.09561	0
1930.00	-3.70423	4
1935.00	-3.32168	0
1940.00	-2.94586	0
1945.00	-2.547	0
1950.00	-2.20378	-20
1955.00	-1.91065	20
1960.00	-1.60439	-8
1965.00	-1.30572	-12
1970.00	-0.999326	8
1975.00	-0.677494	-4
1980.00	-0.368445	-8
1985.00	-0.0963631	12
1990.00	0.147298	-12
1995.00	0.296264	-16
2000.00	0.455797	12
2005.00	0.640604	-12
2010.00	0.838457	0
2015.00	1.01774	-8
2020.00	1.22153	8
2025.00	1.36008	0
2030.00	1.52721	12
2035.00	1.66429	8
2040.00	1.78888	0
2045.00	1.92647	-12
2050.00	2.04424	-8
2055.00	2.11264	-12
2060.00	2.19482	0
2065.00	2.24452	16
2070.00	2.3317	40
2075.00	2.34832	0
2080.00	2.35721	20
2085.00	2.37249	-8
2090.00	2.34623	-12
2095.00	2.28985	24
2100.00	2.19667	-20
2105.00	2.0825	20
2110.00	1.9276	0
2115.00	1.76516	-8
2120.00	1.58258	0
2125.00	1.39522	-8
2130.00	1.23023	-20
2135.00	1.05992	-12
2140.00	0.92725	0
2145.00	0.742371	0
2150.00	0.563853	-12
2155.00	0.343772	0
2160.00	0.131148	-12
2165.00	-0.0674888	4
2170.00	-0.224436	8
2175.00	-0.408128	-12
2180.00	-0.628016	-8
2185.00	-0.793176	8
2190.00	-1.03397	-8
2195.00	-1.26039	-16
2200.00	-1.46781	-12
2205.00	-1.66418	-20
2210.00	-1.87245	-8
2215.00	-2.06716	-8
2220.00	-2.31879	4
2225.00	-2.56102	4
2230.00	-2.78267	-16
2235.00	-2.98337	-8
2240.00	-3.19309	-4
2245.00	-3.41701	-12
2250.00	-3.6537	8
2255.00	-3.86673	4
2260.00	-4.12029	-20
2265.00	-4.36425	0
2270.00	-4.62869	-12
2275.00	-4.84	-20
2280.00	-4.9829	4
2285.00	-5.16122	-20
2290.00	-5.34596	-8
2295.00	-5.53162	-8
2300.00	-5.72782	20
2305.00	-5.93836	-12
2310.00	-6.18604	-4
2315.00	-6.40653	-16
2320.00	-6.57587	0
2325.00	-6.81558	4
2330.00	-6.98766	0
2335.00	-7.16437	-8
2340.00	-7.39373	-4
2345.00	-7.56014	0
2350.00	-7.75841	4
2355.00	-7.94292	-12
2360.00	-8.12232	20
2365.00	-8.30439	-12
2370.00	-8.49856	0
2375.00	-8.68181	8
2380.00	-8.84309	-12
2385.00	-9.03796	12
2390.00	-9.24124	8
2395.00	-9.42782	-16
2400.00	-9.64789	8
2405.00	-9.81563	4
2410.00	-9.94235	-8
2415.00	-10.0552	0
2420.00	-10.204	8
2425.00	-10.3707	8
2430.00	-10.505	-12
2435.00	-10.5882	0
2440.00	-10.7032	-12
2445.00	-10.9036	-12
2450.00	-11.0646	-4
2455.00	-11.178	-12
2460.00	-11.2776	0
2465.00	-11.4327	0
2470.00	-11.5142	20
2475.00	-11.602	0
2480.00	-11.6895	4
2485.00	-11.8495	8
2490.00	-12.0299	12
2495.00	-12.1923	0
2500.00	-12.2596	24
2505.00	-12.3614	-12
2510.00	-12.4906	-4
2515.00	-12.596	8
2520.00	-12.7526	-8
2525.00	-12.816	-8
2530.00	-12.8974	8
2535.00	-13.0081	0
2540.00	-13.1066	0
2545.00	-13.2062	4
2550.00	-13.2412	0
2555.00	-13.3479	-16
2560.00	-13.4439	24
2565.00	-13.5752	0
2570.00	-13.6121	8
2575.00	-13.7569	-8
2580.00	-13.829	0
2585.00	-13.9121	24
2590.00	-13.9942	0
2595.00	-14.1008	-12
2600.00	-14.1858	-8
2605.00	-14.289	0
2610.00	-14.3782	8
2615.00	-14.4367	-20
2620.00	-14.5827	0
2625.00	-14.6389	4
2630.00	-14.704	0
2635.00	-14.7833	-20
2640.00	-14.8631	24
2645.00	-14.8925	0
2650.00	-14.9747	-20
2655.00	-15.0233	4
2660.00	-15.0403	-8
2665.00	-15.052	-12
2670.00	-15.1425	0
2675.00	-15.2082	0
2680.00	-15.2698	-8
2685.00	-15.3373	24
2690.00	-15.4175	-8
2695.00	-15.4727	-20
2700.00	-15.5527	-12
2705.00	-15.5859	-20
2710.00	-15.6897	-20
2715.00	-15.7031	-12
2720.00	-15.748	0
2725.00	-15.7907	-8
2730.00	-15.8583	-4
2735.00	-15.9203	20
2740.00	-15.9386	-20
2745.00	-15.9817	-12
2750.00	-16.0023	-32768
2755.00	-15.9942	-32768
2760.00	-16.0232	-20
2765.00	-16.0457	-12
2770.00	-16.0539	-16
2775.00	-16.0842	-28
2780.00	-16.1249	0
2785.00	-16.1287	-16
2790.00	-16.1019	-16
2795.00	-16.1153	-8
2800.00	-16.1444	-20
2805.00	-16.1196	-20
2810.00	-16.0015	20
2815.00	-15.8067	-12
2820.00	-15.5587	-8
2825.00	-15.1778	-20
2830.00	-14.7064	-24
2835.00	-14.1028	-24
2840.00	-13.4867	-8
2845.00	-12.7625	-16
2850.00	-12.0465	-4
2855.00	-11.3123	-8
2860.00	-10.6079	12
2865.00	-9.9521	-28
2870.00	-9.3437	-12
2875.00	-8.66639	0
2880.00	-8.12593	20
2885.00	-7.56313	12
2890.00	-7.06145	0
2895.00	-6.5287	0
2900.00	-6.0468	4
2905.00	-5.54277	0
2910.00	-5.12308	8
2915.00	-4.73203	-8
2920.00	-4.34249	20
2925.00	-3.96645	-12
2930.00	-3.59527	-12
2935.00	-3.21876	20
2940.00	-2.91144	-8
2945.00	-2.5245	0
2950.00	-2.15201	20
2955.00	-1.80585	0
2960.00	-1.47855	4
2965.00	-1.19367	20
2970.00	-0.882719	8
2975.00	-0.605288	-12
2980.00	-0.355599	-12
2985.00	-0.178169	0
2990.00	0.00819376	12
2995.00	0.225636	4
3000.00	0.378894	20
3005.00	0.575029	-8
3010.00	0.792778	8
3015.00	0.953587	20
3020.00	1.14561	20
3025.00	1.2772	-4
3030.00	1.41018	0
3035.00	1.55654	-8
3040.00	1.70402	4
3045.00	1.79553	20
3050.00	1.92882	8
3055.00	1.99907	0
3060.00	2.05137	20
3065.00	2.0645	8
3070.00	2.01325	8
3075.00	2.03504	20
3080.00	2.0401	20
3085.00	2.05556	8
3090.00	2.02946	16
3095.00	1.99143	20
3100.00	1.97781	4
3105.00	1.85399	20
3110.00	1.73771	-12
3115.00	1.63548	0
3120.00	1.50346	0
3125.00	1.33007	12
3130.00	1.10491	0
3135.00	0.99927	0
3140.00	0.842352	20
3145.00	0.650199	8
3150.00	0.434821	0
3155.00	0.305247	24
3160.00	0.0576739	-8
3165.00	-0.128765	-12
3170.00	-0.33415	4
3175.00	-0.540822	0
3180.00	-0.712277	-8
3185.00	-0.982992	8
3190.00	-1.18298	-16
3195.00	-1.39086	0
3200.00	-1.61797	20
3205.00	-1.81267	0
3210.00	-2.00729	-4
3215.00	-2.22732	-8
3220.00	-2.44354	-20
3225.00	-2.67087	-8
3230.00	-2.89124	-12
3235.00	-3.0641	-12
3240.00	-3.30698	-12
3245.00	-3.50738	-24
3250.00	-3.77869	-24
3255.00	-4.01195	-28
3260.00	-4.25705	-16
3265.00	-4.43035	-12
3270.00	-4.66271	-4
3275.00	-4.88154	-20
3280.00	-5.11729	-12
3285.00	-5.3525	-8
3290.00	-5.57146	-20
3295.00	-5.82673	-12
3300.00	-6.04071	0
3305.00	-6.21874	28
3310.00	-6.39473	20
3315.00	-6.57617	-24
3320.00	-6.76977	8
3325.00	-6.94522	-20
3330.00	-7.11283	-24
3335.00	-7.28672	-28
3340.00	-7.42382	-8
3345.00	-7.63208	-12
3350.00	-7.85833	-12
3355.00	-8.07286	-12
3360.00	-8.2526	-12
3365.00	-8.42528	-12
3370.00	-8.62798	-12
3375.00	-8.80677	-24
3380.00	-8.9786	-12
3385.00	-9.14052	0
3390.00	-9.30565	-4
3395.00	-9.47487	-8
3400.00	-9.63567	-12
3405.00	-9.78887	-8
3410.00	-9.92554	-24
3415.00	-10.0934	-12
3420.00	-10.2457	0
3425.00	-10.4022	-12
3430.00	-10.566	-12
3435.00	-10.6808	4
3440.00	-10.7864	0
3445.00	-10.9495	-8
3450.00	-11.0683	8
3455.00	-11.2262	-8
3460.00	-11.3573	0
3465.00	-11.4827	28
3470.00	-11.61	20
3475.00	-11.7234	-8
3480.00	-11.8315	4
3485.00	-11.9604	12
3490.00	-12.1066	8
3495.00	-12.2153	24
3500.00	-12.3542	20
3505.00	-12.4672	20
3510.00	-12.5688	20
3515.00	-12.6676	40
3520.00	-12.7674	24
3525.00	-12.8669	-8
3530.00	-12.9468	20
3535.00	-13.0344	24
3540.00	-13.0818	24
3545.00	-13.1814	24
3550.00	-13.2916	20
3555.00	-13.3678	20
3560.00	-13.4643	44
3565.00	-13.5826	28
3570.00	-13.6625	28
3575.00	-13.7343	52
3580.00	-13.8354	44
3585.00	-13.9081	52
3590.00	-13.9324	64
3595.00	-14.0391	52
3600.00	-14.1145	60
3605.00	-14.169	8
3610.00	-14.2581	44
3615.00	-14.3601	56
3620.00	-14.4423	52
3625.00	-14.5647	44
3630.00	-14.6324	28
3635.00	-14.6667	20
3640.00	-14.7242	56
3645.00	-14.7638	32
3650.00	-14.8165	48
3655.00	-14.8857	44
3660.00	-14.9783	52
3665.00	-15.0774	28
3670.00	-15.1351	48
3675.00	-15.1761	28
3680.00	-15.2736	24
3685.00	-15.319	20
3690.00	-15.3792	40
3695.00	-15.4321	24
3700.00	-15.4859	56
3705.00	-15.6082	-8
3710.00	-15.688	20
3715.00	-15.7501	0
3720.00	-15.8096	-8
3725.00	-15.8813	4
3730.00	-15.9447	0
3735.00	-15.9896	28
3740.00	-15.9755	-12
3745.00	-15.9906	-8
3750.00	-16.0407	-32768
3755.00	-16.1099	-32768
3760.00	-16.1274	-36
3765.00	-16.1553	-12
3770.00	-16.2058	-36
3775.00	-16.2319	-36
3780.00	-16.2663	-36
3785.00	-16.2778	-36
3790.00	-16.3234	-20
3795.00	-16.3268	-28
3800.00	-16.3177	-44
3805.00	-16.2659	-36
3810.00	-16.1162	-16
3815.00	-15.893	-36
3820.00	-15.5708	-44
3825.00	-15.1948	-40
3830.00	-14.7072	-36
3835.00	-14.141	-56
3840.00	-13.4775	-36
3845.00	-12.7518	-40
3850.00	-12.0259	-52
3855.00	-11.3253	-40
3860.00	-10.6051	-44
3865.00	-9.92651	-36
3870.00	-9.237	-64
3875.00	-8.62493	-40
3880.00	-8.0292	-64
3885.00	-7.45545	-40
3890.00	-6.93544	-52
3895.00	-6.47471	-56
3900.00	-6.04914	-36
3905.00	-5.59943	-44
3910.00	-5.13528	-52
3915.00	-4.70057	-64
3920.00	-4.28993	-36
3925.00	-3.91914	4
3930.00	-3.55633	-56
3935.00	-3.26011	-40
3940.00	-2.92682	-56
3945.00	-2.5626	-44
3950.00	-2.22995	-36
3955.00	-1.91601	-56
3960.00	-1.59588	-40
3965.00	-1.31746	-24
3970.00	-1.03536	-44
3975.00	-0.825114	-56
3980.00	-0.526767	-24
3985.00	-0.289781	-20
3990.00	-0.0716428	-48
3995.00	0.150145	-24
4000.00	0.359455	-40
4005.00	0.526007	-64
4010.00	0.691668	-36
4015.00	0.890477	-40
4020.00	1.07789	-24
4025.00	1.24293	-24
4030.00	1.40238	-36
4035.00	1.55922	-24
4040.00	1.65793	-8
4045.00	1.79043	0
4050.00	1.93514	-16
4055.00	2.05811	-24
4060.00	2.11057	-8
4065.00	2.18083	-12
4070.00	2.21738	-20
4075.00	2.2418	-8
4080.00	2.20193	-24
4085.00	2.15149	-60
4090.00	2.09761	8
4095.00	2.02608	-16
4100.00	1.91199	-20
4105.00	1.8081	-12
4110.00	1.70368	-8
4115.00	1.60364	0
4120.00	1.4651	24
4125.00	1.33436	-4
4130.00	1.17182	-12
4135.00	1.00613	-12
4140.00	0.812153	-4
4145.00	0.644846	-20
4150.00	0.444554	-8
4155.00	0.276417	0
4160.00	0.0802295	-12
4165.00	-0.115741	-44
4170.00	-0.316365	4
4175.00	-0.541792	0
4180.00	-0.745888	0
4185.00	-1.00233	8
4190.00	-1.19675	-16
4195.00	-1.41295	-8
4200.00	-1.57722	0
4205.00	-1.80025	0
4210.00	-2.02158	-12
4215.00	-2.25473	16
4220.00	-2.49973	-8
4225.00	-2.70568	0
4230.00	-2.90074	20
4235.00	-3.10903	-12
4240.00	-3.29528	-8
4245.00	-3.54535	-8
4250.00	-3.76436	-12
4255.00	-3.97238	-8
4260.00	-4.2081	-8
4265.00	-4.40206	-20
4270.00	-4.59117	-12
4275.00	-4.78563	-8
4280.00	-5.03703	4
4285.00	-5.22085	-8
4290.00	-5.3778	-8
4295.00	-5.56877	0
4300.00	-5.72124	-8
4305.00	-5.89848	-4
4310.00	-6.11256	8
4315.00	-6.35616	0
4320.00	-6.55842	-12
4325.00	-6.76229	12
4330.00	-7.00154	8
4335.00	-7.22536	-20
4340.00	-7.37345	12
4345.00	-7.56492	-8
4350.00	-7.70694	-12
4355.00	-7.85173	8
4360.00	-8.02448	4
4365.00	-8.26847	8
4370.00	-8.45048	28
4375.00	-8.59973	4
4380.00	-8.80439	20
4385.00	-8.95584	0
4390.00	-9.1455	4
4395.00	-9.30528	-8
4400.00	-9.44787	-4
4405.00	-9.56165	0
4410.00	-9.71498	-8
4415.00	-9.9136	16
4420.00	-10.0657	-8
4425.00	-10.1929	20
4430.00	-10.3279	0
4435.00	-10.4725	4
4440.00	-10.6063	0
4445.00	-10.7376	8
4450.00	-10.8582	16
4455.00	-10.9753	-8
4460.00	-11.0758	0
4465.00	-11.2147	16
4470.00	-11.3458	0
4475.00	-11.4299	-8
4480.00	-11.5879	12
4485.00	-11.7424	-20
4490.00	-11.8753	0
4495.00	-11.9718	-8
4500.00	-12.06	0
4505.00	-12.1332	-8
4510.00	-12.221	8
4515.00	-12.3109	12
4520.00	-12.3942	8
4525.00	-12.5141	24
4530.00	-12.6244	8
4535.00	-12.7055	4
4540.00	-12.7978	-12
4545.00	-12.904	4
4550.00	-13.0165	-4
4555.00	-13.1457	-12
4560.00	-13.2292	12
4565.00	-13.3201	-4
4570.00	-13.4408	-8
4575.00	-13.5445	20
4580.00	-13.6051	8
4585.00	-13.7106	4
4590.00	-13.8261	20
4595.00	-13.9168	-4
4600.00	-14.0056	-12
4605.00	-14.1014	12
4610.00	-14.2142	0
4615.00	-14.3279	0
4620.00	-14.4448	20
4625.00	-14.5318	0
4630.00	-14.5712	0
4635.00	-14.6783	8
4640.00	-14.7892	0
4645.00	-14.883	-12
4650.00	-15.0098	-8
4655.00	-15.0646	0
4660.00	-15.1684	-8
4665.00	-15.1939	-8
4670.00	-15.2485	-12
4675.00	-15.2721	4
4680.00	-15.2872	-24
4685.00	-15.2645	20
4690.00	-15.2768	-12
4695.00	-15.3073	20
4700.00	-15.3589	8
4705.00	-15.4151	-8
4710.00	-15.4839	-12
4715.00	-15.5967	8
4720.00	-15.6461	0
4725.00	-15.6784	4
4730.00	-15.6978	0
4735.00	-15.748	0
4740.00	-15.7835	4
4745.00	-15.8385	8
4750.00	-15.8977	-32768
4755.00	-15.9412	-32768
4760.00	-15.9901	-4
4765.00	-16.0366	-8
4770.00	-16.0759	-20
4775.00	-16.1453	-8
4780.00	-16.152	-12
4785.00	-16.1798	-12
4790.00	-16.1951	-24
4795.00	-16.2126	-12
4800.00	-16.181	-20
4805.00	-16.081	-12
4810.00	-15.9535	0
4815.00	-15.7356	-12
4820.00	-15.4643	0
4825.00	-15.0613	8
4830.00	-14.5871	-20
4835.00	-14.0123	8
4840.00	-13.4005	-8
4845.00	-12.7128	-8
4850.00	-11.9387	-12
4855.00	-11.1692	20
4860.00	-10.4985	-8
4865.00	-9.90336	-8
4870.00	-9.25011	0
4875.00	-8.69736	-24
4880.00	-8.12955	-12
4885.00	-7.59306	0
4890.00	-7.06171	-8
4895.00	-6.54107	-12
4900.00	-6.07976	24
4905.00	-5.58576	-4
4910.00	-5.106	-12
4915.00	-4.6342	-12
4920.00	-4.25324	-12
4925.00	-3.8461	0
4930.00	-3.41784	12
4935.00	-3.03119	8
4940.00	-2.66744	-8
4945.00	-2.31824	-8
4950.00	-1.95304	20
4955.00	-1.6583	12
4960.00	-1.38819	-8
4965.00	-1.08447	16
4970.00	-0.85355	-16
4975.00	-0.599649	0
4980.00	-0.329911	12
4985.00	-0.0847212	-8
4990.00	0.122611	8
4995.00	0.335887	20
5000.00	0.521772	-12
5005.00	0.696344	0
5010.00	0.901961	-8
5015.00	1.09429	24
5020.00	1.31832	-8
5025.00	1.44234	24
5030.00	1.62064	-12
5035.00	1.74717	-8
5040.00	1.86953	4
5045.00	2.00876	0
5050.00	2.05888	-8
5055.00	2.13188	-8
5060.00	2.15999	24
5065.00	2.19621	0
5070.00	2.21789	-4
5075.00	2.21921	0
5080.00	2.22404	-8
5085.00	2.16533	0
5090.00	2.12098	4
5095.00	1.99012	8
5100.00	1.88448	-12
5105.00	1.75908	20
5110.00	1.66684	8
5115.00	1.56927	-8
5120.00	1.42569	8
5125.00	1.29039	-24
5130.00	1.11528	0
5135.00	0.966158	-8
5140.00	0.819827	-20
5145.00	0.59355	4
5150.00	0.435977	20
5155.00	0.277186	-12
5160.00	0.102747	8
5165.00	-0.122151	4
5170.00	-0.380337	-8
5175.00	-0.604217	-8
5180.00	-0.837235	-12
5185.00	-1.03604	-12
5190.00	-1.23558	-8
5195.00	-1.47336	-16
5200.00	-1.73102	-12
5205.00	-1.98838	-12
5210.00	-2.22849	-8
5215.00	-2.44216	12
5220.00	-2.69267	-24
5225.00	-2.89267	8
5230.00	-3.10297	4
5235.00	-3.32135	-12
5240.00	-3.5179	4
5245.00	-3.73359	-4
5250.00	-3.94104	-8
5255.00	-4.15686	-12
5260.00	-4.32563	0
5265.00	-4.47388	0
5270.00	-4.64369	-4
5275.00	-4.89837	28
5280.00	-5.11667	-8
5285.00	-5.31799	0
5290.00	-5.50888	20
5295.00	-5.71584	4
5300.00	-5.91908	-4
5305.00	-6.1408	-16
5310.00	-6.38401	-12
5315.00	-6.6138	0
5320.00	-6.79758	-8
5325.00	-7.03573	4
5330.00	-7.14093	-12
5335.00	-7.35203	-12
5340.00	-7.52382	-8
5345.00	-7.68207	8
5350.00	-7.87906	8
5355.00	-8.03696	24
5360.00	-8.20452	-12
5365.00	-8.37231	-8
5370.00	-8.55484	-8
5375.00	-8.77854	-8
5380.00	-8.95319	-16
5385.00	-9.08248	16
5390.00	-9.27524	-12
5395.00	-9.44509	-4
5400.00	-9.5931	0
5405.00	-9.72267	0
5410.00	-9.8599	-8
5415.00	-10.0174	12
5420.00	-10.1409	20
5425.00	-10.2799	20
5430.00	-10.4014	-8
5435.00	-10.5145	12
5440.00	-10.695	0
5445.00	-10.7968	8
5450.00	-10.9248	-12
5455.00	-11.0267	-4
5460.00	-11.099	-12
5465.00	-11.2296	20
5470.00	-11.3422	0
5475.00	-11.4751	4
5480.00	-11.5475	20
5485.00	-11.6914	0
5490.00	-11.8197	0
5495.00	-11.9691	24
5500.00	-12.0999	-4
5505.00	-12.2007	20
5510.00	-12.2999	28
5515.00	-12.4134	0
5520.00	-12.5326	4
5525.00	-12.6398	16
5530.00	-12.7376	20
5535.00	-12.8631	20
5540.00	-12.9555	24
5545.00	-13.0034	0
5550.00	-13.0903	8
5555.00	-13.1514	-24
5560.00	-13.2659	8
5565.00	-13.2974	12
5570.00	-13.3694	-8
5575.00	-13.5008	0
5580.00	-13.5925	20
5585.00	-13.681	20
5590.00	-13.762	8
5595.00	-13.8384	20
5600.00	-14.0079	8
5605.00	-14.0815	20
5610.00	-14.1224	4
5615.00	-14.2162	0
5620.00	-14.309	44
5625.00	-14.4193	4
5630.00	-14.5113	8
5635.00	-14.5746	24
5640.00	-14.6886	8
5645.00	-14.7937	8
5650.00	-14.8567	0
5655.00	-14.8916	-4
5660.00	-14.9448	-8
5665.00	-14.9769	-8
5670.00	-15.001	8
5675.00	-15.0299	0
5680.00	-15.0972	-8
5685.00	-15.1517	-4
5690.00	-15.1741	-12
5695.00	-15.2136	0
5700.00	-15.2589	-16
5705.00	-15.3275	0
5710.00	-15.4075	-12
5715.00	-15.4636	24
5720.00	-15.5458	-20
5725.00	-15.616	-4
5730.00	-15.6999	-8
5735.00	-15.7656	-12
5740.00	-15.8115	-12
5745.00	-15.8891	0
5750.00	-15.9226	-32768
5755.00	-15.9806	-32768
5760.00	-15.9892	-20
5765.00	-16.0576	-12
5770.00	-16.0694	-36
5775.00	-16.1164	-12
5780.00	-16.1174	-28
5785.00	-16.1148	-36
5790.00	-16.1172	-24
5795.00	-16.1036	-12
5800.00	-16.0538	-24
5805.00	-15.9617	8
5810.00	-15.7782	-12
5815.00	-15.5403	-36
5820.00	-15.2352	-24
5825.00	-14.8018	-12
5830.00	-14.3268	-12
5835.00	-13.772	-24
5840.00	-13.1308	-36
5845.00	-12.4083	-4
5850.00	-11.6828	-12
5855.00	-10.9886	12
5860.00	-10.3311	-12
5865.00	-9.67997	-20
5870.00	-9.04421	8
5875.00	-8.47567	0
5880.00	-7.93367	-12
5885.00	-7.42647	-8
5890.00	-6.85843	0
5895.00	-6.39085	-12
5900.00	-5.86817	4
5905.00	-5.38199	0
5910.00	-4.94807	-4
5915.00	-4.54421	16
5920.00	-4.22923	20
5925.00	-3.90089	0
5930.00	-3.55081	24
5935.00	-3.17633	0
5940.00	-2.7811	4
5945.00	-2.45327	20
5950.00	-2.14004	12
5955.00	-1.82782	4
5960.00	-1.55046	8
5965.00	-1.28143	16
5970.00	-1.01505	44
5975.00	-0.723177	24
5980.00	-0.416835	8
5985.00	-0.149615	16
5990.00	0.0969463	24
5995.00	0.309151	24
6000.00	0.531661	28
6005.00	0.67978	44
6010.00	0.855527	52
6015.00	1.02704	28
6020.00	1.19474	24
6025.00	1.34688	64
6030.00	1.55049	44
6035.00	1.71677	24
6040.00	1.83611	68
6045.00	1.93624	24
6050.00	2.02635	40
6055.00	2.06744	52
6060.00	2.09957	24
6065.00	2.15517	28
6070.00	2.16276	44
6075.00	2.16839	24
6080.00	2.16738	44
6085.00	2.14708	40
6090.00	2.10577	28
6095.00	2.01281	20
6100.00	1.93157	20
6105.00	1.87786	40
6110.00	1.73858	44
6115.00	1.58776	-36
6120.00	1.45687	28
6125.00	1.29785	20
6130.00	1.11228	28
6135.00	0.905262	20
6140.00	0.784422	12
6145.00	0.560472	0
6150.00	0.394082	-24
6155.00	0.237055	-8
6160.00	0.0642043	-24
6165.00	-0.122888	24
6170.00	-0.309459	-4
6175.00	-0.525876	-8
6180.00	-0.730352	0
6185.00	-1.0029	-20
6190.00	-1.19968	-4
6195.00	-1.44712	16
6200.00	-1.66375	-16
6205.00	-1.9145	-28
6210.00	-2.12562	-36
6215.00	-2.35928	-20
6220.00	-2.56109	-36
6225.00	-2.77909	-40
6230.00	-3.00682	-44
6235.00	-3.19601	-52
6240.00	-3.41115	-36
6245.00	-3.6363	-40
6250.00	-3.86198	-40
6255.00	-4.05417	-44
6260.00	-4.28778	-24
6265.00	-4.47498	-36
6270.00	-4.69318	-48
6275.00	-4.86167	8
6280.00	-5.09698	-40
6285.00	-5.26268	-64
6290.00	-5.43969	-36
6295.00	-5.63781	-68
6300.00	-5.83552	-56
6305.00	-6.06317	-48
6310.00	-6.23047	-44
6315.00	-6.40286	-64
6320.00	-6.54347	-44
6325.00	-6.75732	-64
6330.00	-6.93765	-64
6335.00	-7.09268	-48
6340.00	-7.26858	-60
6345.00	-7.4463	-52
6350.00	-7.6026	-44
6355.00	-7.79056	4
6360.00	-7.9282	-44
6365.00	-8.08482	-48
6370.00	-8.23911	-64
6375.00	-8.40465	-44
6380.00	-8.59001	-44
6385.00	-8.72289	-28
6390.00	-8.88977	-24
6395.00	-9.02177	-40
6400.00	-9.20968	-20
6405.00	-9.41761	-36
6410.00	-9.57443	-36
6415.00	-9.73861	-24
6420.00	-9.92396	-36
6425.00	-10.0653	-24
6430.00	-10.2495	-16
6435.00	-10.3789	4
6440.00	-10.5099	-20
6445.00	-10.6182	-16
6450.00	-10.7301	-24
6455.00	-10.866	-20
6460.00	-10.9895	-8
6465.00	-11.1226	-20
6470.00	-11.2435	-20
6475.00	-11.3984	-24
6480.00	-11.4978	-12
6485.00	-11.6758	-8
6490.00	-11.8226	-4
6495.00	-11.899	-16
6500.00	-12.0308	-20
6505.00	-12.1445	-12
6510.00	-12.2578	-8
6515.00	-12.3562	8
6520.00	-12.458	-8
6525.00	-12.5691	0
6530.00	-12.7005	4
6535.00	-12.871	-12
6540.00	-12.9917	0
6545.00	-13.1052	-20
6550.00	-13.2133	-12
6555.00	-13.3398	20
6560.00	-13.4076	-12
6565.00	-13.5219	-12
6570.00	-13.6308	8
6575.00	-13.7095	-24
6580.00	-13.7669	4
6585.00	-13.8611	24
6590.00	-13.924	4
6595.00	-14.0036	-4
6600.00	-14.0874	-12
6605.00	-14.1059	-8
6610.00	-14.1746	8
6615.00	-14.2947	-8
6620.00	-14.3567	-20
6625.00	-14.4537	-16
6630.00	-14.518	-8
6635.00	-14.5503	0
6640.00	-14.5807	-20
6645.00	-14.6638	-12
6650.00	-14.7034	0
6655.00	-14.7973	4
6660.00	-14.8818	-4
6665.00	-14.9735	0
6670.00	-15.0222	-8
6675.00	-15.1024	8
6680.00	-15.1721	20
6685.00	-15.2337	-12
6690.00	-15.3097	-8
6695.00	-15.3684	20
6700.00	-15.4394	-8
6705.00	-15.5021	-16
6710.00	-15.5525	16
6715.00	-15.5832	-8
6720.00	-15.6255	-4
6725.00	-15.6587	4
6730.00	-15.7152	8
6735.00	-15.7697	0
6740.00	-15.8334	0
6745.00	-15.8239	8
6750.00	-15.8385	-32768
6755.00	-15.934	-32768
6760.00	-15.9946	-20
6765.00	-16.0733	-20
6770.00	-16.109	4
6775.00	-16.1363	0
6780.00	-16.1802	-12
6785.00	-16.2052	-12
6790.00	-16.2483	-12
6795.00	-16.2786	0
6800.00	-16.2829	-12
6805.00	-16.2152	20
6810.00	-16.0633	4
6815.00	-15.8878	-8
6820.00	-15.6316	20
6825.00	-15.2725	12
6830.00	-14.856	-8
6835.00	-14.315	20
6840.00	-13.6777	4
6845.00	-12.9805	-12
6850.00	-12.2742	20
6855.00	-11.5948	20
6860.00	-10.8888	16
6865.00	-10.2353	-12
6870.00	-9.57792	-8
6875.00	-8.96207	-12
6880.00	-8.36294	-8
6885.00	-7.75582	0
6890.00	-7.2082	-20
6895.00	-6.66442	-4
6900.00	-6.18835	12
6905.00	-5.71138	-16
6910.00	-5.24937	-8
6915.00	-4.82023	4
6920.00	-4.40368	8
6925.00	-3.96817	-12
6930.00	-3.52285	0
6935.00	-3.1742	-8
6940.00	-2.77433	-20
6945.00	-2.39989	24
6950.00	-2.10048	-8
6955.00	-1.76675	-8
6960.00	-1.48822	20
6965.00	-1.19268	0
6970.00	-0.91578	12
6975.00	-0.619279	8
6980.00	-0.411843	8
6985.00	-0.209388	24
6990.00	0.0540633	12
6995.00	0.276619	16
7000.00	0.503595	-8
7005.00	0.653308	-8
7010.00	0.806239	4
7015.00	0.972977	0
7020.00	1.14851	-8
7025.00	1.31861	0
7030.00	1.40622	-8
7035.00	1.50447	-12
7040.00	1.65959	0
7045.00	1.80041	-12
7050.00	1.85561	-12
7055.00	1.92953	-8
7060.00	1.98031	8
7065.00	1.96901	-12
7070.00	1.99158	8
7075.00	2.00584	4
7080.00	1.98714	-8
7085.00	1.97031	20
7090.00	1.93091	-24
7095.00	1.87241	0
7100.00	1.81734	4
7105.00	1.70351	-12
7110.00	1.55256	8
7115.00	1.44581	0
7120.00	1.33397	-8
7125.00	1.22118	-8
7130.00	1.09179	0
7135.00	0.907431	0
7140.00	0.756059	4
7145.00	0.596787	-12
7150.00	0.368562	0
7155.00	0.193474	-4
7160.00	-0.0210964	-12
7165.00	-0.196021	0
7170.00	-0.38983	8
7175.00	-0.576383	-8
7180.00	-0.796422	-8
7185.00	-1.02356	-4
7190.00	-1.28133	4
7195.00	-1.49393	16
7200.00	-1.71073	-8
7205.00	-1.9107	-12
7210.00	-2.13554	-8
7215.00	-2.35123	-8
7220.00	-2.60962	-8
7225.00	-2.81186	-8
7230.00	-3.01691	8
7235.00	-3.273	-12
7240.00	-3.49863	12
7245.00	-3.74898	-4
7250.00	-4.00462	-16
7255.00	-4.22135	0
7260.00	-4.50008	0
7265.00	-4.70728	-4
7270.00	-4.94226	8
7275.00	-5.12101	0
7280.00	-5.31947	-8
7285.00	-5.52233	12
7290.00	-5.72431	24
7295.00	-5.93883	0
7300.00	-6.11978	-12
7305.00	-6.30445	20
7310.00	-6.57373	-12
7315.00	-6.73484	-8
7320.00	-6.90893	4
7325.00	-7.0632	-12
7330.00	-7.2663	-8
7335.00	-7.41878	20
7340.00	-7.56692	0
7345.00	-7.70995	-8
7350.00	-7.92113	8
7355.00	-8.07845	-12
7360.00	-8.22247	-8
7365.00	-8.39331	16
7370.00	-8.55798	4
7375.00	-8.72437	-8
7380.00	-8.89716	0
7385.00	-9.01387	4
7390.00	-9.18439	-8
7395.00	-9.37302	0
7400.00	-9.54764	8
7405.00	-9.67812	0
7410.00	-9.80282	0
7415.00	-9.95508	20
7420.00	-10.1115	0
7425.00	-10.2923	-8
7430.00	-10.4211	0
7435.00	-10.5673	-12
7440.00	-10.6855	-8
7445.00	-10.8295	-8
7450.00	-10.9967	-8
7455.00	-11.0902	8
7460.00	-11.1768	8
7465.00	-11.319	0
7470.00	-11.4663	-12
7475.00	-11.5965	16
7480.00	-11.7476	-12
7485.00	-11.8897	8
7490.00	-11.9133	20
7495.00	-12.04	-8
7500.00	-12.1589	20
7505.00	-12.2659	0
7510.00	-12.3586	8
7515.00	-12.4469	20
7520.00	-12.5736	0
7525.00	-12.6646	12
7530.00	-12.7465	0
7535.00	-12.8893	8
7540.00	-13.0021	24
7545.00	-13.1631	8
7550.00	-13.2376	0
7555.00	-13.3155	4
7560.00	-13.3542	-4
7565.00	-13.4193	0
7570.00	-13.5276	16
7575.00	-13.5947	12
7580.00	-13.6067	-12
7585.00	-13.6501	48
7590.00	-13.6868	8
7595.00	-13.7417	-8
7600.00	-13.8396	24
7605.00	-13.9228	-8
7610.00	-14.0232	4
7615.00	-14.1511	8
7620.00	-14.2069	-12
7625.00	-14.2813	-8
7630.00	-14.3798	-8
7635.00	-14.4514	8
7640.00	-14.4941	-8
7645.00	-14.581	-12
7650.00	-14.6907	24
7655.00	-14.7459	0
7660.00	-14.7906	-20
7665.00	-14.8236	-4
7670.00	-14.8776	8
7675.00	-14.9358	-8
7680.00	-15.0137	0
7685.00	-15.1178	-12
7690.00	-15.1472	-4
7695.00	-15.2294	-4
7700.00	-15.301	0
7705.00	-15.3787	-8
7710.00	-15.4111	-4
7715.00	-15.4548	-16
7720.00	-15.5039	-8
7725.00	-15.5868	20
7730.00	-15.6772	-12
7735.00	-15.7743	-12
7740.00	-15.7987	4
7745.00	-15.874	0
7750.00	-15.9636	-32768
7755.00	-15.9751	-32768
7760.00	-16.0351	-28
7765.00	-16.1001	-20
7770.00	-16.1404	-24
7775.00	-16.1657	-20
7780.00	-16.1922	-20
7785.00	-16.1954	-12
7790.00	-16.1995	8
7795.00	-16.1619	20
7800.00	-16.1439	0
7805.00	-16.0512	-12
7810.00	-15.9254	8
7815.00	-15.7225	-12
7820.00	-15.3992	0
7825.00	-15.0464	-20
7830.00	-14.5385	-16
7835.00	-13.9661	20
7840.00	-13.3698	-24
7845.00	-12.6937	0
7850.00	-11.9712	4
7855.00	-11.2639	-12
7860.00	-10.5923	0
7865.00	-9.92347	0
7870.00	-9.29611	8
7875.00	-8.68176	4
7880.00	-8.07307	24
7885.00	-7.45856	-12
7890.00	-6.92369	-64
7895.00	-6.43261	-4
7900.00	-5.89242	-12
7905.00	-5.37472	-8
7910.00	-4.93304	0
7915.00	-4.49066	8
7920.00	-4.07797	0
7925.00	-3.67866	-8
7930.00	-3.27078	4
7935.00	-2.92066	8
7940.00	-2.53281	-8
7945.00	-2.19222	20
7950.00	-1.84689	4
7955.00	-1.53246	-4
7960.00	-1.25796	12
7965.00	-1.00848	-8
7970.00	-0.707558	20
7975.00	-0.456131	8
7980.00	-0.229846	24
7985.00	0.00533721	-8
7990.00	0.295818	44
7995.00	0.539063	16
8000.00	0.741008	0
8005.00	0.91912	20
8010.00	1.08427	4
8015.00	1.27413	0
8020.00	1.40257	36
8025.00	1.53514	20
8030.00	1.68234	0
8035.00	1.79785	8
8040.00	1.88846	20
8045.00	1.98457	20
8050.00	2.08804	40
8055.00	2.19087	0
8060.00	2.19489	20
8065.00	2.1585	4
8070.00	2.15848	40
8075.00	2.16817	0
8080.00	2.1393	20
8085.00	2.09028	24
8090.00	2.00493	0
8095.00	1.92206	16
8100.00	1.83171	8
8105.00	1.72735	20
8110.00	1.60797	0
8115.00	1.469	4
8120.00	1.33665	4
8125.00	1.20662	-12
8130.00	1.07262	28
8135.00	0.867143	20
8140.00	0.672511	0
8145.00	0.477941	8
8150.00	0.262813	-8
8155.00	0.0631351	0
8160.00	-0.100812	8
8165.00	-0.254426	-8
8170.00	-0.443607	0
8175.00	-0.679348	-8
8180.00	-0.872114	20
8185.00	-1.02499	-16
8190.00	-1.25231	-12
8195.00	-1.49206	16
8200.00	-1.6848	-12
8205.00	-1.89221	-4
8210.00	-2.11647	-4
8215.00	-2.35226	52
8220.00	-2.54264	-8
8225.00	-2.71156	24
8230.00	-2.93635	-12
8235.00	-3.13865	-20
8240.00	-3.35467	4
8245.00	-3.61336	-16
8250.00	-3.82072	-8
8255.00	-4.04614	-8
8260.00	-4.25387	-24
8265.00	-4.43961	-36
8270.00	-4.63225	0
8275.00	-4.81896	-36
8280.00	-5.03428	-28
8285.00	-5.28264	-12
8290.00	-5.49647	-20
8295.00	-5.70103	-24
8300.00	-5.89606	-12
8305.00	-6.09219	20
8310.00	-6.27235	-12
8315.00	-6.52907	-20
8320.00	-6.75285	-4
8325.00	-6.90211	-28
8330.00	-7.04614	-24
8335.00	-7.23397	-20
8340.00	-7.43697	-12
8345.00	-7.63786	-20
8350.00	-7.81745	-12
8355.00	-8.00818	-24
8360.00	-8.23197	-28
8365.00	-8.41278	0
8370.00	-8.62279	-8
8375.00	-8.79483	-20
8380.00	-8.94602	-12
8385.00	-9.12696	20
8390.00	-9.28011	-20
8395.00	-9.43007	4
8400.00	-9.58807	-12
8405.00	-9.70116	-12
8410.00	-9.81144	8
8415.00	-9.97738	0
8420.00	-10.0891	-12
8425.00	-10.2006	-16
8430.00	-10.3277	-16
8435.00	-10.4262	-8
8440.00	-10.561	4
8445.00	-10.7053	12
8450.00	-10.8449	0
8455.00	-11.0166	-4
8460.00	-11.176	24
8465.00	-11.3256	-44
8470.00	-11.4795	8
8475.00	-11.5866	16
8480.00	-11.6938	8
8485.00	-11.874	24
8490.00	-11.9489	32
8495.00	-12.0939	20
8500.00	-12.2208	28
8505.00	-12.3155	36
8510.00	-12.4154	16
8515.00	-12.5198	20
8520.00	-12.638	52
8525.00	-12.7116	40
8530.00	-12.7743	20
8535.00	-12.8695	48
8540.00	-12.977	44
8545.00	-13.081	-24
8550.00	-13.1625	40
8555.00	-13.2116	28
8560.00	-13.3091	44
8565.00	-13.46	28
8570.00	-13.603	24
8575.00	-13.6978	48
8580.00	-13.8061	44
8585.00	-13.8879	52
8590.00	-13.959	44
8595.00	-14.063	24
8600.00	-14.1385	52
8605.00	-14.1809	40
8610.00	-14.2337	56
8615.00	-14.2763	44
8620.00	-14.3037	40
8625.00	-14.4012	20
8630.00	-14.5241	8
8635.00	-14.591	44
8640.00	-14.6585	20
8645.00	-14.7266	20
8650.00	-14.8193	44
8655.00	-14.9089	24
8660.00	-14.9446	44
8665.00	-14.9185	24
8670.00	-14.9557	20
8675.00	-15.0292	24
8680.00	-15.1099	8
8685.00	-15.1995	0
8690.00	-15.2231	0
8695.00	-15.3002	8
8700.00	-15.3392	8
8705.00	-15.3501	-44
8710.00	-15.4702	8
8715.00	-15.5177	0
8720.00	-15.6126	8
8725.00	-15.7405	0
8730.00	-15.7767	-12
8735.00	-15.8045	4
8740.00	-15.8513	0
8745.00	-15.8643	-12
8750.00	-15.9185	-32768
8755.00	-15.9599	-32768
8760.00	-15.9888	-52
8765.00	-16.0208	-24
8770.00	-16.0375	-12
8775.00	-16.0477	-36
8780.00	-16.0653	-40
8785.00	-16.0812	20
8790.00	-16.047	-36
8795.00	-16.0125	-36
8800.00	-16.0058	-8
8805.00	-15.91	-36
8810.00	-15.7753	-44
8815.00	-15.5777	-44
8820.00	-15.287	-44
8825.00	-14.9491	-44
8830.00	-14.4606	-36
8835.00	-13.9627	-44
8840.00	-13.3716	-44
8845.00	-12.6977	-44
8850.00	-12.0451	-44
8855.00	-11.3511	-76
8860.00	-10.6671	-68
8865.00	-9.99082	8
8870.00	-9.33368	-44
8875.00	-8.74831	-52
8880.00	-8.2227	-64
8885.00	-7.67204	-64
8890.00	-7.21768	-60
8895.00	-6.70932	-56
8900.00	-6.2324	-72
8905.00	-5.72557	-56
8910.00	-5.21485	-44
8915.00	-4.72853	-44
8920.00	-4.27023	-44
8925.00	-3.88079	-44
8930.00	-3.48301	-44
8935.00	-3.15048	-44
8940.00	-2.82452	-44
8945.00	-2.5166	20
8950.00	-2.18249	-56
8955.00	-1.89391	-48
8960.00	-1.63298	-44
8965.00	-1.4042	-36
8970.00	-1.13767	-40
8975.00	-0.840809	-40
8980.00	-0.608796	-40
8985.00	-0.37937	-40
8990.00	-0.194713	-24
8995.00	-0.0115457	-36
9000.00	0.16543	-40
9005.00	0.364723	-12
9010.00	0.55015	-40
9015.00	0.735222	-32
9020.00	0.84601	-24
9025.00	1.01483	16
9030.00	1.1692	0
9035.00	1.33481	12
9040.00	1.48264	-20
9045.00	1.58174	-40
9050.00	1.67578	-20
9055.00	1.73374	-20
9060.00	1.74225	-24
9065.00	1.75476	-20
9070.00	1.75995	-12
9075.00	1.77433	-20
9080.00	1.7897	-12
9085.00	1.80837	-24
9090.00	1.76819	0
9095.00	1.70899	-12
9100.00	1.6351	-36
9105.00	1.54192	-16
9110.00	1.47624	-16
9115.00	1.32741	-4
9120.00	1.22498	0
9125.00	1.10733	-12
9130.00	0.943245	-8
9135.00	0.78708	-12
9140.00	0.600454	0
9145.00	0.437341	0
9150.00	0.20566	-8
9155.00	-0.0198295	0
9160.00	-0.219132	8
9165.00	-0.434881	0
9170.00	-0.596316	-16
9175.00	-0.78526	0
9180.00	-1.01594	-8
9185.00	-1.2381	0
9190.00	-1.45502	0
9195.00	-1.68177	-20
9200.00	-1.91617	-8
9205.00	-2.10772	-12
9210.00	-2.30801	8
9215.00	-2.55374	-12
9220.00	-2.81007	-8
9225.00	-3.05168	-12
9230.00	-3.23396	-12
9235.00	-3.45379	-12
9240.00	-3.5995	20
9245.00	-3.79975	0
9250.00	-4.05031	-4
9255.00	-4.28672	0
9260.00	-4.49465	-12
9265.00	-4.68905	0
9270.00	-4.91131	8
9275.00	-5.09072	-12
9280.00	-5.33829	-12
9285.00	-5.53564	16
9290.00	-5.68657	-16
9295.00	-5.89759	20
9300.00	-6.11055	0
9305.00	-6.2622	0
9310.00	-6.45567	-16
9315.00	-6.63343	0
9320.00	-6.82252	-12
9325.00	-7.03029	-12
9330.00	-7.21485	-12
9335.00	-7.41492	-4
9340.00	-7.59012	8
9345.00	-7.76478	-8
9350.00	-7.94865	-12
9355.00	-8.10201	20
9360.00	-8.26186	-4
9365.00	-8.45786	0
9370.00	-8.64154	4
9375.00	-8.81413	-4
9380.00	-8.98886	4
9385.00	-9.14248	4
9390.00	-9.27103	12
9395.00	-9.4025	8
9400.00	-9.58993	-12
9405.00	-9.74164	-12
9410.00	-9.88304	12
9415.00	-10.0358	12
9420.00	-10.1671	-12
9425.00	-10.3048	20
9430.00	-10.4529	-8
9435.00	-10.5717	-8
9440.00	-10.7101	0
9445.00	-10.8371	12
9450.00	-10.9926	36
9455.00	-11.1023	40
9460.00	-11.2628	-8
9465.00	-11.4219	-8
9470.00	-11.5662	-12
9475.00	-11.6561	0
9480.00	-11.7528	0
9485.00	-11.8422	0
9490.00	-11.9409	-16
9495.00	-12.0879	-20
9500.00	-12.2432	-8
9505.00	-12.3842	8
9510.00	-12.5293	-12
9515.00	-12.6418	-12
9520.00	-12.766	0
9525.00	-12.8741	-8
9530.00	-12.9787	0
9535.00	-13.1226	8
9540.00	-13.189	0
9545.00	-13.2827	-8
9550.00	-13.3768	20
9555.00	-13.4821	-8
9560.00	-13.5465	-16
9565.00	-13.5887	20
9570.00	-13.6655	-20
9575.00	-13.7819	-12
9580.00	-13.837	12
9585.00	-13.8841	-8
9590.00	-13.9423	8
9595.00	-14.0638	-12
9600.00	-14.1488	8
9605.00	-14.2072	0
9610.00	-14.2961	-12
9615.00	-14.3725	-8
9620.00	-14.4449	0
9625.00	-14.487	-12
9630.00	-14.5734	0
9635.00	-14.6269	-20
9640.00	-14.6739	-12
9645.00	-14.7574	0
9650.00	-14.7779	0
9655.00	-14.8486	-12
9660.00	-14.9607	4
9665.00	-15.0094	-16
9670.00	-15.0557	0
9675.00	-15.1228	4
9680.00	-15.2766	0
9685.00	-15.3616	-20
9690.00	-15.4491	-4
9695.00	-15.4951	4
9700.00	-15.5498	-4
9705.00	-15.5639	0
9710.00	-15.5911	4
9715.00	-15.5938	0
9720.00	-15.6422	-4
9725.00	-15.6507	-8
9730.00	-15.645	-12
9735.00	-15.7005	0
9740.00	-15.7383	-8
9745.00	-15.765	-24
9750.00	-15.8	-32768
9755.00	-15.8255	-32768
9760.00	-15.8459	-12
9765.00	-15.908	-12
9770.00	-15.9117	-4
9775.00	-15.9187	4
9780.00	-15.9371	-8
9785.00	-15.9694	0
9790.00	-16.0349	-12
9795.00	-16.0441	-8
9800.00	-16.0488	16
9805.00	-15.9972	-12
9810.00	-15.8465	-8
9815.00	-15.6805	4
9820.00	-15.4233	-8
9825.00	-15.0753	-16
9830.00	-14.6773	16
9835.00	-14.1444	-8
9840.00	-13.5424	-16
9845.00	-12.843	-8
9850.00	-12.1237	8
9855.00	-11.4315	-12
9860.00	-10.7091	0
9865.00	-10.0117	20
9870.00	-9.36701	-8
9875.00	-8.76619	-8
9880.00	-8.13815	4
9885.00	-7.55108	-16
9890.00	-6.95724	-12
9895.00	-6.41309	8
9900.00	-5.9088	-4
9905.00	-5.42705	-12
9910.00	-4.99105	4
9915.00	-4.555	0
9920.00	-4.14436	28
9925.00	-3.70689	12
9930.00	-3.33135	4
9935.00	-2.97639	-16
9940.00	-2.59266	8
9945.00	-2.27761	8
9950.00	-1.9092	-12
9955.00	-1.56064	8
[truncated: 56 more rows]
