# Supplementary material for: Abnormal developmental trajectory and vulnerability to cardiac arrhythmias in tetralogy of Fallot with DiGeorge syndrome
Source: Commun Biol. 2023 Sep 22;6:969. doi: 10.1038/s42003-023-05344-6 (PMC10516936; doi:10.1038/s42003-023-05344-6)
Supplement: Supplementary file 6 — Supplementary Data 3 [file 42003_2023_5344_MOESM6_ESM.zip › Supplementary Data3_CAS Measurement/Batch51/Control1_A2_4920/1A-wave.csv]

1A : V(t) = D'(t) / BackgroundImage *100
D'(t) = WaveFiltered Value( Pixel-Filter=(5 x 5) Tcnst-Filter=10)
average	1.00
frm num	2048
position	[68][81]
background	415.68
total pixel	25
time	value1
0.00	1.37606
5.00	1.19996
10.00	1.08381
15.00	0.950414
20.00	0.865957
25.00	0.728361
30.00	0.627619
35.00	0.509045
40.00	0.446593
45.00	0.399047
50.00	0.299481
55.00	0.211796
60.00	0.159823
65.00	0.112086
70.00	0.0527633
75.00	0.00610896
80.00	-0.0147098
85.00	-0.034409
90.00	-0.0838934
95.00	-0.159222
100.00	-0.204886
105.00	-0.253681
110.00	-0.323579
115.00	-0.313353
120.00	-0.319547
125.00	-0.335706
130.00	-0.347363
135.00	-0.33957
140.00	-0.349878
145.00	-0.363966
150.00	-0.370872
155.00	-0.397295
160.00	-0.346981
165.00	-0.31132
170.00	-0.308095
175.00	-0.305191
180.00	-0.324711
185.00	-0.325919
190.00	-0.29429
195.00	-0.263898
200.00	-0.219225
205.00	-0.183831
210.00	-0.190467
215.00	-0.176232
220.00	-0.18459
225.00	-0.162282
230.00	-0.180696
235.00	-0.173211
240.00	-0.18957
245.00	-0.180236
250.00	-0.168948
255.00	-0.143393
260.00	-0.132903
265.00	-0.11865
270.00	-0.0923508
275.00	-0.0648324
280.00	-0.0775948
285.00	-0.0775335
290.00	-0.0361004
295.00	-0.0315281
300.00	-0.0331867
305.00	-0.0308303
310.00	-0.0142754
315.00	-0.0571126
320.00	-0.04659
325.00	-0.0486669
330.00	-0.0630458
335.00	-0.0721377
340.00	-0.00333808
345.00	-0.0203253
350.00	-0.0115568
355.00	0.0126936
360.00	0.0239338
365.00	0.0176913
370.00	0.0707721
375.00	0.130092
380.00	0.242179
385.00	0.361341
390.00	0.551342
395.00	0.754099
400.00	0.959674
405.00	1.16201
410.00	1.31236
415.00	1.4496
420.00	1.59621
425.00	1.69641
430.00	1.82507
435.00	1.92259
440.00	1.99688
445.00	2.03006
450.00	2.06763
455.00	2.11587
460.00	2.10732
465.00	2.14293
470.00	2.17017
475.00	2.20431
480.00	2.2206
485.00	2.26894
490.00	2.26626
495.00	2.29367
500.00	2.29525
505.00	2.25048
510.00	2.22367
515.00	2.18413
520.00	2.12834
525.00	2.10315
530.00	2.07856
535.00	2.07663
540.00	2.00657
545.00	1.9926
550.00	1.93287
555.00	1.88489
560.00	1.83304
565.00	1.79215
570.00	1.77364
575.00	1.74447
580.00	1.65566
585.00	1.58729
590.00	1.5065
595.00	1.41936
600.00	1.32265
605.00	1.20771
610.00	1.1033
615.00	0.964098
620.00	0.875387
625.00	0.811905
630.00	0.756696
635.00	0.714706
640.00	0.646122
645.00	0.586322
650.00	0.507482
655.00	0.486564
660.00	0.443681
665.00	0.376218
670.00	0.339559
675.00	0.291169
680.00	0.242806
685.00	0.226224
690.00	0.238244
695.00	0.217306
700.00	0.235029
705.00	0.236545
710.00	0.212891
715.00	0.203149
720.00	0.162626
725.00	0.177157
730.00	0.14212
735.00	0.154852
740.00	0.164386
745.00	0.189325
750.00	0.23679
755.00	0.288169
760.00	0.292069
765.00	0.319637
770.00	0.293447
775.00	0.291046
780.00	0.266753
785.00	0.258361
790.00	0.245034
795.00	0.218606
800.00	0.249671
805.00	0.2401
810.00	0.219939
815.00	0.23355
820.00	0.195761
825.00	0.159826
830.00	0.172712
835.00	0.144855
840.00	0.13903
845.00	0.165543
850.00	0.195178
855.00	0.211265
860.00	0.195912
865.00	0.175358
870.00	0.194389
875.00	0.20863
880.00	0.182956
885.00	0.204113
890.00	0.201023
895.00	0.211714
900.00	0.227109
905.00	0.26021
910.00	0.162981
915.00	0.163041
920.00	0.119793
925.00	0.12321
930.00	0.118588
935.00	0.165428
940.00	0.158508
945.00	0.171525
950.00	0.18709
955.00	0.141438
960.00	0.0984254
965.00	0.0452803
970.00	0.0821303
975.00	0.0681436
980.00	0.0680652
985.00	0.0400885
990.00	0.0803445
995.00	0.107914
1000.00	0.122142
1005.00	0.121475
1010.00	0.0948936
1015.00	0.0786683
1020.00	0.0342348
1025.00	0.0317736
1030.00	0.0285963
1035.00	0.0266989
1040.00	0.0394255
1045.00	0.0383698
1050.00	0.0537784
1055.00	0.0339664
1060.00	0.0642495
1065.00	0.0568623
1070.00	0.0588743
1075.00	0.0895534
1080.00	0.0680885
1085.00	0.090148
1090.00	0.0811332
1095.00	0.0672462
1100.00	0.0537856
1105.00	0.0715017
1110.00	0.0566533
1115.00	0.0654222
1120.00	0.0627291
1125.00	0.0757017
1130.00	0.0556219
1135.00	0.0866263
1140.00	0.0885488
1145.00	0.148978
1150.00	0.151401
1155.00	0.164167
1160.00	0.174694
1165.00	0.189942
1170.00	0.219062
1175.00	0.200043
1180.00	0.189661
1185.00	0.212073
1190.00	0.221659
1195.00	0.263003
1200.00	0.320421
1205.00	0.308587
1210.00	0.292162
1215.00	0.29855
1220.00	0.288903
1225.00	0.280221
1230.00	0.270482
1235.00	0.253057
1240.00	0.258544
1245.00	0.264445
1250.00	0.304397
1255.00	0.303788
1260.00	0.314787
1265.00	0.327574
1270.00	0.356402
1275.00	0.3708
1280.00	0.326984
1285.00	0.32989
1290.00	0.356562
1295.00	0.363246
1300.00	0.365413
1305.00	0.337532
1310.00	0.280684
1315.00	0.256465
1320.00	0.236592
1325.00	0.238914
1330.00	0.237155
1335.00	0.212478
1340.00	0.222023
1345.00	0.193085
1350.00	0.18821
1355.00	0.221352
1360.00	0.232897
1365.00	0.223079
1370.00	0.220017
1375.00	0.252865
1380.00	0.32958
1385.00	0.432303
1390.00	0.588265
1395.00	0.758461
1400.00	0.927033
1405.00	1.09992
1410.00	1.25263
1415.00	1.40643
1420.00	1.54292
1425.00	1.63016
1430.00	1.72215
1435.00	1.78858
1440.00	1.88686
1445.00	1.96568
1450.00	1.99621
1455.00	2.02369
1460.00	2.06574
1465.00	2.11128
1470.00	2.16671
1475.00	2.21851
1480.00	2.24493
1485.00	2.25523
1490.00	2.26643
1495.00	2.2486
1500.00	2.26239
1505.00	2.25362
1510.00	2.23996
1515.00	2.22863
1520.00	2.2165
1525.00	2.19789
1530.00	2.18788
1535.00	2.17117
1540.00	2.11379
1545.00	2.08813
1550.00	2.05734
1555.00	2.02097
1560.00	1.94204
1565.00	1.86331
1570.00	1.79438
1575.00	1.69481
1580.00	1.65235
1585.00	1.57083
1590.00	1.47919
1595.00	1.35917
1600.00	1.22903
1605.00	1.09747
1610.00	1.02044
1615.00	0.92128
1620.00	0.869567
1625.00	0.769139
1630.00	0.703772
1635.00	0.629546
1640.00	0.59161
1645.00	0.515128
1650.00	0.46554
1655.00	0.455553
1660.00	0.420582
1665.00	0.352543
1670.00	0.313439
1675.00	0.286907
1680.00	0.27265
1685.00	0.221328
1690.00	0.219403
1695.00	0.247501
1700.00	0.245846
1705.00	0.244356
1710.00	0.207411
1715.00	0.19533
1720.00	0.162325
1725.00	0.0970166
1730.00	0.0776921
1735.00	0.0699229
1740.00	0.114894
1745.00	0.119763
1750.00	0.108749
1755.00	0.102686
1760.00	0.114549
1765.00	0.126189
1770.00	0.144363
1775.00	0.18189
1780.00	0.212777
1785.00	0.197273
1790.00	0.187169
1795.00	0.205018
1800.00	0.149874
1805.00	0.122377
1810.00	0.0726107
1815.00	0.0605383
1820.00	0.0236915
1825.00	0.0136241
1830.00	-0.0175689
1835.00	-0.000415581
1840.00	-0.0263556
1845.00	-0.0573998
1850.00	-0.0757168
1855.00	-0.0806547
1860.00	-0.0937594
1865.00	-0.0882325
1870.00	-0.126561
1875.00	-0.118716
1880.00	-0.106845
1885.00	-0.092311
1890.00	-0.109061
1895.00	-0.116439
1900.00	-0.119229
1905.00	-0.112117
1910.00	-0.0816601
1915.00	-0.0840792
1920.00	-0.0650862
1925.00	-0.0614644
1930.00	-0.0928468
1935.00	-0.0672034
1940.00	-0.108597
1945.00	-0.10736
1950.00	-0.111058
1955.00	-0.125934
1960.00	-0.124888
1965.00	-0.126833
1970.00	-0.120886
1975.00	-0.107835
1980.00	-0.103787
1985.00	-0.118428
1990.00	-0.140265
1995.00	-0.174352
2000.00	-0.123237
2005.00	-0.103215
2010.00	-0.119838
2015.00	-0.0828347
2020.00	-0.0889854
2025.00	-0.0925965
2030.00	-0.107394
2035.00	-0.114938
2040.00	-0.141935
2045.00	-0.145063
2050.00	-0.137292
2055.00	-0.139922
2060.00	-0.179817
2065.00	-0.143552
2070.00	-0.157103
2075.00	-0.153902
2080.00	-0.145248
2085.00	-0.137459
2090.00	-0.135261
2095.00	-0.133282
2100.00	-0.13535
2105.00	-0.09006
2110.00	-0.0849031
2115.00	-0.0869978
2120.00	-0.0898454
2125.00	-0.108767
2130.00	-0.0603614
2135.00	-0.0783822
2140.00	-0.108073
2145.00	-0.100152
2150.00	-0.09976
2155.00	-0.083048
2160.00	-0.127669
2165.00	-0.145695
2170.00	-0.121502
2175.00	-0.111277
2180.00	-0.0876394
2185.00	-0.0961965
2190.00	-0.105822
2195.00	-0.098127
2200.00	-0.0825406
2205.00	-0.108929
2210.00	-0.098998
2215.00	-0.0708149
2220.00	-0.0743185
2225.00	-0.0986418
2230.00	-0.133042
2235.00	-0.132248
2240.00	-0.136344
2245.00	-0.129446
2250.00	-0.14152
2255.00	-0.127368
2260.00	-0.117518
2265.00	-0.136559
2270.00	-0.145036
2275.00	-0.111287
2280.00	-0.106894
2285.00	-0.0904309
2290.00	-0.0842746
2295.00	-0.0652621
2300.00	-0.0770192
2305.00	-0.0760532
2310.00	-0.0857689
2315.00	-0.0993244
2320.00	-0.103826
2325.00	-0.0828585
2330.00	-0.0755349
2335.00	-0.117058
2340.00	-0.103427
2345.00	-0.108481
2350.00	-0.0726137
2355.00	-0.0239743
2360.00	-0.0177278
2365.00	-0.0255778
2370.00	0.0222071
2375.00	0.0604021
2380.00	0.12942
2385.00	0.201158
2390.00	0.337894
2395.00	0.500409
2400.00	0.680353
2405.00	0.847114
2410.00	0.987576
2415.00	1.16307
2420.00	1.28829
2425.00	1.36154
2430.00	1.44767
2435.00	1.54829
2440.00	1.63884
2445.00	1.71841
2450.00	1.78137
2455.00	1.85535
2460.00	1.89402
2465.00	1.90766
2470.00	1.93822
2475.00	1.90702
2480.00	1.88857
2485.00	1.90756
2490.00	1.95738
2495.00	1.96661
2500.00	1.94123
2505.00	1.97228
2510.00	1.99734
2515.00	2.01316
2520.00	2.01103
2525.00	2.0351
2530.00	2.02501
2535.00	2.01689
2540.00	2.00188
2545.00	1.99415
2550.00	1.91406
2555.00	1.88335
2560.00	1.85187
2565.00	1.83219
2570.00	1.77503
2575.00	1.68125
2580.00	1.61224
2585.00	1.55109
2590.00	1.45757
2595.00	1.33394
2600.00	1.19574
2605.00	1.0906
2610.00	0.994047
2615.00	0.869623
2620.00	0.784586
2625.00	0.67341
2630.00	0.616654
2635.00	0.583857
2640.00	0.505263
2645.00	0.455699
2650.00	0.398582
2655.00	0.368346
2660.00	0.281473
2665.00	0.222533
2670.00	0.213752
2675.00	0.18564
2680.00	0.166114
2685.00	0.12737
2690.00	0.102124
2695.00	0.0707412
2700.00	0.0607802
2705.00	0.0604759
2710.00	0.0448055
2715.00	0.0557214
2720.00	0.0809422
2725.00	0.0824707
2730.00	0.06845
2735.00	0.0192647
2740.00	0.00290407
2745.00	-0.0147074
2750.00	0.00697123
2755.00	0.0216706
2760.00	0.0156544
2765.00	0.0439196
2770.00	0.0645469
2775.00	0.0080537
2780.00	-0.0168086
2785.00	-0.00358043
2790.00	0.0160232
2795.00	0.00576036
2800.00	0.0302036
2805.00	0.012749
2810.00	-0.0154697
2815.00	0.00628515
2820.00	0.00276979
2825.00	-0.000394021
2830.00	-0.0263361
2835.00	0.026336
2840.00	0.0217778
2845.00	0.0340342
2850.00	0.0402536
2855.00	0.0333414
2860.00	0.0415546
2865.00	0.0518333
2870.00	0.0254798
2875.00	0.0306301
2880.00	0.00543467
2885.00	0.00585348
2890.00	0.0485707
2895.00	0.0427513
2900.00	0.0798542
2905.00	0.0911144
2910.00	0.0598705
2915.00	0.0452229
2920.00	0.0416629
2925.00	0.0307607
2930.00	0.0209487
2935.00	0.0486844
2940.00	0.0390046
2945.00	-0.0284063
2950.00	-0.0380753
2955.00	-0.0669852
2960.00	-0.0804946
2965.00	-0.126333
2970.00	-0.161813
2975.00	-0.191821
2980.00	-0.21498
2985.00	-0.195406
2990.00	-0.202809
2995.00	-0.196
3000.00	-0.186985
3005.00	-0.191381
3010.00	-0.232867
3015.00	-0.258656
3020.00	-0.265508
3025.00	-0.264939
3030.00	-0.268276
3035.00	-0.300147
3040.00	-0.273019
3045.00	-0.247642
3050.00	-0.243086
3055.00	-0.224551
3060.00	-0.219417
3065.00	-0.225381
3070.00	-0.170125
3075.00	-0.16466
3080.00	-0.184761
3085.00	-0.207663
3090.00	-0.193632
3095.00	-0.216609
3100.00	-0.203609
3105.00	-0.186135
3110.00	-0.153087
3115.00	-0.128156
3120.00	-0.152869
3125.00	-0.148167
3130.00	-0.132388
3135.00	-0.175924
3140.00	-0.216068
3145.00	-0.201197
3150.00	-0.21187
3155.00	-0.202231
3160.00	-0.231084
3165.00	-0.238768
3170.00	-0.237986
3175.00	-0.221886
3180.00	-0.25166
3185.00	-0.267872
3190.00	-0.250708
3195.00	-0.237184
3200.00	-0.235598
3205.00	-0.228397
3210.00	-0.243086
3215.00	-0.222627
3220.00	-0.202289
3225.00	-0.163777
3230.00	-0.126229
3235.00	-0.100134
3240.00	-0.0853092
3245.00	-0.0767783
3250.00	-0.0816101
3255.00	-0.100393
3260.00	-0.088429
3265.00	-0.0863221
3270.00	-0.040161
3275.00	-0.0707869
3280.00	-0.0550477
3285.00	-0.0793736
3290.00	-0.0714362
3295.00	-0.0402356
3300.00	-0.0621936
3305.00	-0.0319173
3310.00	-0.0123668
3315.00	0.0158137
3320.00	0.0017227
3325.00	-0.0148083
3330.00	-0.0287239
3335.00	-0.00179458
3340.00	0.0359138
3345.00	0.0429074
3350.00	0.0184088
3355.00	-0.0421311
3360.00	-0.0167478
3365.00	-0.015073
3370.00	0.00471757
3375.00	0.0244537
3380.00	0.107651
3385.00	0.164246
3390.00	0.30371
3395.00	0.489852
3400.00	0.657379
3405.00	0.843759
3410.00	1.02016
3415.00	1.1847
3420.00	1.32123
3425.00	1.44122
3430.00	1.55211
3435.00	1.62111
3440.00	1.75923
3445.00	1.83542
3450.00	1.86358
3455.00	1.95051
3460.00	1.96331
3465.00	2.00947
3470.00	2.0491
3475.00	2.04434
3480.00	2.03814
3485.00	2.02197
3490.00	1.99683
3495.00	1.98864
3500.00	1.99282
3505.00	1.99273
3510.00	1.94934
3515.00	1.91896
3520.00	1.90123
3525.00	1.87374
3530.00	1.87497
3535.00	1.85587
3540.00	1.84542
3545.00	1.82062
3550.00	1.79925
3555.00	1.7348
3560.00	1.70566
3565.00	1.64576
3570.00	1.61302
3575.00	1.56623
3580.00	1.49621
3585.00	1.43319
3590.00	1.36878
3595.00	1.26366
3600.00	1.12093
3605.00	1.02808
3610.00	0.958956
3615.00	0.904438
3620.00	0.807259
3625.00	0.712099
3630.00	0.705361
3635.00	0.647335
3640.00	0.593186
3645.00	0.52232
3650.00	0.490296
3655.00	0.443191
3660.00	0.3854
3665.00	0.319916
3670.00	0.279264
3675.00	0.219582
3680.00	0.212058
3685.00	0.212023
3690.00	0.16965
3695.00	0.152685
3700.00	0.0825668
3705.00	0.0743102
3710.00	0.0928607
3715.00	0.071065
3720.00	0.0437506
3725.00	0.0557343
3730.00	0.0684442
3735.00	0.0558261
3740.00	0.0617908
3745.00	0.0681214
3750.00	0.0699697
3755.00	0.0851052
3760.00	0.0698587
3765.00	0.077307
3770.00	0.106143
3775.00	0.10034
3780.00	0.110514
3785.00	0.122557
3790.00	0.053527
3795.00	0.0549102
3800.00	0.0167017
3805.00	-0.0205728
3810.00	-0.0242892
3815.00	0.00315901
3820.00	0.0374852
3825.00	0.0433594
3830.00	0.0140042
3835.00	0.0328117
3840.00	0.0709085
3845.00	0.0657422
3850.00	0.059168
3855.00	0.0301565
3860.00	0.0261786
3865.00	0.0197116
3870.00	0.0235141
3875.00	0.0250118
3880.00	0.0138501
3885.00	-0.00774276
3890.00	0.0209376
3895.00	0.0390517
3900.00	0.0553544
3905.00	0.0527058
3910.00	0.0291519
3915.00	0.0262367
3920.00	0.0274622
3925.00	0.0237537
3930.00	0.0156046
3935.00	-0.0128996
3940.00	-0.0481763
3945.00	-0.00198066
3950.00	0.0270858
3955.00	0.0186035
3960.00	0.0561966
3965.00	0.0804076
3970.00	0.0415739
3975.00	0.02202
3980.00	0.0130821
3985.00	-0.00169802
3990.00	-0.0294343
3995.00	-0.0409251
4000.00	-0.0406817
4005.00	-0.0183302
4010.00	-0.0569129
4015.00	-0.0723917
4020.00	-0.0593789
4025.00	-0.0649883
4030.00	-0.0796596
4035.00	-0.0505235
4040.00	-0.0454712
4045.00	-0.0697924
4050.00	-0.0695491
4055.00	-0.0645188
4060.00	-0.0417082
4065.00	-0.0250277
4070.00	-0.0533179
4075.00	-0.0624203
4080.00	-0.0561782
4085.00	-0.0390131
4090.00	-0.0418477
4095.00	-0.0270779
4100.00	-0.031106
4105.00	-0.0597506
4110.00	-0.03453
4115.00	0.00933872
4120.00	0.0247636
4125.00	-0.0123548
4130.00	-0.0630824
4135.00	-0.0731329
4140.00	-0.0908389
4145.00	-0.0673208
4150.00	-0.0740606
4155.00	-0.057994
4160.00	-0.0560437
4165.00	-0.0196464
4170.00	-0.00902129
4175.00	-0.00330776
4180.00	-0.0241471
4185.00	-0.0284684
4190.00	-0.0131119
4195.00	-0.0570278
4200.00	-0.04074
4205.00	-0.036666
4210.00	-0.0503204
4215.00	-0.0395147
4220.00	-0.0163176
4225.00	-0.0387428
4230.00	-0.0127361
4235.00	-0.00568885
4240.00	-0.039762
4245.00	-0.0444463
4250.00	-0.0438508
4255.00	-0.0923911
4260.00	-0.119719
4265.00	-0.0885011
4270.00	-0.0748396
4275.00	-0.0683179
4280.00	-0.0316555
4285.00	-0.00635752
4290.00	-0.0172691
4295.00	-0.0559579
4300.00	-0.0109087
4305.00	-0.00500642
4310.00	-0.0150908
4315.00	0.00373926
4320.00	0.00240305
4325.00	0.00120047
4330.00	0.020326
4335.00	0.00867061
4340.00	0.0280114
4345.00	0.0579277
4350.00	0.0502104
4355.00	0.0480762
4360.00	0.0750238
4365.00	0.0944652
4370.00	0.130246
4375.00	0.158599
4380.00	0.223571
4385.00	0.310913
4390.00	0.481901
4395.00	0.688714
4400.00	0.815186
4405.00	0.995407
4410.00	1.17878
4415.00	1.35343
4420.00	1.47694
4425.00	1.64103
4430.00	1.72808
4435.00	1.78429
4440.00	1.84932
4445.00	1.92228
4450.00	1.99949
4455.00	2.06224
4460.00	2.12161
4465.00	2.1452
4470.00	2.15008
4475.00	2.2074
4480.00	2.22915
4485.00	2.24585
4490.00	2.25028
4495.00	2.22252
4500.00	2.20716
4505.00	2.1712
4510.00	2.16578
4515.00	2.1686
4520.00	2.16152
4525.00	2.11473
4530.00	2.09764
4535.00	2.04088
4540.00	1.99653
4545.00	1.96912
4550.00	1.9281
4555.00	1.90561
4560.00	1.85939
4565.00	1.80336
4570.00	1.77603
4575.00	1.72545
4580.00	1.63373
4585.00	1.49923
4590.00	1.41666
4595.00	1.28558
4600.00	1.15414
4605.00	1.05797
4610.00	0.981041
4615.00	0.877163
4620.00	0.843334
4625.00	0.769586
4630.00	0.713797
4635.00	0.695343
4640.00	0.662375
4645.00	0.608647
4650.00	0.527575
4655.00	0.476742
4660.00	0.406935
4665.00	0.367204
4670.00	0.368975
4675.00	0.331115
4680.00	0.275871
4685.00	0.262718
4690.00	0.243182
4695.00	0.237147
4700.00	0.208621
4705.00	0.170438
4710.00	0.171678
4715.00	0.145849
4720.00	0.136076
4725.00	0.103223
4730.00	0.115995
4735.00	0.124603
4740.00	0.137162
4745.00	0.141729
4750.00	0.147764
4755.00	0.145497
4760.00	0.158854
4765.00	0.137195
4770.00	0.168702
4775.00	0.176851
4780.00	0.216903
4785.00	0.189439
4790.00	0.200326
4795.00	0.182218
4800.00	0.152449
4805.00	0.11026
4810.00	0.102121
4815.00	0.108267
4820.00	0.0907047
4825.00	0.0797097
4830.00	0.115041
4835.00	0.102575
4840.00	0.103865
4845.00	0.147366
4850.00	0.155724
4855.00	0.13534
4860.00	0.107372
4865.00	0.138975
4870.00	0.133738
4875.00	0.157893
4880.00	0.155576
4885.00	0.176585
4890.00	0.202229
4895.00	0.222422
4900.00	0.225199
4905.00	0.221924
4910.00	0.225713
4915.00	0.206991
4920.00	0.166084
4925.00	0.124457
4930.00	0.0918031
4935.00	0.0768491
4940.00	0.0970703
4945.00	0.120081
4950.00	0.112884
4955.00	0.11603
4960.00	0.0976909
4965.00	0.114866
4970.00	0.161116
4975.00	0.180609
4980.00	0.186605
4985.00	0.16602
4990.00	0.143644
4995.00	0.121581
5000.00	0.101725
5005.00	0.106949
5010.00	0.104915
5015.00	0.0578565
5020.00	0.0867129
5025.00	0.0905512
5030.00	0.0612882
5035.00	-0.00546416
5040.00	0.0412716
5045.00	0.0352199
5050.00	-5.72778e-005
5055.00	0.00283529
5060.00	0.00640087
5065.00	-0.0269567
5070.00	-0.0358084
5075.00	-0.0774546
5080.00	-0.0581618
5085.00	-0.029251
5090.00	-0.0378732
5095.00	-0.0350482
5100.00	-0.0209583
5105.00	-0.0294475
5110.00	-0.0418992
5115.00	-0.0569549
5120.00	-0.063769
5125.00	-0.0804868
5130.00	-0.0541548
5135.00	-0.0362297
5140.00	-0.0441541
5145.00	-0.0137571
5150.00	0.0116755
5155.00	0.0326404
5160.00	0.0466974
5165.00	0.053575
5170.00	0.0944069
5175.00	0.119608
5180.00	0.12978
5185.00	0.126425
5190.00	0.117631
5195.00	0.0712261
5200.00	0.0602544
5205.00	0.0590403
5210.00	0.0569854
5215.00	0.0407018
5220.00	0.0905192
5225.00	0.110336
5230.00	0.0867925
5235.00	0.0607922
5240.00	0.0778077
5245.00	0.120065
5250.00	0.109021
5255.00	0.0894585
5260.00	0.0882109
5265.00	0.127504
5270.00	0.109942
5275.00	0.129741
5280.00	0.145635
5285.00	0.165714
5290.00	0.188596
5295.00	0.239982
5300.00	0.237154
5305.00	0.23942
5310.00	0.188535
5315.00	0.189889
5320.00	0.173787
5325.00	0.200673
5330.00	0.238342
5335.00	0.260698
5340.00	0.282742
5345.00	0.284298
5350.00	0.322266
5355.00	0.337191
5360.00	0.327529
5365.00	0.32172
5370.00	0.344397
5375.00	0.380204
5380.00	0.410505
5385.00	0.497438
5390.00	0.57664
5395.00	0.754734
5400.00	0.916943
5405.00	1.11297
5410.00	1.29421
5415.00	1.47849
5420.00	1.62413
5425.00	1.76965
5430.00	1.87175
5435.00	1.98865
5440.00	2.05345
5445.00	2.10407
5450.00	2.18331
5455.00	2.21806
5460.00	2.23682
5465.00	2.26526
5470.00	2.27738
5475.00	2.29117
5480.00	2.33823
5485.00	2.37481
5490.00	2.38559
5495.00	2.33372
5500.00	2.36882
5505.00	2.38309
5510.00	2.40171
5515.00	2.40403
5520.00	2.42826
5525.00	2.40387
5530.00	2.38481
5535.00	2.35706
5540.00	2.31766
5545.00	2.30241
5550.00	2.31274
5555.00	2.2922
5560.00	2.25063
5565.00	2.18915
5570.00	2.0963
5575.00	2.03101
5580.00	1.92125
5585.00	1.8446
5590.00	1.75733
5595.00	1.64992
5600.00	1.54555
5605.00	1.42371
5610.00	1.31021
5615.00	1.21479
5620.00	1.14335
5625.00	1.07424
5630.00	1.00339
5635.00	0.979067
5640.00	0.963916
5645.00	0.914676
5650.00	0.872285
5655.00	0.809113
5660.00	0.74841
5665.00	0.731305
5670.00	0.674534
5675.00	0.665779
5680.00	0.650202
5685.00	0.665051
5690.00	0.615867
5695.00	0.595658
5700.00	0.58998
5705.00	0.564662
5710.00	0.563045
5715.00	0.527911
5720.00	0.536706
5725.00	0.512866
5730.00	0.516429
5735.00	0.49173
5740.00	0.508954
5745.00	0.50521
5750.00	0.465274
5755.00	0.450502
5760.00	0.50168
5765.00	0.545815
5770.00	0.570141
5775.00	0.544882
5780.00	0.534658
5785.00	0.521608
5790.00	0.506014
5795.00	0.467922
5800.00	0.453847
5805.00	0.469086
5810.00	0.471254
5815.00	0.461657
5820.00	0.43185
5825.00	0.421383
5830.00	0.415811
5835.00	0.418495
5840.00	0.455552
5845.00	0.431167
5850.00	0.43424
5855.00	0.41391
5860.00	0.412935
5865.00	0.426491
5870.00	0.456976
5875.00	0.440146
5880.00	0.430774
5885.00	0.452169
5890.00	0.436783
5895.00	0.431596
5900.00	0.390361
5905.00	0.372495
5910.00	0.346793
5915.00	0.355416
5920.00	0.391083
5925.00	0.409711
5930.00	0.38991
5935.00	0.374976
5940.00	0.340365
5945.00	0.335197
5950.00	0.33632
5955.00	0.366198
5960.00	0.38539
5965.00	0.399777
5970.00	0.409837
5975.00	0.419855
5980.00	0.474097
5985.00	0.502707
5990.00	0.483229
5995.00	0.485907
6000.00	0.469072
6005.00	0.478939
6010.00	0.467612
6015.00	0.427586
6020.00	0.427168
6025.00	0.396961
6030.00	0.392869
6035.00	0.401696
6040.00	0.398093
6045.00	0.411209
6050.00	0.42975
6055.00	0.444511
6060.00	0.436627
6065.00	0.438191
6070.00	0.385712
6075.00	0.36831
6080.00	0.359386
6085.00	0.345579
6090.00	0.352399
6095.00	0.362387
6100.00	0.352129
6105.00	0.333275
6110.00	0.325929
6115.00	0.309695
6120.00	0.31433
6125.00	0.304067
6130.00	0.295793
6135.00	0.309516
6140.00	0.313206
6145.00	0.331924
6150.00	0.350695
6155.00	0.328135
6160.00	0.322265
6165.00	0.320832
6170.00	0.321466
6175.00	0.311452
6180.00	0.320722
6185.00	0.319443
6190.00	0.33465
6195.00	0.368545
6200.00	0.370182
6205.00	0.366843
6210.00	0.316687
6215.00	0.317736
6220.00	0.316755
6225.00	0.287004
6230.00	0.288134
6235.00	0.272793
6240.00	0.283042
6245.00	0.235493
6250.00	0.253321
6255.00	0.253008
6260.00	0.23733
6265.00	0.289617
6270.00	0.295298
6275.00	0.264806
6280.00	0.285477
6285.00	0.297345
6290.00	0.285894
6295.00	0.302531
6300.00	0.304996
6305.00	0.263911
6310.00	0.260615
6315.00	0.325007
6320.00	0.356979
6325.00	0.361697
6330.00	0.364019
6335.00	0.391127
6340.00	0.403977
6345.00	0.446336
6350.00	0.469062
6355.00	0.480854
6360.00	0.469336
6365.00	0.472441
6370.00	0.517575
6375.00	0.517781
6380.00	0.578589
6385.00	0.648713
6390.00	0.775336
6395.00	0.906617
6400.00	1.08154
6405.00	1.24571
6410.00	1.40309
6415.00	1.54858
6420.00	1.67182
6425.00	1.76734
6430.00	1.92548
6435.00	2.02258
6440.00	2.10323
6445.00	2.19987
6450.00	2.27915
6455.00	2.36783
6460.00	2.4486
6465.00	2.48472
6470.00	2.56054
6475.00	2.59317
6480.00	2.63504
6485.00	2.63136
6490.00	2.65209
6495.00	2.57357
6500.00	2.54716
6505.00	2.57054
6510.00	2.58292
6515.00	2.54884
6520.00	2.56917
6525.00	2.55956
6530.00	2.53647
6535.00	2.51377
6540.00	2.48372
6545.00	2.45282
6550.00	2.41732
6555.00	2.41616
6560.00	2.33332
6565.00	2.31072
6570.00	2.23362
6575.00	2.16133
6580.00	2.09435
6585.00	1.98403
6590.00	1.90784
6595.00	1.7873
6600.00	1.69036
6605.00	1.56944
6610.00	1.46735
6615.00	1.37642
6620.00	1.30037
6625.00	1.23865
6630.00	1.1706
6635.00	1.15073
6640.00	1.0982
6645.00	1.05189
6650.00	1.00252
6655.00	0.957116
6660.00	0.893159
6665.00	0.851957
6670.00	0.811026
6675.00	0.809793
6680.00	0.805796
6685.00	0.829142
6690.00	0.787606
6695.00	0.768507
6700.00	0.734959
6705.00	0.711501
6710.00	0.66537
6715.00	0.673891
6720.00	0.657503
6725.00	0.693754
6730.00	0.663832
6735.00	0.702337
6740.00	0.686953
6745.00	0.722184
6750.00	0.702891
6755.00	0.70766
6760.00	0.70714
6765.00	0.742277
6770.00	0.714238
6775.00	0.677457
6780.00	0.666485
6785.00	0.67297
6790.00	0.689391
6795.00	0.642585
6800.00	0.618742
6805.00	0.619416
6810.00	0.577682
6815.00	0.588236
6820.00	0.565979
6825.00	0.556532
6830.00	0.535521
6835.00	0.513724
6840.00	0.504692
6845.00	0.48694
6850.00	0.494058
6855.00	0.448502
6860.00	0.431558
6865.00	0.433629
6870.00	0.410474
6875.00	0.405031
6880.00	0.355867
6885.00	0.349149
6890.00	0.348876
6895.00	0.389046
6900.00	0.39152
6905.00	0.407217
6910.00	0.418459
6915.00	0.437236
6920.00	0.42623
6925.00	0.436533
6930.00	0.415974
6935.00	0.387849
6940.00	0.374083
6945.00	0.390562
6950.00	0.429451
6955.00	0.434619
6960.00	0.440234
6965.00	0.418343
6970.00	0.394792
6975.00	0.419785
6980.00	0.439393
6985.00	0.436831
6990.00	0.412394
6995.00	0.425042
7000.00	0.462407
7005.00	0.471016
7010.00	0.471066
7015.00	0.539433
7020.00	0.531679
7025.00	0.544908
7030.00	0.538531
7035.00	0.561661
7040.00	0.54591
7045.00	0.519225
7050.00	0.502907
7055.00	0.51324
7060.00	0.528313
7065.00	0.560162
7070.00	0.542637
7075.00	0.531676
7080.00	0.520849
7085.00	0.485123
7090.00	0.454894
7095.00	0.453669
7100.00	0.458341
7105.00	0.46447
7110.00	0.444966
7115.00	0.464943
7120.00	0.477147
7125.00	0.48332
7130.00	0.498499
7135.00	0.497725
7140.00	0.494142
7145.00	0.504389
7150.00	0.540555
7155.00	0.550972
7160.00	0.518007
7165.00	0.536453
7170.00	0.541507
7175.00	0.553753
7180.00	0.553228
7185.00	0.526773
7190.00	0.489493
7195.00	0.475185
7200.00	0.474818
7205.00	0.470639
7210.00	0.499595
7215.00	0.499674
7220.00	0.507444
7225.00	0.462473
7230.00	0.456641
7235.00	0.467752
7240.00	0.479675
7245.00	0.497143
7250.00	0.501316
7255.00	0.53779
7260.00	0.559068
7265.00	0.569559
7270.00	0.578038
7275.00	0.551989
7280.00	0.562225
7285.00	0.573362
7290.00	0.540083
7295.00	0.52649
7300.00	0.555635
7305.00	0.57128
7310.00	0.600757
7315.00	0.609003
7320.00	0.6145
7325.00	0.6079
7330.00	0.571167
7335.00	0.562164
7340.00	0.584855
7345.00	0.624522
7350.00	0.636165
7355.00	0.654342
7360.00	0.638946
7365.00	0.656845
7370.00	0.682577
7375.00	0.676868
7380.00	0.681352
7385.00	0.77103
7390.00	0.905629
7395.00	1.09605
7400.00	1.29053
7405.00	1.49154
7410.00	1.67052
7415.00	1.87106
7420.00	2.01209
7425.00	2.14383
7430.00	2.28453
7435.00	2.36785
7440.00	2.44381
7445.00	2.51217
7450.00	2.57465
7455.00	2.62031
7460.00	2.697
7465.00	2.6544
7470.00	2.68149
7475.00	2.71357
7480.00	2.76843
7485.00	2.80336
7490.00	2.80112
7495.00	2.80681
7500.00	2.81192
7505.00	2.80113
7510.00	2.82125
7515.00	2.79028
7520.00	2.75952
7525.00	2.73376
7530.00	2.71827
7535.00	2.62928
7540.00	2.59826
7545.00	2.57034
7550.00	2.54137
7555.00	2.46044
7560.00	2.42129
7565.00	2.38701
7570.00	2.32922
7575.00	2.22909
7580.00	2.14283
7585.00	2.05653
7590.00	1.9702
7595.00	1.8694
7600.00	1.78543
7605.00	1.66462
7610.00	1.60978
7615.00	1.51328
7620.00	1.41872
7625.00	1.36827
7630.00	1.31131
7635.00	1.26101
7640.00	1.23787
7645.00	1.20839
7650.00	1.19244
7655.00	1.17808
7660.00	1.15073
7665.00	1.09532
7670.00	1.06181
7675.00	1.048
7680.00	1.04328
7685.00	0.998614
7690.00	0.953602
7695.00	0.926564
7700.00	0.897418
7705.00	0.880809
7710.00	0.871635
7715.00	0.848944
7720.00	0.822749
7725.00	0.853061
7730.00	0.846661
7735.00	0.814921
7740.00	0.806562
7745.00	0.80385
7750.00	0.803334
7755.00	0.81153
7760.00	0.765982
7765.00	0.775989
7770.00	0.745541
7775.00	0.739309
7780.00	0.774116
7785.00	0.762139
7790.00	0.718643
7795.00	0.750704
7800.00	0.731446
7805.00	0.719887
7810.00	0.635389
7815.00	0.658455
7820.00	0.654195
7825.00	0.606097
7830.00	0.624394
7835.00	0.624503
7840.00	0.626525
7845.00	0.57542
7850.00	0.565992
7855.00	0.564243
7860.00	0.570366
7865.00	0.58935
7870.00	0.615095
7875.00	0.624794
7880.00	0.651807
7885.00	0.628004
7890.00	0.613318
7895.00	0.611647
7900.00	0.593785
7905.00	0.58637
7910.00	0.586432
7915.00	0.537411
7920.00	0.53852
7925.00	0.53182
7930.00	0.494996
7935.00	0.529215
7940.00	0.507086
7945.00	0.52085
7950.00	0.566918
7955.00	0.571812
7960.00	0.558896
7965.00	0.575177
7970.00	0.550377
7975.00	0.569434
7980.00	0.576964
7985.00	0.595287
7990.00	0.609854
7995.00	0.59602
8000.00	0.619174
8005.00	0.632315
8010.00	0.672047
8015.00	0.666428
8020.00	0.703711
8025.00	0.692039
8030.00	0.689233
8035.00	0.704028
8040.00	0.706758
8045.00	0.735197
8050.00	0.718452
8055.00	0.681248
8060.00	0.69203
8065.00	0.657469
8070.00	0.643686
8075.00	0.5976
8080.00	0.591728
8085.00	0.586443
8090.00	0.545119
8095.00	0.559892
8100.00	0.586658
8105.00	0.555899
8110.00	0.612895
8115.00	0.618965
8120.00	0.579201
8125.00	0.562659
8130.00	0.545847
8135.00	0.525904
8140.00	0.527201
8145.00	0.518746
8150.00	0.553476
8155.00	0.544318
8160.00	0.509132
8165.00	0.513069
8170.00	0.522385
8175.00	0.553865
8180.00	0.553328
8185.00	0.574978
8190.00	0.57233
8195.00	0.603627
8200.00	0.584642
8205.00	0.579103
8210.00	0.613571
8215.00	0.601291
8220.00	0.627767
8225.00	0.637161
8230.00	0.694692
8235.00	0.674299
8240.00	0.660757
8245.00	0.658191
8250.00	0.65492
8255.00	0.644278
8260.00	0.624115
8265.00	0.646384
8270.00	0.667389
8275.00	0.638179
8280.00	0.676362
8285.00	0.703992
8290.00	0.698065
8295.00	0.690807
8300.00	0.664066
8305.00	0.669831
8310.00	0.696189
8315.00	0.658325
8320.00	0.684871
8325.00	0.671234
8330.00	0.680131
8335.00	0.700647
8340.00	0.722961
8345.00	0.74978
8350.00	0.732539
8355.00	0.741078
8360.00	0.742991
8365.00	0.770693
8370.00	0.793701
8375.00	0.797087
8380.00	0.80687
8385.00	0.892657
8390.00	1.00739
8395.00	1.14434
8400.00	1.30319
8405.00	1.49235
8410.00	1.65489
8415.00	1.83871
8420.00	1.98394
8425.00	2.18393
8430.00	2.32735
8435.00	2.40255
8440.00	2.49716
8445.00	2.58713
8450.00	2.67773
8455.00	2.73905
8460.00	2.81157
8465.00	2.80562
8470.00	2.8888
8475.00	2.92998
8480.00	2.96512
8485.00	2.98039
8490.00	2.98643
8495.00	3.01785
8500.00	2.98261
8505.00	3.00383
8510.00	3.01138
8515.00	2.98737
8520.00	2.95038
8525.00	2.94595
8530.00	2.91983
8535.00	2.90691
8540.00	2.86545
8545.00	2.82332
8550.00	2.80658
8555.00	2.78092
8560.00	2.74917
8565.00	2.70617
8570.00	2.62512
8575.00	2.55218
8580.00	2.45092
8585.00	2.34825
8590.00	2.26065
8595.00	2.16449
8600.00	2.05678
8605.00	1.9608
8610.00	1.85133
8615.00	1.77397
8620.00	1.7005
8625.00	1.63053
8630.00	1.56178
8635.00	1.48836
8640.00	1.4396
8645.00	1.38224
8650.00	1.30945
8655.00	1.26896
8660.00	1.22771
8665.00	1.20309
8670.00	1.16361
8675.00	1.15503
8680.00	1.09918
8685.00	1.10666
8690.00	1.08549
8695.00	1.05873
8700.00	1.04139
8705.00	1.04984
8710.00	1.03531
8715.00	1.04436
8720.00	1.02846
8725.00	1.06707
8730.00	1.0614
8735.00	1.05534
8740.00	1.04699
8745.00	1.03275
8750.00	0.992983
8755.00	0.991838
8760.00	1.00524
8765.00	0.99902
8770.00	1.00497
8775.00	0.995888
8780.00	1.01273
8785.00	0.981708
8790.00	1.0019
8795.00	0.992162
8800.00	0.954531
8805.00	0.943759
8810.00	0.982177
8815.00	1.01098
8820.00	1.01285
8825.00	1.028
8830.00	1.00507
8835.00	0.974806
8840.00	0.947572
8845.00	0.88457
8850.00	0.850001
8855.00	0.834285
8860.00	0.823989
8865.00	0.822422
8870.00	0.8162
8875.00	0.794241
8880.00	0.785063
8885.00	0.81337
8890.00	0.848469
8895.00	0.85985
8900.00	0.848922
8905.00	0.839088
8910.00	0.829275
8915.00	0.829103
8920.00	0.834722
8925.00	0.849403
8930.00	0.815463
8935.00	0.824371
8940.00	0.828539
8945.00	0.865008
8950.00	0.846829
8955.00	0.817958
8960.00	0.807371
8965.00	0.816126
8970.00	0.77974
8975.00	0.764314
8980.00	0.750431
8985.00	0.749483
8990.00	0.721687
8995.00	0.708217
9000.00	0.673962
9005.00	0.673925
9010.00	0.682553
9015.00	0.667223
9020.00	0.697691
9025.00	0.693356
9030.00	0.683682
9035.00	0.68556
9040.00	0.708421
9045.00	0.69724
9050.00	0.691989
9055.00	0.716131
9060.00	0.720538
9065.00	0.717768
9070.00	0.69603
9075.00	0.67839
9080.00	0.698118
9085.00	0.682194
9090.00	0.67556
9095.00	0.664779
9100.00	0.674321
9105.00	0.630946
9110.00	0.614041
9115.00	0.633468
9120.00	0.62016
9125.00	0.565842
9130.00	0.594901
9135.00	0.54792
9140.00	0.541242
9145.00	0.575647
9150.00	0.59314
9155.00	0.621394
9160.00	0.588123
9165.00	0.551443
9170.00	0.553073
9175.00	0.544917
9180.00	0.582804
9185.00	0.58611
9190.00	0.588122
9195.00	0.601481
9200.00	0.596183
9205.00	0.622207
9210.00	0.603289
9215.00	0.616093
9220.00	0.622806
9225.00	0.643281
9230.00	0.614557
9235.00	0.631046
9240.00	0.598735
9245.00	0.638938
9250.00	0.651064
9255.00	0.612902
9260.00	0.641103
9265.00	0.587578
9270.00	0.603878
9275.00	0.608925
9280.00	0.632713
9285.00	0.700312
9290.00	0.726508
9295.00	0.789539
9300.00	0.802964
9305.00	0.771744
9310.00	0.76674
9315.00	0.772822
9320.00	0.77156
9325.00	0.760801
9330.00	0.768439
9335.00	0.7782
9340.00	0.796608
9345.00	0.792005
9350.00	0.82058
9355.00	0.824165
9360.00	0.853373
9365.00	0.846942
9370.00	0.862325
9375.00	0.877132
9380.00	0.914515
9385.00	0.965481
9390.00	1.09314
9395.00	1.24846
9400.00	1.43539
9405.00	1.61806
9410.00	1.78439
9415.00	1.9822
9420.00	2.13522
9425.00	2.25272
9430.00	2.40562
9435.00	2.4932
9440.00	2.57394
9445.00	2.65142
9450.00	2.68073
9455.00	2.76293
9460.00	2.80419
9465.00	2.88462
9470.00	2.90602
9475.00	2.92046
9480.00	2.92864
9485.00	2.97065
9490.00	2.98536
9495.00	2.96396
9500.00	2.98512
9505.00	2.99357
9510.00	2.9906
9515.00	2.96483
9520.00	2.9272
9525.00	2.94914
9530.00	2.93521
9535.00	2.93134
9540.00	2.86723
9545.00	2.80568
9550.00	2.76857
9555.00	2.71111
9560.00	2.68249
9565.00	2.60285
9570.00	2.52347
9575.00	2.42605
9580.00	2.3913
9585.00	2.32634
9590.00	2.20629
9595.00	2.10114
9600.00	1.99303
9605.00	1.91112
9610.00	1.82009
9615.00	1.742
9620.00	1.64575
9625.00	1.55431
9630.00	1.49029
9635.00	1.39034
9640.00	1.31
9645.00	1.26657
9650.00	1.20824
9655.00	1.16824
9660.00	1.13033
9665.00	1.12699
9670.00	1.12592
9675.00	1.08165
9680.00	1.09665
9685.00	1.09188
9690.00	1.05871
9695.00	1.06254
9700.00	1.02172
9705.00	0.973436
9710.00	0.956923
9715.00	0.936289
9720.00	0.920604
9725.00	0.912262
9730.00	0.898018
9735.00	0.89001
9740.00	0.903011
9745.00	0.940693
9750.00	0.963059
9755.00	0.946622
9760.00	0.954924
9765.00	0.97298
9770.00	0.934381
9775.00	0.90734
9780.00	0.866645
9785.00	0.872359
9790.00	0.869804
9795.00	0.897335
9800.00	0.881697
9805.00	0.856075
9810.00	0.851299
9815.00	0.809472
9820.00	0.788186
9825.00	0.769028
9830.00	0.783542
9835.00	0.734056
9840.00	0.710689
9845.00	0.682923
9850.00	0.672367
9855.00	0.688849
9860.00	0.709456
9865.00	0.753021
9870.00	0.751815
9875.00	0.76805
9880.00	0.754755
9885.00	0.726431
9890.00	0.758676
9895.00	0.724187
9900.00	0.746071
9905.00	0.786938
9910.00	0.764056
9915.00	0.738651
9920.00	0.716749
9925.00	0.732642
9930.00	0.768115
9935.00	0.764437
9940.00	0.725522
9945.00	0.744386
9950.00	0.696891
9955.00	0.656071
[truncated: 56 more rows]
