# Supplementary material for: Abnormal developmental trajectory and vulnerability to cardiac arrhythmias in tetralogy of Fallot with DiGeorge syndrome
Source: Commun Biol. 2023 Sep 22;6:969. doi: 10.1038/s42003-023-05344-6 (PMC10516936; doi:10.1038/s42003-023-05344-6)
Supplement: Supplementary file 6 — Supplementary Data 3 [file 42003_2023_5344_MOESM6_ESM.zip › Supplementary Data3_CAS Measurement/Batch51/Control1_A2_4920/1B-wave.csv]

1B : V(t) = D'(t) / BackgroundImage *100
D'(t) = WaveFiltered Value( Pixel-Filter=(5 x 5) Tcnst-Filter=10)
average	1.00
frm num	2048
position	[62][74]
background	345.04
total pixel	25
time	value1
0.00	0
5.00	0.0950615
10.00	0.172502
15.00	0.214375
20.00	0.213805
25.00	0.209814
30.00	0.215496
35.00	0.189309
40.00	0.1669
45.00	0.122387
50.00	0.0973965
55.00	0.0575154
60.00	0.0714718
65.00	0.0249088
70.00	-0.0227942
75.00	-0.119054
80.00	-0.101352
85.00	-0.182801
90.00	-0.296679
95.00	-0.355117
100.00	-0.447127
105.00	-0.619201
110.00	-0.690598
115.00	-0.810502
120.00	-0.91146
125.00	-0.968703
130.00	-1.06543
135.00	-1.16408
140.00	-1.26678
145.00	-1.32791
150.00	-1.37596
155.00	-1.47602
160.00	-1.54405
165.00	-1.63309
170.00	-1.75613
175.00	-1.81585
180.00	-1.85453
185.00	-1.9531
190.00	-2.02443
195.00	-2.06543
200.00	-2.12669
205.00	-2.18181
210.00	-2.24302
215.00	-2.31433
220.00	-2.39127
225.00	-2.48602
230.00	-2.55622
235.00	-2.6507
240.00	-2.67429
245.00	-2.77204
250.00	-2.88436
255.00	-2.93559
260.00	-3.04199
265.00	-3.1076
270.00	-3.17709
275.00	-3.25122
280.00	-3.37358
285.00	-3.48139
290.00	-3.53552
295.00	-3.56221
300.00	-3.58508
305.00	-3.6358
310.00	-3.70811
315.00	-3.67813
320.00	-3.67897
325.00	-3.66813
330.00	-3.64331
335.00	-3.44476
340.00	-3.07246
345.00	-2.41395
350.00	-1.5477
355.00	-0.568675
360.00	0.49909
365.00	1.55166
370.00	2.64852
375.00	3.69598
380.00	4.69318
385.00	5.66834
390.00	6.57727
395.00	7.52632
400.00	8.38973
405.00	9.18767
410.00	10.0345
415.00	10.792
420.00	11.5665
425.00	12.274
430.00	12.9942
435.00	13.6911
440.00	14.4168
445.00	15.0827
450.00	15.7063
455.00	16.2444
460.00	16.7913
465.00	17.3334
470.00	17.8468
475.00	18.3018
480.00	18.8354
485.00	19.2739
490.00	19.6906
495.00	20.1016
500.00	20.4424
505.00	20.8153
510.00	21.1416
515.00	21.4898
520.00	21.7834
525.00	22.1126
530.00	22.3509
535.00	22.6222
540.00	22.8513
545.00	23.0517
550.00	23.21
555.00	23.327
560.00	23.387
565.00	23.4318
570.00	23.4061
575.00	23.3701
580.00	23.3285
585.00	23.2354
590.00	23.0449
595.00	22.8689
600.00	22.7186
605.00	22.5323
610.00	22.3692
615.00	22.197
620.00	21.9597
625.00	21.6788
630.00	21.4273
635.00	21.1985
640.00	20.9753
645.00	20.7233
650.00	20.4479
655.00	20.1223
660.00	19.8664
665.00	19.5839
670.00	19.2972
675.00	19.0067
680.00	18.7232
685.00	18.4194
690.00	18.0382
695.00	17.6823
700.00	17.3516
705.00	17.0447
710.00	16.7464
715.00	16.4131
720.00	16.1038
725.00	15.7791
730.00	15.4346
735.00	15.127
740.00	14.7689
745.00	14.5186
750.00	14.1761
755.00	13.8772
760.00	13.5352
765.00	13.2053
770.00	12.8795
775.00	12.5166
780.00	12.1576
785.00	11.8646
790.00	11.5928
795.00	11.2497
800.00	10.9409
805.00	10.6618
810.00	10.4059
815.00	10.1478
820.00	9.83907
825.00	9.56349
830.00	9.29923
835.00	9.0301
840.00	8.71949
845.00	8.44457
850.00	8.20526
855.00	7.90989
860.00	7.65565
865.00	7.44075
870.00	7.19864
875.00	6.93554
880.00	6.70454
885.00	6.49896
890.00	6.2722
895.00	6.06928
900.00	5.80898
905.00	5.60949
910.00	5.40444
915.00	5.23612
920.00	5.02668
925.00	4.83586
930.00	4.58761
935.00	4.40823
940.00	4.25028
945.00	4.08145
950.00	3.93067
955.00	3.69526
960.00	3.56339
965.00	3.34501
970.00	3.16237
975.00	2.97945
980.00	2.84497
985.00	2.69611
990.00	2.54474
995.00	2.36099
1000.00	2.18865
1005.00	2.04745
1010.00	1.89604
1015.00	1.79802
1020.00	1.63097
1025.00	1.44353
1030.00	1.27831
1035.00	1.12961
1040.00	1.03172
1045.00	0.897245
1050.00	0.810998
1055.00	0.654545
1060.00	0.526489
1065.00	0.414716
1070.00	0.315281
1075.00	0.217673
1080.00	0.0637472
1085.00	-0.0423261
1090.00	-0.112288
1095.00	-0.236696
1100.00	-0.338229
1105.00	-0.448157
1110.00	-0.537819
1115.00	-0.662567
1120.00	-0.784115
1125.00	-0.858729
1130.00	-0.91197
1135.00	-1.0109
1140.00	-1.07443
1145.00	-1.17681
1150.00	-1.2736
1155.00	-1.35143
1160.00	-1.45163
1165.00	-1.51745
1170.00	-1.6022
1175.00	-1.7434
1180.00	-1.8809
1185.00	-1.99539
1190.00	-2.05553
1195.00	-2.13632
1200.00	-2.24149
1205.00	-2.36745
1210.00	-2.43559
1215.00	-2.48765
1220.00	-2.56001
1225.00	-2.62861
1230.00	-2.72165
1235.00	-2.80538
1240.00	-2.86104
1245.00	-2.95286
1250.00	-2.98681
1255.00	-3.07533
1260.00	-3.14689
1265.00	-3.18926
1270.00	-3.26101
1275.00	-3.29893
1280.00	-3.35739
1285.00	-3.43088
1290.00	-3.44485
1295.00	-3.47482
1300.00	-3.51802
1305.00	-3.54298
1310.00	-3.60371
1315.00	-3.62706
1320.00	-3.60866
1325.00	-3.5921
1330.00	-3.54358
1335.00	-3.36544
1340.00	-3.00455
1345.00	-2.40384
1350.00	-1.54903
1355.00	-0.58031
1360.00	0.448044
1365.00	1.50572
1370.00	2.53646
1375.00	3.58469
1380.00	4.60577
1385.00	5.61285
1390.00	6.61313
1395.00	7.57365
1400.00	8.46943
1405.00	9.33475
1410.00	10.1367
1415.00	10.9176
1420.00	11.7039
1425.00	12.473
1430.00	13.2104
1435.00	13.8833
1440.00	14.562
1445.00	15.1485
1450.00	15.7331
1455.00	16.2697
1460.00	16.7851
1465.00	17.3324
1470.00	17.8343
1475.00	18.3219
1480.00	18.7202
1485.00	19.1099
1490.00	19.4908
1495.00	19.8499
1500.00	20.2484
1505.00	20.6337
1510.00	20.9793
1515.00	21.3646
1520.00	21.7357
1525.00	22.0476
1530.00	22.2878
1535.00	22.4193
1540.00	22.6026
1545.00	22.6841
1550.00	22.8015
1555.00	22.9489
1560.00	23.0178
1565.00	23.0508
1570.00	23.0342
1575.00	23.025
1580.00	22.9935
1585.00	22.8609
1590.00	22.7751
1595.00	22.6771
1600.00	22.5575
1605.00	22.3664
1610.00	22.1968
1615.00	22.0117
1620.00	21.779
1625.00	21.5475
1630.00	21.287
1635.00	21.0503
1640.00	20.7294
1645.00	20.4348
1650.00	20.1291
1655.00	19.8876
1660.00	19.6586
1665.00	19.3981
1670.00	19.0824
1675.00	18.8041
1680.00	18.5374
1685.00	18.1606
1690.00	17.8412
1695.00	17.5305
1700.00	17.1918
1705.00	16.8568
1710.00	16.5159
1715.00	16.1627
1720.00	15.839
1725.00	15.4805
1730.00	15.1428
1735.00	14.8214
1740.00	14.4348
1745.00	14.1135
1750.00	13.8116
1755.00	13.4796
1760.00	13.139
1765.00	12.7862
1770.00	12.4072
1775.00	12.0394
1780.00	11.6956
1785.00	11.3897
1790.00	11.0773
1795.00	10.7463
1800.00	10.4183
1805.00	10.1253
1810.00	9.87678
1815.00	9.59163
1820.00	9.26428
1825.00	8.9627
1830.00	8.6739
1835.00	8.41629
1840.00	8.0975
1845.00	7.80827
1850.00	7.51319
1855.00	7.28586
1860.00	7.00012
1865.00	6.75455
1870.00	6.43268
1875.00	6.20907
1880.00	5.97073
1885.00	5.75622
1890.00	5.5052
1895.00	5.29435
1900.00	5.07328
1905.00	4.87201
1910.00	4.68738
1915.00	4.49919
1920.00	4.29504
1925.00	4.11594
1930.00	3.96635
1935.00	3.78186
1940.00	3.62626
1945.00	3.43057
1950.00	3.30546
1955.00	3.13373
1960.00	2.93629
1965.00	2.79684
1970.00	2.63889
1975.00	2.44455
1980.00	2.31487
1985.00	2.1796
1990.00	2.07409
1995.00	1.93856
2000.00	1.76093
2005.00	1.61034
2010.00	1.39482
2015.00	1.24375
2020.00	1.05909
2025.00	0.899854
2030.00	0.757701
2035.00	0.658745
2040.00	0.547658
2045.00	0.473184
2050.00	0.394565
2055.00	0.291348
2060.00	0.168311
2065.00	0.0297549
2070.00	-0.106539
2075.00	-0.177035
2080.00	-0.255552
2085.00	-0.398093
2090.00	-0.515947
2095.00	-0.615059
2100.00	-0.734402
2105.00	-0.884704
2110.00	-0.962012
2115.00	-1.09535
2120.00	-1.24781
2125.00	-1.40822
2130.00	-1.5178
2135.00	-1.64773
2140.00	-1.68351
2145.00	-1.72151
2150.00	-1.79745
2155.00	-1.89245
2160.00	-1.92811
2165.00	-2.03787
2170.00	-2.1413
2175.00	-2.2309
2180.00	-2.33937
2185.00	-2.43235
2190.00	-2.53226
2195.00	-2.60827
2200.00	-2.67552
2205.00	-2.7233
2210.00	-2.77673
2215.00	-2.87234
2220.00	-2.95376
2225.00	-2.99922
2230.00	-3.01926
2235.00	-3.05352
2240.00	-3.13074
2245.00	-3.1724
2250.00	-3.25975
2255.00	-3.30359
2260.00	-3.4184
2265.00	-3.46608
2270.00	-3.48465
2275.00	-3.55005
2280.00	-3.58804
2285.00	-3.61644
2290.00	-3.6617
2295.00	-3.64796
2300.00	-3.62515
2305.00	-3.62665
2310.00	-3.61757
2315.00	-3.6036
2320.00	-3.63855
2325.00	-3.65031
2330.00	-3.65045
2335.00	-3.49176
2340.00	-3.18779
2345.00	-2.61745
2350.00	-1.76911
2355.00	-0.784173
2360.00	0.257611
2365.00	1.38766
2370.00	2.48469
2375.00	3.53462
2380.00	4.48536
2385.00	5.49868
2390.00	6.49414
2395.00	7.46773
2400.00	8.39612
2405.00	9.2711
2410.00	10.1328
2415.00	10.9477
2420.00	11.7298
2425.00	12.4662
2430.00	13.217
2435.00	13.8777
2440.00	14.5152
2445.00	15.1852
2450.00	15.7684
2455.00	16.3386
2460.00	16.8784
2465.00	17.45
2470.00	17.9331
2475.00	18.4143
2480.00	18.8729
2485.00	19.3506
2490.00	19.7515
2495.00	20.1529
2500.00	20.5698
2505.00	20.8963
2510.00	21.2261
2515.00	21.5484
2520.00	21.8582
2525.00	22.166
2530.00	22.4442
2535.00	22.6528
2540.00	22.8429
2545.00	23.0279
2550.00	23.1724
2555.00	23.3001
2560.00	23.328
2565.00	23.3486
2570.00	23.374
2575.00	23.3517
2580.00	23.2934
2585.00	23.2015
2590.00	23.0654
2595.00	22.9407
2600.00	22.826
2605.00	22.6348
2610.00	22.3954
2615.00	22.1487
2620.00	21.8687
2625.00	21.6839
2630.00	21.4272
2635.00	21.1973
2640.00	20.9069
2645.00	20.627
2650.00	20.3635
2655.00	20.0835
2660.00	19.7434
2665.00	19.414
2670.00	19.1177
2675.00	18.7802
2680.00	18.4487
2685.00	18.1364
2690.00	17.7719
2695.00	17.4739
2700.00	17.1594
2705.00	16.8126
2710.00	16.4784
2715.00	16.0977
2720.00	15.7167
2725.00	15.3136
2730.00	14.9091
2735.00	14.5914
2740.00	14.222
2745.00	13.9023
2750.00	13.5473
2755.00	13.1895
2760.00	12.8792
2765.00	12.5708
2770.00	12.2365
2775.00	11.8893
2780.00	11.5733
2785.00	11.1962
2790.00	10.9171
2795.00	10.6461
2800.00	10.3235
2805.00	10.0191
2810.00	9.69309
2815.00	9.41124
2820.00	9.1054
2825.00	8.79421
2830.00	8.53501
2835.00	8.25304
2840.00	7.95173
2845.00	7.64693
2850.00	7.38189
2855.00	7.13292
2860.00	6.86595
2865.00	6.6709
2870.00	6.4339
2875.00	6.22408
2880.00	5.94482
2885.00	5.73291
2890.00	5.48538
2895.00	5.2939
2900.00	5.08099
2905.00	4.89054
2910.00	4.67508
2915.00	4.51594
2920.00	4.30663
2925.00	4.1484
2930.00	3.92485
2935.00	3.73524
2940.00	3.55995
2945.00	3.39408
2950.00	3.25291
2955.00	3.04355
2960.00	2.85512
2965.00	2.68554
2970.00	2.47842
2975.00	2.23406
2980.00	2.0408
2985.00	1.89004
2990.00	1.68481
2995.00	1.53372
3000.00	1.44063
3005.00	1.33946
3010.00	1.20667
3015.00	1.08716
3020.00	0.923961
3025.00	0.793309
3030.00	0.658332
3035.00	0.513667
3040.00	0.379991
3045.00	0.209834
3050.00	0.100745
3055.00	-0.00786928
3060.00	-0.110259
3065.00	-0.241825
3070.00	-0.321978
3075.00	-0.361656
3080.00	-0.475039
3085.00	-0.607224
3090.00	-0.730828
3095.00	-0.900036
3100.00	-1.01523
3105.00	-1.04702
3110.00	-1.19504
3115.00	-1.28885
3120.00	-1.34777
3125.00	-1.42862
3130.00	-1.52805
3135.00	-1.63608
3140.00	-1.70433
3145.00	-1.74605
3150.00	-1.80562
3155.00	-1.91836
3160.00	-2.01634
3165.00	-2.0941
3170.00	-2.15944
3175.00	-2.25766
3180.00	-2.30548
3185.00	-2.34853
3190.00	-2.46842
3195.00	-2.56009
3200.00	-2.6194
3205.00	-2.67047
3210.00	-2.76164
3215.00	-2.83326
3220.00	-2.92555
3225.00	-2.98426
3230.00	-3.0313
3235.00	-3.11189
3240.00	-3.18558
3245.00	-3.2693
3250.00	-3.30291
3255.00	-3.42474
3260.00	-3.49845
3265.00	-3.55667
3270.00	-3.6311
3275.00	-3.67954
3280.00	-3.7127
3285.00	-3.75297
3290.00	-3.75908
3295.00	-3.74603
3300.00	-3.73544
3305.00	-3.75953
3310.00	-3.78469
3315.00	-3.7714
3320.00	-3.77798
3325.00	-3.72131
3330.00	-3.70624
3335.00	-3.57674
3340.00	-3.22487
3345.00	-2.66588
3350.00	-1.86718
3355.00	-0.889832
3360.00	0.164837
3365.00	1.28329
3370.00	2.36526
3375.00	3.42482
3380.00	4.51405
3385.00	5.5361
3390.00	6.55216
3395.00	7.50256
3400.00	8.41356
3405.00	9.27519
3410.00	10.0889
3415.00	10.8746
3420.00	11.6316
3425.00	12.4033
3430.00	13.1442
3435.00	13.8376
3440.00	14.4826
3445.00	15.1176
3450.00	15.7238
3455.00	16.3124
3460.00	16.8907
3465.00	17.4055
3470.00	17.8722
3475.00	18.3259
3480.00	18.7284
3485.00	19.1591
3490.00	19.5756
3495.00	19.9714
3500.00	20.2813
3505.00	20.6285
3510.00	20.9851
3515.00	21.3118
3520.00	21.6035
3525.00	21.8916
3530.00	22.1207
3535.00	22.3478
3540.00	22.5811
3545.00	22.7413
3550.00	22.8785
3555.00	22.9695
3560.00	23.0386
3565.00	23.0371
3570.00	23.0195
3575.00	22.9979
3580.00	22.8961
3585.00	22.7175
3590.00	22.5905
3595.00	22.5086
3600.00	22.3919
3605.00	22.236
3610.00	21.9785
3615.00	21.7874
3620.00	21.5145
3625.00	21.2608
3630.00	20.9989
3635.00	20.7307
3640.00	20.4441
3645.00	20.1618
3650.00	19.8625
3655.00	19.5572
3660.00	19.2314
3665.00	18.9429
3670.00	18.6832
3675.00	18.3475
3680.00	18.0012
3685.00	17.6885
3690.00	17.3931
3695.00	17.0693
3700.00	16.7326
3705.00	16.4227
3710.00	16.153
3715.00	15.8222
3720.00	15.5418
3725.00	15.1551
3730.00	14.8487
3735.00	14.5289
3740.00	14.1379
3745.00	13.7547
3750.00	13.4342
3755.00	13.1631
3760.00	12.8368
3765.00	12.4713
3770.00	12.1748
3775.00	11.799
3780.00	11.5001
3785.00	11.1975
3790.00	10.8313
3795.00	10.482
3800.00	10.2198
3805.00	9.90616
3810.00	9.57402
3815.00	9.26929
3820.00	8.98809
3825.00	8.74543
3830.00	8.48647
3835.00	8.22906
3840.00	7.99159
3845.00	7.71179
3850.00	7.41476
3855.00	7.0686
3860.00	6.81386
3865.00	6.57185
3870.00	6.36215
3875.00	6.18385
3880.00	5.94455
3885.00	5.73614
3890.00	5.53581
3895.00	5.32538
3900.00	5.1244
3905.00	4.88207
3910.00	4.67093
3915.00	4.47395
3920.00	4.27349
3925.00	4.0977
3930.00	3.85603
3935.00	3.67214
3940.00	3.47766
3945.00	3.24351
3950.00	3.05479
3955.00	2.90813
3960.00	2.7089
3965.00	2.48207
3970.00	2.28487
3975.00	2.1271
3980.00	1.97119
3985.00	1.83436
3990.00	1.68454
3995.00	1.52652
4000.00	1.37271
4005.00	1.1937
4010.00	1.03724
4015.00	0.934671
4020.00	0.757736
4025.00	0.637909
4030.00	0.486013
4035.00	0.351624
4040.00	0.224878
4045.00	0.0632759
4050.00	-0.0381131
4055.00	-0.152549
4060.00	-0.284523
4065.00	-0.43576
4070.00	-0.547529
4075.00	-0.737385
4080.00	-0.825947
4085.00	-0.94159
4090.00	-1.02944
4095.00	-1.13401
4100.00	-1.2513
4105.00	-1.35571
4110.00	-1.39056
4115.00	-1.46249
4120.00	-1.55158
4125.00	-1.61436
4130.00	-1.70565
4135.00	-1.8052
4140.00	-1.88784
4145.00	-2.03641
4150.00	-2.14693
4155.00	-2.22786
4160.00	-2.3146
4165.00	-2.38456
4170.00	-2.47766
4175.00	-2.58927
4180.00	-2.68508
4185.00	-2.73422
4190.00	-2.85148
4195.00	-2.91991
4200.00	-2.95716
4205.00	-3.08458
4210.00	-3.14014
4215.00	-3.26086
4220.00	-3.33009
4225.00	-3.37964
4230.00	-3.52162
4235.00	-3.59956
4240.00	-3.63839
4245.00	-3.64785
4250.00	-3.69577
4255.00	-3.75629
4260.00	-3.81075
4265.00	-3.87484
4270.00	-3.91513
4275.00	-3.96995
4280.00	-4.08536
4285.00	-4.14285
4290.00	-4.15403
4295.00	-4.17567
4300.00	-4.2195
4305.00	-4.26243
4310.00	-4.28019
4315.00	-4.26951
4320.00	-4.29352
4325.00	-4.33716
4330.00	-4.34745
4335.00	-4.23151
4340.00	-3.9637
4345.00	-3.42474
4350.00	-2.58609
4355.00	-1.60641
4360.00	-0.543841
4365.00	0.599113
4370.00	1.64632
4375.00	2.72212
4380.00	3.77729
4385.00	4.78375
4390.00	5.80549
4395.00	6.76216
4400.00	7.69851
4405.00	8.64556
4410.00	9.53616
4415.00	10.3238
4420.00	11.1254
4425.00	11.8816
4430.00	12.6295
4435.00	13.3767
4440.00	13.9855
4445.00	14.6227
4450.00	15.2309
4455.00	15.8223
4460.00	16.4172
4465.00	16.9353
4470.00	17.4676
4475.00	17.9177
4480.00	18.4016
4485.00	18.8429
4490.00	19.2215
4495.00	19.6643
4500.00	20.0849
4505.00	20.4448
4510.00	20.7548
4515.00	21.1138
4520.00	21.4172
4525.00	21.6973
4530.00	21.9713
4535.00	22.1751
4540.00	22.3445
4545.00	22.4936
4550.00	22.6312
4555.00	22.7226
4560.00	22.7932
4565.00	22.7792
4570.00	22.7456
4575.00	22.7247
4580.00	22.6363
4585.00	22.5719
4590.00	22.4385
4595.00	22.3185
4600.00	22.1548
4605.00	21.9379
4610.00	21.7346
4615.00	21.5574
4620.00	21.296
4625.00	21.0595
4630.00	20.798
4635.00	20.5475
4640.00	20.3024
4645.00	20.0331
4650.00	19.7583
4655.00	19.4484
4660.00	19.1555
4665.00	18.8548
4670.00	18.5889
4675.00	18.2997
4680.00	17.9721
4685.00	17.6519
4690.00	17.2906
4695.00	16.9712
4700.00	16.6617
4705.00	16.3519
4710.00	16.0035
4715.00	15.6239
4720.00	15.2486
4725.00	14.8947
4730.00	14.5123
4735.00	14.1844
4740.00	13.8801
4745.00	13.576
4750.00	13.2594
4755.00	12.9444
4760.00	12.6121
4765.00	12.3062
4770.00	12.0018
4775.00	11.6572
4780.00	11.3621
4785.00	11.0397
4790.00	10.7368
4795.00	10.4155
4800.00	10.0869
4805.00	9.7993
4810.00	9.4906
4815.00	9.18262
4820.00	8.90776
4825.00	8.5862
4830.00	8.33852
4835.00	8.09474
4840.00	7.851
4845.00	7.5586
4850.00	7.31862
4855.00	7.03656
4860.00	6.81053
4865.00	6.5503
4870.00	6.32536
4875.00	6.11713
4880.00	5.83929
4885.00	5.60546
4890.00	5.38459
4895.00	5.15334
4900.00	4.94869
4905.00	4.68916
4910.00	4.40805
4915.00	4.21533
4920.00	3.95957
4925.00	3.76881
4930.00	3.59712
4935.00	3.44724
4940.00	3.25786
4945.00	3.07119
4950.00	2.90898
4955.00	2.71083
4960.00	2.55567
4965.00	2.36155
4970.00	2.14858
4975.00	1.94299
4980.00	1.80086
4985.00	1.6231
4990.00	1.51759
4995.00	1.36119
5000.00	1.25174
5005.00	1.08019
5010.00	0.9942
5015.00	0.856524
5020.00	0.682766
5025.00	0.561162
5030.00	0.438966
5035.00	0.293053
5040.00	0.186075
5045.00	0.0584947
5050.00	-0.00995624
5055.00	-0.142279
5060.00	-0.243979
5065.00	-0.373766
5070.00	-0.478982
5075.00	-0.589906
5080.00	-0.710605
5085.00	-0.801844
5090.00	-0.888597
5095.00	-0.978267
5100.00	-1.081
5105.00	-1.16418
5110.00	-1.25527
5115.00	-1.39754
5120.00	-1.47457
5125.00	-1.55318
5130.00	-1.67841
5135.00	-1.77372
5140.00	-1.87806
5145.00	-1.9766
5150.00	-2.10933
5155.00	-2.23575
5160.00	-2.37156
5165.00	-2.47871
5170.00	-2.56007
5175.00	-2.65881
5180.00	-2.74071
5185.00	-2.8863
5190.00	-2.95473
5195.00	-3.02212
5200.00	-3.08392
5205.00	-3.19751
5210.00	-3.2696
5215.00	-3.3565
5220.00	-3.42428
5225.00	-3.4563
5230.00	-3.4944
5235.00	-3.57853
5240.00	-3.62759
5245.00	-3.70304
5250.00	-3.76167
5255.00	-3.83415
5260.00	-3.91213
5265.00	-3.98811
5270.00	-4.0646
5275.00	-4.10331
5280.00	-4.14162
5285.00	-4.20856
5290.00	-4.21085
5295.00	-4.23029
5300.00	-4.2617
5305.00	-4.29345
5310.00	-4.35216
5315.00	-4.37371
5320.00	-4.35368
5325.00	-4.33913
5330.00	-4.34227
5335.00	-4.25931
5340.00	-3.93075
5345.00	-3.37886
5350.00	-2.54016
5355.00	-1.50594
5360.00	-0.397779
5365.00	0.664489
5370.00	1.76196
5375.00	2.87373
5380.00	3.94157
5385.00	4.95015
5390.00	5.93786
5395.00	6.93809
5400.00	7.8754
5405.00	8.72361
5410.00	9.57627
5415.00	10.4294
5420.00	11.2101
5425.00	11.9323
5430.00	12.6844
5435.00	13.3786
5440.00	14.0231
5445.00	14.6635
5450.00	15.2653
5455.00	15.8579
5460.00	16.3844
5465.00	16.8639
5470.00	17.3813
5475.00	17.8621
5480.00	18.3481
5485.00	18.7507
5490.00	19.171
5495.00	19.5586
5500.00	19.9085
5505.00	20.2339
5510.00	20.5906
5515.00	20.8709
5520.00	21.201
5525.00	21.4852
5530.00	21.704
5535.00	21.9147
5540.00	22.0905
5545.00	22.1803
5550.00	22.2809
5555.00	22.3319
5560.00	22.3628
5565.00	22.3489
5570.00	22.3085
5575.00	22.2769
5580.00	22.2089
5585.00	22.1466
5590.00	22.0616
5595.00	21.9352
5600.00	21.7727
5605.00	21.5998
5610.00	21.4605
5615.00	21.2505
5620.00	21.0046
5625.00	20.7938
5630.00	20.5612
5635.00	20.3309
5640.00	20.0356
5645.00	19.7513
5650.00	19.4977
5655.00	19.2405
5660.00	18.9556
5665.00	18.6437
5670.00	18.3026
5675.00	17.9296
5680.00	17.5811
5685.00	17.2802
5690.00	16.9526
5695.00	16.6264
5700.00	16.2668
5705.00	15.9629
5710.00	15.6186
5715.00	15.3192
5720.00	15.0162
5725.00	14.6785
5730.00	14.3919
5735.00	14.0367
5740.00	13.6937
5745.00	13.3399
5750.00	13.0075
5755.00	12.6446
5760.00	12.3192
5765.00	11.9811
5770.00	11.6872
5775.00	11.3462
5780.00	11.0822
5785.00	10.7345
5790.00	10.4644
5795.00	10.2121
5800.00	9.98385
5805.00	9.66248
5810.00	9.38253
5815.00	9.09116
5820.00	8.84979
5825.00	8.57692
5830.00	8.30814
5835.00	8.02799
5840.00	7.67847
5845.00	7.39984
5850.00	7.08068
5855.00	6.81778
5860.00	6.5545
5865.00	6.27234
5870.00	5.99289
5875.00	5.73327
5880.00	5.50889
5885.00	5.31158
5890.00	5.1085
5895.00	4.88747
5900.00	4.69319
5905.00	4.44761
5910.00	4.23702
5915.00	4.03359
5920.00	3.85513
5925.00	3.70495
5930.00	3.54081
5935.00	3.37917
5940.00	3.17689
5945.00	2.99947
5950.00	2.81198
5955.00	2.66526
5960.00	2.51002
5965.00	2.29728
5970.00	2.12783
5975.00	1.94287
5980.00	1.68598
5985.00	1.54173
5990.00	1.35626
5995.00	1.19976
6000.00	1.02414
6005.00	0.824347
6010.00	0.634098
6015.00	0.47099
6020.00	0.335785
6025.00	0.248879
6030.00	0.140523
6035.00	-0.00916589
6040.00	-0.0905586
6045.00	-0.203228
6050.00	-0.313904
6055.00	-0.455248
6060.00	-0.602164
6065.00	-0.752938
6070.00	-0.87936
6075.00	-1.00705
6080.00	-1.13241
6085.00	-1.2916
6090.00	-1.42212
6095.00	-1.50945
6100.00	-1.60891
6105.00	-1.66828
6110.00	-1.75765
6115.00	-1.81954
6120.00	-1.91118
6125.00	-1.99829
6130.00	-2.03496
6135.00	-2.11664
6140.00	-2.24697
6145.00	-2.33992
6150.00	-2.40502
6155.00	-2.45782
6160.00	-2.50649
6165.00	-2.5874
6170.00	-2.67529
6175.00	-2.75439
6180.00	-2.83833
6185.00	-2.89996
6190.00	-2.96702
6195.00	-3.02738
6200.00	-3.0562
6205.00	-3.09373
6210.00	-3.14837
6215.00	-3.23581
6220.00	-3.27508
6225.00	-3.30463
6230.00	-3.33355
6235.00	-3.37928
6240.00	-3.43899
6245.00	-3.47418
6250.00	-3.52555
6255.00	-3.53817
6260.00	-3.56808
6265.00	-3.66107
6270.00	-3.72854
6275.00	-3.83911
6280.00	-3.87486
6285.00	-3.93022
6290.00	-4.00787
6295.00	-4.05457
6300.00	-4.08732
6305.00	-4.09709
6310.00	-4.114
6315.00	-4.14776
6320.00	-4.15381
6325.00	-4.16968
6330.00	-4.17469
6335.00	-4.10501
6340.00	-3.82783
6345.00	-3.31404
6350.00	-2.57921
6355.00	-1.56891
6360.00	-0.511254
6365.00	0.606414
6370.00	1.72013
6375.00	2.82333
6380.00	3.82781
6385.00	4.8779
6390.00	5.85081
6395.00	6.83077
6400.00	7.69998
6405.00	8.61094
6410.00	9.45168
6415.00	10.337
6420.00	11.1883
6425.00	11.9649
6430.00	12.7531
6435.00	13.4219
6440.00	14.1166
6445.00	14.7453
6450.00	15.3749
6455.00	15.9531
6460.00	16.4978
6465.00	16.9579
6470.00	17.503
6475.00	17.9704
6480.00	18.441
6485.00	18.8783
6490.00	19.3311
6495.00	19.6772
6500.00	20.0489
6505.00	20.3788
6510.00	20.7545
6515.00	21.0788
6520.00	21.3289
6525.00	21.5691
6530.00	21.8189
6535.00	21.9915
6540.00	22.1631
6545.00	22.3071
6550.00	22.4054
6555.00	22.4857
6560.00	22.4943
6565.00	22.5321
6570.00	22.5117
6575.00	22.4956
6580.00	22.4325
6585.00	22.2794
6590.00	22.1533
6595.00	21.9736
6600.00	21.8027
6605.00	21.6616
6610.00	21.4836
6615.00	21.2898
6620.00	21.0586
6625.00	20.803
6630.00	20.5439
6635.00	20.3026
6640.00	20.0635
6645.00	19.7868
6650.00	19.5111
6655.00	19.2502
6660.00	18.932
6665.00	18.6432
6670.00	18.3312
6675.00	18.033
6680.00	17.7275
6685.00	17.4595
6690.00	17.1499
6695.00	16.7936
6700.00	16.4358
6705.00	16.0651
6710.00	15.7628
6715.00	15.4525
6720.00	15.1013
6725.00	14.7701
6730.00	14.4269
6735.00	14.0983
6740.00	13.762
6745.00	13.4419
6750.00	13.1608
6755.00	12.8637
6760.00	12.5407
6765.00	12.2256
6770.00	11.934
6775.00	11.6182
6780.00	11.2968
6785.00	10.974
6790.00	10.6255
6795.00	10.3269
6800.00	9.98517
6805.00	9.66715
6810.00	9.40412
6815.00	9.1361
6820.00	8.80213
6825.00	8.50736
6830.00	8.27568
6835.00	7.97675
6840.00	7.68452
6845.00	7.38558
6850.00	7.11769
6855.00	6.84065
6860.00	6.58668
6865.00	6.44158
6870.00	6.2194
6875.00	6.0206
6880.00	5.78487
6885.00	5.55881
6890.00	5.32869
6895.00	5.09376
6900.00	4.89739
6905.00	4.69747
6910.00	4.419
6915.00	4.18694
6920.00	3.963
6925.00	3.78349
6930.00	3.58483
6935.00	3.37937
6940.00	3.17939
6945.00	3.00172
6950.00	2.83139
6955.00	2.68041
6960.00	2.48772
6965.00	2.32242
6970.00	2.14698
6975.00	2.02155
6980.00	1.83678
6985.00	1.6647
6990.00	1.5191
6995.00	1.35791
7000.00	1.163
7005.00	0.995688
7010.00	0.817288
7015.00	0.681073
7020.00	0.548045
7025.00	0.377312
7030.00	0.209741
7035.00	0.116891
7040.00	-0.016523
7045.00	-0.138914
7050.00	-0.250226
7055.00	-0.364318
7060.00	-0.491345
7065.00	-0.590599
7070.00	-0.706592
7075.00	-0.805188
7080.00	-0.941456
7085.00	-1.04323
7090.00	-1.19047
7095.00	-1.3114
7100.00	-1.42718
7105.00	-1.47111
7110.00	-1.56049
7115.00	-1.61659
7120.00	-1.61144
7125.00	-1.69143
7130.00	-1.77849
7135.00	-1.87423
7140.00	-1.96388
7145.00	-2.11064
7150.00	-2.22185
7155.00	-2.3092
7160.00	-2.41679
7165.00	-2.5171
7170.00	-2.61781
7175.00	-2.73512
7180.00	-2.81519
7185.00	-2.94174
7190.00	-3.03245
7195.00	-3.07467
7200.00	-3.18223
7205.00	-3.2686
7210.00	-3.37531
7215.00	-3.41455
7220.00	-3.44522
7225.00	-3.55398
7230.00	-3.61245
7235.00	-3.62565
7240.00	-3.68507
7245.00	-3.74897
7250.00	-3.82388
7255.00	-3.89941
7260.00	-3.95695
7265.00	-3.97976
7270.00	-4.04434
7275.00	-4.15811
7280.00	-4.28368
7285.00	-4.36308
7290.00	-4.38933
7295.00	-4.42454
7300.00	-4.47479
7305.00	-4.51073
7310.00	-4.58829
7315.00	-4.58042
7320.00	-4.59421
7325.00	-4.57532
7330.00	-4.52701
7335.00	-4.36645
7340.00	-4.06892
7345.00	-3.55653
7350.00	-2.7163
7355.00	-1.75026
7360.00	-0.647802
7365.00	0.46961
7370.00	1.5657
7375.00	2.66696
7380.00	3.73344
7385.00	4.815
7390.00	5.83826
7395.00	6.80555
7400.00	7.72713
7405.00	8.63654
7410.00	9.48747
7415.00	10.324
7420.00	11.1059
7425.00	11.8513
7430.00	12.6289
7435.00	13.2765
7440.00	13.9393
7445.00	14.5718
7450.00	15.2211
7455.00	15.7799
7460.00	16.3489
7465.00	16.9224
7470.00	17.4966
7475.00	17.9913
7480.00	18.4482
7485.00	18.8338
7490.00	19.2145
7495.00	19.5583
7500.00	19.899
7505.00	20.1906
7510.00	20.5075
7515.00	20.8275
7520.00	21.0842
7525.00	21.343
7530.00	21.5945
7535.00	21.7954
7540.00	21.9843
7545.00	22.1554
7550.00	22.3037
7555.00	22.3791
7560.00	22.4575
7565.00	22.492
7570.00	22.4698
7575.00	22.4371
7580.00	22.3937
7585.00	22.2654
7590.00	22.1371
7595.00	21.9904
7600.00	21.8352
7605.00	21.6329
7610.00	21.3917
7615.00	21.1642
7620.00	20.8679
7625.00	20.5954
7630.00	20.3072
7635.00	20.0131
7640.00	19.7542
7645.00	19.4516
7650.00	19.1306
7655.00	18.8185
7660.00	18.5295
7665.00	18.1535
7670.00	17.8719
7675.00	17.5257
7680.00	17.206
7685.00	16.8661
7690.00	16.5567
7695.00	16.2122
7700.00	15.901
7705.00	15.6047
7710.00	15.2997
7715.00	14.9731
7720.00	14.6049
7725.00	14.2596
7730.00	13.9211
7735.00	13.6315
7740.00	13.2444
7745.00	12.9367
7750.00	12.6493
7755.00	12.3025
7760.00	11.9371
7765.00	11.6059
7770.00	11.2974
7775.00	10.9664
7780.00	10.6604
7785.00	10.3884
7790.00	10.0521
7795.00	9.74597
7800.00	9.44607
7805.00	9.17617
7810.00	8.87066
7815.00	8.62583
7820.00	8.37188
7825.00	8.04941
7830.00	7.75224
7835.00	7.48826
7840.00	7.15794
7845.00	6.88731
7850.00	6.62288
7855.00	6.39532
7860.00	6.12444
7865.00	5.88413
7870.00	5.67828
7875.00	5.45824
7880.00	5.24513
7885.00	5.08811
7890.00	4.89115
7895.00	4.72315
7900.00	4.50936
7905.00	4.30883
7910.00	4.14458
7915.00	3.96894
7920.00	3.72739
7925.00	3.50304
7930.00	3.26634
7935.00	3.06607
7940.00	2.87887
7945.00	2.69532
7950.00	2.48375
7955.00	2.32696
7960.00	2.10354
7965.00	1.9326
7970.00	1.76484
7975.00	1.61502
7980.00	1.41526
7985.00	1.27258
7990.00	1.08388
7995.00	0.940712
8000.00	0.821137
8005.00	0.698448
8010.00	0.589187
8015.00	0.47926
8020.00	0.35714
8025.00	0.221727
8030.00	0.104493
8035.00	-0.0508672
8040.00	-0.165187
8045.00	-0.313287
8050.00	-0.447736
8055.00	-0.578015
8060.00	-0.709177
8065.00	-0.819108
8070.00	-0.950506
8075.00	-1.05949
8080.00	-1.14714
8085.00	-1.23878
8090.00	-1.32937
8095.00	-1.43061
8100.00	-1.59244
8105.00	-1.76243
8110.00	-1.88413
8115.00	-2.02611
8120.00	-2.12607
8125.00	-2.23807
8130.00	-2.30524
8135.00	-2.35642
8140.00	-2.52653
8145.00	-2.58573
8150.00	-2.71204
8155.00	-2.7921
8160.00	-2.88618
8165.00	-2.97433
8170.00	-3.027
8175.00	-3.10802
8180.00	-3.17051
8185.00	-3.27428
8190.00	-3.30739
8195.00	-3.31864
8200.00	-3.31717
8205.00	-3.39352
8210.00	-3.45644
8215.00	-3.53742
8220.00	-3.60218
8225.00	-3.62916
8230.00	-3.70445
8235.00	-3.7328
8240.00	-3.79541
8245.00	-3.87147
8250.00	-3.93065
8255.00	-3.98971
8260.00	-4.02895
8265.00	-4.05731
8270.00	-4.09674
8275.00	-4.14151
8280.00	-4.18875
8285.00	-4.22779
8290.00	-4.25714
8295.00	-4.34151
8300.00	-4.38267
8305.00	-4.39652
8310.00	-4.46348
8315.00	-4.46345
8320.00	-4.50169
8325.00	-4.51524
8330.00	-4.4741
8335.00	-4.38839
8340.00	-4.11069
8345.00	-3.62195
8350.00	-2.87719
8355.00	-1.95186
8360.00	-0.881414
8365.00	0.250085
8370.00	1.39364
8375.00	2.46573
8380.00	3.53494
8385.00	4.60737
8390.00	5.634
8395.00	6.5881
8400.00	7.55229
8405.00	8.41079
8410.00	9.31676
8415.00	10.1113
8420.00	10.9191
8425.00	11.6646
8430.00	12.4098
8435.00	13.1292
8440.00	13.7975
8445.00	14.4523
8450.00	15.0659
8455.00	15.6553
8460.00	16.1661
8465.00	16.664
8470.00	17.2095
8475.00	17.7446
8480.00	18.233
8485.00	18.6784
8490.00	19.0805
8495.00	19.5177
8500.00	19.9239
8505.00	20.2535
8510.00	20.5688
8515.00	20.8699
8520.00	21.1768
8525.00	21.4218
8530.00	21.6909
8535.00	21.9134
8540.00	22.0998
8545.00	22.2513
8550.00	22.3783
8555.00	22.4162
8560.00	22.4352
8565.00	22.4673
8570.00	22.4279
8575.00	22.3912
8580.00	22.2852
8585.00	22.2013
8590.00	22.0946
8595.00	21.9139
8600.00	21.7431
8605.00	21.6138
8610.00	21.4603
8615.00	21.2167
8620.00	21.0101
8625.00	20.7327
8630.00	20.4899
8635.00	20.2065
8640.00	19.9607
8645.00	19.699
8650.00	19.4425
8655.00	19.1491
8660.00	18.8583
8665.00	18.534
8670.00	18.2028
8675.00	17.9174
8680.00	17.5678
8685.00	17.2427
8690.00	16.9455
8695.00	16.634
8700.00	16.305
8705.00	15.9984
8710.00	15.6239
8715.00	15.3274
8720.00	15.0027
8725.00	14.6466
8730.00	14.2995
8735.00	13.9558
8740.00	13.6558
8745.00	13.2895
8750.00	12.9749
8755.00	12.6269
8760.00	12.2893
8765.00	11.9739
8770.00	11.661
8775.00	11.3215
8780.00	11.0148
8785.00	10.6981
8790.00	10.4143
8795.00	10.138
8800.00	9.83369
8805.00	9.55516
8810.00	9.30101
8815.00	9.0491
8820.00	8.74817
8825.00	8.45416
8830.00	8.19882
8835.00	7.86931
8840.00	7.57624
8845.00	7.3032
8850.00	7.02848
8855.00	6.79862
8860.00	6.57783
8865.00	6.33507
8870.00	6.05747
8875.00	5.84356
8880.00	5.61163
8885.00	5.3426
8890.00	5.09237
8895.00	4.91237
8900.00	4.70284
8905.00	4.44818
8910.00	4.23754
8915.00	4.05492
8920.00	3.8894
8925.00	3.71492
8930.00	3.54051
8935.00	3.32094
8940.00	3.12216
8945.00	2.89341
8950.00	2.63421
8955.00	2.47049
8960.00	2.3614
8965.00	2.21568
8970.00	2.05208
8975.00	1.87121
8980.00	1.69916
8985.00	1.55011
8990.00	1.37424
8995.00	1.21826
9000.00	1.10339
9005.00	0.991894
9010.00	0.943714
9015.00	0.801811
9020.00	0.653232
9025.00	0.519511
9030.00	0.379454
9035.00	0.208191
9040.00	0.0586911
9045.00	-0.0584694
9050.00	-0.155799
9055.00	-0.259626
9060.00	-0.402919
9065.00	-0.497104
9070.00	-0.587667
9075.00	-0.644829
9080.00	-0.705549
9085.00	-0.82048
9090.00	-0.913484
9095.00	-1.06327
9100.00	-1.19807
9105.00	-1.35417
9110.00	-1.48539
9115.00	-1.59422
9120.00	-1.69911
9125.00	-1.76569
9130.00	-1.89749
9135.00	-1.93033
9140.00	-1.99698
9145.00	-2.09058
9150.00	-2.17946
9155.00	-2.27568
9160.00	-2.37619
9165.00	-2.47012
9170.00	-2.58829
9175.00	-2.66681
9180.00	-2.72473
9185.00	-2.85337
9190.00	-2.89031
9195.00	-2.91081
9200.00	-2.94085
9205.00	-2.97832
9210.00	-3.07581
9215.00	-3.12413
9220.00	-3.21862
9225.00	-3.30947
9230.00	-3.37036
9235.00	-3.44487
9240.00	-3.51077
9245.00	-3.59095
9250.00	-3.69093
9255.00	-3.77512
9260.00	-3.83002
9265.00	-3.89102
9270.00	-3.9923
9275.00	-4.14141
9280.00	-4.22692
9285.00	-4.28302
9290.00	-4.34973
9295.00	-4.40861
9300.00	-4.49059
9305.00	-4.56669
9310.00	-4.63054
9315.00	-4.63815
9320.00	-4.62646
9325.00	-4.62753
9330.00	-4.57284
9335.00	-4.44827
9340.00	-4.22487
9345.00	-3.70848
9350.00	-2.97246
9355.00	-2.04456
9360.00	-0.966003
9365.00	0.146132
9370.00	1.23284
9375.00	2.29087
9380.00	3.30222
9385.00	4.33532
9390.00	5.35089
9395.00	6.36925
9400.00	7.32518
9405.00	8.22378
9410.00	9.10439
9415.00	9.9039
9420.00	10.7266
9425.00	11.4845
9430.00	12.2036
9435.00	12.9181
9440.00	13.5728
9445.00	14.1805
9450.00	14.8144
9455.00	15.4254
9460.00	15.9928
9465.00	16.5104
9470.00	17.0342
9475.00	17.5056
9480.00	17.9507
9485.00	18.3942
9490.00	18.8223
9495.00	19.2633
9500.00	19.6509
9505.00	19.9974
9510.00	20.3325
9515.00	20.6248
9520.00	20.9006
9525.00	21.1256
9530.00	21.371
9535.00	21.5548
9540.00	21.7052
9545.00	21.8555
9550.00	21.9329
9555.00	22.0304
9560.00	22.0277
9565.00	22.0507
9570.00	22.0054
9575.00	21.9785
9580.00	21.8825
9585.00	21.8157
9590.00	21.6953
9595.00	21.5383
9600.00	21.4109
9605.00	21.2093
9610.00	20.9966
9615.00	20.7808
9620.00	20.5146
9625.00	20.2763
9630.00	20.0119
9635.00	19.6964
9640.00	19.4448
9645.00	19.2508
9650.00	18.9661
9655.00	18.6635
9660.00	18.3877
9665.00	18.0491
9670.00	17.7466
9675.00	17.4512
9680.00	17.1494
9685.00	16.8012
9690.00	16.4682
9695.00	16.1604
9700.00	15.8914
9705.00	15.5334
9710.00	15.2356
9715.00	14.9293
9720.00	14.5898
9725.00	14.2507
9730.00	13.9397
9735.00	13.5775
9740.00	13.2643
9745.00	12.9522
9750.00	12.6563
9755.00	12.3506
9760.00	12.0174
9765.00	11.7176
9770.00	11.3713
9775.00	11.041
9780.00	10.6962
9785.00	10.3616
9790.00	10.0454
9795.00	9.77929
9800.00	9.45983
9805.00	9.15609
9810.00	8.85954
9815.00	8.58105
9820.00	8.25854
9825.00	7.94045
9830.00	7.66693
9835.00	7.40104
9840.00	7.15364
9845.00	6.83707
9850.00	6.55795
9855.00	6.27429
9860.00	6.05493
9865.00	5.80881
9870.00	5.59658
9875.00	5.34877
9880.00	5.12574
9885.00	4.87633
9890.00	4.70054
9895.00	4.49596
9900.00	4.28286
9905.00	4.07832
9910.00	3.91626
9915.00	3.73678
9920.00	3.56134
9925.00	3.342
9930.00	3.16894
9935.00	2.98189
9940.00	2.79963
9945.00	2.63096
9950.00	2.47683
9955.00	2.26509
[truncated: 56 more rows]
