# Supplementary material for: Abnormal developmental trajectory and vulnerability to cardiac arrhythmias in tetralogy of Fallot with DiGeorge syndrome
Source: Commun Biol. 2023 Sep 22;6:969. doi: 10.1038/s42003-023-05344-6 (PMC10516936; doi:10.1038/s42003-023-05344-6)
Supplement: Supplementary file 6 — Supplementary Data 3 [file 42003_2023_5344_MOESM6_ESM.zip › Supplementary Data3_CAS Measurement/Batch51/TOF-ND1_A1_4950/1A-wave.csv]

1A : V(t) = D'(t) / BackgroundImage *100
D'(t) = WaveFiltered Value( Pixel-Filter=(5 x 5) Tcnst-Filter=10)
average	1.00
frm num	2048
position	[12][25]	Ana1
background	201.32	-
total pixel	25	-
time	value1	value2
0.00	4.51023	-32768
5.00	4.36718	0
10.00	4.11921	-8
15.00	3.83843	8
20.00	3.5579	-8
25.00	3.25973	-8
30.00	2.96555	20
35.00	2.66899	-8
40.00	2.32858	4
45.00	2.01426	-8
50.00	1.67971	0
55.00	1.4263	0
60.00	1.14062	0
65.00	0.746405	8
70.00	0.54659	-12
75.00	0.273374	0
80.00	0.0910593	4
85.00	-0.231975	-4
90.00	-0.41144	0
95.00	-0.555076	28
100.00	-0.636664	4
105.00	-0.853149	4
110.00	-0.964535	24
115.00	-1.13631	4
120.00	-1.26508	-12
125.00	-1.42866	20
130.00	-1.57389	-4
135.00	-1.60923	8
140.00	-1.77614	28
145.00	-1.79722	0
150.00	-1.90559	0
155.00	-1.82034	28
160.00	-1.83103	0
165.00	-1.84463	0
170.00	-1.89661	8
175.00	-2.00697	8
180.00	-2.08245	4
185.00	-2.20403	8
190.00	-2.19026	20
195.00	-2.18184	12
200.00	-2.2001	0
205.00	-2.18673	8
210.00	-2.24423	8
215.00	-2.2185	0
220.00	-2.23309	8
225.00	-2.31377	0
230.00	-2.38043	12
235.00	-2.4285	24
240.00	-2.37639	0
245.00	-2.36128	28
250.00	-2.33377	20
255.00	-2.32293	0
260.00	-2.31913	40
265.00	-2.30379	28
270.00	-2.29594	20
275.00	-2.24914	24
280.00	-2.24676	28
285.00	-2.30819	8
290.00	-2.33368	24
295.00	-2.34271	36
300.00	-2.35482	0
305.00	-2.36571	8
310.00	-2.35962	20
315.00	-2.31042	8
320.00	-2.35953	24
325.00	-2.43552	28
330.00	-2.4145	12
335.00	-2.39161	20
340.00	-2.41074	12
345.00	-2.4379	28
350.00	-2.39081	0
355.00	-2.38817	20
360.00	-2.36195	24
365.00	-2.30855	0
370.00	-2.2426	0
375.00	-2.19518	36
380.00	-2.21806	8
385.00	-2.16712	0
390.00	-2.15506	8
395.00	-2.08062	-12
400.00	-2.06529	-12
405.00	-2.12302	20
410.00	-2.12331	-12
415.00	-2.11364	-12
420.00	-2.1725	-8
425.00	-2.1142	56
430.00	-2.02	52
435.00	-2.03656	-12
440.00	-1.97795	-12
445.00	-1.94904	-12
450.00	-1.88328	-36
455.00	-1.88768	0
460.00	-1.83998	-12
465.00	-1.85467	-8
470.00	-1.8361	-24
475.00	-1.79754	-12
480.00	-1.79263	-12
485.00	-1.67297	20
490.00	-1.73417	-16
495.00	-1.69785	-4
500.00	-1.63138	0
505.00	-1.57355	-24
510.00	-1.49368	-36
515.00	-1.47545	20
520.00	-1.44314	-20
525.00	-1.36439	-16
530.00	-1.3114	-8
535.00	-1.3869	-12
540.00	-1.41908	4
545.00	-1.46792	52
550.00	-1.48007	-4
555.00	-1.45128	-8
560.00	-1.56246	0
565.00	-1.58106	20
570.00	-1.62562	-8
575.00	-1.58823	-8
580.00	-1.58836	-8
585.00	-1.57258	-12
590.00	-1.58023	8
595.00	-1.5295	8
600.00	-1.53947	24
605.00	-1.44513	8
610.00	-1.42579	28
615.00	-1.45409	8
620.00	-1.45968	8
625.00	-1.3912	20
630.00	-1.35143	8
635.00	-1.3196	28
640.00	-1.32076	36
645.00	-1.38936	-8
650.00	-1.44713	28
655.00	-1.46931	44
660.00	-1.51114	24
665.00	-1.59249	24
670.00	-1.65378	56
675.00	-1.63742	28
680.00	-1.67833	28
685.00	-1.64958	48
690.00	-1.65351	40
695.00	-1.63916	44
700.00	-1.62029	24
705.00	-1.64304	28
710.00	-1.66351	52
715.00	-1.57068	52
720.00	-1.5507	56
725.00	-1.5824	-56
730.00	-1.66855	52
735.00	-1.63283	40
740.00	-1.63048	32
745.00	-1.6085	40
750.00	-1.5768	52
755.00	-1.62178	44
760.00	-1.55498	24
765.00	-1.71539	52
770.00	-1.73062	56
775.00	-1.69664	52
780.00	-1.69785	64
785.00	-1.72278	52
790.00	-1.73528	-32768
795.00	-1.71474	-32768
800.00	-1.69626	28
805.00	-1.70744	-24
810.00	-1.66783	28
815.00	-1.65801	0
820.00	-1.675	20
825.00	-1.68235	12
830.00	-1.683	0
835.00	-1.68359	20
840.00	-1.71392	28
845.00	-1.7889	20
850.00	-1.7471	20
855.00	-1.72538	24
860.00	-1.64225	20
865.00	-1.49194	4
870.00	-1.2891	-12
875.00	-0.979381	28
880.00	-0.803955	-12
885.00	-0.689782	8
890.00	-0.612856	-12
895.00	-0.400567	-8
900.00	-0.312825	-12
905.00	-0.180211	-4
910.00	-0.0707934	-36
915.00	-0.0458321	-20
920.00	0.0163708	-20
925.00	0.0723535	-24
930.00	0.0770394	-36
935.00	0.190536	-20
940.00	0.225128	-44
945.00	0.256261	-24
950.00	0.329979	-36
955.00	0.455932	-32
960.00	0.463985	-44
965.00	0.387783	-60
970.00	0.384769	-56
975.00	0.378082	-56
980.00	0.318418	-60
985.00	0.213062	-56
990.00	0.235467	-44
995.00	0.182117	-72
1000.00	0.207617	-36
1005.00	0.210698	-44
1010.00	0.193602	-44
1015.00	0.1047	-40
1020.00	0.03065	-64
1025.00	-0.0578511	-68
1030.00	-0.129555	-36
1035.00	-0.249721	-40
1040.00	-0.330054	-56
1045.00	-0.426196	-40
1050.00	-0.592199	-52
1055.00	-0.729681	-36
1060.00	-0.831559	-40
1065.00	-0.964974	-36
1070.00	-0.981729	-24
1075.00	-1.13986	-40
1080.00	-1.21066	-44
1085.00	-1.2704	-36
1090.00	-1.29635	-48
1095.00	-1.3515	-40
1100.00	-1.33755	-36
1105.00	-1.48792	-20
1110.00	-1.51	-44
1115.00	-1.57358	-20
1120.00	-1.65862	-36
1125.00	-1.72523	-40
1130.00	-1.68583	-24
1135.00	-1.63646	-12
1140.00	-1.64368	8
1145.00	-1.67204	-24
1150.00	-1.6618	-16
1155.00	-1.68835	0
1160.00	-1.74205	-24
1165.00	-1.7864	-12
1170.00	-1.74883	0
1175.00	-1.73488	-20
1180.00	-1.72035	4
1185.00	-1.76091	8
1190.00	-1.75768	0
1195.00	-1.75675	8
1200.00	-1.72414	4
1205.00	-1.73452	-12
1210.00	-1.79552	0
1215.00	-1.82657	-12
1220.00	-1.76909	16
1225.00	-1.79087	-8
1230.00	-1.77471	-12
1235.00	-1.77208	4
1240.00	-1.75184	0
1245.00	-1.80515	12
1250.00	-1.7816	8
1255.00	-1.7902	12
1260.00	-1.75623	-12
1265.00	-1.79519	0
1270.00	-1.75674	-12
1275.00	-1.8175	-8
1280.00	-1.89802	8
1285.00	-1.92479	12
1290.00	-1.8853	-8
1295.00	-1.87758	0
1300.00	-1.95606	-8
1305.00	-1.93332	0
1310.00	-1.87907	4
1315.00	-1.91965	-12
1320.00	-1.90452	0
1325.00	-1.8611	8
1330.00	-1.83791	-16
1335.00	-1.78526	0
1340.00	-1.78754	-12
1345.00	-1.8492	20
1350.00	-1.84906	20
1355.00	-1.8847	-8
1360.00	-1.86909	-12
1365.00	-1.90471	-12
1370.00	-1.93081	-20
1375.00	-1.90661	-12
1380.00	-1.84311	0
1385.00	-1.8714	4
1390.00	-1.89884	0
1395.00	-1.86393	-12
1400.00	-1.90007	0
1405.00	-1.91471	4
1410.00	-1.90604	-4
1415.00	-1.89823	20
1420.00	-1.88921	8
1425.00	-1.95461	0
1430.00	-1.98764	0
1435.00	-2.06307	20
1440.00	-2.11506	-8
1445.00	-2.13006	-8
1450.00	-2.08991	8
1455.00	-2.11338	8
1460.00	-2.13849	-8
1465.00	-2.10743	16
1470.00	-2.0914	0
1475.00	-2.08095	-12
1480.00	-2.03578	0
1485.00	-2.01301	0
1490.00	-1.95476	-8
1495.00	-1.91625	8
1500.00	-1.8657	8
1505.00	-1.92153	0
1510.00	-1.88038	16
1515.00	-1.90891	-8
1520.00	-1.87697	0
1525.00	-1.84425	-12
1530.00	-1.80487	24
1535.00	-1.72373	-28
1540.00	-1.8176	-12
1545.00	-1.87426	4
1550.00	-1.93917	4
1555.00	-1.96778	12
1560.00	-1.93592	20
1565.00	-1.83174	-8
1570.00	-1.78963	4
1575.00	-1.82327	20
1580.00	-1.85751	-4
1585.00	-1.87839	20
1590.00	-1.90117	20
1595.00	-1.83026	20
1600.00	-1.75651	-4
1605.00	-1.82128	0
1610.00	-1.75041	-12
1615.00	-1.6767	16
1620.00	-1.76336	-12
1625.00	-1.7261	0
1630.00	-1.69853	-12
1635.00	-1.68366	0
1640.00	-1.62854	0
1645.00	-1.61669	0
1650.00	-1.61994	0
1655.00	-1.58312	16
1660.00	-1.58574	20
1665.00	-1.56625	40
1670.00	-1.56858	12
1675.00	-1.59253	8
1680.00	-1.54056	0
1685.00	-1.57924	0
1690.00	-1.60212	-8
1695.00	-1.60881	-8
1700.00	-1.66251	28
1705.00	-1.68501	-12
1710.00	-1.63374	0
1715.00	-1.61938	8
1720.00	-1.7058	-8
1725.00	-1.70609	-8
1730.00	-1.67258	-12
1735.00	-1.71196	-8
1740.00	-1.62819	-12
1745.00	-1.60246	20
1750.00	-1.56938	-12
1755.00	-1.61311	0
1760.00	-1.6644	24
1765.00	-1.58538	4
1770.00	-1.55401	-4
1775.00	-1.50987	0
1780.00	-1.45425	4
1785.00	-1.4499	-12
1790.00	-1.50161	-32768
1795.00	-1.51239	-32768
1800.00	-1.47043	-12
1805.00	-1.45452	-12
1810.00	-1.34086	8
1815.00	-1.32996	-12
1820.00	-1.30624	4
1825.00	-1.33854	12
1830.00	-1.33384	-12
1835.00	-1.38325	-12
1840.00	-1.40188	4
1845.00	-1.41866	-16
1850.00	-1.34037	4
1855.00	-1.2878	4
1860.00	-1.26631	8
1865.00	-1.19531	0
1870.00	-1.0579	-4
1875.00	-0.904424	-12
1880.00	-0.686821	-16
1885.00	-0.560519	-8
1890.00	-0.331608	-16
1895.00	-0.216985	20
1900.00	-0.0879946	-8
1905.00	0.0598869	-8
1910.00	0.135361	-16
1915.00	0.231103	-12
1920.00	0.253691	24
1925.00	0.32568	0
1930.00	0.442128	-12
1935.00	0.481365	20
1940.00	0.492835	-12
1945.00	0.487263	-12
1950.00	0.527946	0
1955.00	0.540719	-12
1960.00	0.625729	-8
1965.00	0.692304	24
1970.00	0.631021	0
1975.00	0.667263	4
1980.00	0.695908	24
1985.00	0.751491	0
1990.00	0.737935	-4
1995.00	0.787329	-12
2000.00	0.827809	0
2005.00	0.830464	0
2010.00	0.810998	20
2015.00	0.729898	-4
2020.00	0.670817	-4
2025.00	0.637512	0
2030.00	0.603564	-16
2035.00	0.547181	4
2040.00	0.460673	-4
2045.00	0.215917	24
2050.00	0.122797	-8
2055.00	0.035016	8
2060.00	-0.159227	36
2065.00	-0.284373	28
2070.00	-0.460585	24
2075.00	-0.531753	84
2080.00	-0.669319	-8
2085.00	-0.761338	20
2090.00	-0.850116	4
2095.00	-0.979688	20
2100.00	-1.0963	-4
2105.00	-1.1794	24
2110.00	-1.23631	-8
2115.00	-1.27759	-8
2120.00	-1.27699	0
2125.00	-1.32811	12
2130.00	-1.44366	20
2135.00	-1.48805	4
2140.00	-1.50217	24
2145.00	-1.54269	8
2150.00	-1.62486	0
2155.00	-1.64716	20
2160.00	-1.71689	8
2165.00	-1.65448	0
2170.00	-1.64799	4
2175.00	-1.69578	8
2180.00	-1.70304	-4
2185.00	-1.66784	16
2190.00	-1.64809	0
2195.00	-1.61839	0
2200.00	-1.62742	20
2205.00	-1.56005	-8
2210.00	-1.58088	0
2215.00	-1.53207	44
2220.00	-1.44244	8
2225.00	-1.3737	8
2230.00	-1.40124	28
2235.00	-1.46775	0
2240.00	-1.42032	12
2245.00	-1.37962	20
2250.00	-1.37081	-8
2255.00	-1.39864	20
2260.00	-1.44157	0
2265.00	-1.4206	-12
2270.00	-1.44146	-4
2275.00	-1.3907	0
2280.00	-1.36687	-12
2285.00	-1.36529	8
2290.00	-1.49699	12
2295.00	-1.51022	8
2300.00	-1.42079	-8
2305.00	-1.4615	4
2310.00	-1.54782	8
2315.00	-1.54007	-8
2320.00	-1.63839	-8
2325.00	-1.65536	20
2330.00	-1.66467	8
2335.00	-1.63729	4
2340.00	-1.64642	0
2345.00	-1.63874	-12
2350.00	-1.6517	0
2355.00	-1.68522	8
2360.00	-1.6379	0
2365.00	-1.63107	-12
2370.00	-1.60705	20
2375.00	-1.54171	-12
2380.00	-1.53656	-4
2385.00	-1.51602	-12
2390.00	-1.53927	4
2395.00	-1.48667	-12
2400.00	-1.4592	4
2405.00	-1.39673	-12
2410.00	-1.41204	0
2415.00	-1.40197	4
2420.00	-1.4386	-20
2425.00	-1.43581	-8
2430.00	-1.50483	-8
2435.00	-1.51528	24
2440.00	-1.53661	-4
2445.00	-1.57767	-20
2450.00	-1.60865	0
2455.00	-1.61071	-12
2460.00	-1.55296	-12
2465.00	-1.57847	24
2470.00	-1.53785	24
2475.00	-1.53109	84
2480.00	-1.51309	28
2485.00	-1.49491	12
2490.00	-1.53814	0
2495.00	-1.57507	-16
2500.00	-1.57453	-12
2505.00	-1.59987	-4
2510.00	-1.56505	-4
2515.00	-1.60525	8
2520.00	-1.57983	8
2525.00	-1.60663	-4
2530.00	-1.58505	0
2535.00	-1.56364	-12
2540.00	-1.60597	20
2545.00	-1.61624	4
2550.00	-1.66523	16
2555.00	-1.66759	0
2560.00	-1.68958	20
2565.00	-1.66368	0
2570.00	-1.68209	4
2575.00	-1.70065	24
2580.00	-1.66768	24
2585.00	-1.67377	20
2590.00	-1.64945	20
2595.00	-1.58981	-8
2600.00	-1.51627	20
2605.00	-1.54942	24
2610.00	-1.56138	8
2615.00	-1.55028	20
2620.00	-1.48466	40
2625.00	-1.55475	8
2630.00	-1.55426	24
2635.00	-1.59553	24
2640.00	-1.62672	8
2645.00	-1.55545	20
2650.00	-1.50521	20
2655.00	-1.46396	8
2660.00	-1.39506	8
2665.00	-1.45821	24
2670.00	-1.4475	8
2675.00	-1.43388	-8
2680.00	-1.42163	28
2685.00	-1.46425	28
2690.00	-1.50658	8
2695.00	-1.53673	20
2700.00	-1.53207	28
2705.00	-1.54179	8
2710.00	-1.45914	4
2715.00	-1.51787	44
2720.00	-1.53894	20
2725.00	-1.51817	20
2730.00	-1.51338	20
2735.00	-1.47331	20
2740.00	-1.46705	8
2745.00	-1.47532	20
2750.00	-1.28606	0
2755.00	-1.23495	8
2760.00	-1.25053	20
2765.00	-1.15528	0
2770.00	-1.2146	4
2775.00	-1.20639	20
2780.00	-1.22285	20
2785.00	-1.30323	8
2790.00	-1.32788	-32768
2795.00	-1.28252	-32768
2800.00	-1.28341	-12
2805.00	-1.24647	-20
2810.00	-1.20328	-20
2815.00	-1.21012	0
2820.00	-1.15865	-8
2825.00	-1.1302	-8
2830.00	-1.15428	-8
2835.00	-1.16204	-8
2840.00	-1.15114	-12
2845.00	-1.0857	-16
2850.00	-1.09634	-12
2855.00	-1.04035	0
2860.00	-1.06546	-20
2865.00	-0.935076	-4
2870.00	-0.821699	0
2875.00	-0.644159	-20
2880.00	-0.504241	0
2885.00	-0.380302	0
2890.00	-0.300547	44
2895.00	-0.15724	-44
2900.00	0.00551361	64
2905.00	0.0864246	-12
2910.00	0.200969	0
2915.00	0.2524	-12
2920.00	0.356308	-20
2925.00	0.265044	0
2930.00	0.351792	-12
2935.00	0.398075	-8
2940.00	0.419861	-20
2945.00	0.36198	-12
2950.00	0.391349	-12
2955.00	0.429703	-20
2960.00	0.480116	-8
2965.00	0.47979	4
2970.00	0.469562	-20
2975.00	0.452409	-24
2980.00	0.423063	24
2985.00	0.444337	-12
2990.00	0.475405	-20
2995.00	0.459655	0
3000.00	0.564693	-12
3005.00	0.561869	-12
3010.00	0.499722	44
3015.00	0.44975	0
3020.00	0.508093	20
3025.00	0.528811	28
3030.00	0.458048	0
3035.00	0.360584	8
3040.00	0.27088	0
3045.00	0.146435	8
3050.00	0.0244992	8
3055.00	-0.12498	4
3060.00	-0.301237	16
3065.00	-0.463841	20
3070.00	-0.618132	8
3075.00	-0.685467	-8
3080.00	-0.756002	24
3085.00	-0.910881	24
3090.00	-1.05822	52
3095.00	-1.1193	44
3100.00	-1.22394	52
3105.00	-1.33202	44
3110.00	-1.3836	40
3115.00	-1.41214	44
3120.00	-1.4418	52
3125.00	-1.47842	28
3130.00	-1.49947	44
3135.00	-1.56212	56
3140.00	-1.56883	44
3145.00	-1.62057	52
3150.00	-1.62541	68
3155.00	-1.69732	8
3160.00	-1.74416	52
3165.00	-1.70485	52
3170.00	-1.69531	52
3175.00	-1.69863	40
3180.00	-1.78111	56
3185.00	-1.78976	40
3190.00	-1.75384	48
3195.00	-1.75132	44
3200.00	-1.77289	40
3205.00	-1.84595	40
3210.00	-1.85408	28
3215.00	-1.88326	48
3220.00	-1.8658	52
3225.00	-1.93156	44
3230.00	-1.83775	56
3235.00	-1.82882	-60
3240.00	-1.81879	44
3245.00	-1.80977	24
3250.00	-1.89901	20
3255.00	-1.89787	20
3260.00	-1.85511	52
3265.00	-1.79278	28
3270.00	-1.80027	0
3275.00	-1.7792	20
3280.00	-1.75228	24
3285.00	-1.71812	4
3290.00	-1.74699	8
3295.00	-1.74515	20
3300.00	-1.69183	8
3305.00	-1.75313	28
3310.00	-1.701	24
3315.00	-1.74151	8
3320.00	-1.81969	20
3325.00	-1.8682	12
3330.00	-1.89597	-24
3335.00	-1.94678	-36
3340.00	-2.01239	-24
3345.00	-2.00189	-36
3350.00	-1.87323	-28
3355.00	-1.8389	-36
3360.00	-1.80402	-40
3365.00	-1.87794	-40
3370.00	-1.85109	-20
3375.00	-1.84678	-36
3380.00	-1.86278	-52
3385.00	-1.75399	-44
3390.00	-1.81901	-20
3395.00	-1.84175	0
3400.00	-1.82845	-24
3405.00	-1.81847	-36
3410.00	-1.80948	-56
3415.00	-1.73781	-44
3420.00	-1.77464	-52
3425.00	-1.7899	-44
3430.00	-1.76986	-64
3435.00	-1.75183	-36
3440.00	-1.75944	-60
3445.00	-1.73052	-64
3450.00	-1.80583	-64
3455.00	-1.85175	-52
3460.00	-1.97455	-60
3465.00	-1.8665	-64
3470.00	-1.83085	-36
3475.00	-1.8862	12
3480.00	-1.90024	-48
3485.00	-1.93672	-52
3490.00	-1.93975	-36
3495.00	-1.88684	-20
3500.00	-1.86307	-44
3505.00	-1.93506	-60
3510.00	-1.86673	-12
3515.00	-1.85887	-44
3520.00	-1.93128	-36
3525.00	-1.93486	-12
3530.00	-1.91224	-36
3535.00	-1.84818	-44
3540.00	-1.76668	-24
3545.00	-1.74101	-36
3550.00	-1.70997	-12
3555.00	-1.76945	-36
3560.00	-1.76139	-8
3565.00	-1.76606	-20
3570.00	-1.77225	-16
3575.00	-1.79967	-8
3580.00	-1.81641	-16
3585.00	-1.82551	-20
3590.00	-1.91913	-12
3595.00	-1.912	-28
3600.00	-1.83405	-16
3605.00	-1.83145	-4
3610.00	-1.79534	-12
3615.00	-1.83834	-12
3620.00	-1.72802	4
3625.00	-1.69628	-16
3630.00	-1.67567	-12
3635.00	-1.67699	0
3640.00	-1.61857	-12
3645.00	-1.60374	-20
3650.00	-1.60431	20
3655.00	-1.53329	-20
3660.00	-1.5091	-8
3665.00	-1.47741	4
3670.00	-1.49656	0
3675.00	-1.52374	-4
3680.00	-1.5025	-8
3685.00	-1.59068	-8
3690.00	-1.57864	20
3695.00	-1.65722	-12
3700.00	-1.58885	8
3705.00	-1.62269	20
3710.00	-1.60547	28
3715.00	-1.6595	40
3720.00	-1.62469	-8
3725.00	-1.62514	-8
3730.00	-1.57588	20
3735.00	-1.62096	20
3740.00	-1.68934	0
3745.00	-1.75685	24
3750.00	-1.75402	-12
3755.00	-1.79916	0
3760.00	-1.81793	0
3765.00	-1.77125	-4
3770.00	-1.765	20
3775.00	-1.80705	20
3780.00	-1.74358	-8
3785.00	-1.66658	8
3790.00	-1.6688	-32768
3795.00	-1.64498	-32768
3800.00	-1.65135	-12
3805.00	-1.68093	-12
3810.00	-1.69365	-20
3815.00	-1.71304	-8
3820.00	-1.70664	-24
3825.00	-1.6989	-12
3830.00	-1.75552	4
3835.00	-1.69123	-8
3840.00	-1.65126	-24
3845.00	-1.56759	-12
3850.00	-1.52409	8
3855.00	-1.44122	-16
3860.00	-1.45009	-8
3865.00	-1.41038	-8
3870.00	-1.21371	24
3875.00	-1.08638	20
3880.00	-0.912175	0
3885.00	-0.697771	0
3890.00	-0.574348	-8
3895.00	-0.503005	12
3900.00	-0.319583	28
3905.00	-0.136621	12
3910.00	-0.0792474	8
3915.00	0.0101397	24
3920.00	0.10847	0
3925.00	0.151269	-8
3930.00	0.213631	24
3935.00	0.277704	0
3940.00	0.228078	0
3945.00	0.246995	12
3950.00	0.285875	4
3955.00	0.322855	-8
3960.00	0.383953	-8
3965.00	0.339597	-4
3970.00	0.319546	4
3975.00	0.382962	-16
3980.00	0.406259	4
3985.00	0.375568	-8
3990.00	0.411526	12
3995.00	0.433953	8
4000.00	0.366715	-8
4005.00	0.399585	0
4010.00	0.35764	20
4015.00	0.367574	-8
4020.00	0.285118	-12
4025.00	0.312239	20
4030.00	0.219422	-8
4035.00	0.231257	-16
4040.00	0.0571276	24
4045.00	-0.0240869	0
4050.00	-0.115062	-8
4055.00	-0.183031	28
4060.00	-0.248177	4
4065.00	-0.372376	0
4070.00	-0.511971	-12
4075.00	-0.641581	4
4080.00	-0.766177	-12
4085.00	-0.908117	0
4090.00	-0.98023	-4
4095.00	-1.03321	-8
4100.00	-1.03718	0
4105.00	-1.13215	20
4110.00	-1.19577	24
4115.00	-1.25899	40
4120.00	-1.33575	20
4125.00	-1.3949	8
4130.00	-1.47596	-4
4135.00	-1.48533	8
4140.00	-1.54542	12
4145.00	-1.6293	-12
4150.00	-1.59552	12
4155.00	-1.63863	8
4160.00	-1.65359	0
4165.00	-1.61936	8
4170.00	-1.65015	28
4175.00	-1.64806	8
4180.00	-1.6581	24
4185.00	-1.70092	0
4190.00	-1.80303	-8
4195.00	-1.78962	8
4200.00	-1.7418	-12
4205.00	-1.69875	0
4210.00	-1.68385	0
4215.00	-1.70223	8
4220.00	-1.66513	4
4225.00	-1.68539	4
4230.00	-1.6599	-20
4235.00	-1.6171	-8
4240.00	-1.57858	-4
4245.00	-1.55185	8
4250.00	-1.6192	-4
4255.00	-1.62617	4
4260.00	-1.61455	20
4265.00	-1.62397	4
4270.00	-1.57482	-12
4275.00	-1.62795	-8
4280.00	-1.63802	0
4285.00	-1.68482	0
4290.00	-1.71702	40
4295.00	-1.77182	-8
4300.00	-1.75756	-8
4305.00	-1.75467	0
4310.00	-1.73219	8
4315.00	-1.67818	8
4320.00	-1.74482	4
4325.00	-1.76903	8
4330.00	-1.75306	-12
4335.00	-1.71485	-8
4340.00	-1.67649	-12
4345.00	-1.7115	-4
4350.00	-1.80659	-16
4355.00	-1.80078	-8
4360.00	-1.85515	-8
4365.00	-1.77494	0
4370.00	-1.76435	0
4375.00	-1.79455	20
4380.00	-1.70649	-8
4385.00	-1.69082	12
4390.00	-1.70652	-8
4395.00	-1.7127	4
4400.00	-1.67256	0
4405.00	-1.65035	4
4410.00	-1.63632	20
4415.00	-1.63362	16
4420.00	-1.71664	-4
4425.00	-1.69598	-8
4430.00	-1.69725	0
4435.00	-1.68846	-12
4440.00	-1.67062	-4
4445.00	-1.66052	24
4450.00	-1.6415	4
4455.00	-1.61246	20
4460.00	-1.57837	8
4465.00	-1.63512	20
4470.00	-1.65639	-4
4475.00	-1.7252	-12
4480.00	-1.72355	-8
4485.00	-1.79956	16
4490.00	-1.78451	4
4495.00	-1.73521	0
4500.00	-1.67494	-16
4505.00	-1.7717	24
4510.00	-1.68394	20
4515.00	-1.67649	0
4520.00	-1.63799	-16
4525.00	-1.57552	28
4530.00	-1.51334	0
4535.00	-1.49512	44
4540.00	-1.43304	20
4545.00	-1.39106	24
4550.00	-1.41687	4
4555.00	-1.38049	20
4560.00	-1.37159	-12
4565.00	-1.44901	-8
4570.00	-1.54254	28
4575.00	-1.46577	20
4580.00	-1.43245	8
4585.00	-1.44021	0
4590.00	-1.48891	4
4595.00	-1.46718	0
4600.00	-1.49531	0
4605.00	-1.58619	20
4610.00	-1.59845	8
4615.00	-1.64325	0
4620.00	-1.6955	20
4625.00	-1.75046	20
4630.00	-1.76815	-8
4635.00	-1.75624	0
4640.00	-1.68195	20
4645.00	-1.69456	8
4650.00	-1.71982	44
4655.00	-1.66109	-8
4660.00	-1.66387	0
4665.00	-1.7061	0
4670.00	-1.62689	0
4675.00	-1.69071	16
4680.00	-1.66469	20
4685.00	-1.6989	-4
4690.00	-1.70584	0
4695.00	-1.73593	20
4700.00	-1.72328	12
4705.00	-1.7258	8
4710.00	-1.73998	20
4715.00	-1.73686	-8
4720.00	-1.69033	16
4725.00	-1.71999	0
4730.00	-1.75462	-4
4735.00	-1.73414	8
4740.00	-1.65212	12
4745.00	-1.70547	-8
4750.00	-1.7654	8
4755.00	-1.7339	16
4760.00	-1.74331	-12
4765.00	-1.75376	-8
4770.00	-1.73336	0
4775.00	-1.71699	4
4780.00	-1.70424	-12
4785.00	-1.79012	-8
4790.00	-1.78794	-32768
4795.00	-1.81976	-32768
4800.00	-1.78879	-20
4805.00	-1.67945	-12
4810.00	-1.64463	-36
4815.00	-1.64507	-4
4820.00	-1.63356	0
4825.00	-1.62518	-20
4830.00	-1.68917	-12
4835.00	-1.73285	24
4840.00	-1.74037	-20
4845.00	-1.69945	-4
4850.00	-1.55931	-8
4855.00	-1.39146	0
4860.00	-1.19271	-8
4865.00	-0.982038	-8
4870.00	-0.943441	-8
4875.00	-0.817307	-36
4880.00	-0.648153	-16
4885.00	-0.51777	-12
4890.00	-0.479902	-12
4895.00	-0.342502	-4
4900.00	-0.202946	-4
4905.00	-0.0733729	16
4910.00	0.0511907	-20
4915.00	0.0719012	20
4920.00	0.154121	-12
4925.00	0.168512	0
4930.00	0.243058	24
4935.00	0.173054	84
4940.00	0.147801	20
4945.00	0.176732	8
4950.00	0.182902	8
4955.00	0.220244	4
4960.00	0.301538	-16
4965.00	0.307148	-4
4970.00	0.298289	0
4975.00	0.185011	8
4980.00	0.132733	-8
4985.00	0.0658135	20
4990.00	-0.0381253	0
4995.00	-0.115775	12
5000.00	-0.15983	0
5005.00	-0.294851	0
5010.00	-0.346828	-8
5015.00	-0.449241	8
5020.00	-0.485779	12
5025.00	-0.653772	-8
5030.00	-0.751319	12
5035.00	-0.805335	24
5040.00	-0.85991	16
5045.00	-0.948765	0
5050.00	-1.05059	12
5055.00	-1.14621	24
5060.00	-1.18458	0
5065.00	-1.2211	8
5070.00	-1.32748	20
5075.00	-1.42521	8
5080.00	-1.46151	28
5085.00	-1.58557	44
5090.00	-1.5661	24
5095.00	-1.63202	12
5100.00	-1.69135	28
5105.00	-1.7368	-4
5110.00	-1.75187	20
5115.00	-1.82703	16
5120.00	-1.86885	20
5125.00	-1.93827	20
5130.00	-1.98684	4
5135.00	-1.99281	20
5140.00	-2.01606	0
5145.00	-1.9138	20
5150.00	-1.91515	20
5155.00	-1.90245	28
5160.00	-1.90493	28
5165.00	-1.9171	20
5170.00	-1.93799	20
5175.00	-1.95281	0
5180.00	-2.0496	40
5185.00	-2.04333	-12
5190.00	-2.0516	20
5195.00	-2.03916	28
5200.00	-1.96241	4
5205.00	-1.99267	20
5210.00	-1.98415	28
5215.00	-1.9268	16
5220.00	-1.92486	4
5225.00	-1.91914	24
5230.00	-1.92592	12
5235.00	-2.00553	4
5240.00	-1.97784	24
5245.00	-1.89529	4
5250.00	-1.89054	0
5255.00	-1.8505	0
5260.00	-1.86216	12
5265.00	-1.91635	20
5270.00	-1.94725	-20
5275.00	-1.96115	-8
5280.00	-2.03525	-8
5285.00	-2.0026	0
5290.00	-1.99705	-12
5295.00	-1.91457	24
5300.00	-1.90591	-20
5305.00	-1.98355	0
5310.00	-1.91831	-8
5315.00	-1.94107	-20
5320.00	-1.87611	0
5325.00	-1.8554	8
5330.00	-1.88444	-20
5335.00	-1.95628	0
5340.00	-1.88582	44
5345.00	-1.82043	20
5350.00	-1.7874	-8
5355.00	-1.79543	-20
5360.00	-1.80663	-32
5365.00	-1.79088	-20
5370.00	-1.75286	8
5375.00	-1.81202	-20
5380.00	-1.7858	4
5385.00	-1.84962	-24
5390.00	-1.88123	-20
5395.00	-1.77457	-16
5400.00	-1.74613	-8
5405.00	-1.73841	-8
5410.00	-1.7573	-4
5415.00	-1.79218	-12
5420.00	-1.80172	-20
5425.00	-1.78646	24
5430.00	-1.74292	0
5435.00	-1.70572	8
5440.00	-1.61661	-20
5445.00	-1.66159	8
5450.00	-1.61663	-8
5455.00	-1.602	-8
5460.00	-1.61465	-8
5465.00	-1.5724	0
5470.00	-1.60193	0
5475.00	-1.60864	0
5480.00	-1.58487	-12
5485.00	-1.5595	20
5490.00	-1.638	24
5495.00	-1.70667	20
5500.00	-1.70687	8
5505.00	-1.6713	12
5510.00	-1.71676	0
5515.00	-1.70404	8
5520.00	-1.63099	28
5525.00	-1.60101	4
5530.00	-1.61377	20
5535.00	-1.61333	20
5540.00	-1.50763	24
5545.00	-1.49396	20
5550.00	-1.46775	24
5555.00	-1.43423	52
5560.00	-1.41598	24
5565.00	-1.40949	40
5570.00	-1.43942	52
5575.00	-1.41469	44
5580.00	-1.458	24
5585.00	-1.45327	56
5590.00	-1.46689	24
5595.00	-1.42352	40
5600.00	-1.40634	56
5605.00	-1.39287	44
5610.00	-1.43439	32
5615.00	-1.45984	44
5620.00	-1.4728	52
5625.00	-1.43281	56
5630.00	-1.4306	44
5635.00	-1.37894	72
5640.00	-1.34635	56
5645.00	-1.4263	56
5650.00	-1.54395	28
5655.00	-1.57235	64
5660.00	-1.64162	44
5665.00	-1.65032	-24
5670.00	-1.61245	40
5675.00	-1.57439	44
5680.00	-1.62359	52
5685.00	-1.67184	52
5690.00	-1.61195	40
5695.00	-1.66931	64
5700.00	-1.58185	44
5705.00	-1.56474	40
5710.00	-1.64073	40
5715.00	-1.6058	16
5720.00	-1.58629	44
5725.00	-1.60251	44
5730.00	-1.62704	12
5735.00	-1.56567	40
5740.00	-1.47268	36
5745.00	-1.3572	20
5750.00	-1.13008	16
5755.00	-0.969391	-24
5760.00	-0.876426	0
5765.00	-0.663609	24
5770.00	-0.561484	8
5775.00	-0.392083	-8
5780.00	-0.273399	4
5785.00	-0.236125	0
5790.00	-0.152906	-32768
5795.00	-0.171392	-32768
5800.00	-0.0727908	-40
5805.00	-0.0357084	-20
5810.00	0.0831019	-36
5815.00	0.128438	-36
5820.00	0.197056	-20
5825.00	0.137613	-40
5830.00	0.181471	-24
5835.00	0.201075	-36
5840.00	0.194876	-44
5845.00	0.203205	-36
5850.00	0.226596	-36
5855.00	0.289372	-48
5860.00	0.272356	-36
5865.00	0.229226	-36
5870.00	0.238093	-52
5875.00	0.186467	-40
5880.00	0.128083	-40
5885.00	0.0417598	-52
5890.00	-0.0379178	-72
5895.00	-0.0559818	-56
5900.00	-0.044423	-56
5905.00	-0.113495	-64
5910.00	-0.0862508	-60
5915.00	-0.0498093	-56
5920.00	-0.164042	-68
5925.00	-0.302615	-52
5930.00	-0.407461	-56
5935.00	-0.56143	-36
5940.00	-0.662251	-48
5945.00	-0.743056	-24
5950.00	-0.867439	-44
5955.00	-1.02707	-56
5960.00	-1.11113	-36
5965.00	-1.09737	-44
5970.00	-1.12076	-40
5975.00	-1.18552	-36
5980.00	-1.26367	-40
5985.00	-1.32407	-40
5990.00	-1.39631	-40
5995.00	-1.43947	-44
6000.00	-1.48229	4
6005.00	-1.52282	-8
6010.00	-1.57518	-48
6015.00	-1.58456	-24
6020.00	-1.67844	-20
6025.00	-1.74505	-36
6030.00	-1.81493	-20
6035.00	-1.80233	-24
6040.00	-1.79495	-24
6045.00	-1.74262	-12
6050.00	-1.6677	-24
6055.00	-1.70161	-12
6060.00	-1.66059	-8
6065.00	-1.64355	-20
6070.00	-1.64609	0
6075.00	-1.66428	-20
6080.00	-1.67071	12
6085.00	-1.62086	-4
6090.00	-1.58594	-12
6095.00	-1.61411	-8
6100.00	-1.61563	0
6105.00	-1.7064	-8
6110.00	-1.63113	8
6115.00	-1.58524	8
6120.00	-1.58766	-8
6125.00	-1.58983	-12
6130.00	-1.61364	8
6135.00	-1.68673	-12
6140.00	-1.65118	8
6145.00	-1.66488	8
6150.00	-1.68118	0
6155.00	-1.67798	-12
6160.00	-1.74463	16
6165.00	-1.78277	40
6170.00	-1.7694	24
6175.00	-1.81102	40
6180.00	-1.89616	-8
6185.00	-1.88536	-20
6190.00	-1.8975	-4
6195.00	-1.86074	0
6200.00	-1.82368	16
6205.00	-1.84795	20
6210.00	-1.93337	4
6215.00	-1.98045	-8
6220.00	-1.99103	-12
6225.00	-2.0224	12
6230.00	-2.01687	-8
6235.00	-2.02778	-12
6240.00	-2.12104	0
6245.00	-2.07584	0
6250.00	-2.0431	0
6255.00	-2.02158	20
6260.00	-1.92672	-8
6265.00	-1.95062	-12
6270.00	-1.88272	20
6275.00	-1.85339	0
6280.00	-1.80912	4
6285.00	-1.82293	-4
6290.00	-1.79164	0
6295.00	-1.81116	-12
6300.00	-1.83271	-8
6305.00	-1.76269	12
6310.00	-1.71756	4
6315.00	-1.69482	-20
6320.00	-1.74191	0
6325.00	-1.74455	-4
6330.00	-1.80057	-16
6335.00	-1.78543	16
6340.00	-1.7261	-8
6345.00	-1.72039	4
6350.00	-1.753	8
6355.00	-1.75056	0
6360.00	-1.65498	8
6365.00	-1.73585	0
6370.00	-1.63379	0
6375.00	-1.67705	-8
6380.00	-1.70804	12
6385.00	-1.66837	8
6390.00	-1.68035	4
6395.00	-1.65537	0
6400.00	-1.63488	-12
6405.00	-1.60054	12
6410.00	-1.65109	-12
6415.00	-1.62109	8
6420.00	-1.52654	-12
6425.00	-1.56065	0
6430.00	-1.65096	0
6435.00	-1.63488	-12
6440.00	-1.70584	24
6445.00	-1.72203	-8
6450.00	-1.74454	20
6455.00	-1.71513	-12
6460.00	-1.76615	20
6465.00	-1.77829	4
6470.00	-1.81504	-8
6475.00	-1.77262	12
6480.00	-1.7702	-8
6485.00	-1.73823	0
6490.00	-1.78693	28
6495.00	-1.77713	12
6500.00	-1.83983	0
6505.00	-1.9499	-4
6510.00	-1.9238	-8
6515.00	-1.93607	4
6520.00	-1.91731	24
6525.00	-1.89247	0
6530.00	-1.89596	0
6535.00	-1.913	4
6540.00	-1.94224	-12
6545.00	-1.90895	-8
6550.00	-1.89887	-12
6555.00	-1.85998	-12
6560.00	-1.77929	4
6565.00	-1.73846	8
6570.00	-1.78118	24
6575.00	-1.68254	8
6580.00	-1.67125	24
6585.00	-1.68096	8
6590.00	-1.60823	-20
6595.00	-1.61431	0
6600.00	-1.66547	12
6605.00	-1.70755	8
6610.00	-1.69972	-20
6615.00	-1.65889	12
6620.00	-1.52479	-12
6625.00	-1.39814	-12
6630.00	-1.25436	16
6635.00	-1.04945	-8
6640.00	-0.851117	-12
6645.00	-0.682556	4
6650.00	-0.526878	-12
6655.00	-0.408623	0
6660.00	-0.234639	20
6665.00	-0.121765	12
6670.00	-0.0201786	-8
6675.00	0.0136295	-12
6680.00	0.0837944	4
6685.00	0.0595199	-12
6690.00	0.186689	0
6695.00	0.209745	4
6700.00	0.313944	-4
6705.00	0.348117	-8
6710.00	0.374899	20
6715.00	0.367212	-8
6720.00	0.431822	20
6725.00	0.460168	0
6730.00	0.404217	-8
6735.00	0.389625	0
6740.00	0.308938	8
6745.00	0.293939	-16
6750.00	0.282427	4
6755.00	0.282001	0
6760.00	0.200155	0
6765.00	0.15431	-8
6770.00	0.0892065	4
6775.00	0.0186924	0
6780.00	0.0347051	20
6785.00	-0.046254	4
6790.00	-0.170776	-32768
6795.00	-0.215292	-32768
6800.00	-0.283173	-28
6805.00	-0.429702	-28
6810.00	-0.563564	-12
6815.00	-0.67808	-20
6820.00	-0.777171	-20
6825.00	-0.810719	-12
6830.00	-0.836939	-12
6835.00	-0.892327	-12
6840.00	-0.993836	-8
6845.00	-1.04148	-12
6850.00	-1.19563	-8
6855.00	-1.25091	-4
6860.00	-1.37418	-4
6865.00	-1.43943	20
6870.00	-1.48225	-4
6875.00	-1.57444	-8
6880.00	-1.56601	24
6885.00	-1.55843	-12
6890.00	-1.60127	0
6895.00	-1.65772	16
6900.00	-1.71249	16
6905.00	-1.65648	4
6910.00	-1.64183	20
6915.00	-1.64058	4
6920.00	-1.71693	-8
6925.00	-1.72008	24
6930.00	-1.65735	4
6935.00	-1.63269	0
6940.00	-1.59261	0
6945.00	-1.64793	4
6950.00	-1.69375	0
6955.00	-1.62968	0
6960.00	-1.56407	8
6965.00	-1.49906	20
6970.00	-1.49221	0
6975.00	-1.52975	40
6980.00	-1.52381	8
6985.00	-1.46282	4
6990.00	-1.42979	0
6995.00	-1.38219	8
7000.00	-1.34728	0
7005.00	-1.36555	-8
7010.00	-1.3641	0
7015.00	-1.28134	0
7020.00	-1.26248	4
7025.00	-1.30313	0
7030.00	-1.25031	-8
7035.00	-1.28224	24
7040.00	-1.31893	-4
7045.00	-1.40758	8
7050.00	-1.43173	24
7055.00	-1.44552	12
7060.00	-1.56125	8
7065.00	-1.54222	16
7070.00	-1.57477	-12
7075.00	-1.57227	20
7080.00	-1.52432	-8
7085.00	-1.54872	-12
7090.00	-1.56273	8
7095.00	-1.53958	0
7100.00	-1.51279	-20
7105.00	-1.57609	0
7110.00	-1.56154	0
7115.00	-1.53652	40
7120.00	-1.61334	0
7125.00	-1.71031	0
7130.00	-1.70021	8
7135.00	-1.68318	-8
7140.00	-1.63209	-12
7145.00	-1.63975	24
7150.00	-1.6089	20
7155.00	-1.62882	0
7160.00	-1.65469	40
7165.00	-1.70778	0
7170.00	-1.72377	0
7175.00	-1.70041	20
7180.00	-1.72508	-8
7185.00	-1.63602	24
7190.00	-1.67508	-8
7195.00	-1.72812	-8
7200.00	-1.75201	-4
7205.00	-1.67615	20
7210.00	-1.70126	-4
7215.00	-1.704	28
7220.00	-1.67665	4
7225.00	-1.64608	-16
7230.00	-1.63645	-8
7235.00	-1.66355	0
7240.00	-1.71178	-12
7245.00	-1.75518	-8
7250.00	-1.80816	4
7255.00	-1.85186	4
7260.00	-1.79383	-16
7265.00	-1.88268	-20
7270.00	-1.87125	8
7275.00	-1.84307	-12
7280.00	-1.81374	-12
7285.00	-1.81715	8
7290.00	-1.7765	-12
7295.00	-1.78165	0
7300.00	-1.7823	20
7305.00	-1.80077	0
7310.00	-1.79951	-8
7315.00	-1.80236	8
7320.00	-1.80889	-16
7325.00	-1.78298	-16
7330.00	-1.72588	-8
7335.00	-1.74006	0
7340.00	-1.74885	4
7345.00	-1.76073	-12
7350.00	-1.79527	8
7355.00	-1.78264	0
7360.00	-1.71365	0
7365.00	-1.70323	0
7370.00	-1.65212	-16
7375.00	-1.71341	8
7380.00	-1.73281	8
7385.00	-1.76815	20
7390.00	-1.75625	68
7395.00	-1.75944	-12
7400.00	-1.67887	-16
7405.00	-1.63616	-8
7410.00	-1.53413	20
7415.00	-1.54166	-12
7420.00	-1.60804	0
7425.00	-1.73732	20
7430.00	-1.71658	4
7435.00	-1.7754	8
7440.00	-1.75681	40
7445.00	-1.68445	-4
7450.00	-1.69085	-4
7455.00	-1.72641	16
7460.00	-1.76239	12
7465.00	-1.73915	-12
7470.00	-1.70431	4
7475.00	-1.67892	24
7480.00	-1.67992	0
7485.00	-1.59339	8
7490.00	-1.55525	20
7495.00	-1.54278	4
7500.00	-1.39645	8
7505.00	-1.27866	28
7510.00	-1.11304	12
7515.00	-0.971936	8
7520.00	-0.801227	8
7525.00	-0.689314	20
7530.00	-0.449511	0
7535.00	-0.340979	68
7540.00	-0.227406	20
7545.00	-0.139098	16
7550.00	-0.0536602	28
7555.00	0.0709191	16
7560.00	0.194962	24
7565.00	0.270836	24
7570.00	0.257661	24
7575.00	0.273619	20
7580.00	0.274074	28
7585.00	0.286404	20
7590.00	0.309423	20
7595.00	0.270533	8
7600.00	0.285204	20
7605.00	0.179195	20
7610.00	0.26062	20
7615.00	0.272309	24
7620.00	0.318593	8
7625.00	0.274812	20
7630.00	0.247331	8
7635.00	0.159017	16
7640.00	0.0954304	8
7645.00	0.000451259	20
7650.00	-0.0770825	4
7655.00	-0.142889	0
7660.00	-0.235892	40
7665.00	-0.301713	20
7670.00	-0.360951	20
7675.00	-0.521558	24
7680.00	-0.582655	0
7685.00	-0.681353	0
7690.00	-0.805946	32
7695.00	-0.906158	-8
7700.00	-1.00827	-8
7705.00	-1.07434	20
7710.00	-1.08811	-4
7715.00	-1.13427	-8
7720.00	-1.17582	-8
7725.00	-1.22315	4
7730.00	-1.29555	12
7735.00	-1.35674	-8
7740.00	-1.32637	-24
7745.00	-1.40832	-12
7750.00	-1.39663	-4
7755.00	-1.48347	-20
7760.00	-1.45434	-12
7765.00	-1.45594	-20
7770.00	-1.47724	-8
7775.00	-1.55801	-20
7780.00	-1.54725	-8
7785.00	-1.49982	4
7790.00	-1.59025	-32768
7795.00	-1.65773	-32768
7800.00	-1.67674	-4
7805.00	-1.68391	-52
7810.00	-1.66255	20
7815.00	-1.67511	-16
7820.00	-1.68642	-36
7825.00	-1.67872	-12
7830.00	-1.67973	-40
7835.00	-1.65084	-36
7840.00	-1.61093	-20
7845.00	-1.62071	-16
7850.00	-1.52619	-36
7855.00	-1.53252	-20
7860.00	-1.52431	-20
7865.00	-1.57256	-12
7870.00	-1.58021	-24
7875.00	-1.65267	-12
7880.00	-1.67815	-12
7885.00	-1.70505	0
7890.00	-1.63985	-12
7895.00	-1.58911	0
7900.00	-1.5514	-8
7905.00	-1.57707	-24
7910.00	-1.5505	8
7915.00	-1.53453	0
7920.00	-1.44466	0
7925.00	-1.37768	8
7930.00	-1.19223	0
7935.00	-0.977633	0
7940.00	-0.716945	0
7945.00	-0.458483	0
7950.00	-0.404687	8
7955.00	-0.322494	24
7960.00	-0.244546	0
7965.00	-0.0770355	4
7970.00	0.0498812	0
7975.00	0.0846309	20
7980.00	0.191407	0
7985.00	0.148424	20
7990.00	0.123647	28
7995.00	0.15102	20
8000.00	0.165721	0
8005.00	0.208756	40
8010.00	0.279277	24
8015.00	0.392418	24
8020.00	0.410796	24
8025.00	0.361769	40
8030.00	0.440832	20
8035.00	0.41463	40
8040.00	0.432774	28
8045.00	0.333864	28
8050.00	0.399822	68
8055.00	0.447263	40
8060.00	0.480025	24
8065.00	0.485668	60
8070.00	0.530485	40
8075.00	0.527109	48
8080.00	0.482345	56
8085.00	0.434111	40
8090.00	0.368844	48
8095.00	0.310104	68
8100.00	0.141998	40
8105.00	0.147667	36
8110.00	0.0931628	-8
8115.00	-0.0214585	44
8120.00	-0.227936	56
8125.00	-0.288591	48
8130.00	-0.450473	56
8135.00	-0.637892	52
8140.00	-0.79266	52
8145.00	-0.79883	20
8150.00	-0.983203	44
8155.00	-1.12331	52
8160.00	-1.15006	64
8165.00	-1.14831	40
8170.00	-1.19441	20
8175.00	-1.18624	52
8180.00	-1.18285	24
8185.00	-1.30498	52
8190.00	-1.29568	20
8195.00	-1.36679	24
8200.00	-1.46854	24
8205.00	-1.55018	28
8210.00	-1.59782	0
8215.00	-1.63871	4
8220.00	-1.70135	20
8225.00	-1.71202	4
8230.00	-1.78123	8
8235.00	-1.79981	16
8240.00	-1.77481	4
8245.00	-1.74436	-12
8250.00	-1.7249	-8
8255.00	-1.68155	-12
8260.00	-1.6346	-12
8265.00	-1.59035	-16
8270.00	-1.61014	0
8275.00	-1.62596	-20
8280.00	-1.67198	-24
8285.00	-1.61804	-24
8290.00	-1.54366	-36
8295.00	-1.53235	-24
8300.00	-1.59966	-24
8305.00	-1.56089	-36
8310.00	-1.58561	-36
8315.00	-1.586	-36
8320.00	-1.61615	-44
8325.00	-1.54792	-52
8330.00	-1.56201	-40
8335.00	-1.58265	-48
8340.00	-1.57737	-44
8345.00	-1.57262	-36
8350.00	-1.57431	-8
8355.00	-1.58179	-56
8360.00	-1.5627	-44
8365.00	-1.6071	-64
8370.00	-1.64309	-64
8375.00	-1.63774	-64
8380.00	-1.6806	-52
8385.00	-1.6695	-44
8390.00	-1.6774	-48
8395.00	-1.65271	-24
8400.00	-1.68613	-56
8405.00	-1.67448	-60
8410.00	-1.66002	-40
8415.00	-1.63509	-44
8420.00	-1.60868	-36
8425.00	-1.57497	-24
8430.00	-1.53867	-8
8435.00	-1.54376	-36
8440.00	-1.56025	-24
8445.00	-1.52145	-52
8450.00	-1.55806	-40
8455.00	-1.55525	-40
8460.00	-1.51496	-36
8465.00	-1.5244	-36
8470.00	-1.44548	-12
8475.00	-1.47379	-20
8480.00	-1.52311	-36
8485.00	-1.50591	-24
8490.00	-1.55997	-24
8495.00	-1.55895	-8
8500.00	-1.58783	-36
8505.00	-1.64959	-20
8510.00	-1.65551	0
8515.00	-1.7562	-24
8520.00	-1.75543	-12
8525.00	-1.73089	-36
8530.00	-1.68496	-16
8535.00	-1.64164	0
8540.00	-1.64437	0
8545.00	-1.64087	-12
8550.00	-1.61785	0
8555.00	-1.59316	-8
8560.00	-1.56697	-16
8565.00	-1.59108	0
8570.00	-1.57304	-8
8575.00	-1.57667	-12
8580.00	-1.52034	8
8585.00	-1.45374	-8
8590.00	-1.47129	4
8595.00	-1.54471	28
8600.00	-1.54323	-4
8605.00	-1.49023	8
8610.00	-1.47235	8
8615.00	-1.4483	28
8620.00	-1.39884	28
8625.00	-1.31657	44
8630.00	-1.28029	24
8635.00	-1.26154	12
8640.00	-1.25062	-12
8645.00	-1.25272	20
8650.00	-1.20692	-20
8655.00	-1.20545	-16
8660.00	-1.16239	24
8665.00	-1.18523	0
8670.00	-1.25546	4
8675.00	-1.12197	20
8680.00	-1.11309	16
8685.00	-1.05344	-8
8690.00	-1.02956	0
8695.00	-0.980249	-12
8700.00	-1.00144	-8
8705.00	-1.04832	16
8710.00	-0.999124	-8
8715.00	-0.936962	-8
8720.00	-1.0201	28
8725.00	-0.981669	24
8730.00	-1.06232	4
8735.00	-1.01172	12
8740.00	-0.980092	8
8745.00	-0.961558	-8
8750.00	-0.956799	20
8755.00	-0.948542	0
8760.00	-0.887465	0
8765.00	-0.921905	-12
8770.00	-0.905216	-12
8775.00	-0.866354	-4
8780.00	-0.815482	0
8785.00	-0.847187	8
8790.00	-0.853865	-32768
8795.00	-0.824111	-32768
8800.00	-0.83111	-36
8805.00	-0.81754	-20
8810.00	-0.709956	0
8815.00	-0.710489	-8
8820.00	-0.705007	-12
8825.00	-0.616624	-16
8830.00	-0.503303	20
8835.00	-0.508605	-4
8840.00	-0.598814	4
8845.00	-0.642251	16
8850.00	-0.693265	0
8855.00	-0.703414	0
8860.00	-0.734404	20
8865.00	-0.712622	-4
8870.00	-0.526121	12
8875.00	-0.443705	8
8880.00	-0.270187	0
8885.00	-0.16568	12
8890.00	0.0614982	20
8895.00	0.212312	0
8900.00	0.352019	12
8905.00	0.463847	0
8910.00	0.55257	4
8915.00	0.628448	0
8920.00	0.770252	0
8925.00	0.766742	20
8930.00	0.878822	4
8935.00	0.838625	4
8940.00	0.828277	40
8945.00	0.858702	0
8950.00	0.822504	12
8955.00	0.813769	28
8960.00	0.833723	12
8965.00	0.879498	-8
8970.00	0.89288	20
8975.00	0.865185	12
8980.00	0.834299	4
8985.00	0.852201	20
8990.00	0.874273	0
8995.00	0.888176	-8
9000.00	0.851018	24
9005.00	0.771877	12
9010.00	0.776151	28
9015.00	0.692576	4
9020.00	0.625305	24
9025.00	0.554827	24
9030.00	0.515239	20
9035.00	0.487558	16
9040.00	0.313628	20
9045.00	0.2922	0
9050.00	0.171583	28
9055.00	0.045146	20
9060.00	0.0863298	-12
9065.00	-0.115031	24
9070.00	-0.206846	-8
9075.00	-0.319283	0
9080.00	-0.404581	44
9085.00	-0.513139	0
9090.00	-0.658527	0
9095.00	-0.757586	20
9100.00	-0.848726	8
9105.00	-0.863198	8
9110.00	-0.902052	24
9115.00	-0.879401	0
9120.00	-0.96432	8
9125.00	-0.971206	8
9130.00	-1.01913	0
9135.00	-1.06027	-8
9140.00	-1.14697	-4
9145.00	-1.13559	-8
9150.00	-1.24059	0
9155.00	-1.24767	-8
9160.00	-1.25205	-4
9165.00	-1.20433	0
9170.00	-1.19516	20
9175.00	-1.25248	12
9180.00	-1.26035	24
9185.00	-1.29128	12
9190.00	-1.30918	0
9195.00	-1.45246	8
9200.00	-1.48603	0
9205.00	-1.44869	24
9210.00	-1.46675	-16
9215.00	-1.43531	0
9220.00	-1.37126	28
9225.00	-1.41096	-8
9230.00	-1.35928	-4
9235.00	-1.33462	24
9240.00	-1.2846	-12
9245.00	-1.20979	-12
9250.00	-1.18219	4
9255.00	-1.15736	-12
9260.00	-1.1509	-12
9265.00	-1.18284	8
9270.00	-1.15993	-8
9275.00	-1.20885	-8
9280.00	-1.19923	12
9285.00	-1.0952	-8
9290.00	-1.14463	20
9295.00	-1.0858	-8
9300.00	-1.08054	0
9305.00	-1.07183	-28
9310.00	-1.05008	8
9315.00	-1.0623	24
9320.00	-1.11899	-4
9325.00	-1.08458	0
9330.00	-1.06355	24
9335.00	-1.10025	-8
9340.00	-1.09752	-24
9345.00	-1.0891	0
9350.00	-1.05767	8
9355.00	-1.06119	20
9360.00	-1.02858	8
9365.00	-1.07275	0
9370.00	-1.15821	-4
9375.00	-1.13974	40
9380.00	-1.18273	12
9385.00	-1.12407	-12
9390.00	-1.12889	4
9395.00	-1.16104	0
9400.00	-1.1721	20
9405.00	-1.13834	0
9410.00	-1.17948	8
9415.00	-1.16882	20
9420.00	-1.16122	0
9425.00	-1.22193	0
9430.00	-1.20306	8
9435.00	-1.15428	12
9440.00	-1.1521	24
9445.00	-1.23161	20
9450.00	-1.18395	20
9455.00	-1.22848	4
9460.00	-1.24869	4
9465.00	-1.27681	-8
9470.00	-1.27629	20
9475.00	-1.34139	0
9480.00	-1.30461	4
9485.00	-1.34502	-8
9490.00	-1.31582	-4
9495.00	-1.32531	-8
9500.00	-1.27225	24
9505.00	-1.22848	20
9510.00	-1.19703	0
9515.00	-1.18263	40
9520.00	-1.17364	-8
9525.00	-1.21722	8
9530.00	-1.19087	0
9535.00	-1.16715	20
9540.00	-1.17164	0
9545.00	-1.15978	0
9550.00	-1.22461	8
9555.00	-1.23328	8
9560.00	-1.19737	-8
9565.00	-1.11141	-8
9570.00	-1.19499	0
9575.00	-1.20861	4
9580.00	-1.22683	28
9585.00	-1.26906	20
9590.00	-1.29117	0
9595.00	-1.24948	28
9600.00	-1.22983	20
9605.00	-1.19825	0
9610.00	-1.12213	40
9615.00	-1.0894	28
9620.00	-1.0957	0
9625.00	-1.04772	28
9630.00	-0.980699	4
9635.00	-1.0078	0
9640.00	-1.14744	24
9645.00	-1.19164	-12
9650.00	-1.12215	0
9655.00	-1.09935	20
9660.00	-1.08279	-8
9665.00	-1.15135	0
9670.00	-1.21106	0
9675.00	-1.21314	4
9680.00	-1.16534	16
9685.00	-1.15809	-12
9690.00	-1.19924	0
9695.00	-1.20648	20
9700.00	-1.22491	4
9705.00	-1.16401	0
9710.00	-1.13702	0
9715.00	-1.15644	8
9720.00	-1.1461	4
9725.00	-1.0911	8
9730.00	-1.03961	8
9735.00	-0.981346	8
9740.00	-0.948779	8
9745.00	-0.927416	4
9750.00	-0.880373	20
9755.00	-0.710873	8
9760.00	-0.711314	8
9765.00	-0.703763	4
9770.00	-0.63736	4
9775.00	-0.657073	0
9780.00	-0.694684	20
9785.00	-0.684822	-20
9790.00	-0.636209	-32768
9795.00	-0.638155	-32768
9800.00	-0.622025	-20
9805.00	-0.686983	28
9810.00	-0.681865	-12
9815.00	-0.655403	-12
9820.00	-0.709076	4
9825.00	-0.677906	-20
9830.00	-0.73529	-4
9835.00	-0.717393	-8
9840.00	-0.739038	8
9845.00	-0.760505	-8
9850.00	-0.777838	16
9855.00	-0.755687	28
9860.00	-0.672171	8
9865.00	-0.602967	-8
9870.00	-0.477103	-12
9875.00	-0.304219	28
9880.00	-0.0611997	0
9885.00	0.121753	-4
9890.00	0.206935	8
9895.00	0.35314	-12
9900.00	0.393328	-12
9905.00	0.512946	24
9910.00	0.634511	-12
9915.00	0.720076	8
9920.00	0.860665	8
9925.00	0.897786	-4
9930.00	0.907352	-20
9935.00	0.987489	-20
9940.00	1.04173	-12
9945.00	1.09651	0
9950.00	1.09812	4
9955.00	1.12143	-8
[truncated: 56 more rows]
