# Supplementary material for: Abnormal developmental trajectory and vulnerability to cardiac arrhythmias in tetralogy of Fallot with DiGeorge syndrome
Source: Commun Biol. 2023 Sep 22;6:969. doi: 10.1038/s42003-023-05344-6 (PMC10516936; doi:10.1038/s42003-023-05344-6)
Supplement: Supplementary file 6 — Supplementary Data 3 [file 42003_2023_5344_MOESM6_ESM.zip › Supplementary Data3_CAS Measurement/Batch51/TOF-ND1_A1_4950/1B-wave.csv]

1B : V(t) = D'(t) / BackgroundImage *100
D'(t) = WaveFiltered Value( Pixel-Filter=(5 x 5) Tcnst-Filter=10)
average	1.00
frm num	2048
position	[52][77]	Ana1
background	638.08	-
total pixel	25	-
time	value1	value2
0.00	0	-32768
5.00	0.198094	0
10.00	0.430291	-8
15.00	0.677508	8
20.00	0.873674	-8
25.00	1.0521	-8
30.00	1.21771	20
35.00	1.40561	-8
40.00	1.51581	4
45.00	1.61122	-8
50.00	1.68894	0
55.00	1.74447	0
60.00	1.74116	0
65.00	1.68866	8
70.00	1.57496	-12
75.00	1.42248	0
80.00	1.23509	4
85.00	1.03636	-4
90.00	0.77224	0
95.00	0.478742	28
100.00	0.156921	4
105.00	-0.221108	4
110.00	-0.603962	24
115.00	-1.00244	4
120.00	-1.40872	-12
125.00	-1.8264	20
130.00	-2.27377	-4
135.00	-2.74161	8
140.00	-3.15701	28
145.00	-3.62178	0
150.00	-4.09837	0
155.00	-4.5693	28
160.00	-5.02385	0
165.00	-5.47621	0
170.00	-5.92219	8
175.00	-6.39003	8
180.00	-6.80732	4
185.00	-7.23429	8
190.00	-7.66432	20
195.00	-8.1109	12
200.00	-8.54793	0
205.00	-8.96006	8
210.00	-9.36734	8
215.00	-9.76398	0
220.00	-10.188	8
225.00	-10.5665	0
230.00	-10.9423	12
235.00	-11.3238	24
240.00	-11.679	0
245.00	-12.0256	28
250.00	-12.3407	20
255.00	-12.667	0
260.00	-12.9913	40
265.00	-13.3039	28
270.00	-13.6172	20
275.00	-13.9217	24
280.00	-14.2077	28
285.00	-14.4876	8
290.00	-14.771	24
295.00	-15.0197	36
300.00	-15.3363	0
305.00	-15.6043	8
310.00	-15.8305	20
315.00	-16.0986	8
320.00	-16.3556	24
325.00	-16.5888	28
330.00	-16.83	12
335.00	-17.0947	20
340.00	-17.3273	12
345.00	-17.5298	28
350.00	-17.7339	0
355.00	-17.9609	20
360.00	-18.1702	24
365.00	-18.3673	0
370.00	-18.578	0
375.00	-18.7431	36
380.00	-18.9206	8
385.00	-19.1349	0
390.00	-19.3189	8
395.00	-19.4915	-12
400.00	-19.6731	-12
405.00	-19.8453	20
410.00	-19.9809	-12
415.00	-20.1079	-12
420.00	-20.285	-8
425.00	-20.4161	56
430.00	-20.5403	52
435.00	-20.7274	-12
440.00	-20.8932	-12
445.00	-21.04	-12
450.00	-21.1771	-36
455.00	-21.3218	0
460.00	-21.4445	-12
465.00	-21.5825	-8
470.00	-21.7099	-24
475.00	-21.8471	-12
480.00	-21.9837	-12
485.00	-22.1155	20
490.00	-22.2346	-16
495.00	-22.34	-4
500.00	-22.4481	0
505.00	-22.5578	-24
510.00	-22.6729	-36
515.00	-22.7602	20
520.00	-22.8933	-20
525.00	-22.993	-16
530.00	-23.0796	-8
535.00	-23.1814	-12
540.00	-23.2529	4
545.00	-23.3549	52
550.00	-23.4329	-4
555.00	-23.5363	-8
560.00	-23.6488	0
565.00	-23.7689	20
570.00	-23.8494	-8
575.00	-23.9375	-8
580.00	-24.0375	-8
585.00	-24.1425	-12
590.00	-24.2408	8
595.00	-24.3249	8
600.00	-24.4325	24
605.00	-24.5181	8
610.00	-24.6095	28
615.00	-24.6799	8
620.00	-24.7615	8
625.00	-24.8204	20
630.00	-24.891	8
635.00	-24.9583	28
640.00	-25.0547	36
645.00	-25.1288	-8
650.00	-25.1905	28
655.00	-25.2517	44
660.00	-25.3262	24
665.00	-25.392	24
670.00	-25.4588	56
675.00	-25.5182	28
680.00	-25.5704	28
685.00	-25.6068	48
690.00	-25.6477	40
695.00	-25.7089	44
700.00	-25.7389	24
705.00	-25.8099	28
710.00	-25.8875	52
715.00	-25.941	52
720.00	-25.9886	56
725.00	-26.0534	-56
730.00	-26.0847	52
735.00	-26.1461	40
740.00	-26.2221	32
745.00	-26.2672	40
750.00	-26.3236	52
755.00	-26.3824	44
760.00	-26.441	24
765.00	-26.4712	52
770.00	-26.5146	56
775.00	-26.5995	52
780.00	-26.6502	64
785.00	-26.7065	52
790.00	-26.7182	-32768
795.00	-26.7307	-32768
800.00	-26.7959	28
805.00	-26.8225	-24
810.00	-26.896	28
815.00	-26.939	0
820.00	-26.9808	20
825.00	-27.0278	12
830.00	-27.0714	0
835.00	-27.1075	20
840.00	-27.1231	28
845.00	-27.0951	20
850.00	-26.9652	20
855.00	-26.5097	24
860.00	-25.641	20
865.00	-24.3864	4
870.00	-22.8963	-12
875.00	-21.4003	28
880.00	-19.9573	-12
885.00	-18.5778	8
890.00	-17.2742	-12
895.00	-16.0345	-8
900.00	-14.8598	-12
905.00	-13.7581	-4
910.00	-12.7183	-36
915.00	-11.7217	-20
920.00	-10.8059	-20
925.00	-9.94348	-24
930.00	-9.15161	-36
935.00	-8.37562	-20
940.00	-7.63585	-44
945.00	-6.96881	-24
950.00	-6.31079	-36
955.00	-5.69225	-32
960.00	-5.09356	-44
965.00	-4.5585	-60
970.00	-4.04686	-56
975.00	-3.56883	-56
980.00	-3.10663	-60
985.00	-2.66307	-56
990.00	-2.24756	-44
995.00	-1.83474	-72
1000.00	-1.45882	-36
1005.00	-1.13239	-44
1010.00	-0.795984	-44
1015.00	-0.521426	-40
1020.00	-0.227934	-64
1025.00	0.06003	-68
1030.00	0.334243	-36
1035.00	0.56787	-40
1040.00	0.764343	-56
1045.00	0.916093	-40
1050.00	1.04515	-52
1055.00	1.10237	-36
1060.00	1.11751	-40
1065.00	1.10167	-36
1070.00	1.03601	-24
1075.00	0.929274	-40
1080.00	0.780554	-44
1085.00	0.57775	-36
1090.00	0.324388	-48
1095.00	0.0637645	-40
1100.00	-0.209036	-36
1105.00	-0.543574	-20
1110.00	-0.904212	-44
1115.00	-1.27329	-20
1120.00	-1.62239	-36
1125.00	-2.02497	-40
1130.00	-2.42804	-24
1135.00	-2.83782	-12
1140.00	-3.2831	8
1145.00	-3.71959	-24
1150.00	-4.14753	-16
1155.00	-4.5822	0
1160.00	-5.0317	-24
1165.00	-5.48766	-12
1170.00	-5.93939	0
1175.00	-6.35975	-20
1180.00	-6.77693	4
1185.00	-7.18939	8
1190.00	-7.6145	0
1195.00	-8.02595	8
1200.00	-8.45016	4
1205.00	-8.85263	-12
1210.00	-9.23492	0
1215.00	-9.62161	-12
1220.00	-9.98342	16
1225.00	-10.3636	-8
1230.00	-10.7653	-12
1235.00	-11.145	4
1240.00	-11.5137	0
1245.00	-11.9057	12
1250.00	-12.2805	8
1255.00	-12.6046	12
1260.00	-12.9282	-12
1265.00	-13.2484	0
1270.00	-13.5653	-12
1275.00	-13.8989	-8
1280.00	-14.1683	8
1285.00	-14.4579	12
1290.00	-14.7272	-8
1295.00	-15.0035	0
1300.00	-15.2666	-8
1305.00	-15.5328	0
1310.00	-15.8075	4
1315.00	-16.0629	-12
1320.00	-16.3197	0
1325.00	-16.5633	8
1330.00	-16.8108	-16
1335.00	-17.0449	0
1340.00	-17.2681	-12
1345.00	-17.5134	20
1350.00	-17.728	20
1355.00	-17.953	-8
1360.00	-18.1707	-12
1365.00	-18.3953	-12
1370.00	-18.6295	-20
1375.00	-18.8484	-12
1380.00	-19.0624	0
1385.00	-19.2462	4
1390.00	-19.4122	0
1395.00	-19.5917	-12
1400.00	-19.769	0
1405.00	-19.9134	4
1410.00	-20.0967	-4
1415.00	-20.2843	20
1420.00	-20.4468	8
1425.00	-20.6294	0
1430.00	-20.7944	0
1435.00	-20.9598	20
1440.00	-21.1131	-8
1445.00	-21.2604	-8
1450.00	-21.4119	8
1455.00	-21.5268	8
1460.00	-21.6541	-8
1465.00	-21.7586	16
1470.00	-21.8916	0
1475.00	-22.015	-12
1480.00	-22.1354	0
1485.00	-22.2401	0
1490.00	-22.3437	-8
1495.00	-22.4601	8
1500.00	-22.595	8
1505.00	-22.6775	0
1510.00	-22.8095	16
1515.00	-22.9238	-8
1520.00	-23.0431	0
1525.00	-23.136	-12
1530.00	-23.2534	24
1535.00	-23.3472	-28
1540.00	-23.4542	-12
1545.00	-23.5642	4
1550.00	-23.6771	4
1555.00	-23.768	12
1560.00	-23.8549	20
1565.00	-23.9449	-8
1570.00	-24.0222	4
1575.00	-24.1144	20
1580.00	-24.191	-4
1585.00	-24.2776	20
1590.00	-24.3279	20
1595.00	-24.4339	20
1600.00	-24.5269	-4
1605.00	-24.6369	0
1610.00	-24.7033	-12
1615.00	-24.7718	16
1620.00	-24.8667	-12
1625.00	-24.9641	0
1630.00	-25.0285	-12
1635.00	-25.1266	0
1640.00	-25.2073	0
1645.00	-25.2938	0
1650.00	-25.3547	0
1655.00	-25.4038	16
1660.00	-25.4543	20
1665.00	-25.5117	40
1670.00	-25.5828	12
1675.00	-25.6467	8
1680.00	-25.7118	0
1685.00	-25.7786	0
1690.00	-25.8148	-8
1695.00	-25.8675	-8
1700.00	-25.9243	28
1705.00	-25.9848	-12
1710.00	-26.0656	0
1715.00	-26.1452	8
1720.00	-26.22	-8
1725.00	-26.2761	-8
1730.00	-26.3384	-12
1735.00	-26.3726	-8
1740.00	-26.4315	-12
1745.00	-26.4883	20
1750.00	-26.552	-12
1755.00	-26.6018	0
1760.00	-26.6535	24
1765.00	-26.7013	4
1770.00	-26.7449	-4
1775.00	-26.7767	0
1780.00	-26.8429	4
1785.00	-26.9087	-12
1790.00	-26.9611	-32768
1795.00	-27.0239	-32768
1800.00	-27.0704	-12
1805.00	-27.1254	-12
1810.00	-27.156	8
1815.00	-27.2113	-12
1820.00	-27.2446	4
1825.00	-27.2998	12
1830.00	-27.3525	-12
1835.00	-27.3429	-12
1840.00	-27.3387	4
1845.00	-27.3242	-16
1850.00	-27.1583	4
1855.00	-26.6854	4
1860.00	-25.7922	8
1865.00	-24.5257	0
1870.00	-23.0523	-4
1875.00	-21.5633	-12
1880.00	-20.104	-16
1885.00	-18.7004	-8
1890.00	-17.3695	-16
1895.00	-16.1027	20
1900.00	-14.9281	-8
1905.00	-13.8271	-8
1910.00	-12.7535	-16
1915.00	-11.7734	-12
1920.00	-10.8343	24
1925.00	-9.96647	0
1930.00	-9.15726	-12
1935.00	-8.39951	20
1940.00	-7.66613	-12
1945.00	-6.98477	-12
1950.00	-6.34334	0
1955.00	-5.71716	-12
1960.00	-5.14732	-8
1965.00	-4.59874	24
1970.00	-4.07429	0
1975.00	-3.56155	4
1980.00	-3.05682	24
1985.00	-2.58564	0
1990.00	-2.13463	-4
1995.00	-1.72997	-12
2000.00	-1.35323	0
2005.00	-1.00979	0
2010.00	-0.686891	20
2015.00	-0.396913	-4
2020.00	-0.114619	-4
2025.00	0.145088	0
2030.00	0.390108	-16
2035.00	0.609372	4
2040.00	0.794799	-4
2045.00	0.95416	24
2050.00	1.08129	-8
2055.00	1.1374	8
2060.00	1.15781	36
2065.00	1.11851	28
2070.00	1.0286	24
2075.00	0.900666	84
2080.00	0.714686	-8
2085.00	0.500289	20
2090.00	0.276614	4
2095.00	0.0307981	20
2100.00	-0.265662	-4
2105.00	-0.580119	24
2110.00	-0.930833	-8
2115.00	-1.30227	-8
2120.00	-1.67731	0
2125.00	-2.08881	12
2130.00	-2.53816	20
2135.00	-2.96513	4
2140.00	-3.43655	24
2145.00	-3.85706	8
2150.00	-4.31576	0
2155.00	-4.77122	20
2160.00	-5.23442	8
2165.00	-5.68891	0
2170.00	-6.14623	4
2175.00	-6.59229	8
2180.00	-7.01756	-4
2185.00	-7.43604	16
2190.00	-7.86847	0
2195.00	-8.26015	0
2200.00	-8.67474	20
2205.00	-9.07481	-8
2210.00	-9.4656	0
2215.00	-9.84803	44
2220.00	-10.2731	8
2225.00	-10.6374	8
2230.00	-11.0299	28
2235.00	-11.3995	0
2240.00	-11.7365	12
2245.00	-12.0623	20
2250.00	-12.4101	-8
2255.00	-12.7526	20
2260.00	-13.0596	0
2265.00	-13.3722	-12
2270.00	-13.7025	-4
2275.00	-13.9822	0
2280.00	-14.2904	-12
2285.00	-14.5564	8
2290.00	-14.8391	12
2295.00	-15.1468	8
2300.00	-15.4564	-8
2305.00	-15.7067	4
2310.00	-15.981	8
2315.00	-16.2265	-8
2320.00	-16.4626	-8
2325.00	-16.7045	20
2330.00	-16.9617	8
2335.00	-17.1995	4
2340.00	-17.4216	0
2345.00	-17.6271	-12
2350.00	-17.8228	0
2355.00	-18.0133	8
2360.00	-18.2099	0
2365.00	-18.3905	-12
2370.00	-18.5869	20
2375.00	-18.7794	-12
2380.00	-18.9626	-4
2385.00	-19.1545	-12
2390.00	-19.3466	4
2395.00	-19.5221	-12
2400.00	-19.6762	4
2405.00	-19.8481	-12
2410.00	-20.0191	0
2415.00	-20.1956	4
2420.00	-20.3683	-20
2425.00	-20.5186	-8
2430.00	-20.6897	-8
2435.00	-20.8474	24
2440.00	-21.0219	-4
2445.00	-21.1847	-20
2450.00	-21.3324	0
2455.00	-21.4584	-12
2460.00	-21.58	-12
2465.00	-21.707	24
2470.00	-21.8407	24
2475.00	-21.9541	84
2480.00	-22.0575	28
2485.00	-22.1844	12
2490.00	-22.2841	0
2495.00	-22.404	-16
2500.00	-22.5276	-12
2505.00	-22.6601	-4
2510.00	-22.7631	-4
2515.00	-22.8576	8
2520.00	-22.9333	8
2525.00	-23.0529	-4
2530.00	-23.1774	0
2535.00	-23.2869	-12
2540.00	-23.3943	20
2545.00	-23.4965	4
2550.00	-23.5811	16
2555.00	-23.6791	0
2560.00	-23.7842	20
2565.00	-23.887	0
2570.00	-23.9933	4
2575.00	-24.072	24
2580.00	-24.1498	24
2585.00	-24.2561	20
2590.00	-24.333	20
2595.00	-24.4141	-8
2600.00	-24.4765	20
2605.00	-24.5483	24
2610.00	-24.6254	8
2615.00	-24.6961	20
2620.00	-24.7747	40
2625.00	-24.8637	8
2630.00	-24.9087	24
2635.00	-24.9736	24
2640.00	-25.0277	8
2645.00	-25.1083	20
2650.00	-25.1702	20
2655.00	-25.234	8
2660.00	-25.2921	8
2665.00	-25.3688	24
2670.00	-25.4178	8
2675.00	-25.5027	-8
2680.00	-25.5853	28
2685.00	-25.6315	28
2690.00	-25.7	8
2695.00	-25.7485	20
2700.00	-25.8053	28
2705.00	-25.8927	8
2710.00	-25.9608	4
2715.00	-26.0127	44
2720.00	-26.0543	20
2725.00	-26.0805	20
2730.00	-26.1248	20
2735.00	-26.1628	20
2740.00	-26.2064	8
2745.00	-26.2644	20
2750.00	-26.3097	0
2755.00	-26.3543	8
2760.00	-26.3944	20
2765.00	-26.4612	0
2770.00	-26.4969	4
2775.00	-26.5672	20
2780.00	-26.5942	20
2785.00	-26.6353	8
2790.00	-26.6781	-32768
2795.00	-26.7284	-32768
2800.00	-26.7637	-12
2805.00	-26.7741	-20
2810.00	-26.7979	-20
2815.00	-26.8344	0
2820.00	-26.8798	-8
2825.00	-26.9062	-8
2830.00	-26.9275	-8
2835.00	-26.956	-8
2840.00	-26.9817	-12
2845.00	-26.9515	-16
2850.00	-26.8517	-12
2855.00	-26.4214	0
2860.00	-25.5358	-20
2865.00	-24.2899	-4
2870.00	-22.8282	0
2875.00	-21.3402	-20
2880.00	-19.9277	0
2885.00	-18.5838	0
2890.00	-17.2971	44
2895.00	-16.0539	-44
2900.00	-14.8491	64
2905.00	-13.7641	-12
2910.00	-12.7381	0
2915.00	-11.7821	-12
2920.00	-10.8854	-20
2925.00	-10.0081	0
2930.00	-9.17593	-12
2935.00	-8.40753	-8
2940.00	-7.68463	-20
2945.00	-7.01459	-12
2950.00	-6.36704	-12
2955.00	-5.75353	-20
2960.00	-5.17567	-8
2965.00	-4.63867	4
2970.00	-4.11024	-20
2975.00	-3.63026	-24
2980.00	-3.18887	24
2985.00	-2.72517	-12
2990.00	-2.29406	-20
2995.00	-1.89038	0
3000.00	-1.51954	-12
3005.00	-1.16448	-12
3010.00	-0.8374	44
3015.00	-0.548043	0
3020.00	-0.251889	20
3025.00	0.0447389	28
3030.00	0.296032	0
3035.00	0.537868	8
3040.00	0.736088	0
3045.00	0.901947	8
3050.00	1.01173	8
3055.00	1.07542	4
3060.00	1.09702	16
3065.00	1.07132	20
3070.00	0.996785	8
3075.00	0.890211	-8
3080.00	0.744144	24
3085.00	0.551249	24
3090.00	0.278596	52
3095.00	0.00437258	44
3100.00	-0.291952	52
3105.00	-0.631363	44
3110.00	-0.978834	40
3115.00	-1.35613	44
3120.00	-1.73581	52
3125.00	-2.13645	28
3130.00	-2.57288	44
3135.00	-3.02334	56
3140.00	-3.45446	44
3145.00	-3.91142	52
3150.00	-4.34525	68
3155.00	-4.78836	8
3160.00	-5.22038	52
3165.00	-5.65998	52
3170.00	-6.07881	52
3175.00	-6.5291	40
3180.00	-6.97323	56
3185.00	-7.39176	40
3190.00	-7.82109	48
3195.00	-8.22943	44
3200.00	-8.6383	40
3205.00	-9.03827	40
3210.00	-9.43334	28
3215.00	-9.81021	48
3220.00	-10.1977	52
3225.00	-10.5752	44
3230.00	-10.9495	56
3235.00	-11.2951	-60
3240.00	-11.657	44
3245.00	-11.9832	24
3250.00	-12.3151	20
3255.00	-12.6665	20
3260.00	-13.0253	52
3265.00	-13.3508	28
3270.00	-13.6488	0
3275.00	-13.9802	20
3280.00	-14.2673	24
3285.00	-14.5638	4
3290.00	-14.8571	8
3295.00	-15.1423	20
3300.00	-15.4347	8
3305.00	-15.708	28
3310.00	-15.9482	24
3315.00	-16.1964	8
3320.00	-16.4693	20
3325.00	-16.7256	12
3330.00	-16.9675	-24
3335.00	-17.1872	-36
3340.00	-17.4199	-24
3345.00	-17.6689	-36
3350.00	-17.9062	-28
3355.00	-18.1053	-36
3360.00	-18.3145	-40
3365.00	-18.528	-40
3370.00	-18.7257	-20
3375.00	-18.9369	-36
3380.00	-19.1364	-52
3385.00	-19.3478	-44
3390.00	-19.5426	-20
3395.00	-19.7285	0
3400.00	-19.8645	-24
3405.00	-20.0326	-36
3410.00	-20.1915	-56
3415.00	-20.3564	-44
3420.00	-20.5129	-52
3425.00	-20.6952	-44
3430.00	-20.8687	-64
3435.00	-21.0185	-36
3440.00	-21.1784	-60
3445.00	-21.3098	-64
3450.00	-21.4262	-64
3455.00	-21.5561	-52
3460.00	-21.6911	-60
3465.00	-21.8113	-64
3470.00	-21.9327	-36
3475.00	-22.0733	12
3480.00	-22.1936	-48
3485.00	-22.3163	-52
3490.00	-22.4423	-36
3495.00	-22.5571	-20
3500.00	-22.6591	-44
3505.00	-22.754	-60
3510.00	-22.8306	-12
3515.00	-22.9084	-44
3520.00	-23.0217	-36
3525.00	-23.1524	-12
3530.00	-23.2413	-36
3535.00	-23.3225	-44
3540.00	-23.42	-24
3545.00	-23.521	-36
3550.00	-23.5987	-12
3555.00	-23.7075	-36
3560.00	-23.8116	-8
3565.00	-23.9204	-20
3570.00	-23.9952	-16
3575.00	-24.1113	-8
3580.00	-24.1808	-16
3585.00	-24.2445	-20
3590.00	-24.3263	-12
3595.00	-24.4232	-28
3600.00	-24.5203	-16
3605.00	-24.6034	-4
3610.00	-24.702	-12
3615.00	-24.7663	-12
3620.00	-24.8241	4
3625.00	-24.8712	-16
3630.00	-24.9574	-12
3635.00	-25.02	0
3640.00	-25.0957	-12
3645.00	-25.1369	-20
3650.00	-25.211	20
3655.00	-25.2814	-20
3660.00	-25.3592	-8
3665.00	-25.4267	4
3670.00	-25.4988	0
3675.00	-25.5655	-4
3680.00	-25.6312	-8
3685.00	-25.6734	-8
3690.00	-25.7145	20
3695.00	-25.7628	-12
3700.00	-25.8207	8
3705.00	-25.8677	20
3710.00	-25.9276	28
3715.00	-26.0148	40
3720.00	-26.0656	-8
3725.00	-26.1265	-8
3730.00	-26.1762	20
3735.00	-26.2272	20
3740.00	-26.2825	0
3745.00	-26.3072	24
3750.00	-26.3658	-12
3755.00	-26.4085	0
3760.00	-26.4225	0
3765.00	-26.5185	-4
3770.00	-26.5841	20
3775.00	-26.6351	20
3780.00	-26.6904	-8
3785.00	-26.7633	8
3790.00	-26.8076	-32768
3795.00	-26.8626	-32768
3800.00	-26.8807	-12
3805.00	-26.9327	-12
3810.00	-27.0253	-20
3815.00	-27.0961	-8
3820.00	-27.1347	-24
3825.00	-27.1845	-12
3830.00	-27.235	4
3835.00	-27.2353	-8
3840.00	-27.2168	-24
3845.00	-27.2007	-12
3850.00	-27.0778	8
3855.00	-26.623	-16
3860.00	-25.7599	-8
3865.00	-24.4583	-8
3870.00	-23.0067	24
3875.00	-21.5016	20
3880.00	-20.041	0
3885.00	-18.6406	0
3890.00	-17.3056	-8
3895.00	-16.0546	12
3900.00	-14.8955	28
3905.00	-13.7977	12
3910.00	-12.7396	8
3915.00	-11.774	24
3920.00	-10.8737	0
3925.00	-9.99446	-8
3930.00	-9.2163	24
3935.00	-8.47396	0
3940.00	-7.74567	0
3945.00	-7.04821	12
3950.00	-6.40357	4
3955.00	-5.78202	-8
3960.00	-5.20131	-8
3965.00	-4.67177	-4
3970.00	-4.13752	4
3975.00	-3.64415	-16
3980.00	-3.19009	4
3985.00	-2.75198	-8
3990.00	-2.30251	12
3995.00	-1.92369	8
4000.00	-1.54952	-8
4005.00	-1.20212	0
4010.00	-0.872527	20
4015.00	-0.56712	-8
4020.00	-0.296641	-12
4025.00	-0.036285	20
4030.00	0.209946	-8
4035.00	0.410241	-16
4040.00	0.59364	24
4045.00	0.749923	0
4050.00	0.864875	-8
4055.00	0.92069	28
4060.00	0.967788	4
4065.00	0.924921	0
4070.00	0.852489	-12
4075.00	0.710821	4
4080.00	0.574543	-12
4085.00	0.38419	0
4090.00	0.15708	-4
4095.00	-0.123172	-8
4100.00	-0.431191	0
4105.00	-0.771096	20
4110.00	-1.11337	24
4115.00	-1.48473	40
4120.00	-1.87976	20
4125.00	-2.29798	8
4130.00	-2.69569	-4
4135.00	-3.13387	8
4140.00	-3.57086	12
4145.00	-3.99612	-12
4150.00	-4.41208	12
4155.00	-4.84224	8
4160.00	-5.26887	0
4165.00	-5.70487	8
4170.00	-6.12736	28
4175.00	-6.56403	8
4180.00	-6.98837	24
4185.00	-7.43296	0
4190.00	-7.86005	-8
4195.00	-8.27766	8
4200.00	-8.71431	-12
4205.00	-9.14428	0
4210.00	-9.54442	0
4215.00	-9.9453	8
4220.00	-10.3431	4
4225.00	-10.7236	4
4230.00	-11.09	-20
4235.00	-11.4504	-8
4240.00	-11.8387	-4
4245.00	-12.1944	8
4250.00	-12.5209	-4
4255.00	-12.8717	4
4260.00	-13.1994	20
4265.00	-13.5075	4
4270.00	-13.8148	-12
4275.00	-14.1278	-8
4280.00	-14.4189	0
4285.00	-14.7003	0
4290.00	-14.9855	40
4295.00	-15.2767	-8
4300.00	-15.5476	-8
4305.00	-15.8252	0
4310.00	-16.0888	8
4315.00	-16.3474	8
4320.00	-16.5864	4
4325.00	-16.8128	8
4330.00	-17.0498	-12
4335.00	-17.295	-8
4340.00	-17.5189	-12
4345.00	-17.7342	-4
4350.00	-17.968	-16
4355.00	-18.1559	-8
4360.00	-18.3902	-8
4365.00	-18.5879	0
4370.00	-18.7784	0
4375.00	-18.9712	20
4380.00	-19.1496	-8
4385.00	-19.3209	12
4390.00	-19.4908	-8
4395.00	-19.6618	4
4400.00	-19.8377	0
4405.00	-19.9815	4
4410.00	-20.1192	20
4415.00	-20.2725	16
4420.00	-20.4456	-4
4425.00	-20.6039	-8
4430.00	-20.7808	0
4435.00	-20.9495	-12
4440.00	-21.0888	-4
4445.00	-21.2504	24
4450.00	-21.3978	4
4455.00	-21.5374	20
4460.00	-21.6937	8
4465.00	-21.8269	20
4470.00	-21.9655	-4
4475.00	-22.0853	-12
4480.00	-22.2332	-8
4485.00	-22.377	16
4490.00	-22.4957	4
4495.00	-22.6001	0
4500.00	-22.694	-16
4505.00	-22.8199	24
4510.00	-22.9602	20
4515.00	-23.0476	0
4520.00	-23.1714	-16
4525.00	-23.2909	28
4530.00	-23.3991	0
4535.00	-23.4997	44
4540.00	-23.6033	20
4545.00	-23.706	24
4550.00	-23.799	4
4555.00	-23.8765	20
4560.00	-23.955	-12
4565.00	-24.0539	-8
4570.00	-24.1441	28
4575.00	-24.2134	20
4580.00	-24.2776	8
4585.00	-24.3887	0
4590.00	-24.4542	4
4595.00	-24.5314	0
4600.00	-24.6159	0
4605.00	-24.6969	20
4610.00	-24.7811	8
4615.00	-24.8607	0
4620.00	-24.9041	20
4625.00	-24.9776	20
4630.00	-25.0338	-8
4635.00	-25.1037	0
4640.00	-25.1949	20
4645.00	-25.2538	8
4650.00	-25.3237	44
4655.00	-25.4067	-8
4660.00	-25.4926	0
4665.00	-25.5556	0
4670.00	-25.6185	0
4675.00	-25.6914	16
4680.00	-25.7521	20
4685.00	-25.8267	-4
4690.00	-25.8901	0
4695.00	-25.9452	20
4700.00	-25.9936	12
4705.00	-26.0635	8
4710.00	-26.1246	20
4715.00	-26.1945	-8
4720.00	-26.2475	16
4725.00	-26.2788	0
4730.00	-26.3108	-4
4735.00	-26.3822	8
4740.00	-26.4659	12
4745.00	-26.4992	-8
4750.00	-26.5712	8
4755.00	-26.6141	16
4760.00	-26.6871	-12
4765.00	-26.7472	-8
4770.00	-26.7869	0
4775.00	-26.8188	4
4780.00	-26.8752	-12
4785.00	-26.9284	-8
4790.00	-26.9763	-32768
4795.00	-27.0244	-32768
4800.00	-27.0777	-20
4805.00	-27.1012	-12
4810.00	-27.1525	-36
4815.00	-27.1937	-4
4820.00	-27.2169	0
4825.00	-27.2729	-20
4830.00	-27.2926	-12
4835.00	-27.3122	24
4840.00	-27.3167	-20
4845.00	-27.2831	-4
4850.00	-27.1232	-8
4855.00	-26.6776	0
4860.00	-25.7771	-8
4865.00	-24.4738	-8
4870.00	-23.0069	-8
4875.00	-21.523	-36
4880.00	-20.0747	-16
4885.00	-18.6678	-12
4890.00	-17.3796	-12
4895.00	-16.1112	-4
4900.00	-14.9276	-4
4905.00	-13.8473	16
4910.00	-12.8393	-20
4915.00	-11.882	20
4920.00	-10.974	-12
4925.00	-10.0973	0
4930.00	-9.29819	24
4935.00	-8.55267	84
4940.00	-7.85538	20
4945.00	-7.21214	8
4950.00	-6.56427	8
4955.00	-5.96426	4
4960.00	-5.36345	-16
4965.00	-4.82836	-4
4970.00	-4.28597	0
4975.00	-3.80346	8
4980.00	-3.36858	-8
4985.00	-2.93392	20
4990.00	-2.52769	0
4995.00	-2.15644	12
5000.00	-1.75462	0
5005.00	-1.40425	0
5010.00	-1.07263	-8
5015.00	-0.764765	8
5020.00	-0.46888	12
5025.00	-0.205718	-8
5030.00	0.0342617	12
5035.00	0.268423	24
5040.00	0.460989	16
5045.00	0.620507	0
5050.00	0.73461	12
5055.00	0.823511	24
5060.00	0.880954	0
5065.00	0.869338	8
5070.00	0.818764	20
5075.00	0.745037	8
5080.00	0.595934	28
5085.00	0.420995	44
5090.00	0.178293	24
5095.00	-0.102199	12
5100.00	-0.386613	28
5105.00	-0.704647	-4
5110.00	-1.04667	20
5115.00	-1.39649	16
5120.00	-1.78969	20
5125.00	-2.22068	20
5130.00	-2.65997	4
5135.00	-3.05784	20
5140.00	-3.48112	0
5145.00	-3.90093	20
5150.00	-4.31262	20
5155.00	-4.74395	28
5160.00	-5.18919	28
5165.00	-5.61372	20
5170.00	-6.04157	20
5175.00	-6.47114	0
5180.00	-6.91605	40
5185.00	-7.32901	-12
5190.00	-7.77464	20
5195.00	-8.20016	28
5200.00	-8.60633	4
5205.00	-9.01011	20
5210.00	-9.40862	28
5215.00	-9.82057	16
5220.00	-10.2145	4
5225.00	-10.5841	24
5230.00	-10.9456	12
5235.00	-11.3323	4
5240.00	-11.6917	24
5245.00	-12.049	4
5250.00	-12.38	0
5255.00	-12.7067	0
5260.00	-13.0395	12
5265.00	-13.3649	20
5270.00	-13.6476	-20
5275.00	-13.9416	-8
5280.00	-14.2362	-8
5285.00	-14.5202	0
5290.00	-14.8285	-12
5295.00	-15.099	24
5300.00	-15.3945	-20
5305.00	-15.6486	0
5310.00	-15.918	-8
5315.00	-16.1774	-20
5320.00	-16.4422	0
5325.00	-16.6867	8
5330.00	-16.9257	-20
5335.00	-17.1633	0
5340.00	-17.3896	44
5345.00	-17.6228	20
5350.00	-17.8377	-8
5355.00	-18.0355	-20
5360.00	-18.27	-32
5365.00	-18.464	-20
5370.00	-18.6644	8
5375.00	-18.8579	-20
5380.00	-19.0703	4
5385.00	-19.2658	-24
5390.00	-19.4831	-20
5395.00	-19.6913	-16
5400.00	-19.8761	-8
5405.00	-20.0657	-8
5410.00	-20.2231	-4
5415.00	-20.4062	-12
5420.00	-20.5615	-20
5425.00	-20.7214	24
5430.00	-20.8678	0
5435.00	-21.0146	8
5440.00	-21.1699	-20
5445.00	-21.3504	8
5450.00	-21.4903	-8
5455.00	-21.6457	-8
5460.00	-21.7987	-8
5465.00	-21.9126	0
5470.00	-22.0515	0
5475.00	-22.1658	0
5480.00	-22.3125	-12
5485.00	-22.4534	20
5490.00	-22.5632	24
5495.00	-22.6916	20
5500.00	-22.8133	8
5505.00	-22.9079	12
5510.00	-23.035	0
5515.00	-23.1155	8
5520.00	-23.2055	28
5525.00	-23.2966	4
5530.00	-23.393	20
5535.00	-23.4803	20
5540.00	-23.5621	24
5545.00	-23.63	20
5550.00	-23.7413	24
5555.00	-23.8371	52
5560.00	-23.9509	24
5565.00	-24.0464	40
5570.00	-24.1486	52
5575.00	-24.2363	44
5580.00	-24.3108	24
5585.00	-24.3891	56
5590.00	-24.4439	24
5595.00	-24.5152	40
5600.00	-24.6082	56
5605.00	-24.6743	44
5610.00	-24.7671	32
5615.00	-24.8581	44
5620.00	-24.9287	52
5625.00	-24.9878	56
5630.00	-25.0618	44
5635.00	-25.1358	72
5640.00	-25.2094	56
5645.00	-25.2869	56
5650.00	-25.3698	28
5655.00	-25.4387	64
5660.00	-25.5202	44
5665.00	-25.5729	-24
5670.00	-25.656	40
5675.00	-25.7102	44
5680.00	-25.762	52
5685.00	-25.8313	52
5690.00	-25.881	40
5695.00	-25.9434	64
5700.00	-26.0001	44
5705.00	-26.0455	40
5710.00	-26.0965	40
5715.00	-26.1523	16
5720.00	-26.2026	44
5725.00	-26.2503	44
5730.00	-26.2977	12
5735.00	-26.3422	40
5740.00	-26.3891	36
5745.00	-26.4439	20
5750.00	-26.4788	16
5755.00	-26.5083	-24
5760.00	-26.4879	0
5765.00	-26.3222	24
5770.00	-25.7737	8
5775.00	-24.7918	-8
5780.00	-23.478	4
5785.00	-22.0711	0
5790.00	-20.6407	-32768
5795.00	-19.28	-32768
5800.00	-17.9902	-40
5805.00	-16.7196	-20
5810.00	-15.5529	-36
5815.00	-14.4183	-36
5820.00	-13.3488	-20
5825.00	-12.3518	-40
5830.00	-11.4113	-24
5835.00	-10.5253	-36
5840.00	-9.7097	-44
5845.00	-8.91614	-36
5850.00	-8.19065	-36
5855.00	-7.51702	-48
5860.00	-6.84681	-36
5865.00	-6.18658	-36
5870.00	-5.593	-52
5875.00	-5.03182	-40
5880.00	-4.49478	-40
5885.00	-3.99202	-52
5890.00	-3.52449	-72
5895.00	-3.09807	-56
5900.00	-2.66665	-56
5905.00	-2.27335	-64
5910.00	-1.87237	-60
5915.00	-1.53155	-56
5920.00	-1.1803	-68
5925.00	-0.858532	-52
5930.00	-0.570823	-56
5935.00	-0.28869	-36
5940.00	-0.0159648	-48
5945.00	0.234503	-24
5950.00	0.441745	-44
5955.00	0.639547	-56
5960.00	0.824464	-36
5965.00	0.918171	-44
5970.00	1.02006	-40
5975.00	1.05659	-36
5980.00	1.05312	-40
5985.00	1.01613	-40
5990.00	0.921417	-40
5995.00	0.77599	-44
6000.00	0.621285	4
6005.00	0.404944	-8
6010.00	0.143161	-48
6015.00	-0.152625	-24
6020.00	-0.475878	-20
6025.00	-0.811314	-36
6030.00	-1.18216	-20
6035.00	-1.55166	-24
6040.00	-1.96884	-24
6045.00	-2.35934	-12
6050.00	-2.79668	-24
6055.00	-3.22413	-12
6060.00	-3.62326	-8
6065.00	-4.01695	-20
6070.00	-4.46154	0
6075.00	-4.90117	-20
6080.00	-5.32379	12
6085.00	-5.76559	-4
6090.00	-6.20269	-12
6095.00	-6.63746	-8
6100.00	-7.0996	0
6105.00	-7.49733	-8
6110.00	-7.92238	8
6115.00	-8.31996	8
6120.00	-8.75677	-8
6125.00	-9.14363	-12
6130.00	-9.55136	8
6135.00	-9.94213	-12
6140.00	-10.3032	8
6145.00	-10.6903	8
6150.00	-11.0668	0
6155.00	-11.4208	-12
6160.00	-11.7613	16
6165.00	-12.1091	40
6170.00	-12.4209	24
6175.00	-12.741	40
6180.00	-13.0698	-8
6185.00	-13.4053	-20
6190.00	-13.6965	-4
6195.00	-14.0119	0
6200.00	-14.3334	16
6205.00	-14.6064	20
6210.00	-14.9023	4
6215.00	-15.1974	-8
6220.00	-15.4555	-12
6225.00	-15.7185	12
6230.00	-15.9834	-8
6235.00	-16.2595	-12
6240.00	-16.4991	0
6245.00	-16.7311	0
6250.00	-16.9449	0
6255.00	-17.153	20
6260.00	-17.3679	-8
6265.00	-17.5788	-12
6270.00	-17.8125	20
6275.00	-18.0442	0
6280.00	-18.264	4
6285.00	-18.4561	-4
6290.00	-18.6366	0
6295.00	-18.8247	-12
6300.00	-19.0091	-8
6305.00	-19.1831	12
6310.00	-19.3573	4
6315.00	-19.5336	-20
6320.00	-19.7072	0
6325.00	-19.8704	-4
6330.00	-20.0173	-16
6335.00	-20.187	16
6340.00	-20.3568	-8
6345.00	-20.4989	4
6350.00	-20.65	8
6355.00	-20.816	0
6360.00	-20.9542	8
6365.00	-21.0949	0
6370.00	-21.2334	0
6375.00	-21.3656	-8
6380.00	-21.4996	12
6385.00	-21.6377	8
6390.00	-21.7809	4
6395.00	-21.9335	0
6400.00	-22.0722	-12
6405.00	-22.1951	12
6410.00	-22.3163	-12
6415.00	-22.4506	8
6420.00	-22.5488	-12
6425.00	-22.6372	0
6430.00	-22.7506	0
6435.00	-22.9053	-12
6440.00	-23.0277	24
6445.00	-23.1277	-8
6450.00	-23.2341	20
6455.00	-23.3254	-12
6460.00	-23.444	20
6465.00	-23.535	4
6470.00	-23.6383	-8
6475.00	-23.7124	12
6480.00	-23.8136	-8
6485.00	-23.9071	0
6490.00	-24.0101	28
6495.00	-24.0953	12
6500.00	-24.1802	0
6505.00	-24.2904	-4
6510.00	-24.3889	-8
6515.00	-24.4676	4
6520.00	-24.5415	24
6525.00	-24.6356	0
6530.00	-24.7253	0
6535.00	-24.8318	4
6540.00	-24.9314	-12
6545.00	-25.0266	-8
6550.00	-25.1236	-12
6555.00	-25.2084	-12
6560.00	-25.296	4
6565.00	-25.3924	8
6570.00	-25.4905	24
6575.00	-25.5323	8
6580.00	-25.5756	24
6585.00	-25.6253	8
6590.00	-25.6706	-20
6595.00	-25.7358	0
6600.00	-25.8014	12
6605.00	-25.8378	8
6610.00	-25.9083	-20
6615.00	-25.9472	12
6620.00	-26.0167	-12
6625.00	-26.0661	-12
6630.00	-26.0987	16
6635.00	-26.1255	-8
6640.00	-26.1427	-12
6645.00	-26.061	4
6650.00	-25.7424	-12
6655.00	-24.9936	0
6660.00	-23.8941	20
6665.00	-22.5409	12
6670.00	-21.1563	-8
6675.00	-19.8036	-12
6680.00	-18.4583	4
6685.00	-17.1741	-12
6690.00	-15.9501	0
6695.00	-14.8114	4
6700.00	-13.729	-4
6705.00	-12.7222	-8
6710.00	-11.7553	20
6715.00	-10.8668	-8
6720.00	-10.0284	20
6725.00	-9.23243	0
6730.00	-8.49976	-8
6735.00	-7.8203	0
6740.00	-7.15549	8
6745.00	-6.53084	-16
6750.00	-5.90659	4
6755.00	-5.33411	0
6760.00	-4.80446	0
6765.00	-4.28954	-8
6770.00	-3.80918	4
6775.00	-3.32733	0
6780.00	-2.86922	20
6785.00	-2.46946	4
6790.00	-2.09589	-32768
6795.00	-1.71579	-32768
6800.00	-1.3505	-28
6805.00	-1.02112	-28
6810.00	-0.705867	-12
6815.00	-0.397693	-20
6820.00	-0.125351	-20
6825.00	0.11913	-12
6830.00	0.344805	-12
6835.00	0.58866	-12
6840.00	0.752336	-8
6845.00	0.878331	-12
6850.00	0.984204	-8
6855.00	1.06507	-4
6860.00	1.08582	-4
6865.00	1.05435	20
6870.00	0.999688	-4
6875.00	0.91163	-8
6880.00	0.752137	24
6885.00	0.573488	-12
6890.00	0.334971	0
6895.00	0.0620052	16
6900.00	-0.24071	16
6905.00	-0.58211	4
6910.00	-0.962089	20
6915.00	-1.33918	4
6920.00	-1.71366	-8
6925.00	-2.09583	24
6930.00	-2.5219	4
6935.00	-2.92856	0
6940.00	-3.36226	0
6945.00	-3.80149	4
6950.00	-4.26261	0
6955.00	-4.71398	0
6960.00	-5.13025	8
6965.00	-5.57008	20
6970.00	-6.01483	0
6975.00	-6.43579	40
6980.00	-6.86418	8
6985.00	-7.29298	4
6990.00	-7.70837	0
6995.00	-8.15368	8
7000.00	-8.56762	0
7005.00	-8.98155	-8
7010.00	-9.38919	0
7015.00	-9.76358	0
7020.00	-10.1501	4
7025.00	-10.5186	0
7030.00	-10.8866	-8
7035.00	-11.2329	24
7040.00	-11.5934	-4
7045.00	-11.9624	8
7050.00	-12.3014	24
7055.00	-12.6441	12
7060.00	-12.9732	8
7065.00	-13.2826	16
7070.00	-13.6074	-12
7075.00	-13.9079	20
7080.00	-14.2091	-8
7085.00	-14.4933	-12
7090.00	-14.7597	8
7095.00	-15.0434	0
7100.00	-15.3	-20
7105.00	-15.5447	0
7110.00	-15.8276	0
7115.00	-16.0904	40
7120.00	-16.3388	0
7125.00	-16.5686	0
7130.00	-16.81	8
7135.00	-17.0466	-8
7140.00	-17.2646	-12
7145.00	-17.5028	24
7150.00	-17.6927	20
7155.00	-17.9006	0
7160.00	-18.1153	40
7165.00	-18.338	0
7170.00	-18.5403	0
7175.00	-18.7537	20
7180.00	-18.9446	-8
7185.00	-19.1351	24
7190.00	-19.3016	-8
7195.00	-19.4928	-8
7200.00	-19.678	-4
7205.00	-19.841	20
7210.00	-20.0359	-4
7215.00	-20.2239	28
7220.00	-20.3611	4
7225.00	-20.521	-16
7230.00	-20.6711	-8
7235.00	-20.8282	0
7240.00	-20.9896	-12
7245.00	-21.1342	-8
7250.00	-21.2901	4
7255.00	-21.4279	4
7260.00	-21.5406	-16
7265.00	-21.6678	-20
7270.00	-21.8104	8
7275.00	-21.9532	-12
7280.00	-22.0642	-12
7285.00	-22.1979	8
7290.00	-22.2957	-12
7295.00	-22.4119	0
7300.00	-22.5165	20
7305.00	-22.6671	0
7310.00	-22.7788	-8
7315.00	-22.8649	8
7320.00	-22.9806	-16
7325.00	-23.1129	-16
7330.00	-23.2183	-8
7335.00	-23.3532	0
7340.00	-23.4401	4
7345.00	-23.5466	-12
7350.00	-23.6487	8
7355.00	-23.7518	0
7360.00	-23.8102	0
7365.00	-23.9166	0
7370.00	-24.0231	-16
7375.00	-24.1321	8
7380.00	-24.2345	8
7385.00	-24.3261	20
7390.00	-24.4048	68
7395.00	-24.5032	-12
7400.00	-24.5754	-16
7405.00	-24.643	-8
7410.00	-24.7238	20
7415.00	-24.8016	-12
7420.00	-24.854	0
7425.00	-24.9482	20
7430.00	-25.0023	4
7435.00	-25.0854	8
7440.00	-25.1521	40
7445.00	-25.2372	-4
7450.00	-25.3226	-4
7455.00	-25.4006	16
7460.00	-25.4866	12
7465.00	-25.5432	-12
7470.00	-25.6087	4
7475.00	-25.67	24
7480.00	-25.734	0
7485.00	-25.786	8
7490.00	-25.8529	20
7495.00	-25.8967	4
7500.00	-25.9475	8
7505.00	-25.9724	28
7510.00	-26.0131	12
7515.00	-26.0478	8
7520.00	-26.0778	8
7525.00	-26.0127	20
7530.00	-25.6368	0
7535.00	-24.8667	68
7540.00	-23.7109	20
7545.00	-22.3641	16
7550.00	-20.9414	28
7555.00	-19.5675	16
7560.00	-18.2126	24
7565.00	-16.953	24
7570.00	-15.7304	24
7575.00	-14.6106	20
7580.00	-13.5238	28
7585.00	-12.5312	20
7590.00	-11.6078	20
7595.00	-10.7059	8
7600.00	-9.88423	20
7605.00	-9.10393	20
7610.00	-8.3559	20
7615.00	-7.64506	24
7620.00	-6.9959	8
7625.00	-6.36652	20
7630.00	-5.77563	8
7635.00	-5.20057	16
7640.00	-4.67863	8
7645.00	-4.16501	20
7650.00	-3.69334	4
7655.00	-3.21932	0
7660.00	-2.76073	40
7665.00	-2.3668	20
7670.00	-1.96776	20
7675.00	-1.6174	24
7680.00	-1.2701	0
7685.00	-0.959414	0
7690.00	-0.677916	32
7695.00	-0.397612	-8
7700.00	-0.152233	-8
7705.00	0.121892	20
7710.00	0.319081	-4
7715.00	0.49279	-8
7720.00	0.686113	-8
7725.00	0.851955	4
7730.00	0.958585	12
7735.00	1.02446	-8
7740.00	1.04927	-24
7745.00	1.03775	-12
7750.00	0.947767	-4
7755.00	0.809109	-20
7760.00	0.626643	-12
7765.00	0.397855	-20
7770.00	0.160602	-8
7775.00	-0.139435	-20
7780.00	-0.430156	-8
7785.00	-0.763895	4
7790.00	-1.13196	-32768
7795.00	-1.52968	-32768
7800.00	-1.91896	-4
7805.00	-2.33326	-52
7810.00	-2.73057	20
7815.00	-3.12828	-16
7820.00	-3.54201	-36
7825.00	-3.99084	-12
7830.00	-4.44619	-40
7835.00	-4.86354	-36
7840.00	-5.31938	-20
7845.00	-5.72087	-16
7850.00	-6.15242	-36
7855.00	-6.56777	-20
7860.00	-7.00803	-20
7865.00	-7.44126	-12
7870.00	-7.84056	-24
7875.00	-8.24006	-12
7880.00	-8.64787	-12
7885.00	-8.9892	0
7890.00	-9.27007	-12
7895.00	-9.35297	0
7900.00	-9.14799	-8
7905.00	-8.65884	-24
7910.00	-7.97287	8
7915.00	-7.22323	0
7920.00	-6.49338	0
7925.00	-5.7707	8
7930.00	-5.09082	0
7935.00	-4.47391	0
7940.00	-3.90365	0
7945.00	-3.3572	0
7950.00	-2.83968	8
7955.00	-2.33317	24
7960.00	-1.89047	0
7965.00	-1.43438	4
7970.00	-1.05398	0
7975.00	-0.658334	20
7980.00	-0.31918	0
7985.00	-0.0189572	20
7990.00	0.271931	28
7995.00	0.592029	20
8000.00	0.871342	0
8005.00	1.12523	40
8010.00	1.33681	24
8015.00	1.56483	24
8020.00	1.78135	24
8025.00	2.00943	40
8030.00	2.17772	20
8035.00	2.33106	40
8040.00	2.4722	28
8045.00	2.6312	28
8050.00	2.71349	68
8055.00	2.80323	40
8060.00	2.8959	24
8065.00	2.9279	60
8070.00	2.93789	40
8075.00	2.9262	48
8080.00	2.87242	56
8085.00	2.77324	40
8090.00	2.61314	48
8095.00	2.44649	68
8100.00	2.24572	40
8105.00	1.98166	36
8110.00	1.67316	-8
8115.00	1.34662	44
8120.00	0.971859	56
8125.00	0.611383	48
8130.00	0.230535	56
8135.00	-0.184319	52
8140.00	-0.621629	52
8145.00	-1.05157	20
8150.00	-1.49305	44
8155.00	-1.94618	52
8160.00	-2.39599	64
8165.00	-2.85787	40
8170.00	-3.32309	20
8175.00	-3.78065	52
8180.00	-4.21252	24
8185.00	-4.65385	52
8190.00	-5.08616	20
8195.00	-5.51536	24
8200.00	-5.93235	24
8205.00	-6.35905	28
8210.00	-6.80765	0
8215.00	-7.26405	4
8220.00	-7.71555	20
8225.00	-8.10435	4
8230.00	-8.47998	8
8235.00	-8.86756	16
8240.00	-9.25839	4
8245.00	-9.60574	-12
8250.00	-9.97666	-8
8255.00	-10.3174	-12
8260.00	-10.666	-12
8265.00	-10.9817	-16
8270.00	-11.3348	0
8275.00	-11.6889	-20
8280.00	-12.0076	-24
8285.00	-12.2894	-24
8290.00	-12.6082	-36
8295.00	-12.9384	-24
8300.00	-13.2707	-24
8305.00	-13.5848	-36
8310.00	-13.8894	-36
8315.00	-14.1768	-36
8320.00	-14.4523	-44
8325.00	-14.7272	-52
8330.00	-14.9734	-40
8335.00	-15.2244	-48
8340.00	-15.5024	-44
8345.00	-15.7538	-36
8350.00	-15.9851	-8
8355.00	-16.2171	-56
8360.00	-16.4315	-44
8365.00	-16.6558	-64
8370.00	-16.8559	-64
8375.00	-17.0923	-64
8380.00	-17.29	-52
8385.00	-17.4649	-44
8390.00	-17.6736	-48
8395.00	-17.8414	-24
8400.00	-18.0677	-56
8405.00	-18.255	-60
8410.00	-18.4406	-40
8415.00	-18.6232	-44
8420.00	-18.8064	-36
8425.00	-18.9826	-24
8430.00	-19.1549	-8
8435.00	-19.3514	-36
8440.00	-19.4931	-24
8445.00	-19.6821	-52
8450.00	-19.8246	-40
8455.00	-19.9741	-40
8460.00	-20.1476	-36
8465.00	-20.3213	-36
8470.00	-20.4901	-12
8475.00	-20.6622	-20
8480.00	-20.8038	-36
8485.00	-20.9507	-24
8490.00	-21.1049	-24
8495.00	-21.2474	-8
8500.00	-21.3638	-36
8505.00	-21.5005	-20
8510.00	-21.6135	0
8515.00	-21.7277	-24
8520.00	-21.8242	-12
8525.00	-21.94	-36
8530.00	-22.0272	-16
8535.00	-22.0969	0
8540.00	-22.1785	0
8545.00	-22.2606	-12
8550.00	-22.3666	0
8555.00	-22.4763	-8
8560.00	-22.6046	-16
8565.00	-22.7194	0
8570.00	-22.8597	-8
8575.00	-22.979	-12
8580.00	-23.1028	8
8585.00	-23.2091	-8
8590.00	-23.3136	4
8595.00	-23.4214	28
8600.00	-23.4959	-4
8605.00	-23.6012	8
8610.00	-23.6953	8
8615.00	-23.8089	28
8620.00	-23.8979	28
8625.00	-23.9912	44
8630.00	-24.0902	24
8635.00	-24.1868	12
8640.00	-24.2838	-12
8645.00	-24.3611	20
8650.00	-24.4575	-20
8655.00	-24.5074	-16
8660.00	-24.6112	24
8665.00	-24.7128	0
8670.00	-24.8036	4
8675.00	-24.8871	20
8680.00	-24.9486	16
8685.00	-25.0057	-8
8690.00	-25.0666	0
8695.00	-25.1176	-12
8700.00	-25.1886	-8
8705.00	-25.2381	16
8710.00	-25.3277	-8
8715.00	-25.3915	-8
8720.00	-25.4351	28
8725.00	-25.5025	24
8730.00	-25.5614	4
8735.00	-25.6218	12
8740.00	-25.6744	8
8745.00	-25.7467	-8
8750.00	-25.7999	20
8755.00	-25.8616	0
8760.00	-25.9203	0
8765.00	-25.9969	-12
8770.00	-26.0395	-12
8775.00	-26.1035	-4
8780.00	-26.1894	0
8785.00	-26.2096	8
8790.00	-26.2623	-32768
8795.00	-26.3141	-32768
8800.00	-26.3683	-36
8805.00	-26.4045	-20
8810.00	-26.4345	0
8815.00	-26.4798	-8
8820.00	-26.5161	-12
8825.00	-26.5356	-16
8830.00	-26.5488	20
8835.00	-26.5745	-4
8840.00	-26.5894	4
8845.00	-26.5665	16
8850.00	-26.4819	0
8855.00	-26.1269	0
8860.00	-25.334	20
8865.00	-24.1653	-4
8870.00	-22.7129	12
8875.00	-21.2353	8
8880.00	-19.7919	0
8885.00	-18.3669	12
8890.00	-17.0135	20
8895.00	-15.7554	0
8900.00	-14.5842	12
8905.00	-13.4505	0
8910.00	-12.3938	4
8915.00	-11.4139	0
8920.00	-10.4775	0
8925.00	-9.61284	20
8930.00	-8.77129	4
8935.00	-7.99446	4
8940.00	-7.26272	40
8945.00	-6.60979	0
8950.00	-5.94129	12
8955.00	-5.35406	28
8960.00	-4.76725	12
8965.00	-4.21467	-8
8970.00	-3.68977	20
8975.00	-3.2092	12
8980.00	-2.76479	4
8985.00	-2.34538	20
8990.00	-1.92403	0
8995.00	-1.54858	-8
9000.00	-1.20754	24
9005.00	-0.892451	12
9010.00	-0.604485	28
9015.00	-0.293284	4
9020.00	-0.0282485	24
9025.00	0.204015	24
9030.00	0.414932	20
9035.00	0.599743	16
9040.00	0.755416	20
9045.00	0.870446	0
9050.00	0.943256	28
9055.00	0.952992	20
9060.00	0.922889	-12
9065.00	0.864451	24
9070.00	0.725348	-8
9075.00	0.556274	0
9080.00	0.34518	44
9085.00	0.0812236	0
9090.00	-0.191442	0
9095.00	-0.517083	20
9100.00	-0.860936	8
9105.00	-1.20112	8
9110.00	-1.59819	24
9115.00	-2.00068	0
9120.00	-2.41558	8
9125.00	-2.8241	8
9130.00	-3.24442	0
9135.00	-3.68916	-8
9140.00	-4.11827	-4
9145.00	-4.54583	-8
9150.00	-4.9996	0
9155.00	-5.44748	-8
9160.00	-5.93082	-4
9165.00	-6.37899	0
9170.00	-6.81305	20
9175.00	-7.24697	12
9180.00	-7.71146	24
9185.00	-8.16587	12
9190.00	-8.58737	0
9195.00	-9.03255	8
9200.00	-9.46831	0
9205.00	-9.85297	24
9210.00	-10.2286	-16
9215.00	-10.6025	0
9220.00	-10.9677	28
9225.00	-11.3742	-8
9230.00	-11.7426	-4
9235.00	-12.1017	24
9240.00	-12.4455	-12
9245.00	-12.7895	-12
9250.00	-13.1191	4
9255.00	-13.4992	-12
9260.00	-13.8236	-12
9265.00	-14.1502	8
9270.00	-14.434	-8
9275.00	-14.7371	-8
9280.00	-15.0255	12
9285.00	-15.3033	-8
9290.00	-15.5784	20
9295.00	-15.841	-8
9300.00	-16.0962	0
9305.00	-16.3534	-28
9310.00	-16.6119	8
9315.00	-16.8708	24
9320.00	-17.1277	-4
9325.00	-17.3514	0
9330.00	-17.574	24
9335.00	-17.805	-8
9340.00	-18.0249	-24
9345.00	-18.2247	0
9350.00	-18.4521	8
9355.00	-18.6637	20
9360.00	-18.8654	8
9365.00	-19.0363	0
9370.00	-19.2421	-4
9375.00	-19.4211	40
9380.00	-19.5972	12
9385.00	-19.7839	-12
9390.00	-19.9551	4
9395.00	-20.1192	0
9400.00	-20.2763	20
9405.00	-20.4346	0
9410.00	-20.6172	8
9415.00	-20.7916	20
9420.00	-20.9585	0
9425.00	-21.0818	0
9430.00	-21.2448	8
9435.00	-21.4016	12
9440.00	-21.5646	24
9445.00	-21.7019	20
9450.00	-21.8336	20
9455.00	-21.9665	4
9460.00	-22.1038	4
9465.00	-22.2473	-8
9470.00	-22.3671	20
9475.00	-22.5295	0
9480.00	-22.6524	4
9485.00	-22.79	-8
9490.00	-22.9251	-4
9495.00	-23.0166	-8
9500.00	-23.1166	24
9505.00	-23.2504	20
9510.00	-23.3507	0
9515.00	-23.4548	40
9520.00	-23.5598	-8
9525.00	-23.6794	8
9530.00	-23.8039	0
9535.00	-23.8985	20
9540.00	-23.9729	0
9545.00	-24.0392	0
9550.00	-24.1128	8
9555.00	-24.1983	8
9560.00	-24.2785	-8
9565.00	-24.3701	-8
9570.00	-24.4582	0
9575.00	-24.5374	4
9580.00	-24.6319	28
9585.00	-24.7245	20
9590.00	-24.821	0
9595.00	-24.9041	28
9600.00	-25.0027	20
9605.00	-25.0927	0
9610.00	-25.1932	40
9615.00	-25.256	28
9620.00	-25.3213	0
9625.00	-25.3876	28
9630.00	-25.4736	4
9635.00	-25.5365	0
9640.00	-25.6139	24
9645.00	-25.6666	-12
9650.00	-25.7128	0
9655.00	-25.7694	20
9660.00	-25.8279	-8
9665.00	-25.8767	0
9670.00	-25.9232	0
9675.00	-25.9782	4
9680.00	-26.0402	16
9685.00	-26.071	-12
9690.00	-26.1338	0
9695.00	-26.2147	20
9700.00	-26.292	4
9705.00	-26.3527	0
9710.00	-26.4181	0
9715.00	-26.4988	8
9720.00	-26.5646	4
9725.00	-26.6068	8
9730.00	-26.6649	8
9735.00	-26.7291	8
9740.00	-26.8245	8
9745.00	-26.8797	4
9750.00	-26.9205	20
9755.00	-26.9598	8
9760.00	-27.0114	8
9765.00	-27.0642	4
9770.00	-27.1242	4
9775.00	-27.1951	0
9780.00	-27.252	20
9785.00	-27.2989	-20
9790.00	-27.353	-32768
9795.00	-27.3565	-32768
9800.00	-27.4262	-20
9805.00	-27.4851	28
9810.00	-27.5149	-12
9815.00	-27.5775	-12
9820.00	-27.5862	4
9825.00	-27.6009	-20
9830.00	-27.6185	-4
9835.00	-27.6513	-8
9840.00	-27.667	8
9845.00	-27.6153	-8
9850.00	-27.5124	16
9855.00	-27.1007	28
9860.00	-26.2562	8
9865.00	-25.0166	-8
9870.00	-23.538	-12
9875.00	-22.0455	28
9880.00	-20.5926	0
9885.00	-19.206	-4
9890.00	-17.8922	8
9895.00	-16.6465	-12
9900.00	-15.5015	-12
9905.00	-14.4096	24
9910.00	-13.3573	-12
9915.00	-12.3651	8
9920.00	-11.4251	8
9925.00	-10.566	-4
9930.00	-9.75887	-20
9935.00	-9.00991	-20
9940.00	-8.27066	-12
9945.00	-7.59028	0
9950.00	-6.92529	4
9955.00	-6.29168	-8
[truncated: 56 more rows]
