# Supplementary material for: Abnormal developmental trajectory and vulnerability to cardiac arrhythmias in tetralogy of Fallot with DiGeorge syndrome
Source: Commun Biol. 2023 Sep 22;6:969. doi: 10.1038/s42003-023-05344-6 (PMC10516936; doi:10.1038/s42003-023-05344-6)
Supplement: Supplementary file 6 — Supplementary Data 3 [file 42003_2023_5344_MOESM6_ESM.zip › Supplementary Data3_CAS Measurement/Batch51/TOF-ND1_A2_4980/1A-wave.csv]

1A : V(t) = D'(t) / BackgroundImage *100
D'(t) = WaveFiltered Value( Pixel-Filter=(3 x 3) Tcnst-Filter=10)
average	1.00
frm num	2048
position	[44][83]
background	671.78
total pixel	9
time	value1
0.00	3.44029
5.00	3.14919
10.00	2.9087
15.00	2.64926
20.00	2.45711
25.00	2.26267
30.00	2.08271
35.00	1.95053
40.00	1.81502
45.00	1.68644
50.00	1.65012
55.00	1.57277
60.00	1.58089
65.00	1.64609
70.00	1.71965
75.00	1.82225
80.00	1.96255
85.00	2.05574
90.00	2.1512
95.00	2.24372
100.00	2.30218
105.00	2.37629
110.00	2.40992
115.00	2.42199
120.00	2.44773
125.00	2.46925
130.00	2.48696
135.00	2.47313
140.00	2.44249
145.00	2.43476
150.00	2.40134
155.00	2.37126
160.00	2.37066
165.00	2.30726
170.00	2.29652
175.00	2.27361
180.00	2.20503
185.00	2.18466
190.00	2.1349
195.00	2.07027
200.00	1.97572
205.00	1.91046
210.00	1.77731
215.00	1.61281
220.00	1.49618
225.00	1.41272
230.00	1.25491
235.00	1.1013
240.00	0.989519
245.00	0.923647
250.00	0.829628
255.00	0.746665
260.00	0.700117
265.00	0.646645
270.00	0.563786
275.00	0.525602
280.00	0.45981
285.00	0.46014
290.00	0.412472
295.00	0.384457
300.00	0.367513
305.00	0.33407
310.00	0.264275
315.00	0.237847
320.00	0.215717
325.00	0.170989
330.00	0.139004
335.00	0.13172
340.00	0.0854682
345.00	0.0603815
350.00	0.0262256
355.00	0.00375518
360.00	-0.00819824
365.00	0.0141234
370.00	-0.0120987
375.00	-0.0522385
380.00	-0.0999422
385.00	-0.114758
390.00	-0.13967
395.00	-0.120741
400.00	-0.121899
405.00	-0.131211
410.00	-0.129667
415.00	-0.113393
420.00	-0.0805516
425.00	-0.0708424
430.00	-0.0587962
435.00	-0.0446467
440.00	-0.0252961
445.00	-0.0326904
450.00	-0.0178435
455.00	-0.034253
460.00	-0.0109799
465.00	-0.0346917
470.00	-0.0312225
475.00	-0.06118
480.00	-0.0815258
485.00	-0.0402935
490.00	0.00177758
495.00	-0.024864
500.00	-0.0157616
505.00	-0.0208014
510.00	-0.0154133
515.00	0.0142458
520.00	0.00289731
525.00	0.0274174
530.00	0.0312916
535.00	0.0232005
540.00	0.0175724
545.00	-0.0205725
550.00	-0.0201692
555.00	-0.0198063
560.00	-0.00459378
565.00	-0.057062
570.00	-0.0629337
575.00	-0.0682182
580.00	-0.0465105
585.00	-0.0302816
590.00	-0.0206375
595.00	-0.0499994
600.00	-0.0681553
605.00	-0.0497619
610.00	-0.0811734
615.00	-0.0697481
620.00	-0.0693892
625.00	-0.0773362
630.00	-0.0629866
635.00	-0.0566879
640.00	-0.0410952
645.00	-0.0651035
650.00	-0.0834029
655.00	-0.0882945
660.00	-0.086081
665.00	-0.060933
670.00	-0.0465698
675.00	-0.0700306
680.00	-0.0646815
685.00	-0.0466355
690.00	-0.03701
695.00	-0.0399249
700.00	-0.0309705
705.00	0.0167842
710.00	-0.00143406
715.00	0.043367
720.00	0.078726
725.00	0.0592755
730.00	0.0781577
735.00	0.0703419
740.00	0.107965
745.00	0.0971688
750.00	0.0609882
755.00	0.0482734
760.00	0.0434461
765.00	0.0506794
770.00	0.0522274
775.00	0.0867003
780.00	0.117726
785.00	0.107607
790.00	0.11504
795.00	0.0654947
800.00	0.0539833
805.00	0.0270831
810.00	0.0227208
815.00	0.00721685
820.00	0.0362669
825.00	0.06572
830.00	0.060802
835.00	0.0547218
840.00	0.0376717
845.00	0.000824773
850.00	0.0106662
855.00	-0.0119022
860.00	-0.000788089
865.00	0.0108686
870.00	0.0130897
875.00	0.0465145
880.00	0.045171
885.00	0.034038
890.00	-0.00409956
895.00	0.00623432
900.00	-0.00927499
905.00	-7.75612e-005
910.00	-0.0133017
915.00	0.0376481
920.00	0.0454612
925.00	0.0342991
930.00	0.0391391
935.00	0.00379947
940.00	0.000111547
945.00	0.00671634
950.00	0.0440864
955.00	0.0446397
960.00	0.0434837
965.00	0.077177
970.00	0.0595354
975.00	0.035388
980.00	0.0483891
985.00	0.0319723
990.00	0.0602008
995.00	0.0707206
1000.00	0.0901123
1005.00	0.117489
1010.00	0.102432
1015.00	0.0938427
1020.00	0.115884
1025.00	0.107604
1030.00	0.103459
1035.00	0.0716115
1040.00	0.128956
1045.00	0.121022
1050.00	0.156886
1055.00	0.212318
1060.00	0.285364
1065.00	0.418918
1070.00	0.545733
1075.00	0.701216
1080.00	0.889116
1085.00	1.08469
1090.00	1.21936
1095.00	1.37695
1100.00	1.46419
1105.00	1.60391
1110.00	1.71478
1115.00	1.74508
1120.00	1.81371
1125.00	1.84736
1130.00	1.88757
1135.00	1.90886
1140.00	1.95119
1145.00	1.98432
1150.00	1.9579
1155.00	1.96225
1160.00	1.943
1165.00	1.97033
1170.00	1.96185
1175.00	1.96415
1180.00	1.8984
1185.00	1.85907
1190.00	1.85014
1195.00	1.78917
1200.00	1.70288
1205.00	1.61033
1210.00	1.53861
1215.00	1.40791
1220.00	1.27208
1225.00	1.14818
1230.00	1.0499
1235.00	0.954834
1240.00	0.837848
1245.00	0.722638
1250.00	0.66526
1255.00	0.55573
1260.00	0.491887
1265.00	0.414581
1270.00	0.368161
1275.00	0.323075
1280.00	0.252726
1285.00	0.235723
1290.00	0.233652
1295.00	0.180515
1300.00	0.134346
1305.00	0.119258
1310.00	0.075906
1315.00	0.0881633
1320.00	0.067769
1325.00	0.0262584
1330.00	0.0203246
1335.00	-0.00651766
1340.00	-0.0405996
1345.00	-0.0646574
1350.00	-0.0433058
1355.00	-0.0307053
1360.00	-0.0309427
1365.00	-0.0278485
1370.00	-0.0614513
1375.00	-0.0933479
1380.00	-0.103861
1385.00	-0.0868589
1390.00	-0.0963668
1395.00	-0.0966541
1400.00	-0.118414
1405.00	-0.141307
1410.00	-0.140408
1415.00	-0.123059
1420.00	-0.0710575
1425.00	-0.0656058
1430.00	-0.0408513
1435.00	-0.0384202
1440.00	-0.0163843
1445.00	-0.0329397
1450.00	-0.0412237
1455.00	-0.0602571
1460.00	-0.0740792
1465.00	-0.0749412
1470.00	-0.113759
1475.00	-0.132155
1480.00	-0.140441
1485.00	-0.124743
1490.00	-0.0841508
1495.00	-0.0972376
1500.00	-0.059396
1505.00	-0.0501485
1510.00	-0.0236318
1515.00	-0.0510404
1520.00	-0.0376664
1525.00	-0.0289378
1530.00	-0.0409299
1535.00	-0.0566847
1540.00	-0.0923659
1545.00	-0.0963612
1550.00	-0.126421
1555.00	-0.113779
1560.00	-0.075937
1565.00	-0.0931531
1570.00	-0.0937617
1575.00	-0.104233
1580.00	-0.11035
1585.00	-0.110893
1590.00	-0.113035
1595.00	-0.110002
1600.00	-0.151929
1605.00	-0.151622
1610.00	-0.14473
1615.00	-0.136873
1620.00	-0.143033
1625.00	-0.150232
1630.00	-0.169942
1635.00	-0.151294
1640.00	-0.179168
1645.00	-0.187715
1650.00	-0.178868
1655.00	-0.157673
1660.00	-0.141906
1665.00	-0.149217
1670.00	-0.152489
1675.00	-0.130624
1680.00	-0.125832
1685.00	-0.149636
1690.00	-0.133019
1695.00	-0.096561
1700.00	-0.0405932
1705.00	0.0345875
1710.00	0.0493226
1715.00	0.0559682
1720.00	0.0437555
1725.00	0.0443419
1730.00	0.0332918
1735.00	0.0266546
1740.00	-0.0107446
1745.00	-0.0444038
1750.00	-0.0614653
1755.00	-0.0999764
1760.00	-0.0684769
1765.00	-0.0616292
1770.00	-0.0422344
1775.00	-0.0413189
1780.00	-0.0156852
1785.00	-0.0372725
1790.00	-0.00708147
1795.00	0.00520458
1800.00	-0.0118557
1805.00	-0.000746249
1810.00	0.040678
1815.00	0.0382642
1820.00	0.00135807
1825.00	-0.0235875
1830.00	-0.00965088
1835.00	-0.00868579
1840.00	0.00872266
1845.00	-0.0285373
1850.00	-0.0157597
1855.00	0.017242
1860.00	0.0221338
1865.00	0.0298443
1870.00	-0.00952781
1875.00	-0.000305095
1880.00	0.0146113
1885.00	0.00322624
1890.00	-0.00371233
1895.00	0.00327485
1900.00	-0.00532257
1905.00	-0.00479031
1910.00	0.00892061
1915.00	0.0162985
1920.00	0.0163226
1925.00	0.00807441
1930.00	0.003959
1935.00	0.010179
1940.00	0.032317
1945.00	0.0274313
1950.00	0.00814828
1955.00	0.0486831
1960.00	0.0305829
1965.00	0.0192547
1970.00	0.0322151
1975.00	0.0256856
1980.00	0.0495808
1985.00	0.0429688
1990.00	0.0601737
1995.00	0.0409244
2000.00	0.00706024
2005.00	-0.0184556
2010.00	-0.00999408
2015.00	-0.0156106
2020.00	-0.00743361
2025.00	-0.0166142
2030.00	-0.0248767
2035.00	-0.027351
2040.00	0.0117718
2045.00	0.0436744
2050.00	0.0459229
2055.00	0.0892962
2060.00	0.154796
2065.00	0.306369
2070.00	0.439477
2075.00	0.617163
2080.00	0.752271
2085.00	0.867253
2090.00	1.00051
2095.00	1.12871
2100.00	1.22755
2105.00	1.29335
2110.00	1.42534
2115.00	1.49286
2120.00	1.58671
2125.00	1.59509
2130.00	1.66053
2135.00	1.68303
2140.00	1.72147
2145.00	1.77758
2150.00	1.77018
2155.00	1.81149
2160.00	1.8437
2165.00	1.833
2170.00	1.7754
2175.00	1.7798
2180.00	1.76391
2185.00	1.72976
2190.00	1.67587
2195.00	1.62903
2200.00	1.59183
2205.00	1.51038
2210.00	1.41558
2215.00	1.29718
2220.00	1.15092
2225.00	0.989517
2230.00	0.860793
2235.00	0.782984
2240.00	0.678222
2245.00	0.574012
2250.00	0.471953
2255.00	0.416488
2260.00	0.384763
2265.00	0.299975
2270.00	0.202164
2275.00	0.124058
2280.00	0.0951123
2285.00	0.0723692
2290.00	0.0204746
2295.00	-0.0262305
2300.00	-0.0219534
2305.00	-0.0495298
2310.00	-0.0925425
2315.00	-0.142832
2320.00	-0.159974
2325.00	-0.183673
2330.00	-0.183499
2335.00	-0.241233
2340.00	-0.233649
2345.00	-0.26652
2350.00	-0.292795
2355.00	-0.285018
2360.00	-0.309443
2365.00	-0.341351
2370.00	-0.322101
2375.00	-0.294853
2380.00	-0.308372
2385.00	-0.269264
2390.00	-0.268802
2395.00	-0.321313
2400.00	-0.323915
2405.00	-0.341143
2410.00	-0.353341
2415.00	-0.384166
2420.00	-0.360635
2425.00	-0.372537
2430.00	-0.396481
2435.00	-0.376681
2440.00	-0.378708
2445.00	-0.347454
2450.00	-0.332556
2455.00	-0.32411
2460.00	-0.311547
2465.00	-0.278738
2470.00	-0.234325
2475.00	-0.22247
2480.00	-0.238265
2485.00	-0.240902
2490.00	-0.248238
2495.00	-0.259802
2500.00	-0.270209
2505.00	-0.26469
2510.00	-0.234913
2515.00	-0.251117
2520.00	-0.252469
2525.00	-0.227222
2530.00	-0.235926
2535.00	-0.242105
2540.00	-0.237742
2545.00	-0.230508
2550.00	-0.237229
2555.00	-0.205236
2560.00	-0.222754
2565.00	-0.190555
2570.00	-0.194655
2575.00	-0.208269
2580.00	-0.165941
2585.00	-0.165886
2590.00	-0.177416
2595.00	-0.186138
2600.00	-0.193988
2605.00	-0.202707
2610.00	-0.177474
2615.00	-0.171305
2620.00	-0.20214
2625.00	-0.224929
2630.00	-0.156125
2635.00	-0.153744
2640.00	-0.151602
2645.00	-0.157943
2650.00	-0.150419
2655.00	-0.122145
2660.00	-0.146318
2665.00	-0.17469
2670.00	-0.11091
2675.00	-0.122974
2680.00	-0.0957911
2685.00	-0.10606
2690.00	-0.067336
2695.00	-0.0672184
2700.00	-0.0819984
2705.00	-0.108532
2710.00	-0.137375
2715.00	-0.125291
2720.00	-0.1078
2725.00	-0.0970201
2730.00	-0.0840101
2735.00	-0.0954569
2740.00	-0.102451
2745.00	-0.120324
2750.00	-0.0719037
2755.00	-0.0829072
2760.00	-0.0895023
2765.00	-0.090476
2770.00	-0.132702
2775.00	-0.109508
2780.00	-0.126675
2785.00	-0.0974675
2790.00	-0.0811048
2795.00	-0.0680324
2800.00	-0.0612291
2805.00	-0.084878
2810.00	-0.0648123
2815.00	-0.0732169
2820.00	-0.097321
2825.00	-0.109091
2830.00	-0.0965276
2835.00	-0.065373
2840.00	-0.0456038
2845.00	-0.0145797
2850.00	0.00672613
2855.00	0.00439953
2860.00	0.0238074
2865.00	-0.00834508
2870.00	-0.0323204
2875.00	-0.0423202
2880.00	-0.0695139
2885.00	-0.0906803
2890.00	-0.104768
2895.00	-0.102561
2900.00	-0.113807
2905.00	-0.118966
2910.00	-0.126917
2915.00	-0.148959
2920.00	-0.173759
2925.00	-0.166307
2930.00	-0.123213
2935.00	-0.117507
2940.00	-0.102449
2945.00	-0.115359
2950.00	-0.123671
2955.00	-0.121228
2960.00	-0.150455
2965.00	-0.143679
2970.00	-0.162391
2975.00	-0.159384
2980.00	-0.151716
2985.00	-0.15143
2990.00	-0.0965912
2995.00	-0.0836241
3000.00	-0.0504519
3005.00	-0.0239049
3010.00	-0.00332052
3015.00	0.000319503
3020.00	0.000287553
3025.00	-0.00801114
3030.00	0.0175998
3035.00	0.0604974
3040.00	0.0792575
3045.00	0.0862176
3050.00	0.130523
3055.00	0.162129
3060.00	0.258387
3065.00	0.411179
3070.00	0.586733
3075.00	0.787736
3080.00	0.975254
3085.00	1.13079
3090.00	1.25423
3095.00	1.35706
3100.00	1.42314
3105.00	1.56035
3110.00	1.65241
3115.00	1.72038
3120.00	1.82456
3125.00	1.88193
3130.00	1.90876
3135.00	1.9147
3140.00	1.91675
3145.00	1.90867
3150.00	1.90801
3155.00	1.9405
3160.00	1.92012
3165.00	1.90012
3170.00	1.8722
3175.00	1.88511
3180.00	1.85373
3185.00	1.82383
3190.00	1.81842
3195.00	1.75567
3200.00	1.66115
3205.00	1.58765
3210.00	1.51986
3215.00	1.38607
3220.00	1.29212
3225.00	1.17614
3230.00	1.01552
3235.00	0.852771
3240.00	0.744338
3245.00	0.664942
3250.00	0.557098
3255.00	0.456731
3260.00	0.37467
3265.00	0.314047
3270.00	0.297528
3275.00	0.262813
3280.00	0.254726
3285.00	0.158132
3290.00	0.0844292
3295.00	0.0594464
3300.00	0.0535018
3305.00	0.0233418
3310.00	0.00942972
3315.00	-0.021285
3320.00	-0.0489283
3325.00	-0.0556133
3330.00	-0.05336
3335.00	-0.044716
3340.00	-0.0815941
3345.00	-0.0949365
3350.00	-0.0920588
3355.00	-0.0911228
3360.00	-0.101858
3365.00	-0.113174
3370.00	-0.103511
3375.00	-0.0981218
3380.00	-0.146199
3385.00	-0.169621
3390.00	-0.154313
3395.00	-0.150459
3400.00	-0.151953
3405.00	-0.130142
3410.00	-0.103896
3415.00	-0.10343
3420.00	-0.124513
3425.00	-0.135217
3430.00	-0.111772
3435.00	-0.141944
3440.00	-0.185639
3445.00	-0.148882
3450.00	-0.130685
3455.00	-0.132503
3460.00	-0.106021
3465.00	-0.113612
3470.00	-0.118791
3475.00	-0.116836
3480.00	-0.143194
3485.00	-0.127221
3490.00	-0.101267
3495.00	-0.117604
3500.00	-0.124037
3505.00	-0.148021
3510.00	-0.128257
3515.00	-0.115431
3520.00	-0.113812
3525.00	-0.127241
3530.00	-0.109555
3535.00	-0.144911
3540.00	-0.143652
3545.00	-0.127633
3550.00	-0.116523
3555.00	-0.104871
3560.00	-0.0993458
3565.00	-0.119183
3570.00	-0.113881
3575.00	-0.117378
3580.00	-0.0808308
3585.00	-0.0545538
3590.00	-0.0970641
3595.00	-0.123745
3600.00	-0.146105
3605.00	-0.124878
3610.00	-0.132238
3615.00	-0.11736
3620.00	-0.113894
3625.00	-0.119045
3630.00	-0.110448
3635.00	-0.117597
3640.00	-0.10253
3645.00	-0.115432
3650.00	-0.107197
3655.00	-0.0882075
3660.00	-0.0711168
3665.00	-0.082199
3670.00	-0.077287
3675.00	-0.0745203
3680.00	-0.111726
3685.00	-0.113785
3690.00	-0.0924827
3695.00	-0.0418848
3700.00	-0.074084
3705.00	-0.0617137
3710.00	-0.0555423
3715.00	-0.059912
3720.00	-0.0340729
3725.00	-0.0521675
3730.00	-0.0701065
3735.00	-0.1061
3740.00	-0.120299
3745.00	-0.119847
3750.00	-0.116133
3755.00	-0.142561
3760.00	-0.133267
3765.00	-0.171214
3770.00	-0.216944
3775.00	-0.216751
3780.00	-0.208308
3785.00	-0.212287
3790.00	-0.199328
3795.00	-0.219091
3800.00	-0.221992
3805.00	-0.196485
3810.00	-0.190068
3815.00	-0.180985
3820.00	-0.176119
3825.00	-0.150237
3830.00	-0.173255
3835.00	-0.174123
3840.00	-0.145133
3845.00	-0.12235
3850.00	-0.106807
3855.00	-0.117628
3860.00	-0.120751
3865.00	-0.11033
3870.00	-0.135685
3875.00	-0.138656
3880.00	-0.136368
3885.00	-0.135963
3890.00	-0.114097
3895.00	-0.0977254
3900.00	-0.0896068
3905.00	-0.0823001
3910.00	-0.092264
3915.00	-0.0813836
3920.00	-0.0666293
3925.00	-0.0616203
3930.00	-0.0571123
3935.00	-0.0464391
3940.00	-0.122841
3945.00	-0.108902
3950.00	-0.132746
3955.00	-0.188939
3960.00	-0.237858
3965.00	-0.185955
3970.00	-0.182245
3975.00	-0.165675
3980.00	-0.111065
3985.00	-0.0784571
3990.00	-0.115269
3995.00	-0.103742
4000.00	-0.080136
4005.00	-0.0737764
4010.00	-0.038281
4015.00	-0.0410688
4020.00	-0.033654
4025.00	-0.0104407
4030.00	-0.00608868
4035.00	0.0408318
4040.00	0.0913302
4045.00	0.103699
4050.00	0.0900211
4055.00	0.128985
4060.00	0.215325
4065.00	0.365807
4070.00	0.544245
4075.00	0.74288
4080.00	0.923306
4085.00	1.05592
4090.00	1.167
4095.00	1.30667
4100.00	1.42575
4105.00	1.49819
4110.00	1.6064
4115.00	1.67566
4120.00	1.72642
4125.00	1.80188
4130.00	1.86979
4135.00	1.93091
4140.00	1.95118
4145.00	1.97273
4150.00	1.98386
4155.00	1.97072
4160.00	1.97213
4165.00	1.94693
4170.00	1.93583
4175.00	1.92253
4180.00	1.86756
4185.00	1.82966
4190.00	1.75255
4195.00	1.65669
4200.00	1.57703
4205.00	1.47721
4210.00	1.38242
4215.00	1.27395
4220.00	1.1846
4225.00	1.05787
4230.00	0.90246
4235.00	0.78575
4240.00	0.688981
4245.00	0.570463
4250.00	0.501839
4255.00	0.390458
4260.00	0.349758
4265.00	0.314782
4270.00	0.230376
4275.00	0.170951
4280.00	0.120776
4285.00	0.0756188
4290.00	0.0349772
4295.00	-0.0379879
4300.00	-0.047421
4305.00	-0.103876
4310.00	-0.159648
4315.00	-0.185033
4320.00	-0.219457
4325.00	-0.233899
4330.00	-0.255167
4335.00	-0.266038
4340.00	-0.2874
4345.00	-0.309933
4350.00	-0.325252
4355.00	-0.322498
4360.00	-0.29521
4365.00	-0.305385
4370.00	-0.29304
4375.00	-0.270352
4380.00	-0.258203
4385.00	-0.247268
4390.00	-0.247351
4395.00	-0.235848
4400.00	-0.243689
4405.00	-0.242476
4410.00	-0.262886
4415.00	-0.284563
4420.00	-0.274301
4425.00	-0.299798
4430.00	-0.3244
4435.00	-0.277074
4440.00	-0.274176
4445.00	-0.264953
4450.00	-0.269883
4455.00	-0.300784
4460.00	-0.290554
4465.00	-0.263152
4470.00	-0.230221
4475.00	-0.200583
4480.00	-0.178871
4485.00	-0.187447
4490.00	-0.148855
4495.00	-0.160433
4500.00	-0.13612
4505.00	-0.145664
4510.00	-0.127789
4515.00	-0.151398
4520.00	-0.142874
4525.00	-0.174898
4530.00	-0.17891
4535.00	-0.194099
4540.00	-0.187921
4545.00	-0.200555
4550.00	-0.187115
4555.00	-0.161788
4560.00	-0.138993
4565.00	-0.113516
4570.00	-0.10051
4575.00	-0.138425
4580.00	-0.113004
4585.00	-0.121552
4590.00	-0.124283
4595.00	-0.163128
4600.00	-0.184857
4605.00	-0.209375
4610.00	-0.198361
4615.00	-0.201681
4620.00	-0.249326
4625.00	-0.262435
4630.00	-0.257694
4635.00	-0.233578
4640.00	-0.195334
4645.00	-0.179109
4650.00	-0.202548
4655.00	-0.164099
4660.00	-0.154305
4665.00	-0.148799
4670.00	-0.1885
4675.00	-0.209346
4680.00	-0.188411
4685.00	-0.215882
4690.00	-0.205872
4695.00	-0.264676
4700.00	-0.258056
4705.00	-0.255406
4710.00	-0.259637
4715.00	-0.250213
4720.00	-0.24504
4725.00	-0.294965
4730.00	-0.32832
4735.00	-0.340146
4740.00	-0.330941
4745.00	-0.294539
4750.00	-0.268393
4755.00	-0.253132
4760.00	-0.244358
4765.00	-0.233154
4770.00	-0.223071
4775.00	-0.192494
4780.00	-0.232788
4785.00	-0.260783
4790.00	-0.211549
4795.00	-0.182124
4800.00	-0.192029
4805.00	-0.214176
4810.00	-0.184488
4815.00	-0.182579
4820.00	-0.167629
4825.00	-0.175676
4830.00	-0.159763
4835.00	-0.133862
4840.00	-0.107244
4845.00	-0.109752
4850.00	-0.113662
4855.00	-0.0857564
4860.00	-0.0573329
4865.00	-0.0383677
4870.00	-0.0494168
4875.00	-0.0362052
4880.00	-0.0276227
4885.00	-0.0414003
4890.00	-0.00418055
4895.00	0.0177393
4900.00	-0.0270383
4905.00	-0.0309504
4910.00	-0.0559731
4915.00	-0.0718776
4920.00	-0.0365721
4925.00	-0.0560707
4930.00	-0.0339238
4935.00	-0.0305314
4940.00	-0.0671739
4945.00	-0.0472246
4950.00	-0.0425022
4955.00	-0.0547918
4960.00	-0.0344268
4965.00	-0.0475239
4970.00	-0.0427715
4975.00	-0.0599962
4980.00	-0.0589586
4985.00	-0.0547167
4990.00	-0.055861
4995.00	-0.0552368
5000.00	-0.0282113
5005.00	-0.0551619
5010.00	-0.0728016
5015.00	-0.0704834
5020.00	-0.0468952
5025.00	-0.0504756
5030.00	-0.00904031
5035.00	0.00509561
5040.00	0.0178179
5045.00	0.0424999
5050.00	0.0200561
5055.00	0.0924799
5060.00	0.134505
5065.00	0.24345
5070.00	0.377888
5075.00	0.553463
5080.00	0.721405
5085.00	0.860975
5090.00	1.02463
5095.00	1.11072
5100.00	1.23121
5105.00	1.31318
5110.00	1.38696
5115.00	1.47817
5120.00	1.52552
5125.00	1.58468
5130.00	1.65611
5135.00	1.69063
5140.00	1.70847
5145.00	1.72287
5150.00	1.71764
5155.00	1.69308
5160.00	1.70075
5165.00	1.69276
5170.00	1.65911
5175.00	1.65033
5180.00	1.63416
5185.00	1.59148
5190.00	1.5448
5195.00	1.48956
5200.00	1.40511
5205.00	1.30926
5210.00	1.18991
5215.00	1.06596
5220.00	0.989133
5225.00	0.88195
5230.00	0.828489
5235.00	0.743986
5240.00	0.603428
5245.00	0.544739
5250.00	0.450569
5255.00	0.387319
5260.00	0.330393
5265.00	0.249388
5270.00	0.188062
5275.00	0.11302
5280.00	0.0520982
5285.00	0.0171167
5290.00	0.015405
5295.00	-0.0307931
5300.00	-0.0872573
5305.00	-0.100033
5310.00	-0.099954
5315.00	-0.156118
5320.00	-0.188472
5325.00	-0.179549
5330.00	-0.18475
5335.00	-0.161313
5340.00	-0.184877
5345.00	-0.224279
5350.00	-0.229969
5355.00	-0.198702
5360.00	-0.206949
5365.00	-0.247452
5370.00	-0.249171
5375.00	-0.257333
5380.00	-0.251448
5385.00	-0.274269
5390.00	-0.306385
5395.00	-0.295595
5400.00	-0.284229
5405.00	-0.303772
5410.00	-0.299858
5415.00	-0.258295
5420.00	-0.268853
5425.00	-0.255199
5430.00	-0.266067
5435.00	-0.265924
5440.00	-0.260834
5445.00	-0.25956
5450.00	-0.255106
5455.00	-0.242827
5460.00	-0.254932
5465.00	-0.247633
5470.00	-0.284067
5475.00	-0.277162
5480.00	-0.279218
5485.00	-0.281068
5490.00	-0.269501
5495.00	-0.280592
5500.00	-0.252533
5505.00	-0.220664
5510.00	-0.208521
5515.00	-0.242251
5520.00	-0.21968
5525.00	-0.212598
5530.00	-0.222764
5535.00	-0.241837
5540.00	-0.230885
5545.00	-0.209451
5550.00	-0.203391
5555.00	-0.166512
5560.00	-0.153169
5565.00	-0.164316
5570.00	-0.147884
5575.00	-0.147982
5580.00	-0.153031
5585.00	-0.13442
5590.00	-0.15075
5595.00	-0.142291
5600.00	-0.184297
5605.00	-0.147674
5610.00	-0.136214
5615.00	-0.119285
5620.00	-0.13382
5625.00	-0.105552
5630.00	-0.121461
5635.00	-0.129163
5640.00	-0.13444
5645.00	-0.140844
5650.00	-0.1433
5655.00	-0.165357
5660.00	-0.145514
5665.00	-0.129308
5670.00	-0.144495
5675.00	-0.149893
5680.00	-0.167984
5685.00	-0.214037
5690.00	-0.225713
5695.00	-0.188256
5700.00	-0.171084
5705.00	-0.134128
5710.00	-0.140563
5715.00	-0.131469
5720.00	-0.14644
5725.00	-0.176453
5730.00	-0.127382
5735.00	-0.149378
5740.00	-0.106322
5745.00	-0.117192
5750.00	-0.0690848
5755.00	-0.0638303
5760.00	-0.0723332
5765.00	-0.0866017
5770.00	-0.0795955
5775.00	-0.0964458
5780.00	-0.0934171
5785.00	-0.137003
5790.00	-0.119995
5795.00	-0.139421
5800.00	-0.155251
5805.00	-0.187691
5810.00	-0.170576
5815.00	-0.170058
5820.00	-0.161322
5825.00	-0.141882
5830.00	-0.107846
5835.00	-0.105331
5840.00	-0.101414
5845.00	-0.111121
5850.00	-0.106625
5855.00	-0.155506
5860.00	-0.189575
5865.00	-0.190465
5870.00	-0.189612
5875.00	-0.170651
5880.00	-0.181704
5885.00	-0.201575
5890.00	-0.18638
5895.00	-0.215707
5900.00	-0.20406
5905.00	-0.180346
5910.00	-0.18216
5915.00	-0.152366
5920.00	-0.158631
5925.00	-0.151038
5930.00	-0.127664
5935.00	-0.157901
5940.00	-0.156997
5945.00	-0.146259
5950.00	-0.151481
5955.00	-0.128063
5960.00	-0.100371
5965.00	-0.0787559
5970.00	-0.0857662
5975.00	-0.0904215
5980.00	-0.0780714
5985.00	-0.0504164
5990.00	-0.018911
5995.00	-0.00213399
6000.00	-0.0151525
6005.00	-0.0202532
6010.00	-0.0430377
6015.00	-0.0420419
6020.00	-0.0328757
6025.00	-0.0328961
6030.00	-0.0213366
6035.00	-0.0158949
6040.00	0.0204283
6045.00	0.0646971
6050.00	0.111155
6055.00	0.176123
6060.00	0.277598
6065.00	0.380503
6070.00	0.537623
6075.00	0.688955
6080.00	0.845002
6085.00	0.987098
6090.00	1.14641
6095.00	1.25836
6100.00	1.37732
6105.00	1.47776
6110.00	1.54666
6115.00	1.61197
6120.00	1.7088
6125.00	1.76451
6130.00	1.78985
6135.00	1.80769
6140.00	1.81547
6145.00	1.88202
6150.00	1.90884
6155.00	1.91478
6160.00	1.95155
6165.00	1.93668
6170.00	1.91999
6175.00	1.87685
6180.00	1.87441
6185.00	1.86395
6190.00	1.79002
6195.00	1.74169
6200.00	1.67999
6205.00	1.54507
6210.00	1.36741
6215.00	1.25382
6220.00	1.08544
6225.00	0.953736
6230.00	0.858362
6235.00	0.755986
6240.00	0.620844
6245.00	0.510794
6250.00	0.443175
6255.00	0.339314
6260.00	0.264033
6265.00	0.17974
6270.00	0.127032
6275.00	0.0580934
6280.00	0.0357442
6285.00	-0.0157958
6290.00	-0.0539119
6295.00	-0.12295
6300.00	-0.180123
6305.00	-0.218346
6310.00	-0.241169
6315.00	-0.25344
6320.00	-0.277715
6325.00	-0.266484
6330.00	-0.215025
6335.00	-0.241489
6340.00	-0.218994
6345.00	-0.263254
6350.00	-0.289856
6355.00	-0.262524
6360.00	-0.28093
6365.00	-0.290878
6370.00	-0.341182
6375.00	-0.328565
6380.00	-0.335405
6385.00	-0.320058
6390.00	-0.314516
6395.00	-0.340954
6400.00	-0.330014
6405.00	-0.328439
6410.00	-0.318751
6415.00	-0.301761
6420.00	-0.301357
6425.00	-0.300993
6430.00	-0.323821
6435.00	-0.288131
6440.00	-0.275858
6445.00	-0.314432
6450.00	-0.302836
6455.00	-0.313902
6460.00	-0.322208
6465.00	-0.304873
6470.00	-0.284309
6475.00	-0.229415
6480.00	-0.264363
6485.00	-0.249504
6490.00	-0.252672
6495.00	-0.255522
6500.00	-0.249818
6505.00	-0.27611
6510.00	-0.258423
6515.00	-0.268968
6520.00	-0.309885
6525.00	-0.292128
6530.00	-0.266223
6535.00	-0.232985
6540.00	-0.247728
6545.00	-0.206415
6550.00	-0.202314
6555.00	-0.216816
6560.00	-0.236484
6565.00	-0.2393
6570.00	-0.202138
6575.00	-0.206734
6580.00	-0.176136
6585.00	-0.166793
6590.00	-0.130266
6595.00	-0.112277
6600.00	-0.0861635
6605.00	-0.0676232
6610.00	-0.0807087
6615.00	-0.0891777
6620.00	-0.078606
6625.00	-0.0542055
6630.00	-0.0587089
6635.00	-0.0776478
6640.00	-0.0847689
6645.00	-0.0531362
6650.00	-0.0478226
6655.00	-0.0628881
6660.00	-0.0830631
6665.00	-0.0582169
6670.00	-0.0193155
6675.00	-0.0239999
6680.00	-0.0265619
6685.00	-0.0487155
6690.00	-0.0769237
6695.00	-0.102311
6700.00	-0.0953879
6705.00	-0.138777
6710.00	-0.146401
6715.00	-0.163186
6720.00	-0.186564
6725.00	-0.209257
6730.00	-0.223065
6735.00	-0.202412
6740.00	-0.200365
6745.00	-0.181982
6750.00	-0.205134
6755.00	-0.23424
6760.00	-0.225702
6765.00	-0.219672
6770.00	-0.191088
6775.00	-0.165364
6780.00	-0.153789
6785.00	-0.141718
6790.00	-0.142432
6795.00	-0.124881
6800.00	-0.165321
6805.00	-0.119017
6810.00	-0.143503
6815.00	-0.147346
6820.00	-0.159076
6825.00	-0.128282
6830.00	-0.133648
6835.00	-0.150055
6840.00	-0.149935
6845.00	-0.143212
6850.00	-0.140468
6855.00	-0.116498
6860.00	-0.124696
6865.00	-0.117188
6870.00	-0.125317
6875.00	-0.137595
6880.00	-0.113912
6885.00	-0.0975586
6890.00	-0.0878027
6895.00	-0.0790224
6900.00	-0.099238
6905.00	-0.0992381
6910.00	-0.0992382
6915.00	-0.0843524
6920.00	-0.0792251
6925.00	-0.101074
6930.00	-0.104199
6935.00	-0.087163
6940.00	-0.0751387
6945.00	-0.0973966
6950.00	-0.107505
6955.00	-0.123218
6960.00	-0.0993184
6965.00	-0.0827706
6970.00	-0.0612616
6975.00	-0.0667134
6980.00	-0.0931218
6985.00	-0.0507299
6990.00	-0.024155
6995.00	0.0196101
7000.00	0.00772519
7005.00	-0.00793321
7010.00	0.0309018
7015.00	0.0410435
7020.00	0.0468631
7025.00	0.0835264
7030.00	0.0371321
7035.00	0.0367269
7040.00	0.0777118
7045.00	0.101366
7050.00	0.0994997
7055.00	0.130899
7060.00	0.226973
7065.00	0.354788
7070.00	0.52275
7075.00	0.675569
7080.00	0.857764
7085.00	0.998584
7090.00	1.11705
7095.00	1.23856
7100.00	1.34295
7105.00	1.45841
7110.00	1.54082
7115.00	1.61002
7120.00	1.66735
7125.00	1.7239
7130.00	1.70864
7135.00	1.73129
7140.00	1.76987
7145.00	1.79136
7150.00	1.82725
7155.00	1.83473
7160.00	1.83485
7165.00	1.8548
7170.00	1.81818
7175.00	1.82327
7180.00	1.78814
7185.00	1.75488
7190.00	1.70179
7195.00	1.62589
7200.00	1.57742
7205.00	1.49576
7210.00	1.36107
7215.00	1.22662
7220.00	1.099
7225.00	0.972556
7230.00	0.850491
7235.00	0.7274
7240.00	0.666238
7245.00	0.57315
7250.00	0.497641
7255.00	0.419759
7260.00	0.331472
7265.00	0.240435
7270.00	0.168426
7275.00	0.101964
7280.00	0.0454557
7285.00	0.055796
7290.00	0.0138287
7295.00	-0.0255958
7300.00	-0.0213823
7305.00	-0.0324759
7310.00	-0.070578
7315.00	-0.106524
7320.00	-0.133913
7325.00	-0.153602
7330.00	-0.201093
7335.00	-0.204139
7340.00	-0.239961
7345.00	-0.260623
7350.00	-0.27591
7355.00	-0.33598
7360.00	-0.393351
7365.00	-0.365594
7370.00	-0.355499
7375.00	-0.346412
7380.00	-0.351467
7385.00	-0.336168
7390.00	-0.315783
7395.00	-0.292475
7400.00	-0.292999
7405.00	-0.273623
7410.00	-0.282648
7415.00	-0.239498
7420.00	-0.199008
7425.00	-0.207225
7430.00	-0.209658
7435.00	-0.221772
7440.00	-0.212827
7445.00	-0.178312
7450.00	-0.181983
7455.00	-0.157169
7460.00	-0.157992
7465.00	-0.135577
7470.00	-0.122019
7475.00	-0.126357
7480.00	-0.121991
7485.00	-0.116408
7490.00	-0.147771
7495.00	-0.14788
7500.00	-0.166171
7505.00	-0.154516
7510.00	-0.117563
7515.00	-0.0793427
7520.00	-0.0664464
7525.00	-0.0713797
7530.00	-0.0675497
7535.00	-0.0624487
7540.00	-0.0595118
7545.00	-0.0502527
7550.00	-0.0237256
7555.00	-0.0511248
7560.00	-0.0542822
7565.00	-0.0372761
7570.00	-0.0335485
7575.00	-0.0285396
7580.00	-0.0240317
7585.00	-0.0431303
7590.00	-0.0570112
7595.00	-0.0413861
7600.00	-0.0306316
7605.00	-0.0110285
7610.00	-0.0148876
7615.00	0.00810294
7620.00	0.0188706
7625.00	0.0252534
7630.00	-0.0037357
7635.00	0.00325382
7640.00	-0.0119574
7645.00	-0.0388795
7650.00	-0.0201056
7655.00	0.00836871
7660.00	-0.010662
7665.00	-0.0162118
7670.00	-0.0162446
7675.00	-0.0129661
7680.00	-0.0182855
7685.00	-0.00487901
7690.00	-0.00439111
7695.00	0.0092799
7700.00	-0.003226
7705.00	-0.00455739
7710.00	-0.0586832
7715.00	-0.0660468
7720.00	-0.0561341
7725.00	-0.0587906
7730.00	-0.0462956
7735.00	-0.0251262
7740.00	0.00715818
7745.00	0.00478837
7750.00	-0.00561438
7755.00	-0.0133229
7760.00	-0.0169525
7765.00	0.0227844
7770.00	-0.0175357
7775.00	-0.0422459
7780.00	-0.0214815
7785.00	-0.00610144
7790.00	0.00939458
7795.00	-0.0130467
7800.00	-0.01505
7805.00	-0.011891
7810.00	-0.0222798
7815.00	0.00806593
7820.00	0.00725934
7825.00	0.0230733
7830.00	0.0290359
7835.00	0.0277863
7840.00	0.00350582
7845.00	0.0180411
7850.00	0.0245069
7855.00	0.0220562
7860.00	0.00661873
7865.00	0.00595685
7870.00	0.0169391
7875.00	-0.00791065
7880.00	-0.0186975
7885.00	0.01129
7890.00	0.0399328
7895.00	0.00451376
7900.00	0.00902435
7905.00	0.0263158
7910.00	0.0303001
7915.00	0.0107303
7920.00	-0.00688264
7925.00	-0.0161183
7930.00	-0.0095445
7935.00	0.00464184
7940.00	0.0124476
7945.00	0.00954884
7950.00	-0.0195238
7955.00	-0.0175714
7960.00	0.0271894
7965.00	0.0509342
7970.00	0.0408788
7975.00	0.0649087
7980.00	0.0948055
7985.00	0.111789
7990.00	0.107226
7995.00	0.103119
8000.00	0.135811
8005.00	0.108998
8010.00	0.117946
8015.00	0.157425
8020.00	0.16153
8025.00	0.171841
8030.00	0.207585
8035.00	0.218252
8040.00	0.2477
8045.00	0.269242
8050.00	0.321709
8055.00	0.345774
8060.00	0.420359
8065.00	0.48914
8070.00	0.617203
8075.00	0.820121
8080.00	0.99613
8085.00	1.16116
8090.00	1.27494
8095.00	1.38397
8100.00	1.46059
8105.00	1.5312
8110.00	1.64107
8115.00	1.7416
8120.00	1.84365
8125.00	1.89912
8130.00	1.92257
8135.00	1.9536
8140.00	1.94845
8145.00	1.97855
8150.00	2.02548
8155.00	2.03795
8160.00	2.06571
8165.00	2.01627
8170.00	2.02966
8175.00	2.0136
8180.00	1.99418
8185.00	1.94527
8190.00	1.87645
8195.00	1.77481
8200.00	1.71145
8205.00	1.59324
8210.00	1.56127
8215.00	1.44484
8220.00	1.30532
8225.00	1.15328
8230.00	1.00322
8235.00	0.896282
8240.00	0.773574
8245.00	0.696217
8250.00	0.611709
8255.00	0.462877
8260.00	0.403357
8265.00	0.346482
8270.00	0.265522
8275.00	0.234008
8280.00	0.205645
8285.00	0.175157
8290.00	0.117945
8295.00	0.101189
8300.00	0.0579902
8305.00	0.0290354
8310.00	0.0393637
8315.00	-0.0307321
8320.00	-0.0557767
8325.00	-0.0286972
8330.00	-0.075447
8335.00	-0.0645944
8340.00	-0.051519
8345.00	-0.0910247
8350.00	-0.0868842
8355.00	-0.103006
8360.00	-0.119169
8365.00	-0.098982
8370.00	-0.0890838
8375.00	-0.0851374
8380.00	-0.0964715
8385.00	-0.0719384
8390.00	-0.0614366
8395.00	-0.0387531
8400.00	-0.0282618
8405.00	-0.0303976
8410.00	-0.0190879
8415.00	-0.0734147
8420.00	-0.0743431
8425.00	-0.045407
8430.00	-0.0557522
8435.00	-0.0303291
8440.00	-0.0289502
8445.00	-0.00124537
8450.00	0.00880309
8455.00	0.00957676
8460.00	-0.00130483
8465.00	0.00709558
8470.00	0.0659295
8475.00	0.0444507
8480.00	0.0466216
8485.00	0.0535373
8490.00	0.0266818
8495.00	0.0388995
8500.00	0.0250856
8505.00	0.030847
8510.00	0.0161844
8515.00	0.00298803
8520.00	0.00765118
8525.00	0.00192411
8530.00	-0.031348
8535.00	-0.0116734
8540.00	-0.0286999
8545.00	-0.014252
8550.00	-0.00621084
8555.00	-0.0370155
8560.00	-0.0349679
8565.00	-0.00335337
8570.00	-0.00797999
8575.00	0.00935787
8580.00	0.00842208
8585.00	0.0274277
8590.00	0.0792665
8595.00	0.0878797
8600.00	0.140289
8605.00	0.121298
8610.00	0.115784
8615.00	0.0711263
8620.00	0.0689756
8625.00	0.0819259
8630.00	0.120045
8635.00	0.0981165
8640.00	0.0833429
8645.00	0.10478
8650.00	0.0661845
8655.00	0.0926458
8660.00	0.0784193
8665.00	0.0986951
8670.00	0.045822
8675.00	0.0858974
8680.00	0.0773077
8685.00	0.102657
8690.00	0.113893
8695.00	0.127313
8700.00	0.122852
8705.00	0.138684
8710.00	0.146318
8715.00	0.169728
8720.00	0.205683
8725.00	0.201654
8730.00	0.178181
8735.00	0.166979
8740.00	0.161859
8745.00	0.163867
8750.00	0.119362
8755.00	0.10081
8760.00	0.120501
8765.00	0.139876
8770.00	0.150699
8775.00	0.1654
8780.00	0.19848
8785.00	0.200134
8790.00	0.233048
8795.00	0.209743
8800.00	0.215233
8805.00	0.200325
8810.00	0.172023
8815.00	0.177976
8820.00	0.178373
8825.00	0.183691
8830.00	0.181862
8835.00	0.231489
8840.00	0.231496
8845.00	0.228194
8850.00	0.240109
8855.00	0.2376
8860.00	0.248573
8865.00	0.240256
8870.00	0.24931
8875.00	0.252497
8880.00	0.240479
8885.00	0.221393
8890.00	0.212486
8895.00	0.235895
8900.00	0.271849
8905.00	0.290975
8910.00	0.28338
8915.00	0.273236
8920.00	0.270722
8925.00	0.246958
8930.00	0.222262
8935.00	0.204998
8940.00	0.17292
8945.00	0.221787
8950.00	0.22938
8955.00	0.170055
8960.00	0.159665
8965.00	0.142045
8970.00	0.13611
8975.00	0.122499
8980.00	0.0970173
8985.00	0.0873156
8990.00	0.0653521
8995.00	0.0555089
9000.00	0.0698059
9005.00	0.0859811
9010.00	0.070767
9015.00	0.0703063
9020.00	0.0450818
9025.00	0.0835773
9030.00	0.100029
9035.00	0.113182
9040.00	0.153138
9045.00	0.187443
9050.00	0.244782
9055.00	0.30135
9060.00	0.408495
9065.00	0.531391
9070.00	0.67673
9075.00	0.814151
9080.00	1.01061
9085.00	1.14607
9090.00	1.31098
9095.00	1.41971
9100.00	1.57215
9105.00	1.68454
9110.00	1.75756
9115.00	1.8084
9120.00	1.87401
9125.00	1.88508
9130.00	1.90663
9135.00	1.99218
9140.00	2.0361
9145.00	2.03428
9150.00	2.04752
9155.00	2.0644
9160.00	2.03163
9165.00	2.06168
9170.00	2.07549
9175.00	2.05484
9180.00	2.03957
9185.00	2.02417
9190.00	2.00369
9195.00	1.93068
9200.00	1.8385
9205.00	1.73735
9210.00	1.62151
9215.00	1.49905
9220.00	1.35576
9225.00	1.19703
9230.00	1.06244
9235.00	0.959504
9240.00	0.866862
9245.00	0.788446
9250.00	0.664943
9255.00	0.603411
9260.00	0.498412
9265.00	0.450225
9270.00	0.415126
9275.00	0.375268
9280.00	0.346011
9285.00	0.29487
9290.00	0.225687
9295.00	0.189887
9300.00	0.187438
9305.00	0.157116
9310.00	0.118249
9315.00	0.0551502
9320.00	0.0545972
9325.00	0.0689853
9330.00	0.0587788
9335.00	0.0330531
9340.00	0.0148619
9345.00	-0.00812613
9350.00	0.0307282
9355.00	0.0772749
9360.00	0.0778174
9365.00	0.0534958
9370.00	0.0646861
9375.00	0.0747573
9380.00	0.110285
9385.00	0.066177
9390.00	0.0612133
9395.00	0.0650159
9400.00	0.088286
9405.00	0.0695335
9410.00	0.075812
9415.00	0.0384591
9420.00	0.00980337
9425.00	-0.0391426
9430.00	-0.0368823
9435.00	-0.0150002
9440.00	0.0212335
9445.00	0.0158022
9450.00	0.0241459
9455.00	0.0399252
9460.00	0.00616088
9465.00	0.0171227
9470.00	0.00383252
9475.00	0.00510326
9480.00	0.00459293
9485.00	0.00744161
9490.00	0.0298533
9495.00	0.0665636
9500.00	0.0450214
9505.00	0.000823555
9510.00	-0.00256677
9515.00	0.0390396
9520.00	0.0351356
9525.00	0.0200441
9530.00	0.0180397
9535.00	0.00631183
9540.00	0.00237268
9545.00	-0.00448054
9550.00	0.0224313
9555.00	0.0218422
9560.00	0.0444677
9565.00	0.0598688
9570.00	0.0241102
9575.00	0.0663568
9580.00	0.0646831
9585.00	0.0681387
9590.00	0.0596708
9595.00	0.0603197
9600.00	0.0923294
9605.00	0.0897124
9610.00	0.0658553
9615.00	0.0509998
9620.00	0.0409379
9625.00	0.0285742
9630.00	0.0240628
9635.00	0.0249645
9640.00	0.0373539
9645.00	0.0451964
9650.00	0.0456387
9655.00	0.0129571
9660.00	0.0678969
9665.00	0.0445674
9670.00	0.0500345
9675.00	0.0367611
9680.00	0.038047
9685.00	0.0788999
9690.00	0.0958197
9695.00	0.112702
9700.00	0.142781
9705.00	0.156621
9710.00	0.17073
9715.00	0.196661
9720.00	0.208421
9725.00	0.228928
9730.00	0.220921
9735.00	0.220331
9740.00	0.233032
9745.00	0.259348
9750.00	0.273109
9755.00	0.308649
9760.00	0.362138
9765.00	0.320962
9770.00	0.288866
9775.00	0.278173
9780.00	0.207352
9785.00	0.227967
9790.00	0.284561
9795.00	0.295801
9800.00	0.269529
9805.00	0.242576
9810.00	0.236512
9815.00	0.257519
9820.00	0.235075
9825.00	0.242993
9830.00	0.288161
9835.00	0.282501
9840.00	0.28733
9845.00	0.275137
9850.00	0.249277
9855.00	0.280585
9860.00	0.262451
9865.00	0.256053
9870.00	0.261874
9875.00	0.23734
9880.00	0.220222
9885.00	0.213086
9890.00	0.203355
9895.00	0.194598
9900.00	0.173484
9905.00	0.197485
9910.00	0.176083
9915.00	0.175014
9920.00	0.147589
9925.00	0.144408
9930.00	0.144853
9935.00	0.161793
9940.00	0.150576
9945.00	0.138826
9950.00	0.169601
9955.00	0.184067
[truncated: 56 more rows]
