# Supplementary material for: Abnormal developmental trajectory and vulnerability to cardiac arrhythmias in tetralogy of Fallot with DiGeorge syndrome
Source: Commun Biol. 2023 Sep 22;6:969. doi: 10.1038/s42003-023-05344-6 (PMC10516936; doi:10.1038/s42003-023-05344-6)
Supplement: Supplementary file 6 — Supplementary Data 3 [file 42003_2023_5344_MOESM6_ESM.zip › Supplementary Data3_CAS Measurement/Batch51/TOF-ND1_A2_4980/1B-wave.csv]

1B : V(t) = D'(t) / BackgroundImage *100
D'(t) = WaveFiltered Value( Pixel-Filter=(5 x 5) Tcnst-Filter=10)
average	1.00
frm num	2048
position	[46][78]	Ana1
background	465.04	-
total pixel	25	-
time	value1	value2
0.00	0	-32768
5.00	0.226217	-8
10.00	0.4754	-12
15.00	0.703965	-8
20.00	0.977625	0
25.00	1.25919	0
30.00	1.58484	20
35.00	2.10329	-16
40.00	2.91309	4
45.00	4.08144	8
50.00	5.65678	-12
55.00	7.43671	8
60.00	9.26142	8
65.00	11.0817	-8
70.00	12.8163	0
75.00	14.4764	24
80.00	16.0323	-8
85.00	17.4964	-8
90.00	18.9129	8
95.00	20.1973	8
100.00	21.4203	0
105.00	22.5769	-8
110.00	23.6436	0
115.00	24.6295	20
120.00	25.5504	-12
125.00	26.4325	0
130.00	27.2229	-8
135.00	27.9498	-4
140.00	28.6495	0
145.00	29.2948	-4
150.00	29.9255	-12
155.00	30.4776	8
160.00	31.0089	4
165.00	31.4896	-12
170.00	31.9687	0
175.00	32.4197	4
180.00	32.7946	-12
185.00	33.1407	8
190.00	33.4693	8
195.00	33.6773	0
200.00	33.8912	8
205.00	34.0304	0
210.00	34.0628	0
215.00	34.1091	28
220.00	34.0846	-16
225.00	33.9687	8
230.00	33.8017	8
235.00	33.5498	0
240.00	33.2681	4
245.00	32.9424	20
250.00	32.5623	-8
255.00	32.1591	20
260.00	31.7103	-8
265.00	31.2754	-12
270.00	30.7653	8
275.00	30.2175	20
280.00	29.7014	8
285.00	29.1155	0
290.00	28.5479	8
295.00	27.9621	24
300.00	27.4204	0
305.00	26.8777	-8
310.00	26.2973	24
315.00	25.817	8
320.00	25.2756	8
325.00	24.7504	24
330.00	24.2288	-12
335.00	23.6939	-8
340.00	23.1747	24
345.00	22.6308	8
350.00	22.1345	24
355.00	21.6327	40
360.00	21.1605	0
365.00	20.6787	0
370.00	20.2262	-8
375.00	19.7673	0
380.00	19.3251	20
385.00	18.9021	0
390.00	18.4655	0
395.00	18.0545	8
400.00	17.6468	8
405.00	17.2437	4
410.00	16.8526	20
415.00	16.4773	0
420.00	16.1396	8
425.00	15.7789	4
430.00	15.4671	24
435.00	15.1065	36
440.00	14.7768	-8
445.00	14.4535	-4
450.00	14.1263	12
455.00	13.7923	8
460.00	13.4667	8
465.00	13.1987	8
470.00	12.9032	24
475.00	12.6201	-8
480.00	12.3765	20
485.00	12.1753	4
490.00	11.9074	-16
495.00	11.6706	-8
500.00	11.4497	0
505.00	11.2182	4
510.00	10.9969	-8
515.00	10.803	-20
520.00	10.5484	-4
525.00	10.3158	0
530.00	10.0773	-8
535.00	9.86779	-12
540.00	9.66976	-8
545.00	9.45455	8
550.00	9.22817	-8
555.00	8.98745	-8
560.00	8.82068	8
565.00	8.5992	-12
570.00	8.42137	-12
575.00	8.25703	20
580.00	8.08159	-8
585.00	7.93832	-8
590.00	7.76809	0
595.00	7.5865	-4
600.00	7.4678	-12
605.00	7.28527	12
610.00	7.15368	-8
615.00	7.03353	-24
620.00	6.90389	24
625.00	6.73475	-8
630.00	6.60144	-12
635.00	6.47458	8
640.00	6.37073	-8
645.00	6.26007	-12
650.00	6.16219	-20
655.00	6.03883	-12
660.00	5.95361	0
665.00	5.82187	-12
670.00	5.72996	20
675.00	5.58875	-8
680.00	5.48145	-16
685.00	5.35306	4
690.00	5.25642	0
695.00	5.15397	-4
700.00	5.06692	8
705.00	5.01611	-8
710.00	4.97295	-12
715.00	4.86702	24
720.00	4.7648	-8
725.00	4.68399	4
730.00	4.62845	8
735.00	4.57848	20
740.00	4.53006	0
745.00	4.47702	44
750.00	4.38541	-8
755.00	4.29351	4
760.00	4.20993	0
765.00	4.12526	16
770.00	4.037	8
775.00	3.96188	12
780.00	3.86588	0
785.00	3.75454	20
790.00	3.68787	8
795.00	3.59519	20
800.00	3.57973	4
805.00	3.4841	52
810.00	3.429	28
815.00	3.34844	0
820.00	3.25186	8
825.00	3.17697	20
830.00	3.14828	-8
835.00	3.12848	40
840.00	3.08658	24
845.00	3.04456	8
850.00	3.01277	4
855.00	2.96008	4
860.00	2.92383	44
865.00	2.87917	24
870.00	2.79769	20
875.00	2.74929	28
880.00	2.66962	8
885.00	2.5678	0
890.00	2.52606	8
895.00	2.51773	8
900.00	2.47411	8
905.00	2.39615	8
910.00	2.35781	8
915.00	2.30008	20
920.00	2.29198	0
925.00	2.289	8
930.00	2.2631	8
935.00	2.21398	20
940.00	2.18267	-8
945.00	2.15707	20
950.00	2.12286	28
955.00	2.09464	-32768
960.00	2.00904	-32768
965.00	1.94404	-8
970.00	1.87435	0
975.00	1.84346	-28
980.00	1.84061	-8
985.00	1.80879	-20
990.00	1.8309	-4
995.00	1.87317	8
1000.00	1.87681	-8
1005.00	1.91706	-8
1010.00	1.99802	-12
1015.00	2.0554	-8
1020.00	2.19478	0
1025.00	2.3271	-16
1030.00	2.54338	-8
1035.00	2.94791	-20
1040.00	3.66809	-12
1045.00	4.77384	-20
1050.00	6.24468	-12
1055.00	7.94001	-12
1060.00	9.74277	4
1065.00	11.5313	-12
1070.00	13.2648	-8
1075.00	14.9238	-8
1080.00	16.4617	-12
1085.00	17.8682	-36
1090.00	19.251	20
1095.00	20.4921	-36
1100.00	21.6658	-44
1105.00	22.7532	-12
1110.00	23.8014	-12
1115.00	24.7535	-20
1120.00	25.6972	-8
1125.00	26.5637	-24
1130.00	27.3978	-12
1135.00	28.1665	-8
1140.00	28.8567	-20
1145.00	29.5096	-12
1150.00	30.1188	-12
1155.00	30.7057	-8
1160.00	31.234	-12
1165.00	31.7258	-20
1170.00	32.1959	-20
1175.00	32.6276	-8
1180.00	33.005	-12
1185.00	33.305	-36
1190.00	33.5828	-24
1195.00	33.8603	-12
1200.00	34.0731	8
1205.00	34.1786	4
1210.00	34.2013	12
1215.00	34.1581	20
1220.00	34.0926	-8
1225.00	33.9415	12
1230.00	33.7325	20
1235.00	33.5005	8
1240.00	33.1867	0
1245.00	32.8175	40
1250.00	32.4	0
1255.00	31.9873	-56
1260.00	31.4885	0
1265.00	31.0336	40
1270.00	30.5425	44
1275.00	30.0523	16
1280.00	29.5045	24
1285.00	29.0124	48
1290.00	28.4671	44
1295.00	27.9625	24
1300.00	27.3992	40
1305.00	26.8647	44
1310.00	26.3139	52
1315.00	25.7667	56
1320.00	25.2208	40
1325.00	24.6555	52
1330.00	24.1451	24
1335.00	23.6169	52
1340.00	23.1157	64
1345.00	22.6293	40
1350.00	22.1288	44
1355.00	21.656	52
1360.00	21.1857	32
1365.00	20.7169	52
1370.00	20.2313	64
1375.00	19.7831	36
1380.00	19.3556	44
1385.00	18.9399	56
1390.00	18.497	56
1395.00	18.0889	40
1400.00	17.7061	64
1405.00	17.2722	20
1410.00	16.8894	56
1415.00	16.5164	24
1420.00	16.161	20
1425.00	15.8067	44
1430.00	15.4432	28
1435.00	15.0824	20
1440.00	14.7603	20
1445.00	14.4506	12
1450.00	14.1151	28
1455.00	13.7874	0
1460.00	13.4778	12
1465.00	13.1364	8
1470.00	12.8644	0
1475.00	12.5869	0
1480.00	12.2898	0
1485.00	12.0122	-12
1490.00	11.7253	-24
1495.00	11.468	0
1500.00	11.2011	-12
1505.00	10.9626	-24
1510.00	10.7506	-12
1515.00	10.5451	20
1520.00	10.392	-36
1525.00	10.1631	-12
1530.00	9.95961	-40
1535.00	9.75412	-36
1540.00	9.54251	-40
1545.00	9.34605	-60
1550.00	9.15374	-40
1555.00	8.99185	-56
1560.00	8.80917	-40
1565.00	8.60604	-40
1570.00	8.41463	-52
1575.00	8.23547	-44
1580.00	8.04413	-76
1585.00	7.86246	-44
1590.00	7.66369	-44
1595.00	7.48824	0
1600.00	7.31227	-52
1605.00	7.1668	-48
1610.00	7.03157	-52
1615.00	6.8746	-60
1620.00	6.72645	-24
1625.00	6.56215	-56
1630.00	6.45643	-44
1635.00	6.33977	-36
1640.00	6.21328	-56
1645.00	6.12352	-48
1650.00	5.98682	-12
1655.00	5.87326	40
1660.00	5.74697	24
1665.00	5.65395	24
1670.00	5.51691	-52
1675.00	5.43313	0
1680.00	5.25968	-24
1685.00	5.16378	-16
1690.00	5.07833	-8
1695.00	5.01605	-40
1700.00	4.9772	-40
1705.00	4.91472	-36
1710.00	4.81289	-20
1715.00	4.77027	-8
1720.00	4.68117	-16
1725.00	4.57345	-12
1730.00	4.47306	12
1735.00	4.38186	-24
1740.00	4.30149	-24
1745.00	4.25066	8
1750.00	4.17223	-12
1755.00	4.12057	-8
1760.00	4.04569	-4
1765.00	3.94991	12
1770.00	3.86543	-8
1775.00	3.76101	4
1780.00	3.69972	0
1785.00	3.65316	-20
1790.00	3.60008	8
1795.00	3.52736	-12
1800.00	3.48083	-8
1805.00	3.4295	0
1810.00	3.38846	-16
1815.00	3.36012	-4
1820.00	3.32516	0
1825.00	3.26703	-12
1830.00	3.21815	-12
1835.00	3.19308	8
1840.00	3.1645	4
1845.00	3.119	-8
1850.00	3.0703	0
1855.00	3.06346	20
1860.00	2.99623	-8
1865.00	2.93143	4
1870.00	2.83956	40
1875.00	2.76978	-8
1880.00	2.70353	0
1885.00	2.63445	16
1890.00	2.5869	0
1895.00	2.56131	-8
1900.00	2.5314	20
1905.00	2.48211	0
1910.00	2.44894	-8
1915.00	2.38897	20
1920.00	2.31694	0
1925.00	2.2633	0
1930.00	2.209	-12
1935.00	2.17217	8
1940.00	2.13472	4
1945.00	2.06833	-8
1950.00	2.01718	-8
1955.00	1.94965	-32768
1960.00	1.88112	-32768
1965.00	1.85128	-12
1970.00	1.82442	-24
1975.00	1.77616	-12
1980.00	1.77057	20
1985.00	1.75264	-8
1990.00	1.7365	8
1995.00	1.77272	8
2000.00	1.83973	-12
2005.00	1.90864	0
2010.00	2.01883	40
2015.00	2.11025	0
2020.00	2.2407	4
2025.00	2.40284	4
2030.00	2.65025	12
2035.00	3.07764	8
2040.00	3.81065	20
2045.00	4.96063	20
2050.00	6.44462	8
2055.00	8.14834	0
2060.00	9.91737	24
2065.00	11.6566	20
2070.00	13.3182	20
2075.00	14.9152	8
2080.00	16.472	4
2085.00	17.9153	12
2090.00	19.277	24
2095.00	20.5465	4
2100.00	21.689	8
2105.00	22.8024	8
2110.00	23.8896	4
2115.00	24.8896	20
2120.00	25.8145	12
2125.00	26.6788	0
2130.00	27.473	0
2135.00	28.2007	40
2140.00	28.9132	-8
2145.00	29.5949	4
2150.00	30.1775	20
2155.00	30.7474	-8
2160.00	31.2672	20
2165.00	31.7892	24
2170.00	32.2495	4
2175.00	32.675	0
2180.00	33.0545	20
2185.00	33.3935	20
2190.00	33.702	-4
2195.00	33.971	0
2200.00	34.1409	8
2205.00	34.2637	4
2210.00	34.2771	0
2215.00	34.2504	28
2220.00	34.1799	0
2225.00	34.033	0
2230.00	33.8329	24
2235.00	33.5573	-12
2240.00	33.2146	0
2245.00	32.8538	0
2250.00	32.4774	8
2255.00	32.007	16
2260.00	31.5528	28
2265.00	31.0631	20
2270.00	30.5854	16
2275.00	30.0832	4
2280.00	29.5323	-4
2285.00	28.9719	0
2290.00	28.4659	24
2295.00	27.8979	8
2300.00	27.353	-12
2305.00	26.7862	24
2310.00	26.2046	8
2315.00	25.6579	4
2320.00	25.1522	12
2325.00	24.6411	-8
2330.00	24.0762	-8
2335.00	23.5935	8
2340.00	23.0706	-8
2345.00	22.5423	-4
2350.00	22.0221	16
2355.00	21.5144	24
2360.00	20.9998	0
2365.00	20.5298	-4
2370.00	20.0526	8
2375.00	19.6154	16
2380.00	19.1789	-8
2385.00	18.7611	0
2390.00	18.3128	-12
2395.00	17.9093	0
2400.00	17.5075	20
2405.00	17.0926	4
2410.00	16.6615	0
2415.00	16.2933	24
2420.00	15.9697	12
2425.00	15.582	4
2430.00	15.2177	8
2435.00	14.8563	-16
2440.00	14.5336	0
2445.00	14.2371	-8
2450.00	13.9324	4
2455.00	13.6298	-4
2460.00	13.33	0
2465.00	13.0851	20
2470.00	12.776	24
2475.00	12.5366	28
2480.00	12.2704	20
2485.00	11.9723	0
2490.00	11.7049	-8
2495.00	11.4797	20
2500.00	11.2091	8
2505.00	10.9423	0
2510.00	10.7013	-8
2515.00	10.4492	-8
2520.00	10.2128	12
2525.00	10.0164	24
2530.00	9.81555	8
2535.00	9.59092	0
2540.00	9.38273	0
2545.00	9.15579	4
2550.00	8.98079	8
2555.00	8.83448	40
2560.00	8.66925	-12
2565.00	8.47581	-12
2570.00	8.30516	28
2575.00	8.14814	0
2580.00	7.93972	-12
2585.00	7.78656	0
2590.00	7.65387	-8
2595.00	7.50606	24
2600.00	7.34637	16
2605.00	7.18631	8
2610.00	7.06031	-8
2615.00	6.90821	-8
2620.00	6.7567	16
2625.00	6.62206	-8
2630.00	6.49486	8
2635.00	6.33996	24
2640.00	6.2143	28
2645.00	6.10036	0
2650.00	5.99436	40
2655.00	5.87833	8
2660.00	5.75583	8
2665.00	5.66021	12
2670.00	5.54232	0
2675.00	5.47923	20
2680.00	5.38202	8
2685.00	5.26099	-8
2690.00	5.16582	8
2695.00	5.05866	8
2700.00	4.93814	4
2705.00	4.87698	0
2710.00	4.77462	12
2715.00	4.69799	0
2720.00	4.64278	-8
2725.00	4.57502	8
2730.00	4.50802	-8
2735.00	4.42708	8
2740.00	4.35423	0
2745.00	4.23104	8
2750.00	4.15716	0
2755.00	4.02443	8
2760.00	3.9798	8
2765.00	3.9276	-8
2770.00	3.83761	-8
2775.00	3.77296	0
2780.00	3.70187	8
2785.00	3.64306	-8
2790.00	3.57464	20
2795.00	3.52769	-12
2800.00	3.46393	0
2805.00	3.44869	0
2810.00	3.34724	8
2815.00	3.27142	-12
2820.00	3.20318	20
2825.00	3.14348	20
2830.00	3.10008	-12
2835.00	3.00511	0
2840.00	2.96436	0
2845.00	2.94231	0
2850.00	2.88548	-4
2855.00	2.81884	-16
2860.00	2.74167	20
2865.00	2.67222	4
2870.00	2.62691	-12
2875.00	2.59904	4
2880.00	2.56965	0
2885.00	2.51396	0
2890.00	2.4733	44
2895.00	2.43585	24
2900.00	2.38235	4
2905.00	2.35313	-12
2910.00	2.27608	-8
2915.00	2.21362	0
2920.00	2.16515	-12
2925.00	2.12926	4
2930.00	2.10729	16
2935.00	2.04278	-8
2940.00	2.01311	-8
2945.00	1.97351	20
2950.00	1.91808	-16
2955.00	1.85529	-32768
2960.00	1.84437	-32768
2965.00	1.83282	-24
2970.00	1.81211	-12
2975.00	1.80465	-24
2980.00	1.80395	-20
2985.00	1.78784	-4
2990.00	1.77163	-8
2995.00	1.86283	-8
3000.00	1.91222	0
3005.00	1.96442	4
3010.00	2.03204	12
3015.00	2.12301	0
3020.00	2.22638	-4
3025.00	2.37962	12
3030.00	2.58033	0
3035.00	2.95966	4
3040.00	3.6735	28
3045.00	4.75549	24
3050.00	6.23246	4
3055.00	7.9359	24
3060.00	9.74768	4
3065.00	11.5039	8
3070.00	13.2169	40
3075.00	14.9005	-12
3080.00	16.4494	20
3085.00	17.8872	28
3090.00	19.2225	24
3095.00	20.5068	0
3100.00	21.7299	20
3105.00	22.8736	20
3110.00	23.9545	4
3115.00	24.9162	0
3120.00	25.8264	0
3125.00	26.6723	0
3130.00	27.4732	0
3135.00	28.2275	24
3140.00	28.9072	20
3145.00	29.5741	20
3150.00	30.1794	24
3155.00	30.7353	40
3160.00	31.2589	8
3165.00	31.7542	44
3170.00	32.2146	20
3175.00	32.6436	20
3180.00	33.0391	44
3185.00	33.3874	-12
3190.00	33.6612	12
3195.00	33.8922	20
3200.00	34.0906	24
3205.00	34.2193	-8
3210.00	34.2612	40
3215.00	34.23	12
3220.00	34.1556	8
3225.00	34.0412	20
3230.00	33.8119	-12
3235.00	33.5315	0
3240.00	33.2138	8
3245.00	32.8246	-12
3250.00	32.4434	0
3255.00	31.9868	0
3260.00	31.5552	-8
3265.00	31.0506	-8
3270.00	30.5681	4
3275.00	30.0737	8
3280.00	29.5349	-12
3285.00	29.007	-8
3290.00	28.482	0
3295.00	27.9158	8
3300.00	27.3769	52
3305.00	26.787	44
3310.00	26.1838	-12
3315.00	25.6478	-28
3320.00	25.1095	8
3325.00	24.558	-24
3330.00	24.0358	-8
3335.00	23.5159	-8
3340.00	23.0059	-20
3345.00	22.5013	-20
3350.00	22.0342	12
3355.00	21.5468	-20
3360.00	21.0522	-12
3365.00	20.5786	-20
3370.00	20.1129	-36
3375.00	19.6301	-12
3380.00	19.2299	-8
3385.00	18.8045	0
3390.00	18.3475	-12
3395.00	17.938	-24
3400.00	17.5497	20
3405.00	17.1538	8
3410.00	16.7544	-12
3415.00	16.3546	8
3420.00	16.0231	-12
3425.00	15.6602	-20
3430.00	15.3044	16
3435.00	14.961	-4
3440.00	14.6364	-12
3445.00	14.2987	-4
3450.00	13.9999	4
3455.00	13.7095	-8
3460.00	13.412	8
3465.00	13.1313	0
3470.00	12.8521	4
3475.00	12.5741	28
3480.00	12.2818	0
3485.00	12.017	4
3490.00	11.7743	8
3495.00	11.5568	4
3500.00	11.3576	20
3505.00	11.1319	28
3510.00	10.8745	44
3515.00	10.6515	20
3520.00	10.4198	48
3525.00	10.2492	48
3530.00	10.0483	24
3535.00	9.84768	40
3540.00	9.65682	28
3545.00	9.44204	40
3550.00	9.25562	52
3555.00	9.04656	44
3560.00	8.86958	28
3565.00	8.65783	52
3570.00	8.48877	52
3575.00	8.32972	64
3580.00	8.16508	24
3585.00	8.004	64
3590.00	7.82978	44
3595.00	7.65234	44
3600.00	7.53393	56
3605.00	7.39296	44
3610.00	7.28071	44
3615.00	7.15216	44
3620.00	7.02528	44
3625.00	6.8698	40
3630.00	6.75051	40
3635.00	6.62251	40
3640.00	6.50473	28
3645.00	6.42023	56
3650.00	6.30633	40
3655.00	6.1849	24
3660.00	6.11604	52
3665.00	6.02138	28
3670.00	5.91813	20
3675.00	5.82175	20
3680.00	5.67481	52
3685.00	5.5374	40
3690.00	5.41975	16
3695.00	5.29408	28
3700.00	5.18184	-8
3705.00	5.08685	24
3710.00	5.00049	4
3715.00	4.92277	8
3720.00	4.84766	-4
3725.00	4.76372	12
3730.00	4.66839	0
3735.00	4.57142	8
3740.00	4.49274	8
3745.00	4.42709	-8
3750.00	4.3594	-12
3755.00	4.26149	-8
3760.00	4.18026	-20
3765.00	4.10543	-40
3770.00	4.02862	-20
3775.00	3.92681	-24
3780.00	3.84636	-36
3785.00	3.786	-20
3790.00	3.71017	-36
3795.00	3.65826	-56
3800.00	3.59349	-44
3805.00	3.50938	-28
3810.00	3.44143	-44
3815.00	3.38457	-40
3820.00	3.34115	-36
3825.00	3.27884	-56
3830.00	3.20555	-44
3835.00	3.15164	-36
3840.00	3.1143	-44
3845.00	3.06264	-64
3850.00	3.04624	-48
3855.00	3.0031	-36
3860.00	2.92987	-64
3865.00	2.8717	-20
3870.00	2.80128	-40
3875.00	2.76458	-60
3880.00	2.70745	-36
3885.00	2.68185	-44
3890.00	2.66052	-44
3895.00	2.62069	-44
3900.00	2.56161	-52
3905.00	2.50845	-64
3910.00	2.49328	-52
3915.00	2.46329	-64
3920.00	2.45436	-36
3925.00	2.4317	-44
3930.00	2.39926	-36
3935.00	2.38469	-36
3940.00	2.32943	-20
3945.00	2.24013	-20
3950.00	2.17955	-36
3955.00	2.14652	-32768
3960.00	2.13142	-32768
3965.00	2.11611	-36
3970.00	2.07997	-72
3975.00	2.08443	-40
3980.00	2.09704	-48
3985.00	2.10495	-48
3990.00	2.11896	-20
3995.00	2.15048	-36
4000.00	2.16939	-16
4005.00	2.19157	-16
4010.00	2.28292	-12
4015.00	2.36858	-16
4020.00	2.48266	-24
4025.00	2.63522	4
4030.00	2.78973	-12
4035.00	3.16188	-8
4040.00	3.84518	-12
4045.00	4.9272	0
4050.00	6.38442	-8
4055.00	8.08384	-4
4060.00	9.8619	-8
4065.00	11.6505	0
4070.00	13.3145	8
4075.00	14.9049	-20
4080.00	16.3965	-8
4085.00	17.8414	-8
4090.00	19.2122	-12
4095.00	20.4804	-12
4100.00	21.6183	24
4105.00	22.744	0
4110.00	23.8121	-12
4115.00	24.7828	0
4120.00	25.6772	8
4125.00	26.5165	0
4130.00	27.3518	4
4135.00	28.0804	8
4140.00	28.8205	0
4145.00	29.5158	12
4150.00	30.1897	0
4155.00	30.8194	-12
4160.00	31.3681	-8
4165.00	31.8611	-20
4170.00	32.334	-4
4175.00	32.7373	0
4180.00	33.1286	4
4185.00	33.4378	-4
4190.00	33.7273	-20
4195.00	33.9525	8
4200.00	34.1621	-16
4205.00	34.2837	-16
4210.00	34.3561	20
4215.00	34.3249	8
4220.00	34.2625	-12
4225.00	34.1305	8
4230.00	33.9267	0
4235.00	33.6279	0
4240.00	33.3229	0
4245.00	32.9461	0
4250.00	32.5639	-8
4255.00	32.0952	20
4260.00	31.6098	8
4265.00	31.0955	-8
4270.00	30.6223	4
4275.00	30.0992	12
4280.00	29.6095	4
4285.00	29.0612	20
4290.00	28.5317	-12
4295.00	27.9622	0
4300.00	27.3954	-12
4305.00	26.8329	20
4310.00	26.2948	20
4315.00	25.7503	0
4320.00	25.1966	16
4325.00	24.7017	8
4330.00	24.1677	0
4335.00	23.6329	40
4340.00	23.0897	0
4345.00	22.6094	-8
4350.00	22.1315	-8
4355.00	21.6559	0
4360.00	21.171	8
4365.00	20.7277	8
4370.00	20.2548	0
4375.00	19.8206	8
4380.00	19.3541	20
4385.00	18.9239	20
4390.00	18.4929	-12
4395.00	18.1437	-8
4400.00	17.7434	0
4405.00	17.3857	-8
4410.00	17.0036	-8
4415.00	16.6244	-8
4420.00	16.2806	8
4425.00	15.9195	-16
4430.00	15.5472	0
4435.00	15.2139	12
4440.00	14.889	20
4445.00	14.5819	20
4450.00	14.297	-4
4455.00	13.9915	-8
4460.00	13.6649	20
4465.00	13.3624	-4
4470.00	13.0282	0
4475.00	12.7146	20
4480.00	12.4271	-16
4485.00	12.1521	-12
4490.00	11.8546	24
4495.00	11.6256	0
4500.00	11.4006	-20
4505.00	11.1637	28
4510.00	10.9281	-12
4515.00	10.7058	-16
4520.00	10.4988	8
4525.00	10.266	0
4530.00	10.0764	16
4535.00	9.88413	24
4540.00	9.72661	4
4545.00	9.54442	-4
4550.00	9.36497	0
4555.00	9.1983	0
4560.00	9.00787	-8
4565.00	8.80121	8
4570.00	8.64705	20
4575.00	8.43605	0
4580.00	8.25562	-4
4585.00	8.03215	20
4590.00	7.85856	0
4595.00	7.6705	0
4600.00	7.52706	12
4605.00	7.37043	-8
4610.00	7.24408	-12
4615.00	7.08995	24
4620.00	6.95123	-4
4625.00	6.83326	-8
4630.00	6.70473	24
4635.00	6.60023	-4
4640.00	6.47779	-8
4645.00	6.37448	0
4650.00	6.2815	-16
4655.00	6.15825	12
4660.00	6.04905	12
4665.00	5.96625	20
4670.00	5.83668	-12
4675.00	5.72523	-4
4680.00	5.59568	0
4685.00	5.47823	-12
4690.00	5.41466	-12
4695.00	5.27316	-12
4700.00	5.16474	-8
4705.00	5.04307	0
4710.00	4.94217	0
4715.00	4.84791	-12
4720.00	4.72438	0
4725.00	4.63643	0
4730.00	4.56673	-4
4735.00	4.4696	-12
4740.00	4.43292	20
4745.00	4.34745	-8
4750.00	4.27568	4
4755.00	4.18185	4
4760.00	4.13783	4
4765.00	4.07498	-12
4770.00	4.00638	24
4775.00	3.92571	4
4780.00	3.86774	-12
4785.00	3.86201	-4
4790.00	3.80352	12
4795.00	3.71648	-8
4800.00	3.65018	-8
4805.00	3.58449	-12
4810.00	3.52795	0
4815.00	3.44524	24
4820.00	3.35618	-4
4825.00	3.30097	0
4830.00	3.18074	-8
4835.00	3.12501	8
4840.00	3.11012	8
4845.00	3.095	0
4850.00	3.05214	8
4855.00	2.99035	4
4860.00	2.94419	0
4865.00	2.92416	8
4870.00	2.8485	0
4875.00	2.76664	24
4880.00	2.69555	24
4885.00	2.64189	24
4890.00	2.62026	0
4895.00	2.59649	24
4900.00	2.51059	0
4905.00	2.46425	8
4910.00	2.43974	28
4915.00	2.4108	-4
4920.00	2.35035	-8
4925.00	2.31057	0
4930.00	2.27476	4
4935.00	2.23824	44
4940.00	2.20795	28
4945.00	2.17036	28
4950.00	2.09353	0
4955.00	2.03212	-32768
4960.00	2.0061	-32768
4965.00	1.98526	-4
4970.00	1.93554	-16
4975.00	1.9596	0
4980.00	1.93739	4
4985.00	1.97158	0
4990.00	2.01785	20
4995.00	2.02766	-4
5000.00	2.11218	-8
5005.00	2.17104	28
5010.00	2.23091	-16
5015.00	2.33897	-8
5020.00	2.44397	20
5025.00	2.57803	12
5030.00	2.74944	-8
5035.00	3.1368	40
5040.00	3.82175	0
5045.00	4.89407	4
5050.00	6.35805	20
5055.00	8.0386	0
5060.00	9.80312	8
5065.00	11.5856	-8
5070.00	13.2423	20
5075.00	14.8657	4
5080.00	16.3879	-16
5085.00	17.8629	0
5090.00	19.2832	-16
5095.00	20.5511	8
5100.00	21.7482	8
5105.00	22.8781	-16
5110.00	23.9104	-12
5115.00	24.8963	4
5120.00	25.8171	-8
5125.00	26.6777	-4
5130.00	27.4806	0
5135.00	28.2316	-4
5140.00	28.9273	0
5145.00	29.5818	-8
5150.00	30.2172	-8
5155.00	30.8245	-12
5160.00	31.358	12
5165.00	31.8331	-24
5170.00	32.2822	-20
5175.00	32.67	8
5180.00	33.0758	-20
5185.00	33.4092	-12
5190.00	33.6955	0
5195.00	33.954	-12
5200.00	34.1058	-20
5205.00	34.2296	-8
5210.00	34.2936	-4
5215.00	34.2825	-20
5220.00	34.152	-8
5225.00	34.0234	4
5230.00	33.8191	-20
5235.00	33.5337	0
5240.00	33.196	4
5245.00	32.843	4
5250.00	32.4599	0
5255.00	32.0128	20
5260.00	31.558	0
5265.00	31.0764	0
5270.00	30.5517	8
5275.00	30.0675	-8
5280.00	29.5758	4
5285.00	29.037	24
5290.00	28.4445	0
5295.00	27.9	-8
5300.00	27.3911	24
5305.00	26.8772	8
5310.00	26.2908	24
5315.00	25.7295	0
5320.00	25.2071	0
5325.00	24.6561	8
5330.00	24.1577	0
5335.00	23.6153	20
5340.00	23.0988	-8
5345.00	22.6064	40
5350.00	22.066	28
5355.00	21.5831	8
5360.00	21.0479	4
5365.00	20.5997	28
5370.00	20.1164	20
5375.00	19.6659	20
5380.00	19.2209	28
5385.00	18.7998	20
5390.00	18.3924	12
5395.00	17.9552	40
5400.00	17.5307	0
5405.00	17.1195	12
5410.00	16.7141	40
5415.00	16.3311	8
5420.00	15.9874	20
5425.00	15.6617	52
5430.00	15.3238	8
5435.00	14.9767	12
5440.00	14.6505	20
5445.00	14.3329	20
5450.00	14.0083	40
5455.00	13.6956	4
5460.00	13.4141	20
5465.00	13.1048	20
5470.00	12.8283	20
5475.00	12.5561	0
5480.00	12.2742	-8
5485.00	12.0049	20
5490.00	11.7386	40
5495.00	11.5005	16
5500.00	11.2708	0
5505.00	11.0039	12
5510.00	10.7559	16
5515.00	10.525	0
5520.00	10.3343	20
5525.00	10.0879	8
5530.00	9.89369	0
5535.00	9.69307	8
5540.00	9.49703	16
5545.00	9.27243	0
5550.00	9.09867	8
5555.00	8.91046	16
5560.00	8.72989	20
5565.00	8.58286	-12
5570.00	8.3972	0
5575.00	8.24302	-4
5580.00	8.07672	-8
5585.00	7.91588	-24
5590.00	7.78574	0
5595.00	7.64797	-16
5600.00	7.50161	8
5605.00	7.36473	-16
5610.00	7.25616	-12
5615.00	7.10426	8
5620.00	6.96669	-8
5625.00	6.85233	-12
5630.00	6.71587	0
5635.00	6.59391	-20
5640.00	6.46265	0
5645.00	6.35999	0
5650.00	6.20137	-12
5655.00	6.0913	-8
5660.00	5.99395	4
5665.00	5.91494	-12
5670.00	5.81287	-20
5675.00	5.69864	-12
5680.00	5.61475	-12
5685.00	5.52034	-24
5690.00	5.4517	-8
5695.00	5.33746	-36
5700.00	5.22518	-12
5705.00	5.15338	-12
5710.00	5.08187	-24
5715.00	5.02956	-12
5720.00	4.95582	20
5725.00	4.86966	-12
5730.00	4.78094	-12
5735.00	4.69163	4
5740.00	4.61383	4
5745.00	4.51371	-24
5750.00	4.42962	64
5755.00	4.33071	28
5760.00	4.25804	0
5765.00	4.16597	4
5770.00	4.09257	20
5775.00	4.00845	-12
5780.00	3.93187	20
5785.00	3.87242	4
5790.00	3.79913	28
5795.00	3.70392	20
5800.00	3.6363	-8
5805.00	3.59608	52
5810.00	3.56763	24
5815.00	3.49385	52
5820.00	3.4352	24
5825.00	3.38843	40
5830.00	3.32999	40
5835.00	3.27826	28
5840.00	3.21621	44
5845.00	3.15177	44
5850.00	3.06367	40
5855.00	2.99987	48
5860.00	2.92094	44
5865.00	2.87914	56
5870.00	2.85357	52
5875.00	2.81422	48
5880.00	2.81578	0
5885.00	2.78708	28
5890.00	2.72083	40
5895.00	2.66722	76
5900.00	2.59661	48
5905.00	2.57521	68
5910.00	2.50606	52
5915.00	2.45329	24
5920.00	2.37999	64
5925.00	2.35874	52
5930.00	2.3164	40
5935.00	2.30754	44
5940.00	2.24107	84
5945.00	2.17351	28
5950.00	2.16001	52
5955.00	2.10744	-32768
5960.00	2.10485	-32768
5965.00	2.0294	28
5970.00	1.98903	12
5975.00	1.94495	12
5980.00	1.95775	0
5985.00	1.96583	12
5990.00	1.94386	0
5995.00	2.02558	8
6000.00	2.07934	24
6005.00	2.1759	20
6010.00	2.26452	0
6015.00	2.41825	-12
6020.00	2.55574	20
6025.00	2.7053	-20
6030.00	2.9044	-8
6035.00	3.28831	-12
6040.00	3.97531	-20
6045.00	5.0426	0
6050.00	6.54763	0
6055.00	8.23675	-36
6060.00	10.0141	-32
6065.00	11.7772	-20
6070.00	13.4793	-24
6075.00	15.0945	-44
6080.00	16.5861	-36
6085.00	17.9939	-52
6090.00	19.2936	-24
6095.00	20.5476	-44
6100.00	21.6995	-44
6105.00	22.8299	-44
6110.00	23.8885	-44
6115.00	24.8852	-56
6120.00	25.8037	-44
6125.00	26.6768	-56
6130.00	27.4445	-36
6135.00	28.1871	-52
6140.00	28.8726	-64
6145.00	29.5368	-36
6150.00	30.1373	-48
6155.00	30.6837	-44
6160.00	31.1995	-36
6165.00	31.6956	-36
6170.00	32.1446	20
6175.00	32.5875	8
6180.00	32.9783	-40
6185.00	33.2544	-40
6190.00	33.557	-44
6195.00	33.7924	-44
6200.00	33.9724	-36
6205.00	34.0639	-24
6210.00	34.0706	-40
6215.00	34.0507	-36
6220.00	33.9348	-24
6225.00	33.8366	-40
6230.00	33.6354	-40
6235.00	33.3693	-36
6240.00	33.0592	-24
6245.00	32.7078	-36
6250.00	32.3245	-28
6255.00	31.9116	-24
6260.00	31.4781	-36
6265.00	30.9838	-12
6270.00	30.4848	-8
6275.00	29.9729	-20
6280.00	29.4442	0
6285.00	28.9107	-12
6290.00	28.3627	-20
6295.00	27.8307	-12
6300.00	27.2591	0
6305.00	26.6887	-12
6310.00	26.128	-12
6315.00	25.6028	0
6320.00	25.0441	8
6325.00	24.5317	-12
6330.00	23.9778	24
6335.00	23.4155	-12
6340.00	22.9233	-12
6345.00	22.4252	8
6350.00	21.9322	0
6355.00	21.4317	-12
6360.00	20.9564	0
6365.00	20.5071	-4
6370.00	20.1027	-8
6375.00	19.6596	-12
6380.00	19.2324	0
6385.00	18.7886	-12
6390.00	18.366	-8
6395.00	17.9486	8
6400.00	17.5411	-12
6405.00	17.1676	0
6410.00	16.7995	0
6415.00	16.4485	0
6420.00	16.0999	4
6425.00	15.7276	24
6430.00	15.3788	-12
6435.00	15.0374	-12
6440.00	14.6596	40
6445.00	14.3454	0
6450.00	14.0213	12
6455.00	13.7184	28
6460.00	13.4381	-8
6465.00	13.1376	0
6470.00	12.8079	12
6475.00	12.5214	-8
6480.00	12.2533	0
6485.00	11.9552	-8
6490.00	11.6748	0
6495.00	11.4432	-8
6500.00	11.2244	-12
6505.00	11.0025	-12
6510.00	10.7633	0
6515.00	10.5428	20
6520.00	10.3228	8
6525.00	10.1025	0
6530.00	9.90424	8
6535.00	9.70601	0
6540.00	9.48459	20
6545.00	9.28532	-8
6550.00	9.08704	20
6555.00	8.89828	0
6560.00	8.70258	-12
6565.00	8.50496	20
6570.00	8.34429	20
6575.00	8.15583	24
6580.00	7.98793	8
6585.00	7.78092	-12
6590.00	7.59718	0
6595.00	7.40172	0
6600.00	7.24214	12
6605.00	7.08476	0
6610.00	6.91817	20
6615.00	6.76566	-8
6620.00	6.62582	0
6625.00	6.48707	-8
6630.00	6.36735	4
6635.00	6.2553	12
6640.00	6.11919	12
6645.00	6.02594	0
6650.00	5.89298	8
6655.00	5.77418	8
6660.00	5.64317	20
6665.00	5.52871	-8
6670.00	5.44806	0
6675.00	5.34794	8
6680.00	5.24666	20
6685.00	5.16497	-8
6690.00	5.06392	20
6695.00	5.01942	-4
6700.00	4.91659	8
6705.00	4.83263	28
6710.00	4.77514	24
6715.00	4.70705	0
6720.00	4.60277	24
6725.00	4.52353	4
6730.00	4.429	-8
6735.00	4.33016	-8
6740.00	4.27216	0
6745.00	4.16836	-4
6750.00	4.08182	-12
6755.00	3.98157	8
6760.00	3.93951	8
6765.00	3.86553	0
6770.00	3.81099	20
6775.00	3.75158	-8
6780.00	3.67059	-8
6785.00	3.61233	20
6790.00	3.51602	-8
6795.00	3.4216	-4
6800.00	3.37102	0
6805.00	3.32293	-8
6810.00	3.26244	8
6815.00	3.19596	24
6820.00	3.16623	0
6825.00	3.07841	4
6830.00	3.03291	20
6835.00	2.9911	0
6840.00	2.93369	-16
6845.00	2.85106	20
6850.00	2.78959	0
6855.00	2.72996	8
6860.00	2.6849	8
6865.00	2.66155	8
6870.00	2.64914	-12
6875.00	2.61818	-8
6880.00	2.57828	0
6885.00	2.52087	-12
6890.00	2.49156	-8
6895.00	2.43421	-8
6900.00	2.38518	0
6905.00	2.29977	12
6910.00	2.20225	32
6915.00	2.14288	-4
6920.00	2.11438	0
6925.00	2.05433	20
6930.00	1.99598	-12
6935.00	1.95809	8
6940.00	1.93689	-8
6945.00	1.86534	0
6950.00	1.81643	-8
6955.00	1.76725	-32768
6960.00	1.75739	-32768
6965.00	1.68917	-20
6970.00	1.66389	-12
6975.00	1.67125	0
6980.00	1.67874	8
6985.00	1.70095	0
6990.00	1.72009	4
6995.00	1.75882	-20
7000.00	1.79797	0
7005.00	1.83923	0
7010.00	1.91937	-12
7015.00	2.03536	0
7020.00	2.08041	-12
7025.00	2.19492	-12
7030.00	2.42528	20
7035.00	2.82786	-12
7040.00	3.53682	-8
7045.00	4.64279	8
7050.00	6.09921	28
7055.00	7.79619	0
7060.00	9.56001	4
7065.00	11.3048	0
7070.00	13.0051	8
7075.00	14.6084	-4
7080.00	16.1469	4
7085.00	17.6098	0
7090.00	18.9995	-12
7095.00	20.2864	16
7100.00	21.4807	4
7105.00	22.627	-20
7110.00	23.6758	28
7115.00	24.6748	40
7120.00	25.6049	-4
7125.00	26.4265	0
7130.00	27.2829	0
7135.00	28.0468	-4
7140.00	28.7368	0
7145.00	29.3837	-8
7150.00	30.0167	4
7155.00	30.6284	-8
7160.00	31.1816	-12
7165.00	31.6597	12
7170.00	32.0797	0
7175.00	32.4731	20
7180.00	32.8427	-12
7185.00	33.1676	20
7190.00	33.429	40
7195.00	33.6523	8
7200.00	33.8454	0
7205.00	33.9617	20
7210.00	34.025	-8
7215.00	34.0123	20
7220.00	33.9579	4
7225.00	33.8031	0
7230.00	33.6423	8
7235.00	33.3901	20
7240.00	33.1235	0
7245.00	32.7898	8
7250.00	32.4112	28
7255.00	31.9982	8
7260.00	31.5887	-12
7265.00	31.11	12
7270.00	30.601	0
7275.00	30.0886	-8
7280.00	29.5613	-8
7285.00	29.0453	0
7290.00	28.5062	0
7295.00	27.9057	-12
7300.00	27.3584	20
7305.00	26.8176	12
7310.00	26.2389	4
7315.00	25.6811	0
7320.00	25.142	-8
7325.00	24.6148	16
7330.00	24.068	24
7335.00	23.5492	0
7340.00	22.9988	-8
7345.00	22.476	24
7350.00	21.99	20
7355.00	21.482	-16
7360.00	20.9947	20
7365.00	20.5278	4
7370.00	20.0637	-12
7375.00	19.6142	8
7380.00	19.1761	-12
7385.00	18.7465	-12
7390.00	18.3289	8
7395.00	17.9351	8
7400.00	17.5333	24
7405.00	17.1613	20
7410.00	16.7741	12
7415.00	16.3869	0
7420.00	16.0548	-20
7425.00	15.7223	24
7430.00	15.3818	8
7435.00	15.0452	0
7440.00	14.7157	-12
7445.00	14.4242	0
7450.00	14.1223	0
7455.00	13.8524	4
7460.00	13.569	-4
7465.00	13.2812	0
7470.00	13.03	-4
7475.00	12.7368	0
7480.00	12.4884	-8
7485.00	12.2227	8
7490.00	11.9758	-8
7495.00	11.6943	-12
7500.00	11.4401	20
7505.00	11.1829	-12
7510.00	10.9204	-20
7515.00	10.6232	-8
7520.00	10.39	-8
7525.00	10.1733	0
7530.00	9.9301	20
7535.00	9.7267	20
7540.00	9.54708	-12
7545.00	9.35102	-8
7550.00	9.178	12
7555.00	8.98186	-8
7560.00	8.80963	24
7565.00	8.65721	20
7570.00	8.47616	0
7575.00	8.29171	4
7580.00	8.09302	44
7585.00	7.90302	8
7590.00	7.71912	8
7595.00	7.6035	20
7600.00	7.48911	8
7605.00	7.33628	20
7610.00	7.22281	28
7615.00	7.10435	0
7620.00	6.97451	24
7625.00	6.84561	32
7630.00	6.72702	24
7635.00	6.59535	24
7640.00	6.44588	28
7645.00	6.33458	20
7650.00	6.20946	28
7655.00	6.07364	20
7660.00	5.95827	20
7665.00	5.83208	0
7670.00	5.70647	-8
7675.00	5.57794	24
7680.00	5.48204	24
7685.00	5.37165	28
7690.00	5.31788	20
7695.00	5.26089	24
7700.00	5.18207	16
7705.00	5.08878	20
7710.00	5.01943	8
7715.00	4.93466	20
7720.00	4.8618	40
7725.00	4.76096	8
7730.00	4.70376	8
7735.00	4.64281	40
7740.00	4.58107	20
7745.00	4.48164	20
7750.00	4.38614	4
7755.00	4.30964	0
7760.00	4.23134	12
7765.00	4.19097	20
7770.00	4.12711	20
7775.00	4.05243	-16
7780.00	3.97834	24
7785.00	3.89876	-12
7790.00	3.86412	-8
7795.00	3.7994	0
7800.00	3.75664	8
7805.00	3.66998	52
7810.00	3.59199	0
7815.00	3.53814	20
7820.00	3.46473	0
7825.00	3.37458	-8
7830.00	3.32441	-40
7835.00	3.2698	-24
7840.00	3.15871	-12
7845.00	3.07078	0
7850.00	3.00454	-20
7855.00	2.94493	-20
7860.00	2.88353	0
7865.00	2.80419	-12
7870.00	2.75343	-20
7875.00	2.73871	-12
7880.00	2.70998	-12
7885.00	2.64628	-20
7890.00	2.57604	0
7895.00	2.53261	-24
7900.00	2.50385	-36
7905.00	2.44613	-20
7910.00	2.40967	8
7915.00	2.3932	-24
7920.00	2.3801	-12
7925.00	2.33218	0
7930.00	2.30626	-12
7935.00	2.28035	-12
7940.00	2.25444	-16
7945.00	2.20963	-8
7950.00	2.15639	-20
7955.00	2.08526	-32768
7960.00	2.06682	-32768
7965.00	2.05023	-20
7970.00	2.05852	-12
7975.00	2.03932	-12
7980.00	2.0186	-16
7985.00	2.03178	-12
7990.00	2.02385	12
7995.00	2.02274	-8
8000.00	2.08195	40
8005.00	2.12233	-8
8010.00	2.22147	20
8015.00	2.3537	8
8020.00	2.46669	20
8025.00	2.60192	28
8030.00	2.80277	52
8035.00	3.15899	40
8040.00	3.83742	8
8045.00	4.91678	24
8050.00	6.33289	20
8055.00	8.03145	8
8060.00	9.78292	28
8065.00	11.5364	24
8070.00	13.2161	0
8075.00	14.8431	20
8080.00	16.3968	48
8085.00	17.8321	40
8090.00	19.1841	44
8095.00	20.4379	52
8100.00	21.6403	44
8105.00	22.8093	68
8110.00	23.8735	52
8115.00	24.8733	40
8120.00	25.7853	44
8125.00	26.668	52
8130.00	27.5011	52
8135.00	28.2844	52
8140.00	28.9851	52
8145.00	29.6038	48
8150.00	30.2121	-44
8155.00	30.7734	48
8160.00	31.3422	44
8165.00	31.8214	52
8170.00	32.2966	48
8175.00	32.7114	24
8180.00	33.0674	40
8185.00	33.4077	44
8190.00	33.6417	28
8195.00	33.8583	44
8200.00	34.0678	40
8205.00	34.1833	44
8210.00	34.2382	28
8215.00	34.1991	44
8220.00	34.107	40
8225.00	33.9288	20
8230.00	33.7571	8
8235.00	33.5089	28
8240.00	33.1797	0
8245.00	32.8361	0
8250.00	32.4468	16
8255.00	32.0243	-8
8260.00	31.5898	4
8265.00	31.1153	4
8270.00	30.6143	-16
8275.00	30.098	-24
8280.00	29.5646	0
8285.00	29.0294	-20
8290.00	28.5099	-20
8295.00	27.9796	-36
8300.00	27.4464	-24
8305.00	26.9183	-36
8310.00	26.4044	-24
8315.00	25.8997	-44
8320.00	25.3835	-44
8325.00	24.8338	-20
8330.00	24.3047	-36
8335.00	23.757	-44
8340.00	23.2358	-36
8345.00	22.7417	-20
8350.00	22.23	-44
8355.00	21.7135	-60
8360.00	21.1945	-44
8365.00	20.7059	-56
8370.00	20.2532	-40
8375.00	19.7796	-36
8380.00	19.3327	-44
8385.00	18.8857	-44
8390.00	18.4499	-40
8395.00	18.0543	-56
8400.00	17.6431	-40
8405.00	17.2654	-36
8410.00	16.885	-44
8415.00	16.5305	-52
8420.00	16.1445	-12
8425.00	15.7764	-44
8430.00	15.4064	-28
8435.00	15.0975	-36
8440.00	14.7747	-44
8445.00	14.4524	-24
8450.00	14.1469	-40
8455.00	13.8271	-8
8460.00	13.5075	-24
8465.00	13.2466	-20
8470.00	12.9197	-12
8475.00	12.6393	-12
8480.00	12.3499	-24
8485.00	12.0782	-8
8490.00	11.8226	-36
8495.00	11.5848	-8
8500.00	11.3475	-8
8505.00	11.0755	-20
8510.00	10.8504	-12
8515.00	10.6608	-4
8520.00	10.4075	-20
8525.00	10.2244	-24
8530.00	10.038	8
8535.00	9.85561	-8
8540.00	9.67514	-12
8545.00	9.4809	8
8550.00	9.29489	0
8555.00	9.12835	0
8560.00	8.96125	-16
8565.00	8.77647	0
8570.00	8.59037	0
8575.00	8.43235	-8
8580.00	8.29357	-4
8585.00	8.14975	-12
8590.00	7.99536	-8
8595.00	7.82803	-12
8600.00	7.71183	8
8605.00	7.5849	-4
8610.00	7.44055	20
8615.00	7.31407	20
8620.00	7.19423	20
8625.00	7.04852	28
8630.00	6.90104	4
8635.00	6.80701	0
8640.00	6.68712	0
8645.00	6.59126	0
8650.00	6.46629	8
8655.00	6.34864	4
8660.00	6.22384	0
8665.00	6.10292	-4
8670.00	6.00011	20
8675.00	5.87404	0
8680.00	5.75713	-8
8685.00	5.65278	16
8690.00	5.57606	8
8695.00	5.50959	-8
8700.00	5.41451	-8
8705.00	5.34355	-8
8710.00	5.25733	-12
8715.00	5.17027	4
8720.00	5.07557	0
8725.00	5.03163	0
8730.00	4.94306	8
8735.00	4.83495	8
8740.00	4.76863	-8
8745.00	4.67711	-8
8750.00	4.6128	20
8755.00	4.51622	-8
8760.00	4.43102	20
8765.00	4.39649	20
8770.00	4.29143	-8
8775.00	4.20462	0
8780.00	4.11188	8
8785.00	3.98626	8
8790.00	3.9162	-8
8795.00	3.86004	20
8800.00	3.81723	12
8805.00	3.75204	-8
8810.00	3.73465	12
8815.00	3.66224	8
8820.00	3.61427	4
8825.00	3.55217	-4
8830.00	3.50574	0
8835.00	3.42697	-8
8840.00	3.33544	-8
8845.00	3.27456	4
8850.00	3.19138	-8
8855.00	3.12685	4
8860.00	3.05242	20
8865.00	2.96651	0
8870.00	2.92618	20
8875.00	2.86666	4
8880.00	2.82428	0
8885.00	2.78097	0
8890.00	2.72307	20
8895.00	2.67096	4
8900.00	2.59911	16
8905.00	2.56026	20
8910.00	2.53045	0
8915.00	2.48126	-12
8920.00	2.45333	40
8925.00	2.38174	-8
8930.00	2.38527	4
8935.00	2.33769	4
8940.00	2.27423	8
8945.00	2.20077	0
8950.00	2.17337	-8
8955.00	2.14612	-32768
8960.00	2.09838	-32768
8965.00	2.05799	12
8970.00	2.05346	-20
8975.00	2.05885	-20
8980.00	2.08176	-20
8985.00	2.11185	-20
8990.00	2.16128	-20
8995.00	2.20148	-12
9000.00	2.21873	16
9005.00	2.24286	8
9010.00	2.26113	0
9015.00	2.33091	16
9020.00	2.43069	-20
9025.00	2.5592	-4
9030.00	2.76862	20
9035.00	3.1102	20
9040.00	3.73243	8
9045.00	4.79132	24
9050.00	6.23203	24
9055.00	7.91916	-8
9060.00	9.68875	-8
9065.00	11.4577	0
9070.00	13.1822	-8
9075.00	14.8083	4
9080.00	16.3302	-12
9085.00	17.7808	-12
9090.00	19.1568	-8
9095.00	20.4306	8
9100.00	21.6259	-8
9105.00	22.756	-8
9110.00	23.8039	-8
9115.00	24.7807	0
9120.00	25.7346	4
9125.00	26.606	24
9130.00	27.4341	-8
9135.00	28.17	-12
9140.00	28.8753	4
9145.00	29.5083	-12
9150.00	30.1253	-4
9155.00	30.7219	0
9160.00	31.2133	0
9165.00	31.7063	-16
9170.00	32.1276	4
9175.00	32.4982	-12
9180.00	32.861	0
9185.00	33.2064	8
9190.00	33.5061	-4
9195.00	33.7793	0
9200.00	33.989	0
9205.00	34.1201	0
9210.00	34.1684	0
9215.00	34.1354	0
9220.00	34.0429	0
9225.00	33.8581	0
9230.00	33.6823	-12
9235.00	33.3942	-4
9240.00	33.0593	12
9245.00	32.7088	-8
9250.00	32.3099	0
9255.00	31.8959	-4
9260.00	31.4441	-16
9265.00	30.955	-8
9270.00	30.4692	8
9275.00	29.9528	0
9280.00	29.4192	8
9285.00	28.8926	4
9290.00	28.3248	0
9295.00	27.7941	24
9300.00	27.2433	-8
9305.00	26.6315	8
9310.00	26.0697	8
9315.00	25.5227	0
9320.00	24.9952	0
9325.00	24.4792	20
9330.00	23.9451	0
9335.00	23.3999	20
9340.00	22.904	8
9345.00	22.4242	4
9350.00	21.9451	20
9355.00	21.464	0
9360.00	20.9923	4
9365.00	20.5764	-8
9370.00	20.1495	-12
9375.00	19.7258	16
9380.00	19.2946	8
9385.00	18.8739	8
9390.00	18.4857	12
9395.00	18.0882	-8
9400.00	17.6891	8
9405.00	17.2982	4
9410.00	16.893	0
9415.00	16.4965	0
9420.00	16.168	44
9425.00	15.8061	0
9430.00	15.4529	-4
9435.00	15.0895	44
9440.00	14.7581	8
9445.00	14.4297	4
9450.00	14.123	20
9455.00	13.8082	4
9460.00	13.5361	4
9465.00	13.2465	0
9470.00	12.9583	-8
9475.00	12.6714	20
9480.00	12.3995	20
9485.00	12.1702	8
9490.00	11.9139	8
9495.00	11.6911	-12
9500.00	11.4509	0
9505.00	11.2159	-8
9510.00	10.9269	8
9515.00	10.7305	20
9520.00	10.5279	4
9525.00	10.3456	4
9530.00	10.1058	16
9535.00	9.90287	40
9540.00	9.71767	20
9545.00	9.54842	8
9550.00	9.37802	-8
9555.00	9.20919	8
9560.00	9.04863	40
9565.00	8.86027	0
9570.00	8.66493	-8
9575.00	8.49515	16
9580.00	8.34407	-8
9585.00	8.2081	-8
9590.00	8.05906	40
9595.00	7.8845	0
9600.00	7.72739	0
9605.00	7.61266	-8
9610.00	7.44489	0
9615.00	7.2724	-8
9620.00	7.15242	8
9625.00	7.02121	0
9630.00	6.90399	-8
9635.00	6.78644	4
9640.00	6.67721	24
9645.00	6.58148	4
9650.00	6.49619	0
9655.00	6.40738	0
9660.00	6.33778	-8
9665.00	6.24933	-12
9670.00	6.1465	20
9675.00	6.02041	-4
9680.00	5.93015	-8
9685.00	5.83086	0
9690.00	5.7673	8
9695.00	5.69633	0
9700.00	5.5972	8
9705.00	5.5226	4
9710.00	5.39525	0
9715.00	5.28751	8
9720.00	5.20001	4
9725.00	5.09116	-16
9730.00	4.98545	20
9735.00	4.90149	-12
9740.00	4.84485	-4
9745.00	4.75345	-8
9750.00	4.69012	-8
9755.00	4.58924	-20
9760.00	4.5105	-12
9765.00	4.41641	0
9770.00	4.33431	-8
9775.00	4.21827	-12
9780.00	4.14652	40
9785.00	4.06732	-24
9790.00	4.01153	-12
9795.00	3.9811	20
9800.00	3.9279	8
9805.00	3.84992	-8
9810.00	3.78835	0
9815.00	3.71056	-12
9820.00	3.67152	8
9825.00	3.61316	0
9830.00	3.49784	4
9835.00	3.44395	-16
9840.00	3.3748	52
9845.00	3.34095	20
9850.00	3.26833	28
9855.00	3.21675	24
9860.00	3.13333	4
9865.00	3.08406	-8
9870.00	3.05692	-8
9875.00	2.99121	8
9880.00	2.92949	-8
9885.00	2.90748	12
9890.00	2.84209	24
9895.00	2.7927	20
9900.00	2.75771	8
9905.00	2.70214	40
9910.00	2.6504	20
9915.00	2.60813	0
9920.00	2.53483	40
9925.00	2.49638	40
9930.00	2.43512	16
9935.00	2.39718	28
9940.00	2.36131	-8
9945.00	2.31527	20
9950.00	2.25233	44
9955.00	2.20773	-32768
[truncated: 56 more rows]
