# Supplementary material for: Abnormal developmental trajectory and vulnerability to cardiac arrhythmias in tetralogy of Fallot with DiGeorge syndrome
Source: Commun Biol. 2023 Sep 22;6:969. doi: 10.1038/s42003-023-05344-6 (PMC10516936; doi:10.1038/s42003-023-05344-6)
Supplement: Supplementary file 6 — Supplementary Data 3 [file 42003_2023_5344_MOESM6_ESM.zip › Supplementary Data3_CAS Measurement/Batch52/Control1_A1_4935/1_2A-wave.csv]

1_2A : V(t) = D'(t) / BackgroundImage *100
D'(t) = WaveFiltered Value( Pixel-Filter=(5 x 5) Tcnst-Filter=10)
average	1.00
frm num	2048
position	[73][77]
background	477.48
total pixel	25
time	value1
0.00	1.70897
5.00	1.51964
10.00	1.28726
15.00	1.07057
20.00	0.920789
25.00	0.72148
30.00	0.60577
35.00	0.473148
40.00	0.364679
45.00	0.235223
50.00	0.137143
55.00	0.058923
60.00	0.00192903
65.00	-0.0627692
70.00	-0.111783
75.00	-0.159246
80.00	-0.209502
85.00	-0.283215
90.00	-0.331965
95.00	-0.354897
100.00	-0.372184
105.00	-0.394445
110.00	-0.420343
115.00	-0.407629
120.00	-0.474934
125.00	-0.49027
130.00	-0.483968
135.00	-0.474944
140.00	-0.471012
145.00	-0.436477
150.00	-0.431365
155.00	-0.40247
160.00	-0.367249
165.00	-0.357331
170.00	-0.330813
175.00	-0.324539
180.00	-0.288735
185.00	-0.258186
190.00	-0.248284
195.00	-0.238535
200.00	-0.18201
205.00	-0.126111
210.00	-0.0255379
215.00	0.0968115
220.00	0.247137
225.00	0.434369
230.00	0.623822
235.00	0.810246
240.00	0.994782
245.00	1.16673
250.00	1.32651
255.00	1.47952
260.00	1.57535
265.00	1.68254
270.00	1.74382
275.00	1.78306
280.00	1.84267
285.00	1.84606
290.00	1.93706
295.00	1.94944
300.00	1.95136
305.00	1.99247
310.00	2.03449
315.00	2.0388
320.00	2.08959
325.00	2.08839
330.00	2.05882
335.00	2.05735
340.00	2.05769
345.00	2.0823
350.00	2.07931
355.00	2.07244
360.00	2.01264
365.00	2.00154
370.00	1.97814
375.00	1.94117
380.00	1.89534
385.00	1.86665
390.00	1.81988
395.00	1.78869
400.00	1.73464
405.00	1.6927
410.00	1.64406
415.00	1.54332
420.00	1.49622
425.00	1.42618
430.00	1.33132
435.00	1.23421
440.00	1.16859
445.00	1.06513
450.00	0.93684
455.00	0.86745
460.00	0.792433
465.00	0.698948
470.00	0.63408
475.00	0.579887
480.00	0.539491
485.00	0.467111
490.00	0.418725
495.00	0.38523
500.00	0.317386
505.00	0.235384
510.00	0.21017
515.00	0.201719
520.00	0.156415
525.00	0.139098
530.00	0.123513
535.00	0.127916
540.00	0.124339
545.00	0.105204
550.00	0.0779287
555.00	0.0475171
560.00	0.0461163
565.00	-0.0162988
570.00	-0.0272349
575.00	-0.019485
580.00	0.00843314
585.00	-0.000787487
590.00	-0.0157879
595.00	0.00170778
600.00	-0.0244327
605.00	-0.0253403
610.00	-0.0462628
615.00	-0.0877117
620.00	-0.083967
625.00	-0.0881362
630.00	-0.104455
635.00	-0.108251
640.00	-0.0764822
645.00	-0.0822377
650.00	-0.0790403
655.00	-0.0728117
660.00	-0.0931757
665.00	-0.123232
670.00	-0.13604
675.00	-0.124949
680.00	-0.166907
685.00	-0.166971
690.00	-0.166191
695.00	-0.147059
700.00	-0.161673
705.00	-0.138804
710.00	-0.124924
715.00	-0.109918
720.00	-0.101439
725.00	-0.128156
730.00	-0.142985
735.00	-0.116121
740.00	-0.0894295
745.00	-0.0804866
750.00	-0.105947
755.00	-0.0953525
760.00	-0.0916813
765.00	-0.0724604
770.00	-0.0643766
775.00	-0.0403466
780.00	-0.00447815
785.00	-0.0149208
790.00	-0.0293457
795.00	-0.0272488
800.00	-0.0320635
805.00	-0.0531514
810.00	-0.0344325
815.00	-0.0485817
820.00	-0.0621536
825.00	-0.0551005
830.00	-0.0504282
835.00	-0.0378458
840.00	-0.031548
845.00	-0.0484988
850.00	0.00158863
855.00	0.0399654
860.00	0.020052
865.00	0.00631854
870.00	-0.0135811
875.00	-0.0381927
880.00	-0.0042151
885.00	-0.00211813
890.00	-0.00274405
895.00	-0.0158733
900.00	-0.0201501
905.00	-0.0156219
910.00	-0.0592972
915.00	-0.0508543
920.00	-0.0206369
925.00	-0.0210864
930.00	-0.000547698
935.00	0.0338541
940.00	0.0539251
945.00	0.0594231
950.00	0.0668845
955.00	0.0803016
960.00	0.0781356
965.00	0.0694843
970.00	0.077615
975.00	0.0614762
980.00	0.06957
985.00	0.0383188
990.00	0.0227587
995.00	0.0338865
1000.00	0.0522789
1005.00	0.0587792
1010.00	0.0545768
1015.00	0.065036
1020.00	0.0225099
1025.00	0.0428777
1030.00	0.0243485
1035.00	0.0143741
1040.00	-0.0239235
1045.00	-0.0357726
1050.00	-0.0606782
1055.00	-0.0797424
1060.00	-0.0734436
1065.00	-0.0593974
1070.00	-0.0484312
1075.00	-0.0645314
1080.00	-0.0857234
1085.00	-0.0729624
1090.00	-0.0422097
1095.00	-0.0363132
1100.00	-0.041897
1105.00	-0.0687033
1110.00	-0.0484293
1115.00	-0.0335336
1120.00	-0.0352066
1125.00	-0.0425765
1130.00	-0.0349679
1135.00	-0.0297956
1140.00	-0.020952
1145.00	-0.02137
1150.00	0.0243291
1155.00	0.0679714
1160.00	0.0930081
1165.00	0.071979
1170.00	0.104992
1175.00	0.120463
1180.00	0.150303
1185.00	0.173808
1190.00	0.174858
1195.00	0.226904
1200.00	0.234372
1205.00	0.282979
1210.00	0.390394
1215.00	0.518063
1220.00	0.665637
1225.00	0.85123
1230.00	0.992295
1235.00	1.15528
1240.00	1.2852
1245.00	1.43732
1250.00	1.5491
1255.00	1.66561
1260.00	1.75959
1265.00	1.81149
1270.00	1.84061
1275.00	1.88944
1280.00	1.97192
1285.00	2.00594
1290.00	2.07342
1295.00	2.09646
1300.00	2.09457
1305.00	2.12554
1310.00	2.12326
1315.00	2.13209
1320.00	2.1702
1325.00	2.15759
1330.00	2.15964
1335.00	2.16735
1340.00	2.1567
1345.00	2.15214
1350.00	2.11117
1355.00	2.10697
1360.00	2.10655
1365.00	2.08606
1370.00	2.07348
1375.00	2.02446
1380.00	1.9904
1385.00	1.96226
1390.00	1.89421
1395.00	1.85558
1400.00	1.80992
1405.00	1.79145
1410.00	1.71367
1415.00	1.6445
1420.00	1.52362
1425.00	1.41565
1430.00	1.31179
1435.00	1.23506
1440.00	1.08223
1445.00	0.958094
1450.00	0.860609
1455.00	0.761982
1460.00	0.663165
1465.00	0.617792
1470.00	0.558526
1475.00	0.506024
1480.00	0.432803
1485.00	0.377794
1490.00	0.334989
1495.00	0.254577
1500.00	0.263466
1505.00	0.233769
1510.00	0.197826
1515.00	0.177205
1520.00	0.154458
1525.00	0.128122
1530.00	0.117823
1535.00	0.0783956
1540.00	0.0772579
1545.00	0.038536
1550.00	0.0480861
1555.00	0.0524926
1560.00	0.0639979
1565.00	0.0634623
1570.00	0.0269577
1575.00	0.0292883
1580.00	0.0163067
1585.00	-0.0154823
1590.00	-0.0273378
1595.00	-0.0179021
1600.00	-0.0462703
1605.00	-0.0332659
1610.00	-0.00229419
1615.00	0.0239049
1620.00	0.0114616
1625.00	0.0597416
1630.00	0.0504166
1635.00	0.0462126
1640.00	-0.000295219
1645.00	-0.0354504
1650.00	-0.0327431
1655.00	-0.0160651
1660.00	0.00648471
1665.00	0.0309682
1670.00	-0.00312471
1675.00	-0.00281224
1680.00	-0.0167724
1685.00	-0.0109065
1690.00	-0.0073027
1695.00	-0.0233271
1700.00	-0.0310471
1705.00	-0.082395
1710.00	-0.107665
1715.00	-0.117004
1720.00	-0.0801715
1725.00	-0.0863958
1730.00	-0.0677034
1735.00	-0.0433407
1740.00	-0.0289539
1745.00	-0.0277339
1750.00	-0.0433906
1755.00	-0.0641835
1760.00	-0.0879235
1765.00	-0.098399
1770.00	-0.0751554
1775.00	-0.0684776
1780.00	-0.0708449
1785.00	-0.0696245
1790.00	-0.0500961
1795.00	-0.0316828
1800.00	-0.0335409
1805.00	-0.0645338
1810.00	-0.0614313
1815.00	-0.0603146
1820.00	-0.0534454
1825.00	-0.0548027
1830.00	-0.0635639
1835.00	-0.0882035
1840.00	-0.0793832
1845.00	-0.0940636
1850.00	-0.113978
1855.00	-0.115984
1860.00	-0.0968458
1865.00	-0.0980517
1870.00	-0.0706542
1875.00	-0.066102
1880.00	-0.0594918
1885.00	-0.0786745
1890.00	-0.0347846
1895.00	-0.0237666
1900.00	0.0112816
1905.00	0.0294213
1910.00	0.0407206
1915.00	0.0500522
1920.00	0.0249414
1925.00	0.00569267
1930.00	-0.00409164
1935.00	-0.0229503
1940.00	0.0136917
1945.00	0.00813389
1950.00	0.0349656
1955.00	0.0339823
1960.00	0.0155049
1965.00	0.0173053
1970.00	0.0256276
1975.00	-0.0163086
1980.00	-0.0121645
1985.00	-0.00424622
1990.00	0.00623118
1995.00	0.0257136
2000.00	0.0574893
2005.00	0.0601176
2010.00	0.0147325
2015.00	0.00990832
2020.00	0.0147816
2025.00	0.024194
2030.00	0.0435556
2035.00	0.0551169
2040.00	0.0671976
2045.00	0.0705306
2050.00	0.0542625
2055.00	0.058889
2060.00	0.0496492
2065.00	0.0304428
2070.00	-0.00359751
2075.00	-0.0325584
2080.00	-0.0494081
2085.00	-0.0285504
2090.00	-0.0374236
2095.00	-0.0144134
2100.00	-0.0205116
2105.00	-0.0402415
2110.00	-0.0337042
2115.00	-0.0713826
2120.00	-0.0642443
2125.00	-0.0938424
2130.00	-0.0945109
2135.00	-0.0800334
2140.00	-0.0837583
2145.00	-0.0594656
2150.00	-0.00241739
2155.00	0.0112281
2160.00	0.0335617
2165.00	0.0302056
2170.00	0.0213209
2175.00	0.0208643
2180.00	0.00453639
2185.00	-0.0176983
2190.00	-0.0192794
2195.00	0.0111314
2200.00	0.0125315
2205.00	0.0682441
2210.00	0.139329
2215.00	0.276188
2220.00	0.393496
2225.00	0.564417
2230.00	0.726624
2235.00	0.897741
2240.00	1.07185
2245.00	1.19588
2250.00	1.31505
2255.00	1.44743
2260.00	1.54563
2265.00	1.62228
2270.00	1.73818
2275.00	1.78552
2280.00	1.82813
2285.00	1.86983
2290.00	1.90987
2295.00	1.95094
2300.00	2.0013
2305.00	2.01563
2310.00	2.01093
2315.00	2.01006
2320.00	2.02351
2325.00	2.03646
2330.00	2.03889
2335.00	2.04444
2340.00	2.00335
2345.00	1.96051
2350.00	1.96468
2355.00	1.95167
2360.00	1.9584
2365.00	1.92759
2370.00	1.86971
2375.00	1.81845
2380.00	1.78488
2385.00	1.71865
2390.00	1.66993
2395.00	1.62022
2400.00	1.61067
2405.00	1.54342
2410.00	1.44018
2415.00	1.3657
2420.00	1.2685
2425.00	1.17181
2430.00	1.04793
2435.00	0.961564
2440.00	0.896403
2445.00	0.815978
2450.00	0.744433
2455.00	0.666639
2460.00	0.584058
2465.00	0.522301
2470.00	0.470071
2475.00	0.402958
2480.00	0.35261
2485.00	0.291379
2490.00	0.268943
2495.00	0.216917
2500.00	0.136584
2505.00	0.116224
2510.00	0.0895221
2515.00	0.0654907
2520.00	0.0664812
2525.00	0.063184
2530.00	0.0375978
2535.00	0.0212721
2540.00	0.0275222
2545.00	0.0323095
2550.00	0.0483464
2555.00	0.0569155
2560.00	0.0688163
2565.00	0.0745006
2570.00	0.0712392
2575.00	0.0624398
2580.00	0.0662486
2585.00	0.102348
2590.00	0.0694945
2595.00	0.0667337
2600.00	0.0433057
2605.00	0.0372997
2610.00	0.054513
2615.00	0.0633031
2620.00	0.037705
2625.00	0.0707947
2630.00	0.0184777
2635.00	0.00825262
2640.00	-0.00513862
2645.00	-0.0205417
2650.00	-0.0235139
2655.00	-0.0261889
2660.00	0.0199921
2665.00	0.0263702
2670.00	0.0203822
2675.00	0.0384496
2680.00	0.0346046
2685.00	0.0261177
2690.00	0.0101023
2695.00	0.00657885
2700.00	0.00927189
2705.00	-0.0234891
2710.00	-0.0228157
2715.00	-0.0247227
2720.00	0.00539467
2725.00	-0.0286541
2730.00	-0.0316528
2735.00	-0.0427289
2740.00	-0.0250523
2745.00	-0.0334376
2750.00	-0.0200411
2755.00	-0.0255765
2760.00	-0.0322339
2765.00	-0.0273351
2770.00	-0.0145488
2775.00	-0.00890526
2780.00	0.00790217
2785.00	0.00376103
2790.00	0.0209773
2795.00	0.00715132
2800.00	0.0332436
2805.00	0.0357834
2810.00	0.0347182
2815.00	0.0304087
2820.00	-0.00195281
2825.00	0.00745752
2830.00	0.0293305
2835.00	0.0180202
2840.00	0.0128672
2845.00	0.00990502
2850.00	0.00807679
2855.00	-0.011161
2860.00	0.00922294
2865.00	0.0175157
2870.00	0.00654908
2875.00	-0.0116982
2880.00	-0.00969064
2885.00	-0.0112348
2890.00	-0.0461338
2895.00	-0.00214699
2900.00	-0.0304152
2905.00	0.00781108
2910.00	0.0137318
2915.00	0.0249246
2920.00	0.0257831
2925.00	-0.00611584
2930.00	0.0011976
2935.00	0.0119684
2940.00	-0.00263219
2945.00	-0.0216368
2950.00	-0.00523168
2955.00	-0.0164368
2960.00	-0.0457891
2965.00	-0.0747195
2970.00	-0.125051
2975.00	-0.127625
2980.00	-0.109836
2985.00	-0.110581
2990.00	-0.136383
2995.00	-0.14285
3000.00	-0.157048
3005.00	-0.127102
3010.00	-0.127795
3015.00	-0.144336
3020.00	-0.123201
3025.00	-0.12596
3030.00	-0.146036
3035.00	-0.168292
3040.00	-0.153976
3045.00	-0.162873
3050.00	-0.12648
3055.00	-0.158232
3060.00	-0.142408
3065.00	-0.106387
3070.00	-0.13931
3075.00	-0.140458
3080.00	-0.158246
3085.00	-0.153312
3090.00	-0.174841
3095.00	-0.162383
3100.00	-0.176303
3105.00	-0.192182
3110.00	-0.188043
3115.00	-0.185156
3120.00	-0.208527
3125.00	-0.196889
3130.00	-0.188091
3135.00	-0.222896
3140.00	-0.21066
3145.00	-0.192107
3150.00	-0.166194
3155.00	-0.159628
3160.00	-0.158744
3165.00	-0.171353
3170.00	-0.142489
3175.00	-0.137455
3180.00	-0.148842
3185.00	-0.0970972
3190.00	-0.0790102
3195.00	-0.0526791
3200.00	-0.0423848
3205.00	0.00374029
3210.00	0.104732
3215.00	0.209028
3220.00	0.363211
3225.00	0.507002
3230.00	0.641441
3235.00	0.811024
3240.00	0.967837
3245.00	1.09054
3250.00	1.22191
3255.00	1.33513
3260.00	1.39764
3265.00	1.46312
3270.00	1.55724
3275.00	1.6076
3280.00	1.67386
3285.00	1.72261
3290.00	1.78491
3295.00	1.80413
3300.00	1.82812
3305.00	1.8782
3310.00	1.90065
3315.00	1.92504
3320.00	1.93024
3325.00	1.90979
3330.00	1.91987
3335.00	1.94569
3340.00	1.95385
3345.00	1.94696
3350.00	1.97091
3355.00	1.97739
3360.00	1.94803
3365.00	1.92496
3370.00	1.89164
3375.00	1.85075
3380.00	1.82568
3385.00	1.79558
3390.00	1.71739
3395.00	1.68723
3400.00	1.66259
3405.00	1.62953
3410.00	1.54617
3415.00	1.45187
3420.00	1.39799
3425.00	1.30511
3430.00	1.21481
3435.00	1.13605
3440.00	1.04339
3445.00	0.967532
3450.00	0.895911
3455.00	0.814697
3460.00	0.755008
3465.00	0.685371
3470.00	0.626049
3475.00	0.564282
3480.00	0.543876
3485.00	0.512945
3490.00	0.461651
3495.00	0.402082
3500.00	0.341768
3505.00	0.298376
3510.00	0.276916
3515.00	0.253413
3520.00	0.241475
3525.00	0.22403
3530.00	0.194087
3535.00	0.179705
3540.00	0.12655
3545.00	0.142378
3550.00	0.13903
3555.00	0.152772
3560.00	0.14671
3565.00	0.108583
3570.00	0.0792943
3575.00	0.0587989
3580.00	0.0462172
3585.00	0.0566746
3590.00	0.0392789
3595.00	0.0211096
3600.00	0.00391945
3605.00	0.0119048
3610.00	0.027469
3615.00	0.00796744
3620.00	0.0172235
3625.00	0.0146634
3630.00	-0.00439531
3635.00	-0.00311804
3640.00	-0.0371532
3645.00	-0.0501925
3650.00	-0.0619279
3655.00	-0.0758407
3660.00	-0.0330719
3665.00	-0.0339534
3670.00	-0.0540145
3675.00	-0.0620168
3680.00	-0.108592
3685.00	-0.0918688
3690.00	-0.0734669
3695.00	-0.100467
3700.00	-0.118903
3705.00	-0.0952848
3710.00	-0.129318
3715.00	-0.154084
3720.00	-0.185589
3725.00	-0.190487
3730.00	-0.158872
3735.00	-0.141309
3740.00	-0.133042
3745.00	-0.160787
3750.00	-0.141357
3755.00	-0.153191
3760.00	-0.132008
3765.00	-0.133886
3770.00	-0.104581
3775.00	-0.12847
3780.00	-0.129027
3785.00	-0.15801
3790.00	-0.151424
3795.00	-0.139633
3800.00	-0.156666
3805.00	-0.155241
3810.00	-0.158147
3815.00	-0.175003
3820.00	-0.156665
3825.00	-0.171995
3830.00	-0.200033
3835.00	-0.210188
3840.00	-0.214301
3845.00	-0.19706
3850.00	-0.196622
3855.00	-0.179473
3860.00	-0.210951
3865.00	-0.2108
3870.00	-0.211501
3875.00	-0.19789
3880.00	-0.192343
3885.00	-0.204104
3890.00	-0.191234
3895.00	-0.172948
3900.00	-0.140574
3905.00	-0.152486
3910.00	-0.195041
3915.00	-0.152918
3920.00	-0.166109
3925.00	-0.177981
3930.00	-0.187828
3935.00	-0.161506
3940.00	-0.126087
3945.00	-0.141124
3950.00	-0.164709
3955.00	-0.168344
3960.00	-0.190883
3965.00	-0.213681
3970.00	-0.194826
3975.00	-0.156914
3980.00	-0.161328
3985.00	-0.126765
3990.00	-0.105711
3995.00	-0.110219
4000.00	-0.105061
4005.00	-0.107959
4010.00	-0.142401
4015.00	-0.158319
4020.00	-0.157566
4025.00	-0.151862
4030.00	-0.144216
4035.00	-0.113877
4040.00	-0.120082
4045.00	-0.107236
4050.00	-0.102376
4055.00	-0.118108
4060.00	-0.154886
4065.00	-0.146099
4070.00	-0.149082
4075.00	-0.15009
4080.00	-0.14681
4085.00	-0.123751
4090.00	-0.13232
4095.00	-0.0906047
4100.00	-0.0606009
4105.00	-0.0805105
4110.00	-0.079999
4115.00	-0.0736746
4120.00	-0.0629562
4125.00	-0.0809548
4130.00	-0.0661575
4135.00	-0.067919
4140.00	-0.0493989
4145.00	-0.0654023
4150.00	-0.0538357
4155.00	-0.0459389
4160.00	-0.00867348
4165.00	0.00643531
4170.00	-0.029393
4175.00	-0.0490724
4180.00	-0.0550557
4185.00	-0.0336332
4190.00	0.000726183
4195.00	0.0282987
4200.00	0.0698686
4205.00	0.0989042
4210.00	0.184515
4215.00	0.277482
4220.00	0.418956
4225.00	0.582304
4230.00	0.766178
4235.00	0.9702
4240.00	1.11696
4245.00	1.2792
4250.00	1.39004
4255.00	1.50738
4260.00	1.63812
4265.00	1.74406
4270.00	1.80757
4275.00	1.86137
4280.00	1.92823
4285.00	1.97416
4290.00	2.02136
4295.00	2.02531
4300.00	2.04226
4305.00	2.04077
4310.00	2.05534
4315.00	2.03243
4320.00	2.04365
4325.00	2.01269
4330.00	1.9664
4335.00	1.94569
4340.00	1.90526
4345.00	1.87893
4350.00	1.84686
4355.00	1.8205
4360.00	1.81186
4365.00	1.82922
4370.00	1.76777
4375.00	1.72
4380.00	1.66193
4385.00	1.59962
4390.00	1.56783
4395.00	1.55095
4400.00	1.47125
4405.00	1.44476
4410.00	1.39243
4415.00	1.3244
4420.00	1.20452
4425.00	1.1159
4430.00	1.0328
4435.00	0.969727
4440.00	0.887834
4445.00	0.793186
4450.00	0.706328
4455.00	0.660827
4460.00	0.603122
4465.00	0.549511
4470.00	0.507126
4475.00	0.484896
4480.00	0.468241
4485.00	0.415552
4490.00	0.390752
4495.00	0.386861
4500.00	0.353202
4505.00	0.344689
4510.00	0.321948
4515.00	0.299806
4520.00	0.265637
4525.00	0.260854
4530.00	0.232256
4535.00	0.21657
4540.00	0.204128
4545.00	0.162772
4550.00	0.138117
4555.00	0.151951
4560.00	0.170265
4565.00	0.169993
4570.00	0.147129
4575.00	0.17179
4580.00	0.137856
4585.00	0.147527
4590.00	0.146178
4595.00	0.16507
4600.00	0.151076
4605.00	0.166127
4610.00	0.177159
4615.00	0.191277
4620.00	0.179689
4625.00	0.174286
4630.00	0.169423
4635.00	0.157507
4640.00	0.171915
4645.00	0.192421
4650.00	0.16564
4655.00	0.189287
4660.00	0.191301
4665.00	0.170496
4670.00	0.186118
4675.00	0.170019
4680.00	0.158881
4685.00	0.160586
4690.00	0.176361
4695.00	0.136944
4700.00	0.114872
4705.00	0.130192
4710.00	0.157384
4715.00	0.112325
4720.00	0.0977417
4725.00	0.0720506
4730.00	0.04474
4735.00	0.015134
4740.00	0.0412658
4745.00	0.00362992
4750.00	0.00996878
4755.00	0.0265643
4760.00	0.0364738
4765.00	0.0395283
4770.00	0.0297113
4775.00	0.0334421
4780.00	0.0502034
4785.00	0.0728282
4790.00	0.0638699
4795.00	0.0407283
4800.00	0.0534101
4805.00	0.0120466
4810.00	0.000789185
4815.00	-0.000965197
4820.00	-0.0176233
4825.00	-0.0351288
4830.00	-0.0182122
4835.00	0.00706549
4840.00	0.015574
4845.00	0.0198807
4850.00	0.0061644
4855.00	-0.0120444
4860.00	-0.0468624
4865.00	-0.0756854
4870.00	-0.0555509
4875.00	-0.05586
4880.00	-0.0645154
4885.00	-0.0572261
4890.00	-0.0556922
4895.00	-0.0652021
4900.00	-0.0670592
4905.00	-0.0771079
4910.00	-0.0551557
4915.00	-0.043776
4920.00	-0.0511266
4925.00	-0.0200443
4930.00	-0.0498737
4935.00	-0.0641541
4940.00	-0.0795197
4945.00	-0.0950242
4950.00	-0.0813332
4955.00	-0.0824149
4960.00	-0.0833884
4965.00	-0.105208
4970.00	-0.100551
4975.00	-0.0913339
4980.00	-0.100631
4985.00	-0.0754883
4990.00	-0.0578867
4995.00	-0.0403698
5000.00	0.0122556
5005.00	0.023596
5010.00	0.00448178
5015.00	-0.000992785
5020.00	0.0158611
5025.00	0.0343806
5030.00	0.0527235
5035.00	0.054153
5040.00	0.0613037
5045.00	0.0744412
5050.00	0.0477292
5055.00	0.0329035
5060.00	0.0279377
5065.00	0.00252517
5070.00	-0.0128065
5075.00	-0.0190654
5080.00	0.0180258
5085.00	0.01371
5090.00	0.0282559
5095.00	0.0287813
5100.00	0.0217145
5105.00	0.0270826
5110.00	0.00343107
5115.00	0.0525141
5120.00	0.0665305
5125.00	0.0473115
5130.00	0.0300144
5135.00	-0.000632197
5140.00	0.0145102
5145.00	0.00133093
5150.00	-0.0222586
5155.00	-0.000764956
5160.00	-0.00822805
5165.00	-0.00572978
5170.00	0.00992237
5175.00	0.0198206
5180.00	0.0362687
5185.00	0.0720152
5190.00	0.0790551
5195.00	0.0870665
5200.00	0.126111
5205.00	0.141145
5210.00	0.191536
5215.00	0.297204
5220.00	0.447596
5225.00	0.632375
5230.00	0.776057
5235.00	0.950608
5240.00	1.10184
5245.00	1.22455
5250.00	1.35257
5255.00	1.47115
5260.00	1.59881
5265.00	1.71035
5270.00	1.80655
5275.00	1.89565
5280.00	1.94232
5285.00	2.00025
5290.00	2.0239
5295.00	2.04853
5300.00	2.05981
5305.00	2.07332
5310.00	2.09217
5315.00	2.09574
5320.00	2.10649
5325.00	2.16643
5330.00	2.15
5335.00	2.157
5340.00	2.11806
5345.00	2.1115
5350.00	2.10224
5355.00	2.09643
5360.00	2.09454
5365.00	2.06185
5370.00	2.02991
5375.00	1.98944
5380.00	1.94631
5385.00	1.88488
5390.00	1.8187
5395.00	1.77087
5400.00	1.7186
5405.00	1.62717
5410.00	1.55157
5415.00	1.44919
5420.00	1.40145
5425.00	1.31743
5430.00	1.20663
5435.00	1.09016
5440.00	1.01717
5445.00	0.96655
5450.00	0.863194
5455.00	0.781901
5460.00	0.715439
5465.00	0.667351
5470.00	0.601454
5475.00	0.52958
5480.00	0.513482
5485.00	0.45627
5490.00	0.454205
5495.00	0.417162
5500.00	0.372932
5505.00	0.369986
5510.00	0.366497
5515.00	0.356655
5520.00	0.351147
5525.00	0.315195
5530.00	0.299592
5535.00	0.256229
5540.00	0.238146
5545.00	0.200928
5550.00	0.157378
5555.00	0.137452
5560.00	0.106114
5565.00	0.092152
5570.00	0.0829368
5575.00	0.0654281
5580.00	0.09407
5585.00	0.0771234
5590.00	0.0459546
5595.00	0.0296309
5600.00	0.0308565
5605.00	0.0445254
5610.00	0.0693935
5615.00	0.0766956
5620.00	0.0589732
5625.00	0.0379968
5630.00	0.0358725
5635.00	0.0389871
5640.00	0.0317375
5645.00	0.0587221
5650.00	0.0444726
5655.00	0.0492404
5660.00	-0.000921194
5665.00	-0.0125573
5670.00	-0.038109
5675.00	-0.0301094
5680.00	-0.0622832
5685.00	-0.112183
5690.00	-0.0909118
5695.00	-0.112817
5700.00	-0.0998596
5705.00	-0.0613908
5710.00	-0.0586026
5715.00	-0.03515
5720.00	-0.0249331
5725.00	-0.0165757
5730.00	-0.0207822
5735.00	-0.0178663
5740.00	-0.00435141
5745.00	-0.00307854
5750.00	0.0114708
5755.00	0.0438329
5760.00	0.0637439
5765.00	0.0422903
5770.00	0.0623555
5775.00	0.0100447
5780.00	0.0375231
5785.00	0.0346085
5790.00	0.0152308
5795.00	-0.0072356
5800.00	-0.0107007
5805.00	0.00879947
5810.00	0.0246742
5815.00	0.0163426
5820.00	0.0339762
5825.00	0.0657633
5830.00	0.0617002
5835.00	0.0563679
5840.00	0.0691612
5845.00	0.0731356
5850.00	0.065822
5855.00	0.0592398
5860.00	0.0399121
5865.00	0.010789
5870.00	0.00384594
5875.00	-0.0149687
5880.00	-0.0151473
5885.00	-0.0161458
5890.00	-0.024584
5895.00	-0.0263143
5900.00	-0.0287092
5905.00	-0.0182987
5910.00	-0.0273594
5915.00	-0.0112197
5920.00	0.00498143
5925.00	0.00364556
5930.00	-0.00509632
5935.00	0.00211517
5940.00	0.00944324
5945.00	0.0160385
5950.00	-0.0182369
5955.00	-0.0172509
5960.00	-0.00212213
5965.00	-0.00190992
5970.00	-0.0260131
5975.00	0.00339559
5980.00	0.0206484
5985.00	-0.0124125
5990.00	-0.0103335
5995.00	-0.0201907
6000.00	-0.00811884
6005.00	-0.000605106
6010.00	0.000293136
6015.00	-0.0164908
6020.00	-0.0248945
6025.00	-0.0391597
6030.00	-0.0251909
6035.00	-0.0662339
6040.00	-0.0688255
6045.00	-0.0778599
6050.00	-0.0968813
6055.00	-0.093895
6060.00	-0.0945583
6065.00	-0.102695
6070.00	-0.0723198
6075.00	-0.0868688
6080.00	-0.0882347
6085.00	-0.0819244
6090.00	-0.100539
6095.00	-0.0770818
6100.00	-0.0576453
6105.00	-0.0275866
6110.00	-0.0080733
6115.00	0.0078132
6120.00	-0.00218317
6125.00	-0.0103422
6130.00	0.0384428
6135.00	0.0664323
6140.00	0.0857587
6145.00	0.0813715
6150.00	0.0824494
6155.00	0.0616385
6160.00	0.063852
6165.00	0.0809232
6170.00	0.0828837
6175.00	0.106429
6180.00	0.105001
6185.00	0.111256
6190.00	0.135315
6195.00	0.164508
6200.00	0.164812
6205.00	0.186028
6210.00	0.246172
6215.00	0.343864
6220.00	0.464458
6225.00	0.638335
6230.00	0.758803
6235.00	0.966914
6240.00	1.14667
6245.00	1.28249
6250.00	1.3821
6255.00	1.52872
6260.00	1.61712
6265.00	1.69416
6270.00	1.77606
6275.00	1.86653
6280.00	1.91863
6285.00	1.95044
6290.00	2.02263
6295.00	2.05912
6300.00	2.09364
6305.00	2.13727
6310.00	2.14638
6315.00	2.18222
6320.00	2.19019
6325.00	2.19401
6330.00	2.20582
6335.00	2.20891
6340.00	2.19578
6345.00	2.18982
6350.00	2.16938
6355.00	2.15182
6360.00	2.11675
6365.00	2.01566
6370.00	2.01431
6375.00	1.98378
6380.00	1.98981
6385.00	1.95167
6390.00	1.914
6395.00	1.88428
6400.00	1.82989
6405.00	1.75999
6410.00	1.73897
6415.00	1.62288
6420.00	1.53012
6425.00	1.41062
6430.00	1.31731
6435.00	1.23836
6440.00	1.13379
6445.00	1.04973
6450.00	0.963186
6455.00	0.905403
6460.00	0.845859
6465.00	0.762111
6470.00	0.692602
6475.00	0.666066
6480.00	0.59192
6485.00	0.566237
6490.00	0.504587
6495.00	0.484286
6500.00	0.477744
6505.00	0.451751
6510.00	0.450138
6515.00	0.433607
6520.00	0.431295
6525.00	0.406596
6530.00	0.339129
6535.00	0.31108
6540.00	0.305104
6545.00	0.271243
6550.00	0.274277
6555.00	0.281196
6560.00	0.24051
6565.00	0.241591
6570.00	0.261832
6575.00	0.278373
6580.00	0.258913
6585.00	0.27072
6590.00	0.257051
6595.00	0.250614
6600.00	0.194557
6605.00	0.191018
6610.00	0.22218
6615.00	0.214203
6620.00	0.189432
6625.00	0.227455
6630.00	0.225652
6635.00	0.208114
6640.00	0.231702
6645.00	0.231988
6650.00	0.222193
6655.00	0.231808
6660.00	0.224544
6665.00	0.234761
6670.00	0.213798
6675.00	0.19912
6680.00	0.206853
6685.00	0.205436
6690.00	0.221752
6695.00	0.226384
6700.00	0.205422
6705.00	0.238494
6710.00	0.26072
6715.00	0.26732
6720.00	0.259018
6725.00	0.256572
6730.00	0.256047
6735.00	0.248035
6740.00	0.286899
6745.00	0.276639
6750.00	0.278296
6755.00	0.280625
6760.00	0.248373
6765.00	0.246993
6770.00	0.243237
6775.00	0.233154
6780.00	0.24251
6785.00	0.274387
6790.00	0.273756
6795.00	0.258109
6800.00	0.242351
6805.00	0.201361
6810.00	0.1829
6815.00	0.166286
6820.00	0.168925
6825.00	0.163761
6830.00	0.144034
6835.00	0.13717
6840.00	0.125128
6845.00	0.117642
6850.00	0.125146
6855.00	0.131061
6860.00	0.140574
6865.00	0.109762
6870.00	0.0837064
6875.00	0.116385
6880.00	0.144957
6885.00	0.126273
6890.00	0.138778
6895.00	0.129926
6900.00	0.123635
6905.00	0.102057
6910.00	0.0968775
6915.00	0.12405
6920.00	0.12086
6925.00	0.107099
6930.00	0.11063
6935.00	0.100405
6940.00	0.123036
6945.00	0.136702
6950.00	0.138949
6955.00	0.140133
6960.00	0.137848
6965.00	0.155059
6970.00	0.157146
6975.00	0.198397
6980.00	0.196149
6985.00	0.19664
6990.00	0.204621
6995.00	0.215993
7000.00	0.223714
7005.00	0.221448
7010.00	0.186738
7015.00	0.178954
7020.00	0.159383
7025.00	0.151822
7030.00	0.124912
7035.00	0.103206
7040.00	0.0803191
7045.00	0.0563703
7050.00	0.0834048
7055.00	0.0624983
7060.00	0.0595994
7065.00	0.0871487
7070.00	0.113619
7075.00	0.119849
7080.00	0.102
7085.00	0.0926378
7090.00	0.0724835
7095.00	0.0585333
7100.00	0.0778119
7105.00	0.0658421
7110.00	0.117061
7115.00	0.150593
7120.00	0.128832
7125.00	0.113435
7130.00	0.127224
7135.00	0.0910448
7140.00	0.0978572
7145.00	0.086396
7150.00	0.0945111
7155.00	0.0825468
7160.00	0.121205
7165.00	0.170239
7170.00	0.174996
7175.00	0.164198
7180.00	0.156994
7185.00	0.17229
7190.00	0.190246
7195.00	0.21227
7200.00	0.263926
7205.00	0.303714
7210.00	0.342874
7215.00	0.479484
7220.00	0.639293
7225.00	0.811604
7230.00	0.990978
7235.00	1.14823
7240.00	1.25959
7245.00	1.41511
7250.00	1.54084
7255.00	1.66069
7260.00	1.76521
7265.00	1.8132
7270.00	1.90917
7275.00	1.97795
7280.00	2.00467
7285.00	2.05552
7290.00	2.09375
7295.00	2.10805
7300.00	2.11421
7305.00	2.12898
7310.00	2.13054
7315.00	2.14284
7320.00	2.13631
7325.00	2.13211
7330.00	2.16184
7335.00	2.17101
7340.00	2.15077
7345.00	2.14094
7350.00	2.10612
7355.00	2.0773
7360.00	2.03041
7365.00	1.9723
7370.00	1.93675
7375.00	1.95837
7380.00	1.98286
7385.00	1.91861
7390.00	1.90519
7395.00	1.87802
7400.00	1.80499
7405.00	1.74261
7410.00	1.65548
7415.00	1.55527
7420.00	1.46174
7425.00	1.34907
7430.00	1.246
7435.00	1.15491
7440.00	1.04277
7445.00	0.988755
7450.00	0.914173
7455.00	0.867156
7460.00	0.793844
7465.00	0.704407
7470.00	0.668313
7475.00	0.646719
7480.00	0.605504
7485.00	0.532387
7490.00	0.485851
7495.00	0.474126
7500.00	0.457709
7505.00	0.406912
7510.00	0.363707
7515.00	0.363359
7520.00	0.318646
7525.00	0.29097
7530.00	0.257684
7535.00	0.272965
7540.00	0.267449
7545.00	0.295995
7550.00	0.305769
7555.00	0.316241
7560.00	0.282103
7565.00	0.279863
7570.00	0.276171
7575.00	0.284576
7580.00	0.250254
7585.00	0.245334
7590.00	0.215775
7595.00	0.221004
7600.00	0.208119
7605.00	0.221654
7610.00	0.197813
7615.00	0.135308
7620.00	0.173716
7625.00	0.16556
7630.00	0.165758
7635.00	0.177665
7640.00	0.170789
7645.00	0.147846
7650.00	0.166571
7655.00	0.153265
7660.00	0.163908
7665.00	0.16846
7670.00	0.159992
7675.00	0.172475
7680.00	0.182873
7685.00	0.187204
7690.00	0.150892
7695.00	0.150044
7700.00	0.151794
7705.00	0.19358
7710.00	0.140713
7715.00	0.122453
7720.00	0.121098
7725.00	0.139985
7730.00	0.172899
7735.00	0.148907
7740.00	0.138205
7745.00	0.151192
7750.00	0.131047
7755.00	0.156478
7760.00	0.164286
7765.00	0.17299
7770.00	0.169932
7775.00	0.164667
7780.00	0.210193
7785.00	0.185822
7790.00	0.163889
7795.00	0.115666
7800.00	0.119179
7805.00	0.117314
7810.00	0.119824
7815.00	0.11957
7820.00	0.138609
7825.00	0.115533
7830.00	0.127436
7835.00	0.118881
7840.00	0.116208
7845.00	0.0869949
7850.00	0.0565144
7855.00	0.0315951
7860.00	0.0133564
7865.00	-0.000545182
7870.00	-0.0138944
7875.00	-0.0141804
7880.00	-0.0404075
7885.00	-0.0539591
7890.00	-0.0426991
7895.00	0.00597061
7900.00	-0.0130566
7905.00	-0.0167773
7910.00	-0.0243146
7915.00	-0.0109926
7920.00	-0.0283235
7925.00	0.00550495
7930.00	-0.0176643
7935.00	0.0301774
7940.00	0.0422388
7945.00	0.0388527
7950.00	0.0374806
7955.00	0.0236797
7960.00	0.0280136
7965.00	0.0143217
7970.00	-0.00805372
7975.00	-0.0265162
7980.00	0.00796925
7985.00	-0.00790685
7990.00	-0.00711616
7995.00	0.013701
8000.00	0.052542
8005.00	0.00372578
8010.00	-0.0259674
8015.00	-0.00410284
8020.00	0.00887342
8025.00	0.00882381
8030.00	0.0389375
8035.00	0.0300174
8040.00	0.0152874
8045.00	0.0347019
8050.00	0.0639033
8055.00	0.075943
8060.00	0.0842656
8065.00	0.0682995
8070.00	0.106707
8075.00	0.12787
8080.00	0.109219
8085.00	0.109188
8090.00	0.0815142
8095.00	0.0909552
8100.00	0.0617541
8105.00	0.0614428
8110.00	0.0695399
8115.00	0.0642614
8120.00	0.0377297
8125.00	0.067466
8130.00	0.100093
8135.00	0.0800307
8140.00	0.0887823
8145.00	0.106711
8150.00	0.111119
8155.00	0.146921
8160.00	0.124689
8165.00	0.146567
8170.00	0.145314
8175.00	0.134971
8180.00	0.175089
8185.00	0.208682
8190.00	0.249806
8195.00	0.271738
8200.00	0.31996
8205.00	0.351632
8210.00	0.370921
8215.00	0.487972
8220.00	0.620962
8225.00	0.732276
8230.00	0.911206
8235.00	1.08146
8240.00	1.24139
8245.00	1.36103
8250.00	1.49719
8255.00	1.63816
8260.00	1.71729
8265.00	1.85803
8270.00	1.96879
8275.00	2.0316
8280.00	2.11243
8285.00	2.1877
8290.00	2.20768
8295.00	2.21729
8300.00	2.25944
8305.00	2.27309
8310.00	2.30799
8315.00	2.29668
8320.00	2.30074
8325.00	2.32115
8330.00	2.34454
8335.00	2.3413
8340.00	2.33336
8345.00	2.33542
8350.00	2.31383
8355.00	2.29523
8360.00	2.27933
8365.00	2.26334
8370.00	2.20539
8375.00	2.1901
8380.00	2.13528
8385.00	2.08511
8390.00	2.02153
8395.00	1.92325
8400.00	1.87586
8405.00	1.83152
8410.00	1.77989
8415.00	1.68149
8420.00	1.54852
8425.00	1.4431
8430.00	1.34151
8435.00	1.24338
8440.00	1.17685
8445.00	1.10021
8450.00	1.00778
8455.00	0.958945
8460.00	0.876454
8465.00	0.816454
8470.00	0.776695
8475.00	0.766882
8480.00	0.722027
8485.00	0.681658
8490.00	0.656217
8495.00	0.612376
8500.00	0.56538
8505.00	0.529785
8510.00	0.506965
8515.00	0.497317
8520.00	0.484446
8525.00	0.491291
8530.00	0.494102
8535.00	0.51171
8540.00	0.506614
8545.00	0.486949
8550.00	0.480978
8555.00	0.525031
8560.00	0.51609
8565.00	0.500503
8570.00	0.496528
8575.00	0.494626
8580.00	0.482861
8585.00	0.486515
8590.00	0.469697
8595.00	0.45875
8600.00	0.452248
8605.00	0.444721
8610.00	0.418679
8615.00	0.388539
8620.00	0.383195
8625.00	0.359954
8630.00	0.331499
8635.00	0.317617
8640.00	0.309311
8645.00	0.290946
8650.00	0.255987
8655.00	0.241279
8660.00	0.228042
8665.00	0.211102
8670.00	0.240255
8675.00	0.232985
8680.00	0.240682
8685.00	0.225829
8690.00	0.250159
8695.00	0.23017
8700.00	0.228096
8705.00	0.204449
8710.00	0.215
8715.00	0.205228
8720.00	0.208162
8725.00	0.199911
8730.00	0.189973
8735.00	0.199459
8740.00	0.20632
8745.00	0.188201
8750.00	0.180272
8755.00	0.173973
8760.00	0.157413
8765.00	0.155076
8770.00	0.125327
8775.00	0.147141
8780.00	0.148344
8785.00	0.148589
8790.00	0.125352
8795.00	0.168945
8800.00	0.214881
8805.00	0.200094
8810.00	0.226998
8815.00	0.22189
8820.00	0.215618
8825.00	0.210811
8830.00	0.221564
8835.00	0.229566
8840.00	0.249333
8845.00	0.249532
8850.00	0.250549
8855.00	0.242248
8860.00	0.240642
8865.00	0.22328
8870.00	0.266295
8875.00	0.279877
8880.00	0.308855
8885.00	0.320693
8890.00	0.329673
8895.00	0.321838
8900.00	0.300544
8905.00	0.301486
8910.00	0.286417
8915.00	0.272854
8920.00	0.256459
8925.00	0.249243
8930.00	0.241074
8935.00	0.268068
8940.00	0.302415
8945.00	0.317411
8950.00	0.352689
8955.00	0.359307
8960.00	0.3661
8965.00	0.378079
8970.00	0.359539
8975.00	0.36212
8980.00	0.361931
8985.00	0.342492
8990.00	0.371073
8995.00	0.385905
9000.00	0.383337
9005.00	0.363433
9010.00	0.339656
9015.00	0.324958
9020.00	0.322621
9025.00	0.333921
9030.00	0.309744
9035.00	0.319818
9040.00	0.328047
9045.00	0.330427
9050.00	0.341784
9055.00	0.355357
9060.00	0.327361
9065.00	0.344888
9070.00	0.350611
9075.00	0.346546
9080.00	0.325295
9085.00	0.299467
9090.00	0.333188
9095.00	0.327514
9100.00	0.30314
9105.00	0.322252
9110.00	0.314321
9115.00	0.313048
9120.00	0.309388
9125.00	0.292691
9130.00	0.312848
9135.00	0.353608
9140.00	0.297304
9145.00	0.268411
9150.00	0.293509
9155.00	0.334528
9160.00	0.357203
9165.00	0.338237
9170.00	0.320331
9175.00	0.334373
9180.00	0.345335
9185.00	0.334258
9190.00	0.294968
9195.00	0.28809
9200.00	0.301168
9205.00	0.325503
9210.00	0.424477
9215.00	0.499312
9220.00	0.621953
9225.00	0.741546
9230.00	0.877662
9235.00	1.06551
9240.00	1.20525
9245.00	1.34945
9250.00	1.47336
9255.00	1.59159
9260.00	1.7005
9265.00	1.78931
9270.00	1.85919
9275.00	1.93548
9280.00	1.99493
9285.00	2.03167
9290.00	2.08904
9295.00	2.13062
9300.00	2.17306
9305.00	2.21462
9310.00	2.25118
9315.00	2.26146
9320.00	2.28328
9325.00	2.31046
9330.00	2.32906
9335.00	2.32821
9340.00	2.30063
9345.00	2.29508
9350.00	2.30097
9355.00	2.27361
9360.00	2.23725
9365.00	2.2506
9370.00	2.20314
9375.00	2.15875
9380.00	2.12466
9385.00	2.10404
9390.00	2.09134
9395.00	2.07907
9400.00	2.01944
9405.00	1.92892
9410.00	1.82399
9415.00	1.71447
9420.00	1.6402
9425.00	1.55074
9430.00	1.47106
9435.00	1.40186
9440.00	1.32618
9445.00	1.23461
9450.00	1.15806
9455.00	1.09168
9460.00	1.0043
9465.00	0.925648
9470.00	0.859891
9475.00	0.821652
9480.00	0.771321
9485.00	0.739426
9490.00	0.726638
9495.00	0.697536
9500.00	0.675533
9505.00	0.657406
9510.00	0.614284
9515.00	0.578826
9520.00	0.580422
9525.00	0.545836
9530.00	0.513034
9535.00	0.473458
9540.00	0.512399
9545.00	0.536555
9550.00	0.506356
9555.00	0.517712
9560.00	0.506152
9565.00	0.485695
9570.00	0.473148
9575.00	0.455992
9580.00	0.453117
9585.00	0.406967
9590.00	0.420723
9595.00	0.422213
9600.00	0.400935
9605.00	0.408592
9610.00	0.407944
9615.00	0.377202
9620.00	0.364614
9625.00	0.378417
9630.00	0.381624
9635.00	0.367756
9640.00	0.325954
9645.00	0.329381
9650.00	0.317386
9655.00	0.322508
9660.00	0.324604
9665.00	0.317275
9670.00	0.312355
9675.00	0.297874
9680.00	0.300758
9685.00	0.298328
9690.00	0.294465
9695.00	0.291826
9700.00	0.246726
9705.00	0.261427
9710.00	0.268793
9715.00	0.230186
9720.00	0.238163
9725.00	0.252883
9730.00	0.220893
9735.00	0.232313
9740.00	0.22081
9745.00	0.20543
9750.00	0.190751
9755.00	0.183405
9760.00	0.17763
9765.00	0.164893
9770.00	0.164321
9775.00	0.200666
9780.00	0.214946
9785.00	0.204342
9790.00	0.178882
9795.00	0.146752
9800.00	0.121186
9805.00	0.124985
9810.00	0.104947
9815.00	0.119584
9820.00	0.0950595
9825.00	0.113199
9830.00	0.111932
9835.00	0.0906856
9840.00	0.116802
9845.00	0.133604
9850.00	0.142025
9855.00	0.132011
9860.00	0.120486
9865.00	0.123516
9870.00	0.142161
9875.00	0.140511
9880.00	0.118082
9885.00	0.0752779
9890.00	0.0987461
9895.00	0.124056
9900.00	0.0999224
9905.00	0.0756887
9910.00	0.110006
9915.00	0.119111
9920.00	0.120604
9925.00	0.146241
9930.00	0.13078
9935.00	0.136969
9940.00	0.158457
9945.00	0.153502
9950.00	0.13145
9955.00	0.119143
[truncated: 56 more rows]
