# Supplementary material for: Abnormal developmental trajectory and vulnerability to cardiac arrhythmias in tetralogy of Fallot with DiGeorge syndrome
Source: Commun Biol. 2023 Sep 22;6:969. doi: 10.1038/s42003-023-05344-6 (PMC10516936; doi:10.1038/s42003-023-05344-6)
Supplement: Supplementary file 6 — Supplementary Data 3 [file 42003_2023_5344_MOESM6_ESM.zip › Supplementary Data3_CAS Measurement/Batch52/Control1_A1_4935/1_2B-wave.csv]

1_2B : V(t) = D'(t) / BackgroundImage *100
D'(t) = WaveFiltered Value( Pixel-Filter=(5 x 5) Tcnst-Filter=10)
average	1.00
frm num	2048
position	[69][73]
background	270.92
total pixel	25
time	value1
0.00	0
5.00	0.118116
10.00	0.292337
15.00	0.418131
20.00	0.522486
25.00	0.607548
30.00	0.719538
35.00	0.753888
40.00	0.755275
45.00	0.811152
50.00	0.815671
55.00	0.819738
60.00	0.793869
65.00	0.767634
70.00	0.736641
75.00	0.699888
80.00	0.765733
85.00	0.733453
90.00	0.716213
95.00	0.72432
100.00	0.651888
105.00	0.644281
110.00	0.638911
115.00	0.573543
120.00	0.590011
125.00	0.479334
130.00	0.434354
135.00	0.399777
140.00	0.448386
145.00	0.354825
150.00	0.371018
155.00	0.391498
160.00	0.373018
165.00	0.411016
170.00	0.473266
175.00	0.722706
180.00	1.10371
185.00	1.6223
190.00	2.30903
195.00	3.12198
200.00	4.06329
205.00	4.98281
210.00	5.98313
215.00	6.99858
220.00	7.92429
225.00	8.8283
230.00	9.78808
235.00	10.6238
240.00	11.4306
245.00	12.2099
250.00	13.0338
255.00	13.8624
260.00	14.5284
265.00	15.2386
270.00	15.9206
275.00	16.6081
280.00	17.2801
285.00	17.8657
290.00	18.4429
295.00	19.0436
300.00	19.5931
305.00	20.098
310.00	20.638
315.00	21.1817
320.00	21.6798
325.00	22.1384
330.00	22.563
335.00	22.9761
340.00	23.3331
345.00	23.6619
350.00	23.9991
355.00	24.3572
360.00	24.5805
365.00	24.7875
370.00	25.0786
375.00	25.3302
380.00	25.5965
385.00	25.8421
390.00	26.0218
395.00	26.157
400.00	26.1635
405.00	26.2224
410.00	26.2667
415.00	26.2518
420.00	26.178
425.00	26.1115
430.00	25.9424
435.00	25.7902
440.00	25.5956
445.00	25.4309
450.00	25.2309
455.00	25.045
460.00	24.8305
465.00	24.6876
470.00	24.4572
475.00	24.266
480.00	24.0423
485.00	23.7745
490.00	23.5231
495.00	23.2925
500.00	22.9948
505.00	22.752
510.00	22.5143
515.00	22.2236
520.00	22.0077
525.00	21.6954
530.00	21.4511
535.00	21.1058
540.00	20.7478
545.00	20.4743
550.00	20.1868
555.00	19.8335
560.00	19.4964
565.00	19.2757
570.00	18.9442
575.00	18.6414
580.00	18.3305
585.00	18.0698
590.00	17.8146
595.00	17.4741
600.00	17.2357
605.00	16.9443
610.00	16.62
615.00	16.3783
620.00	16.1106
625.00	15.7383
630.00	15.4859
635.00	15.1554
640.00	14.8919
645.00	14.6149
650.00	14.3021
655.00	14.0619
660.00	13.7866
665.00	13.5301
670.00	13.2564
675.00	12.9997
680.00	12.7376
685.00	12.4251
690.00	12.123
695.00	11.8129
700.00	11.5352
705.00	11.3221
710.00	11.1334
715.00	10.8631
720.00	10.546
725.00	10.299
730.00	10.09
735.00	9.87684
740.00	9.71006
745.00	9.53486
750.00	9.32255
755.00	9.08866
760.00	8.93278
765.00	8.66552
770.00	8.47223
775.00	8.25988
780.00	8.07467
785.00	7.91684
790.00	7.7556
795.00	7.49828
800.00	7.29621
805.00	7.21918
810.00	7.00664
815.00	6.84931
820.00	6.63684
825.00	6.55783
830.00	6.38337
835.00	6.20126
840.00	6.08903
845.00	5.95407
850.00	5.76026
855.00	5.65669
860.00	5.46161
865.00	5.36134
870.00	5.30358
875.00	5.13643
880.00	4.95646
885.00	4.84469
890.00	4.73672
895.00	4.61001
900.00	4.50631
905.00	4.40708
910.00	4.2779
915.00	4.14245
920.00	4.03087
925.00	3.90684
930.00	3.79373
935.00	3.67864
940.00	3.61935
945.00	3.48627
950.00	3.44031
955.00	3.36647
960.00	3.25129
965.00	3.15354
970.00	3.06113
975.00	2.97648
980.00	2.85453
985.00	2.71377
990.00	2.62695
995.00	2.5931
1000.00	2.5154
1005.00	2.4307
1010.00	2.32198
1015.00	2.24186
1020.00	2.17861
1025.00	2.15268
1030.00	2.09244
1035.00	1.9895
1040.00	1.89538
1045.00	1.88006
1050.00	1.86333
1055.00	1.79068
1060.00	1.67067
1065.00	1.59514
1070.00	1.5124
1075.00	1.44532
1080.00	1.40266
1085.00	1.37313
1090.00	1.31259
1095.00	1.22268
1100.00	1.21852
1105.00	1.14687
1110.00	1.05581
1115.00	1.01371
1120.00	1.02603
1125.00	0.981007
1130.00	0.888813
1135.00	0.811743
1140.00	0.841302
1145.00	0.854618
1150.00	0.844455
1155.00	0.904702
1160.00	0.902819
1165.00	0.932129
1170.00	0.97475
1175.00	1.23015
1180.00	1.67999
1185.00	2.19855
1190.00	2.87933
1195.00	3.72088
1200.00	4.65397
1205.00	5.67388
1210.00	6.61395
1215.00	7.57222
1220.00	8.53507
1225.00	9.49612
1230.00	10.457
1235.00	11.3484
1240.00	12.1477
1245.00	12.9542
1250.00	13.776
1255.00	14.5408
1260.00	15.322
1265.00	16.0709
1270.00	16.7597
1275.00	17.4284
1280.00	18.0124
1285.00	18.572
1290.00	19.1672
1295.00	19.7102
1300.00	20.2536
1305.00	20.8061
1310.00	21.2916
1315.00	21.7403
1320.00	22.2195
1325.00	22.6404
1330.00	23.0192
1335.00	23.3882
1340.00	23.7542
1345.00	24.094
1350.00	24.4367
1355.00	24.7746
1360.00	25.0759
1365.00	25.2628
1370.00	25.527
1375.00	25.7308
1380.00	25.9586
1385.00	26.1562
1390.00	26.3148
1395.00	26.3897
1400.00	26.5087
1405.00	26.5612
1410.00	26.6218
1415.00	26.5773
1420.00	26.5049
1425.00	26.3865
1430.00	26.28
1435.00	26.1162
1440.00	26.0721
1445.00	25.9601
1450.00	25.7604
1455.00	25.5673
1460.00	25.3404
1465.00	25.0624
1470.00	24.79
1475.00	24.5464
1480.00	24.2843
1485.00	24.041
1490.00	23.7704
1495.00	23.5238
1500.00	23.2665
1505.00	22.9862
1510.00	22.7355
1515.00	22.4699
1520.00	22.1925
1525.00	21.962
1530.00	21.6645
1535.00	21.2861
1540.00	21.0015
1545.00	20.6879
1550.00	20.3849
1555.00	20.0798
1560.00	19.7402
1565.00	19.4213
1570.00	19.0782
1575.00	18.7915
1580.00	18.4685
1585.00	18.1542
1590.00	17.861
1595.00	17.541
1600.00	17.2516
1605.00	16.9379
1610.00	16.6497
1615.00	16.3268
1620.00	16.0347
1625.00	15.7512
1630.00	15.3927
1635.00	15.0567
1640.00	14.7426
1645.00	14.4568
1650.00	14.2351
1655.00	14.0238
1660.00	13.7878
1665.00	13.5843
1670.00	13.3229
1675.00	13.0462
1680.00	12.7869
1685.00	12.5137
1690.00	12.2589
1695.00	12.006
1700.00	11.7297
1705.00	11.4898
1710.00	11.2813
1715.00	11.0199
1720.00	10.8112
1725.00	10.5524
1730.00	10.3299
1735.00	10.1001
1740.00	9.87703
1745.00	9.62755
1750.00	9.43698
1755.00	9.2507
1760.00	9.07567
1765.00	8.88271
1770.00	8.67508
1775.00	8.52365
1780.00	8.27515
1785.00	8.14009
1790.00	7.93881
1795.00	7.78276
1800.00	7.58325
1805.00	7.40665
1810.00	7.22113
1815.00	7.06892
1820.00	6.95113
1825.00	6.7905
1830.00	6.66512
1835.00	6.53013
1840.00	6.37763
1845.00	6.20052
1850.00	6.11347
1855.00	5.93472
1860.00	5.80338
1865.00	5.63349
1870.00	5.52341
1875.00	5.37267
1880.00	5.17646
1885.00	5.03383
1890.00	4.87594
1895.00	4.70726
1900.00	4.60122
1905.00	4.46296
1910.00	4.31638
1915.00	4.17561
1920.00	4.04152
1925.00	3.95333
1930.00	3.85477
1935.00	3.74391
1940.00	3.58951
1945.00	3.46236
1950.00	3.37303
1955.00	3.2941
1960.00	3.21569
1965.00	3.10525
1970.00	2.97781
1975.00	2.90592
1980.00	2.82056
1985.00	2.82346
1990.00	2.78916
1995.00	2.75385
2000.00	2.62907
2005.00	2.53743
2010.00	2.43871
2015.00	2.3602
2020.00	2.30579
2025.00	2.22138
2030.00	2.1336
2035.00	2.06493
2040.00	1.97065
2045.00	1.89022
2050.00	1.83703
2055.00	1.76554
2060.00	1.69381
2065.00	1.65141
2070.00	1.59552
2075.00	1.51127
2080.00	1.45316
2085.00	1.38757
2090.00	1.34331
2095.00	1.2577
2100.00	1.17918
2105.00	1.11589
2110.00	1.02497
2115.00	0.966765
2120.00	0.889283
2125.00	0.8978
2130.00	0.83312
2135.00	0.789672
2140.00	0.709228
2145.00	0.651593
2150.00	0.688309
2155.00	0.687395
2160.00	0.741201
2165.00	0.733521
2170.00	0.853584
2175.00	1.07237
2180.00	1.39331
2185.00	1.90952
2190.00	2.58377
2195.00	3.40615
2200.00	4.34119
2205.00	5.28608
2210.00	6.24278
2215.00	7.2234
2220.00	8.22703
2225.00	9.16869
2230.00	10.0915
2235.00	10.9914
2240.00	11.7954
2245.00	12.6342
2250.00	13.4496
2255.00	14.2337
2260.00	14.991
2265.00	15.6623
2270.00	16.3565
2275.00	17.0035
2280.00	17.7023
2285.00	18.3003
2290.00	18.8961
2295.00	19.4426
2300.00	20.0231
2305.00	20.5027
2310.00	21.0672
2315.00	21.5694
2320.00	22.0243
2325.00	22.4765
2330.00	22.8688
2335.00	23.2218
2340.00	23.6059
2345.00	23.962
2350.00	24.346
2355.00	24.6369
2360.00	24.9091
2365.00	25.1526
2370.00	25.4175
2375.00	25.6603
2380.00	25.8021
2385.00	25.9754
2390.00	26.0562
2395.00	26.1702
2400.00	26.2506
2405.00	26.3511
2410.00	26.3426
2415.00	26.366
2420.00	26.26
2425.00	26.2444
2430.00	26.1993
2435.00	26.1174
2440.00	26.0097
2445.00	25.8257
2450.00	25.7058
2455.00	25.4872
2460.00	25.2595
2465.00	25.0191
2470.00	24.8145
2475.00	24.5359
2480.00	24.2926
2485.00	24.0957
2490.00	23.8728
2495.00	23.6027
2500.00	23.3936
2505.00	23.1597
2510.00	22.8237
2515.00	22.5079
2520.00	22.175
2525.00	21.8858
2530.00	21.5664
2535.00	21.2332
2540.00	20.951
2545.00	20.6837
2550.00	20.3723
2555.00	20.0286
2560.00	19.7606
2565.00	19.4234
2570.00	19.0904
2575.00	18.7154
2580.00	18.3882
2585.00	18.0864
2590.00	17.7926
2595.00	17.5193
2600.00	17.2187
2605.00	16.9275
2610.00	16.6285
2615.00	16.355
2620.00	16.0542
2625.00	15.8012
2630.00	15.5115
2635.00	15.2198
2640.00	14.9616
2645.00	14.6762
2650.00	14.3631
2655.00	14.1744
2660.00	13.9086
2665.00	13.7506
2670.00	13.4843
2675.00	13.258
2680.00	12.9259
2685.00	12.6624
2690.00	12.3927
2695.00	12.1235
2700.00	11.8738
2705.00	11.6092
2710.00	11.3755
2715.00	11.0647
2720.00	10.8368
2725.00	10.5799
2730.00	10.3635
2735.00	10.1141
2740.00	9.90291
2745.00	9.74386
2750.00	9.52837
2755.00	9.35805
2760.00	9.18262
2765.00	8.90957
2770.00	8.69039
2775.00	8.46804
2780.00	8.29007
2785.00	8.10332
2790.00	7.84961
2795.00	7.66851
2800.00	7.45238
2805.00	7.22833
2810.00	7.08722
2815.00	7.00008
2820.00	6.79173
2825.00	6.62046
2830.00	6.48403
2835.00	6.33466
2840.00	6.17366
2845.00	6.045
2850.00	5.83914
2855.00	5.73803
2860.00	5.5481
2865.00	5.43623
2870.00	5.3444
2875.00	5.22041
2880.00	5.11325
2885.00	4.99909
2890.00	4.87125
2895.00	4.70451
2900.00	4.59875
2905.00	4.47993
2910.00	4.43058
2915.00	4.29758
2920.00	4.21774
2925.00	4.12817
2930.00	3.9752
2935.00	3.89069
2940.00	3.79839
2945.00	3.70203
2950.00	3.5902
2955.00	3.48956
2960.00	3.41375
2965.00	3.29975
2970.00	3.14252
2975.00	2.99806
2980.00	2.90643
2985.00	2.77967
2990.00	2.63459
2995.00	2.54092
3000.00	2.4079
3005.00	2.35019
3010.00	2.26724
3015.00	2.13944
3020.00	2.11301
3025.00	2.0213
3030.00	1.8546
3035.00	1.75773
3040.00	1.64692
3045.00	1.58263
3050.00	1.48638
3055.00	1.41451
3060.00	1.26863
3065.00	1.2466
3070.00	1.1559
3075.00	1.04031
3080.00	1.02929
3085.00	0.998709
3090.00	0.88555
3095.00	0.785183
3100.00	0.718477
3105.00	0.747028
3110.00	0.626555
3115.00	0.602287
3120.00	0.562729
3125.00	0.52565
3130.00	0.489326
3135.00	0.446299
3140.00	0.468109
3145.00	0.480356
3150.00	0.454467
3155.00	0.440026
3160.00	0.465417
3165.00	0.47941
3170.00	0.512673
3175.00	0.685827
3180.00	0.993739
3185.00	1.47756
3190.00	2.1138
3195.00	2.94627
3200.00	3.9332
3205.00	4.91741
3210.00	5.84306
3215.00	6.8238
3220.00	7.78471
3225.00	8.74845
3230.00	9.58776
3235.00	10.4125
3240.00	11.2213
3245.00	12.0732
3250.00	12.8679
3255.00	13.6378
3260.00	14.2894
3265.00	14.9762
3270.00	15.7051
3275.00	16.3965
3280.00	17.0055
3285.00	17.6717
3290.00	18.3052
3295.00	18.9241
3300.00	19.4369
3305.00	19.9677
3310.00	20.4587
3315.00	20.9479
3320.00	21.4059
3325.00	21.8595
3330.00	22.3739
3335.00	22.744
3340.00	23.0888
3345.00	23.4685
3350.00	23.7586
3355.00	24.0551
3360.00	24.3043
3365.00	24.561
3370.00	24.7935
3375.00	25.0485
3380.00	25.3032
3385.00	25.5323
3390.00	25.6825
3395.00	25.7719
3400.00	25.9305
3405.00	25.9848
3410.00	25.9937
3415.00	25.9752
3420.00	25.9289
3425.00	25.8342
3430.00	25.7401
3435.00	25.6214
3440.00	25.5028
3445.00	25.3252
3450.00	25.1668
3455.00	24.9903
3460.00	24.7798
3465.00	24.5667
3470.00	24.3483
3475.00	24.1089
3480.00	23.864
3485.00	23.6258
3490.00	23.3775
3495.00	23.0832
3500.00	22.7858
3505.00	22.4857
3510.00	22.1432
3515.00	21.8571
3520.00	21.6129
3525.00	21.2219
3530.00	20.9143
3535.00	20.6389
3540.00	20.3585
3545.00	20.0679
3550.00	19.7693
3555.00	19.4637
3560.00	19.1592
3565.00	18.8452
3570.00	18.573
3575.00	18.26
3580.00	17.9489
3585.00	17.5788
3590.00	17.3106
3595.00	17.121
3600.00	16.8189
3605.00	16.485
3610.00	16.183
3615.00	15.8906
3620.00	15.5713
3625.00	15.2795
3630.00	15.0582
3635.00	14.7557
3640.00	14.5203
3645.00	14.2435
3650.00	13.9295
3655.00	13.6129
3660.00	13.3117
3665.00	13.0435
3670.00	12.7299
3675.00	12.4476
3680.00	12.1788
3685.00	11.9353
3690.00	11.6838
3695.00	11.4131
3700.00	11.165
3705.00	10.9492
3710.00	10.7357
3715.00	10.4727
3720.00	10.3334
3725.00	10.1328
3730.00	9.95225
3735.00	9.69968
3740.00	9.48566
3745.00	9.2886
3750.00	9.06844
3755.00	8.80533
3760.00	8.6143
3765.00	8.41136
3770.00	8.19477
3775.00	7.99688
3780.00	7.77743
3785.00	7.63309
3790.00	7.39392
3795.00	7.20672
3800.00	7.00576
3805.00	6.84409
3810.00	6.71925
3815.00	6.47107
3820.00	6.33777
3825.00	6.17793
3830.00	6.02374
3835.00	5.79934
3840.00	5.67711
3845.00	5.57005
3850.00	5.43088
3855.00	5.35878
3860.00	5.19054
3865.00	5.01993
3870.00	4.84128
3875.00	4.69673
3880.00	4.56221
3885.00	4.48101
3890.00	4.37249
3895.00	4.26597
3900.00	4.18338
3905.00	4.13563
3910.00	3.94944
3915.00	3.8557
3920.00	3.78166
3925.00	3.67221
3930.00	3.50874
3935.00	3.42215
3940.00	3.29697
3945.00	3.19465
3950.00	3.0937
3955.00	2.9364
3960.00	2.81255
3965.00	2.73209
3970.00	2.64639
3975.00	2.53088
3980.00	2.37228
3985.00	2.20002
3990.00	2.16457
3995.00	2.07509
4000.00	2.02408
4005.00	1.9265
4010.00	1.81211
4015.00	1.77706
4020.00	1.70714
4025.00	1.57334
4030.00	1.49868
4035.00	1.3621
4040.00	1.27462
4045.00	1.18111
4050.00	1.09548
4055.00	1.00513
4060.00	0.947433
4065.00	0.852689
4070.00	0.793996
4075.00	0.739696
4080.00	0.693779
4085.00	0.667218
4090.00	0.587209
4095.00	0.62741
4100.00	0.595674
4105.00	0.53463
4110.00	0.476738
4115.00	0.452687
4120.00	0.42366
4125.00	0.307471
4130.00	0.264912
4135.00	0.269427
4140.00	0.29416
4145.00	0.282461
4150.00	0.294079
4155.00	0.276483
4160.00	0.247358
4165.00	0.330403
4170.00	0.461249
4175.00	0.661691
4180.00	1.01926
4185.00	1.56993
4190.00	2.1866
4195.00	3.03984
4200.00	3.99674
4205.00	4.94064
4210.00	5.93632
4215.00	6.84571
4220.00	7.82362
4225.00	8.67864
4230.00	9.52642
4235.00	10.3632
4240.00	11.1902
4245.00	11.9935
4250.00	12.7667
4255.00	13.5571
4260.00	14.3023
4265.00	15.0543
4270.00	15.7739
4275.00	16.482
4280.00	17.205
4285.00	17.8306
4290.00	18.3656
4295.00	18.9135
4300.00	19.4361
4305.00	19.9419
4310.00	20.4267
4315.00	20.9604
4320.00	21.3773
4325.00	21.8721
4330.00	22.3144
4335.00	22.7052
4340.00	23.0686
4345.00	23.4415
4350.00	23.7831
4355.00	24.0919
4360.00	24.3964
4365.00	24.7295
4370.00	25.0279
4375.00	25.2255
4380.00	25.4477
4385.00	25.6831
4390.00	25.7931
4395.00	25.9127
4400.00	25.9392
4405.00	25.9807
4410.00	26.024
4415.00	25.9434
4420.00	25.8959
4425.00	25.8134
4430.00	25.6947
4435.00	25.5555
4440.00	25.3416
4445.00	25.158
4450.00	24.9262
4455.00	24.694
4460.00	24.5205
4465.00	24.323
4470.00	24.0877
4475.00	23.8257
4480.00	23.5692
4485.00	23.297
4490.00	22.9812
4495.00	22.7309
4500.00	22.5204
4505.00	22.235
4510.00	22.0106
4515.00	21.7393
4520.00	21.4803
4525.00	21.1719
4530.00	20.9195
4535.00	20.6406
4540.00	20.3586
4545.00	20.0325
4550.00	19.739
4555.00	19.4453
4560.00	19.1441
4565.00	18.8227
4570.00	18.5483
4575.00	18.2009
4580.00	17.8676
4585.00	17.578
4590.00	17.2213
4595.00	16.8959
4600.00	16.5942
4605.00	16.2784
4610.00	15.9705
4615.00	15.6993
4620.00	15.439
4625.00	15.1515
4630.00	14.9017
4635.00	14.6222
4640.00	14.3618
4645.00	14.0566
4650.00	13.7302
4655.00	13.4616
4660.00	13.2198
4665.00	12.9904
4670.00	12.6953
4675.00	12.4416
4680.00	12.1955
4685.00	11.9682
4690.00	11.6897
4695.00	11.4583
4700.00	11.1924
4705.00	10.9768
4710.00	10.7561
4715.00	10.5147
4720.00	10.2679
4725.00	10.0162
4730.00	9.77349
4735.00	9.59638
4740.00	9.40007
4745.00	9.18648
4750.00	8.97209
4755.00	8.70976
4760.00	8.52976
4765.00	8.26441
4770.00	8.04775
4775.00	7.79812
4780.00	7.66056
4785.00	7.54119
4790.00	7.3304
4795.00	7.21009
4800.00	7.00289
4805.00	6.85331
4810.00	6.73199
4815.00	6.58145
4820.00	6.40168
4825.00	6.30927
4830.00	6.20101
4835.00	6.03861
4840.00	5.84963
4845.00	5.70465
4850.00	5.50773
4855.00	5.37774
4860.00	5.22975
4865.00	5.13495
4870.00	5.0319
4875.00	4.88454
4880.00	4.76224
4885.00	4.63594
4890.00	4.48388
4895.00	4.38393
4900.00	4.31613
4905.00	4.25953
4910.00	4.14068
4915.00	4.02486
4920.00	3.97672
4925.00	3.91125
4930.00	3.83756
4935.00	3.73876
4940.00	3.64246
4945.00	3.56317
4950.00	3.53757
4955.00	3.45105
4960.00	3.40419
4965.00	3.33396
4970.00	3.2619
4975.00	3.15865
4980.00	3.09674
4985.00	2.97162
4990.00	2.87525
4995.00	2.74423
5000.00	2.58054
5005.00	2.41551
5010.00	2.26402
5015.00	2.10258
5020.00	2.05473
5025.00	2.01462
5030.00	1.95637
5035.00	1.88624
5040.00	1.82606
5045.00	1.75714
5050.00	1.72907
5055.00	1.61227
5060.00	1.52339
5065.00	1.44487
5070.00	1.39488
5075.00	1.40304
5080.00	1.30703
5085.00	1.22357
5090.00	1.15141
5095.00	1.10124
5100.00	1.05755
5105.00	0.970991
5110.00	0.944761
5115.00	0.890149
5120.00	0.838045
5125.00	0.754241
5130.00	0.661099
5135.00	0.580225
5140.00	0.44838
5145.00	0.407971
5150.00	0.415897
5155.00	0.400883
5160.00	0.362271
5165.00	0.401343
5170.00	0.417314
5175.00	0.589668
5180.00	0.871761
5185.00	1.37074
5190.00	2.09443
5195.00	2.91112
5200.00	3.85875
5205.00	4.82974
5210.00	5.81583
5215.00	6.79338
5220.00	7.76324
5225.00	8.73651
5230.00	9.72023
5235.00	10.6277
5240.00	11.4902
5245.00	12.33
5250.00	13.1463
5255.00	13.9031
5260.00	14.6699
5265.00	15.4132
5270.00	16.0851
5275.00	16.6853
5280.00	17.3038
5285.00	17.89
5290.00	18.484
5295.00	19.0717
5300.00	19.5889
5305.00	20.1163
5310.00	20.5792
5315.00	21.0608
5320.00	21.5149
5325.00	21.9059
5330.00	22.3301
5335.00	22.6838
5340.00	23.0716
5345.00	23.4382
5350.00	23.7904
5355.00	24.1768
5360.00	24.4743
5365.00	24.8011
5370.00	25.0775
5375.00	25.3145
5380.00	25.513
5385.00	25.6592
5390.00	25.807
5395.00	25.844
5400.00	25.8877
5405.00	25.93
5410.00	25.8853
5415.00	25.9116
5420.00	25.8703
5425.00	25.7681
5430.00	25.6835
5435.00	25.5292
5440.00	25.3829
5445.00	25.2453
5450.00	25.0713
5455.00	24.8497
5460.00	24.6887
5465.00	24.5393
5470.00	24.2882
5475.00	24.0667
5480.00	23.7832
5485.00	23.4911
5490.00	23.2991
5495.00	22.9904
5500.00	22.7377
5505.00	22.4232
5510.00	22.1977
5515.00	21.9136
5520.00	21.6534
5525.00	21.3144
5530.00	20.9843
5535.00	20.7181
5540.00	20.4313
5545.00	20.0773
5550.00	19.8014
5555.00	19.4646
5560.00	19.1924
5565.00	18.8958
5570.00	18.5742
5575.00	18.3291
5580.00	18.0523
5585.00	17.7944
5590.00	17.5283
5595.00	17.2239
5600.00	16.9809
5605.00	16.65
5610.00	16.3242
5615.00	15.9925
5620.00	15.6837
5625.00	15.4087
5630.00	15.0519
5635.00	14.719
5640.00	14.446
5645.00	14.0866
5650.00	13.7794
5655.00	13.4674
5660.00	13.2118
5665.00	12.9094
5670.00	12.6667
5675.00	12.4188
5680.00	12.1248
5685.00	11.8587
5690.00	11.5809
5695.00	11.3205
5700.00	11.1215
5705.00	10.8864
5710.00	10.629
5715.00	10.4077
5720.00	10.2203
5725.00	10.0088
5730.00	9.75355
5735.00	9.52676
5740.00	9.32117
5745.00	9.11103
5750.00	8.85547
5755.00	8.64024
5760.00	8.4229
5765.00	8.21991
5770.00	8.04756
5775.00	7.85848
5780.00	7.6957
5785.00	7.53147
5790.00	7.36152
5795.00	7.17166
5800.00	6.98749
5805.00	6.87341
5810.00	6.72645
5815.00	6.50117
5820.00	6.38258
5825.00	6.2094
5830.00	6.04764
5835.00	5.93306
5840.00	5.78711
5845.00	5.6602
5850.00	5.48987
5855.00	5.30261
5860.00	5.14294
5865.00	4.98447
5870.00	4.8197
5875.00	4.72308
5880.00	4.54754
5885.00	4.44271
5890.00	4.24057
5895.00	4.13838
5900.00	4.04198
5905.00	3.92717
5910.00	3.77068
5915.00	3.67857
5920.00	3.575
5925.00	3.46849
5930.00	3.31211
5935.00	3.23042
5940.00	3.14951
5945.00	3.04717
5950.00	2.92701
5955.00	2.83953
5960.00	2.70618
5965.00	2.60831
5970.00	2.56008
5975.00	2.44877
5980.00	2.39435
5985.00	2.28632
5990.00	2.22601
5995.00	2.1481
6000.00	2.05436
6005.00	1.98918
6010.00	1.92019
6015.00	1.89944
6020.00	1.83795
6025.00	1.7826
6030.00	1.6885
6035.00	1.61562
6040.00	1.50573
6045.00	1.3714
6050.00	1.30661
6055.00	1.16709
6060.00	1.09172
6065.00	1.05785
6070.00	1.00669
6075.00	0.969509
6080.00	0.885847
6085.00	0.797262
6090.00	0.770688
6095.00	0.799924
6100.00	0.762748
6105.00	0.72929
6110.00	0.691796
6115.00	0.668387
6120.00	0.676847
6125.00	0.62688
6130.00	0.592244
6135.00	0.62013
6140.00	0.615699
6145.00	0.573323
6150.00	0.582431
6155.00	0.636398
6160.00	0.575711
6165.00	0.571292
6170.00	0.62342
6175.00	0.760399
6180.00	1.04166
6185.00	1.47788
6190.00	2.12589
6195.00	2.89367
6200.00	3.74707
6205.00	4.78238
6210.00	5.77764
6215.00	6.697
6220.00	7.66616
6225.00	8.56793
6230.00	9.41791
6235.00	10.2981
6240.00	11.195
6245.00	12.0673
6250.00	12.8729
6255.00	13.6468
6260.00	14.4097
6265.00	15.0963
6270.00	15.7865
6275.00	16.5244
6280.00	17.1915
6285.00	17.7786
6290.00	18.4073
6295.00	18.9422
6300.00	19.4856
6305.00	20.016
6310.00	20.5864
6315.00	20.9786
6320.00	21.4173
6325.00	21.7856
6330.00	22.2277
6335.00	22.6035
6340.00	22.9683
6345.00	23.3379
6350.00	23.6529
6355.00	23.9792
6360.00	24.261
6365.00	24.5191
6370.00	24.803
6375.00	25.0719
6380.00	25.3138
6385.00	25.5065
6390.00	25.643
6395.00	25.7481
6400.00	25.8206
6405.00	25.8637
6410.00	25.9172
6415.00	25.8694
6420.00	25.8382
6425.00	25.7865
6430.00	25.6292
6435.00	25.4685
6440.00	25.3843
6445.00	25.2097
6450.00	25.0348
6455.00	24.8774
6460.00	24.6915
6465.00	24.4591
6470.00	24.2397
6475.00	24.0157
6480.00	23.7505
6485.00	23.506
6490.00	23.2327
6495.00	22.975
6500.00	22.7209
6505.00	22.445
6510.00	22.1716
6515.00	21.8649
6520.00	21.5698
6525.00	21.2731
6530.00	20.9648
6535.00	20.6563
6540.00	20.3417
6545.00	20.0055
6550.00	19.6925
6555.00	19.3813
6560.00	19.1101
6565.00	18.8409
6570.00	18.5514
6575.00	18.2598
6580.00	17.9546
6585.00	17.6858
6590.00	17.3612
6595.00	16.9981
6600.00	16.7113
6605.00	16.3424
6610.00	16.0517
6615.00	15.7842
6620.00	15.4682
6625.00	15.1675
6630.00	14.9131
6635.00	14.631
6640.00	14.3358
6645.00	14.0745
6650.00	13.8157
6655.00	13.5105
6660.00	13.2225
6665.00	12.9721
6670.00	12.738
6675.00	12.4844
6680.00	12.2148
6685.00	11.9781
6690.00	11.7563
6695.00	11.5256
6700.00	11.2604
6705.00	10.9995
6710.00	10.7515
6715.00	10.5327
6720.00	10.2944
6725.00	10.0814
6730.00	9.86615
6735.00	9.65615
6740.00	9.43171
6745.00	9.26368
6750.00	9.01796
6755.00	8.80123
6760.00	8.58994
6765.00	8.42488
6770.00	8.27337
6775.00	8.03661
6780.00	7.85454
6785.00	7.68181
6790.00	7.49387
6795.00	7.2642
6800.00	7.11064
6805.00	6.92076
6810.00	6.76316
6815.00	6.58884
6820.00	6.40094
6825.00	6.24955
6830.00	6.17384
6835.00	6.05107
6840.00	5.90809
6845.00	5.7484
6850.00	5.54563
6855.00	5.39266
6860.00	5.25942
6865.00	5.11588
6870.00	4.96011
6875.00	4.8657
6880.00	4.74086
6885.00	4.60931
6890.00	4.49091
6895.00	4.32382
6900.00	4.14539
6905.00	4.08668
6910.00	3.94229
6915.00	3.87879
6920.00	3.77439
6925.00	3.58889
6930.00	3.5061
6935.00	3.42125
6940.00	3.31831
6945.00	3.236
6950.00	3.19588
6955.00	3.10957
6960.00	3.00384
6965.00	2.93083
6970.00	2.75734
6975.00	2.67059
6980.00	2.57185
6985.00	2.42392
6990.00	2.28488
6995.00	2.20551
7000.00	2.14589
7005.00	2.07452
7010.00	1.96156
7015.00	1.87171
7020.00	1.7997
7025.00	1.68765
7030.00	1.6119
7035.00	1.53191
7040.00	1.36691
7045.00	1.19331
7050.00	1.11384
7055.00	1.05118
7060.00	0.968209
7065.00	0.918635
7070.00	0.851871
7075.00	0.775543
7080.00	0.718659
7085.00	0.620217
7090.00	0.623159
7095.00	0.594801
7100.00	0.541227
7105.00	0.47234
7110.00	0.4192
7115.00	0.350704
7120.00	0.289057
7125.00	0.264581
7130.00	0.236646
7135.00	0.227746
7140.00	0.160678
7145.00	0.119511
7150.00	0.181382
7155.00	0.225255
7160.00	0.272123
7165.00	0.346785
7170.00	0.388882
7175.00	0.499116
7180.00	0.82127
7185.00	1.25295
7190.00	1.87621
7195.00	2.69701
7200.00	3.58042
7205.00	4.57185
7210.00	5.56011
7215.00	6.57061
7220.00	7.58932
7225.00	8.59475
7230.00	9.51735
7235.00	10.392
7240.00	11.2722
7245.00	12.0968
7250.00	12.8744
7255.00	13.6998
7260.00	14.4648
7265.00	15.14
7270.00	15.817
7275.00	16.4766
7280.00	17.1661
7285.00	17.7277
7290.00	18.3719
7295.00	18.928
7300.00	19.5023
7305.00	20.0724
7310.00	20.5131
7315.00	20.9363
7320.00	21.4103
7325.00	21.8456
7330.00	22.2493
7335.00	22.617
7340.00	22.9878
7345.00	23.3216
7350.00	23.5569
7355.00	23.8441
7360.00	24.0907
7365.00	24.3776
7370.00	24.6684
7375.00	24.8665
7380.00	25.1039
7385.00	25.2319
7390.00	25.3014
7395.00	25.3742
7400.00	25.394
7405.00	25.465
7410.00	25.4639
7415.00	25.46
7420.00	25.4579
7425.00	25.4737
7430.00	25.4024
7435.00	25.3101
7440.00	25.1783
7445.00	25.0627
7450.00	24.8818
7455.00	24.7161
7460.00	24.5256
7465.00	24.3039
7470.00	24.0661
7475.00	23.8609
7480.00	23.623
7485.00	23.4075
7490.00	23.0939
7495.00	22.8397
7500.00	22.6036
7505.00	22.2921
7510.00	22.0399
7515.00	21.7641
7520.00	21.5632
7525.00	21.2318
7530.00	20.8848
7535.00	20.6714
7540.00	20.4114
7545.00	20.1553
7550.00	19.8628
7555.00	19.5995
7560.00	19.2844
7565.00	18.9844
7570.00	18.6998
7575.00	18.3712
7580.00	18.0578
7585.00	17.7595
7590.00	17.3788
7595.00	17.0465
7600.00	16.7563
7605.00	16.4552
7610.00	16.1414
7615.00	15.8133
7620.00	15.5312
7625.00	15.236
7630.00	14.8862
7635.00	14.5684
7640.00	14.3134
7645.00	14.0293
7650.00	13.7883
7655.00	13.5212
7660.00	13.1997
7665.00	12.9088
7670.00	12.5983
7675.00	12.3247
7680.00	12.1021
7685.00	11.8871
7690.00	11.7038
7695.00	11.5241
7700.00	11.2989
7705.00	11.1066
7710.00	10.9674
7715.00	10.727
7720.00	10.4723
7725.00	10.2784
7730.00	10.0449
7735.00	9.82
7740.00	9.61461
7745.00	9.45339
7750.00	9.24627
7755.00	9.02001
7760.00	8.78832
7765.00	8.57684
7770.00	8.35846
7775.00	8.16634
7780.00	7.99492
7785.00	7.81997
7790.00	7.65956
7795.00	7.41331
7800.00	7.24927
7805.00	7.0913
7810.00	6.92403
7815.00	6.75429
7820.00	6.59119
7825.00	6.43849
7830.00	6.31435
7835.00	6.19229
7840.00	6.02781
7845.00	5.86206
7850.00	5.67007
7855.00	5.45888
7860.00	5.26587
7865.00	5.12316
7870.00	5.03606
7875.00	4.95177
7880.00	4.82422
7885.00	4.73454
7890.00	4.65677
7895.00	4.55578
7900.00	4.47965
7905.00	4.33583
7910.00	4.18278
7915.00	4.06717
7920.00	3.94098
7925.00	3.81412
7930.00	3.66008
7935.00	3.62627
7940.00	3.55155
7945.00	3.50793
7950.00	3.39485
7955.00	3.2532
7960.00	3.16264
7965.00	3.07375
7970.00	3.01737
7975.00	2.93267
7980.00	2.86825
7985.00	2.7276
7990.00	2.57295
7995.00	2.44559
8000.00	2.328
8005.00	2.26204
8010.00	2.17462
8015.00	2.09595
8020.00	2.03104
8025.00	1.99478
8030.00	1.94738
8035.00	1.86632
8040.00	1.77123
8045.00	1.67088
8050.00	1.54218
8055.00	1.48984
8060.00	1.46635
8065.00	1.39945
8070.00	1.29346
8075.00	1.21136
8080.00	1.1419
8085.00	1.08677
8090.00	1.03272
8095.00	0.947166
8100.00	0.853926
8105.00	0.833497
8110.00	0.816588
8115.00	0.777746
8120.00	0.691113
8125.00	0.586566
8130.00	0.564821
8135.00	0.512768
8140.00	0.42901
8145.00	0.417114
8150.00	0.354732
8155.00	0.359123
8160.00	0.430992
8165.00	0.473527
8170.00	0.474897
8175.00	0.576529
8180.00	0.862889
8185.00	1.29631
8190.00	1.90786
8195.00	2.72549
8200.00	3.65625
8205.00	4.61648
8210.00	5.60766
8215.00	6.58978
8220.00	7.56523
8225.00	8.50368
8230.00	9.42357
8235.00	10.312
8240.00	11.1293
8245.00	12.0155
8250.00	12.8485
8255.00	13.6602
8260.00	14.4646
8265.00	15.2402
8270.00	15.9087
8275.00	16.6152
8280.00	17.2525
8285.00	17.9353
8290.00	18.5189
8295.00	19.1637
8300.00	19.6657
8305.00	20.1693
8310.00	20.6638
8315.00	21.1384
8320.00	21.5877
8325.00	22.0895
8330.00	22.4864
8335.00	22.8585
8340.00	23.1993
8345.00	23.4897
8350.00	23.7644
8355.00	24.0116
8360.00	24.333
8365.00	24.6134
8370.00	24.8673
8375.00	25.0825
8380.00	25.3366
8385.00	25.5256
8390.00	25.6557
8395.00	25.7669
8400.00	25.8582
8405.00	25.9433
8410.00	25.9844
8415.00	25.9668
8420.00	25.8949
8425.00	25.8685
8430.00	25.7783
8435.00	25.6484
8440.00	25.5596
8445.00	25.425
8450.00	25.264
8455.00	25.0483
8460.00	24.7877
8465.00	24.5309
8470.00	24.2615
8475.00	23.9939
8480.00	23.8018
8485.00	23.5433
8490.00	23.2501
8495.00	22.9847
8500.00	22.7991
8505.00	22.6039
8510.00	22.3692
8515.00	22.1019
8520.00	21.9041
8525.00	21.6345
8530.00	21.3373
8535.00	20.996
8540.00	20.6534
8545.00	20.3672
8550.00	20.0919
8555.00	19.7791
8560.00	19.4474
8565.00	19.0958
8570.00	18.7955
8575.00	18.5135
8580.00	18.1785
8585.00	17.8873
8590.00	17.5263
8595.00	17.191
8600.00	16.8687
8605.00	16.5165
8610.00	16.2247
8615.00	15.928
8620.00	15.6079
8625.00	15.3346
8630.00	14.9764
8635.00	14.6895
8640.00	14.4637
8645.00	14.1749
8650.00	13.8972
8655.00	13.6606
8660.00	13.393
8665.00	13.1286
8670.00	12.8182
8675.00	12.6127
8680.00	12.3052
8685.00	12.1156
8690.00	11.8844
8695.00	11.5804
8700.00	11.2979
8705.00	11.082
8710.00	10.8523
8715.00	10.6131
8720.00	10.321
8725.00	10.0936
8730.00	9.83128
8735.00	9.60557
8740.00	9.367
8745.00	9.17443
8750.00	8.95535
8755.00	8.80247
8760.00	8.60877
8765.00	8.41082
8770.00	8.20904
8775.00	8.02301
8780.00	7.8231
8785.00	7.62251
8790.00	7.45232
8795.00	7.24747
8800.00	7.02471
8805.00	6.808
8810.00	6.64691
8815.00	6.42958
8820.00	6.26352
8825.00	6.06386
8830.00	5.91517
8835.00	5.79317
8840.00	5.65678
8845.00	5.49861
8850.00	5.37544
8855.00	5.22768
8860.00	5.10503
8865.00	4.99021
8870.00	4.81897
8875.00	4.67961
8880.00	4.53942
8885.00	4.38519
8890.00	4.31579
8895.00	4.20608
8900.00	4.06156
8905.00	3.89607
8910.00	3.75008
8915.00	3.64969
8920.00	3.56229
8925.00	3.45115
8930.00	3.41609
8935.00	3.34172
8940.00	3.26888
8945.00	3.12064
8950.00	2.98871
8955.00	2.86406
8960.00	2.75187
8965.00	2.68782
8970.00	2.58883
8975.00	2.49974
8980.00	2.44761
8985.00	2.34606
8990.00	2.24286
8995.00	2.18541
9000.00	2.06727
9005.00	1.87088
9010.00	1.71332
9015.00	1.63796
9020.00	1.59228
9025.00	1.52754
9030.00	1.37331
9035.00	1.26994
9040.00	1.202
9045.00	1.11871
9050.00	1.03489
9055.00	0.940264
9060.00	0.816709
9065.00	0.720273
9070.00	0.645293
9075.00	0.542376
9080.00	0.52505
9085.00	0.465162
9090.00	0.411264
9095.00	0.345038
9100.00	0.286911
9105.00	0.237549
9110.00	0.197554
9115.00	0.108405
9120.00	0.0606532
9125.00	0.0427763
9130.00	-0.032371
9135.00	-0.0438984
9140.00	-0.0321263
9145.00	-0.133742
9150.00	-0.107079
9155.00	-0.115565
9160.00	-0.0611918
9165.00	-0.0506432
9170.00	-0.0249086
9175.00	0.160662
9180.00	0.431027
9185.00	0.853007
9190.00	1.48378
9195.00	2.23456
9200.00	3.1716
9205.00	4.1109
9210.00	5.10982
9215.00	6.12844
9220.00	7.13674
9225.00	8.11803
9230.00	9.0381
9235.00	10.0433
9240.00	10.889
9245.00	11.7372
9250.00	12.6364
9255.00	13.4974
9260.00	14.2752
9265.00	15.055
9270.00	15.6992
9275.00	16.3321
9280.00	17.0258
9285.00	17.6678
9290.00	18.2737
9295.00	18.7969
9300.00	19.2972
9305.00	19.8332
9310.00	20.317
9315.00	20.81
9320.00	21.2892
9325.00	21.7042
9330.00	22.0733
9335.00	22.432
9340.00	22.8302
9345.00	23.1221
9350.00	23.438
9355.00	23.7459
9360.00	24.0525
9365.00	24.2827
9370.00	24.4737
9375.00	24.7267
9380.00	24.8364
9385.00	24.9734
9390.00	25.1485
9395.00	25.2573
9400.00	25.3301
9405.00	25.3646
9410.00	25.3987
9415.00	25.3658
9420.00	25.289
9425.00	25.242
9430.00	25.2012
9435.00	25.132
9440.00	24.9619
9445.00	24.8074
9450.00	24.6092
9455.00	24.4531
9460.00	24.2579
9465.00	24.0305
9470.00	23.8096
9475.00	23.5548
9480.00	23.3505
9485.00	23.1666
9490.00	22.914
9495.00	22.6808
9500.00	22.4812
9505.00	22.2485
9510.00	21.9829
9515.00	21.7114
9520.00	21.3769
9525.00	21.0848
9530.00	20.8263
9535.00	20.5553
9540.00	20.2169
9545.00	19.9861
9550.00	19.7105
9555.00	19.4152
9560.00	19.1805
9565.00	18.8393
9570.00	18.5248
9575.00	18.2241
9580.00	17.8929
9585.00	17.5431
9590.00	17.2461
9595.00	16.9891
9600.00	16.6766
9605.00	16.3805
9610.00	16.0698
9615.00	15.7518
9620.00	15.501
9625.00	15.2014
9630.00	14.892
9635.00	14.6031
9640.00	14.3107
9645.00	13.987
9650.00	13.6971
9655.00	13.3993
9660.00	13.112
9665.00	12.8432
9670.00	12.5821
9675.00	12.2821
9680.00	12.0003
9685.00	11.7393
9690.00	11.4985
9695.00	11.236
9700.00	11.0558
9705.00	10.8745
9710.00	10.6094
9715.00	10.4831
9720.00	10.3147
9725.00	10.0687
9730.00	9.90049
9735.00	9.69296
9740.00	9.48846
9745.00	9.25717
9750.00	9.11397
9755.00	8.94671
9760.00	8.75483
9765.00	8.55703
9770.00	8.37754
9775.00	8.18795
9780.00	7.99517
9785.00	7.79657
9790.00	7.59421
9795.00	7.47113
9800.00	7.28507
9805.00	7.14862
9810.00	6.92542
9815.00	6.76587
9820.00	6.59571
9825.00	6.4278
9830.00	6.25305
9835.00	6.0884
9840.00	5.99484
9845.00	5.82353
9850.00	5.75203
9855.00	5.58432
9860.00	5.50279
9865.00	5.37034
9870.00	5.14189
9875.00	5.03224
9880.00	4.87008
9885.00	4.76547
9890.00	4.61522
9895.00	4.42094
9900.00	4.30809
9905.00	4.16519
9910.00	3.96423
9915.00	3.83062
9920.00	3.70889
9925.00	3.57423
9930.00	3.44418
9935.00	3.34781
9940.00	3.25221
9945.00	3.12483
9950.00	3.00134
9955.00	2.86361
[truncated: 56 more rows]
