# Supplementary material for: Abnormal developmental trajectory and vulnerability to cardiac arrhythmias in tetralogy of Fallot with DiGeorge syndrome
Source: Commun Biol. 2023 Sep 22;6:969. doi: 10.1038/s42003-023-05344-6 (PMC10516936; doi:10.1038/s42003-023-05344-6)
Supplement: Supplementary file 6 — Supplementary Data 3 [file 42003_2023_5344_MOESM6_ESM.zip › Supplementary Data3_CAS Measurement/Batch52/TOF-ND1_A1_4955/1A-wave.csv]

1A : V(t) = D'(t) / BackgroundImage *100
D'(t) = WaveFiltered Value( Pixel-Filter=(5 x 5) Tcnst-Filter=10)
average	1.00
frm num	2048
position	[54][68]
background	588.52
total pixel	25
time	value1
0.00	0
5.00	0.0115544
10.00	-0.0935907
15.00	-0.156956
20.00	-0.230977
25.00	-0.261574
30.00	-0.329891
35.00	-0.365548
40.00	-0.411913
45.00	-0.423736
50.00	-0.435057
55.00	-0.43437
60.00	-0.446666
65.00	-0.477443
70.00	-0.526892
75.00	-0.546248
80.00	-0.561629
85.00	-0.575472
90.00	-0.585213
95.00	-0.57087
100.00	-0.564079
105.00	-0.564083
110.00	-0.553213
115.00	-0.565859
120.00	-0.55753
125.00	-0.545955
130.00	-0.523304
135.00	-0.513793
140.00	-0.440664
145.00	-0.265421
150.00	0.0146382
155.00	0.330581
160.00	0.63464
165.00	0.904894
170.00	1.14065
175.00	1.3236
180.00	1.50253
185.00	1.69007
190.00	1.80857
195.00	1.92201
200.00	2.05877
205.00	2.15059
210.00	2.23526
215.00	2.33322
220.00	2.37177
225.00	2.47375
230.00	2.55125
235.00	2.59518
240.00	2.65987
245.00	2.69837
250.00	2.73439
255.00	2.76408
260.00	2.78129
265.00	2.77435
270.00	2.78918
275.00	2.81135
280.00	2.83199
285.00	2.83493
290.00	2.8403
295.00	2.82678
300.00	2.84112
305.00	2.8112
310.00	2.78904
315.00	2.78812
320.00	2.77778
325.00	2.75624
330.00	2.75452
335.00	2.74754
340.00	2.7263
345.00	2.70379
350.00	2.68081
355.00	2.62615
360.00	2.57287
365.00	2.50793
370.00	2.43453
375.00	2.36847
380.00	2.26688
385.00	2.15777
390.00	2.05482
395.00	1.89624
400.00	1.70933
405.00	1.53296
410.00	1.35248
415.00	1.16354
420.00	1.00912
425.00	0.859953
430.00	0.716865
435.00	0.596242
440.00	0.456417
445.00	0.373393
450.00	0.285758
455.00	0.204168
460.00	0.12326
465.00	0.0354909
470.00	-0.0115571
475.00	-0.046424
480.00	-0.0839212
485.00	-0.11495
490.00	-0.148993
495.00	-0.172835
500.00	-0.201769
505.00	-0.209459
510.00	-0.237449
515.00	-0.268758
520.00	-0.303732
525.00	-0.322295
530.00	-0.328807
535.00	-0.342144
540.00	-0.356866
545.00	-0.36128
550.00	-0.346901
555.00	-0.312891
560.00	-0.311507
565.00	-0.323855
570.00	-0.345844
575.00	-0.341165
580.00	-0.337633
585.00	-0.357564
590.00	-0.375502
595.00	-0.406598
600.00	-0.395844
605.00	-0.393642
610.00	-0.3903
615.00	-0.398847
620.00	-0.402461
625.00	-0.383285
630.00	-0.385737
635.00	-0.392021
640.00	-0.386803
645.00	-0.367833
650.00	-0.381345
655.00	-0.399623
660.00	-0.386848
665.00	-0.350882
670.00	-0.331426
675.00	-0.308479
680.00	-0.298021
685.00	-0.292687
690.00	-0.296722
695.00	-0.293557
700.00	-0.290029
705.00	-0.284814
710.00	-0.28352
715.00	-0.262644
720.00	-0.283277
725.00	-0.280777
730.00	-0.265613
735.00	-0.26284
740.00	-0.266462
745.00	-0.280596
750.00	-0.268169
755.00	-0.263101
760.00	-0.247666
765.00	-0.231735
770.00	-0.247303
775.00	-0.230728
780.00	-0.238921
785.00	-0.227942
790.00	-0.204468
795.00	-0.213247
800.00	-0.215031
805.00	-0.229551
810.00	-0.21951
815.00	-0.206394
820.00	-0.197989
825.00	-0.205377
830.00	-0.217463
835.00	-0.207951
840.00	-0.208905
845.00	-0.221319
850.00	-0.222975
855.00	-0.222427
860.00	-0.223973
865.00	-0.227403
870.00	-0.218936
875.00	-0.233065
880.00	-0.22675
885.00	-0.210872
890.00	-0.182988
895.00	-0.176923
900.00	-0.187777
905.00	-0.171038
910.00	-0.180442
915.00	-0.205217
920.00	-0.185375
925.00	-0.200141
930.00	-0.207314
935.00	-0.204254
940.00	-0.216453
945.00	-0.205003
950.00	-0.211689
955.00	-0.240136
960.00	-0.246708
965.00	-0.268255
970.00	-0.273374
975.00	-0.268466
980.00	-0.268126
985.00	-0.273258
990.00	-0.253409
995.00	-0.273606
1000.00	-0.280229
1005.00	-0.269198
1010.00	-0.251114
1015.00	-0.247072
1020.00	-0.226443
1025.00	-0.207877
1030.00	-0.20544
1035.00	-0.205966
1040.00	-0.197603
1045.00	-0.179882
1050.00	-0.195877
1055.00	-0.191242
1060.00	-0.18911
1065.00	-0.156606
1070.00	-0.139586
1075.00	-0.108635
1080.00	-0.133115
1085.00	-0.115725
1090.00	-0.115707
1095.00	-0.127925
1100.00	-0.143679
1105.00	-0.146302
1110.00	-0.132352
1115.00	-0.134749
1120.00	-0.152539
1125.00	-0.140684
1130.00	-0.142927
1135.00	-0.110963
1140.00	-0.0529695
1145.00	0.0943788
1150.00	0.317388
1155.00	0.567033
1160.00	0.835893
1165.00	1.08194
1170.00	1.27824
1175.00	1.48006
1180.00	1.65082
1185.00	1.8181
1190.00	1.96117
1195.00	2.11168
1200.00	2.2322
1205.00	2.32366
1210.00	2.43453
1215.00	2.49625
1220.00	2.56335
1225.00	2.6353
1230.00	2.71228
1235.00	2.77817
1240.00	2.85039
1245.00	2.90042
1250.00	2.96517
1255.00	3.00373
1260.00	3.04047
1265.00	3.01033
1270.00	3.01719
1275.00	3.01793
1280.00	3.02131
1285.00	3.0325
1290.00	3.03375
1295.00	3.02127
1300.00	3.00189
1305.00	3.00143
1310.00	2.95345
1315.00	2.93405
1320.00	2.94514
1325.00	2.91705
1330.00	2.90198
1335.00	2.88161
1340.00	2.85172
1345.00	2.80307
1350.00	2.74366
1355.00	2.69291
1360.00	2.64315
1365.00	2.57458
1370.00	2.50199
1375.00	2.42035
1380.00	2.32648
1385.00	2.19715
1390.00	2.0522
1395.00	1.89115
1400.00	1.70748
1405.00	1.51022
1410.00	1.33813
1415.00	1.17441
1420.00	1.01619
1425.00	0.866993
1430.00	0.738834
1435.00	0.643881
1440.00	0.557064
1445.00	0.480967
1450.00	0.404324
1455.00	0.314276
1460.00	0.267216
1465.00	0.213987
1470.00	0.160644
1475.00	0.130306
1480.00	0.0860108
1485.00	0.0386684
1490.00	0.00761474
1495.00	-0.0257709
1500.00	-0.0503807
1505.00	-0.0711701
1510.00	-0.0796856
1515.00	-0.0683186
1520.00	-0.0791582
1525.00	-0.106585
1530.00	-0.124473
1535.00	-0.139213
1540.00	-0.157236
1545.00	-0.142872
1550.00	-0.168685
1555.00	-0.139582
1560.00	-0.126304
1565.00	-0.12115
1570.00	-0.13894
1575.00	-0.146116
1580.00	-0.14034
1585.00	-0.150095
1590.00	-0.12625
1595.00	-0.0945938
1600.00	-0.0830954
1605.00	-0.120324
1610.00	-0.145673
1615.00	-0.16441
1620.00	-0.154766
1625.00	-0.163078
1630.00	-0.157645
1635.00	-0.156833
1640.00	-0.175813
1645.00	-0.148716
1650.00	-0.139962
1655.00	-0.132762
1660.00	-0.129001
1665.00	-0.107945
1670.00	-0.0971506
1675.00	-0.115982
1680.00	-0.127492
1685.00	-0.154164
1690.00	-0.163216
1695.00	-0.161167
1700.00	-0.151168
1705.00	-0.174792
1710.00	-0.170906
1715.00	-0.176245
1720.00	-0.142988
1725.00	-0.139564
1730.00	-0.162989
1735.00	-0.186111
1740.00	-0.182453
1745.00	-0.211785
1750.00	-0.231386
1755.00	-0.228638
1760.00	-0.224805
1765.00	-0.196207
1770.00	-0.224164
1775.00	-0.23777
1780.00	-0.242539
1785.00	-0.238675
1790.00	-0.218886
1795.00	-0.227582
1800.00	-0.248323
1805.00	-0.251357
1810.00	-0.263603
1815.00	-0.273266
1820.00	-0.284001
1825.00	-0.284826
1830.00	-0.276734
1835.00	-0.261974
1840.00	-0.274518
1845.00	-0.242988
1850.00	-0.243158
1855.00	-0.246029
1860.00	-0.236379
1865.00	-0.233131
1870.00	-0.244481
1875.00	-0.236345
1880.00	-0.232421
1885.00	-0.264232
1890.00	-0.265676
1895.00	-0.239788
1900.00	-0.253191
1905.00	-0.248942
1910.00	-0.234922
1915.00	-0.242015
1920.00	-0.228009
1925.00	-0.222879
1930.00	-0.221661
1935.00	-0.252509
1940.00	-0.275515
1945.00	-0.264276
1950.00	-0.246684
1955.00	-0.245804
1960.00	-0.236856
1965.00	-0.248513
1970.00	-0.259005
1975.00	-0.26369
1980.00	-0.246156
1985.00	-0.221541
1990.00	-0.218417
1995.00	-0.216286
2000.00	-0.205532
2005.00	-0.20401
2010.00	-0.165937
2015.00	-0.161578
2020.00	-0.144061
2025.00	-0.150045
2030.00	-0.139118
2035.00	-0.140839
2040.00	-0.119279
2045.00	-0.142694
2050.00	-0.176681
2055.00	-0.178723
2060.00	-0.197553
2065.00	-0.215859
2070.00	-0.220781
2075.00	-0.234046
2080.00	-0.260937
2085.00	-0.28174
2090.00	-0.299104
2095.00	-0.31745
2100.00	-0.309494
2105.00	-0.28806
2110.00	-0.291878
2115.00	-0.289197
2120.00	-0.269793
2125.00	-0.266602
2130.00	-0.254215
2135.00	-0.234911
2140.00	-0.167921
2145.00	-0.00296024
2150.00	0.240658
2155.00	0.494578
2160.00	0.769323
2165.00	0.997563
2170.00	1.18735
2175.00	1.37854
2180.00	1.55674
2185.00	1.71235
2190.00	1.87008
2195.00	2.00523
2200.00	2.12483
2205.00	2.20869
2210.00	2.3195
2215.00	2.39612
2220.00	2.46712
2225.00	2.5283
2230.00	2.58336
2235.00	2.65874
2240.00	2.70076
2245.00	2.73178
2250.00	2.75765
2255.00	2.78026
2260.00	2.80401
2265.00	2.84917
2270.00	2.89933
2275.00	2.88059
2280.00	2.88207
2285.00	2.86505
2290.00	2.86537
2295.00	2.84866
2300.00	2.86421
2305.00	2.83198
2310.00	2.8023
2315.00	2.79326
2320.00	2.76405
2325.00	2.73709
2330.00	2.7101
2335.00	2.6593
2340.00	2.65777
2345.00	2.60065
2350.00	2.55944
2355.00	2.51079
2360.00	2.47517
2365.00	2.44719
2370.00	2.38598
2375.00	2.31458
2380.00	2.21566
2385.00	2.0539
2390.00	1.926
2395.00	1.76806
2400.00	1.59397
2405.00	1.37816
2410.00	1.19617
2415.00	1.03305
2420.00	0.848186
2425.00	0.710353
2430.00	0.576108
2435.00	0.45121
2440.00	0.334044
2445.00	0.252382
2450.00	0.213551
2455.00	0.143259
2460.00	0.0725208
2465.00	0.00205925
2470.00	-0.0599968
2475.00	-0.0635125
2480.00	-0.0843481
2485.00	-0.107858
2490.00	-0.139891
2495.00	-0.173479
2500.00	-0.183318
2505.00	-0.221399
2510.00	-0.235961
2515.00	-0.244989
2520.00	-0.26331
2525.00	-0.29611
2530.00	-0.279413
2535.00	-0.284096
2540.00	-0.311419
2545.00	-0.306105
2550.00	-0.293166
2555.00	-0.313465
2560.00	-0.315423
2565.00	-0.332817
2570.00	-0.33012
2575.00	-0.328373
2580.00	-0.344472
2585.00	-0.331095
2590.00	-0.336726
2595.00	-0.334998
2600.00	-0.343638
2605.00	-0.341219
2610.00	-0.334963
2615.00	-0.335451
2620.00	-0.319577
2625.00	-0.303252
2630.00	-0.317785
2635.00	-0.322709
2640.00	-0.30607
2645.00	-0.325759
2650.00	-0.328526
2655.00	-0.353445
2660.00	-0.375193
2665.00	-0.381852
2670.00	-0.372213
2675.00	-0.382569
2680.00	-0.379655
2685.00	-0.364798
2690.00	-0.381333
2695.00	-0.340481
2700.00	-0.339737
2705.00	-0.342465
2710.00	-0.36667
2715.00	-0.375541
2720.00	-0.376728
2725.00	-0.354008
2730.00	-0.349193
2735.00	-0.353015
2740.00	-0.355095
2745.00	-0.35221
2750.00	-0.357089
2755.00	-0.379153
2760.00	-0.346675
2765.00	-0.324241
2770.00	-0.32784
2775.00	-0.301852
2780.00	-0.312447
2785.00	-0.309069
2790.00	-0.306029
2795.00	-0.300574
2800.00	-0.30382
2805.00	-0.327132
2810.00	-0.316168
2815.00	-0.313098
2820.00	-0.295381
2825.00	-0.308663
2830.00	-0.289351
2835.00	-0.305274
2840.00	-0.318925
2845.00	-0.327813
2850.00	-0.334453
2855.00	-0.347905
2860.00	-0.355933
2865.00	-0.34141
2870.00	-0.356205
2875.00	-0.336217
2880.00	-0.342016
2885.00	-0.324806
2890.00	-0.307279
2895.00	-0.317331
2900.00	-0.309386
2905.00	-0.327384
2910.00	-0.338145
2915.00	-0.351907
2920.00	-0.365653
2925.00	-0.38618
2930.00	-0.391061
2935.00	-0.368267
2940.00	-0.380376
2945.00	-0.351854
2950.00	-0.352691
2955.00	-0.32286
2960.00	-0.313682
2965.00	-0.308142
2970.00	-0.302475
2975.00	-0.298055
2980.00	-0.306311
2985.00	-0.320539
2990.00	-0.313632
2995.00	-0.317612
3000.00	-0.317116
3005.00	-0.305794
3010.00	-0.311237
3015.00	-0.32905
3020.00	-0.343722
3025.00	-0.339255
3030.00	-0.342032
3035.00	-0.338414
3040.00	-0.328361
3045.00	-0.312517
3050.00	-0.282624
3055.00	-0.269994
3060.00	-0.268143
3065.00	-0.308616
3070.00	-0.322613
3075.00	-0.299187
3080.00	-0.314806
3085.00	-0.309833
3090.00	-0.29856
3095.00	-0.308805
3100.00	-0.301033
3105.00	-0.29132
3110.00	-0.243157
3115.00	-0.237872
3120.00	-0.220882
3125.00	-0.214426
3130.00	-0.233764
3135.00	-0.201551
3140.00	-0.166444
3145.00	0.00652517
3150.00	0.239
3155.00	0.489007
3160.00	0.737803
3165.00	0.963078
3170.00	1.19777
3175.00	1.40695
3180.00	1.58095
3185.00	1.74705
3190.00	1.87548
3195.00	1.97747
3200.00	2.10801
3205.00	2.20238
3210.00	2.28935
3215.00	2.3955
3220.00	2.46724
3225.00	2.53928
3230.00	2.60004
3235.00	2.64181
3240.00	2.68552
3245.00	2.72758
3250.00	2.76679
3255.00	2.79732
3260.00	2.79965
3265.00	2.81059
3270.00	2.82111
3275.00	2.84417
3280.00	2.8255
3285.00	2.82637
3290.00	2.84823
3295.00	2.83595
3300.00	2.83374
3305.00	2.81748
3310.00	2.78789
3315.00	2.75854
3320.00	2.74776
3325.00	2.68572
3330.00	2.66523
3335.00	2.63251
3340.00	2.60103
3345.00	2.61279
3350.00	2.57105
3355.00	2.49949
3360.00	2.44189
3365.00	2.37985
3370.00	2.3145
3375.00	2.24482
3380.00	2.1386
3385.00	2.01106
3390.00	1.85005
3395.00	1.68476
3400.00	1.49385
3405.00	1.29757
3410.00	1.11344
3415.00	0.933447
3420.00	0.832626
3425.00	0.719458
3430.00	0.633239
3435.00	0.524377
3440.00	0.42912
3445.00	0.329795
3450.00	0.269629
3455.00	0.176738
3460.00	0.116245
3465.00	0.0563638
3470.00	0.0248999
3475.00	-0.0224484
3480.00	-0.0840926
3485.00	-0.12326
3490.00	-0.130645
3495.00	-0.172634
3500.00	-0.190713
3505.00	-0.189993
3510.00	-0.206337
3515.00	-0.225804
3520.00	-0.274589
3525.00	-0.279074
3530.00	-0.287869
3535.00	-0.314815
3540.00	-0.338387
3545.00	-0.328337
3550.00	-0.331526
3555.00	-0.328958
3560.00	-0.306258
3565.00	-0.293303
3570.00	-0.302714
3575.00	-0.311184
3580.00	-0.295018
3585.00	-0.286586
3590.00	-0.29463
3595.00	-0.315463
3600.00	-0.308385
3605.00	-0.298616
3610.00	-0.287105
3615.00	-0.285582
3620.00	-0.289648
3625.00	-0.30758
3630.00	-0.321001
3635.00	-0.313369
3640.00	-0.313297
3645.00	-0.331583
3650.00	-0.336486
3655.00	-0.35993
3660.00	-0.337531
3665.00	-0.311254
3670.00	-0.299159
3675.00	-0.323617
3680.00	-0.327278
3685.00	-0.334651
3690.00	-0.318857
3695.00	-0.31008
3700.00	-0.291306
3705.00	-0.285964
3710.00	-0.31514
3715.00	-0.313531
3720.00	-0.335872
3725.00	-0.337628
3730.00	-0.350083
3735.00	-0.368768
3740.00	-0.359758
3745.00	-0.362524
3750.00	-0.340544
3755.00	-0.34727
3760.00	-0.315262
3765.00	-0.308204
3770.00	-0.314765
3775.00	-0.293484
3780.00	-0.283166
3785.00	-0.301067
3790.00	-0.284554
3795.00	-0.27309
3800.00	-0.26957
3805.00	-0.260284
3810.00	-0.262122
3815.00	-0.270573
3820.00	-0.265945
3825.00	-0.274014
3830.00	-0.290111
3835.00	-0.297123
3840.00	-0.281684
3845.00	-0.292936
3850.00	-0.271799
3855.00	-0.250056
3860.00	-0.265831
3865.00	-0.257599
3870.00	-0.25019
3875.00	-0.278185
3880.00	-0.258523
3885.00	-0.273451
3890.00	-0.25834
3895.00	-0.255615
3900.00	-0.248404
3905.00	-0.255508
3910.00	-0.2653
3915.00	-0.273434
3920.00	-0.259684
3925.00	-0.269058
3930.00	-0.271378
3935.00	-0.277544
3940.00	-0.302125
3945.00	-0.298419
3950.00	-0.319553
3955.00	-0.313425
3960.00	-0.292277
3965.00	-0.290237
3970.00	-0.285681
3975.00	-0.2843
3980.00	-0.293931
3985.00	-0.312115
3990.00	-0.334598
3995.00	-0.324247
4000.00	-0.338719
4005.00	-0.364659
4010.00	-0.358098
4015.00	-0.365108
4020.00	-0.359862
4025.00	-0.357859
4030.00	-0.360135
4035.00	-0.369659
4040.00	-0.363958
4045.00	-0.333679
4050.00	-0.309147
4055.00	-0.297943
4060.00	-0.2865
4065.00	-0.303388
4070.00	-0.315868
4075.00	-0.297195
4080.00	-0.263398
4085.00	-0.289393
4090.00	-0.291718
4095.00	-0.284296
4100.00	-0.282373
4105.00	-0.28744
4110.00	-0.275688
4115.00	-0.281423
4120.00	-0.277069
4125.00	-0.272471
4130.00	-0.269692
4135.00	-0.229129
4140.00	-0.171553
4145.00	-0.0415725
4150.00	0.218821
4155.00	0.490557
4160.00	0.768423
4165.00	1.0253
4170.00	1.2293
4175.00	1.41358
4180.00	1.61954
4185.00	1.76411
4190.00	1.92278
4195.00	2.02412
4200.00	2.14183
4205.00	2.23418
4210.00	2.32953
4215.00	2.4099
4220.00	2.48292
4225.00	2.54728
4230.00	2.60248
4235.00	2.6943
4240.00	2.74772
4245.00	2.76928
4250.00	2.81859
4255.00	2.84395
4260.00	2.90822
4265.00	2.92189
4270.00	2.92672
4275.00	2.93922
4280.00	2.97018
4285.00	2.96474
4290.00	2.97412
4295.00	2.95062
4300.00	2.9247
4305.00	2.93061
4310.00	2.91757
4315.00	2.88409
4320.00	2.84444
4325.00	2.81012
4330.00	2.79757
4335.00	2.75094
4340.00	2.71645
4345.00	2.699
4350.00	2.65
4355.00	2.59638
4360.00	2.55967
4365.00	2.49809
4370.00	2.42296
4375.00	2.32815
4380.00	2.20884
4385.00	2.11165
4390.00	1.94739
4395.00	1.76692
4400.00	1.55557
4405.00	1.37214
4410.00	1.21794
4415.00	1.10022
4420.00	0.938544
4425.00	0.820221
4430.00	0.71441
4435.00	0.609666
4440.00	0.493646
4445.00	0.397384
4450.00	0.331818
4455.00	0.226591
4460.00	0.139363
4465.00	0.109794
4470.00	0.0668703
4475.00	0.0744564
4480.00	0.0439019
4485.00	0.00892652
4490.00	-0.0157546
4495.00	-0.0610765
4500.00	-0.109343
4505.00	-0.128314
4510.00	-0.132474
4515.00	-0.1335
4520.00	-0.118111
4525.00	-0.149119
4530.00	-0.171589
4535.00	-0.183656
4540.00	-0.185681
4545.00	-0.189542
4550.00	-0.173986
4555.00	-0.175618
4560.00	-0.135627
4565.00	-0.160806
4570.00	-0.150842
4575.00	-0.165663
4580.00	-0.16405
4585.00	-0.170074
4590.00	-0.177535
4595.00	-0.170656
4600.00	-0.172621
4605.00	-0.157398
4610.00	-0.167486
4615.00	-0.147339
4620.00	-0.148237
4625.00	-0.176233
4630.00	-0.170164
4635.00	-0.165382
4640.00	-0.165835
4645.00	-0.170322
4650.00	-0.185914
4655.00	-0.207423
4660.00	-0.18872
4665.00	-0.171207
4670.00	-0.152047
4675.00	-0.136163
4680.00	-0.102156
4685.00	-0.11369
4690.00	-0.109798
4695.00	-0.0859041
4700.00	-0.0542049
4705.00	-0.0521827
4710.00	-0.0456051
4715.00	-0.0553177
4720.00	-0.0484266
4725.00	-0.0802862
4730.00	-0.0518674
4735.00	-0.0324076
4740.00	-0.0352839
4745.00	-0.0718561
4750.00	-0.0599128
4755.00	-0.0464451
4760.00	-0.0302462
4765.00	-0.00955011
4770.00	-0.0228682
4775.00	-0.0355341
4780.00	-0.0646049
4785.00	-0.0744566
4790.00	-0.0690499
4795.00	-0.0811757
4800.00	-0.04859
4805.00	-0.0233408
4810.00	-0.0155694
4815.00	-0.0106141
4820.00	-0.00275597
4825.00	-0.00927709
4830.00	0.00252536
4835.00	0.000913483
4840.00	0.00897819
4845.00	0.00943971
4850.00	0.0248078
4855.00	0.00805397
4860.00	0.0194827
4865.00	0.00869866
4870.00	-0.00372561
4875.00	0.00752169
4880.00	-0.00682391
4885.00	0.00473322
4890.00	-0.000497798
4895.00	0.0213015
4900.00	0.0184916
4905.00	0.0173221
4910.00	0.0149103
4915.00	0.0025445
4920.00	-0.0133424
4925.00	0.00226494
4930.00	-0.0149533
4935.00	-0.0107393
4940.00	0.0277165
4945.00	0.00591409
4950.00	0.0331892
4955.00	0.038706
4960.00	0.0368744
4965.00	0.0263903
4970.00	-0.00411529
4975.00	0.00105394
4980.00	0.000268876
4985.00	0.0117964
4990.00	0.0112964
4995.00	0.034635
5000.00	0.0468039
5005.00	0.0468812
5010.00	0.0632629
5015.00	0.0637333
5020.00	0.0879452
5025.00	0.104978
5030.00	0.110792
5035.00	0.0820418
5040.00	0.0561661
5045.00	0.068221
5050.00	0.07975
5055.00	0.0874074
5060.00	0.0664326
5065.00	0.05843
5070.00	0.0648211
5075.00	0.0508626
5080.00	0.0478153
5085.00	0.0532289
5090.00	0.0336329
5095.00	0.0295899
5100.00	0.0354667
5105.00	0.0237639
5110.00	0.0648865
5115.00	0.0719913
5120.00	0.0756669
5125.00	0.0857716
5130.00	0.0955456
5135.00	0.10978
5140.00	0.176284
5145.00	0.331972
5150.00	0.580838
5155.00	0.849676
5160.00	1.09639
5165.00	1.30008
5170.00	1.52894
5175.00	1.72539
5180.00	1.90017
5185.00	2.06086
5190.00	2.20209
5195.00	2.32851
5200.00	2.4586
5205.00	2.59132
5210.00	2.68969
5215.00	2.77619
5220.00	2.84317
5225.00	2.93471
5230.00	2.99535
5235.00	3.06759
5240.00	3.11018
5245.00	3.14512
5250.00	3.13986
5255.00	3.16435
5260.00	3.17959
5265.00	3.20555
5270.00	3.2323
5275.00	3.25231
5280.00	3.26215
5285.00	3.2717
5290.00	3.29116
5295.00	3.25566
5300.00	3.26109
5305.00	3.2354
5310.00	3.20548
5315.00	3.19078
5320.00	3.15717
5325.00	3.14186
5330.00	3.11518
5335.00	3.09184
5340.00	3.05317
5345.00	3.01972
5350.00	2.99097
5355.00	2.95831
5360.00	2.91124
5365.00	2.87363
5370.00	2.78405
5375.00	2.69527
5380.00	2.58479
5385.00	2.46157
5390.00	2.30513
5395.00	2.10724
5400.00	1.92438
5405.00	1.7666
5410.00	1.57567
5415.00	1.43713
5420.00	1.31789
5425.00	1.21533
5430.00	1.09243
5435.00	1.00358
5440.00	0.893708
5445.00	0.79686
5450.00	0.692706
5455.00	0.619358
5460.00	0.5615
5465.00	0.474765
5470.00	0.398062
5475.00	0.352819
5480.00	0.318216
5485.00	0.289793
5490.00	0.239064
5495.00	0.232829
5500.00	0.197992
5505.00	0.161201
5510.00	0.145761
5515.00	0.1407
5520.00	0.140223
5525.00	0.134357
5530.00	0.109367
5535.00	0.101149
5540.00	0.112784
5545.00	0.0892711
5550.00	0.105492
5555.00	0.103099
5560.00	0.109101
5565.00	0.109066
5570.00	0.136221
5575.00	0.117161
5580.00	0.119718
5585.00	0.117262
5590.00	0.125246
5595.00	0.117479
5600.00	0.100973
5605.00	0.108548
5610.00	0.10381
5615.00	0.0927492
5620.00	0.0970677
5625.00	0.107751
5630.00	0.105812
5635.00	0.13737
5640.00	0.128391
5645.00	0.110114
5650.00	0.12493
5655.00	0.130789
5660.00	0.147615
5665.00	0.16072
5670.00	0.157562
5675.00	0.134329
5680.00	0.138568
5685.00	0.143742
5690.00	0.136164
5695.00	0.105556
5700.00	0.0882038
5705.00	0.0834615
5710.00	0.0785137
5715.00	0.101248
5720.00	0.114232
5725.00	0.134753
5730.00	0.140988
5735.00	0.138444
5740.00	0.115764
5745.00	0.0878751
5750.00	0.0743299
5755.00	0.0757327
5760.00	0.0729171
5765.00	0.0812578
5770.00	0.103717
5775.00	0.114415
5780.00	0.0982161
5785.00	0.111503
5790.00	0.12686
5795.00	0.125049
5800.00	0.14109
5805.00	0.163004
5810.00	0.154859
5815.00	0.180154
5820.00	0.174372
5825.00	0.161013
5830.00	0.144232
5835.00	0.152918
5840.00	0.158016
5845.00	0.147652
5850.00	0.14648
5855.00	0.169894
5860.00	0.160381
5865.00	0.160655
5870.00	0.164979
5875.00	0.173629
5880.00	0.159665
5885.00	0.171565
5890.00	0.182275
5895.00	0.206187
5900.00	0.210036
5905.00	0.182236
5910.00	0.18984
5915.00	0.198722
5920.00	0.186327
5925.00	0.179248
5930.00	0.167441
5935.00	0.174485
5940.00	0.17131
5945.00	0.179326
5950.00	0.196057
5955.00	0.197521
5960.00	0.199518
5965.00	0.243456
5970.00	0.275523
5975.00	0.288071
5980.00	0.291888
5985.00	0.284449
5990.00	0.281832
5995.00	0.285593
6000.00	0.290337
6005.00	0.306842
6010.00	0.278197
6015.00	0.255135
6020.00	0.241855
6025.00	0.233982
6030.00	0.264278
6035.00	0.295622
6040.00	0.273536
6045.00	0.274049
6050.00	0.289463
6055.00	0.308774
6060.00	0.295568
6065.00	0.307471
6070.00	0.32498
6075.00	0.307435
6080.00	0.307957
6085.00	0.297551
6090.00	0.310615
6095.00	0.303342
6100.00	0.295437
6105.00	0.300557
6110.00	0.310602
6115.00	0.312166
6120.00	0.338041
6125.00	0.35997
6130.00	0.363394
6135.00	0.397741
6140.00	0.4538
6145.00	0.624556
6150.00	0.878147
6155.00	1.12133
6160.00	1.37962
6165.00	1.64266
6170.00	1.87397
6175.00	2.07942
6180.00	2.25073
6185.00	2.41987
6190.00	2.54694
6195.00	2.66267
6200.00	2.79265
6205.00	2.90012
6210.00	2.99888
6215.00	3.07077
6220.00	3.11169
6225.00	3.18045
6230.00	3.20224
6235.00	3.22797
6240.00	3.25045
6245.00	3.2999
6250.00	3.33354
6255.00	3.35157
6260.00	3.3814
6265.00	3.40552
6270.00	3.40073
6275.00	3.37806
6280.00	3.37261
6285.00	3.37247
6290.00	3.35331
6295.00	3.33267
6300.00	3.34875
6305.00	3.3442
6310.00	3.35233
6315.00	3.33382
6320.00	3.33552
6325.00	3.30034
6330.00	3.30199
6335.00	3.26405
6340.00	3.21631
6345.00	3.1781
6350.00	3.11585
6355.00	3.08768
6360.00	3.04195
6365.00	2.98515
6370.00	2.92452
6375.00	2.86452
6380.00	2.78944
6385.00	2.64032
6390.00	2.50746
6395.00	2.35799
6400.00	2.18744
6405.00	1.98568
6410.00	1.8211
6415.00	1.63423
6420.00	1.48032
6425.00	1.33909
6430.00	1.20654
6435.00	1.12599
6440.00	1.05145
6445.00	0.942226
6450.00	0.867034
6455.00	0.806838
6460.00	0.724115
6465.00	0.70064
6470.00	0.658442
6475.00	0.612308
6480.00	0.595936
6485.00	0.604989
6490.00	0.584591
6495.00	0.544483
6500.00	0.505667
6505.00	0.474131
6510.00	0.472256
6515.00	0.420273
6520.00	0.41019
6525.00	0.398397
6530.00	0.389142
6535.00	0.348189
6540.00	0.29366
6545.00	0.306433
6550.00	0.342398
6555.00	0.34418
6560.00	0.328793
6565.00	0.314945
6570.00	0.32491
6575.00	0.326403
6580.00	0.351534
6585.00	0.363278
6590.00	0.356176
6595.00	0.349105
6600.00	0.383521
6605.00	0.377793
6610.00	0.395067
6615.00	0.404497
6620.00	0.379
6625.00	0.383239
6630.00	0.373462
6635.00	0.38777
6640.00	0.399969
6645.00	0.433376
6650.00	0.419265
6655.00	0.392971
6660.00	0.38086
6665.00	0.395109
6670.00	0.381426
6675.00	0.354158
6680.00	0.366999
6685.00	0.34797
6690.00	0.343758
6695.00	0.346764
6700.00	0.372579
6705.00	0.391054
6710.00	0.379135
6715.00	0.391517
6720.00	0.401302
6725.00	0.429819
6730.00	0.440531
6735.00	0.437258
6740.00	0.43839
6745.00	0.440089
6750.00	0.428025
6755.00	0.41173
6760.00	0.434446
6765.00	0.425664
6770.00	0.418441
6775.00	0.41126
6780.00	0.436742
6785.00	0.42977
6790.00	0.429612
6795.00	0.432869
6800.00	0.462306
6805.00	0.498996
6810.00	0.501431
6815.00	0.492748
6820.00	0.487652
6825.00	0.498697
6830.00	0.471257
6835.00	0.469669
6840.00	0.46824
6845.00	0.476469
6850.00	0.462806
6855.00	0.478376
6860.00	0.476756
6865.00	0.44947
6870.00	0.458217
6875.00	0.454535
6880.00	0.466854
6885.00	0.481339
6890.00	0.486219
6895.00	0.484495
6900.00	0.505372
6905.00	0.487459
6910.00	0.463861
6915.00	0.469129
6920.00	0.465036
6925.00	0.46475
6930.00	0.459735
6935.00	0.449784
6940.00	0.440148
6945.00	0.434195
6950.00	0.456704
6955.00	0.447056
6960.00	0.477794
6965.00	0.48031
6970.00	0.487332
6975.00	0.505207
6980.00	0.492748
6985.00	0.468621
6990.00	0.461859
6995.00	0.474805
7000.00	0.472862
7005.00	0.484028
7010.00	0.514467
7015.00	0.499043
7020.00	0.515067
7025.00	0.500262
7030.00	0.510727
7035.00	0.494997
7040.00	0.48084
7045.00	0.485091
7050.00	0.492994
7055.00	0.503506
7060.00	0.515685
7065.00	0.504217
7070.00	0.487099
7075.00	0.496841
7080.00	0.492015
7085.00	0.496508
7090.00	0.480161
7095.00	0.474284
7100.00	0.475113
7105.00	0.463624
7110.00	0.470276
7115.00	0.468107
7120.00	0.501497
7125.00	0.513877
7130.00	0.542011
7135.00	0.568691
7140.00	0.647756
7145.00	0.805912
7150.00	1.04613
7155.00	1.31873
7160.00	1.55456
7165.00	1.78924
7170.00	1.9984
7175.00	2.17442
7180.00	2.35934
7185.00	2.51014
7190.00	2.64722
7195.00	2.78079
7200.00	2.89148
7205.00	2.99042
7210.00	3.08899
7215.00	3.15799
7220.00	3.26698
7225.00	3.3277
7230.00	3.38438
7235.00	3.43607
7240.00	3.46492
7245.00	3.50788
7250.00	3.53635
7255.00	3.54906
7260.00	3.53875
7265.00	3.55053
7270.00	3.56386
7275.00	3.56227
7280.00	3.57374
7285.00	3.59766
7290.00	3.60628
7295.00	3.61267
7300.00	3.61843
7305.00	3.62021
7310.00	3.60822
7315.00	3.6117
7320.00	3.56998
7325.00	3.53922
7330.00	3.52038
7335.00	3.48303
7340.00	3.44261
7345.00	3.39197
7350.00	3.34707
7355.00	3.28831
7360.00	3.21436
7365.00	3.1376
7370.00	3.09639
7375.00	3.01512
7380.00	2.91955
7385.00	2.82674
7390.00	2.65417
7395.00	2.49002
7400.00	2.29947
7405.00	2.14633
7410.00	1.98471
7415.00	1.83042
7420.00	1.70243
7425.00	1.55801
7430.00	1.4729
7435.00	1.38542
7440.00	1.28834
7445.00	1.20436
7450.00	1.13558
7455.00	1.073
7460.00	1.0092
7465.00	0.976924
7470.00	0.949918
7475.00	0.884831
7480.00	0.858198
7485.00	0.845783
7490.00	0.828492
7495.00	0.814969
7500.00	0.774932
7505.00	0.771523
7510.00	0.766416
7515.00	0.762499
7520.00	0.732467
7525.00	0.745538
7530.00	0.759342
7535.00	0.757492
7540.00	0.72796
7545.00	0.735365
7550.00	0.738632
7555.00	0.76536
7560.00	0.726206
7565.00	0.72563
7570.00	0.731909
7575.00	0.735521
7580.00	0.712265
7585.00	0.69813
7590.00	0.682691
7595.00	0.685108
7600.00	0.687962
7605.00	0.672181
7610.00	0.674289
7615.00	0.661913
7620.00	0.667088
7625.00	0.689416
7630.00	0.685723
7635.00	0.698031
7640.00	0.68532
7645.00	0.647374
7650.00	0.640408
7655.00	0.659967
7660.00	0.643586
7665.00	0.668265
7670.00	0.645617
7675.00	0.678928
7680.00	0.664729
7685.00	0.649231
7690.00	0.652275
7695.00	0.632586
7700.00	0.611467
7705.00	0.607412
7710.00	0.618037
7715.00	0.586818
7720.00	0.611056
7725.00	0.625394
7730.00	0.63354
7735.00	0.651747
7740.00	0.640946
7745.00	0.646857
7750.00	0.624311
7755.00	0.635285
7760.00	0.635645
7765.00	0.625775
7770.00	0.636602
7775.00	0.626636
7780.00	0.60883
7785.00	0.572415
7790.00	0.591297
7795.00	0.579065
7800.00	0.582329
7805.00	0.588664
7810.00	0.621554
7815.00	0.627365
7820.00	0.623081
7825.00	0.62806
7830.00	0.626424
7835.00	0.633788
7840.00	0.65129
7845.00	0.653448
7850.00	0.676461
7855.00	0.651634
7860.00	0.663953
7865.00	0.666884
7870.00	0.662046
7875.00	0.698472
7880.00	0.70067
7885.00	0.713523
7890.00	0.72441
7895.00	0.694109
7900.00	0.697423
7905.00	0.706522
7910.00	0.715392
7915.00	0.709781
7920.00	0.734636
7925.00	0.729819
7930.00	0.762866
7935.00	0.770859
7940.00	0.779411
7945.00	0.773515
7950.00	0.759373
7955.00	0.754801
7960.00	0.800303
7965.00	0.802513
7970.00	0.847321
7975.00	0.854344
7980.00	0.824643
7985.00	0.834614
7990.00	0.848345
7995.00	0.838954
8000.00	0.83594
8005.00	0.840023
8010.00	0.813113
8015.00	0.816761
8020.00	0.792177
8025.00	0.780927
8030.00	0.797308
8035.00	0.771271
8040.00	0.760752
8045.00	0.745847
8050.00	0.734472
8055.00	0.706563
8060.00	0.718826
8065.00	0.729184
8070.00	0.722873
8075.00	0.748459
8080.00	0.749736
8085.00	0.731855
8090.00	0.744987
8095.00	0.727581
8100.00	0.735024
8105.00	0.694146
8110.00	0.677746
8115.00	0.65415
8120.00	0.644468
8125.00	0.671097
8130.00	0.712055
8135.00	0.744159
8140.00	0.824708
8145.00	0.997114
8150.00	1.26171
8155.00	1.53382
8160.00	1.80727
8165.00	2.01532
8170.00	2.208
8175.00	2.41811
8180.00	2.59565
8185.00	2.7772
8190.00	2.93311
8195.00	3.03129
8200.00	3.1312
8205.00	3.21501
8210.00	3.28704
8215.00	3.394
8220.00	3.4291
8225.00	3.48448
8230.00	3.55199
8235.00	3.61003
8240.00	3.69013
8245.00	3.74252
8250.00	3.79646
8255.00	3.82394
8260.00	3.85138
8265.00	3.87405
8270.00	3.87134
8275.00	3.91376
8280.00	3.91863
8285.00	3.91622
8290.00	3.88482
8295.00	3.85928
8300.00	3.84649
8305.00	3.83566
8310.00	3.8164
8315.00	3.77935
8320.00	3.76368
8325.00	3.69589
8330.00	3.64642
8335.00	3.61958
8340.00	3.5927
8345.00	3.56918
8350.00	3.53307
8355.00	3.48562
8360.00	3.4463
8365.00	3.37966
8370.00	3.33191
8375.00	3.22573
8380.00	3.12677
8385.00	2.97789
8390.00	2.84051
8395.00	2.66656
8400.00	2.44952
8405.00	2.24807
8410.00	2.06744
8415.00	1.90216
8420.00	1.7602
8425.00	1.62904
8430.00	1.51031
8435.00	1.3919
8440.00	1.27582
8445.00	1.24
8450.00	1.18464
8455.00	1.14298
8460.00	1.04839
8465.00	0.996569
8470.00	0.939051
8475.00	0.916512
8480.00	0.892148
8485.00	0.885853
8490.00	0.871352
8495.00	0.830434
8500.00	0.826912
8505.00	0.789759
8510.00	0.781469
8515.00	0.747501
8520.00	0.714211
8525.00	0.727069
8530.00	0.708056
8535.00	0.681429
8540.00	0.670378
8545.00	0.669269
8550.00	0.681863
8555.00	0.680964
8560.00	0.65025
8565.00	0.666785
8570.00	0.658559
8575.00	0.642319
8580.00	0.642656
8585.00	0.636162
8590.00	0.677215
8595.00	0.688336
8600.00	0.683391
8605.00	0.683699
8610.00	0.69553
8615.00	0.716373
8620.00	0.711344
8625.00	0.702059
8630.00	0.707977
8635.00	0.692912
8640.00	0.700424
8645.00	0.704465
8650.00	0.71354
8655.00	0.733942
8660.00	0.750264
8665.00	0.743885
8670.00	0.749697
8675.00	0.722984
8680.00	0.690786
8685.00	0.683558
8690.00	0.668216
8695.00	0.61159
8700.00	0.570141
8705.00	0.587891
8710.00	0.580757
8715.00	0.618515
8720.00	0.616474
8725.00	0.625513
8730.00	0.62821
8735.00	0.651027
8740.00	0.663407
8745.00	0.633089
8750.00	0.648622
8755.00	0.641532
8760.00	0.663017
8765.00	0.651089
8770.00	0.655307
8775.00	0.650267
8780.00	0.661363
8785.00	0.669311
8790.00	0.680542
8795.00	0.677057
8800.00	0.667123
8805.00	0.681971
8810.00	0.654554
8815.00	0.636676
8820.00	0.626023
8825.00	0.603521
8830.00	0.611816
8835.00	0.588696
8840.00	0.56313
8845.00	0.579542
8850.00	0.572563
8855.00	0.581235
8860.00	0.593117
8865.00	0.585461
8870.00	0.600319
8875.00	0.619809
8880.00	0.59521
8885.00	0.583945
8890.00	0.587401
8895.00	0.596628
8900.00	0.584542
8905.00	0.577743
8910.00	0.602888
8915.00	0.618043
8920.00	0.575949
8925.00	0.575447
8930.00	0.579072
8935.00	0.560586
8940.00	0.580651
8945.00	0.571522
8950.00	0.544275
8955.00	0.557135
8960.00	0.579584
8965.00	0.603866
8970.00	0.619602
8975.00	0.614055
8980.00	0.628093
8985.00	0.640047
8990.00	0.62226
8995.00	0.644313
9000.00	0.651247
9005.00	0.705065
9010.00	0.717479
9015.00	0.747002
9020.00	0.789885
9025.00	0.789058
9030.00	0.790354
9035.00	0.799676
9040.00	0.812143
9045.00	0.822005
9050.00	0.83224
9055.00	0.84281
9060.00	0.81834
9065.00	0.808551
9070.00	0.780031
9075.00	0.774753
9080.00	0.79447
9085.00	0.803381
9090.00	0.821595
9095.00	0.806723
9100.00	0.818486
9105.00	0.798487
9110.00	0.781848
9115.00	0.777747
9120.00	0.791728
9125.00	0.794795
9130.00	0.821345
9135.00	0.844559
9140.00	0.908272
9145.00	1.06213
9150.00	1.31682
9155.00	1.58614
9160.00	1.83397
9165.00	2.06925
9170.00	2.28984
9175.00	2.48497
9180.00	2.66399
9185.00	2.84005
9190.00	2.95841
9195.00	3.07921
9200.00	3.17977
9205.00	3.2696
9210.00	3.35588
9215.00	3.4043
9220.00	3.46828
9225.00	3.49799
9230.00	3.53424
9235.00	3.54784
9240.00	3.58727
9245.00	3.63566
9250.00	3.66427
9255.00	3.68661
9260.00	3.69449
9265.00	3.72808
9270.00	3.75288
9275.00	3.74394
9280.00	3.74676
9285.00	3.73231
9290.00	3.74241
9295.00	3.76034
9300.00	3.75405
9305.00	3.7579
9310.00	3.75117
9315.00	3.72065
9320.00	3.68298
9325.00	3.65112
9330.00	3.61769
9335.00	3.57672
9340.00	3.55277
9345.00	3.51286
9350.00	3.4348
9355.00	3.3863
9360.00	3.32362
9365.00	3.25904
9370.00	3.21045
9375.00	3.13952
9380.00	3.03491
9385.00	2.91153
9390.00	2.79029
9395.00	2.60302
9400.00	2.4168
9405.00	2.24513
9410.00	2.06615
9415.00	1.88401
9420.00	1.73299
9425.00	1.58823
9430.00	1.48922
9435.00	1.35933
9440.00	1.27641
9445.00	1.17664
9450.00	1.10043
9455.00	1.04612
9460.00	0.999283
9465.00	0.953049
9470.00	0.921633
9475.00	0.900155
9480.00	0.883544
9485.00	0.847524
9490.00	0.816466
9495.00	0.822497
9500.00	0.805496
9505.00	0.785437
9510.00	0.792532
9515.00	0.779207
9520.00	0.765855
9525.00	0.764033
9530.00	0.773268
9535.00	0.784978
9540.00	0.771729
9545.00	0.767961
9550.00	0.760491
9555.00	0.743573
9560.00	0.731066
9565.00	0.746996
9570.00	0.714436
9575.00	0.697366
9580.00	0.686081
9585.00	0.690198
9590.00	0.684388
9595.00	0.67576
9600.00	0.67887
9605.00	0.704777
9610.00	0.687994
9615.00	0.682404
9620.00	0.690966
9625.00	0.705469
9630.00	0.704928
9635.00	0.722793
9640.00	0.751105
9645.00	0.723571
9650.00	0.714424
9655.00	0.704831
9660.00	0.709112
9665.00	0.703449
9670.00	0.658252
9675.00	0.662433
9680.00	0.628814
9685.00	0.631181
9690.00	0.607484
9695.00	0.600429
9700.00	0.588643
9705.00	0.587551
9710.00	0.580451
9715.00	0.59649
9720.00	0.62044
9725.00	0.641996
9730.00	0.650521
9735.00	0.634405
9740.00	0.632815
9745.00	0.635461
9750.00	0.64464
9755.00	0.653581
9760.00	0.637838
9765.00	0.650857
9770.00	0.616357
9775.00	0.607056
9780.00	0.589849
9785.00	0.586597
9790.00	0.58503
9795.00	0.578182
9800.00	0.580854
9805.00	0.602291
9810.00	0.617505
9815.00	0.631878
9820.00	0.638696
9825.00	0.653668
9830.00	0.661706
9835.00	0.650589
9840.00	0.651458
9845.00	0.656318
9850.00	0.677684
9855.00	0.662251
9860.00	0.694578
9865.00	0.692407
9870.00	0.676181
9875.00	0.681967
9880.00	0.687175
9885.00	0.65584
9890.00	0.64327
9895.00	0.653027
9900.00	0.641418
9905.00	0.626893
9910.00	0.617218
9915.00	0.599674
9920.00	0.584565
9925.00	0.595435
9930.00	0.585508
9935.00	0.626189
9940.00	0.618623
9945.00	0.613853
9950.00	0.629271
9955.00	0.651982
[truncated: 56 more rows]
