# Supplementary material for: Abnormal developmental trajectory and vulnerability to cardiac arrhythmias in tetralogy of Fallot with DiGeorge syndrome
Source: Commun Biol. 2023 Sep 22;6:969. doi: 10.1038/s42003-023-05344-6 (PMC10516936; doi:10.1038/s42003-023-05344-6)
Supplement: Supplementary file 6 — Supplementary Data 3 [file 42003_2023_5344_MOESM6_ESM.zip › Supplementary Data3_CAS Measurement/Batch52/TOF-ND1_A1_4955/1B-wave.csv]

1B : V(t) = D'(t) / BackgroundImage *100
D'(t) = WaveFiltered Value( Pixel-Filter=(5 x 5) Tcnst-Filter=10)
average	1.00
frm num	2048
position	[58][74]
background	280.92
total pixel	25
time	value1
0.00	0
5.00	-0.179411
10.00	-0.345152
15.00	-0.494319
20.00	-0.681253
25.00	-0.798234
30.00	-0.910636
35.00	-0.980472
40.00	-1.07465
45.00	-1.15656
50.00	-1.25734
55.00	-1.35516
60.00	-1.44319
65.00	-1.51958
70.00	-1.63816
75.00	-1.70644
80.00	-1.75222
85.00	-1.82903
90.00	-1.89673
95.00	-1.95055
100.00	-2.0303
105.00	-2.13768
110.00	-2.17879
115.00	-2.24142
120.00	-2.31772
125.00	-2.37215
130.00	-2.37984
135.00	-2.45939
140.00	-2.44697
145.00	-2.43864
150.00	-2.33859
155.00	-1.95095
160.00	-1.02967
165.00	0.371891
170.00	1.90383
175.00	3.39649
180.00	4.89509
185.00	6.28227
190.00	7.57203
195.00	8.8396
200.00	10.0758
205.00	11.2297
210.00	12.3479
215.00	13.2931
220.00	14.3189
225.00	15.2564
230.00	16.1699
235.00	17.0091
240.00	17.763
245.00	18.4814
250.00	19.1635
255.00	19.8272
260.00	20.3833
265.00	20.9621
270.00	21.5086
275.00	22.0034
280.00	22.4643
285.00	22.9204
290.00	23.3252
295.00	23.7906
300.00	24.2124
305.00	24.6133
310.00	24.9214
315.00	25.2643
320.00	25.5856
325.00	25.8236
330.00	26.0976
335.00	26.384
340.00	26.6646
345.00	26.8758
350.00	27.0887
355.00	27.2817
360.00	27.4967
365.00	27.6717
370.00	27.8591
375.00	28.0264
380.00	28.1342
385.00	28.264
390.00	28.3523
395.00	28.4118
400.00	28.4084
405.00	28.3513
410.00	28.2301
415.00	28.0897
420.00	27.9093
425.00	27.7198
430.00	27.555
435.00	27.2628
440.00	26.9799
445.00	26.7154
450.00	26.436
455.00	26.1987
460.00	25.8941
465.00	25.5246
470.00	25.2133
475.00	24.8022
480.00	24.4478
485.00	24.0535
490.00	23.6757
495.00	23.1934
500.00	22.7664
505.00	22.3237
510.00	21.8584
515.00	21.3926
520.00	20.9592
525.00	20.5307
530.00	20.1848
535.00	19.7625
540.00	19.3739
545.00	19.0028
550.00	18.6489
555.00	18.1694
560.00	17.7636
565.00	17.3698
570.00	17.0126
575.00	16.5686
580.00	16.2246
585.00	15.8224
590.00	15.4505
595.00	15.0915
600.00	14.7087
605.00	14.3484
610.00	13.9488
615.00	13.5919
620.00	13.2109
625.00	12.8538
630.00	12.4826
635.00	12.1926
640.00	11.8348
645.00	11.5042
650.00	11.1711
655.00	10.8414
660.00	10.5376
665.00	10.1758
670.00	9.83886
675.00	9.51424
680.00	9.2235
685.00	8.95187
690.00	8.6775
695.00	8.34086
700.00	8.01795
705.00	7.75724
710.00	7.54965
715.00	7.29162
720.00	6.99532
725.00	6.77564
730.00	6.51955
735.00	6.32324
740.00	6.101
745.00	5.90098
750.00	5.67825
755.00	5.46782
760.00	5.2585
765.00	5.00319
770.00	4.76487
775.00	4.53614
780.00	4.29611
785.00	4.12137
790.00	3.94703
795.00	3.7773
800.00	3.55762
805.00	3.40832
810.00	3.21415
815.00	3.0337
820.00	2.89693
825.00	2.80658
830.00	2.65407
835.00	2.47552
840.00	2.35754
845.00	2.20722
850.00	2.09614
855.00	1.91073
860.00	1.80225
865.00	1.67613
870.00	1.50709
875.00	1.35496
880.00	1.27215
885.00	1.10791
890.00	0.962946
895.00	0.85526
900.00	0.738409
905.00	0.604764
910.00	0.471669
915.00	0.377514
920.00	0.287078
925.00	0.209958
930.00	0.141974
935.00	0.0380713
940.00	-0.031235
945.00	-0.164805
950.00	-0.249421
955.00	-0.385379
960.00	-0.513437
965.00	-0.674253
970.00	-0.740674
975.00	-0.801876
980.00	-0.829904
985.00	-0.882184
990.00	-0.959137
995.00	-1.02412
1000.00	-1.0698
1005.00	-1.10378
1010.00	-1.16285
1015.00	-1.16902
1020.00	-1.19023
1025.00	-1.25916
1030.00	-1.33971
1035.00	-1.42075
1040.00	-1.52928
1045.00	-1.62553
1050.00	-1.71501
1055.00	-1.78415
1060.00	-1.85064
1065.00	-1.9831
1070.00	-2.04679
1075.00	-2.09556
1080.00	-2.17648
1085.00	-2.20801
1090.00	-2.26345
1095.00	-2.33755
1100.00	-2.40993
1105.00	-2.48362
1110.00	-2.51576
1115.00	-2.51479
1120.00	-2.66342
1125.00	-2.7018
1130.00	-2.74345
1135.00	-2.78236
1140.00	-2.79317
1145.00	-2.79152
1150.00	-2.77009
1155.00	-2.44609
1160.00	-1.52229
1165.00	-0.108487
1170.00	1.38748
1175.00	2.94886
1180.00	4.43242
1185.00	5.87014
1190.00	7.15412
1195.00	8.41507
1200.00	9.61258
1205.00	10.7573
1210.00	11.8871
1215.00	12.9083
1220.00	13.8615
1225.00	14.8034
1230.00	15.6768
1235.00	16.5397
1240.00	17.2821
1245.00	17.9703
1250.00	18.628
1255.00	19.257
1260.00	19.8075
1265.00	20.4325
1270.00	20.9893
1275.00	21.5701
1280.00	22.043
1285.00	22.5085
1290.00	22.9502
1295.00	23.4147
1300.00	23.8441
1305.00	24.2548
1310.00	24.6301
1315.00	24.9807
1320.00	25.3575
1325.00	25.7422
1330.00	26.057
1335.00	26.3874
1340.00	26.7132
1345.00	27.0463
1350.00	27.3062
1355.00	27.5045
1360.00	27.7072
1365.00	27.9181
1370.00	28.0866
1375.00	28.2325
1380.00	28.3197
1385.00	28.3896
1390.00	28.4397
1395.00	28.3852
1400.00	28.3019
1405.00	28.1799
1410.00	28.0318
1415.00	27.7987
1420.00	27.5961
1425.00	27.381
1430.00	27.1276
1435.00	26.9023
1440.00	26.637
1445.00	26.3455
1450.00	25.9906
1455.00	25.5886
1460.00	25.1613
1465.00	24.8081
1470.00	24.4902
1475.00	24.0973
1480.00	23.6995
1485.00	23.3116
1490.00	22.971
1495.00	22.5805
1500.00	22.2063
1505.00	21.7698
1510.00	21.3542
1515.00	20.9644
1520.00	20.5083
1525.00	20.1348
1530.00	19.7247
1535.00	19.2985
1540.00	18.8567
1545.00	18.4604
1550.00	18.1222
1555.00	17.7766
1560.00	17.346
1565.00	16.9399
1570.00	16.6199
1575.00	16.1939
1580.00	15.7834
1585.00	15.3698
1590.00	15.0275
1595.00	14.6852
1600.00	14.2775
1605.00	13.8991
1610.00	13.4874
1615.00	13.1226
1620.00	12.78
1625.00	12.4062
1630.00	12.0569
1635.00	11.7155
1640.00	11.3342
1645.00	11.0537
1650.00	10.7073
1655.00	10.3514
1660.00	9.98829
1665.00	9.64018
1670.00	9.34682
1675.00	9.04434
1680.00	8.78778
1685.00	8.54264
1690.00	8.26932
1695.00	7.98489
1700.00	7.70755
1705.00	7.39671
1710.00	7.20097
1715.00	6.98635
1720.00	6.73909
1725.00	6.49235
1730.00	6.28167
1735.00	6.03653
1740.00	5.85435
1745.00	5.66476
1750.00	5.43147
1755.00	5.23433
1760.00	5.02416
1765.00	4.87059
1770.00	4.6911
1775.00	4.51958
1780.00	4.36237
1785.00	4.14399
1790.00	3.95741
1795.00	3.81085
1800.00	3.61914
1805.00	3.36402
1810.00	3.19421
1815.00	2.98301
1820.00	2.8812
1825.00	2.71696
1830.00	2.55348
1835.00	2.35936
1840.00	2.22025
1845.00	2.08508
1850.00	1.92783
1855.00	1.77065
1860.00	1.61067
1865.00	1.45957
1870.00	1.33497
1875.00	1.16445
1880.00	1.08218
1885.00	0.963996
1890.00	0.891802
1895.00	0.752786
1900.00	0.676083
1905.00	0.577149
1910.00	0.53225
1915.00	0.432036
1920.00	0.356083
1925.00	0.337561
1930.00	0.195589
1935.00	0.107683
1940.00	-0.0355069
1945.00	-0.16865
1950.00	-0.262849
1955.00	-0.351899
1960.00	-0.413534
1965.00	-0.528809
1970.00	-0.599807
1975.00	-0.680791
1980.00	-0.739439
1985.00	-0.790797
1990.00	-0.864074
1995.00	-0.968469
2000.00	-1.07239
2005.00	-1.13032
2010.00	-1.1312
2015.00	-1.1918
2020.00	-1.26057
2025.00	-1.30965
2030.00	-1.36237
2035.00	-1.41551
2040.00	-1.43486
2045.00	-1.50781
2050.00	-1.53644
2055.00	-1.62485
2060.00	-1.68307
2065.00	-1.75113
2070.00	-1.81666
2075.00	-1.8742
2080.00	-1.90606
2085.00	-2.01163
2090.00	-2.06249
2095.00	-2.19371
2100.00	-2.26339
2105.00	-2.34176
2110.00	-2.36673
2115.00	-2.41484
2120.00	-2.45386
2125.00	-2.52316
2130.00	-2.60973
2135.00	-2.6136
2140.00	-2.68401
2145.00	-2.64058
2150.00	-2.55593
2155.00	-2.15795
2160.00	-1.22166
2165.00	0.0965722
2170.00	1.54356
2175.00	3.01956
2180.00	4.44621
2185.00	5.85407
2190.00	7.15675
2195.00	8.48863
2200.00	9.74998
2205.00	10.8724
2210.00	12.0434
2215.00	13.0248
2220.00	14.019
2225.00	14.9224
2230.00	15.7568
2235.00	16.5562
2240.00	17.3525
2245.00	18.0763
2250.00	18.8303
2255.00	19.4917
2260.00	20.1241
2265.00	20.7388
2270.00	21.2464
2275.00	21.6905
2280.00	22.1428
2285.00	22.641
2290.00	23.0951
2295.00	23.5152
2300.00	23.9389
2305.00	24.3558
2310.00	24.7082
2315.00	25.1036
2320.00	25.4382
2325.00	25.7607
2330.00	26.0765
2335.00	26.4107
2340.00	26.737
2345.00	27.0236
2350.00	27.2316
2355.00	27.4417
2360.00	27.6792
2365.00	27.8245
2370.00	28.0237
2375.00	28.23
2380.00	28.3331
2385.00	28.3917
2390.00	28.4246
2395.00	28.3929
2400.00	28.2832
2405.00	28.2201
2410.00	28.0465
2415.00	27.876
2420.00	27.6628
2425.00	27.4653
2430.00	27.2376
2435.00	26.9259
2440.00	26.6568
2445.00	26.3747
2450.00	26.061
2455.00	25.7047
2460.00	25.3982
2465.00	25.1437
2470.00	24.7766
2475.00	24.4632
2480.00	24.1086
2485.00	23.7396
2490.00	23.3022
2495.00	22.88
2500.00	22.5
2505.00	22.1295
2510.00	21.6551
2515.00	21.2268
2520.00	20.8085
2525.00	20.4249
2530.00	20.0128
2535.00	19.6262
2540.00	19.2313
2545.00	18.8659
2550.00	18.4573
2555.00	18.0284
2560.00	17.6494
2565.00	17.24
2570.00	16.8502
2575.00	16.4766
2580.00	16.0848
2585.00	15.6952
2590.00	15.3545
2595.00	14.9937
2600.00	14.6107
2605.00	14.2047
2610.00	13.8721
2615.00	13.5115
2620.00	13.1343
2625.00	12.7792
2630.00	12.4325
2635.00	12.1219
2640.00	11.7897
2645.00	11.4081
2650.00	11.1273
2655.00	10.8162
2660.00	10.475
2665.00	10.1281
2670.00	9.83576
2675.00	9.55558
2680.00	9.27637
2685.00	9.01939
2690.00	8.67846
2695.00	8.43428
2700.00	8.16041
2705.00	7.94098
2710.00	7.6723
2715.00	7.39204
2720.00	7.1569
2725.00	6.91251
2730.00	6.66552
2735.00	6.47027
2740.00	6.24045
2745.00	5.98377
2750.00	5.76699
2755.00	5.54769
2760.00	5.33323
2765.00	5.09038
2770.00	4.8647
2775.00	4.64023
2780.00	4.44247
2785.00	4.22178
2790.00	4.01603
2795.00	3.8394
2800.00	3.6605
2805.00	3.46674
2810.00	3.28666
2815.00	3.12175
2820.00	2.98186
2825.00	2.8104
2830.00	2.61622
2835.00	2.47136
2840.00	2.30681
2845.00	2.15871
2850.00	2.01404
2855.00	1.84965
2860.00	1.72734
2865.00	1.5959
2870.00	1.44343
2875.00	1.29339
2880.00	1.23667
2885.00	1.11727
2890.00	0.969949
2895.00	0.825965
2900.00	0.770423
2905.00	0.633577
2910.00	0.526079
2915.00	0.430754
2920.00	0.334994
2925.00	0.23742
2930.00	0.114005
2935.00	0.0840941
2940.00	0.0130334
2945.00	-0.0907902
2950.00	-0.115885
2955.00	-0.171219
2960.00	-0.255194
2965.00	-0.31938
2970.00	-0.384266
2975.00	-0.427002
2980.00	-0.526691
2985.00	-0.57227
2990.00	-0.712964
2995.00	-0.778362
3000.00	-0.879936
3005.00	-0.977049
3010.00	-1.01746
3015.00	-1.12788
3020.00	-1.1945
3025.00	-1.29718
3030.00	-1.35968
3035.00	-1.44157
3040.00	-1.511
3045.00	-1.52792
3050.00	-1.53033
3055.00	-1.55956
3060.00	-1.61006
3065.00	-1.64698
3070.00	-1.66312
3075.00	-1.70896
3080.00	-1.74596
3085.00	-1.80061
3090.00	-1.86546
3095.00	-1.96938
3100.00	-2.05722
3105.00	-2.10496
3110.00	-2.07529
3115.00	-2.10271
3120.00	-2.14162
3125.00	-2.20654
3130.00	-2.24646
3135.00	-2.27811
3140.00	-2.31657
3145.00	-2.31843
3150.00	-2.27027
3155.00	-1.85102
3160.00	-0.942578
3165.00	0.391891
3170.00	1.85064
3175.00	3.29878
3180.00	4.78579
3185.00	6.18248
3190.00	7.50642
3195.00	8.80049
3200.00	9.98508
3205.00	11.1609
3210.00	12.2789
3215.00	13.3577
3220.00	14.3927
3225.00	15.2772
3230.00	16.1317
3235.00	16.932
3240.00	17.742
3245.00	18.444
3250.00	19.0828
3255.00	19.7675
3260.00	20.3979
3265.00	20.9738
3270.00	21.522
3275.00	21.9869
3280.00	22.4708
3285.00	22.942
3290.00	23.4073
3295.00	23.8374
3300.00	24.1306
3305.00	24.5112
3310.00	24.8595
3315.00	25.2156
3320.00	25.5547
3325.00	25.8228
3330.00	26.121
3335.00	26.4293
3340.00	26.7524
3345.00	27.0773
3350.00	27.3056
3355.00	27.5424
3360.00	27.8026
3365.00	27.9997
3370.00	28.1999
3375.00	28.37
3380.00	28.5061
3385.00	28.5916
3390.00	28.5717
3395.00	28.5053
3400.00	28.4257
3405.00	28.3512
3410.00	28.1488
3415.00	28.0251
3420.00	27.8326
3425.00	27.5881
3430.00	27.3752
3435.00	27.0968
3440.00	26.8163
3445.00	26.5125
3450.00	26.1794
3455.00	25.8012
3460.00	25.5036
3465.00	25.1987
3470.00	24.846
3475.00	24.4859
3480.00	24.0834
3485.00	23.6899
3490.00	23.3329
3495.00	22.9332
3500.00	22.4596
3505.00	22.0049
3510.00	21.6085
3515.00	21.2304
3520.00	20.8231
3525.00	20.3754
3530.00	20.0138
3535.00	19.6485
3540.00	19.2556
3545.00	18.855
3550.00	18.3977
3555.00	17.9533
3560.00	17.5705
3565.00	17.1263
3570.00	16.7436
3575.00	16.3393
3580.00	15.8972
3585.00	15.532
3590.00	15.1236
3595.00	14.7091
3600.00	14.2933
3605.00	13.8934
3610.00	13.5393
3615.00	13.1522
3620.00	12.7084
3625.00	12.3218
3630.00	11.9268
3635.00	11.5956
3640.00	11.2149
3645.00	10.868
3650.00	10.6057
3655.00	10.2827
3660.00	9.97346
3665.00	9.68095
3670.00	9.36357
3675.00	9.04091
3680.00	8.7135
3685.00	8.4473
3690.00	8.15362
3695.00	7.89215
3700.00	7.61269
3705.00	7.30707
3710.00	7.04055
3715.00	6.76651
3720.00	6.54266
3725.00	6.2942
3730.00	5.99797
3735.00	5.7755
3740.00	5.54681
3745.00	5.34952
3750.00	5.15203
3755.00	4.95151
3760.00	4.74826
3765.00	4.51549
3770.00	4.26471
3775.00	4.09597
3780.00	3.92416
3785.00	3.78804
3790.00	3.60147
3795.00	3.43639
3800.00	3.30207
3805.00	3.14842
3810.00	2.99306
3815.00	2.78773
3820.00	2.65846
3825.00	2.50368
3830.00	2.34017
3835.00	2.15029
3840.00	2.01927
3845.00	1.89139
3850.00	1.77487
3855.00	1.57033
3860.00	1.40048
3865.00	1.24619
3870.00	1.13296
3875.00	0.976951
3880.00	0.857898
3885.00	0.755021
3890.00	0.601205
3895.00	0.4884
3900.00	0.36979
3905.00	0.271583
3910.00	0.130513
3915.00	0.0220612
3920.00	-0.0741219
3925.00	-0.170654
3930.00	-0.29313
3935.00	-0.386272
3940.00	-0.478643
3945.00	-0.553233
3950.00	-0.616093
3955.00	-0.675515
3960.00	-0.703364
3965.00	-0.776841
3970.00	-0.885687
3975.00	-0.940931
3980.00	-1.04334
3985.00	-1.12126
3990.00	-1.19424
3995.00	-1.28698
4000.00	-1.36901
4005.00	-1.44
4010.00	-1.47541
4015.00	-1.56139
4020.00	-1.6644
4025.00	-1.78416
4030.00	-1.86917
4035.00	-1.99693
4040.00	-2.09056
4045.00	-2.08512
4050.00	-2.16566
4055.00	-2.20966
4060.00	-2.2393
4065.00	-2.28022
4070.00	-2.32701
4075.00	-2.34491
4080.00	-2.36957
4085.00	-2.3761
4090.00	-2.38055
4095.00	-2.37744
4100.00	-2.40311
4105.00	-2.47748
4110.00	-2.52306
4115.00	-2.56977
4120.00	-2.60327
4125.00	-2.66189
4130.00	-2.70753
4135.00	-2.72156
4140.00	-2.67438
4145.00	-2.62764
4150.00	-2.5984
4155.00	-2.18051
4160.00	-1.24624
4165.00	0.158467
4170.00	1.62632
4175.00	3.0855
4180.00	4.53119
4185.00	5.89068
4190.00	7.23953
4195.00	8.52327
4200.00	9.70711
4205.00	10.8352
4210.00	11.8633
4215.00	12.857
4220.00	13.7883
4225.00	14.6592
4230.00	15.4971
4235.00	16.3481
4240.00	17.0556
4245.00	17.7408
4250.00	18.3816
4255.00	19.068
4260.00	19.6203
4265.00	20.1956
4270.00	20.7932
4275.00	21.3466
4280.00	21.8647
4285.00	22.3366
4290.00	22.7898
4295.00	23.2533
4300.00	23.6277
4305.00	24.0899
4310.00	24.4418
4315.00	24.797
4320.00	25.1637
4325.00	25.4652
4330.00	25.7892
4335.00	26.0567
4340.00	26.36
4345.00	26.569
4350.00	26.7599
4355.00	26.8961
4360.00	27.1069
4365.00	27.2127
4370.00	27.3862
4375.00	27.5224
4380.00	27.6137
4385.00	27.6645
4390.00	27.7231
4395.00	27.7188
4400.00	27.631
4405.00	27.4793
4410.00	27.33
4415.00	27.2269
4420.00	27.0459
4425.00	26.9014
4430.00	26.696
4435.00	26.3872
4440.00	25.9968
4445.00	25.6711
4450.00	25.3822
4455.00	25.0311
4460.00	24.6951
4465.00	24.3173
4470.00	23.9659
4475.00	23.587
4480.00	23.2772
4485.00	22.8846
4490.00	22.4031
4495.00	21.964
4500.00	21.6343
4505.00	21.1212
4510.00	20.7021
4515.00	20.3149
4520.00	19.9195
4525.00	19.5095
4530.00	19.1077
4535.00	18.6934
4540.00	18.3021
4545.00	17.8844
4550.00	17.4543
4555.00	17.0887
4560.00	16.7353
4565.00	16.3348
4570.00	15.9201
4575.00	15.4744
4580.00	15.0689
4585.00	14.7082
4590.00	14.2939
4595.00	13.9011
4600.00	13.4978
4605.00	13.1419
4610.00	12.7902
4615.00	12.4311
4620.00	12.0765
4625.00	11.7431
4630.00	11.3818
4635.00	11.0353
4640.00	10.7306
4645.00	10.4435
4650.00	10.1311
4655.00	9.79714
4660.00	9.48239
4665.00	9.25037
4670.00	8.99029
4675.00	8.71635
4680.00	8.40145
4685.00	8.18355
4690.00	7.92479
4695.00	7.65345
4700.00	7.40071
4705.00	7.16612
4710.00	6.91939
4715.00	6.69591
4720.00	6.48197
4725.00	6.21965
4730.00	6.00349
4735.00	5.77905
4740.00	5.56993
4745.00	5.34471
4750.00	5.13488
4755.00	4.80081
4760.00	4.56563
4765.00	4.35968
4770.00	4.12875
4775.00	3.8782
4780.00	3.68688
4785.00	3.48905
4790.00	3.30532
4795.00	3.13854
4800.00	2.99982
4805.00	2.83511
4810.00	2.65127
4815.00	2.44452
4820.00	2.28408
4825.00	2.1226
4830.00	1.93739
4835.00	1.75504
4840.00	1.60517
4845.00	1.49164
4850.00	1.36099
4855.00	1.21065
4860.00	1.03548
4865.00	0.880668
4870.00	0.775514
4875.00	0.659518
4880.00	0.572208
4885.00	0.443792
4890.00	0.362392
4895.00	0.236447
4900.00	0.154423
4905.00	0.0635143
4910.00	-0.0410858
4915.00	-0.112444
4920.00	-0.22223
4925.00	-0.328158
4930.00	-0.433459
4935.00	-0.496905
4940.00	-0.64656
4945.00	-0.782673
4950.00	-0.91087
4955.00	-0.96502
4960.00	-1.02657
4965.00	-1.10332
4970.00	-1.19518
4975.00	-1.25935
4980.00	-1.29431
4985.00	-1.39982
4990.00	-1.49621
4995.00	-1.56017
5000.00	-1.59923
5005.00	-1.64719
5010.00	-1.72454
5015.00	-1.77848
5020.00	-1.83842
5025.00	-1.91231
5030.00	-2.01724
5035.00	-2.14017
5040.00	-2.19669
5045.00	-2.21908
5050.00	-2.25775
5055.00	-2.32529
5060.00	-2.33767
5065.00	-2.40008
5070.00	-2.45197
5075.00	-2.48585
5080.00	-2.55195
5085.00	-2.5915
5090.00	-2.65415
5095.00	-2.70341
5100.00	-2.74633
5105.00	-2.83621
5110.00	-2.91996
5115.00	-2.9939
5120.00	-3.01346
5125.00	-3.10226
5130.00	-3.1352
5135.00	-3.11927
5140.00	-3.13199
5145.00	-3.09787
5150.00	-3.01876
5155.00	-2.59158
5160.00	-1.66889
5165.00	-0.342949
5170.00	1.16508
5175.00	2.6177
5180.00	4.04467
5185.00	5.42576
5190.00	6.74564
5195.00	8.05029
5200.00	9.23159
5205.00	10.3446
5210.00	11.4531
5215.00	12.4223
5220.00	13.3557
5225.00	14.2827
5230.00	15.1355
5235.00	15.876
5240.00	16.6165
5245.00	17.3726
5250.00	18.046
5255.00	18.6948
5260.00	19.3128
5265.00	19.9232
5270.00	20.4127
5275.00	20.9359
5280.00	21.4865
5285.00	21.9919
5290.00	22.5167
5295.00	22.9035
5300.00	23.3456
5305.00	23.7492
5310.00	24.1822
5315.00	24.4807
5320.00	24.8036
5325.00	25.1411
5330.00	25.4847
5335.00	25.757
5340.00	26.022
5345.00	26.2106
5350.00	26.4117
5355.00	26.6354
5360.00	26.8624
5365.00	27.031
5370.00	27.1899
5375.00	27.4184
5380.00	27.5514
5385.00	27.6512
5390.00	27.6712
5395.00	27.6949
5400.00	27.6094
5405.00	27.5026
5410.00	27.3396
5415.00	27.1701
5420.00	27.0246
5425.00	26.8709
5430.00	26.6799
5435.00	26.4439
5440.00	26.1333
5445.00	25.8495
5450.00	25.5328
5455.00	25.205
5460.00	24.7919
5465.00	24.4856
5470.00	24.16
5475.00	23.7859
5480.00	23.425
5485.00	23.0716
5490.00	22.6924
5495.00	22.2315
5500.00	21.8352
5505.00	21.4017
5510.00	20.9631
5515.00	20.5256
5520.00	20.1077
5525.00	19.6931
5530.00	19.2288
5535.00	18.8124
5540.00	18.4377
5545.00	18.0491
5550.00	17.6353
5555.00	17.2601
5560.00	16.7885
5565.00	16.3698
5570.00	15.8933
5575.00	15.436
5580.00	15.0087
5585.00	14.6
5590.00	14.2307
5595.00	13.877
5600.00	13.4931
5605.00	13.1006
5610.00	12.7446
5615.00	12.3999
5620.00	12.0456
5625.00	11.7125
5630.00	11.3457
5635.00	11.0185
5640.00	10.714
5645.00	10.4927
5650.00	10.2066
5655.00	9.92923
5660.00	9.63829
5665.00	9.35508
5670.00	9.09307
5675.00	8.79604
5680.00	8.49454
5685.00	8.1406
5690.00	7.86192
5695.00	7.60257
5700.00	7.32359
5705.00	7.0483
5710.00	6.75782
5715.00	6.56901
5720.00	6.28802
5725.00	6.00237
5730.00	5.71539
5735.00	5.48559
5740.00	5.21896
5745.00	5.0032
5750.00	4.80902
5755.00	4.58157
5760.00	4.3014
5765.00	4.04925
5770.00	3.84224
5775.00	3.636
5780.00	3.46178
5785.00	3.35055
5790.00	3.17212
5795.00	2.95316
5800.00	2.79311
5805.00	2.63483
5810.00	2.44397
5815.00	2.285
5820.00	2.12912
5825.00	1.99025
5830.00	1.83821
5835.00	1.7441
5840.00	1.60244
5845.00	1.45786
5850.00	1.33201
5855.00	1.22016
5860.00	1.10669
5865.00	0.910588
5870.00	0.796747
5875.00	0.670083
5880.00	0.561782
5885.00	0.410203
5890.00	0.299412
5895.00	0.218211
5900.00	0.116652
5905.00	-0.0217401
5910.00	-0.107847
5915.00	-0.196735
5920.00	-0.322299
5925.00	-0.409676
5930.00	-0.529608
5935.00	-0.60907
5940.00	-0.652107
5945.00	-0.74922
5950.00	-0.866523
5955.00	-0.937923
5960.00	-1.00788
5965.00	-1.04948
5970.00	-1.1097
5975.00	-1.14539
5980.00	-1.25156
5985.00	-1.35992
5990.00	-1.47738
5995.00	-1.61015
6000.00	-1.66699
6005.00	-1.72954
6010.00	-1.79865
6015.00	-1.89217
6020.00	-1.97492
6025.00	-1.97819
6030.00	-2.05803
6035.00	-2.14982
6040.00	-2.21677
6045.00	-2.23431
6050.00	-2.27715
6055.00	-2.32709
6060.00	-2.38058
6065.00	-2.43585
6070.00	-2.43717
6075.00	-2.42697
6080.00	-2.41637
6085.00	-2.46948
6090.00	-2.5187
6095.00	-2.59575
6100.00	-2.64801
6105.00	-2.71925
6110.00	-2.80899
6115.00	-2.82568
6120.00	-2.87061
6125.00	-2.88969
6130.00	-2.90543
6135.00	-2.96944
6140.00	-2.98006
6145.00	-2.9412
6150.00	-2.78377
6155.00	-2.43135
6160.00	-1.48197
6165.00	-0.0451459
6170.00	1.44876
6175.00	2.89295
6180.00	4.41342
6185.00	5.79466
6190.00	7.19726
6195.00	8.45247
6200.00	9.62773
6205.00	10.7965
6210.00	11.857
6215.00	12.8328
6220.00	13.8092
6225.00	14.7008
6230.00	15.5574
6235.00	16.2841
6240.00	16.9923
6245.00	17.6625
6250.00	18.3524
6255.00	18.9221
6260.00	19.4762
6265.00	20.0602
6270.00	20.5887
6275.00	21.09
6280.00	21.5583
6285.00	22.0124
6290.00	22.491
6295.00	22.9031
6300.00	23.3367
6305.00	23.7583
6310.00	24.1448
6315.00	24.5397
6320.00	24.8851
6325.00	25.2031
6330.00	25.4892
6335.00	25.7938
6340.00	26.085
6345.00	26.3827
6350.00	26.6733
6355.00	26.9634
6360.00	27.1704
6365.00	27.4179
6370.00	27.5652
6375.00	27.6693
6380.00	27.7772
6385.00	27.9113
6390.00	27.9424
6395.00	27.9318
6400.00	27.9081
6405.00	27.7928
6410.00	27.6164
6415.00	27.4548
6420.00	27.2823
6425.00	27.1384
6430.00	26.8153
6435.00	26.4903
6440.00	26.1907
6445.00	25.9353
6450.00	25.6328
6455.00	25.3278
6460.00	25.0135
6465.00	24.6209
6470.00	24.2035
6475.00	23.8065
6480.00	23.3809
6485.00	23.0049
6490.00	22.6267
6495.00	22.1809
6500.00	21.8082
6505.00	21.3389
6510.00	20.9222
6515.00	20.5031
6520.00	20.1073
6525.00	19.6643
6530.00	19.2442
6535.00	18.8761
6540.00	18.4238
6545.00	17.9896
6550.00	17.5718
6555.00	17.1104
6560.00	16.7392
6565.00	16.3425
6570.00	15.9542
6575.00	15.5107
6580.00	15.1415
6585.00	14.8277
6590.00	14.4299
6595.00	14.0691
6600.00	13.6845
6605.00	13.3213
6610.00	12.9446
6615.00	12.5956
6620.00	12.2317
6625.00	11.8814
6630.00	11.5333
6635.00	11.1973
6640.00	10.8735
6645.00	10.4739
6650.00	10.1812
6655.00	9.84797
6660.00	9.60929
6665.00	9.35319
6670.00	9.04296
6675.00	8.76091
6680.00	8.45864
6685.00	8.21366
6690.00	7.96612
6695.00	7.67642
6700.00	7.44701
6705.00	7.19497
6710.00	6.96102
6715.00	6.77752
6720.00	6.46571
6725.00	6.19078
6730.00	5.91343
6735.00	5.61684
6740.00	5.35275
6745.00	5.10225
6750.00	4.84121
6755.00	4.69028
6760.00	4.53593
6765.00	4.31016
6770.00	4.09557
6775.00	3.91384
6780.00	3.73034
6785.00	3.51963
6790.00	3.2531
6795.00	3.06733
6800.00	2.90299
6805.00	2.75935
6810.00	2.58167
6815.00	2.44168
6820.00	2.27298
6825.00	2.1183
6830.00	1.97055
6835.00	1.8575
6840.00	1.67602
6845.00	1.59101
6850.00	1.47605
6855.00	1.33414
6860.00	1.22066
6865.00	1.10429
6870.00	0.973924
6875.00	0.870836
6880.00	0.741036
6885.00	0.61852
6890.00	0.46981
6895.00	0.314613
6900.00	0.174936
6905.00	0.0492266
6910.00	-0.0183473
6915.00	-0.18026
6920.00	-0.259059
6925.00	-0.300076
6930.00	-0.365469
6935.00	-0.491246
6940.00	-0.585935
6945.00	-0.655492
6950.00	-0.745147
6955.00	-0.80163
6960.00	-0.851042
6965.00	-0.963859
6970.00	-1.0298
6975.00	-1.14894
6980.00	-1.23339
6985.00	-1.29374
6990.00	-1.35517
6995.00	-1.41899
7000.00	-1.54479
7005.00	-1.62098
7010.00	-1.66535
7015.00	-1.71097
7020.00	-1.73779
7025.00	-1.76194
7030.00	-1.81926
7035.00	-1.88082
7040.00	-1.9647
7045.00	-1.9989
7050.00	-2.06386
7055.00	-2.1451
7060.00	-2.1755
7065.00	-2.23418
7070.00	-2.24998
7075.00	-2.31545
7080.00	-2.35872
7085.00	-2.42187
7090.00	-2.46588
7095.00	-2.45139
7100.00	-2.51523
7105.00	-2.51859
7110.00	-2.59565
7115.00	-2.63937
7120.00	-2.70435
7125.00	-2.7187
7130.00	-2.79426
7135.00	-2.80388
7140.00	-2.79831
7145.00	-2.8417
7150.00	-2.80813
7155.00	-2.44189
7160.00	-1.5185
7165.00	-0.156342
7170.00	1.3615
7175.00	2.81157
7180.00	4.26614
7185.00	5.63078
7190.00	6.93585
7195.00	8.26419
7200.00	9.48391
7205.00	10.6101
7210.00	11.7134
7215.00	12.6594
7220.00	13.6233
7225.00	14.5905
7230.00	15.4096
7235.00	16.1953
7240.00	16.9836
7245.00	17.7286
7250.00	18.4476
7255.00	19.0889
7260.00	19.659
7265.00	20.2092
7270.00	20.7541
7275.00	21.2303
7280.00	21.7543
7285.00	22.2287
7290.00	22.6415
7295.00	23.0486
7300.00	23.4363
7305.00	23.7881
7310.00	24.1759
7315.00	24.4979
7320.00	24.9001
7325.00	25.2124
7330.00	25.583
7335.00	25.8725
7340.00	26.1872
7345.00	26.4447
7350.00	26.7021
7355.00	26.9196
7360.00	27.1637
7365.00	27.3179
7370.00	27.498
7375.00	27.6543
7380.00	27.7566
7385.00	27.8401
7390.00	27.8185
7395.00	27.7292
7400.00	27.7044
7405.00	27.6322
7410.00	27.5474
7415.00	27.33
7420.00	27.1329
7425.00	26.9229
7430.00	26.711
7435.00	26.499
7440.00	26.2412
7445.00	25.9793
7450.00	25.6283
7455.00	25.3052
7460.00	24.996
7465.00	24.6052
7470.00	24.2534
7475.00	23.8885
7480.00	23.4674
7485.00	23.0615
7490.00	22.7089
7495.00	22.3232
7500.00	21.885
7505.00	21.4864
7510.00	21.0706
7515.00	20.5327
7520.00	20.0884
7525.00	19.606
7530.00	19.1832
7535.00	18.7813
7540.00	18.3584
7545.00	17.965
7550.00	17.5511
7555.00	17.1216
7560.00	16.6497
7565.00	16.2078
7570.00	15.7546
7575.00	15.3724
7580.00	14.9828
7585.00	14.6051
7590.00	14.2467
7595.00	13.8572
7600.00	13.5067
7605.00	13.1342
7610.00	12.715
7615.00	12.3448
7620.00	11.986
7625.00	11.6645
7630.00	11.3382
7635.00	10.9661
7640.00	10.61
7645.00	10.3364
7650.00	10.0674
7655.00	9.69284
7660.00	9.34722
7665.00	9.02762
7670.00	8.71862
7675.00	8.46615
7680.00	8.19621
7685.00	7.93333
7690.00	7.66684
7695.00	7.37716
7700.00	7.11787
7705.00	6.88167
7710.00	6.66481
7715.00	6.45255
7720.00	6.14333
7725.00	5.86789
7730.00	5.69403
7735.00	5.48629
7740.00	5.20963
7745.00	4.97771
7750.00	4.79889
7755.00	4.60094
7760.00	4.36012
7765.00	4.11491
7770.00	3.917
7775.00	3.72607
7780.00	3.57274
7785.00	3.42763
7790.00	3.20305
7795.00	3.0408
7800.00	2.83212
7805.00	2.71123
7810.00	2.4871
7815.00	2.3523
7820.00	2.1726
7825.00	1.99663
7830.00	1.80694
7835.00	1.6476
7840.00	1.51132
7845.00	1.36161
7850.00	1.24681
7855.00	1.19902
7860.00	1.03355
7865.00	0.90599
7870.00	0.826782
7875.00	0.697115
7880.00	0.573296
7885.00	0.473249
7890.00	0.368969
7895.00	0.233823
7900.00	0.167724
7905.00	0.0612464
7910.00	-0.0374313
7915.00	-0.136209
7920.00	-0.250738
7925.00	-0.329608
7930.00	-0.437613
7935.00	-0.503491
7940.00	-0.622586
7945.00	-0.728346
7950.00	-0.84489
7955.00	-0.929844
7960.00	-1.03478
7965.00	-1.11783
7970.00	-1.24099
7975.00	-1.29773
7980.00	-1.3317
7985.00	-1.35374
7990.00	-1.40489
7995.00	-1.46517
8000.00	-1.56072
8005.00	-1.64244
8010.00	-1.71313
8015.00	-1.80097
8020.00	-1.84727
8025.00	-1.92169
8030.00	-2.00433
8035.00	-2.00182
8040.00	-2.10066
8045.00	-2.21951
8050.00	-2.31224
8055.00	-2.38573
8060.00	-2.38352
8065.00	-2.47836
8070.00	-2.53381
8075.00	-2.59084
8080.00	-2.6322
8085.00	-2.65518
8090.00	-2.71573
8095.00	-2.7859
8100.00	-2.85046
8105.00	-2.88864
8110.00	-2.96857
8115.00	-3.03338
8120.00	-3.12731
8125.00	-3.14492
8130.00	-3.15507
8135.00	-3.1457
8140.00	-3.14297
8145.00	-3.1163
8150.00	-3.05812
8155.00	-2.66972
8160.00	-1.70504
8165.00	-0.325652
8170.00	1.15074
8175.00	2.58486
8180.00	4.03078
8185.00	5.37482
8190.00	6.64425
8195.00	7.91205
8200.00	9.04737
8205.00	10.1788
8210.00	11.2128
8215.00	12.2487
8220.00	13.1696
8225.00	14.1409
8230.00	15.0306
8235.00	15.8072
8240.00	16.5887
8245.00	17.3305
8250.00	18.0523
8255.00	18.6848
8260.00	19.375
8265.00	19.9635
8270.00	20.5259
8275.00	21.1217
8280.00	21.6366
8285.00	22.1713
8290.00	22.6026
8295.00	23.0506
8300.00	23.5079
8305.00	23.9465
8310.00	24.2886
8315.00	24.6448
8320.00	25.0267
8325.00	25.3063
8330.00	25.6206
8335.00	25.8836
8340.00	26.1273
8345.00	26.388
8350.00	26.6141
8355.00	26.8503
8360.00	27.0672
8365.00	27.2367
8370.00	27.4477
8375.00	27.5592
8380.00	27.6098
8385.00	27.6425
8390.00	27.6278
8395.00	27.5006
8400.00	27.419
8405.00	27.3739
8410.00	27.2138
8415.00	27.0426
8420.00	26.8486
8425.00	26.6271
8430.00	26.4035
8435.00	26.1425
8440.00	25.8236
8445.00	25.4924
8450.00	25.1787
8455.00	24.8265
8460.00	24.4427
8465.00	24.1328
8470.00	23.7984
8475.00	23.4462
8480.00	23.0609
8485.00	22.6742
8490.00	22.3006
8495.00	21.9002
8500.00	21.4844
8505.00	21.0887
8510.00	20.6415
8515.00	20.1551
8520.00	19.7315
8525.00	19.3374
8530.00	18.9201
8535.00	18.4449
8540.00	18.0542
8545.00	17.5929
8550.00	17.2148
8555.00	16.7734
8560.00	16.3249
8565.00	15.9283
8570.00	15.4917
8575.00	15.0959
8580.00	14.6827
8585.00	14.3151
8590.00	13.9586
8595.00	13.6122
8600.00	13.2491
8605.00	12.8796
8610.00	12.4887
8615.00	12.1298
8620.00	11.7484
8625.00	11.284
8630.00	10.8875
8635.00	10.5036
8640.00	10.1581
8645.00	9.84138
8650.00	9.4923
8655.00	9.19949
8660.00	8.91887
8665.00	8.66773
8670.00	8.39614
8675.00	8.13605
8680.00	7.8735
8685.00	7.62153
8690.00	7.32072
8695.00	7.05853
8700.00	6.83823
8705.00	6.57445
8710.00	6.28864
8715.00	6.02429
8720.00	5.81344
8725.00	5.56813
8730.00	5.33881
8735.00	5.1011
8740.00	4.81739
8745.00	4.59338
8750.00	4.31914
8755.00	4.1122
8760.00	3.89606
8765.00	3.6346
8770.00	3.44486
8775.00	3.29544
8780.00	3.09405
8785.00	2.8715
8790.00	2.68972
8795.00	2.49621
8800.00	2.38044
8805.00	2.20789
8810.00	2.02982
8815.00	1.87383
8820.00	1.68929
8825.00	1.54172
8830.00	1.36477
8835.00	1.23256
8840.00	1.08083
8845.00	0.932876
8850.00	0.815382
8855.00	0.686856
8860.00	0.586844
8865.00	0.45127
8870.00	0.337796
8875.00	0.197224
8880.00	0.029417
8885.00	-0.108795
8890.00	-0.223218
8895.00	-0.309112
8900.00	-0.379297
8905.00	-0.493724
8910.00	-0.5426
8915.00	-0.619338
8920.00	-0.689827
8925.00	-0.786015
8930.00	-0.916726
8935.00	-0.973138
8940.00	-1.06947
8945.00	-1.23164
8950.00	-1.28077
8955.00	-1.3321
8960.00	-1.4139
8965.00	-1.50603
8970.00	-1.56616
8975.00	-1.61743
8980.00	-1.7362
8985.00	-1.75196
8990.00	-1.84303
8995.00	-1.97341
9000.00	-2.05372
9005.00	-2.10892
9010.00	-2.15718
9015.00	-2.23763
9020.00	-2.28014
9025.00	-2.30415
9030.00	-2.38272
9035.00	-2.49046
9040.00	-2.52619
9045.00	-2.57828
9050.00	-2.57818
9055.00	-2.60087
9060.00	-2.68109
9065.00	-2.68352
9070.00	-2.71419
9075.00	-2.7845
9080.00	-2.88766
9085.00	-2.94205
9090.00	-3.01094
9095.00	-3.08575
9100.00	-3.14169
9105.00	-3.14932
9110.00	-3.19891
9115.00	-3.23214
9120.00	-3.29338
9125.00	-3.26591
9130.00	-3.3494
9135.00	-3.3747
9140.00	-3.3989
9145.00	-3.33382
9150.00	-3.22257
9155.00	-2.79352
9160.00	-1.91186
9165.00	-0.587254
9170.00	0.852648
9175.00	2.36784
9180.00	3.82122
9185.00	5.2688
9190.00	6.58586
9195.00	7.85665
9200.00	9.06016
9205.00	10.1576
9210.00	11.1965
9215.00	12.2098
9220.00	13.1859
9225.00	14.0672
9230.00	14.8918
9235.00	15.6851
9240.00	16.4404
9245.00	17.1215
9250.00	17.7688
9255.00	18.4068
9260.00	18.9982
9265.00	19.5873
9270.00	20.109
9275.00	20.6825
9280.00	21.2185
9285.00	21.6796
9290.00	22.143
9295.00	22.5572
9300.00	22.9172
9305.00	23.3195
9310.00	23.6829
9315.00	24.0599
9320.00	24.4647
9325.00	24.745
9330.00	25.0271
9335.00	25.3978
9340.00	25.7101
9345.00	25.957
9350.00	26.1891
9355.00	26.3867
9360.00	26.593
9365.00	26.827
9370.00	26.9821
9375.00	27.1445
9380.00	27.2451
9385.00	27.3513
9390.00	27.3742
9395.00	27.3778
9400.00	27.2543
9405.00	27.1659
9410.00	27.0066
9415.00	26.8804
9420.00	26.6158
9425.00	26.4119
9430.00	26.15
9435.00	25.9015
9440.00	25.5939
9445.00	25.307
9450.00	24.989
9455.00	24.6687
9460.00	24.3505
9465.00	24.0029
9470.00	23.5604
9475.00	23.1693
9480.00	22.7832
9485.00	22.4143
9490.00	22.0325
9495.00	21.6461
9500.00	21.2585
9505.00	20.857
9510.00	20.4302
9515.00	20.0033
9520.00	19.6077
9525.00	19.1534
9530.00	18.7502
9535.00	18.4116
9540.00	18.0527
9545.00	17.5802
9550.00	17.125
9555.00	16.7197
9560.00	16.3064
9565.00	15.8391
9570.00	15.4114
9575.00	14.9965
9580.00	14.6189
9585.00	14.2321
9590.00	13.8341
9595.00	13.4403
9600.00	13.1043
9605.00	12.765
9610.00	12.4795
9615.00	12.15
9620.00	11.8064
9625.00	11.4887
9630.00	11.1115
9635.00	10.7351
9640.00	10.3707
9645.00	10.121
9650.00	9.79668
9655.00	9.44637
9660.00	9.15673
9665.00	8.86187
9670.00	8.58653
9675.00	8.33161
9680.00	7.9783
9685.00	7.71016
9690.00	7.45317
9695.00	7.17062
9700.00	6.9448
9705.00	6.6547
9710.00	6.39504
9715.00	6.13287
9720.00	5.92254
9725.00	5.64639
9730.00	5.40071
9735.00	5.10555
9740.00	4.83136
9745.00	4.60595
9750.00	4.39169
9755.00	4.18461
9760.00	3.98685
9765.00	3.75761
9770.00	3.5157
9775.00	3.26807
9780.00	3.09362
9785.00	2.92095
9790.00	2.77694
9795.00	2.61458
9800.00	2.45564
9805.00	2.28697
9810.00	2.10384
9815.00	1.96465
9820.00	1.79809
9825.00	1.61116
9830.00	1.49561
9835.00	1.32184
9840.00	1.21671
9845.00	1.07795
9850.00	0.903233
9855.00	0.792976
9860.00	0.689472
9865.00	0.520852
9870.00	0.364823
9875.00	0.27708
9880.00	0.16821
9885.00	0.074499
9890.00	-0.0767641
9895.00	-0.177304
9900.00	-0.2863
9905.00	-0.407179
9910.00	-0.498883
9915.00	-0.578569
9920.00	-0.725752
9925.00	-0.832588
9930.00	-0.952946
9935.00	-1.03137
9940.00	-1.09767
9945.00	-1.11463
9950.00	-1.17261
9955.00	-1.19632
[truncated: 56 more rows]
