# Supplementary material for: Abnormal developmental trajectory and vulnerability to cardiac arrhythmias in tetralogy of Fallot with DiGeorge syndrome
Source: Commun Biol. 2023 Sep 22;6:969. doi: 10.1038/s42003-023-05344-6 (PMC10516936; doi:10.1038/s42003-023-05344-6)
Supplement: Supplementary file 6 — Supplementary Data 3 [file 42003_2023_5344_MOESM6_ESM.zip › Supplementary Data3_CAS Measurement/Batch54/TOF-ND1_A1_5025/1A-wave.csv]

1A : V(t) = D'(t) / BackgroundImage *100
D'(t) = WaveFiltered Value( Pixel-Filter=(5 x 5) Tcnst-Filter=10)
average	1.00
frm num	2048
position	[71][82]
background	472.48
total pixel	25
time	value1
0.00	4.86793
5.00	4.57755
10.00	4.32044
15.00	4.05517
20.00	3.81643
25.00	3.58972
30.00	3.36112
35.00	3.1757
40.00	3.00967
45.00	2.82892
50.00	2.66032
55.00	2.51959
60.00	2.37345
65.00	2.25463
70.00	2.15446
75.00	2.02791
80.00	1.89708
85.00	1.78357
90.00	1.65516
95.00	1.55822
100.00	1.45996
105.00	1.36392
110.00	1.2707
115.00	1.17242
120.00	1.06787
125.00	0.994103
130.00	0.923477
135.00	0.828589
140.00	0.74573
145.00	0.645759
150.00	0.572717
155.00	0.510366
160.00	0.384829
165.00	0.331107
170.00	0.267519
175.00	0.245
180.00	0.238279
185.00	0.18482
190.00	0.168878
195.00	0.120666
200.00	0.127224
205.00	0.106883
210.00	0.0784157
215.00	0.0638014
220.00	0.0447223
225.00	0.00638619
230.00	-0.0137242
235.00	-0.00981195
240.00	-0.0494674
245.00	-0.0809243
250.00	-0.0762183
255.00	-0.0846818
260.00	-0.0575885
265.00	-0.0391307
270.00	-0.0174391
275.00	-0.0292407
280.00	-0.0127711
285.00	0.0139039
290.00	0.00658735
295.00	-0.00169076
300.00	-0.00829446
305.00	-0.0150844
310.00	-0.0101896
315.00	0.00776134
320.00	0.0069852
325.00	0.00967307
330.00	0.0535754
335.00	0.0490645
340.00	0.0551638
345.00	0.100443
350.00	0.111564
355.00	0.119879
360.00	0.12567
365.00	0.124109
370.00	0.112544
375.00	0.126688
380.00	0.140263
385.00	0.13301
390.00	0.133254
395.00	0.132628
400.00	0.134604
405.00	0.148235
410.00	0.141877
415.00	0.11753
420.00	0.119323
425.00	0.118396
430.00	0.116716
435.00	0.11859
440.00	0.160066
445.00	0.174537
450.00	0.168936
455.00	0.17998
460.00	0.192459
465.00	0.21385
470.00	0.192465
475.00	0.178298
480.00	0.14269
485.00	0.164825
490.00	0.151728
495.00	0.185658
500.00	0.173865
505.00	0.160712
510.00	0.148873
515.00	0.148378
520.00	0.156399
525.00	0.185628
530.00	0.19331
535.00	0.164666
540.00	0.18291
545.00	0.177318
550.00	0.162973
555.00	0.169534
560.00	0.154273
565.00	0.16763
570.00	0.152561
575.00	0.133071
580.00	0.102832
585.00	0.08239
590.00	0.0826169
595.00	0.120918
600.00	0.101207
605.00	0.102939
610.00	0.0638604
615.00	0.0854121
620.00	0.0861834
625.00	0.112276
630.00	0.137452
635.00	0.133866
640.00	0.157729
645.00	0.181746
650.00	0.207595
655.00	0.240171
660.00	0.240705
665.00	0.226794
670.00	0.224433
675.00	0.184211
680.00	0.153937
685.00	0.140237
690.00	0.136372
695.00	0.119349
700.00	0.120113
705.00	0.0954026
710.00	0.0934817
715.00	0.111225
720.00	0.154284
725.00	0.160867
730.00	0.167639
735.00	0.189818
740.00	0.206394
745.00	0.195067
750.00	0.196725
755.00	0.16266
760.00	0.16248
765.00	0.153004
770.00	0.136857
775.00	0.135871
780.00	0.16292
785.00	0.188958
790.00	0.201386
795.00	0.223578
800.00	0.210532
805.00	0.258053
810.00	0.262726
815.00	0.276243
820.00	0.255392
825.00	0.244245
830.00	0.269769
835.00	0.255491
840.00	0.238408
845.00	0.217107
850.00	0.246192
855.00	0.302
860.00	0.360692
865.00	0.453306
870.00	0.59084
875.00	0.734939
880.00	0.865475
885.00	1.01344
890.00	1.09326
895.00	1.19813
900.00	1.31197
905.00	1.40174
910.00	1.48507
915.00	1.53974
920.00	1.58811
925.00	1.64602
930.00	1.64566
935.00	1.69359
940.00	1.7198
945.00	1.74084
950.00	1.73015
955.00	1.751
960.00	1.72998
965.00	1.73562
970.00	1.75169
975.00	1.75939
980.00	1.76632
985.00	1.78525
990.00	1.73202
995.00	1.72729
1000.00	1.75012
1005.00	1.78253
1010.00	1.7592
1015.00	1.7416
1020.00	1.7122
1025.00	1.6976
1030.00	1.67007
1035.00	1.66477
1040.00	1.66253
1045.00	1.63596
1050.00	1.61375
1055.00	1.57174
1060.00	1.58728
1065.00	1.53861
1070.00	1.51258
1075.00	1.47392
1080.00	1.42727
1085.00	1.40307
1090.00	1.3271
1095.00	1.25196
1100.00	1.17079
1105.00	1.12482
1110.00	1.04875
1115.00	0.968422
1120.00	0.923222
1125.00	0.860531
1130.00	0.772785
1135.00	0.701432
1140.00	0.624516
1145.00	0.53328
1150.00	0.472333
1155.00	0.400548
1160.00	0.355414
1165.00	0.335958
1170.00	0.312521
1175.00	0.277883
1180.00	0.264487
1185.00	0.243117
1190.00	0.217959
1195.00	0.177538
1200.00	0.149625
1205.00	0.128736
1210.00	0.0836921
1215.00	0.0693967
1220.00	0.0480649
1225.00	0.0559573
1230.00	0.0774527
1235.00	0.0561619
1240.00	0.0293808
1245.00	0.0264427
1250.00	0.0568157
1255.00	0.0511341
1260.00	0.0400945
1265.00	0.048784
1270.00	0.0540648
1275.00	0.0114081
1280.00	-0.0032783
1285.00	0.0131349
1290.00	0.0135146
1295.00	-0.0115416
1300.00	-0.00530786
1305.00	-0.0361012
1310.00	-0.040957
1315.00	-0.0131566
1320.00	-0.0279263
1325.00	-0.0268268
1330.00	-0.00551902
1335.00	-0.0379844
1340.00	-0.0426519
1345.00	-0.071404
1350.00	-0.0811955
1355.00	-0.0747692
1360.00	-0.0571331
1365.00	-0.0624255
1370.00	-0.101899
1375.00	-0.117954
1380.00	-0.149335
1385.00	-0.128475
1390.00	-0.114781
1395.00	-0.108383
1400.00	-0.077226
1405.00	-0.0889751
1410.00	-0.0893901
1415.00	-0.0889171
1420.00	-0.0952641
1425.00	-0.104363
1430.00	-0.0896936
1435.00	-0.095963
1440.00	-0.0973724
1445.00	-0.094408
1450.00	-0.0908933
1455.00	-0.0928098
1460.00	-0.0869152
1465.00	-0.0680645
1470.00	-0.0621046
1475.00	-0.0626669
1480.00	-0.0724856
1485.00	-0.0948679
1490.00	-0.0879209
1495.00	-0.072356
1500.00	-0.0524215
1505.00	-0.0717306
1510.00	-0.0840293
1515.00	-0.0654672
1520.00	-0.0504545
1525.00	-0.0614944
1530.00	-0.0790497
1535.00	-0.0889232
1540.00	-0.0554796
1545.00	-0.0736364
1550.00	-0.0671193
1555.00	-0.0697199
1560.00	-0.0356569
1565.00	-0.0515629
1570.00	-0.0303213
1575.00	-0.021363
1580.00	-0.00568111
1585.00	0.0160519
1590.00	0.0102137
1595.00	0.0244311
1600.00	0.0236812
1605.00	-0.00154504
1610.00	0.000302657
1615.00	-0.0259721
1620.00	-0.0369205
1625.00	-0.0247624
1630.00	-0.064616
1635.00	-0.0835523
1640.00	-0.0735039
1645.00	-0.0559944
1650.00	-0.0537813
1655.00	-0.0661817
1660.00	-0.0714159
1665.00	-0.0786664
1670.00	-0.0530213
1675.00	-0.0688841
1680.00	-0.0467569
1685.00	-0.0209163
1690.00	-0.0128985
1695.00	-0.0471657
1700.00	-0.0204376
1705.00	-0.0133143
1710.00	0.0142617
1715.00	0.0128355
1720.00	0.055575
1725.00	0.0457845
1730.00	0.0132683
1735.00	0.0305666
1740.00	0.0241236
1745.00	0.0115521
1750.00	0.0222492
1755.00	0.0251039
1760.00	0.057304
1765.00	0.0659657
1770.00	0.0729147
1775.00	0.0613902
1780.00	0.0814957
1785.00	0.0877383
1790.00	0.114522
1795.00	0.146246
1800.00	0.150246
1805.00	0.15554
1810.00	0.13152
1815.00	0.136993
1820.00	0.1343
1825.00	0.100551
1830.00	0.104042
1835.00	0.101257
1840.00	0.0801255
1845.00	0.0881983
1850.00	0.130174
1855.00	0.152714
1860.00	0.241574
1865.00	0.347792
1870.00	0.489952
1875.00	0.624668
1880.00	0.745066
1885.00	0.905914
1890.00	1.0202
1895.00	1.15777
1900.00	1.27565
1905.00	1.35042
1910.00	1.44481
1915.00	1.5069
1920.00	1.55431
1925.00	1.64439
1930.00	1.72039
1935.00	1.75407
1940.00	1.80555
1945.00	1.83665
1950.00	1.87479
1955.00	1.90827
1960.00	1.91555
1965.00	1.93734
1970.00	1.9307
1975.00	1.9188
1980.00	1.97074
1985.00	1.98362
1990.00	1.97405
1995.00	1.96882
2000.00	1.93872
2005.00	1.91586
2010.00	1.93677
2015.00	1.89464
2020.00	1.88211
2025.00	1.84205
2030.00	1.83225
2035.00	1.83697
2040.00	1.82005
2045.00	1.79467
2050.00	1.74981
2055.00	1.69589
2060.00	1.69985
2065.00	1.67464
2070.00	1.63755
2075.00	1.58216
2080.00	1.55516
2085.00	1.50293
2090.00	1.42121
2095.00	1.34343
2100.00	1.26412
2105.00	1.19274
2110.00	1.13188
2115.00	1.08472
2120.00	1.00504
2125.00	0.958715
2130.00	0.889088
2135.00	0.807798
2140.00	0.766809
2145.00	0.734997
2150.00	0.701288
2155.00	0.630312
2160.00	0.607071
2165.00	0.593773
2170.00	0.546248
2175.00	0.471305
2180.00	0.448726
2185.00	0.424172
2190.00	0.386834
2195.00	0.338838
2200.00	0.301568
2205.00	0.297656
2210.00	0.277203
2215.00	0.249482
2220.00	0.231307
2225.00	0.235267
2230.00	0.245604
2235.00	0.256601
2240.00	0.253799
2245.00	0.268209
2250.00	0.249008
2255.00	0.219027
2260.00	0.203051
2265.00	0.210683
2270.00	0.191308
2275.00	0.200962
2280.00	0.20965
2285.00	0.214929
2290.00	0.197669
2295.00	0.221925
2300.00	0.234443
2305.00	0.24063
2310.00	0.254664
2315.00	0.261368
2320.00	0.272482
2325.00	0.312115
2330.00	0.326619
2335.00	0.331208
2340.00	0.356502
2345.00	0.370801
2350.00	0.373511
2355.00	0.38103
2360.00	0.38441
2365.00	0.389992
2370.00	0.359459
2375.00	0.388701
2380.00	0.423485
2385.00	0.399761
2390.00	0.376717
2395.00	0.380529
2400.00	0.379726
2405.00	0.37985
2410.00	0.36557
2415.00	0.385735
2420.00	0.424202
2425.00	0.416492
2430.00	0.396008
2435.00	0.336935
2440.00	0.32864
2445.00	0.320327
2450.00	0.30438
2455.00	0.281561
2460.00	0.262717
2465.00	0.264383
2470.00	0.26419
2475.00	0.260629
2480.00	0.246418
2485.00	0.241248
2490.00	0.206964
2495.00	0.193887
2500.00	0.211749
2505.00	0.215125
2510.00	0.21901
2515.00	0.251292
2520.00	0.2541
2525.00	0.262554
2530.00	0.26339
2535.00	0.279381
2540.00	0.269221
2545.00	0.26685
2550.00	0.255404
2555.00	0.256955
2560.00	0.245651
2565.00	0.248177
2570.00	0.247064
2575.00	0.245216
2580.00	0.228314
2585.00	0.202943
2590.00	0.221592
2595.00	0.214671
2600.00	0.205057
2605.00	0.226034
2610.00	0.2483
2615.00	0.231936
2620.00	0.217209
2625.00	0.229352
2630.00	0.221655
2635.00	0.235047
2640.00	0.225934
2645.00	0.21858
2650.00	0.229739
2655.00	0.256714
2660.00	0.265753
2665.00	0.239178
2670.00	0.227959
2675.00	0.241567
2680.00	0.21487
2685.00	0.210315
2690.00	0.224841
2695.00	0.227755
2700.00	0.224451
2705.00	0.224864
2710.00	0.239628
2715.00	0.228364
2720.00	0.258863
2725.00	0.264301
2730.00	0.275968
2735.00	0.257683
2740.00	0.280171
2745.00	0.30041
2750.00	0.29492
2755.00	0.28236
2760.00	0.323545
2765.00	0.285264
2770.00	0.303301
2775.00	0.28313
2780.00	0.274289
2785.00	0.305275
2790.00	0.32893
2795.00	0.303656
2800.00	0.31816
2805.00	0.300736
2810.00	0.296907
2815.00	0.290074
2820.00	0.322022
2825.00	0.32707
2830.00	0.301136
2835.00	0.326051
2840.00	0.345935
2845.00	0.339279
2850.00	0.384085
2855.00	0.396472
2860.00	0.442331
2865.00	0.542866
2870.00	0.631654
2875.00	0.755587
2880.00	0.889984
2885.00	1.00756
2890.00	1.1176
2895.00	1.24712
2900.00	1.33829
2905.00	1.38733
2910.00	1.48564
2915.00	1.60545
2920.00	1.68364
2925.00	1.71508
2930.00	1.76368
2935.00	1.80997
2940.00	1.79999
2945.00	1.81386
2950.00	1.82719
2955.00	1.83919
2960.00	1.87115
2965.00	1.92955
2970.00	1.91861
2975.00	1.9147
2980.00	1.89255
2985.00	1.9251
2990.00	1.9544
2995.00	1.96129
3000.00	1.96158
3005.00	1.96268
3010.00	1.96959
3015.00	1.93349
3020.00	1.91369
3025.00	1.92804
3030.00	1.91387
3035.00	1.88842
3040.00	1.86297
3045.00	1.83922
3050.00	1.817
3055.00	1.77837
3060.00	1.747
3065.00	1.6832
3070.00	1.66727
3075.00	1.65208
3080.00	1.62233
3085.00	1.55068
3090.00	1.49974
3095.00	1.46491
3100.00	1.40816
3105.00	1.34015
3110.00	1.24677
3115.00	1.17627
3120.00	1.08489
3125.00	0.973863
3130.00	0.895948
3135.00	0.888473
3140.00	0.834336
3145.00	0.759369
3150.00	0.709676
3155.00	0.6658
3160.00	0.619538
3165.00	0.551658
3170.00	0.505805
3175.00	0.500941
3180.00	0.456773
3185.00	0.43988
3190.00	0.403511
3195.00	0.376706
3200.00	0.358507
3205.00	0.327736
3210.00	0.311894
3215.00	0.328961
3220.00	0.319769
3225.00	0.308957
3230.00	0.316158
3235.00	0.305707
3240.00	0.258205
3245.00	0.220532
3250.00	0.209484
3255.00	0.174144
3260.00	0.156729
3265.00	0.170687
3270.00	0.166318
3275.00	0.17593
3280.00	0.173576
3285.00	0.14098
3290.00	0.137887
3295.00	0.14865
3300.00	0.146484
3305.00	0.164006
3310.00	0.138293
3315.00	0.122771
3320.00	0.118959
3325.00	0.123995
3330.00	0.107363
3335.00	0.120331
3340.00	0.120997
3345.00	0.134295
3350.00	0.153036
3355.00	0.148739
3360.00	0.142331
3365.00	0.139103
3370.00	0.150591
3375.00	0.166856
3380.00	0.151864
3385.00	0.184087
3390.00	0.202928
3395.00	0.186022
3400.00	0.193664
3405.00	0.156519
3410.00	0.188277
3415.00	0.148284
3420.00	0.150388
3425.00	0.142968
3430.00	0.159149
3435.00	0.169478
3440.00	0.188934
3445.00	0.219143
3450.00	0.204848
3455.00	0.217381
3460.00	0.232046
3465.00	0.216461
3470.00	0.223599
3475.00	0.256268
3480.00	0.281437
3485.00	0.273612
3490.00	0.309745
3495.00	0.308402
3500.00	0.304653
3505.00	0.306358
3510.00	0.307046
3515.00	0.308512
3520.00	0.312372
3525.00	0.283674
3530.00	0.268006
3535.00	0.286075
3540.00	0.274399
3545.00	0.291829
3550.00	0.270265
3555.00	0.292341
3560.00	0.273267
3565.00	0.24086
3570.00	0.236246
3575.00	0.237173
3580.00	0.225308
3585.00	0.239181
3590.00	0.259286
3595.00	0.281613
3600.00	0.305941
3605.00	0.284659
3610.00	0.318841
3615.00	0.301349
3620.00	0.276294
3625.00	0.241892
3630.00	0.276118
3635.00	0.274751
3640.00	0.299765
3645.00	0.28164
3650.00	0.278874
3655.00	0.285697
3660.00	0.284219
3665.00	0.2922
3670.00	0.328168
3675.00	0.334295
3680.00	0.344889
3685.00	0.308706
3690.00	0.294768
3695.00	0.293229
3700.00	0.323168
3705.00	0.34334
3710.00	0.375887
3715.00	0.377242
3720.00	0.383541
3725.00	0.335874
3730.00	0.368321
3735.00	0.378052
3740.00	0.414747
3745.00	0.433381
3750.00	0.454384
3755.00	0.422491
3760.00	0.432731
3765.00	0.44364
3770.00	0.465311
3775.00	0.439098
3780.00	0.424819
3785.00	0.42636
3790.00	0.420128
3795.00	0.417905
3800.00	0.426064
3805.00	0.412242
3810.00	0.400648
3815.00	0.463022
3820.00	0.480214
3825.00	0.475369
3830.00	0.470162
3835.00	0.519658
3840.00	0.517641
3845.00	0.55223
3850.00	0.539337
3855.00	0.574296
3860.00	0.642163
3865.00	0.748112
3870.00	0.867172
3875.00	0.973479
3880.00	1.12164
3885.00	1.2152
3890.00	1.35443
3895.00	1.43657
3900.00	1.53504
3905.00	1.61435
3910.00	1.69504
3915.00	1.78883
3920.00	1.8199
3925.00	1.87072
3930.00	1.94864
3935.00	2.01537
3940.00	2.07035
3945.00	2.06565
3950.00	2.11899
3955.00	2.15938
3960.00	2.19996
3965.00	2.18992
3970.00	2.19274
3975.00	2.20543
3980.00	2.19569
3985.00	2.15729
3990.00	2.18623
3995.00	2.18518
4000.00	2.17493
4005.00	2.20295
4010.00	2.20023
4015.00	2.18085
4020.00	2.1287
4025.00	2.12494
4030.00	2.10123
4035.00	2.10784
4040.00	2.11971
4045.00	2.10584
4050.00	2.09675
4055.00	2.08687
4060.00	2.08475
4065.00	2.08285
4070.00	2.04219
4075.00	1.99036
4080.00	1.94032
4085.00	1.85719
4090.00	1.79846
4095.00	1.71682
4100.00	1.66028
4105.00	1.61277
4110.00	1.53446
4115.00	1.48261
4120.00	1.40546
4125.00	1.35042
4130.00	1.27887
4135.00	1.22549
4140.00	1.19268
4145.00	1.14622
4150.00	1.0807
4155.00	1.05136
4160.00	0.986862
4165.00	0.920347
4170.00	0.857096
4175.00	0.787472
4180.00	0.763754
4185.00	0.721242
4190.00	0.672823
4195.00	0.665649
4200.00	0.660885
4205.00	0.643053
4210.00	0.651555
4215.00	0.662593
4220.00	0.626811
4225.00	0.624238
4230.00	0.614304
4235.00	0.581658
4240.00	0.589526
4245.00	0.57883
4250.00	0.592907
4255.00	0.611504
4260.00	0.636706
4265.00	0.63399
4270.00	0.662024
4275.00	0.677941
4280.00	0.635545
4285.00	0.639718
4290.00	0.615537
4295.00	0.595466
4300.00	0.579096
4305.00	0.553357
4310.00	0.575908
4315.00	0.576733
4320.00	0.561389
4325.00	0.567898
4330.00	0.573757
4335.00	0.543472
4340.00	0.565319
4345.00	0.553656
4350.00	0.55332
4355.00	0.564869
4360.00	0.525314
4365.00	0.517652
4370.00	0.492978
4375.00	0.517334
4380.00	0.523169
4385.00	0.558898
4390.00	0.539412
4395.00	0.504943
4400.00	0.488312
4405.00	0.48689
4410.00	0.487304
4415.00	0.497835
4420.00	0.516626
4425.00	0.485282
4430.00	0.48501
4435.00	0.486458
4440.00	0.449664
4445.00	0.445335
4450.00	0.446517
4455.00	0.46536
4460.00	0.480626
4465.00	0.474893
4470.00	0.459575
4475.00	0.483038
4480.00	0.48553
4485.00	0.476767
4490.00	0.455335
4495.00	0.475836
4500.00	0.4909
4505.00	0.502765
4510.00	0.523603
4515.00	0.516112
4520.00	0.520376
4525.00	0.548766
4530.00	0.522673
4535.00	0.530514
4540.00	0.506247
4545.00	0.508111
4550.00	0.513176
4555.00	0.537205
4560.00	0.540207
4565.00	0.528516
4570.00	0.505295
4575.00	0.493709
4580.00	0.495134
4585.00	0.482024
4590.00	0.476152
4595.00	0.470866
4600.00	0.447484
4605.00	0.444219
4610.00	0.44128
4615.00	0.441175
4620.00	0.4487
4625.00	0.447853
4630.00	0.432699
4635.00	0.438532
4640.00	0.432775
4645.00	0.44368
4650.00	0.433176
4655.00	0.423722
4660.00	0.406748
4665.00	0.416869
4670.00	0.431057
4675.00	0.427742
4680.00	0.437456
4685.00	0.44112
4690.00	0.41648
4695.00	0.418855
4700.00	0.426072
4705.00	0.426641
4710.00	0.468637
4715.00	0.497967
4720.00	0.522671
4725.00	0.55845
4730.00	0.550861
4735.00	0.533872
4740.00	0.550752
4745.00	0.550705
4750.00	0.589607
4755.00	0.60684
4760.00	0.631662
4765.00	0.654002
4770.00	0.65887
4775.00	0.685262
4780.00	0.696316
4785.00	0.702031
4790.00	0.709715
4795.00	0.693772
4800.00	0.703129
4805.00	0.714936
4810.00	0.70609
4815.00	0.693896
4820.00	0.70324
4825.00	0.702337
4830.00	0.693058
4835.00	0.683014
4840.00	0.677361
4845.00	0.723069
4850.00	0.737961
4855.00	0.747132
4860.00	0.800255
4865.00	0.848065
4870.00	0.985914
4875.00	1.15146
4880.00	1.26659
4885.00	1.3829
4890.00	1.4715
4895.00	1.57664
4900.00	1.69666
4905.00	1.77843
4910.00	1.88758
4915.00	1.93926
4920.00	2.0137
4925.00	2.05785
4930.00	2.08488
4935.00	2.16338
4940.00	2.18155
4945.00	2.22076
4950.00	2.24843
4955.00	2.2835
4960.00	2.27357
4965.00	2.30866
4970.00	2.29875
4975.00	2.3254
4980.00	2.31974
4985.00	2.32651
4990.00	2.33514
4995.00	2.33613
5000.00	2.30994
5005.00	2.30498
5010.00	2.331
5015.00	2.3341
5020.00	2.33605
5025.00	2.31409
5030.00	2.29433
5035.00	2.29009
5040.00	2.23718
5045.00	2.18108
5050.00	2.1306
5055.00	2.09702
5060.00	2.05156
5065.00	2.01488
5070.00	1.9717
5075.00	1.90321
5080.00	1.81787
5085.00	1.75884
5090.00	1.71249
5095.00	1.64029
5100.00	1.58462
5105.00	1.50913
5110.00	1.43949
5115.00	1.37004
5120.00	1.2906
5125.00	1.22419
5130.00	1.16696
5135.00	1.0909
5140.00	1.04869
5145.00	0.993772
5150.00	0.925719
5155.00	0.872091
5160.00	0.857689
5165.00	0.81171
5170.00	0.793187
5175.00	0.744346
5180.00	0.697849
5185.00	0.67632
5190.00	0.646785
5195.00	0.632902
5200.00	0.609402
5205.00	0.573013
5210.00	0.558888
5215.00	0.527551
5220.00	0.526438
5225.00	0.531363
5230.00	0.529869
5235.00	0.495507
5240.00	0.508605
5245.00	0.51108
5250.00	0.503148
5255.00	0.525641
5260.00	0.528952
5265.00	0.523466
5270.00	0.510063
5275.00	0.514932
5280.00	0.515081
5285.00	0.510983
5290.00	0.528459
5295.00	0.464607
5300.00	0.45455
5305.00	0.438726
5310.00	0.443109
5315.00	0.42335
5320.00	0.417418
5325.00	0.427319
5330.00	0.43369
5335.00	0.423338
5340.00	0.437726
5345.00	0.437977
5350.00	0.439049
5355.00	0.433241
5360.00	0.406848
5365.00	0.405107
5370.00	0.382375
5375.00	0.379694
5380.00	0.380668
5385.00	0.40017
5390.00	0.377085
5395.00	0.377473
5400.00	0.37105
5405.00	0.390667
5410.00	0.365993
5415.00	0.37003
5420.00	0.37959
5425.00	0.395813
5430.00	0.405334
5435.00	0.385119
5440.00	0.415182
5445.00	0.41684
5450.00	0.423412
5455.00	0.450492
5460.00	0.452005
5465.00	0.426276
5470.00	0.423439
5475.00	0.456442
5480.00	0.455668
5485.00	0.463436
5490.00	0.473815
5495.00	0.472149
5500.00	0.490122
5505.00	0.508838
5510.00	0.541767
5515.00	0.566324
5520.00	0.580806
5525.00	0.565055
5530.00	0.5458
5535.00	0.557254
5540.00	0.572643
5545.00	0.544163
5550.00	0.541389
5555.00	0.509262
5560.00	0.545535
5565.00	0.54601
5570.00	0.519347
5575.00	0.530907
5580.00	0.509987
5585.00	0.493699
5590.00	0.501051
5595.00	0.489889
5600.00	0.495082
5605.00	0.509916
5610.00	0.494481
5615.00	0.527999
5620.00	0.556473
5625.00	0.572786
5630.00	0.57223
5635.00	0.597127
5640.00	0.608528
5645.00	0.596778
5650.00	0.620913
5655.00	0.612157
5660.00	0.591578
5665.00	0.591682
5670.00	0.584156
5675.00	0.590929
5680.00	0.593637
5685.00	0.588456
5690.00	0.559241
5695.00	0.597289
5700.00	0.572271
5705.00	0.537902
5710.00	0.517975
5715.00	0.531366
5720.00	0.562889
5725.00	0.59126
5730.00	0.597322
5735.00	0.611243
5740.00	0.625466
5745.00	0.657738
5750.00	0.646993
5755.00	0.640709
5760.00	0.669764
5765.00	0.648504
5770.00	0.694558
5775.00	0.688597
5780.00	0.651908
5785.00	0.688308
5790.00	0.704984
5795.00	0.70052
5800.00	0.671105
5805.00	0.660716
5810.00	0.641207
5815.00	0.633809
5820.00	0.620377
5825.00	0.631993
5830.00	0.635675
5835.00	0.638989
5840.00	0.667369
5845.00	0.694604
5850.00	0.725042
5855.00	0.762596
5860.00	0.878513
5865.00	0.959135
5870.00	1.06133
5875.00	1.16176
5880.00	1.28856
5885.00	1.40437
5890.00	1.50183
5895.00	1.61748
5900.00	1.70717
5905.00	1.80482
5910.00	1.8707
5915.00	1.90798
5920.00	1.94999
5925.00	2.04199
5930.00	2.07315
5935.00	2.10796
5940.00	2.1232
5945.00	2.16232
5950.00	2.20176
5955.00	2.22117
5960.00	2.22764
5965.00	2.2089
5970.00	2.22845
5975.00	2.21048
5980.00	2.22902
5985.00	2.20168
5990.00	2.23718
5995.00	2.22935
6000.00	2.22399
6005.00	2.22848
6010.00	2.19103
6015.00	2.19035
6020.00	2.20667
6025.00	2.19003
6030.00	2.18183
6035.00	2.16514
6040.00	2.17805
6045.00	2.15158
6050.00	2.12013
6055.00	2.09183
6060.00	2.05451
6065.00	2.03023
6070.00	1.99652
6075.00	1.93063
6080.00	1.83916
6085.00	1.81356
6090.00	1.75496
6095.00	1.68614
6100.00	1.6352
6105.00	1.53602
6110.00	1.46538
6115.00	1.35779
6120.00	1.3109
6125.00	1.21537
6130.00	1.13532
6135.00	1.05565
6140.00	1.00596
6145.00	0.962932
6150.00	0.941986
6155.00	0.883344
6160.00	0.87205
6165.00	0.822095
6170.00	0.802534
6175.00	0.755298
6180.00	0.772047
6185.00	0.76511
6190.00	0.757173
6195.00	0.776275
6200.00	0.785
6205.00	0.752216
6210.00	0.739643
6215.00	0.73256
6220.00	0.708406
6225.00	0.659577
6230.00	0.629176
6235.00	0.59843
6240.00	0.592769
6245.00	0.579208
6250.00	0.56531
6255.00	0.605291
6260.00	0.610797
6265.00	0.574268
6270.00	0.581183
6275.00	0.595872
6280.00	0.610785
6285.00	0.581031
6290.00	0.584729
6295.00	0.616842
6300.00	0.640664
6305.00	0.639246
6310.00	0.637123
6315.00	0.66315
6320.00	0.659483
6325.00	0.668882
6330.00	0.646863
6335.00	0.672763
6340.00	0.63935
6345.00	0.610126
6350.00	0.607528
6355.00	0.595032
6360.00	0.593097
6365.00	0.593049
6370.00	0.601472
6375.00	0.565029
6380.00	0.578794
6385.00	0.588642
6390.00	0.62375
6395.00	0.618097
6400.00	0.618936
6405.00	0.633236
6410.00	0.596157
6415.00	0.610195
6420.00	0.618596
6425.00	0.625311
6430.00	0.610189
6435.00	0.632137
6440.00	0.641731
6445.00	0.596183
6450.00	0.603446
6455.00	0.584584
6460.00	0.590467
6465.00	0.611
6470.00	0.601543
6475.00	0.576099
6480.00	0.54558
6485.00	0.563829
6490.00	0.575174
6495.00	0.628561
6500.00	0.636819
6505.00	0.636632
6510.00	0.649162
6515.00	0.670599
6520.00	0.666187
6525.00	0.646131
6530.00	0.676337
6535.00	0.697596
6540.00	0.665933
6545.00	0.60442
6550.00	0.659961
6555.00	0.644761
6560.00	0.68357
6565.00	0.714265
6570.00	0.726651
6575.00	0.738646
6580.00	0.758753
6585.00	0.77685
6590.00	0.776206
6595.00	0.763773
6600.00	0.799993
6605.00	0.783488
6610.00	0.804191
6615.00	0.822824
6620.00	0.802343
6625.00	0.797456
6630.00	0.796444
6635.00	0.798073
6640.00	0.823244
6645.00	0.830658
6650.00	0.833099
6655.00	0.814977
6660.00	0.814752
6665.00	0.845028
6670.00	0.852804
6675.00	0.85049
6680.00	0.843328
6685.00	0.823337
6690.00	0.831589
6695.00	0.891505
6700.00	0.899713
6705.00	0.897788
6710.00	0.946004
6715.00	0.958075
6720.00	0.928302
6725.00	0.892194
6730.00	0.890174
6735.00	0.9146
6740.00	0.897641
6745.00	0.878991
6750.00	0.896916
6755.00	0.934214
6760.00	0.905134
6765.00	0.853564
6770.00	0.866413
6775.00	0.864431
6780.00	0.83217
6785.00	0.82938
6790.00	0.820096
6795.00	0.834598
6800.00	0.862043
6805.00	0.869811
6810.00	0.868336
6815.00	0.841611
6820.00	0.861581
6825.00	0.85077
6830.00	0.899455
6835.00	0.922954
6840.00	0.922937
6845.00	0.954247
6850.00	1.00444
6855.00	1.06654
6860.00	1.09026
6865.00	1.15479
6870.00	1.22725
6875.00	1.3365
6880.00	1.43312
6885.00	1.54633
6890.00	1.688
6895.00	1.79181
6900.00	1.87169
6905.00	1.96897
6910.00	2.02436
6915.00	2.09453
6920.00	2.15514
6925.00	2.25371
6930.00	2.31026
6935.00	2.33491
6940.00	2.35878
6945.00	2.42768
6950.00	2.45159
6955.00	2.47057
6960.00	2.45802
6965.00	2.47127
6970.00	2.47305
6975.00	2.48141
6980.00	2.47371
6985.00	2.49555
6990.00	2.52453
6995.00	2.50912
7000.00	2.50457
7005.00	2.49709
7010.00	2.50474
7015.00	2.48708
7020.00	2.46357
7025.00	2.43309
7030.00	2.40736
7035.00	2.39097
7040.00	2.36268
7045.00	2.34991
7050.00	2.29863
7055.00	2.27111
7060.00	2.21924
7065.00	2.19542
7070.00	2.13927
7075.00	2.05741
7080.00	1.96258
7085.00	1.90855
7090.00	1.86331
7095.00	1.77095
7100.00	1.7183
7105.00	1.62521
7110.00	1.53888
7115.00	1.45357
7120.00	1.35985
7125.00	1.33054
7130.00	1.26267
7135.00	1.22953
7140.00	1.19716
7145.00	1.12824
7150.00	1.09669
7155.00	1.07084
7160.00	1.0264
7165.00	0.970323
7170.00	0.942711
7175.00	0.917015
7180.00	0.893887
7185.00	0.842596
7190.00	0.801512
7195.00	0.817873
7200.00	0.829212
7205.00	0.79116
7210.00	0.768766
7215.00	0.734219
7220.00	0.74461
7225.00	0.727718
7230.00	0.767543
7235.00	0.786455
7240.00	0.775537
7245.00	0.791109
7250.00	0.817822
7255.00	0.808001
7260.00	0.851651
7265.00	0.866384
7270.00	0.820382
7275.00	0.816231
7280.00	0.789637
7285.00	0.805492
7290.00	0.835847
7295.00	0.823376
7300.00	0.790988
7305.00	0.777077
7310.00	0.762017
7315.00	0.75947
7320.00	0.733472
7325.00	0.727852
7330.00	0.710096
7335.00	0.689882
7340.00	0.690315
7345.00	0.711023
7350.00	0.734739
7355.00	0.743385
7360.00	0.773178
7365.00	0.798298
7370.00	0.798895
7375.00	0.78504
7380.00	0.795429
7385.00	0.817478
7390.00	0.846634
7395.00	0.833931
7400.00	0.826732
7405.00	0.796548
7410.00	0.784621
7415.00	0.808597
7420.00	0.781073
7425.00	0.761381
7430.00	0.752124
7435.00	0.739559
7440.00	0.769735
7445.00	0.779961
7450.00	0.782391
7455.00	0.799818
7460.00	0.760473
7465.00	0.754693
7470.00	0.760497
7475.00	0.730163
7480.00	0.70625
7485.00	0.716898
7490.00	0.70955
7495.00	0.717328
7500.00	0.710783
7505.00	0.706586
7510.00	0.695189
7515.00	0.741654
7520.00	0.72675
7525.00	0.770059
7530.00	0.800571
7535.00	0.817873
7540.00	0.830057
7545.00	0.851183
7550.00	0.822787
7555.00	0.768446
7560.00	0.736471
7565.00	0.728012
7570.00	0.695847
7575.00	0.705843
7580.00	0.710605
7585.00	0.728437
7590.00	0.730941
7595.00	0.728961
7600.00	0.71194
7605.00	0.749111
7610.00	0.731768
7615.00	0.736478
7620.00	0.711933
7625.00	0.711854
7630.00	0.69993
7635.00	0.693432
7640.00	0.685044
7645.00	0.720671
7650.00	0.73157
7655.00	0.743073
7660.00	0.758505
7665.00	0.795252
7670.00	0.828324
7675.00	0.820839
7680.00	0.822568
7685.00	0.811425
7690.00	0.838647
7695.00	0.838595
7700.00	0.864793
7705.00	0.857048
7710.00	0.821292
7715.00	0.807737
7720.00	0.833635
7725.00	0.832391
7730.00	0.831272
7735.00	0.817566
7740.00	0.80015
7745.00	0.798869
7750.00	0.78417
7755.00	0.805651
7760.00	0.799587
7765.00	0.785663
7770.00	0.761278
7775.00	0.755418
7780.00	0.743371
7785.00	0.723216
7790.00	0.744867
7795.00	0.733028
7800.00	0.759624
7805.00	0.756469
7810.00	0.754476
7815.00	0.778927
7820.00	0.792466
7825.00	0.819044
7830.00	0.813334
7835.00	0.834438
7840.00	0.831421
7845.00	0.818547
7850.00	0.848443
7855.00	0.86265
7860.00	0.91692
7865.00	0.997934
7870.00	1.10048
7875.00	1.21647
7880.00	1.31579
7885.00	1.42464
7890.00	1.55139
7895.00	1.60875
7900.00	1.69254
7905.00	1.76541
7910.00	1.84116
7915.00	1.96351
7920.00	2.03976
7925.00	2.08045
7930.00	2.11708
7935.00	2.19321
7940.00	2.21517
7945.00	2.23747
7950.00	2.24315
7955.00	2.24573
7960.00	2.27598
7965.00	2.30913
7970.00	2.32204
7975.00	2.35228
7980.00	2.3651
7985.00	2.37157
7990.00	2.37484
7995.00	2.38118
8000.00	2.42159
8005.00	2.38854
8010.00	2.39266
8015.00	2.37182
8020.00	2.35644
8025.00	2.35361
8030.00	2.35022
8035.00	2.32769
8040.00	2.30742
8045.00	2.30865
8050.00	2.30975
8055.00	2.3209
8060.00	2.29877
8065.00	2.26276
8070.00	2.21342
8075.00	2.16817
8080.00	2.11475
8085.00	2.05227
8090.00	2.02314
8095.00	1.97575
8100.00	1.91533
8105.00	1.87703
8110.00	1.82393
8115.00	1.74313
8120.00	1.65517
8125.00	1.59887
8130.00	1.51348
8135.00	1.44848
8140.00	1.37983
8145.00	1.35868
8150.00	1.31593
8155.00	1.25038
8160.00	1.16259
8165.00	1.1166
8170.00	1.03711
8175.00	1.0079
8180.00	0.990921
8185.00	0.979875
8190.00	0.971627
8195.00	0.976056
8200.00	0.961417
8205.00	0.949935
8210.00	0.9523
8215.00	0.941729
8220.00	0.92629
8225.00	0.922554
8230.00	0.869242
8235.00	0.840733
8240.00	0.829467
8245.00	0.799856
8250.00	0.79691
8255.00	0.792566
8260.00	0.805589
8265.00	0.801224
8270.00	0.800681
8275.00	0.837444
8280.00	0.874763
8285.00	0.850781
8290.00	0.866448
8295.00	0.844991
8300.00	0.82568
8305.00	0.796448
8310.00	0.777758
8315.00	0.782948
8320.00	0.78762
8325.00	0.761347
8330.00	0.753787
8335.00	0.753755
8340.00	0.726636
8345.00	0.702228
8350.00	0.692114
8355.00	0.726187
8360.00	0.733148
8365.00	0.769891
8370.00	0.790261
8375.00	0.784889
8380.00	0.749576
8385.00	0.775363
8390.00	0.777407
8395.00	0.757235
8400.00	0.74162
8405.00	0.7191
8410.00	0.725924
8415.00	0.719366
8420.00	0.692299
8425.00	0.673018
8430.00	0.656512
8435.00	0.670441
8440.00	0.660966
8445.00	0.690534
8450.00	0.695135
8455.00	0.742452
8460.00	0.759639
8465.00	0.777647
8470.00	0.765917
8475.00	0.787531
8480.00	0.801903
8485.00	0.779281
8490.00	0.759769
8495.00	0.765912
8500.00	0.786679
8505.00	0.792671
8510.00	0.759967
8515.00	0.781328
8520.00	0.801401
8525.00	0.803381
8530.00	0.791617
8535.00	0.77595
8540.00	0.7991
8545.00	0.800463
8550.00	0.796611
8555.00	0.823621
8560.00	0.806447
8565.00	0.813848
8570.00	0.833208
8575.00	0.827774
8580.00	0.857594
8585.00	0.859034
8590.00	0.854404
8595.00	0.866322
8600.00	0.90668
8605.00	0.930302
8610.00	0.916005
8615.00	0.912451
8620.00	0.910099
8625.00	0.912214
8630.00	0.915812
8635.00	0.924976
8640.00	0.956928
8645.00	0.984838
8650.00	0.970167
8655.00	0.96035
8660.00	0.953208
8665.00	0.950166
8670.00	0.971133
8675.00	0.995083
8680.00	0.965842
8685.00	0.986088
8690.00	1.03225
8695.00	1.03739
8700.00	1.02
8705.00	1.04245
8710.00	1.05842
8715.00	1.01354
8720.00	1.01462
8725.00	1.06555
8730.00	1.09021
8735.00	1.08702
8740.00	1.04266
8745.00	1.03829
8750.00	1.0369
8755.00	1.03565
8760.00	1.03791
8765.00	1.03401
8770.00	1.03644
8775.00	1.02507
8780.00	1.04786
8785.00	1.03789
8790.00	1.07549
8795.00	1.05683
8800.00	1.04512
8805.00	1.04305
8810.00	1.06319
8815.00	1.09825
8820.00	1.13489
8825.00	1.1323
8830.00	1.12321
8835.00	1.09216
8840.00	1.09723
8845.00	1.10434
8850.00	1.13105
8855.00	1.1534
8860.00	1.23024
8865.00	1.29432
8870.00	1.35283
8875.00	1.42665
8880.00	1.57437
8885.00	1.70816
8890.00	1.78455
8895.00	1.8787
8900.00	1.94989
8905.00	2.0529
8910.00	2.11768
8915.00	2.19714
8920.00	2.28897
8925.00	2.31998
8930.00	2.37159
8935.00	2.41635
8940.00	2.47441
8945.00	2.49534
8950.00	2.53534
8955.00	2.5451
8960.00	2.57505
8965.00	2.61216
8970.00	2.61847
8975.00	2.58774
8980.00	2.61342
8985.00	2.60183
8990.00	2.62017
8995.00	2.64007
9000.00	2.63682
9005.00	2.66183
9010.00	2.64793
9015.00	2.65066
9020.00	2.63449
9025.00	2.63095
9030.00	2.6303
9035.00	2.60432
9040.00	2.5894
9045.00	2.5311
9050.00	2.4998
9055.00	2.47501
9060.00	2.43916
9065.00	2.40774
9070.00	2.35661
9075.00	2.32159
9080.00	2.24944
9085.00	2.21413
9090.00	2.1722
9095.00	2.11329
9100.00	2.06366
9105.00	1.98344
9110.00	1.89346
9115.00	1.82518
9120.00	1.76118
9125.00	1.70359
9130.00	1.63313
9135.00	1.55955
9140.00	1.48148
9145.00	1.41207
9150.00	1.35552
9155.00	1.36897
9160.00	1.3379
9165.00	1.32517
9170.00	1.31033
9175.00	1.2919
9180.00	1.28631
9185.00	1.26604
9190.00	1.22579
9195.00	1.20904
9200.00	1.17618
9205.00	1.17539
9210.00	1.12812
9215.00	1.11267
9220.00	1.09961
9225.00	1.06753
9230.00	1.04036
9235.00	1.04638
9240.00	1.04079
9245.00	1.03577
9250.00	1.04055
9255.00	1.05079
9260.00	1.04476
9265.00	1.05373
9270.00	1.03894
9275.00	1.04595
9280.00	1.06242
9285.00	1.0493
9290.00	1.06459
9295.00	1.06988
9300.00	1.06025
9305.00	1.05667
9310.00	1.05428
9315.00	1.05299
9320.00	1.05436
9325.00	1.04544
9330.00	1.0628
9335.00	1.06573
9340.00	1.07514
9345.00	1.08615
9350.00	1.09606
9355.00	1.09228
9360.00	1.11089
9365.00	1.10816
9370.00	1.11418
9375.00	1.0925
9380.00	1.07214
9385.00	1.0843
9390.00	1.09354
9395.00	1.09086
9400.00	1.10707
9405.00	1.12928
9410.00	1.14419
9415.00	1.13051
9420.00	1.12075
9425.00	1.14074
9430.00	1.09863
9435.00	1.0675
9440.00	1.08012
9445.00	1.10248
9450.00	1.09891
9455.00	1.08891
9460.00	1.09262
9465.00	1.07733
9470.00	1.05172
9475.00	1.04729
9480.00	1.0577
9485.00	1.03574
9490.00	1.04815
9495.00	1.05001
9500.00	1.04575
9505.00	1.03684
9510.00	1.03306
9515.00	1.02457
9520.00	1.08212
9525.00	1.07465
9530.00	1.04677
9535.00	1.02929
9540.00	1.01949
9545.00	0.988652
9550.00	0.982066
9555.00	1.01254
9560.00	1.04505
9565.00	1.05484
9570.00	1.09327
9575.00	1.10924
9580.00	1.16086
9585.00	1.15738
9590.00	1.13646
9595.00	1.14218
9600.00	1.16596
9605.00	1.17127
9610.00	1.17352
9615.00	1.20432
9620.00	1.14907
9625.00	1.15523
9630.00	1.13876
9635.00	1.15357
9640.00	1.12795
9645.00	1.13114
9650.00	1.14755
9655.00	1.10307
9660.00	1.08419
9665.00	1.09091
9670.00	1.13167
9675.00	1.16327
9680.00	1.17308
9685.00	1.15991
9690.00	1.18106
9695.00	1.19079
9700.00	1.17585
9705.00	1.16747
9710.00	1.17264
9715.00	1.19421
9720.00	1.18231
9725.00	1.19192
9730.00	1.15569
9735.00	1.14764
9740.00	1.12685
9745.00	1.17502
9750.00	1.20482
9755.00	1.21133
9760.00	1.24343
9765.00	1.23084
9770.00	1.22882
9775.00	1.22446
9780.00	1.24086
9785.00	1.19127
9790.00	1.16358
9795.00	1.17082
9800.00	1.16549
9805.00	1.18016
9810.00	1.19252
9815.00	1.20449
9820.00	1.18056
9825.00	1.19372
9830.00	1.18695
9835.00	1.17916
9840.00	1.21532
9845.00	1.22501
9850.00	1.23881
9855.00	1.26224
9860.00	1.31803
9865.00	1.34454
9870.00	1.42343
9875.00	1.55369
9880.00	1.64384
9885.00	1.73428
9890.00	1.83261
9895.00	1.9719
9900.00	2.06509
9905.00	2.16505
9910.00	2.25248
9915.00	2.33031
9920.00	2.37666
9925.00	2.43784
9930.00	2.49968
9935.00	2.54856
9940.00	2.59932
9945.00	2.59168
9950.00	2.60427
9955.00	2.63253
[truncated: 56 more rows]
