# Supplementary material for: Abnormal developmental trajectory and vulnerability to cardiac arrhythmias in tetralogy of Fallot with DiGeorge syndrome
Source: Commun Biol. 2023 Sep 22;6:969. doi: 10.1038/s42003-023-05344-6 (PMC10516936; doi:10.1038/s42003-023-05344-6)
Supplement: Supplementary file 6 — Supplementary Data 3 [file 42003_2023_5344_MOESM6_ESM.zip › Supplementary Data3_CAS Measurement/Batch54/TOF-ND1_A1_5025/1B-wave.csv]

1B : V(t) = D'(t) / BackgroundImage *100
D'(t) = WaveFiltered Value( Pixel-Filter=(5 x 5) Tcnst-Filter=10)
average	1.00
frm num	2048
position	[55][73]
background	417.04
total pixel	25
time	value1
0.00	0
5.00	0.221562
10.00	0.326012
15.00	0.479484
20.00	0.57157
25.00	0.705282
30.00	0.732586
35.00	0.743732
40.00	0.6684
45.00	0.577581
50.00	0.463234
55.00	0.352648
60.00	0.173512
65.00	0.0237994
70.00	-0.196306
75.00	-0.383849
80.00	-0.614983
85.00	-0.900694
90.00	-1.13385
95.00	-1.38878
100.00	-1.66809
105.00	-1.95399
110.00	-2.26694
115.00	-2.54571
120.00	-2.84648
125.00	-3.14787
130.00	-3.46803
135.00	-3.77536
140.00	-4.12582
145.00	-4.39231
150.00	-4.68778
155.00	-4.95658
160.00	-5.25509
165.00	-5.55348
170.00	-5.82971
175.00	-6.0975
180.00	-6.35385
185.00	-6.62965
190.00	-6.94213
195.00	-7.20898
200.00	-7.44051
205.00	-7.71123
210.00	-7.93569
215.00	-8.15785
220.00	-8.39712
225.00	-8.63452
230.00	-8.8338
235.00	-9.04672
240.00	-9.32275
245.00	-9.56926
250.00	-9.78344
255.00	-10.0107
260.00	-10.2316
265.00	-10.4505
270.00	-10.6514
275.00	-10.8715
280.00	-11.1089
285.00	-11.337
290.00	-11.5049
295.00	-11.6828
300.00	-11.8372
305.00	-12.0164
310.00	-12.1882
315.00	-12.3621
320.00	-12.5512
325.00	-12.7357
330.00	-12.9354
335.00	-13.1007
340.00	-13.2926
345.00	-13.4472
350.00	-13.6486
355.00	-13.7896
360.00	-13.975
365.00	-14.1188
370.00	-14.2675
375.00	-14.3773
380.00	-14.5039
385.00	-14.6121
390.00	-14.7411
395.00	-14.841
400.00	-14.9702
405.00	-15.1037
410.00	-15.2488
415.00	-15.3602
420.00	-15.5094
425.00	-15.6178
430.00	-15.6961
435.00	-15.8108
440.00	-15.9149
445.00	-16.0326
450.00	-16.1491
455.00	-16.2251
460.00	-16.3559
465.00	-16.4286
470.00	-16.4949
475.00	-16.639
480.00	-16.7572
485.00	-16.8837
490.00	-16.9601
495.00	-17.0711
500.00	-17.1893
505.00	-17.3081
510.00	-17.4188
515.00	-17.5386
520.00	-17.6244
525.00	-17.715
530.00	-17.7668
535.00	-17.9161
540.00	-17.966
545.00	-18.0609
550.00	-18.1155
555.00	-18.2117
560.00	-18.2915
565.00	-18.3375
570.00	-18.3789
575.00	-18.4113
580.00	-18.4875
585.00	-18.5379
590.00	-18.5956
595.00	-18.6831
600.00	-18.758
605.00	-18.8159
610.00	-18.8516
615.00	-18.9164
620.00	-19.0178
625.00	-19.0823
630.00	-19.1106
635.00	-19.1849
640.00	-19.2375
645.00	-19.3164
650.00	-19.3289
655.00	-19.3872
660.00	-19.433
665.00	-19.5096
670.00	-19.5863
675.00	-19.6284
680.00	-19.6951
685.00	-19.7504
690.00	-19.8298
695.00	-19.8812
700.00	-19.865
705.00	-19.8985
710.00	-19.9017
715.00	-19.9162
720.00	-19.9224
725.00	-19.9099
730.00	-19.8583
735.00	-19.7974
740.00	-19.6218
745.00	-19.295
750.00	-18.7697
755.00	-18.058
760.00	-17.1855
765.00	-16.2832
770.00	-15.379
775.00	-14.4828
780.00	-13.6551
785.00	-12.8295
790.00	-12.0559
795.00	-11.304
800.00	-10.6263
805.00	-9.91759
810.00	-9.25865
815.00	-8.63971
820.00	-8.0654
825.00	-7.57729
830.00	-7.06606
835.00	-6.59445
840.00	-6.18246
845.00	-5.70521
850.00	-5.26321
855.00	-4.83089
860.00	-4.45714
865.00	-4.09871
870.00	-3.71186
875.00	-3.36081
880.00	-3.04008
885.00	-2.73991
890.00	-2.4333
895.00	-2.17655
900.00	-1.90326
905.00	-1.6621
910.00	-1.34626
915.00	-1.12148
920.00	-0.871214
925.00	-0.60857
930.00	-0.37315
935.00	-0.169903
940.00	-0.0205515
945.00	0.152231
950.00	0.342264
955.00	0.568924
960.00	0.735511
965.00	0.855706
970.00	1.02527
975.00	1.19897
980.00	1.34188
985.00	1.45227
990.00	1.51518
995.00	1.55453
1000.00	1.59858
1005.00	1.60177
1010.00	1.57108
1015.00	1.53291
1020.00	1.46978
1025.00	1.38418
1030.00	1.28605
1035.00	1.20636
1040.00	1.0464
1045.00	0.857354
1050.00	0.657481
1055.00	0.450739
1060.00	0.226306
1065.00	-0.0351506
1070.00	-0.274298
1075.00	-0.508714
1080.00	-0.791623
1085.00	-1.07406
1090.00	-1.36469
1095.00	-1.64929
1100.00	-1.93803
1105.00	-2.23243
1110.00	-2.50986
1115.00	-2.8286
1120.00	-3.10684
1125.00	-3.40425
1130.00	-3.70645
1135.00	-4.02926
1140.00	-4.33227
1145.00	-4.61072
1150.00	-4.90449
1155.00	-5.19766
1160.00	-5.44713
1165.00	-5.73207
1170.00	-6.01921
1175.00	-6.29586
1180.00	-6.59473
1185.00	-6.90111
1190.00	-7.19124
1195.00	-7.44372
1200.00	-7.68055
1205.00	-7.97139
1210.00	-8.19478
1215.00	-8.45625
1220.00	-8.69541
1225.00	-8.96629
1230.00	-9.21296
1235.00	-9.47908
1240.00	-9.75695
1245.00	-10.0454
1250.00	-10.2388
1255.00	-10.4369
1260.00	-10.665
1265.00	-10.8962
1270.00	-11.1101
1275.00	-11.316
1280.00	-11.5137
1285.00	-11.6975
1290.00	-11.8715
1295.00	-12.0502
1300.00	-12.2167
1305.00	-12.4059
1310.00	-12.5532
1315.00	-12.7395
1320.00	-12.9004
1325.00	-13.0577
1330.00	-13.1705
1335.00	-13.3046
1340.00	-13.4867
1345.00	-13.6247
1350.00	-13.8036
1355.00	-13.979
1360.00	-14.1339
1365.00	-14.2628
1370.00	-14.3645
1375.00	-14.4655
1380.00	-14.5689
1385.00	-14.6889
1390.00	-14.8083
1395.00	-14.981
1400.00	-15.1096
1405.00	-15.212
1410.00	-15.351
1415.00	-15.48
1420.00	-15.5856
1425.00	-15.7439
1430.00	-15.8643
1435.00	-16.0091
1440.00	-16.1193
1445.00	-16.2885
1450.00	-16.3573
1455.00	-16.5056
1460.00	-16.6036
1465.00	-16.6802
1470.00	-16.7971
1475.00	-16.8688
1480.00	-16.9775
1485.00	-17.0915
1490.00	-17.1999
1495.00	-17.2774
1500.00	-17.3663
1505.00	-17.4443
1510.00	-17.5271
1515.00	-17.5919
1520.00	-17.6781
1525.00	-17.7557
1530.00	-17.8159
1535.00	-17.8855
1540.00	-17.9529
1545.00	-18.0173
1550.00	-18.1128
1555.00	-18.1785
1560.00	-18.2013
1565.00	-18.2428
1570.00	-18.3215
1575.00	-18.422
1580.00	-18.4789
1585.00	-18.5867
1590.00	-18.6434
1595.00	-18.7223
1600.00	-18.7741
1605.00	-18.8294
1610.00	-18.8935
1615.00	-18.9646
1620.00	-19.0545
1625.00	-19.124
1630.00	-19.2008
1635.00	-19.2642
1640.00	-19.3089
1645.00	-19.3672
1650.00	-19.4313
1655.00	-19.4707
1660.00	-19.5369
1665.00	-19.6463
1670.00	-19.6834
1675.00	-19.7331
1680.00	-19.7816
1685.00	-19.8426
1690.00	-19.908
1695.00	-19.9621
1700.00	-20.0156
1705.00	-20.0628
1710.00	-20.1071
1715.00	-20.1518
1720.00	-20.1528
1725.00	-20.1814
1730.00	-20.1266
1735.00	-19.9987
1740.00	-19.7915
1745.00	-19.4908
1750.00	-18.9708
1755.00	-18.2995
1760.00	-17.4844
1765.00	-16.5896
1770.00	-15.6701
1775.00	-14.7889
1780.00	-13.921
1785.00	-13.0871
1790.00	-12.3078
1795.00	-11.5815
1800.00	-10.8636
1805.00	-10.2003
1810.00	-9.57348
1815.00	-8.96526
1820.00	-8.42553
1825.00	-7.92251
1830.00	-7.41225
1835.00	-6.93766
1840.00	-6.4645
1845.00	-6.00892
1850.00	-5.60465
1855.00	-5.20532
1860.00	-4.80085
1865.00	-4.41955
1870.00	-4.062
1875.00	-3.66923
1880.00	-3.32628
1885.00	-3.00421
1890.00	-2.67693
1895.00	-2.36416
1900.00	-2.06827
1905.00	-1.79047
1910.00	-1.50592
1915.00	-1.24023
1920.00	-0.993436
1925.00	-0.720488
1930.00	-0.532383
1935.00	-0.287317
1940.00	-0.0830624
1945.00	0.107481
1950.00	0.294316
1955.00	0.496037
1960.00	0.700606
1965.00	0.856902
1970.00	1.03881
1975.00	1.16321
1980.00	1.30681
1985.00	1.41784
1990.00	1.51584
1995.00	1.57047
2000.00	1.62827
2005.00	1.65919
2010.00	1.64002
2015.00	1.58824
2020.00	1.45819
2025.00	1.33155
2030.00	1.20799
2035.00	1.06033
2040.00	0.865099
2045.00	0.699939
2050.00	0.51293
2055.00	0.286114
2060.00	0.080062
2065.00	-0.17828
2070.00	-0.413665
2075.00	-0.665796
2080.00	-0.948343
2085.00	-1.24676
2090.00	-1.48655
2095.00	-1.77239
2100.00	-2.06513
2105.00	-2.38039
2110.00	-2.67563
2115.00	-2.9778
2120.00	-3.30538
2125.00	-3.60691
2130.00	-3.91283
2135.00	-4.21596
2140.00	-4.55976
2145.00	-4.84616
2150.00	-5.10967
2155.00	-5.40726
2160.00	-5.64728
2165.00	-5.88918
2170.00	-6.17596
2175.00	-6.44653
2180.00	-6.74088
2185.00	-6.96358
2190.00	-7.17361
2195.00	-7.44129
2200.00	-7.71385
2205.00	-7.95724
2210.00	-8.23383
2215.00	-8.4914
2220.00	-8.73472
2225.00	-9.01797
2230.00	-9.26714
2235.00	-9.51154
2240.00	-9.74588
2245.00	-9.97981
2250.00	-10.1453
2255.00	-10.3306
2260.00	-10.5243
2265.00	-10.7466
2270.00	-10.9955
2275.00	-11.2196
2280.00	-11.4203
2285.00	-11.6374
2290.00	-11.8126
2295.00	-12.0096
2300.00	-12.186
2305.00	-12.3591
2310.00	-12.5379
2315.00	-12.7401
2320.00	-12.9422
2325.00	-13.151
2330.00	-13.3331
2335.00	-13.4951
2340.00	-13.6342
2345.00	-13.7958
2350.00	-13.9479
2355.00	-14.0974
2360.00	-14.2606
2365.00	-14.4258
2370.00	-14.5696
2375.00	-14.7202
2380.00	-14.8422
2385.00	-14.9751
2390.00	-15.0775
2395.00	-15.1878
2400.00	-15.3034
2405.00	-15.3978
2410.00	-15.5471
2415.00	-15.6536
2420.00	-15.76
2425.00	-15.8347
2430.00	-15.9566
2435.00	-16.0768
2440.00	-16.164
2445.00	-16.2433
2450.00	-16.3205
2455.00	-16.4514
2460.00	-16.5308
2465.00	-16.6224
2470.00	-16.6818
2475.00	-16.7823
2480.00	-16.8871
2485.00	-16.9574
2490.00	-17.016
2495.00	-17.0945
2500.00	-17.1556
2505.00	-17.2366
2510.00	-17.2816
2515.00	-17.3767
2520.00	-17.4739
2525.00	-17.5345
2530.00	-17.6101
2535.00	-17.6993
2540.00	-17.7546
2545.00	-17.8418
2550.00	-17.9318
2555.00	-18.0387
2560.00	-18.0946
2565.00	-18.119
2570.00	-18.1688
2575.00	-18.2855
2580.00	-18.3503
2585.00	-18.4384
2590.00	-18.4917
2595.00	-18.5675
2600.00	-18.6358
2605.00	-18.7154
2610.00	-18.7497
2615.00	-18.8122
2620.00	-18.8857
2625.00	-18.9787
2630.00	-19.0653
2635.00	-19.1135
2640.00	-19.1665
2645.00	-19.2496
2650.00	-19.3034
2655.00	-19.3441
2660.00	-19.3778
2665.00	-19.3909
2670.00	-19.42
2675.00	-19.472
2680.00	-19.563
2685.00	-19.6343
2690.00	-19.6659
2695.00	-19.748
2700.00	-19.751
2705.00	-19.8438
2710.00	-19.8736
2715.00	-19.8813
2720.00	-19.916
2725.00	-19.905
2730.00	-19.9143
2735.00	-19.8738
2740.00	-19.6982
2745.00	-19.3982
2750.00	-18.9029
2755.00	-18.2173
2760.00	-17.4103
2765.00	-16.5488
2770.00	-15.6459
2775.00	-14.7594
2780.00	-13.8791
2785.00	-13.0609
2790.00	-12.2565
2795.00	-11.4893
2800.00	-10.7854
2805.00	-10.1519
2810.00	-9.5079
2815.00	-8.90815
2820.00	-8.34632
2825.00	-7.80135
2830.00	-7.24853
2835.00	-6.7414
2840.00	-6.27348
2845.00	-5.82261
2850.00	-5.39861
2855.00	-4.97385
2860.00	-4.55703
2865.00	-4.18477
2870.00	-3.85358
2875.00	-3.51426
2880.00	-3.1331
2885.00	-2.83609
2890.00	-2.53138
2895.00	-2.2418
2900.00	-2.01474
2905.00	-1.70776
2910.00	-1.45642
2915.00	-1.19856
2920.00	-0.928115
2925.00	-0.698146
2930.00	-0.471991
2935.00	-0.240637
2940.00	-0.0266636
2945.00	0.193728
2950.00	0.381529
2955.00	0.534245
2960.00	0.71677
2965.00	0.870491
2970.00	1.01843
2975.00	1.12952
2980.00	1.20743
2985.00	1.31593
2990.00	1.35122
2995.00	1.40122
3000.00	1.41647
3005.00	1.4446
3010.00	1.41907
3015.00	1.3654
3020.00	1.30847
3025.00	1.19681
3030.00	1.06274
3035.00	0.915222
3040.00	0.795885
3045.00	0.609832
3050.00	0.39059
3055.00	0.251781
3060.00	0.0520389
3065.00	-0.129647
3070.00	-0.385242
3075.00	-0.666111
3080.00	-0.961096
3085.00	-1.19397
3090.00	-1.45439
3095.00	-1.75016
3100.00	-2.03457
3105.00	-2.29054
3110.00	-2.58422
3115.00	-2.87922
3120.00	-3.15528
3125.00	-3.46127
3130.00	-3.73187
3135.00	-4.00131
3140.00	-4.29847
3145.00	-4.59565
3150.00	-4.9034
3155.00	-5.19956
3160.00	-5.4613
3165.00	-5.77168
3170.00	-6.07117
3175.00	-6.3666
3180.00	-6.61235
3185.00	-6.91505
3190.00	-7.20091
3195.00	-7.5071
3200.00	-7.76061
3205.00	-8.02618
3210.00	-8.25655
3215.00	-8.49363
3220.00	-8.77221
3225.00	-8.97115
3230.00	-9.23459
3235.00	-9.47745
3240.00	-9.68547
3245.00	-9.93311
3250.00	-10.1157
3255.00	-10.3069
3260.00	-10.4943
3265.00	-10.7004
3270.00	-10.8878
3275.00	-11.1121
3280.00	-11.336
3285.00	-11.5433
3290.00	-11.7078
3295.00	-11.9066
3300.00	-12.0818
3305.00	-12.2951
3310.00	-12.4477
3315.00	-12.6052
3320.00	-12.7978
3325.00	-12.9605
3330.00	-13.1368
3335.00	-13.2685
3340.00	-13.4331
3345.00	-13.588
3350.00	-13.7398
3355.00	-13.8631
3360.00	-14.0114
3365.00	-14.213
3370.00	-14.3858
3375.00	-14.5499
3380.00	-14.6775
3385.00	-14.7856
3390.00	-14.9443
3395.00	-15.0977
3400.00	-15.2137
3405.00	-15.3439
3410.00	-15.4545
3415.00	-15.5914
3420.00	-15.6925
3425.00	-15.819
3430.00	-15.9492
3435.00	-16.0932
3440.00	-16.1576
3445.00	-16.2548
3450.00	-16.3241
3455.00	-16.4134
3460.00	-16.5062
3465.00	-16.6156
3470.00	-16.7476
3475.00	-16.8396
3480.00	-16.9214
3485.00	-17.0382
3490.00	-17.1414
3495.00	-17.2257
3500.00	-17.3303
3505.00	-17.4512
3510.00	-17.5669
3515.00	-17.6661
3520.00	-17.7372
3525.00	-17.8204
3530.00	-17.8636
3535.00	-17.9313
3540.00	-18.0142
3545.00	-18.0687
3550.00	-18.1341
3555.00	-18.2092
3560.00	-18.2788
3565.00	-18.3855
3570.00	-18.4441
3575.00	-18.5324
3580.00	-18.607
3585.00	-18.6512
3590.00	-18.7254
3595.00	-18.7673
3600.00	-18.8031
3605.00	-18.8584
3610.00	-18.91
3615.00	-18.9641
3620.00	-19.0359
3625.00	-19.0755
3630.00	-19.1591
3635.00	-19.2325
3640.00	-19.2793
3645.00	-19.3454
3650.00	-19.3733
3655.00	-19.4185
3660.00	-19.4486
3665.00	-19.5055
3670.00	-19.573
3675.00	-19.6337
3680.00	-19.7191
3685.00	-19.7518
3690.00	-19.8071
3695.00	-19.8588
3700.00	-19.9236
3705.00	-19.9435
3710.00	-19.9902
3715.00	-20.0006
3720.00	-19.9495
3725.00	-19.9601
3730.00	-19.9792
3735.00	-19.8699
3740.00	-19.7129
3745.00	-19.3933
3750.00	-18.8869
3755.00	-18.2547
3760.00	-17.4919
3765.00	-16.6261
3770.00	-15.7864
3775.00	-14.9358
3780.00	-14.1002
3785.00	-13.3222
3790.00	-12.5329
3795.00	-11.7678
3800.00	-11.0293
3805.00	-10.3417
3810.00	-9.67682
3815.00	-9.02086
3820.00	-8.42857
3825.00	-7.87729
3830.00	-7.35908
3835.00	-6.88694
3840.00	-6.42364
3845.00	-5.9827
3850.00	-5.54364
3855.00	-5.10054
3860.00	-4.6816
3865.00	-4.30169
3870.00	-3.907
3875.00	-3.54891
3880.00	-3.22759
3885.00	-2.8799
3890.00	-2.58807
3895.00	-2.24774
3900.00	-2.01529
3905.00	-1.71976
3910.00	-1.4653
3915.00	-1.21998
3920.00	-0.992477
3925.00	-0.749358
3930.00	-0.50945
3935.00	-0.270513
3940.00	-0.0439605
3945.00	0.193507
3950.00	0.441756
3955.00	0.619142
3960.00	0.808523
3965.00	0.947314
3970.00	1.08469
3975.00	1.2093
3980.00	1.30609
3985.00	1.40184
3990.00	1.49089
3995.00	1.53171
4000.00	1.57612
4005.00	1.58252
4010.00	1.53649
4015.00	1.52288
4020.00	1.48473
4025.00	1.38421
4030.00	1.26114
4035.00	1.13023
4040.00	0.973083
4045.00	0.806717
4050.00	0.59752
4055.00	0.381428
4060.00	0.15913
4065.00	-0.0994453
4070.00	-0.338877
4075.00	-0.630138
4080.00	-0.886518
4085.00	-1.16426
4090.00	-1.45163
4095.00	-1.73712
4100.00	-2.0238
4105.00	-2.35662
4110.00	-2.62067
4115.00	-2.86695
4120.00	-3.16916
4125.00	-3.47665
4130.00	-3.76969
4135.00	-4.0459
4140.00	-4.3127
4145.00	-4.65546
4150.00	-4.94476
4155.00	-5.22239
4160.00	-5.51063
4165.00	-5.77579
4170.00	-6.09309
4175.00	-6.39688
4180.00	-6.67893
4185.00	-6.91359
4190.00	-7.16123
4195.00	-7.43014
4200.00	-7.73451
4205.00	-8.02091
4210.00	-8.27579
4215.00	-8.52629
4220.00	-8.80161
4225.00	-9.05419
4230.00	-9.26042
4235.00	-9.46808
4240.00	-9.71444
4245.00	-9.95535
4250.00	-10.177
4255.00	-10.3476
4260.00	-10.5598
4265.00	-10.7622
4270.00	-10.9856
4275.00	-11.1867
4280.00	-11.4089
4285.00	-11.6338
4290.00	-11.8238
4295.00	-12.035
4300.00	-12.2846
4305.00	-12.4728
4310.00	-12.6096
4315.00	-12.7749
4320.00	-12.9418
4325.00	-13.1334
4330.00	-13.2952
4335.00	-13.4955
4340.00	-13.6365
4345.00	-13.7652
4350.00	-13.8715
4355.00	-14.0228
4360.00	-14.1178
4365.00	-14.2723
4370.00	-14.4094
4375.00	-14.5079
4380.00	-14.6406
4385.00	-14.764
4390.00	-14.8682
4395.00	-14.9908
4400.00	-15.1156
4405.00	-15.2748
4410.00	-15.4048
4415.00	-15.5351
4420.00	-15.6563
4425.00	-15.7787
4430.00	-15.8985
4435.00	-16.0227
4440.00	-16.1353
4445.00	-16.2598
4450.00	-16.3967
4455.00	-16.5209
4460.00	-16.6029
4465.00	-16.7218
4470.00	-16.7943
4475.00	-16.9114
4480.00	-17.0455
4485.00	-17.1556
4490.00	-17.2682
4495.00	-17.3273
4500.00	-17.4668
4505.00	-17.5406
4510.00	-17.6424
4515.00	-17.7073
4520.00	-17.7589
4525.00	-17.8255
4530.00	-17.9047
4535.00	-17.9634
4540.00	-18.0547
4545.00	-18.0908
4550.00	-18.1376
4555.00	-18.2114
4560.00	-18.3
4565.00	-18.3834
4570.00	-18.4691
4575.00	-18.528
4580.00	-18.5551
4585.00	-18.6045
4590.00	-18.6853
4595.00	-18.7629
4600.00	-18.7886
4605.00	-18.8836
4610.00	-18.9462
4615.00	-19.014
4620.00	-19.0673
4625.00	-19.121
4630.00	-19.1685
4635.00	-19.2006
4640.00	-19.194
4645.00	-19.2063
4650.00	-19.2519
4655.00	-19.2815
4660.00	-19.3253
4665.00	-19.3561
4670.00	-19.4481
4675.00	-19.4993
4680.00	-19.5482
4685.00	-19.6229
4690.00	-19.6825
4695.00	-19.6978
4700.00	-19.7384
4705.00	-19.8257
4710.00	-19.8708
4715.00	-19.943
4720.00	-19.9744
4725.00	-20.0189
4730.00	-20.0274
4735.00	-19.9813
4740.00	-19.8573
4745.00	-19.5539
4750.00	-19.0679
4755.00	-18.4522
4760.00	-17.6534
4765.00	-16.7877
4770.00	-15.8762
4775.00	-15.0032
4780.00	-14.1493
4785.00	-13.3089
4790.00	-12.496
4795.00	-11.7816
4800.00	-11.0724
4805.00	-10.3901
4810.00	-9.74816
4815.00	-9.11767
4820.00	-8.55695
4825.00	-7.96694
4830.00	-7.41674
4835.00	-6.89471
4840.00	-6.39995
4845.00	-5.94794
4850.00	-5.52771
4855.00	-5.12265
4860.00	-4.73987
4865.00	-4.34165
4870.00	-3.99573
4875.00	-3.66617
4880.00	-3.25927
4885.00	-2.91416
4890.00	-2.54985
4895.00	-2.27856
4900.00	-2.00371
4905.00	-1.75442
4910.00	-1.50225
4915.00	-1.22733
4920.00	-0.990462
4925.00	-0.736994
4930.00	-0.505036
4935.00	-0.300111
4940.00	-0.143493
4945.00	0.0646024
4950.00	0.230787
4955.00	0.370763
4960.00	0.537024
4965.00	0.674191
4970.00	0.7986
4975.00	0.958525
4980.00	1.10917
4985.00	1.19296
4990.00	1.28372
4995.00	1.34142
5000.00	1.3991
5005.00	1.40786
5010.00	1.40807
5015.00	1.3766
5020.00	1.32239
5025.00	1.2477
5030.00	1.14115
5035.00	0.985793
5040.00	0.814319
5045.00	0.591894
5050.00	0.432954
5055.00	0.210299
5060.00	-0.00927313
5065.00	-0.266355
5070.00	-0.530339
5075.00	-0.787107
5080.00	-1.06232
5085.00	-1.35125
5090.00	-1.67556
5095.00	-1.98565
5100.00	-2.30215
5105.00	-2.62248
5110.00	-2.96545
5115.00	-3.27892
5120.00	-3.61379
5125.00	-3.96026
5130.00	-4.25769
5135.00	-4.57142
5140.00	-4.8298
5145.00	-5.08248
5150.00	-5.34058
5155.00	-5.65249
5160.00	-5.94759
5165.00	-6.20359
5170.00	-6.47043
5175.00	-6.70292
5180.00	-6.9371
5185.00	-7.1891
5190.00	-7.41974
5195.00	-7.66952
5200.00	-7.91542
5205.00	-8.21154
5210.00	-8.4512
5215.00	-8.71484
5220.00	-8.96172
5225.00	-9.21076
5230.00	-9.44065
5235.00	-9.68304
5240.00	-9.93093
5245.00	-10.1703
5250.00	-10.3609
5255.00	-10.5947
5260.00	-10.7783
5265.00	-10.9655
5270.00	-11.1207
5275.00	-11.3265
5280.00	-11.4867
5285.00	-11.653
5290.00	-11.8382
5295.00	-12.024
5300.00	-12.2153
5305.00	-12.4152
5310.00	-12.6258
5315.00	-12.8345
5320.00	-13.0119
5325.00	-13.1638
5330.00	-13.3149
5335.00	-13.4701
5340.00	-13.6251
5345.00	-13.8125
5350.00	-13.9611
5355.00	-14.0833
5360.00	-14.2547
5365.00	-14.43
5370.00	-14.5351
5375.00	-14.668
5380.00	-14.8308
5385.00	-14.9715
5390.00	-15.1404
5395.00	-15.2809
5400.00	-15.4169
5405.00	-15.5412
5410.00	-15.6407
5415.00	-15.734
5420.00	-15.8525
5425.00	-15.9611
5430.00	-16.0627
5435.00	-16.1934
5440.00	-16.3082
5445.00	-16.4048
5450.00	-16.4812
5455.00	-16.6027
5460.00	-16.7207
5465.00	-16.846
5470.00	-16.9262
5475.00	-17.0032
5480.00	-17.1224
5485.00	-17.2133
5490.00	-17.3019
5495.00	-17.3145
5500.00	-17.4111
5505.00	-17.5058
5510.00	-17.5747
5515.00	-17.6185
5520.00	-17.7433
5525.00	-17.8335
5530.00	-17.9416
5535.00	-18.0101
5540.00	-18.0717
5545.00	-18.1685
5550.00	-18.2833
5555.00	-18.3483
5560.00	-18.4375
5565.00	-18.4986
5570.00	-18.569
5575.00	-18.6515
5580.00	-18.7065
5585.00	-18.7733
5590.00	-18.8622
5595.00	-18.8751
5600.00	-18.9951
5605.00	-19.0388
5610.00	-19.1155
5615.00	-19.151
5620.00	-19.2127
5625.00	-19.2471
5630.00	-19.2935
5635.00	-19.3591
5640.00	-19.3952
5645.00	-19.4392
5650.00	-19.5047
5655.00	-19.5281
5660.00	-19.5732
5665.00	-19.6262
5670.00	-19.7325
5675.00	-19.7341
5680.00	-19.7595
5685.00	-19.8064
5690.00	-19.84
5695.00	-19.9028
5700.00	-19.9507
5705.00	-20.0053
5710.00	-20.0544
5715.00	-20.1016
5720.00	-20.1123
5725.00	-20.1182
5730.00	-20.1301
5735.00	-20.02
5740.00	-19.8385
5745.00	-19.5427
5750.00	-19.0828
5755.00	-18.4396
5760.00	-17.6776
5765.00	-16.7999
5770.00	-15.9141
5775.00	-14.9893
5780.00	-14.0965
5785.00	-13.2326
5790.00	-12.4024
5795.00	-11.6244
5800.00	-10.908
5805.00	-10.2382
5810.00	-9.60863
5815.00	-9.0084
5820.00	-8.47108
5825.00	-7.90692
5830.00	-7.39629
5835.00	-6.87535
5840.00	-6.40458
5845.00	-5.95499
5850.00	-5.50912
5855.00	-5.08577
5860.00	-4.68462
5865.00	-4.29576
5870.00	-3.94963
5875.00	-3.59687
5880.00	-3.25924
5885.00	-2.9314
5890.00	-2.62387
5895.00	-2.32696
5900.00	-2.02424
5905.00	-1.79017
5910.00	-1.5373
5915.00	-1.28382
5920.00	-1.04322
5925.00	-0.826675
5930.00	-0.597259
5935.00	-0.345705
5940.00	-0.143285
5945.00	0.0475257
5950.00	0.217337
5955.00	0.404696
5960.00	0.567564
5965.00	0.746756
5970.00	0.86295
5975.00	1.00205
5980.00	1.15218
5985.00	1.28826
5990.00	1.33016
5995.00	1.42926
6000.00	1.49159
6005.00	1.48726
6010.00	1.4872
6015.00	1.45741
6020.00	1.37306
6025.00	1.28083
6030.00	1.1633
6035.00	0.973114
6040.00	0.771257
6045.00	0.568484
6050.00	0.401334
6055.00	0.164577
6060.00	-0.0513823
6065.00	-0.30809
6070.00	-0.562145
6075.00	-0.840671
6080.00	-1.09614
6085.00	-1.34716
6090.00	-1.62008
6095.00	-1.95011
6100.00	-2.2059
6105.00	-2.50133
6110.00	-2.80749
6115.00	-3.12909
6120.00	-3.41564
6125.00	-3.72725
6130.00	-4.00386
6135.00	-4.32763
6140.00	-4.64491
6145.00	-4.93143
6150.00	-5.19409
6155.00	-5.46885
6160.00	-5.7545
6165.00	-6.00679
6170.00	-6.23864
6175.00	-6.47513
6180.00	-6.74455
6185.00	-6.99855
6190.00	-7.24728
6195.00	-7.48937
6200.00	-7.77342
6205.00	-8.05114
6210.00	-8.32697
6215.00	-8.53878
6220.00	-8.78024
6225.00	-9.01578
6230.00	-9.25366
6235.00	-9.48502
6240.00	-9.68653
6245.00	-9.92255
6250.00	-10.1484
6255.00	-10.3689
6260.00	-10.6
6265.00	-10.8138
6270.00	-11.0426
6275.00	-11.2092
6280.00	-11.4004
6285.00	-11.6319
6290.00	-11.8115
6295.00	-12.0163
6300.00	-12.2313
6305.00	-12.4623
6310.00	-12.6768
6315.00	-12.8977
6320.00	-13.0543
6325.00	-13.2125
6330.00	-13.3952
6335.00	-13.5328
6340.00	-13.6969
6345.00	-13.8263
6350.00	-13.9687
6355.00	-14.1093
6360.00	-14.2561
6365.00	-14.4332
6370.00	-14.5993
6375.00	-14.7267
6380.00	-14.829
6385.00	-14.9814
6390.00	-15.1387
6395.00	-15.2602
6400.00	-15.3676
6405.00	-15.5045
6410.00	-15.599
6415.00	-15.7023
6420.00	-15.799
6425.00	-15.8813
6430.00	-15.9506
6435.00	-16.0206
6440.00	-16.1258
6445.00	-16.2483
6450.00	-16.3499
6455.00	-16.4721
6460.00	-16.5456
6465.00	-16.652
6470.00	-16.7785
6475.00	-16.8913
6480.00	-16.9584
6485.00	-17.0657
6490.00	-17.1537
6495.00	-17.2598
6500.00	-17.3226
6505.00	-17.4223
6510.00	-17.5043
6515.00	-17.5619
6520.00	-17.6252
6525.00	-17.6965
6530.00	-17.802
6535.00	-17.9238
6540.00	-17.9941
6545.00	-18.0803
6550.00	-18.1858
6555.00	-18.3027
6560.00	-18.361
6565.00	-18.4796
6570.00	-18.5624
6575.00	-18.6216
6580.00	-18.7257
6585.00	-18.8165
6590.00	-18.9116
6595.00	-19.0193
6600.00	-19.0884
6605.00	-19.1583
6610.00	-19.202
6615.00	-19.2192
6620.00	-19.2367
6625.00	-19.3109
6630.00	-19.3461
6635.00	-19.442
6640.00	-19.5004
6645.00	-19.5742
6650.00	-19.6012
6655.00	-19.6822
6660.00	-19.7301
6665.00	-19.753
6670.00	-19.7967
6675.00	-19.8744
6680.00	-19.9203
6685.00	-19.9866
6690.00	-20.0328
6695.00	-20.0697
6700.00	-20.0932
6705.00	-20.1345
6710.00	-20.1842
6715.00	-20.1972
6720.00	-20.2042
6725.00	-20.1788
6730.00	-20.1501
6735.00	-20.1215
6740.00	-19.9902
6745.00	-19.7196
6750.00	-19.2046
6755.00	-18.578
6760.00	-17.7599
6765.00	-16.7992
6770.00	-15.8923
6775.00	-14.9649
6780.00	-14.1475
6785.00	-13.3092
6790.00	-12.5058
6795.00	-11.7597
6800.00	-11.0508
6805.00	-10.3659
6810.00	-9.73979
6815.00	-9.1533
6820.00	-8.53626
6825.00	-7.99052
6830.00	-7.43797
6835.00	-6.96561
6840.00	-6.52418
6845.00	-6.03961
6850.00	-5.59103
6855.00	-5.15566
6860.00	-4.74943
6865.00	-4.33683
6870.00	-3.96933
6875.00	-3.58199
6880.00	-3.23338
6885.00	-2.89086
6890.00	-2.58451
6895.00	-2.29153
6900.00	-2.03552
6905.00	-1.78017
6910.00	-1.53694
6915.00	-1.28349
6920.00	-1.04292
6925.00	-0.82737
6930.00	-0.593089
6935.00	-0.402378
6940.00	-0.199086
6945.00	0.0155283
6950.00	0.224986
6955.00	0.411581
6960.00	0.591025
6965.00	0.749647
6970.00	0.882816
6975.00	1.04103
6980.00	1.17
6985.00	1.23907
6990.00	1.31179
6995.00	1.36573
7000.00	1.41331
7005.00	1.40626
7010.00	1.40375
7015.00	1.36121
7020.00	1.27976
7025.00	1.1537
7030.00	1.04696
7035.00	0.923082
7040.00	0.73486
7045.00	0.560664
7050.00	0.353053
7055.00	0.124961
7060.00	-0.0745679
7065.00	-0.304978
7070.00	-0.5651
7075.00	-0.873063
7080.00	-1.10707
7085.00	-1.34645
7090.00	-1.58203
7095.00	-1.88997
7100.00	-2.14506
7105.00	-2.45616
7110.00	-2.77164
7115.00	-3.03256
7120.00	-3.3489
7125.00	-3.6106
7130.00	-3.96506
7135.00	-4.28887
7140.00	-4.60811
7145.00	-4.88488
7150.00	-5.19056
7155.00	-5.4839
7160.00	-5.77475
7165.00	-6.05475
7170.00	-6.34415
7175.00	-6.63915
7180.00	-6.93725
7185.00	-7.2583
7190.00	-7.56354
7195.00	-7.8162
7200.00	-8.11841
7205.00	-8.39711
7210.00	-8.64219
7215.00	-8.85509
7220.00	-9.11287
7225.00	-9.35927
7230.00	-9.60117
7235.00	-9.83902
7240.00	-10.0684
7245.00	-10.2854
7250.00	-10.4798
7255.00	-10.7065
7260.00	-10.8684
7265.00	-11.0735
7270.00	-11.2974
7275.00	-11.4616
7280.00	-11.6563
7285.00	-11.845
7290.00	-12.0215
7295.00	-12.2341
7300.00	-12.4455
7305.00	-12.6291
7310.00	-12.7685
7315.00	-12.9601
7320.00	-13.1344
7325.00	-13.3105
7330.00	-13.4623
7335.00	-13.6267
7340.00	-13.8236
7345.00	-13.9567
7350.00	-14.0487
7355.00	-14.1746
7360.00	-14.332
7365.00	-14.4546
7370.00	-14.6176
7375.00	-14.7211
7380.00	-14.8585
7385.00	-15.0003
7390.00	-15.0972
7395.00	-15.2132
7400.00	-15.3368
7405.00	-15.4452
7410.00	-15.537
7415.00	-15.6474
7420.00	-15.7823
7425.00	-15.8998
7430.00	-15.9845
7435.00	-16.0981
7440.00	-16.2387
7445.00	-16.3288
7450.00	-16.4569
7455.00	-16.5713
7460.00	-16.6502
7465.00	-16.7778
7470.00	-16.8898
7475.00	-16.9388
7480.00	-17.0279
7485.00	-17.1619
7490.00	-17.246
7495.00	-17.3543
7500.00	-17.4604
7505.00	-17.5713
7510.00	-17.7017
7515.00	-17.7702
7520.00	-17.829
7525.00	-17.9164
7530.00	-17.9999
7535.00	-18.053
7540.00	-18.1276
7545.00	-18.2005
7550.00	-18.2978
7555.00	-18.4218
7560.00	-18.5075
7565.00	-18.5798
7570.00	-18.6718
7575.00	-18.7449
7580.00	-18.83
7585.00	-18.8902
7590.00	-18.9482
7595.00	-19.01
7600.00	-19.0523
7605.00	-19.096
7610.00	-19.143
7615.00	-19.2036
7620.00	-19.2658
7625.00	-19.3381
7630.00	-19.3926
7635.00	-19.4061
7640.00	-19.4816
7645.00	-19.5381
7650.00	-19.5831
7655.00	-19.6083
7660.00	-19.6473
7665.00	-19.6929
7670.00	-19.7522
7675.00	-19.7614
7680.00	-19.8072
7685.00	-19.8445
7690.00	-19.88
7695.00	-19.8812
7700.00	-19.939
7705.00	-19.9286
7710.00	-19.9183
7715.00	-19.9234
7720.00	-19.9126
7725.00	-19.9346
7730.00	-19.9726
7735.00	-19.9262
7740.00	-19.7464
7745.00	-19.4349
7750.00	-18.9579
7755.00	-18.3128
7760.00	-17.5539
7765.00	-16.6934
7770.00	-15.8153
7775.00	-14.9416
7780.00	-14.1026
7785.00	-13.2688
7790.00	-12.5078
7795.00	-11.8027
7800.00	-11.0953
7805.00	-10.4212
7810.00	-9.8443
7815.00	-9.25792
7820.00	-8.69948
7825.00	-8.15947
7830.00	-7.65525
7835.00	-7.13718
7840.00	-6.65749
7845.00	-6.20851
7850.00	-5.73249
7855.00	-5.30023
7860.00	-4.89394
7865.00	-4.44675
7870.00	-4.06442
7875.00	-3.72224
7880.00	-3.37591
7885.00	-3.03736
7890.00	-2.72307
7895.00	-2.44213
7900.00	-2.15188
7905.00	-1.87435
7910.00	-1.56702
7915.00	-1.28275
7920.00	-1.01636
7925.00	-0.812097
7930.00	-0.613872
7935.00	-0.418205
7940.00	-0.228677
7945.00	-0.0226136
7950.00	0.159966
7955.00	0.316615
7960.00	0.480618
7965.00	0.614793
7970.00	0.74706
7975.00	0.896793
7980.00	1.00278
7985.00	1.12118
7990.00	1.22487
7995.00	1.2827
8000.00	1.34147
8005.00	1.40107
8010.00	1.4125
8015.00	1.38923
8020.00	1.33183
8025.00	1.2562
8030.00	1.11715
8035.00	0.96611
8040.00	0.824419
8045.00	0.64894
8050.00	0.438257
8055.00	0.212194
8060.00	-0.0123629
8065.00	-0.280645
8070.00	-0.528813
8075.00	-0.839446
8080.00	-1.14204
8085.00	-1.44602
8090.00	-1.72919
8095.00	-2.08092
8100.00	-2.39173
8105.00	-2.66953
8110.00	-2.95984
8115.00	-3.26428
8120.00	-3.53347
8125.00	-3.85057
8130.00	-4.12444
8135.00	-4.41696
8140.00	-4.73491
8145.00	-5.05079
8150.00	-5.36194
8155.00	-5.66787
8160.00	-5.92786
8165.00	-6.18967
8170.00	-6.44928
8175.00	-6.69635
8180.00	-6.92927
8185.00	-7.20028
8190.00	-7.48063
8195.00	-7.72624
8200.00	-7.95496
8205.00	-8.19342
8210.00	-8.43009
8215.00	-8.67283
8220.00	-8.9709
8225.00	-9.19121
8230.00	-9.40675
8235.00	-9.65253
8240.00	-9.86031
8245.00	-10.1087
8250.00	-10.3399
8255.00	-10.5576
8260.00	-10.7861
8265.00	-11.0119
8270.00	-11.2372
8275.00	-11.4534
8280.00	-11.6825
8285.00	-11.8849
8290.00	-12.0584
8295.00	-12.3104
8300.00	-12.497
8305.00	-12.6429
8310.00	-12.8058
8315.00	-12.9562
8320.00	-13.084
8325.00	-13.2411
8330.00	-13.3836
8335.00	-13.5328
8340.00	-13.6854
8345.00	-13.8553
8350.00	-14.013
8355.00	-14.1857
8360.00	-14.342
8365.00	-14.4568
8370.00	-14.6033
8375.00	-14.7428
8380.00	-14.8674
8385.00	-14.9949
8390.00	-15.1221
8395.00	-15.2664
8400.00	-15.3866
8405.00	-15.5024
8410.00	-15.6422
8415.00	-15.8121
8420.00	-15.9142
8425.00	-16.0214
8430.00	-16.1966
8435.00	-16.2775
8440.00	-16.3599
8445.00	-16.459
8450.00	-16.5827
8455.00	-16.694
8460.00	-16.8086
8465.00	-16.9185
8470.00	-17.0221
8475.00	-17.0867
8480.00	-17.1956
8485.00	-17.2734
8490.00	-17.3416
8495.00	-17.4423
8500.00	-17.5473
8505.00	-17.6351
8510.00	-17.7026
8515.00	-17.7796
8520.00	-17.9046
8525.00	-18.0075
8530.00	-18.0876
8535.00	-18.1808
8540.00	-18.2868
8545.00	-18.3783
8550.00	-18.4501
8555.00	-18.5186
8560.00	-18.5639
8565.00	-18.6296
8570.00	-18.7367
8575.00	-18.7919
8580.00	-18.8607
8585.00	-18.9466
8590.00	-18.9981
8595.00	-19.0271
8600.00	-19.0753
8605.00	-19.1455
8610.00	-19.2049
8615.00	-19.2775
8620.00	-19.3486
8625.00	-19.3579
8630.00	-19.3941
8635.00	-19.443
8640.00	-19.4918
8645.00	-19.5741
8650.00	-19.6241
8655.00	-19.6606
8660.00	-19.7135
8665.00	-19.7602
8670.00	-19.8156
8675.00	-19.8147
8680.00	-19.8551
8685.00	-19.8962
8690.00	-19.9333
8695.00	-19.9848
8700.00	-20.0236
8705.00	-20.0671
8710.00	-20.111
8715.00	-20.1026
8720.00	-20.0969
8725.00	-20.111
8730.00	-20.1055
8735.00	-20.0247
8740.00	-19.8983
8745.00	-19.5947
8750.00	-19.1554
8755.00	-18.5165
8760.00	-17.7564
8765.00	-16.9427
8770.00	-16.0887
8775.00	-15.2203
8780.00	-14.3476
8785.00	-13.5228
8790.00	-12.7355
8795.00	-11.9722
8800.00	-11.2421
8805.00	-10.537
8810.00	-9.84107
8815.00	-9.22719
8820.00	-8.64113
8825.00	-8.09162
8830.00	-7.51169
8835.00	-6.99455
8840.00	-6.51186
8845.00	-6.07169
8850.00	-5.61702
8855.00	-5.21454
8860.00	-4.81681
8865.00	-4.44927
8870.00	-4.09354
8875.00	-3.7168
8880.00	-3.35759
8885.00	-3.03909
8890.00	-2.73518
8895.00	-2.42905
8900.00	-2.07585
8905.00	-1.78578
8910.00	-1.48059
8915.00	-1.25005
8920.00	-0.967743
8925.00	-0.743403
8930.00	-0.542456
8935.00	-0.348176
8940.00	-0.108102
8945.00	0.0609663
8950.00	0.238066
8955.00	0.376354
8960.00	0.559321
8965.00	0.703849
8970.00	0.810905
8975.00	0.901501
8980.00	0.981119
8985.00	1.06333
8990.00	1.12005
8995.00	1.16342
9000.00	1.21973
9005.00	1.25697
9010.00	1.2339
9015.00	1.18628
9020.00	1.12137
9025.00	1.04088
9030.00	0.981873
9035.00	0.852993
9040.00	0.69384
9045.00	0.515114
9050.00	0.307263
9055.00	0.101973
9060.00	-0.125949
9065.00	-0.361772
9070.00	-0.612378
9075.00	-0.90794
9080.00	-1.19601
9085.00	-1.49363
9090.00	-1.79698
9095.00	-2.10741
9100.00	-2.42132
9105.00	-2.72302
9110.00	-3.02812
9115.00	-3.30559
9120.00	-3.61382
9125.00	-3.89122
9130.00	-4.21282
9135.00	-4.50418
9140.00	-4.82779
9145.00	-5.08643
9150.00	-5.35277
9155.00	-5.59152
9160.00	-5.84092
9165.00	-6.0769
9170.00	-6.34586
9175.00	-6.6263
9180.00	-6.89979
9185.00	-7.16128
9190.00	-7.45225
9195.00	-7.72851
9200.00	-7.97618
9205.00	-8.22307
9210.00	-8.45965
9215.00	-8.73588
9220.00	-8.98449
9225.00	-9.22166
9230.00	-9.46006
9235.00	-9.75134
9240.00	-10.024
9245.00	-10.2445
9250.00	-10.4622
9255.00	-10.6628
9260.00	-10.8789
9265.00	-11.0782
9270.00	-11.294
9275.00	-11.5371
9280.00	-11.7233
9285.00	-11.9255
9290.00	-12.1342
9295.00	-12.3384
9300.00	-12.5222
9305.00	-12.6396
9310.00	-12.8086
9315.00	-12.9693
9320.00	-13.1648
9325.00	-13.334
9330.00	-13.4643
9335.00	-13.6304
9340.00	-13.7867
9345.00	-13.9493
9350.00	-14.1447
9355.00	-14.2888
9360.00	-14.4559
9365.00	-14.6083
9370.00	-14.7377
9375.00	-14.8954
9380.00	-15.047
9385.00	-15.1536
9390.00	-15.3024
9395.00	-15.4871
9400.00	-15.6092
9405.00	-15.6932
9410.00	-15.7918
9415.00	-15.9324
9420.00	-16.0282
9425.00	-16.1394
9430.00	-16.2384
9435.00	-16.3852
9440.00	-16.5249
9445.00	-16.6046
9450.00	-16.6936
9455.00	-16.7968
9460.00	-16.8963
9465.00	-17.0022
9470.00	-17.1003
9475.00	-17.2223
9480.00	-17.3426
9485.00	-17.4153
9490.00	-17.4933
9495.00	-17.5577
9500.00	-17.63
9505.00	-17.7374
9510.00	-17.8426
9515.00	-17.9488
9520.00	-18.0425
9525.00	-18.1325
9530.00	-18.1857
9535.00	-18.2653
9540.00	-18.2918
9545.00	-18.3378
9550.00	-18.406
9555.00	-18.4654
9560.00	-18.5372
9565.00	-18.5979
9570.00	-18.6669
9575.00	-18.7742
9580.00	-18.8467
9585.00	-18.91
9590.00	-18.9853
9595.00	-19.0472
9600.00	-19.0972
9605.00	-19.1643
9610.00	-19.2448
9615.00	-19.2789
9620.00	-19.3738
9625.00	-19.4583
9630.00	-19.495
9635.00	-19.5645
9640.00	-19.629
9645.00	-19.6409
9650.00	-19.6738
9655.00	-19.7139
9660.00	-19.7615
9665.00	-19.7851
9670.00	-19.8477
9675.00	-19.9001
9680.00	-19.9157
9685.00	-19.9584
9690.00	-20.0152
9695.00	-20.0988
9700.00	-20.129
9705.00	-20.1706
9710.00	-20.2013
9715.00	-20.2251
9720.00	-20.2446
9725.00	-20.2487
9730.00	-20.2524
9735.00	-20.1858
9740.00	-20.0567
9745.00	-19.7688
9750.00	-19.34
9755.00	-18.7085
9760.00	-17.9685
9765.00	-17.1097
9770.00	-16.1958
9775.00	-15.2687
9780.00	-14.3873
9785.00	-13.5653
9790.00	-12.7517
9795.00	-11.9398
9800.00	-11.2196
9805.00	-10.5647
9810.00	-9.91782
9815.00	-9.29626
9820.00	-8.69466
9825.00	-8.14459
9830.00	-7.61787
9835.00	-7.11889
9840.00	-6.63911
9845.00	-6.19389
9850.00	-5.76441
9855.00	-5.38363
9860.00	-4.94981
9865.00	-4.52389
9870.00	-4.15303
9875.00	-3.8557
9880.00	-3.55933
9885.00	-3.2715
9890.00	-2.94626
9895.00	-2.67753
9900.00	-2.38005
9905.00	-2.10368
9910.00	-1.82425
9915.00	-1.54495
9920.00	-1.27536
9925.00	-0.960792
9930.00	-0.740025
9935.00	-0.566271
9940.00	-0.381119
9945.00	-0.176117
9950.00	0.0237315
9955.00	0.194004
[truncated: 56 more rows]
