# Supplementary material for: Abnormal developmental trajectory and vulnerability to cardiac arrhythmias in tetralogy of Fallot with DiGeorge syndrome
Source: Commun Biol. 2023 Sep 22;6:969. doi: 10.1038/s42003-023-05344-6 (PMC10516936; doi:10.1038/s42003-023-05344-6)
Supplement: Supplementary file 6 — Supplementary Data 3 [file 42003_2023_5344_MOESM6_ESM.zip › Supplementary Data3_CAS Measurement/Batch54/TOF-ND1_A2_4975/1A-wave.csv]

1A : V(t) = D'(t) / BackgroundImage *100
D'(t) = WaveFiltered Value( Pixel-Filter=(5 x 5) Tcnst-Filter=10)
average	1.00
frm num	2048
position	[53][76]
background	613.20
total pixel	25
time	value1
0.00	3.62035
5.00	3.53164
10.00	3.40222
15.00	3.26813
20.00	3.14745
25.00	3.03557
30.00	2.92575
35.00	2.82039
40.00	2.74579
45.00	2.64799
50.00	2.53779
55.00	2.4647
60.00	2.36631
65.00	2.32407
70.00	2.27626
75.00	2.20585
80.00	2.16856
85.00	2.1187
90.00	2.06599
95.00	1.98725
100.00	1.94182
105.00	1.88854
110.00	1.85885
115.00	1.81582
120.00	1.75687
125.00	1.71556
130.00	1.66534
135.00	1.62992
140.00	1.57978
145.00	1.53074
150.00	1.47551
155.00	1.42124
160.00	1.37109
165.00	1.29334
170.00	1.24164
175.00	1.16313
180.00	1.0703
185.00	0.974363
190.00	0.895191
195.00	0.788712
200.00	0.714407
205.00	0.630572
210.00	0.547946
215.00	0.44488
220.00	0.393869
225.00	0.302296
230.00	0.268805
235.00	0.214527
240.00	0.138932
245.00	0.100251
250.00	0.0523917
255.00	0.00670897
260.00	-0.0298393
265.00	-0.0490341
270.00	-0.0832697
275.00	-0.124519
280.00	-0.136855
285.00	-0.150567
290.00	-0.177258
295.00	-0.203238
300.00	-0.212268
305.00	-0.2217
310.00	-0.197573
315.00	-0.206518
320.00	-0.209349
325.00	-0.237338
330.00	-0.243611
335.00	-0.283829
340.00	-0.305674
345.00	-0.312941
350.00	-0.337746
355.00	-0.344415
360.00	-0.351722
365.00	-0.33351
370.00	-0.319076
375.00	-0.346529
380.00	-0.350363
385.00	-0.357075
390.00	-0.351374
395.00	-0.357332
400.00	-0.370523
405.00	-0.38696
410.00	-0.385446
415.00	-0.407567
420.00	-0.387684
425.00	-0.397187
430.00	-0.402478
435.00	-0.448989
440.00	-0.466712
445.00	-0.479402
450.00	-0.488213
455.00	-0.468746
460.00	-0.488407
465.00	-0.476749
470.00	-0.484521
475.00	-0.463466
480.00	-0.464738
485.00	-0.462622
490.00	-0.480287
495.00	-0.494228
500.00	-0.502861
505.00	-0.50737
510.00	-0.525126
515.00	-0.509143
520.00	-0.503238
525.00	-0.517494
530.00	-0.493794
535.00	-0.521388
540.00	-0.531871
545.00	-0.555658
550.00	-0.523575
555.00	-0.517532
560.00	-0.529053
565.00	-0.510721
570.00	-0.521619
575.00	-0.534036
580.00	-0.526947
585.00	-0.487951
590.00	-0.471772
595.00	-0.480694
600.00	-0.46524
605.00	-0.491123
610.00	-0.490934
615.00	-0.497288
620.00	-0.471695
625.00	-0.503455
630.00	-0.488335
635.00	-0.474727
640.00	-0.469654
645.00	-0.468351
650.00	-0.471092
655.00	-0.46834
660.00	-0.458688
665.00	-0.466309
670.00	-0.456208
675.00	-0.458206
680.00	-0.44174
685.00	-0.415178
690.00	-0.43824
695.00	-0.42377
700.00	-0.399006
705.00	-0.40281
710.00	-0.372314
715.00	-0.372264
720.00	-0.365045
725.00	-0.357894
730.00	-0.335151
735.00	-0.338166
740.00	-0.341531
745.00	-0.343908
750.00	-0.337567
755.00	-0.325989
760.00	-0.348184
765.00	-0.332935
770.00	-0.33291
775.00	-0.317884
780.00	-0.314797
785.00	-0.325718
790.00	-0.3225
795.00	-0.303297
800.00	-0.295798
805.00	-0.300139
810.00	-0.301436
815.00	-0.307822
820.00	-0.329877
825.00	-0.335376
830.00	-0.354024
835.00	-0.364284
840.00	-0.370256
845.00	-0.389329
850.00	-0.367357
855.00	-0.361932
860.00	-0.364226
865.00	-0.359114
870.00	-0.357123
875.00	-0.387947
880.00	-0.364156
885.00	-0.383839
890.00	-0.386551
895.00	-0.375946
900.00	-0.364444
905.00	-0.335175
910.00	-0.330359
915.00	-0.32733
920.00	-0.327865
925.00	-0.308777
930.00	-0.29486
935.00	-0.267331
940.00	-0.263429
945.00	-0.215559
950.00	-0.159431
955.00	-0.0860837
960.00	0.0503786
965.00	0.207767
970.00	0.359202
975.00	0.51441
980.00	0.639095
985.00	0.751963
990.00	0.852239
995.00	0.980323
1000.00	1.07603
1005.00	1.16738
1010.00	1.23264
1015.00	1.28811
1020.00	1.3289
1025.00	1.38127
1030.00	1.40231
1035.00	1.40624
1040.00	1.44435
1045.00	1.48126
1050.00	1.49621
1055.00	1.52663
1060.00	1.539
1065.00	1.5247
1070.00	1.52161
1075.00	1.53057
1080.00	1.52494
1085.00	1.49638
1090.00	1.49417
1095.00	1.515
1100.00	1.49919
1105.00	1.48821
1110.00	1.48029
1115.00	1.45816
1120.00	1.43759
1125.00	1.42625
1130.00	1.39582
1135.00	1.358
1140.00	1.32266
1145.00	1.29085
1150.00	1.26548
1155.00	1.25309
1160.00	1.2465
1165.00	1.20535
1170.00	1.15592
1175.00	1.08403
1180.00	1.0239
1185.00	0.937163
1190.00	0.847361
1195.00	0.791979
1200.00	0.702344
1205.00	0.635371
1210.00	0.552917
1215.00	0.493059
1220.00	0.447667
1225.00	0.393768
1230.00	0.349825
1235.00	0.303753
1240.00	0.247937
1245.00	0.201617
1250.00	0.150797
1255.00	0.124628
1260.00	0.0984661
1265.00	0.0651361
1270.00	0.0494901
1275.00	0.0425841
1280.00	0.0233225
1285.00	0.000768417
1290.00	-0.0214872
1295.00	-0.0643482
1300.00	-0.0892246
1305.00	-0.116832
1310.00	-0.14494
1315.00	-0.131751
1320.00	-0.104877
1325.00	-0.122439
1330.00	-0.144768
1335.00	-0.163559
1340.00	-0.161554
1345.00	-0.151269
1350.00	-0.185718
1355.00	-0.187368
1360.00	-0.192767
1365.00	-0.195017
1370.00	-0.161164
1375.00	-0.160703
1380.00	-0.187034
1385.00	-0.150065
1390.00	-0.148758
1395.00	-0.165193
1400.00	-0.183899
1405.00	-0.164856
1410.00	-0.199251
1415.00	-0.215204
1420.00	-0.228908
1425.00	-0.208627
1430.00	-0.217118
1435.00	-0.213671
1440.00	-0.230791
1445.00	-0.228586
1450.00	-0.22334
1455.00	-0.200353
1460.00	-0.202497
1465.00	-0.199207
1470.00	-0.189071
1475.00	-0.192995
1480.00	-0.213487
1485.00	-0.194095
1490.00	-0.189689
1495.00	-0.194203
1500.00	-0.178045
1505.00	-0.217644
1510.00	-0.209578
1515.00	-0.217322
1520.00	-0.193633
1525.00	-0.177531
1530.00	-0.157169
1535.00	-0.170154
1540.00	-0.179884
1545.00	-0.202339
1550.00	-0.19776
1555.00	-0.209948
1560.00	-0.192215
1565.00	-0.203652
1570.00	-0.200247
1575.00	-0.210881
1580.00	-0.208058
1585.00	-0.193775
1590.00	-0.201143
1595.00	-0.204512
1600.00	-0.171667
1605.00	-0.186463
1610.00	-0.155423
1615.00	-0.149665
1620.00	-0.12361
1625.00	-0.14256
1630.00	-0.153092
1635.00	-0.126041
1640.00	-0.129092
1645.00	-0.136405
1650.00	-0.13842
1655.00	-0.137624
1660.00	-0.14865
1665.00	-0.124652
1670.00	-0.127191
1675.00	-0.108601
1680.00	-0.114048
1685.00	-0.122865
1690.00	-0.149718
1695.00	-0.141269
1700.00	-0.129099
1705.00	-0.137063
1710.00	-0.144883
1715.00	-0.162359
1720.00	-0.164388
1725.00	-0.187088
1730.00	-0.183382
1735.00	-0.194398
1740.00	-0.206922
1745.00	-0.197971
1750.00	-0.197744
1755.00	-0.19493
1760.00	-0.200877
1765.00	-0.204273
1770.00	-0.219723
1775.00	-0.239499
1780.00	-0.262516
1785.00	-0.2604
1790.00	-0.247406
1795.00	-0.231145
1800.00	-0.220425
1805.00	-0.198382
1810.00	-0.213117
1815.00	-0.236163
1820.00	-0.265384
1825.00	-0.24863
1830.00	-0.220506
1835.00	-0.228462
1840.00	-0.217357
1845.00	-0.229542
1850.00	-0.234637
1855.00	-0.235309
1860.00	-0.237219
1865.00	-0.225891
1870.00	-0.211129
1875.00	-0.223937
1880.00	-0.190454
1885.00	-0.19424
1890.00	-0.199604
1895.00	-0.192037
1900.00	-0.187184
1905.00	-0.162595
1910.00	-0.159382
1915.00	-0.147358
1920.00	-0.122185
1925.00	-0.125622
1930.00	-0.130672
1935.00	-0.126737
1940.00	-0.0860141
1945.00	-0.0832835
1950.00	-0.0384255
1955.00	0.0626121
1960.00	0.204427
1965.00	0.352281
1970.00	0.536884
1975.00	0.663887
1980.00	0.75862
1985.00	0.869973
1990.00	0.985193
1995.00	1.08172
2000.00	1.17185
2005.00	1.24644
2010.00	1.28749
2015.00	1.33943
2020.00	1.38814
2025.00	1.4274
2030.00	1.4634
2035.00	1.4984
2040.00	1.51425
2045.00	1.58722
2050.00	1.62941
2055.00	1.63151
2060.00	1.65166
2065.00	1.64892
2070.00	1.64384
2075.00	1.66276
2080.00	1.65369
2085.00	1.66771
2090.00	1.65423
2095.00	1.61732
2100.00	1.59648
2105.00	1.60383
2110.00	1.58565
2115.00	1.55624
2120.00	1.54413
2125.00	1.53323
2130.00	1.51428
2135.00	1.49005
2140.00	1.46042
2145.00	1.42071
2150.00	1.40062
2155.00	1.36428
2160.00	1.34331
2165.00	1.29769
2170.00	1.22402
2175.00	1.15185
2180.00	1.09276
2185.00	1.03111
2190.00	0.966481
2195.00	0.880923
2200.00	0.800658
2205.00	0.712765
2210.00	0.626485
2215.00	0.520131
2220.00	0.423761
2225.00	0.35464
2230.00	0.291778
2235.00	0.229985
2240.00	0.171761
2245.00	0.0854395
2250.00	0.0462367
2255.00	-0.0262278
2260.00	-0.0692671
2265.00	-0.0936516
2270.00	-0.13321
2275.00	-0.145982
2280.00	-0.145082
2285.00	-0.15471
2290.00	-0.154894
2295.00	-0.130272
2300.00	-0.147904
2305.00	-0.176166
2310.00	-0.193775
2315.00	-0.199185
2320.00	-0.238628
2325.00	-0.254556
2330.00	-0.24867
2335.00	-0.24272
2340.00	-0.280418
2345.00	-0.308475
2350.00	-0.293936
2355.00	-0.274979
2360.00	-0.268355
2365.00	-0.280007
2370.00	-0.258529
2375.00	-0.282252
2380.00	-0.287295
2385.00	-0.316622
2390.00	-0.344973
2395.00	-0.330697
2400.00	-0.365468
2405.00	-0.368713
2410.00	-0.371633
2415.00	-0.362519
2420.00	-0.365406
2425.00	-0.370614
2430.00	-0.35834
2435.00	-0.35447
2440.00	-0.332721
2445.00	-0.33337
2450.00	-0.312427
2455.00	-0.298797
2460.00	-0.282615
2465.00	-0.261529
2470.00	-0.258208
2475.00	-0.25587
2480.00	-0.270727
2485.00	-0.261267
2490.00	-0.262537
2495.00	-0.302167
2500.00	-0.307828
2505.00	-0.279002
2510.00	-0.309158
2515.00	-0.315424
2520.00	-0.311931
2525.00	-0.286609
2530.00	-0.290564
2535.00	-0.284991
2540.00	-0.296283
2545.00	-0.294052
2550.00	-0.302481
2555.00	-0.306806
2560.00	-0.282648
2565.00	-0.29287
2570.00	-0.305984
2575.00	-0.292345
2580.00	-0.293117
2585.00	-0.291855
2590.00	-0.297242
2595.00	-0.306005
2600.00	-0.302802
2605.00	-0.311008
2610.00	-0.310566
2615.00	-0.312778
2620.00	-0.314116
2625.00	-0.311406
2630.00	-0.320057
2635.00	-0.333713
2640.00	-0.317954
2645.00	-0.316165
2650.00	-0.327602
2655.00	-0.32811
2660.00	-0.332481
2665.00	-0.311627
2670.00	-0.320908
2675.00	-0.316214
2680.00	-0.315904
2685.00	-0.288227
2690.00	-0.274408
2695.00	-0.263927
2700.00	-0.220574
2705.00	-0.218739
2710.00	-0.238613
2715.00	-0.259761
2720.00	-0.267053
2725.00	-0.265136
2730.00	-0.260801
2735.00	-0.269946
2740.00	-0.259259
2745.00	-0.265949
2750.00	-0.258271
2755.00	-0.276802
2760.00	-0.275214
2765.00	-0.288136
2770.00	-0.286068
2775.00	-0.294643
2780.00	-0.280182
2785.00	-0.29065
2790.00	-0.292896
2795.00	-0.280567
2800.00	-0.290997
2805.00	-0.319953
2810.00	-0.312746
2815.00	-0.310826
2820.00	-0.303879
2825.00	-0.303497
2830.00	-0.288803
2835.00	-0.299062
2840.00	-0.271765
2845.00	-0.251112
2850.00	-0.231871
2855.00	-0.19629
2860.00	-0.168181
2865.00	-0.172237
2870.00	-0.151752
2875.00	-0.137229
2880.00	-0.100675
2885.00	-0.134965
2890.00	-0.15865
2895.00	-0.143438
2900.00	-0.137574
2905.00	-0.124469
2910.00	-0.108108
2915.00	-0.115562
2920.00	-0.104658
2925.00	-0.0883216
2930.00	-0.0573107
2935.00	-0.0463611
2940.00	-0.0345495
2945.00	-0.013482
2950.00	0.0367899
2955.00	0.0885577
2960.00	0.237562
2965.00	0.379494
2970.00	0.542458
2975.00	0.688473
2980.00	0.80945
2985.00	0.929418
2990.00	1.02891
2995.00	1.11258
3000.00	1.20354
3005.00	1.29128
3010.00	1.3461
3015.00	1.38109
3020.00	1.40345
3025.00	1.42619
3030.00	1.47796
3035.00	1.48802
3040.00	1.52839
3045.00	1.5569
3050.00	1.53102
3055.00	1.55339
3060.00	1.55787
3065.00	1.57234
3070.00	1.56448
3075.00	1.57829
3080.00	1.60115
3085.00	1.58976
3090.00	1.57886
3095.00	1.57623
3100.00	1.57647
3105.00	1.57081
3110.00	1.55854
3115.00	1.52402
3120.00	1.49099
3125.00	1.46257
3130.00	1.45721
3135.00	1.41717
3140.00	1.37591
3145.00	1.34856
3150.00	1.28807
3155.00	1.24406
3160.00	1.23381
3165.00	1.18544
3170.00	1.123
3175.00	1.05375
3180.00	1.03383
3185.00	0.974152
3190.00	0.889783
3195.00	0.815808
3200.00	0.719877
3205.00	0.644627
3210.00	0.566466
3215.00	0.488293
3220.00	0.419242
3225.00	0.350573
3230.00	0.286161
3235.00	0.2308
3240.00	0.200545
3245.00	0.182447
3250.00	0.139414
3255.00	0.100033
3260.00	0.0332779
3265.00	0.00255282
3270.00	-0.0440169
3275.00	-0.0754926
3280.00	-0.0953406
3285.00	-0.119075
3290.00	-0.143045
3295.00	-0.169184
3300.00	-0.162702
3305.00	-0.175134
3310.00	-0.168058
3315.00	-0.162994
3320.00	-0.185181
3325.00	-0.215586
3330.00	-0.239038
3335.00	-0.247097
3340.00	-0.247828
3345.00	-0.268055
3350.00	-0.301262
3355.00	-0.324626
3360.00	-0.34761
3365.00	-0.342856
3370.00	-0.339881
3375.00	-0.354165
3380.00	-0.352669
3385.00	-0.348713
3390.00	-0.346457
3395.00	-0.380957
3400.00	-0.400918
3405.00	-0.375829
3410.00	-0.351292
3415.00	-0.332471
3420.00	-0.355975
3425.00	-0.339295
3430.00	-0.352985
3435.00	-0.367914
3440.00	-0.381351
3445.00	-0.407795
3450.00	-0.435509
3455.00	-0.440882
3460.00	-0.419625
3465.00	-0.425281
3470.00	-0.414717
3475.00	-0.387596
3480.00	-0.405588
3485.00	-0.38786
3490.00	-0.387561
3495.00	-0.387291
3500.00	-0.394877
3505.00	-0.44019
3510.00	-0.443138
3515.00	-0.441224
3520.00	-0.449287
3525.00	-0.43306
3530.00	-0.417804
3535.00	-0.432123
3540.00	-0.414351
3545.00	-0.392485
3550.00	-0.370197
3555.00	-0.386667
3560.00	-0.394967
3565.00	-0.410917
3570.00	-0.41614
3575.00	-0.427363
3580.00	-0.45573
3585.00	-0.448643
3590.00	-0.448136
3595.00	-0.434634
3600.00	-0.437485
3605.00	-0.438094
3610.00	-0.412549
3615.00	-0.432612
3620.00	-0.434361
3625.00	-0.425497
3630.00	-0.396646
3635.00	-0.38177
3640.00	-0.377513
3645.00	-0.35607
3650.00	-0.360254
3655.00	-0.366629
3660.00	-0.35932
3665.00	-0.339044
3670.00	-0.3645
3675.00	-0.356752
3680.00	-0.346517
3685.00	-0.337958
3690.00	-0.358305
3695.00	-0.359656
3700.00	-0.383051
3705.00	-0.408673
3710.00	-0.410859
3715.00	-0.403693
3720.00	-0.40442
3725.00	-0.394637
3730.00	-0.376699
3735.00	-0.376211
3740.00	-0.373163
3745.00	-0.346284
3750.00	-0.356665
3755.00	-0.363399
3760.00	-0.357718
3765.00	-0.37087
3770.00	-0.365094
3775.00	-0.331846
3780.00	-0.332582
3785.00	-0.318241
3790.00	-0.309248
3795.00	-0.30572
3800.00	-0.32081
3805.00	-0.351352
3810.00	-0.341657
3815.00	-0.343369
3820.00	-0.335124
3825.00	-0.327705
3830.00	-0.287759
3835.00	-0.238761
3840.00	-0.23315
3845.00	-0.241146
3850.00	-0.220945
3855.00	-0.205374
3860.00	-0.2168
3865.00	-0.200338
3870.00	-0.197265
3875.00	-0.198412
3880.00	-0.213796
3885.00	-0.200897
3890.00	-0.184721
3895.00	-0.183861
3900.00	-0.183088
3905.00	-0.162822
3910.00	-0.185026
3915.00	-0.150216
3920.00	-0.165201
3925.00	-0.170859
3930.00	-0.157687
3935.00	-0.17323
3940.00	-0.163735
3945.00	-0.0893051
3950.00	-0.0197092
3955.00	0.073586
3960.00	0.181687
3965.00	0.364432
3970.00	0.521726
3975.00	0.650245
3980.00	0.782872
3985.00	0.891148
3990.00	0.995771
3995.00	1.09319
4000.00	1.16978
4005.00	1.26807
4010.00	1.31739
4015.00	1.39178
4020.00	1.43329
4025.00	1.45109
4030.00	1.47428
4035.00	1.51145
4040.00	1.52404
4045.00	1.56733
4050.00	1.58477
4055.00	1.62394
4060.00	1.63115
4065.00	1.60372
4070.00	1.62143
4075.00	1.60671
4080.00	1.58041
4085.00	1.56262
4090.00	1.56226
4095.00	1.55476
4100.00	1.52453
4105.00	1.52081
4110.00	1.50767
4115.00	1.48019
4120.00	1.45872
4125.00	1.45505
4130.00	1.45501
4135.00	1.42628
4140.00	1.38672
4145.00	1.36611
4150.00	1.32148
4155.00	1.28913
4160.00	1.22871
4165.00	1.16325
4170.00	1.11868
4175.00	1.08183
4180.00	1.02452
4185.00	0.926637
4190.00	0.833973
4195.00	0.738834
4200.00	0.623203
4205.00	0.540661
4210.00	0.480071
4215.00	0.396187
4220.00	0.327214
4225.00	0.281446
4230.00	0.214163
4235.00	0.171872
4240.00	0.150771
4245.00	0.112863
4250.00	0.0513484
4255.00	0.0175116
4260.00	0.0092373
4265.00	-0.00799433
4270.00	-0.0215458
4275.00	-0.0493978
4280.00	-0.0725076
4285.00	-0.0619953
4290.00	-0.0916731
4295.00	-0.0903336
4300.00	-0.111959
4305.00	-0.128813
4310.00	-0.12963
4315.00	-0.141455
4320.00	-0.137747
4325.00	-0.167677
4330.00	-0.177654
4335.00	-0.169674
4340.00	-0.182713
4345.00	-0.182054
4350.00	-0.210163
4355.00	-0.224372
4360.00	-0.230637
4365.00	-0.252583
4370.00	-0.250155
4375.00	-0.257756
4380.00	-0.282861
4385.00	-0.289147
4390.00	-0.308504
4395.00	-0.30766
4400.00	-0.30103
4405.00	-0.306152
4410.00	-0.312719
4415.00	-0.306235
4420.00	-0.304313
4425.00	-0.290842
4430.00	-0.327642
4435.00	-0.315099
4440.00	-0.301854
4445.00	-0.283411
4450.00	-0.283119
4455.00	-0.284814
4460.00	-0.304604
4465.00	-0.32959
4470.00	-0.324028
4475.00	-0.336635
4480.00	-0.349286
4485.00	-0.336536
4490.00	-0.34724
4495.00	-0.347089
4500.00	-0.344343
4505.00	-0.353614
4510.00	-0.350216
4515.00	-0.354986
4520.00	-0.356017
4525.00	-0.362164
4530.00	-0.333123
4535.00	-0.321337
4540.00	-0.3166
4545.00	-0.294073
4550.00	-0.289453
4555.00	-0.28073
4560.00	-0.282011
4565.00	-0.283164
4570.00	-0.288768
4575.00	-0.255325
4580.00	-0.264365
4585.00	-0.267283
4590.00	-0.2673
4595.00	-0.271881
4600.00	-0.271438
4605.00	-0.276257
4610.00	-0.284509
4615.00	-0.273018
4620.00	-0.256806
4625.00	-0.278744
4630.00	-0.282181
4635.00	-0.268314
4640.00	-0.270184
4645.00	-0.271216
4650.00	-0.25975
4655.00	-0.227904
4660.00	-0.240338
4665.00	-0.220871
4670.00	-0.221615
4675.00	-0.21837
4680.00	-0.210884
4685.00	-0.184577
4690.00	-0.181123
4695.00	-0.181928
4700.00	-0.168301
4705.00	-0.167127
4710.00	-0.176507
4715.00	-0.186253
4720.00	-0.193068
4725.00	-0.18746
4730.00	-0.185022
4735.00	-0.197179
4740.00	-0.223123
4745.00	-0.245168
4750.00	-0.230436
4755.00	-0.256316
4760.00	-0.262648
4765.00	-0.273565
4770.00	-0.280781
4775.00	-0.262488
4780.00	-0.269507
4785.00	-0.263431
4790.00	-0.284707
4795.00	-0.26015
4800.00	-0.241963
4805.00	-0.241902
4810.00	-0.249675
4815.00	-0.242973
4820.00	-0.23694
4825.00	-0.257604
4830.00	-0.261197
4835.00	-0.249429
4840.00	-0.235575
4845.00	-0.22115
4850.00	-0.230346
4855.00	-0.214487
4860.00	-0.204128
4865.00	-0.18241
4870.00	-0.172649
4875.00	-0.155384
4880.00	-0.184203
4885.00	-0.1847
4890.00	-0.197541
4895.00	-0.184963
4900.00	-0.174294
4905.00	-0.197961
4910.00	-0.21078
4915.00	-0.221666
4920.00	-0.240595
4925.00	-0.234148
4930.00	-0.23226
4935.00	-0.22208
4940.00	-0.207048
4945.00	-0.182429
4950.00	-0.125699
4955.00	-0.0113682
4960.00	0.118927
4965.00	0.267504
4970.00	0.437753
4975.00	0.572712
4980.00	0.667431
4985.00	0.778118
4990.00	0.888825
4995.00	0.961065
5000.00	1.04956
5005.00	1.10899
5010.00	1.16835
5015.00	1.23546
5020.00	1.27956
5025.00	1.33556
5030.00	1.36247
5035.00	1.37691
5040.00	1.40165
5045.00	1.41934
5050.00	1.43657
5055.00	1.42534
5060.00	1.45893
5065.00	1.43437
5070.00	1.44618
5075.00	1.44246
5080.00	1.49065
5085.00	1.48901
5090.00	1.49601
5095.00	1.49253
5100.00	1.47504
5105.00	1.47105
5110.00	1.47659
5115.00	1.47765
5120.00	1.446
5125.00	1.41556
5130.00	1.39207
5135.00	1.36702
5140.00	1.32425
5145.00	1.31446
5150.00	1.2913
5155.00	1.26132
5160.00	1.24282
5165.00	1.16094
5170.00	1.11008
5175.00	1.07213
5180.00	1.0034
5185.00	0.897191
5190.00	0.792469
5195.00	0.727573
5200.00	0.618286
5205.00	0.523841
5210.00	0.439494
5215.00	0.364886
5220.00	0.282735
5225.00	0.218584
5230.00	0.167371
5235.00	0.112148
5240.00	0.082668
5245.00	0.0398285
5250.00	0.0123622
5255.00	-0.0227944
5260.00	-0.0603062
5265.00	-0.0810206
5270.00	-0.0937926
5275.00	-0.103331
5280.00	-0.13605
5285.00	-0.164846
5290.00	-0.210984
5295.00	-0.231633
5300.00	-0.246957
5305.00	-0.260748
5310.00	-0.243153
5315.00	-0.260586
5320.00	-0.252792
5325.00	-0.258172
5330.00	-0.279321
5335.00	-0.271611
5340.00	-0.267933
5345.00	-0.309633
5350.00	-0.318461
5355.00	-0.338148
5360.00	-0.318684
5365.00	-0.345524
5370.00	-0.356634
5375.00	-0.355543
5380.00	-0.374783
5385.00	-0.395361
5390.00	-0.386484
5395.00	-0.41111
5400.00	-0.403919
5405.00	-0.415713
5410.00	-0.417194
5415.00	-0.404177
5420.00	-0.378762
5425.00	-0.371545
5430.00	-0.361788
5435.00	-0.38497
5440.00	-0.379741
5445.00	-0.365902
5450.00	-0.36519
5455.00	-0.357372
5460.00	-0.386867
5465.00	-0.389276
5470.00	-0.397315
5475.00	-0.400636
5480.00	-0.395798
5485.00	-0.396009
5490.00	-0.400766
5495.00	-0.405699
5500.00	-0.39905
5505.00	-0.38328
5510.00	-0.385396
5515.00	-0.394475
5520.00	-0.40069
5525.00	-0.425852
5530.00	-0.425015
5535.00	-0.409911
5540.00	-0.419148
5545.00	-0.414416
5550.00	-0.427116
5555.00	-0.421587
5560.00	-0.409434
5565.00	-0.402411
5570.00	-0.389568
5575.00	-0.402144
5580.00	-0.395197
5585.00	-0.420909
5590.00	-0.402302
5595.00	-0.390121
5600.00	-0.385029
5605.00	-0.371314
5610.00	-0.362885
5615.00	-0.349427
5620.00	-0.347753
5625.00	-0.340375
5630.00	-0.346129
5635.00	-0.319996
5640.00	-0.304304
5645.00	-0.318231
5650.00	-0.330766
5655.00	-0.333566
5660.00	-0.352395
5665.00	-0.320417
5670.00	-0.30664
5675.00	-0.327509
5680.00	-0.328679
5685.00	-0.311466
5690.00	-0.301846
5695.00	-0.277532
5700.00	-0.309792
5705.00	-0.301644
5710.00	-0.299529
5715.00	-0.330242
5720.00	-0.327224
5725.00	-0.305591
5730.00	-0.307648
5735.00	-0.336244
5740.00	-0.34502
5745.00	-0.331392
5750.00	-0.34261
5755.00	-0.31422
5760.00	-0.306934
5765.00	-0.299724
5770.00	-0.310847
5775.00	-0.295418
5780.00	-0.263919
5785.00	-0.258401
5790.00	-0.267786
5795.00	-0.27558
5800.00	-0.285857
5805.00	-0.307499
5810.00	-0.322412
5815.00	-0.322786
5820.00	-0.313991
5825.00	-0.303466
5830.00	-0.308997
5835.00	-0.304842
5840.00	-0.297189
5845.00	-0.278559
5850.00	-0.298975
5855.00	-0.293213
5860.00	-0.303031
5865.00	-0.283165
5870.00	-0.313557
5875.00	-0.297856
5880.00	-0.296773
5885.00	-0.302973
5890.00	-0.300725
5895.00	-0.298702
5900.00	-0.279269
5905.00	-0.272216
5910.00	-0.262607
5915.00	-0.261134
5920.00	-0.255243
5925.00	-0.251245
5930.00	-0.218293
5935.00	-0.202986
5940.00	-0.212694
5945.00	-0.182945
5950.00	-0.107247
5955.00	-0.030638
5960.00	0.0767964
5965.00	0.21654
5970.00	0.381448
5975.00	0.509644
5980.00	0.634153
5985.00	0.777522
5990.00	0.877199
5995.00	0.996916
6000.00	1.07596
6005.00	1.10992
6010.00	1.19136
6015.00	1.25552
6020.00	1.31458
6025.00	1.35533
6030.00	1.36591
6035.00	1.38718
6040.00	1.41285
6045.00	1.41834
6050.00	1.43306
6055.00	1.45479
6060.00	1.47369
6065.00	1.47114
6070.00	1.48319
6075.00	1.46011
6080.00	1.46414
6085.00	1.47884
6090.00	1.50774
6095.00	1.51548
6100.00	1.48135
6105.00	1.46824
6110.00	1.47471
6115.00	1.43748
6120.00	1.40724
6125.00	1.36893
6130.00	1.3364
6135.00	1.3267
6140.00	1.27492
6145.00	1.24071
6150.00	1.21383
6155.00	1.1492
6160.00	1.11321
6165.00	1.05603
6170.00	1.00522
6175.00	0.928185
6180.00	0.841237
6185.00	0.780597
6190.00	0.697318
6195.00	0.637371
6200.00	0.557979
6205.00	0.475436
6210.00	0.411584
6215.00	0.344986
6220.00	0.300702
6225.00	0.226275
6230.00	0.144939
6235.00	0.0782595
6240.00	0.0456456
6245.00	0.00650825
6250.00	-0.0150167
6255.00	-0.0683095
6260.00	-0.0758295
6265.00	-0.104776
6270.00	-0.136047
6275.00	-0.144621
6280.00	-0.120374
6285.00	-0.143562
6290.00	-0.156603
6295.00	-0.15986
6300.00	-0.183665
6305.00	-0.190086
6310.00	-0.1913
6315.00	-0.208047
6320.00	-0.228991
6325.00	-0.213267
6330.00	-0.203682
6335.00	-0.19636
6340.00	-0.206731
6345.00	-0.195842
6350.00	-0.209526
6355.00	-0.198358
6360.00	-0.217661
6365.00	-0.217422
6370.00	-0.219163
6375.00	-0.226601
6380.00	-0.213725
6385.00	-0.229535
6390.00	-0.237893
6395.00	-0.263679
6400.00	-0.274493
6405.00	-0.297925
6410.00	-0.306619
6415.00	-0.320967
6420.00	-0.335184
6425.00	-0.365593
6430.00	-0.355779
6435.00	-0.35934
6440.00	-0.354717
6445.00	-0.359036
6450.00	-0.337484
6455.00	-0.343527
6460.00	-0.335919
6465.00	-0.32581
6470.00	-0.334978
6475.00	-0.341271
6480.00	-0.339107
6485.00	-0.307154
6490.00	-0.34167
6495.00	-0.327072
6500.00	-0.327633
6505.00	-0.329443
6510.00	-0.294541
6515.00	-0.272915
6520.00	-0.258018
6525.00	-0.270702
6530.00	-0.282771
6535.00	-0.296895
6540.00	-0.303082
6545.00	-0.282559
6550.00	-0.296051
6555.00	-0.297757
6560.00	-0.287551
6565.00	-0.309024
6570.00	-0.280731
6575.00	-0.278098
6580.00	-0.238547
6585.00	-0.230348
6590.00	-0.243843
6595.00	-0.243594
6600.00	-0.224453
6605.00	-0.23071
6610.00	-0.238298
6615.00	-0.245127
6620.00	-0.257796
6625.00	-0.259414
6630.00	-0.271959
6635.00	-0.293687
6640.00	-0.300195
6645.00	-0.307358
6650.00	-0.30989
6655.00	-0.314126
6660.00	-0.298369
6665.00	-0.292016
6670.00	-0.293473
6675.00	-0.290871
6680.00	-0.287224
6685.00	-0.295683
6690.00	-0.276552
6695.00	-0.27499
6700.00	-0.25858
6705.00	-0.26599
6710.00	-0.271355
6715.00	-0.28401
6720.00	-0.258219
6725.00	-0.280668
6730.00	-0.29174
6735.00	-0.312142
6740.00	-0.305716
6745.00	-0.33581
6750.00	-0.330931
6755.00	-0.314798
6760.00	-0.310715
6765.00	-0.312912
6770.00	-0.30967
6775.00	-0.282617
6780.00	-0.270011
6785.00	-0.280192
6790.00	-0.280222
6795.00	-0.246329
6800.00	-0.251703
6805.00	-0.24545
6810.00	-0.24504
6815.00	-0.260328
6820.00	-0.246037
6825.00	-0.273618
6830.00	-0.26713
6835.00	-0.286079
6840.00	-0.267256
6845.00	-0.249011
6850.00	-0.269119
6855.00	-0.283303
6860.00	-0.279761
6865.00	-0.27853
6870.00	-0.271551
6875.00	-0.25679
6880.00	-0.27025
6885.00	-0.305195
6890.00	-0.278589
6895.00	-0.276171
6900.00	-0.296173
6905.00	-0.302433
6910.00	-0.305458
6915.00	-0.267736
6920.00	-0.267055
6925.00	-0.278836
6930.00	-0.279002
6935.00	-0.23936
6940.00	-0.227166
6945.00	-0.203797
6950.00	-0.133841
6955.00	-0.03109
6960.00	0.0770419
6965.00	0.212847
6970.00	0.383343
6975.00	0.517873
6980.00	0.63634
6985.00	0.741656
6990.00	0.81687
6995.00	0.900872
7000.00	0.976473
7005.00	1.0393
7010.00	1.13563
7015.00	1.19232
7020.00	1.24595
7025.00	1.28443
7030.00	1.33603
7035.00	1.36029
7040.00	1.39386
7045.00	1.40451
7050.00	1.41148
7055.00	1.41188
7060.00	1.41355
7065.00	1.41245
7070.00	1.4108
7075.00	1.42627
7080.00	1.44085
7085.00	1.42788
7090.00	1.43056
7095.00	1.43232
7100.00	1.40911
7105.00	1.40388
7110.00	1.38678
7115.00	1.37857
7120.00	1.3777
7125.00	1.36452
7130.00	1.34288
7135.00	1.33449
7140.00	1.30867
7145.00	1.27043
7150.00	1.20014
7155.00	1.12774
7160.00	1.06715
7165.00	1.04328
7170.00	1.00093
7175.00	0.947147
7180.00	0.848518
7185.00	0.776061
7190.00	0.725852
7195.00	0.616085
7200.00	0.53034
7205.00	0.453171
7210.00	0.349797
7215.00	0.27046
7220.00	0.195143
7225.00	0.154102
7230.00	0.124993
7235.00	0.0805305
7240.00	0.013769
7245.00	-0.0437071
7250.00	-0.101959
7255.00	-0.143296
7260.00	-0.143317
7265.00	-0.169429
7270.00	-0.211847
7275.00	-0.235672
7280.00	-0.252548
7285.00	-0.254691
7290.00	-0.290539
7295.00	-0.305843
7300.00	-0.309831
7305.00	-0.301679
7310.00	-0.276078
7315.00	-0.264125
7320.00	-0.269024
7325.00	-0.274085
7330.00	-0.276031
7335.00	-0.32801
7340.00	-0.32913
7345.00	-0.318395
7350.00	-0.325042
7355.00	-0.331025
7360.00	-0.310969
7365.00	-0.328795
7370.00	-0.327227
7375.00	-0.338862
7380.00	-0.340853
7385.00	-0.366781
7390.00	-0.39403
7395.00	-0.402898
7400.00	-0.41675
7405.00	-0.430522
7410.00	-0.426609
7415.00	-0.430915
7420.00	-0.426962
7425.00	-0.43058
7430.00	-0.4234
7435.00	-0.411719
7440.00	-0.395987
7445.00	-0.379219
7450.00	-0.405224
7455.00	-0.411016
7460.00	-0.4221
7465.00	-0.411853
7470.00	-0.405893
7475.00	-0.420751
7480.00	-0.432818
7485.00	-0.422804
7490.00	-0.418358
7495.00	-0.420227
7500.00	-0.407559
7505.00	-0.407247
7510.00	-0.417403
7515.00	-0.397841
7520.00	-0.395239
7525.00	-0.41638
7530.00	-0.409315
7535.00	-0.38143
7540.00	-0.35829
7545.00	-0.347249
7550.00	-0.343183
7555.00	-0.340828
7560.00	-0.339361
7565.00	-0.338693
7570.00	-0.331569
7575.00	-0.34016
7580.00	-0.31919
7585.00	-0.33489
7590.00	-0.371199
7595.00	-0.405834
7600.00	-0.378297
7605.00	-0.382868
7610.00	-0.368717
7615.00	-0.365765
7620.00	-0.349411
7625.00	-0.345781
7630.00	-0.363388
7635.00	-0.38641
7640.00	-0.391474
7645.00	-0.39277
7650.00	-0.393284
7655.00	-0.391138
7660.00	-0.404209
7665.00	-0.388577
7670.00	-0.408427
7675.00	-0.4002
7680.00	-0.419541
7685.00	-0.404332
7690.00	-0.367813
7695.00	-0.347339
7700.00	-0.33935
7705.00	-0.356296
7710.00	-0.359153
7715.00	-0.349983
7720.00	-0.361299
7725.00	-0.38453
7730.00	-0.410656
7735.00	-0.40612
7740.00	-0.398776
7745.00	-0.392819
7750.00	-0.389414
7755.00	-0.353734
7760.00	-0.336626
7765.00	-0.363629
7770.00	-0.38206
7775.00	-0.379732
7780.00	-0.385464
7785.00	-0.373662
7790.00	-0.375435
7795.00	-0.38812
7800.00	-0.389099
7805.00	-0.371716
7810.00	-0.324759
7815.00	-0.308591
7820.00	-0.301868
7825.00	-0.304949
7830.00	-0.320116
7835.00	-0.299846
7840.00	-0.316176
7845.00	-0.302823
7850.00	-0.29472
7855.00	-0.301125
7860.00	-0.263185
7865.00	-0.276658
7870.00	-0.279651
7875.00	-0.274517
7880.00	-0.258154
7885.00	-0.270826
7890.00	-0.261356
7895.00	-0.26066
7900.00	-0.25025
7905.00	-0.250013
7910.00	-0.254366
7915.00	-0.263502
7920.00	-0.273029
7925.00	-0.250292
7930.00	-0.247442
7935.00	-0.241615
7940.00	-0.227238
7945.00	-0.173855
7950.00	-0.117331
7955.00	-0.048194
7960.00	0.0936117
7965.00	0.229065
7970.00	0.362062
7975.00	0.502633
7980.00	0.648065
7985.00	0.750251
7990.00	0.849394
7995.00	0.939928
8000.00	1.0201
8005.00	1.08248
8010.00	1.13405
8015.00	1.19351
8020.00	1.23202
8025.00	1.28233
8030.00	1.31261
8035.00	1.34508
8040.00	1.37561
8045.00	1.42461
8050.00	1.42435
8055.00	1.45674
8060.00	1.47414
8065.00	1.49698
8070.00	1.50906
8075.00	1.50036
8080.00	1.50101
8085.00	1.4905
8090.00	1.46604
8095.00	1.44925
8100.00	1.46871
8105.00	1.4249
8110.00	1.41679
8115.00	1.39644
8120.00	1.36834
8125.00	1.35154
8130.00	1.29792
8135.00	1.25097
8140.00	1.20676
8145.00	1.1885
8150.00	1.17924
8155.00	1.14286
8160.00	1.11924
8165.00	1.09408
8170.00	1.04599
8175.00	0.98183
8180.00	0.910392
8185.00	0.856535
8190.00	0.765663
8195.00	0.653219
8200.00	0.572894
8205.00	0.490164
8210.00	0.413751
8215.00	0.352806
8220.00	0.274473
8225.00	0.248982
8230.00	0.188859
8235.00	0.145185
8240.00	0.111749
8245.00	0.0660018
8250.00	0.0228719
8255.00	-0.0146404
8260.00	-0.0477491
8265.00	-0.0592821
8270.00	-0.072271
8275.00	-0.129623
8280.00	-0.161671
8285.00	-0.159202
8290.00	-0.15111
8295.00	-0.169267
8300.00	-0.162777
8305.00	-0.181072
8310.00	-0.219717
8315.00	-0.238188
8320.00	-0.26525
8325.00	-0.255033
8330.00	-0.273887
8335.00	-0.283681
8340.00	-0.2801
8345.00	-0.318627
8350.00	-0.315466
8355.00	-0.317187
8360.00	-0.321346
8365.00	-0.295082
8370.00	-0.300147
8375.00	-0.313837
8380.00	-0.318983
8385.00	-0.355578
8390.00	-0.361768
8395.00	-0.345161
8400.00	-0.358916
8405.00	-0.356293
8410.00	-0.35915
8415.00	-0.391728
8420.00	-0.417787
8425.00	-0.428194
8430.00	-0.416685
8435.00	-0.401109
8440.00	-0.412531
8445.00	-0.420854
8450.00	-0.425736
8455.00	-0.412516
8460.00	-0.414317
8465.00	-0.387237
8470.00	-0.398089
8475.00	-0.365456
8480.00	-0.401317
8485.00	-0.378798
8490.00	-0.366358
8495.00	-0.358424
8500.00	-0.361069
8505.00	-0.362796
8510.00	-0.383268
8515.00	-0.355378
8520.00	-0.336801
8525.00	-0.308991
8530.00	-0.316579
8535.00	-0.311666
8540.00	-0.303983
8545.00	-0.32577
8550.00	-0.33755
8555.00	-0.320103
8560.00	-0.310924
8565.00	-0.307229
8570.00	-0.322168
8575.00	-0.355183
8580.00	-0.356194
8585.00	-0.388416
8590.00	-0.384799
8595.00	-0.39459
8600.00	-0.422972
8605.00	-0.404811
8610.00	-0.404121
8615.00	-0.385888
8620.00	-0.394918
8625.00	-0.384128
8630.00	-0.382897
8635.00	-0.419624
8640.00	-0.401145
8645.00	-0.37799
8650.00	-0.355847
8655.00	-0.350921
8660.00	-0.319091
8665.00	-0.308708
8670.00	-0.326109
8675.00	-0.326766
8680.00	-0.326705
8685.00	-0.349481
8690.00	-0.339321
8695.00	-0.323654
8700.00	-0.324557
8705.00	-0.342982
8710.00	-0.304117
8715.00	-0.271096
8720.00	-0.251814
8725.00	-0.246855
8730.00	-0.260656
8735.00	-0.295256
8740.00	-0.283995
8745.00	-0.285602
8750.00	-0.305313
8755.00	-0.342623
8760.00	-0.365112
8765.00	-0.375567
8770.00	-0.39411
8775.00	-0.41406
8780.00	-0.390266
8785.00	-0.409948
8790.00	-0.418529
8795.00	-0.404726
8800.00	-0.403392
8805.00	-0.429589
8810.00	-0.440772
8815.00	-0.421483
8820.00	-0.417822
8825.00	-0.385824
8830.00	-0.394208
8835.00	-0.39784
8840.00	-0.384801
8845.00	-0.403725
8850.00	-0.398578
8855.00	-0.386769
8860.00	-0.393102
8865.00	-0.376623
8870.00	-0.370924
8875.00	-0.344269
8880.00	-0.36007
8885.00	-0.35407
8890.00	-0.351931
8895.00	-0.377403
8900.00	-0.384673
8905.00	-0.36447
8910.00	-0.358682
8915.00	-0.346297
8920.00	-0.3632
8925.00	-0.343841
8930.00	-0.339463
8935.00	-0.330957
8940.00	-0.31156
8945.00	-0.253659
8950.00	-0.186545
8955.00	-0.0909171
8960.00	0.0518994
8965.00	0.210441
8970.00	0.357042
8975.00	0.502681
8980.00	0.655936
8985.00	0.763858
8990.00	0.84729
8995.00	0.921074
9000.00	1.00053
9005.00	1.04529
9010.00	1.10123
9015.00	1.15549
9020.00	1.21346
9025.00	1.23432
9030.00	1.28766
9035.00	1.31219
9040.00	1.32057
9045.00	1.33463
9050.00	1.37338
9055.00	1.40695
9060.00	1.41041
9065.00	1.42527
9070.00	1.4667
9075.00	1.44462
9080.00	1.42084
9085.00	1.40857
9090.00	1.39361
9095.00	1.38014
9100.00	1.3615
9105.00	1.3506
9110.00	1.31469
9115.00	1.29216
9120.00	1.27579
9125.00	1.20757
9130.00	1.1964
9135.00	1.16417
9140.00	1.11495
9145.00	1.12217
9150.00	1.08236
9155.00	1.04653
9160.00	0.986237
9165.00	0.954802
9170.00	0.891285
9175.00	0.822379
9180.00	0.753187
9185.00	0.619812
9190.00	0.547394
9195.00	0.461343
9200.00	0.392378
9205.00	0.334875
9210.00	0.242027
9215.00	0.167596
9220.00	0.090171
9225.00	0.0420149
9230.00	0.00650229
9235.00	-0.0443763
9240.00	-0.0934285
9245.00	-0.124529
9250.00	-0.150563
9255.00	-0.169427
9260.00	-0.183143
9265.00	-0.230713
9270.00	-0.248737
9275.00	-0.256479
9280.00	-0.269318
9285.00	-0.283482
9290.00	-0.299491
9295.00	-0.309986
9300.00	-0.310298
9305.00	-0.343848
9310.00	-0.357734
9315.00	-0.357838
9320.00	-0.375544
9325.00	-0.413006
9330.00	-0.431066
9335.00	-0.419271
9340.00	-0.424311
9345.00	-0.430151
9350.00	-0.42497
9355.00	-0.4464
9360.00	-0.452641
9365.00	-0.438035
9370.00	-0.449679
9375.00	-0.433413
9380.00	-0.448128
9385.00	-0.452238
9390.00	-0.462461
9395.00	-0.457964
9400.00	-0.456525
9405.00	-0.444793
9410.00	-0.444018
9415.00	-0.429623
9420.00	-0.41732
9425.00	-0.414727
9430.00	-0.398042
9435.00	-0.39542
9440.00	-0.420457
9445.00	-0.426683
9450.00	-0.434895
9455.00	-0.418803
9460.00	-0.418018
9465.00	-0.412094
9470.00	-0.417851
9475.00	-0.448473
9480.00	-0.444722
9485.00	-0.441998
9490.00	-0.450636
9495.00	-0.425794
9500.00	-0.41583
9505.00	-0.412734
9510.00	-0.414513
9515.00	-0.42329
9520.00	-0.410968
9525.00	-0.401834
9530.00	-0.400138
9535.00	-0.400567
9540.00	-0.402259
9545.00	-0.430526
9550.00	-0.430526
9555.00	-0.439659
9560.00	-0.468752
9565.00	-0.461016
9570.00	-0.472318
9575.00	-0.460312
9580.00	-0.467118
9585.00	-0.453674
9590.00	-0.446141
9595.00	-0.453712
9600.00	-0.459222
9605.00	-0.456352
9610.00	-0.44529
9615.00	-0.415112
9620.00	-0.429047
9625.00	-0.442894
9630.00	-0.455356
9635.00	-0.44896
9640.00	-0.43407
9645.00	-0.451981
9650.00	-0.460925
9655.00	-0.488544
9660.00	-0.496441
9665.00	-0.497678
9670.00	-0.517055
9675.00	-0.514926
9680.00	-0.514966
9685.00	-0.49739
9690.00	-0.477005
9695.00	-0.457354
9700.00	-0.467066
9705.00	-0.478415
9710.00	-0.491239
9715.00	-0.493648
9720.00	-0.468419
9725.00	-0.450279
9730.00	-0.451565
9735.00	-0.437068
9740.00	-0.428586
9745.00	-0.430085
9750.00	-0.417083
9755.00	-0.415818
9760.00	-0.432945
9765.00	-0.422918
9770.00	-0.379322
9775.00	-0.378572
9780.00	-0.379854
9785.00	-0.394706
9790.00	-0.415901
9795.00	-0.419973
9800.00	-0.415157
9805.00	-0.405605
9810.00	-0.402227
9815.00	-0.422017
9820.00	-0.430696
9825.00	-0.405239
9830.00	-0.385589
9835.00	-0.388126
9840.00	-0.402151
9845.00	-0.415426
9850.00	-0.444333
9855.00	-0.418165
9860.00	-0.430491
9865.00	-0.428537
9870.00	-0.430693
9875.00	-0.407846
9880.00	-0.398372
9885.00	-0.395717
9890.00	-0.396589
9895.00	-0.385632
9900.00	-0.400559
9905.00	-0.398337
9910.00	-0.404818
9915.00	-0.371512
9920.00	-0.358496
9925.00	-0.350044
9930.00	-0.348307
9935.00	-0.329785
9940.00	-0.305286
9945.00	-0.270844
9950.00	-0.20462
9955.00	-0.0941387
[truncated: 56 more rows]
