# Supplementary material for: Abnormal developmental trajectory and vulnerability to cardiac arrhythmias in tetralogy of Fallot with DiGeorge syndrome
Source: Commun Biol. 2023 Sep 22;6:969. doi: 10.1038/s42003-023-05344-6 (PMC10516936; doi:10.1038/s42003-023-05344-6)
Supplement: Supplementary file 6 — Supplementary Data 3 [file 42003_2023_5344_MOESM6_ESM.zip › Supplementary Data3_CAS Measurement/Batch54/TOF-ND1_A2_4975/1B-wave.csv]

1B : V(t) = D'(t) / BackgroundImage *100
D'(t) = WaveFiltered Value( Pixel-Filter=(5 x 5) Tcnst-Filter=10)
average	1.00
frm num	2048
position	[54][74]
background	529.64
total pixel	25
time	value1
0.00	0
5.00	0.11555
10.00	0.237671
15.00	0.412529
20.00	0.56235
25.00	0.724376
30.00	0.906451
35.00	1.14811
40.00	1.3437
45.00	1.51897
50.00	1.72807
55.00	1.95176
60.00	2.1984
65.00	2.40375
70.00	2.63539
75.00	2.82273
80.00	3.00492
85.00	3.20288
90.00	3.36821
95.00	3.55929
100.00	3.71314
105.00	3.86973
110.00	4.02577
115.00	4.18584
120.00	4.35558
125.00	4.50533
130.00	4.61366
135.00	4.7308
140.00	4.83472
145.00	4.94108
150.00	5.01189
155.00	5.10053
160.00	5.17352
165.00	5.24977
170.00	5.26932
175.00	5.30428
180.00	5.3365
185.00	5.3383
190.00	5.33993
195.00	5.30364
200.00	5.24831
205.00	5.16605
210.00	5.04367
215.00	4.91767
220.00	4.77256
225.00	4.58909
230.00	4.40735
235.00	4.21206
240.00	4.00534
245.00	3.80117
250.00	3.60079
255.00	3.35551
260.00	3.1204
265.00	2.89068
270.00	2.62729
275.00	2.36381
280.00	2.12894
285.00	1.8813
290.00	1.59952
295.00	1.34894
300.00	1.10907
305.00	0.84712
310.00	0.617404
315.00	0.382716
320.00	0.112588
325.00	-0.135058
330.00	-0.383617
335.00	-0.623935
340.00	-0.881759
345.00	-1.14477
350.00	-1.42527
355.00	-1.68
360.00	-1.89943
365.00	-2.15054
370.00	-2.40222
375.00	-2.60381
380.00	-2.78675
385.00	-3.00275
390.00	-3.20697
395.00	-3.41644
400.00	-3.62083
405.00	-3.78741
410.00	-4.00756
415.00	-4.20042
420.00	-4.41552
425.00	-4.62725
430.00	-4.82686
435.00	-5.02992
440.00	-5.23685
445.00	-5.41326
450.00	-5.60224
455.00	-5.78894
460.00	-5.94639
465.00	-6.08131
470.00	-6.25484
475.00	-6.35966
480.00	-6.49252
485.00	-6.60379
490.00	-6.71676
495.00	-6.85167
500.00	-6.99726
505.00	-7.12602
510.00	-7.21698
515.00	-7.3638
520.00	-7.4763
525.00	-7.62739
530.00	-7.74903
535.00	-7.86303
540.00	-7.9543
545.00	-8.08176
550.00	-8.2214
555.00	-8.30403
560.00	-8.37537
565.00	-8.48036
570.00	-8.59071
575.00	-8.66057
580.00	-8.78387
585.00	-8.89785
590.00	-8.99138
595.00	-9.05667
600.00	-9.12525
605.00	-9.20056
610.00	-9.27817
615.00	-9.38199
620.00	-9.45127
625.00	-9.52646
630.00	-9.61981
635.00	-9.72723
640.00	-9.86168
645.00	-9.93056
650.00	-10.0167
655.00	-10.1011
660.00	-10.1483
665.00	-10.1817
670.00	-10.2556
675.00	-10.2964
680.00	-10.3672
685.00	-10.4474
690.00	-10.5446
695.00	-10.632
700.00	-10.6775
705.00	-10.7184
710.00	-10.7288
715.00	-10.7654
720.00	-10.8202
725.00	-10.8816
730.00	-10.955
735.00	-11.0135
740.00	-11.0548
745.00	-11.0859
750.00	-11.1185
755.00	-11.2082
760.00	-11.2535
765.00	-11.2844
770.00	-11.3749
775.00	-11.4427
780.00	-11.5053
785.00	-11.5382
790.00	-11.5837
795.00	-11.5922
800.00	-11.6451
805.00	-11.6776
810.00	-11.7484
815.00	-11.819
820.00	-11.896
825.00	-11.9344
830.00	-11.926
835.00	-11.9938
840.00	-12.0058
845.00	-12.0605
850.00	-12.1028
855.00	-12.1266
860.00	-12.148
865.00	-12.1884
870.00	-12.2036
875.00	-12.2384
880.00	-12.2705
885.00	-12.2843
890.00	-12.299
895.00	-12.3016
900.00	-12.3229
905.00	-12.3496
910.00	-12.36
915.00	-12.3286
920.00	-12.3033
925.00	-12.2965
930.00	-12.288
935.00	-12.2268
940.00	-12.0237
945.00	-11.7049
950.00	-11.2066
955.00	-10.5708
960.00	-9.8294
965.00	-9.07303
970.00	-8.33565
975.00	-7.59876
980.00	-6.90987
985.00	-6.23021
990.00	-5.58831
995.00	-4.93583
1000.00	-4.39089
1005.00	-3.84456
1010.00	-3.31963
1015.00	-2.80943
1020.00	-2.33817
1025.00	-1.90044
1030.00	-1.46117
1035.00	-1.04166
1040.00	-0.636159
1045.00	-0.276493
1050.00	0.0472064
1055.00	0.401975
1060.00	0.775644
1065.00	1.1059
1070.00	1.42202
1075.00	1.76618
1080.00	2.06461
1085.00	2.33016
1090.00	2.62732
1095.00	2.85473
1100.00	3.08961
1105.00	3.30554
1110.00	3.51724
1115.00	3.73118
1120.00	3.92071
1125.00	4.10941
1130.00	4.27093
1135.00	4.44651
1140.00	4.57206
1145.00	4.6994
1150.00	4.81099
1155.00	4.92426
1160.00	5.0481
1165.00	5.15729
1170.00	5.20572
1175.00	5.21532
1180.00	5.20734
1185.00	5.22207
1190.00	5.15149
1195.00	5.08948
1200.00	5.05708
1205.00	4.98487
1210.00	4.8708
1215.00	4.69865
1220.00	4.51275
1225.00	4.31448
1230.00	4.1096
1235.00	3.88594
1240.00	3.70276
1245.00	3.47598
1250.00	3.26281
1255.00	2.98336
1260.00	2.73336
1265.00	2.53781
1270.00	2.28705
1275.00	2.04022
1280.00	1.80297
1285.00	1.53959
1290.00	1.26631
1295.00	1.00298
1300.00	0.747861
1305.00	0.529581
1310.00	0.278753
1315.00	0.0318606
1320.00	-0.21753
1325.00	-0.475968
1330.00	-0.75463
1335.00	-1.016
1340.00	-1.24141
1345.00	-1.50697
1350.00	-1.73087
1355.00	-1.94521
1360.00	-2.17589
1365.00	-2.4205
1370.00	-2.60893
1375.00	-2.86008
1380.00	-3.10953
1385.00	-3.30609
1390.00	-3.4679
1395.00	-3.68828
1400.00	-3.92666
1405.00	-4.11326
1410.00	-4.30083
1415.00	-4.50967
1420.00	-4.72859
1425.00	-4.90447
1430.00	-5.05522
1435.00	-5.22638
1440.00	-5.38345
1445.00	-5.56937
1450.00	-5.73368
1455.00	-5.87551
1460.00	-6.05679
1465.00	-6.20105
1470.00	-6.35959
1475.00	-6.51889
1480.00	-6.69171
1485.00	-6.85782
1490.00	-7.0043
1495.00	-7.12405
1500.00	-7.27337
1505.00	-7.38131
1510.00	-7.51698
1515.00	-7.65344
1520.00	-7.77398
1525.00	-7.91192
1530.00	-8.01718
1535.00	-8.12476
1540.00	-8.25028
1545.00	-8.35268
1550.00	-8.43879
1555.00	-8.5397
1560.00	-8.66602
1565.00	-8.79708
1570.00	-8.89388
1575.00	-8.97799
1580.00	-9.06803
1585.00	-9.14756
1590.00	-9.23575
1595.00	-9.33777
1600.00	-9.39712
1605.00	-9.44752
1610.00	-9.52988
1615.00	-9.59796
1620.00	-9.68869
1625.00	-9.74844
1630.00	-9.83168
1635.00	-9.94359
1640.00	-10.0005
1645.00	-10.0661
1650.00	-10.1463
1655.00	-10.2252
1660.00	-10.2947
1665.00	-10.3679
1670.00	-10.427
1675.00	-10.4839
1680.00	-10.5208
1685.00	-10.5857
1690.00	-10.6335
1695.00	-10.6932
1700.00	-10.7273
1705.00	-10.7851
1710.00	-10.8311
1715.00	-10.8522
1720.00	-10.9459
1725.00	-11.0136
1730.00	-11.0617
1735.00	-11.102
1740.00	-11.1737
1745.00	-11.239
1750.00	-11.2887
1755.00	-11.298
1760.00	-11.3282
1765.00	-11.397
1770.00	-11.4369
1775.00	-11.482
1780.00	-11.5354
1785.00	-11.6068
1790.00	-11.6462
1795.00	-11.7035
1800.00	-11.7332
1805.00	-11.8196
1810.00	-11.8604
1815.00	-11.8948
1820.00	-11.9394
1825.00	-11.9636
1830.00	-11.9681
1835.00	-11.9675
1840.00	-12.0041
1845.00	-12.0657
1850.00	-12.1226
1855.00	-12.1172
1860.00	-12.1327
1865.00	-12.152
1870.00	-12.152
1875.00	-12.1791
1880.00	-12.1869
1885.00	-12.2121
1890.00	-12.234
1895.00	-12.253
1900.00	-12.2783
1905.00	-12.2876
1910.00	-12.3034
1915.00	-12.2852
1920.00	-12.2734
1925.00	-12.2574
1930.00	-12.2589
1935.00	-12.218
1940.00	-12.0573
1945.00	-11.7495
1950.00	-11.2558
1955.00	-10.6498
1960.00	-9.8907
1965.00	-9.13953
1970.00	-8.44837
1975.00	-7.73268
1980.00	-7.02813
1985.00	-6.36459
1990.00	-5.71756
1995.00	-5.13599
2000.00	-4.57556
2005.00	-4.0742
2010.00	-3.58144
2015.00	-3.06092
2020.00	-2.55243
2025.00	-2.06835
2030.00	-1.62815
2035.00	-1.23574
2040.00	-0.808568
2045.00	-0.432416
2050.00	-0.0772645
2055.00	0.29977
2060.00	0.6391
2065.00	0.959602
2070.00	1.24805
2075.00	1.54316
2080.00	1.83065
2085.00	2.0977
2090.00	2.32294
2095.00	2.56871
2100.00	2.82162
2105.00	3.00619
2110.00	3.21158
2115.00	3.40624
2120.00	3.55954
2125.00	3.72998
2130.00	3.93624
2135.00	4.06901
2140.00	4.24364
2145.00	4.37512
2150.00	4.48364
2155.00	4.60925
2160.00	4.71475
2165.00	4.74248
2170.00	4.81578
2175.00	4.85002
2180.00	4.84686
2185.00	4.84174
2190.00	4.83261
2195.00	4.77152
2200.00	4.7037
2205.00	4.6185
2210.00	4.52143
2215.00	4.37213
2220.00	4.23097
2225.00	4.08353
2230.00	3.91761
2235.00	3.74109
2240.00	3.52935
2245.00	3.33728
2250.00	3.10928
2255.00	2.8769
2260.00	2.6451
2265.00	2.38134
2270.00	2.113
2275.00	1.85714
2280.00	1.57853
2285.00	1.33911
2290.00	1.14101
2295.00	0.897763
2300.00	0.632018
2305.00	0.353576
2310.00	0.146026
2315.00	-0.0687128
2320.00	-0.323906
2325.00	-0.586811
2330.00	-0.828711
2335.00	-1.08871
2340.00	-1.30686
2345.00	-1.55454
2350.00	-1.74423
2355.00	-1.995
2360.00	-2.23051
2365.00	-2.45758
2370.00	-2.66647
2375.00	-2.90583
2380.00	-3.13031
2385.00	-3.34292
2390.00	-3.55088
2395.00	-3.79696
2400.00	-4.01616
2405.00	-4.20589
2410.00	-4.41516
2415.00	-4.59293
2420.00	-4.75066
2425.00	-4.94398
2430.00	-5.13457
2435.00	-5.36048
2440.00	-5.54946
2445.00	-5.71425
2450.00	-5.88597
2455.00	-6.05185
2460.00	-6.24569
2465.00	-6.39675
2470.00	-6.55988
2475.00	-6.68933
2480.00	-6.84435
2485.00	-7.00653
2490.00	-7.14645
2495.00	-7.29503
2500.00	-7.41667
2505.00	-7.55711
2510.00	-7.69786
2515.00	-7.80943
2520.00	-7.93627
2525.00	-8.08593
2530.00	-8.2395
2535.00	-8.36563
2540.00	-8.48594
2545.00	-8.58063
2550.00	-8.69983
2555.00	-8.81618
2560.00	-8.94128
2565.00	-9.04935
2570.00	-9.12697
2575.00	-9.24138
2580.00	-9.30659
2585.00	-9.39474
2590.00	-9.47558
2595.00	-9.58384
2600.00	-9.65256
2605.00	-9.72802
2610.00	-9.82462
2615.00	-9.89193
2620.00	-9.97516
2625.00	-10.0697
2630.00	-10.1684
2635.00	-10.2043
2640.00	-10.3077
2645.00	-10.3818
2650.00	-10.4636
2655.00	-10.5426
2660.00	-10.6091
2665.00	-10.6455
2670.00	-10.6942
2675.00	-10.775
2680.00	-10.85
2685.00	-10.9046
2690.00	-10.9953
2695.00	-11.0528
2700.00	-11.0902
2705.00	-11.1707
2710.00	-11.2272
2715.00	-11.2623
2720.00	-11.2825
2725.00	-11.3362
2730.00	-11.3709
2735.00	-11.4089
2740.00	-11.4439
2745.00	-11.4853
2750.00	-11.5572
2755.00	-11.6053
2760.00	-11.6131
2765.00	-11.6239
2770.00	-11.654
2775.00	-11.6962
2780.00	-11.7516
2785.00	-11.7976
2790.00	-11.8247
2795.00	-11.8801
2800.00	-11.9254
2805.00	-11.9465
2810.00	-12.0191
2815.00	-12.0437
2820.00	-12.1096
2825.00	-12.169
2830.00	-12.1854
2835.00	-12.2197
2840.00	-12.2182
2845.00	-12.2206
2850.00	-12.2515
2855.00	-12.2468
2860.00	-12.3037
2865.00	-12.3693
2870.00	-12.411
2875.00	-12.4712
2880.00	-12.4868
2885.00	-12.5175
2890.00	-12.5383
2895.00	-12.5517
2900.00	-12.5835
2905.00	-12.5954
2910.00	-12.5865
2915.00	-12.5491
2920.00	-12.566
2925.00	-12.5623
2930.00	-12.556
2935.00	-12.4876
2940.00	-12.2969
2945.00	-11.9765
2950.00	-11.4918
2955.00	-10.8539
2960.00	-10.1129
2965.00	-9.34708
2970.00	-8.60797
2975.00	-7.88161
2980.00	-7.19842
2985.00	-6.52087
2990.00	-5.86954
2995.00	-5.23576
3000.00	-4.64044
3005.00	-4.09559
3010.00	-3.56519
3015.00	-3.08406
3020.00	-2.63216
3025.00	-2.20883
3030.00	-1.76516
3035.00	-1.32356
3040.00	-0.932156
3045.00	-0.552709
3050.00	-0.182507
3055.00	0.14992
3060.00	0.500459
3065.00	0.81821
3070.00	1.11249
3075.00	1.40378
3080.00	1.65612
3085.00	1.92552
3090.00	2.171
3095.00	2.41459
3100.00	2.63836
3105.00	2.88657
3110.00	3.06917
3115.00	3.24938
3120.00	3.44857
3125.00	3.64144
3130.00	3.81804
3135.00	3.98227
3140.00	4.1346
3145.00	4.24905
3150.00	4.38906
3155.00	4.52035
3160.00	4.62114
3165.00	4.68618
3170.00	4.77341
3175.00	4.80811
3180.00	4.80461
3185.00	4.80523
3190.00	4.76198
3195.00	4.6989
3200.00	4.63154
3205.00	4.57319
3210.00	4.46252
3215.00	4.31081
3220.00	4.15917
3225.00	3.99927
3230.00	3.83649
3235.00	3.64391
3240.00	3.43736
3245.00	3.27262
3250.00	3.0896
3255.00	2.86145
3260.00	2.6244
3265.00	2.39217
3270.00	2.15295
3275.00	1.91953
3280.00	1.68604
3285.00	1.45097
3290.00	1.18806
3295.00	0.945397
3300.00	0.714916
3305.00	0.458393
3310.00	0.207131
3315.00	-0.0258016
3320.00	-0.26565
3325.00	-0.532115
3330.00	-0.76438
3335.00	-1.02629
3340.00	-1.28994
3345.00	-1.5582
3350.00	-1.81247
3355.00	-2.06246
3360.00	-2.3169
3365.00	-2.57536
3370.00	-2.80268
3375.00	-3.06165
3380.00	-3.29698
3385.00	-3.46649
3390.00	-3.70137
3395.00	-3.89992
3400.00	-4.11034
3405.00	-4.31028
3410.00	-4.5212
3415.00	-4.74577
3420.00	-4.95241
3425.00	-5.14518
3430.00	-5.34133
3435.00	-5.52996
3440.00	-5.70047
3445.00	-5.88867
3450.00	-6.03011
3455.00	-6.16194
3460.00	-6.31986
3465.00	-6.46727
3470.00	-6.63846
3475.00	-6.78346
3480.00	-6.91925
3485.00	-7.09207
3490.00	-7.19171
3495.00	-7.35012
3500.00	-7.50477
3505.00	-7.63262
3510.00	-7.76808
3515.00	-7.89302
3520.00	-8.01981
3525.00	-8.14374
3530.00	-8.26887
3535.00	-8.40264
3540.00	-8.50339
3545.00	-8.62503
3550.00	-8.72318
3555.00	-8.81983
3560.00	-8.88415
3565.00	-9.01076
3570.00	-9.08242
3575.00	-9.19525
3580.00	-9.32323
3585.00	-9.44596
3590.00	-9.54132
3595.00	-9.64073
3600.00	-9.74606
3605.00	-9.87107
3610.00	-9.95111
3615.00	-10.0345
3620.00	-10.1012
3625.00	-10.1809
3630.00	-10.2631
3635.00	-10.3062
3640.00	-10.3322
3645.00	-10.3857
3650.00	-10.4649
3655.00	-10.5037
3660.00	-10.5741
3665.00	-10.6193
3670.00	-10.6713
3675.00	-10.7574
3680.00	-10.8259
3685.00	-10.9048
3690.00	-10.9245
3695.00	-10.9974
3700.00	-11.0479
3705.00	-11.1228
3710.00	-11.1698
3715.00	-11.2423
3720.00	-11.2781
3725.00	-11.302
3730.00	-11.3311
3735.00	-11.3875
3740.00	-11.4276
3745.00	-11.4668
3750.00	-11.5406
3755.00	-11.619
3760.00	-11.6829
3765.00	-11.7328
3770.00	-11.789
3775.00	-11.8404
3780.00	-11.901
3785.00	-11.9615
3790.00	-11.9956
3795.00	-12.009
3800.00	-12.0519
3805.00	-12.114
3810.00	-12.1601
3815.00	-12.1993
3820.00	-12.2315
3825.00	-12.2628
3830.00	-12.2872
3835.00	-12.3129
3840.00	-12.3549
3845.00	-12.3625
3850.00	-12.4011
3855.00	-12.4162
3860.00	-12.4781
3865.00	-12.5021
3870.00	-12.4882
3875.00	-12.5014
3880.00	-12.5351
3885.00	-12.5904
3890.00	-12.6206
3895.00	-12.6258
3900.00	-12.6494
3905.00	-12.6487
3910.00	-12.6466
3915.00	-12.6764
3920.00	-12.6752
3925.00	-12.6788
3930.00	-12.6797
3935.00	-12.6239
3940.00	-12.449
3945.00	-12.158
3950.00	-11.6755
3955.00	-11.0661
3960.00	-10.3424
3965.00	-9.5868
3970.00	-8.85997
3975.00	-8.0933
3980.00	-7.35647
3985.00	-6.68502
3990.00	-6.03389
3995.00	-5.39878
4000.00	-4.82416
4005.00	-4.29568
4010.00	-3.7347
4015.00	-3.24945
4020.00	-2.75232
4025.00	-2.31093
4030.00	-1.89179
4035.00	-1.48586
4040.00	-1.10768
4045.00	-0.697843
4050.00	-0.306331
4055.00	0.0550932
4060.00	0.408318
4065.00	0.718668
4070.00	1.02895
4075.00	1.29838
4080.00	1.58543
4085.00	1.84906
4090.00	2.11125
4095.00	2.3578
4100.00	2.60159
4105.00	2.83006
4110.00	3.08402
4115.00	3.26501
4120.00	3.48228
4125.00	3.64383
4130.00	3.82397
4135.00	3.97099
4140.00	4.13427
4145.00	4.27896
4150.00	4.3699
4155.00	4.49934
4160.00	4.62866
4165.00	4.73297
4170.00	4.78381
4175.00	4.87714
4180.00	4.91355
4185.00	4.85721
4190.00	4.85484
4195.00	4.81343
4200.00	4.72329
4205.00	4.61045
4210.00	4.44772
4215.00	4.3126
4220.00	4.17663
4225.00	4.04218
4230.00	3.89474
4235.00	3.71295
4240.00	3.51612
4245.00	3.31026
4250.00	3.06533
4255.00	2.85396
4260.00	2.61841
4265.00	2.38149
4270.00	2.13201
4275.00	1.90824
4280.00	1.6721
4285.00	1.43843
4290.00	1.16393
4295.00	0.923681
4300.00	0.665918
4305.00	0.434686
4310.00	0.161627
4315.00	-0.108293
4320.00	-0.401821
4325.00	-0.651648
4330.00	-0.899903
4335.00	-1.15581
4340.00	-1.39594
4345.00	-1.6181
4350.00	-1.86412
4355.00	-2.08855
4360.00	-2.28978
4365.00	-2.49204
4370.00	-2.73751
4375.00	-2.96599
4380.00	-3.19126
4385.00	-3.43176
4390.00	-3.63839
4395.00	-3.8523
4400.00	-4.08711
4405.00	-4.27881
4410.00	-4.48079
4415.00	-4.65049
4420.00	-4.83041
4425.00	-5.02103
4430.00	-5.18353
4435.00	-5.3547
4440.00	-5.53821
4445.00	-5.71545
4450.00	-5.88705
4455.00	-6.04376
4460.00	-6.17498
4465.00	-6.35047
4470.00	-6.51748
4475.00	-6.70404
4480.00	-6.87874
4485.00	-7.04201
4490.00	-7.20179
4495.00	-7.35163
4500.00	-7.50085
4505.00	-7.62758
4510.00	-7.75298
4515.00	-7.88697
4520.00	-8.00002
4525.00	-8.1501
4530.00	-8.25571
4535.00	-8.35832
4540.00	-8.4771
4545.00	-8.57116
4550.00	-8.67243
4555.00	-8.78925
4560.00	-8.88155
4565.00	-9.00616
4570.00	-9.10774
4575.00	-9.19462
4580.00	-9.29774
4585.00	-9.39432
4590.00	-9.5243
4595.00	-9.60804
4600.00	-9.69021
4605.00	-9.77398
4610.00	-9.87052
4615.00	-9.93097
4620.00	-9.99897
4625.00	-10.0911
4630.00	-10.1612
4635.00	-10.2417
4640.00	-10.3761
4645.00	-10.4849
4650.00	-10.5677
4655.00	-10.6544
4660.00	-10.7256
4665.00	-10.8146
4670.00	-10.8924
4675.00	-10.9617
4680.00	-11.0255
4685.00	-11.0694
4690.00	-11.121
4695.00	-11.2142
4700.00	-11.2755
4705.00	-11.348
4710.00	-11.374
4715.00	-11.4049
4720.00	-11.463
4725.00	-11.5092
4730.00	-11.5364
4735.00	-11.6078
4740.00	-11.6493
4745.00	-11.686
4750.00	-11.7454
4755.00	-11.7754
4760.00	-11.8501
4765.00	-11.8961
4770.00	-11.9383
4775.00	-11.9777
4780.00	-12.0412
4785.00	-12.096
4790.00	-12.1333
4795.00	-12.2061
4800.00	-12.2732
4805.00	-12.3048
4810.00	-12.3545
4815.00	-12.4006
4820.00	-12.4339
4825.00	-12.4472
4830.00	-12.466
4835.00	-12.4648
4840.00	-12.4478
4845.00	-12.431
4850.00	-12.4907
4855.00	-12.5406
4860.00	-12.538
4865.00	-12.5764
4870.00	-12.5913
4875.00	-12.6342
4880.00	-12.6524
4885.00	-12.6658
4890.00	-12.711
4895.00	-12.6898
4900.00	-12.7047
4905.00	-12.7038
4910.00	-12.6977
4915.00	-12.7095
4920.00	-12.693
4925.00	-12.6955
4930.00	-12.6781
4935.00	-12.6293
4940.00	-12.4388
4945.00	-12.1427
4950.00	-11.6829
4955.00	-11.0841
4960.00	-10.3699
4965.00	-9.62064
4970.00	-8.90327
4975.00	-8.15644
4980.00	-7.46314
4985.00	-6.80141
4990.00	-6.17565
4995.00	-5.55733
5000.00	-4.99329
5005.00	-4.43883
5010.00	-3.9232
5015.00	-3.42439
5020.00	-2.93468
5025.00	-2.46222
5030.00	-2.01586
5035.00	-1.58695
5040.00	-1.19791
5045.00	-0.824364
5050.00	-0.438325
5055.00	-0.05766
5060.00	0.262282
5065.00	0.554761
5070.00	0.861795
5075.00	1.16531
5080.00	1.46718
5085.00	1.74792
5090.00	1.99379
5095.00	2.25813
5100.00	2.47714
5105.00	2.70296
5110.00	2.88353
5115.00	3.09212
5120.00	3.28363
5125.00	3.45296
5130.00	3.61745
5135.00	3.75415
5140.00	3.90589
5145.00	4.0787
5150.00	4.18816
5155.00	4.3184
5160.00	4.46204
5165.00	4.53015
5170.00	4.59296
5175.00	4.64042
5180.00	4.62197
5185.00	4.58949
5190.00	4.54743
5195.00	4.52921
5200.00	4.46599
5205.00	4.37057
5210.00	4.24694
5215.00	4.12811
5220.00	3.95999
5225.00	3.81473
5230.00	3.63792
5235.00	3.48786
5240.00	3.29616
5245.00	3.07983
5250.00	2.86021
5255.00	2.64745
5260.00	2.39781
5265.00	2.18521
5270.00	1.97198
5275.00	1.75061
5280.00	1.5023
5285.00	1.26748
5290.00	1.04708
5295.00	0.824559
5300.00	0.588036
5305.00	0.311726
5310.00	0.0721101
5315.00	-0.175264
5320.00	-0.457564
5325.00	-0.702571
5330.00	-0.937427
5335.00	-1.16919
5340.00	-1.4246
5345.00	-1.66051
5350.00	-1.92947
5355.00	-2.16625
5360.00	-2.39823
5365.00	-2.62665
5370.00	-2.86772
5375.00	-3.11641
5380.00	-3.37497
5385.00	-3.55178
5390.00	-3.7381
5395.00	-3.95262
5400.00	-4.13284
5405.00	-4.33129
5410.00	-4.54086
5415.00	-4.77555
5420.00	-4.96864
5425.00	-5.15828
5430.00	-5.36823
5435.00	-5.58663
5440.00	-5.76507
5445.00	-5.93096
5450.00	-6.13992
5455.00	-6.29777
5460.00	-6.45419
5465.00	-6.58892
5470.00	-6.74039
5475.00	-6.90768
5480.00	-7.0605
5485.00	-7.20862
5490.00	-7.36005
5495.00	-7.52428
5500.00	-7.66453
5505.00	-7.81342
5510.00	-7.93382
5515.00	-8.06408
5520.00	-8.20096
5525.00	-8.30979
5530.00	-8.40775
5535.00	-8.50572
5540.00	-8.65508
5545.00	-8.75475
5550.00	-8.83766
5555.00	-8.94702
5560.00	-9.0598
5565.00	-9.16507
5570.00	-9.26964
5575.00	-9.37432
5580.00	-9.48817
5585.00	-9.58383
5590.00	-9.68806
5595.00	-9.81131
5600.00	-9.91545
5605.00	-10.016
5610.00	-10.1049
5615.00	-10.1759
5620.00	-10.2549
5625.00	-10.3374
5630.00	-10.4229
5635.00	-10.53
5640.00	-10.5955
5645.00	-10.6734
5650.00	-10.7351
5655.00	-10.8058
5660.00	-10.8565
5665.00	-10.9286
5670.00	-10.9882
5675.00	-11.0668
5680.00	-11.1224
5685.00	-11.1627
5690.00	-11.2072
5695.00	-11.2473
5700.00	-11.3045
5705.00	-11.3545
5710.00	-11.4092
5715.00	-11.4586
5720.00	-11.5196
5725.00	-11.5677
5730.00	-11.6246
5735.00	-11.6607
5740.00	-11.709
5745.00	-11.7268
5750.00	-11.7535
5755.00	-11.7955
5760.00	-11.8342
5765.00	-11.872
5770.00	-11.9203
5775.00	-11.9578
5780.00	-12.0187
5785.00	-12.0607
5790.00	-12.0894
5795.00	-12.1621
5800.00	-12.1762
5805.00	-12.1949
5810.00	-12.2759
5815.00	-12.3299
5820.00	-12.3582
5825.00	-12.3753
5830.00	-12.4428
5835.00	-12.4832
5840.00	-12.5195
5845.00	-12.5688
5850.00	-12.592
5855.00	-12.6129
5860.00	-12.6348
5865.00	-12.6741
5870.00	-12.6785
5875.00	-12.7036
5880.00	-12.7164
5885.00	-12.7218
5890.00	-12.7411
5895.00	-12.7433
5900.00	-12.7446
5905.00	-12.7495
5910.00	-12.7788
5915.00	-12.7742
5920.00	-12.7611
5925.00	-12.7364
5930.00	-12.7051
5935.00	-12.6437
5940.00	-12.4918
5945.00	-12.1995
5950.00	-11.6993
5955.00	-11.0678
5960.00	-10.3575
5965.00	-9.62161
5970.00	-8.86789
5975.00	-8.21371
5980.00	-7.55396
5985.00	-6.88542
5990.00	-6.23841
5995.00	-5.64554
6000.00	-5.07494
6005.00	-4.52138
6010.00	-3.99296
6015.00	-3.48793
6020.00	-3.0183
6025.00	-2.5911
6030.00	-2.14394
6035.00	-1.74074
6040.00	-1.32575
6045.00	-0.923555
6050.00	-0.529863
6055.00	-0.196686
6060.00	0.140179
6065.00	0.483385
6070.00	0.802844
6075.00	1.07903
6080.00	1.36838
6085.00	1.64087
6090.00	1.89971
6095.00	2.14702
6100.00	2.36053
6105.00	2.59726
6110.00	2.82088
6115.00	3.00401
6120.00	3.19904
6125.00	3.35569
6130.00	3.53821
6135.00	3.70247
6140.00	3.86089
6145.00	3.99666
6150.00	4.14907
6155.00	4.2666
6160.00	4.33688
6165.00	4.44847
6170.00	4.50509
6175.00	4.54397
6180.00	4.59483
6185.00	4.61869
6190.00	4.57975
6195.00	4.49561
6200.00	4.45463
6205.00	4.3596
6210.00	4.22799
6215.00	4.09898
6220.00	3.95039
6225.00	3.77437
6230.00	3.61066
6235.00	3.41348
6240.00	3.21865
6245.00	3.01762
6250.00	2.81404
6255.00	2.63157
6260.00	2.38201
6265.00	2.15136
6270.00	1.91205
6275.00	1.66647
6280.00	1.44771
6285.00	1.12924
6290.00	0.881884
6295.00	0.656999
6300.00	0.383611
6305.00	0.145869
6310.00	-0.0930211
6315.00	-0.369196
6320.00	-0.635124
6325.00	-0.89636
6330.00	-1.16017
6335.00	-1.39156
6340.00	-1.64437
6345.00	-1.86737
6350.00	-2.11942
6355.00	-2.35835
6360.00	-2.5832
6365.00	-2.8188
6370.00	-3.05501
6375.00	-3.27742
6380.00	-3.48589
6385.00	-3.72109
6390.00	-3.93957
6395.00	-4.11204
6400.00	-4.29218
6405.00	-4.52907
6410.00	-4.69999
6415.00	-4.90441
6420.00	-5.09141
6425.00	-5.3239
6430.00	-5.50521
6435.00	-5.67291
6440.00	-5.85179
6445.00	-5.99842
6450.00	-6.15608
6455.00	-6.29948
6460.00	-6.4814
6465.00	-6.63154
6470.00	-6.79536
6475.00	-6.97603
6480.00	-7.12504
6485.00	-7.25764
6490.00	-7.37018
6495.00	-7.52207
6500.00	-7.65575
6505.00	-7.79871
6510.00	-7.94475
6515.00	-8.06486
6520.00	-8.18051
6525.00	-8.27176
6530.00	-8.42638
6535.00	-8.56101
6540.00	-8.67916
6545.00	-8.8157
6550.00	-8.91517
6555.00	-8.9828
6560.00	-9.09199
6565.00	-9.2084
6570.00	-9.32977
6575.00	-9.43675
6580.00	-9.57381
6585.00	-9.65411
6590.00	-9.75433
6595.00	-9.83395
6600.00	-9.91317
6605.00	-9.99881
6610.00	-10.1091
6615.00	-10.2091
6620.00	-10.2652
6625.00	-10.3368
6630.00	-10.4284
6635.00	-10.5139
6640.00	-10.6036
6645.00	-10.6723
6650.00	-10.7417
6655.00	-10.783
6660.00	-10.8527
6665.00	-10.8882
6670.00	-10.9405
6675.00	-11.0307
6680.00	-11.065
6685.00	-11.1306
6690.00	-11.2047
6695.00	-11.2647
6700.00	-11.3119
6705.00	-11.377
6710.00	-11.4038
6715.00	-11.4484
6720.00	-11.4983
6725.00	-11.581
6730.00	-11.6396
6735.00	-11.7006
6740.00	-11.7805
6745.00	-11.8327
6750.00	-11.8638
6755.00	-11.8858
6760.00	-11.9419
6765.00	-11.993
6770.00	-12.0421
6775.00	-12.0939
6780.00	-12.1253
6785.00	-12.1733
6790.00	-12.2081
6795.00	-12.2893
6800.00	-12.3035
6805.00	-12.3261
6810.00	-12.369
6815.00	-12.4447
6820.00	-12.5008
6825.00	-12.5263
6830.00	-12.5711
6835.00	-12.6024
6840.00	-12.6427
6845.00	-12.6525
6850.00	-12.6764
6855.00	-12.7017
6860.00	-12.7464
6865.00	-12.7662
6870.00	-12.8203
6875.00	-12.8524
6880.00	-12.8548
6885.00	-12.8774
6890.00	-12.8894
6895.00	-12.898
6900.00	-12.8951
6905.00	-12.9166
6910.00	-12.9293
6915.00	-12.9346
6920.00	-12.8993
6925.00	-12.8812
6930.00	-12.8324
6935.00	-12.8157
6940.00	-12.6579
6945.00	-12.3769
6950.00	-11.9005
6955.00	-11.2557
6960.00	-10.4874
6965.00	-9.75434
6970.00	-9.02058
6975.00	-8.28089
6980.00	-7.57213
6985.00	-6.88591
6990.00	-6.28492
6995.00	-5.64888
7000.00	-5.03868
7005.00	-4.49856
7010.00	-3.9611
7015.00	-3.4517
7020.00	-2.96304
7025.00	-2.5104
7030.00	-2.08641
7035.00	-1.65498
7040.00	-1.23044
7045.00	-0.84986
7050.00	-0.50432
7055.00	-0.161614
7060.00	0.169479
7065.00	0.447826
7070.00	0.724771
7075.00	1.04879
7080.00	1.34871
7085.00	1.62091
7090.00	1.87948
7095.00	2.14165
7100.00	2.36703
7105.00	2.58196
7110.00	2.78445
7115.00	2.99388
7120.00	3.19521
7125.00	3.38925
7130.00	3.57747
7135.00	3.73328
7140.00	3.89617
7145.00	4.0337
7150.00	4.14238
7155.00	4.21904
7160.00	4.26085
7165.00	4.32793
7170.00	4.37697
7175.00	4.44905
7180.00	4.52299
7185.00	4.51477
7190.00	4.4764
7195.00	4.45396
7200.00	4.36729
7205.00	4.27797
7210.00	4.19229
7215.00	4.0593
7220.00	3.92525
7225.00	3.76307
7230.00	3.57859
7235.00	3.37857
7240.00	3.16382
7245.00	2.94713
7250.00	2.76419
7255.00	2.52327
7260.00	2.30039
7265.00	2.04166
7270.00	1.80728
7275.00	1.52309
7280.00	1.27788
7285.00	1.03152
7290.00	0.800738
7295.00	0.557534
7300.00	0.276722
7305.00	0.0232363
7310.00	-0.231334
7315.00	-0.475552
7320.00	-0.704411
7325.00	-0.976845
7330.00	-1.22052
7335.00	-1.47458
7340.00	-1.68057
7345.00	-1.92033
7350.00	-2.13084
7355.00	-2.38826
7360.00	-2.60257
7365.00	-2.8302
7370.00	-3.08414
7375.00	-3.29684
7380.00	-3.51168
7385.00	-3.71107
7390.00	-3.92149
7395.00	-4.12824
7400.00	-4.32715
7405.00	-4.52203
7410.00	-4.68987
7415.00	-4.90512
7420.00	-5.08601
7425.00	-5.26618
7430.00	-5.43588
7435.00	-5.62034
7440.00	-5.80069
7445.00	-5.94187
7450.00	-6.11575
7455.00	-6.26922
7460.00	-6.43529
7465.00	-6.59457
7470.00	-6.74548
7475.00	-6.87827
7480.00	-7.0212
7485.00	-7.17324
7490.00	-7.29951
7495.00	-7.46979
7500.00	-7.60945
7505.00	-7.74799
7510.00	-7.884
7515.00	-8.03435
7520.00	-8.15305
7525.00	-8.30444
7530.00	-8.46184
7535.00	-8.59518
7540.00	-8.73257
7545.00	-8.85546
7550.00	-8.94643
7555.00	-9.06908
7560.00	-9.18853
7565.00	-9.25903
7570.00	-9.36703
7575.00	-9.47406
7580.00	-9.62098
7585.00	-9.71923
7590.00	-9.82124
7595.00	-9.89417
7600.00	-9.99304
7605.00	-10.0548
7610.00	-10.1505
7615.00	-10.2154
7620.00	-10.3199
7625.00	-10.3974
7630.00	-10.4829
7635.00	-10.5969
7640.00	-10.6988
7645.00	-10.7821
7650.00	-10.8519
7655.00	-10.889
7660.00	-10.9397
7665.00	-10.9778
7670.00	-11.0325
7675.00	-11.0923
7680.00	-11.1696
7685.00	-11.2285
7690.00	-11.2725
7695.00	-11.3098
7700.00	-11.3305
7705.00	-11.3832
7710.00	-11.4608
7715.00	-11.5223
7720.00	-11.6026
7725.00	-11.6319
7730.00	-11.6801
7735.00	-11.7325
7740.00	-11.7986
7745.00	-11.8822
7750.00	-11.9409
7755.00	-11.9657
7760.00	-11.9994
7765.00	-12.0434
7770.00	-12.0731
7775.00	-12.1096
7780.00	-12.1539
7785.00	-12.1937
7790.00	-12.2423
7795.00	-12.2672
7800.00	-12.2746
7805.00	-12.3189
7810.00	-12.3339
7815.00	-12.3708
7820.00	-12.358
7825.00	-12.3894
7830.00	-12.4691
7835.00	-12.4963
7840.00	-12.5441
7845.00	-12.5804
7850.00	-12.6274
7855.00	-12.6893
7860.00	-12.7353
7865.00	-12.7713
7870.00	-12.7902
7875.00	-12.7897
7880.00	-12.815
7885.00	-12.8378
7890.00	-12.8825
7895.00	-12.9083
7900.00	-12.9316
7905.00	-12.914
7910.00	-12.9133
7915.00	-12.9217
7920.00	-12.9293
7925.00	-12.9369
7930.00	-12.9573
7935.00	-12.9039
7940.00	-12.7494
7945.00	-12.4374
7950.00	-11.9489
7955.00	-11.3665
7960.00	-10.6528
7965.00	-9.90543
7970.00	-9.1762
7975.00	-8.46702
7980.00	-7.79175
7985.00	-7.16967
7990.00	-6.55012
7995.00	-5.87774
8000.00	-5.28015
8005.00	-4.71664
8010.00	-4.17851
8015.00	-3.67155
8020.00	-3.14202
8025.00	-2.68583
8030.00	-2.24052
8035.00	-1.84277
8040.00	-1.45231
8045.00	-1.03067
8050.00	-0.667047
8055.00	-0.300516
8060.00	0.0829831
8065.00	0.40472
8070.00	0.701836
8075.00	1.01455
8080.00	1.30506
8085.00	1.55217
8090.00	1.8584
8095.00	2.13627
8100.00	2.38862
8105.00	2.62631
8110.00	2.81606
8115.00	3.02384
8120.00	3.17837
8125.00	3.34993
8130.00	3.50885
8135.00	3.65113
8140.00	3.82374
8145.00	3.93151
8150.00	4.0421
8155.00	4.15296
8160.00	4.23158
8165.00	4.34237
8170.00	4.42094
8175.00	4.46294
8180.00	4.45091
8185.00	4.45895
8190.00	4.47224
8195.00	4.44115
8200.00	4.37918
8205.00	4.29622
8210.00	4.17171
8215.00	4.05814
8220.00	3.9159
8225.00	3.77429
8230.00	3.58794
8235.00	3.41795
8240.00	3.23551
8245.00	3.01618
8250.00	2.7999
8255.00	2.55918
8260.00	2.3229
8265.00	2.08457
8270.00	1.81872
8275.00	1.56283
8280.00	1.32423
8285.00	1.07625
8290.00	0.85459
8295.00	0.58712
8300.00	0.315433
8305.00	0.0452372
8310.00	-0.21833
8315.00	-0.441947
8320.00	-0.713439
8325.00	-0.956271
8330.00	-1.18313
8335.00	-1.44318
8340.00	-1.71802
8345.00	-1.98425
8350.00	-2.24878
8355.00	-2.49819
8360.00	-2.74607
8365.00	-2.97746
8370.00	-3.20536
8375.00	-3.40895
8380.00	-3.62693
8385.00	-3.85633
8390.00	-4.07111
8395.00	-4.24628
8400.00	-4.43263
8405.00	-4.65699
8410.00	-4.86118
8415.00	-5.05251
8420.00	-5.25642
8425.00	-5.44598
8430.00	-5.61356
8435.00	-5.80366
8440.00	-5.96493
8445.00	-6.14179
8450.00	-6.28662
8455.00	-6.43811
8460.00	-6.61146
8465.00	-6.75161
8470.00	-6.91098
8475.00	-7.07405
8480.00	-7.26461
8485.00	-7.39458
8490.00	-7.5478
8495.00	-7.69099
8500.00	-7.82137
8505.00	-7.94551
8510.00	-8.04213
8515.00	-8.16912
8520.00	-8.27207
8525.00	-8.41156
8530.00	-8.51218
8535.00	-8.60651
8540.00	-8.72615
8545.00	-8.84062
8550.00	-8.96101
8555.00	-9.08523
8560.00	-9.18116
8565.00	-9.25013
8570.00	-9.37035
8575.00	-9.46647
8580.00	-9.57866
8585.00	-9.67434
8590.00	-9.77555
8595.00	-9.86212
8600.00	-9.94229
8605.00	-10.0424
8610.00	-10.1302
8615.00	-10.1994
8620.00	-10.2534
8625.00	-10.3194
8630.00	-10.3946
8635.00	-10.4744
8640.00	-10.5508
8645.00	-10.6096
8650.00	-10.6793
8655.00	-10.7132
8660.00	-10.7657
8665.00	-10.8408
8670.00	-10.9107
8675.00	-10.9978
8680.00	-11.0807
8685.00	-11.1418
8690.00	-11.2027
8695.00	-11.2893
8700.00	-11.3257
8705.00	-11.372
8710.00	-11.4243
8715.00	-11.4608
8720.00	-11.5276
8725.00	-11.5598
8730.00	-11.6326
8735.00	-11.6717
8740.00	-11.7227
8745.00	-11.7897
8750.00	-11.8622
8755.00	-11.8964
8760.00	-11.9204
8765.00	-11.9526
8770.00	-11.9801
8775.00	-12.0267
8780.00	-12.055
8785.00	-12.0934
8790.00	-12.1166
8795.00	-12.1979
8800.00	-12.2439
8805.00	-12.2618
8810.00	-12.281
8815.00	-12.3089
8820.00	-12.377
8825.00	-12.4458
8830.00	-12.4874
8835.00	-12.5248
8840.00	-12.5638
8845.00	-12.6124
8850.00	-12.6374
8855.00	-12.7104
8860.00	-12.7602
8865.00	-12.8066
8870.00	-12.8302
8875.00	-12.8439
8880.00	-12.8412
8885.00	-12.8568
8890.00	-12.8731
8895.00	-12.8599
8900.00	-12.8714
8905.00	-12.8659
8910.00	-12.8768
8915.00	-12.8745
8920.00	-12.8445
8925.00	-12.8213
8930.00	-12.7755
8935.00	-12.7282
8940.00	-12.5792
8945.00	-12.2691
8950.00	-11.8042
8955.00	-11.2325
8960.00	-10.5269
8965.00	-9.78232
8970.00	-9.06539
8975.00	-8.34162
8980.00	-7.66002
8985.00	-6.99597
8990.00	-6.4021
8995.00	-5.76491
9000.00	-5.18691
9005.00	-4.68333
9010.00	-4.15911
9015.00	-3.66239
9020.00	-3.17833
9025.00	-2.72531
9030.00	-2.27832
9035.00	-1.8496
9040.00	-1.48565
9045.00	-1.109
9050.00	-0.736795
9055.00	-0.398785
9060.00	-0.0598352
9065.00	0.227094
9070.00	0.506477
9075.00	0.782844
9080.00	1.12069
9085.00	1.3953
9090.00	1.66964
9095.00	1.91276
9100.00	2.15876
9105.00	2.39603
9110.00	2.60805
9115.00	2.80643
9120.00	3.0197
9125.00	3.21392
9130.00	3.38796
9135.00	3.58538
9140.00	3.75852
9145.00	3.91964
9150.00	4.05709
9155.00	4.14001
9160.00	4.2373
9165.00	4.29465
9170.00	4.35231
9175.00	4.37248
9180.00	4.37478
9185.00	4.35343
9190.00	4.32818
9195.00	4.23597
9200.00	4.16053
9205.00	4.03298
9210.00	3.94235
9215.00	3.80262
9220.00	3.69047
9225.00	3.5057
9230.00	3.36433
9235.00	3.19102
9240.00	3.00786
9245.00	2.7758
9250.00	2.54127
9255.00	2.30376
9260.00	2.09906
9265.00	1.83553
9270.00	1.60667
9275.00	1.34706
9280.00	1.09454
9285.00	0.874068
9290.00	0.629574
9295.00	0.375543
9300.00	0.145405
9305.00	-0.0813551
9310.00	-0.344347
9315.00	-0.585571
9320.00	-0.813247
9325.00	-1.03628
9330.00	-1.24909
9335.00	-1.51011
9340.00	-1.742
9345.00	-1.94541
9350.00	-2.15114
9355.00	-2.4224
9360.00	-2.66502
9365.00	-2.9098
9370.00	-3.14069
9375.00	-3.38171
9380.00	-3.60845
9385.00	-3.83367
9390.00	-4.01446
9395.00	-4.20587
9400.00	-4.46272
9405.00	-4.64858
9410.00	-4.83397
9415.00	-5.06427
9420.00	-5.21716
9425.00	-5.4182
9430.00	-5.60366
9435.00	-5.78644
9440.00	-5.98493
9445.00	-6.17943
9450.00	-6.33258
9455.00	-6.50137
9460.00	-6.6397
9465.00	-6.81705
9470.00	-6.97894
9475.00	-7.10122
9480.00	-7.21959
9485.00	-7.3382
9490.00	-7.48876
9495.00	-7.64314
9500.00	-7.79189
9505.00	-7.91294
9510.00	-8.04227
9515.00	-8.17604
9520.00	-8.27755
9525.00	-8.37873
9530.00	-8.4864
9535.00	-8.57425
9540.00	-8.69183
9545.00	-8.81275
9550.00	-8.91403
9555.00	-8.98479
9560.00	-9.08774
9565.00	-9.21288
9570.00	-9.30889
9575.00	-9.40133
9580.00	-9.48907
9585.00	-9.56576
9590.00	-9.70352
9595.00	-9.81616
9600.00	-9.8896
9605.00	-9.98969
9610.00	-10.0586
9615.00	-10.1305
9620.00	-10.2352
9625.00	-10.3377
9630.00	-10.3892
9635.00	-10.4763
9640.00	-10.5638
9645.00	-10.6501
9650.00	-10.7632
9655.00	-10.853
9660.00	-10.9134
9665.00	-10.9964
9670.00	-11.0636
9675.00	-11.1641
9680.00	-11.2289
9685.00	-11.2834
9690.00	-11.3649
9695.00	-11.4179
9700.00	-11.4792
9705.00	-11.5238
9710.00	-11.5715
9715.00	-11.6031
9720.00	-11.6662
9725.00	-11.7231
9730.00	-11.7629
9735.00	-11.8146
9740.00	-11.8763
9745.00	-11.9227
9750.00	-11.969
9755.00	-12.0099
9760.00	-12.0664
9765.00	-12.0802
9770.00	-12.1266
9775.00	-12.1654
9780.00	-12.2131
9785.00	-12.2666
9790.00	-12.3284
9795.00	-12.3636
9800.00	-12.3869
9805.00	-12.3997
9810.00	-12.4345
9815.00	-12.4508
9820.00	-12.479
9825.00	-12.5218
9830.00	-12.5603
9835.00	-12.5874
9840.00	-12.6209
9845.00	-12.6359
9850.00	-12.6517
9855.00	-12.6719
9860.00	-12.6992
9865.00	-12.7501
9870.00	-12.7794
9875.00	-12.7786
9880.00	-12.8088
9885.00	-12.8352
9890.00	-12.8688
9895.00	-12.9202
9900.00	-12.9423
9905.00	-12.9516
9910.00	-12.963
9915.00	-12.9626
9920.00	-12.954
9925.00	-12.9599
9930.00	-12.9221
9935.00	-12.8859
9940.00	-12.7354
9945.00	-12.4308
9950.00	-11.9875
9955.00	-11.3627
[truncated: 56 more rows]
