# Supplementary material for: Abnormal developmental trajectory and vulnerability to cardiac arrhythmias in tetralogy of Fallot with DiGeorge syndrome
Source: Commun Biol. 2023 Sep 22;6:969. doi: 10.1038/s42003-023-05344-6 (PMC10516936; doi:10.1038/s42003-023-05344-6)
Supplement: Supplementary file 6 — Supplementary Data 3 [file 42003_2023_5344_MOESM6_ESM.zip › Supplementary Data3_CAS Measurement/Batch56/TOF-ND1_A1_4960/1A-wave.csv]

1A : V(t) = D'(t) / BackgroundImage *100
D'(t) = WaveFiltered Value( Pixel-Filter=(5 x 5) Tcnst-Filter=10)
average	1.00
frm num	2048
position	[81][46]
background	721.96
total pixel	25
time	value1
0.00	3.29104
5.00	3.02842
10.00	2.73057
15.00	2.48466
20.00	2.25226
25.00	2.00875
30.00	1.81397
35.00	1.65307
40.00	1.47447
45.00	1.3442
50.00	1.21532
55.00	1.11595
60.00	1.00934
65.00	0.920594
70.00	0.796954
75.00	0.710056
80.00	0.641267
85.00	0.573816
90.00	0.496488
95.00	0.446285
100.00	0.412184
105.00	0.355452
110.00	0.316583
115.00	0.277168
120.00	0.257762
125.00	0.230323
130.00	0.21948
135.00	0.19864
140.00	0.180438
145.00	0.152976
150.00	0.132692
155.00	0.119976
160.00	0.106317
165.00	0.105104
170.00	0.0807423
175.00	0.0460737
180.00	0.0414664
185.00	0.0378738
190.00	0.0213433
195.00	0.0319521
200.00	0.053135
205.00	0.0339703
210.00	0.0305732
215.00	0.0241916
220.00	0.0322994
225.00	0.0174344
230.00	0.0256638
235.00	0.0352865
240.00	0.0206769
245.00	0.0413252
250.00	0.0349765
255.00	0.0464381
260.00	0.0467807
265.00	0.0254812
270.00	0.0268114
275.00	0.0191439
280.00	0.0194457
285.00	-0.018512
290.00	-0.0199851
295.00	-0.023527
300.00	-0.0311472
305.00	-0.0175056
310.00	0.00973117
315.00	0.0137445
320.00	0.000180985
325.00	0.00625741
330.00	0.00895595
335.00	0.00141179
340.00	0.0300811
345.00	0.0375999
350.00	0.0487992
355.00	0.0372707
360.00	0.0479488
365.00	0.043154
370.00	0.0737435
375.00	0.0791123
380.00	0.0784037
385.00	0.0716714
390.00	0.0689366
395.00	0.0565025
400.00	0.0231499
405.00	0.0125242
410.00	-0.00147134
415.00	0.0080946
420.00	-0.00933628
425.00	-0.0294565
430.00	-0.0248487
435.00	-0.0101748
440.00	-0.0235625
445.00	-0.00735508
450.00	-0.00828171
455.00	-0.00523735
460.00	0.000272813
465.00	0.0262858
470.00	0.0397246
475.00	0.0706571
480.00	0.126199
485.00	0.211645
490.00	0.297966
495.00	0.415546
500.00	0.544638
505.00	0.627024
510.00	0.743833
515.00	0.844529
520.00	0.919641
525.00	1.00553
530.00	1.07174
535.00	1.1197
540.00	1.17228
545.00	1.18969
550.00	1.20757
555.00	1.25136
560.00	1.25587
565.00	1.26049
570.00	1.27849
575.00	1.28306
580.00	1.29327
585.00	1.31907
590.00	1.30462
595.00	1.26613
600.00	1.26806
605.00	1.25317
610.00	1.24642
615.00	1.24145
620.00	1.24252
625.00	1.23517
630.00	1.21194
635.00	1.19435
640.00	1.15747
645.00	1.12095
650.00	1.07645
655.00	1.00039
660.00	0.934144
665.00	0.868986
670.00	0.78929
675.00	0.710361
680.00	0.654838
685.00	0.584368
690.00	0.510418
695.00	0.457714
700.00	0.424685
705.00	0.375014
710.00	0.3015
715.00	0.22758
720.00	0.170471
725.00	0.139019
730.00	0.121239
735.00	0.112439
740.00	0.0751548
745.00	0.0676393
750.00	0.0553349
755.00	0.0398286
760.00	0.062994
765.00	0.0522623
770.00	0.0420496
775.00	0.0178989
780.00	0.0299602
785.00	0.00978873
790.00	-0.0111358
795.00	-0.00558988
800.00	-0.00613899
805.00	-0.00109271
810.00	-0.0297939
815.00	-0.0406657
820.00	-0.0426937
825.00	-0.0655726
830.00	-0.043502
835.00	-0.0385978
840.00	-0.0303056
845.00	-0.00622125
850.00	-0.0211125
855.00	-0.00570407
860.00	-0.0128903
865.00	-0.0376415
870.00	-0.0721066
875.00	-0.0804093
880.00	-0.0961924
885.00	-0.105411
890.00	-0.0926535
895.00	-0.108874
900.00	-0.0930005
905.00	-0.109187
910.00	-0.12597
915.00	-0.115589
920.00	-0.140598
925.00	-0.135403
930.00	-0.139592
935.00	-0.117322
940.00	-0.127198
945.00	-0.135532
950.00	-0.156329
955.00	-0.171169
960.00	-0.141309
965.00	-0.138813
970.00	-0.163161
975.00	-0.168453
980.00	-0.178202
985.00	-0.183652
990.00	-0.174705
995.00	-0.181059
1000.00	-0.188439
1005.00	-0.158514
1010.00	-0.142663
1015.00	-0.137261
1020.00	-0.146805
1025.00	-0.154841
1030.00	-0.160964
1035.00	-0.164814
1040.00	-0.179359
1045.00	-0.178598
1050.00	-0.15132
1055.00	-0.127323
1060.00	-0.133428
1065.00	-0.146126
1070.00	-0.126527
1075.00	-0.122185
1080.00	-0.0999935
1085.00	-0.0805753
1090.00	-0.0703016
1095.00	-0.0566229
1100.00	-0.0736765
1105.00	-0.0818222
1110.00	-0.0703157
1115.00	-0.0594058
1120.00	-0.0518031
1125.00	-0.0643523
1130.00	-0.080633
1135.00	-0.0842047
1140.00	-0.0752302
1145.00	-0.0588424
1150.00	-0.0590527
1155.00	-0.08362
1160.00	-0.0769202
1165.00	-0.0647958
1170.00	-0.0599783
1175.00	-0.0733721
1180.00	-0.0843185
1185.00	-0.0958324
1190.00	-0.0923436
1195.00	-0.0947443
1200.00	-0.109094
1205.00	-0.0848873
1210.00	-0.100777
1215.00	-0.0851586
1220.00	-0.0810751
1225.00	-0.0773999
1230.00	-0.0552547
1235.00	-0.0597021
1240.00	-0.0304619
1245.00	-0.0251995
1250.00	-0.0387469
1255.00	-0.0276696
1260.00	-0.0199162
1265.00	-0.0317758
1270.00	-0.0358008
1275.00	-0.0261262
1280.00	-0.00966242
1285.00	0.00570906
1290.00	0.00403006
1295.00	0.0174782
1300.00	0.0240411
1305.00	0.0149884
1310.00	0.0256786
1315.00	0.00981364
1320.00	-3.24851e-005
1325.00	-0.00667781
1330.00	-0.00933431
1335.00	0.0209636
1340.00	0.0293942
1345.00	-0.00069357
1350.00	-0.0117052
1355.00	-0.0188454
1360.00	-0.0324741
1365.00	-0.0275646
1370.00	-0.00874076
1375.00	-0.02338
1380.00	-0.0354472
1385.00	-0.0125109
1390.00	-0.0046112
1395.00	0.00360658
1400.00	0.0115566
1405.00	0.0131712
1410.00	-0.013078
1415.00	-0.0173107
1420.00	-0.0272146
1425.00	-0.00953389
1430.00	0.00637878
1435.00	0.00407876
1440.00	-0.00741007
1445.00	0.00274975
1450.00	-0.0446193
1455.00	-0.0346169
1460.00	-0.0555333
1465.00	-0.0643852
1470.00	-0.061825
1475.00	-0.0318184
1480.00	0.0350789
1485.00	0.111908
1490.00	0.202108
1495.00	0.285504
1500.00	0.393803
1505.00	0.494043
1510.00	0.589799
1515.00	0.690385
1520.00	0.762628
1525.00	0.828202
1530.00	0.864502
1535.00	0.908253
1540.00	0.940426
1545.00	1.00096
1550.00	1.03384
1555.00	1.06287
1560.00	1.08014
1565.00	1.10399
1570.00	1.08778
1575.00	1.11031
1580.00	1.12283
1585.00	1.13798
1590.00	1.14607
1595.00	1.1456
1600.00	1.1629
1605.00	1.16628
1610.00	1.1372
1615.00	1.12431
1620.00	1.09277
1625.00	1.08045
1630.00	1.06216
1635.00	1.05014
1640.00	1.00163
1645.00	0.972943
1650.00	0.931054
1655.00	0.874515
1660.00	0.828063
1665.00	0.75246
1670.00	0.670011
1675.00	0.590267
1680.00	0.525146
1685.00	0.439942
1690.00	0.379881
1695.00	0.358514
1700.00	0.316014
1705.00	0.255048
1710.00	0.211814
1715.00	0.173457
1720.00	0.148355
1725.00	0.118006
1730.00	0.081273
1735.00	0.0509838
1740.00	0.0453314
1745.00	0.000906828
1750.00	-0.0196836
1755.00	-0.0432014
1760.00	-0.0809889
1765.00	-0.1017
1770.00	-0.103719
1775.00	-0.125482
1780.00	-0.151163
1785.00	-0.140479
1790.00	-0.114242
1795.00	-0.106142
1800.00	-0.121014
1805.00	-0.131075
1810.00	-0.163953
1815.00	-0.158639
1820.00	-0.178234
1825.00	-0.17537
1830.00	-0.184981
1835.00	-0.170361
1840.00	-0.187676
1845.00	-0.204922
1850.00	-0.217672
1855.00	-0.189811
1860.00	-0.189667
1865.00	-0.176795
1870.00	-0.181277
1875.00	-0.193068
1880.00	-0.193153
1885.00	-0.187689
1890.00	-0.19496
1895.00	-0.209815
1900.00	-0.212104
1905.00	-0.191447
1910.00	-0.173965
1915.00	-0.187595
1920.00	-0.17493
1925.00	-0.169626
1930.00	-0.147123
1935.00	-0.148478
1940.00	-0.140279
1945.00	-0.14121
1950.00	-0.157562
1955.00	-0.151778
1960.00	-0.155992
1965.00	-0.196352
1970.00	-0.205527
1975.00	-0.206028
1980.00	-0.213128
1985.00	-0.197355
1990.00	-0.201444
1995.00	-0.192935
2000.00	-0.186938
2005.00	-0.197609
2010.00	-0.203334
2015.00	-0.212919
2020.00	-0.207141
2025.00	-0.198616
2030.00	-0.199254
2035.00	-0.20149
2040.00	-0.176909
2045.00	-0.172515
2050.00	-0.172439
2055.00	-0.177357
2060.00	-0.198405
2065.00	-0.211807
2070.00	-0.203924
2075.00	-0.201261
2080.00	-0.179472
2085.00	-0.163741
2090.00	-0.143489
2095.00	-0.160721
2100.00	-0.167365
2105.00	-0.146196
2110.00	-0.1349
2115.00	-0.129721
2120.00	-0.131708
2125.00	-0.138483
2130.00	-0.150675
2135.00	-0.16885
2140.00	-0.175789
2145.00	-0.151562
2150.00	-0.156905
2155.00	-0.172796
2160.00	-0.177678
2165.00	-0.173207
2170.00	-0.170846
2175.00	-0.177031
2180.00	-0.164869
2185.00	-0.173314
2190.00	-0.162631
2195.00	-0.163543
2200.00	-0.16104
2205.00	-0.177071
2210.00	-0.167121
2215.00	-0.169246
2220.00	-0.163402
2225.00	-0.164238
2230.00	-0.171084
2235.00	-0.16007
2240.00	-0.154036
2245.00	-0.155254
2250.00	-0.133634
2255.00	-0.142432
2260.00	-0.148689
2265.00	-0.153766
2270.00	-0.153902
2275.00	-0.150701
2280.00	-0.159455
2285.00	-0.148496
2290.00	-0.172984
2295.00	-0.19059
2300.00	-0.188707
2305.00	-0.184241
2310.00	-0.192412
2315.00	-0.179819
2320.00	-0.16904
2325.00	-0.18427
2330.00	-0.181357
2335.00	-0.169316
2340.00	-0.161803
2345.00	-0.176649
2350.00	-0.166741
2355.00	-0.170013
2360.00	-0.169633
2365.00	-0.173169
2370.00	-0.144771
2375.00	-0.161875
2380.00	-0.160093
2385.00	-0.176772
2390.00	-0.179041
2395.00	-0.162245
2400.00	-0.169844
2405.00	-0.164495
2410.00	-0.154694
2415.00	-0.146981
2420.00	-0.130621
2425.00	-0.146923
2430.00	-0.117272
2435.00	-0.117734
2440.00	-0.111501
2445.00	-0.116418
2450.00	-0.108655
2455.00	-0.101667
2460.00	-0.0975952
2465.00	-0.0861735
2470.00	-0.086975
2475.00	-0.037832
2480.00	0.0352071
2485.00	0.108699
2490.00	0.200328
2495.00	0.318253
2500.00	0.439345
2505.00	0.53503
2510.00	0.648295
2515.00	0.720316
2520.00	0.771837
2525.00	0.84203
2530.00	0.889136
2535.00	0.943166
2540.00	0.968524
2545.00	0.981373
2550.00	1.02341
2555.00	1.03465
2560.00	1.06526
2565.00	1.05791
2570.00	1.05628
2575.00	1.05758
2580.00	1.07205
2585.00	1.10004
2590.00	1.11746
2595.00	1.10545
2600.00	1.08133
2605.00	1.09287
2610.00	1.06946
2615.00	1.05726
2620.00	1.05126
2625.00	1.04032
2630.00	1.00943
2635.00	0.993252
2640.00	0.95321
2645.00	0.927699
2650.00	0.895874
2655.00	0.827341
2660.00	0.773417
2665.00	0.712697
2670.00	0.646413
2675.00	0.55407
2680.00	0.504757
2685.00	0.418822
2690.00	0.356994
2695.00	0.307444
2700.00	0.278362
2705.00	0.223377
2710.00	0.201039
2715.00	0.199219
2720.00	0.146054
2725.00	0.120368
2730.00	0.0750882
2735.00	0.0664713
2740.00	0.0564999
2745.00	0.028688
2750.00	0.0141842
2755.00	0.0216306
2760.00	0.0272242
2765.00	0.0267179
2770.00	0.0146273
2775.00	0.00208365
2780.00	-0.0197326
2785.00	-0.0399212
2790.00	-0.0824691
2795.00	-0.0758843
2800.00	-0.0594311
2805.00	-0.0861768
2810.00	-0.0914103
2815.00	-0.106647
2820.00	-0.112604
2825.00	-0.121289
2830.00	-0.130214
2835.00	-0.122733
2840.00	-0.121541
2845.00	-0.111603
2850.00	-0.128145
2855.00	-0.141925
2860.00	-0.139921
2865.00	-0.1082
2870.00	-0.0868528
2875.00	-0.0936809
2880.00	-0.0920695
2885.00	-0.0867408
2890.00	-0.0797289
2895.00	-0.0811748
2900.00	-0.0858004
2905.00	-0.0783285
2910.00	-0.0754821
2915.00	-0.0751365
2920.00	-0.0997576
2925.00	-0.0737144
2930.00	-0.104572
2935.00	-0.0896827
2940.00	-0.0818225
2945.00	-0.109653
2950.00	-0.110877
2955.00	-0.103114
2960.00	-0.11441
2965.00	-0.0963205
2970.00	-0.0961073
2975.00	-0.0604563
2980.00	-0.0605052
2985.00	-0.0511304
2990.00	-0.0576523
2995.00	-0.0590897
3000.00	-0.0775588
3005.00	-0.0836541
3010.00	-0.0725185
3015.00	-0.0763476
3020.00	-0.0554157
3025.00	-0.0587389
3030.00	-0.041784
3035.00	-0.0464704
3040.00	-0.0634312
3045.00	-0.0498855
3050.00	-0.0676129
3055.00	-0.089108
3060.00	-0.089062
3065.00	-0.0923448
3070.00	-0.0997317
3075.00	-0.0980693
3080.00	-0.0760733
3085.00	-0.0956143
3090.00	-0.0899312
3095.00	-0.0770597
3100.00	-0.0687997
3105.00	-0.0702305
3110.00	-0.0731803
3115.00	-0.0919025
3120.00	-0.0782798
3125.00	-0.0804247
3130.00	-0.0845713
3135.00	-0.0772222
3140.00	-0.0872295
3145.00	-0.0890335
3150.00	-0.101184
3155.00	-0.131511
3160.00	-0.122238
3165.00	-0.145473
3170.00	-0.155304
3175.00	-0.132571
3180.00	-0.0993683
3185.00	-0.103283
3190.00	-0.0890761
3195.00	-0.0851549
3200.00	-0.0683287
3205.00	-0.0831037
3210.00	-0.0792257
3215.00	-0.05856
3220.00	-0.0610147
3225.00	-0.0759671
3230.00	-0.108816
3235.00	-0.118434
3240.00	-0.111577
3245.00	-0.100419
3250.00	-0.0986881
3255.00	-0.0832788
3260.00	-0.0788292
3265.00	-0.0692842
3270.00	-0.0828555
3275.00	-0.0535162
3280.00	-0.0514888
3285.00	-0.0441238
3290.00	-0.0430357
3295.00	-0.049813
3300.00	-0.0564667
3305.00	-0.0707658
3310.00	-0.0692297
3315.00	-0.0700634
3320.00	-0.0713677
3325.00	-0.0476095
3330.00	-0.0306595
3335.00	-0.0104181
3340.00	0.00336679
3345.00	0.00967868
3350.00	0.00760272
3355.00	-0.0042385
3360.00	0.0233337
3365.00	0.0204463
3370.00	-0.00486836
3375.00	-0.00161129
3380.00	-0.00255825
3385.00	-0.00119433
3390.00	0.00668176
3395.00	-0.00949974
3400.00	-0.0257252
3405.00	-0.0220446
3410.00	-0.0392318
3415.00	-0.0419572
3420.00	-0.0449641
3425.00	-0.0404677
3430.00	-0.0414073
3435.00	-0.0284019
3440.00	-0.0205752
3445.00	-0.0129772
3450.00	-0.00392285
3455.00	-0.0146115
3460.00	-0.0220151
3465.00	-0.000421948
3470.00	0.0372955
3475.00	0.0828761
3480.00	0.145507
3485.00	0.201874
3490.00	0.288618
3495.00	0.404916
3500.00	0.505153
3505.00	0.616419
3510.00	0.682208
3515.00	0.773553
3520.00	0.849115
3525.00	0.902161
3530.00	0.938822
3535.00	0.98456
3540.00	1.03736
3545.00	1.07435
3550.00	1.08659
3555.00	1.09982
3560.00	1.15051
3565.00	1.17508
3570.00	1.2055
3575.00	1.2146
3580.00	1.23608
3585.00	1.22273
3590.00	1.2362
3595.00	1.23779
3600.00	1.24754
3605.00	1.23304
3610.00	1.21722
3615.00	1.17528
3620.00	1.15527
3625.00	1.13393
3630.00	1.10863
3635.00	1.08254
3640.00	1.06681
3645.00	1.03659
3650.00	1.00717
3655.00	0.967952
3660.00	0.908832
3665.00	0.846759
3670.00	0.764299
3675.00	0.679559
3680.00	0.647616
3685.00	0.614435
3690.00	0.567951
3695.00	0.519466
3700.00	0.459763
3705.00	0.407138
3710.00	0.3631
3715.00	0.334547
3720.00	0.299984
3725.00	0.289377
3730.00	0.256561
3735.00	0.236445
3740.00	0.19895
3745.00	0.182379
3750.00	0.17356
3755.00	0.141799
3760.00	0.128727
3765.00	0.11253
3770.00	0.0868717
3775.00	0.0798467
3780.00	0.0641054
3785.00	0.0648974
3790.00	0.0600698
3795.00	0.0524007
3800.00	0.0549173
3805.00	0.0654929
3810.00	0.0650382
3815.00	0.0701693
3820.00	0.0664767
3825.00	0.0409914
3830.00	0.010298
3835.00	0.0325382
3840.00	0.0425815
3845.00	0.0277965
3850.00	0.0172601
3855.00	0.0216286
3860.00	0.0111551
3865.00	-0.020433
3870.00	-0.0156195
3875.00	-0.0240304
3880.00	-0.0249516
3885.00	-0.027997
3890.00	-0.0373863
3895.00	-0.0735391
3900.00	-0.0545502
3905.00	-0.0441087
3910.00	-0.052441
3915.00	-0.0377781
3920.00	-0.00518978
3925.00	-0.00688699
3930.00	0.00432861
3935.00	0.0277198
3940.00	0.0061102
3945.00	0.0138099
3950.00	0.0240639
3955.00	0.0211035
3960.00	0.017885
3965.00	0.022191
3970.00	0.0282826
3975.00	0.0481703
3980.00	0.0488938
3985.00	0.0495449
3990.00	0.0357256
3995.00	0.031045
4000.00	0.0334809
4005.00	0.032349
4010.00	0.0102765
4015.00	0.034735
4020.00	0.0428965
4025.00	0.0607688
4030.00	0.0862726
4035.00	0.0953749
4040.00	0.0686619
4045.00	0.0795252
4050.00	0.0543972
4055.00	0.0456332
4060.00	0.031097
4065.00	0.0196766
4070.00	0.0105063
4075.00	-0.00882785
4080.00	-0.00462078
4085.00	-0.0185639
4090.00	-0.00562659
4095.00	-0.028888
4100.00	-0.0332018
4105.00	-0.0298816
4110.00	-0.0202449
4115.00	-0.0348418
4120.00	-0.046871
4125.00	-0.0499405
4130.00	-0.0344196
4135.00	-0.0204507
4140.00	-0.0172975
4145.00	0.00160768
4150.00	-0.00630975
4155.00	-0.00346259
4160.00	-0.0125351
4165.00	-0.0323354
4170.00	-0.0169128
4175.00	-0.031843
4180.00	-0.0031725
4185.00	0.0082257
4190.00	-0.0153128
4195.00	-0.00214654
4200.00	0.0152436
4205.00	0.00707066
4210.00	0.0102419
4215.00	0.0225149
4220.00	0.0147229
4225.00	0.0121425
4230.00	0.0247795
4235.00	0.0333825
4240.00	0.0444494
4245.00	0.0272614
4250.00	0.0422648
4255.00	0.0496733
4260.00	0.0314088
4265.00	0.0332544
4270.00	0.0199561
4275.00	0.0268252
4280.00	0.0174941
4285.00	0.0107583
4290.00	0.0146689
4295.00	-0.00175728
4300.00	-0.00601393
4305.00	-0.0159394
4310.00	-0.0265345
4315.00	-0.0438268
4320.00	-0.0638222
4325.00	-0.0496833
4330.00	-0.0391745
4335.00	-0.046338
4340.00	-0.0538932
4345.00	-0.0501661
4350.00	-0.0390549
4355.00	-0.0589735
4360.00	-0.0597247
4365.00	-0.0659413
4370.00	-0.0859414
4375.00	-0.0889823
4380.00	-0.0922731
4385.00	-0.0719648
4390.00	-0.0791736
4395.00	-0.09231
4400.00	-0.0886195
4405.00	-0.0659064
4410.00	-0.0764912
4415.00	-0.0970985
4420.00	-0.0929291
4425.00	-0.0786498
4430.00	-0.0874062
4435.00	-0.083098
4440.00	-0.0747882
4445.00	-0.0678634
4450.00	-0.060523
4455.00	-0.0361871
4460.00	-0.0242577
4465.00	-0.0162915
4470.00	-0.0179866
4475.00	0.0225954
4480.00	0.0906999
4485.00	0.158642
4490.00	0.249155
4495.00	0.342252
4500.00	0.436566
4505.00	0.510367
4510.00	0.566816
4515.00	0.64643
4520.00	0.694258
4525.00	0.765007
4530.00	0.845855
4535.00	0.882052
4540.00	0.949534
4545.00	0.967606
4550.00	1.03706
4555.00	1.063
4560.00	1.08469
4565.00	1.08813
4570.00	1.08237
4575.00	1.11542
4580.00	1.12965
4585.00	1.12361
4590.00	1.14976
4595.00	1.17607
4600.00	1.1521
4605.00	1.15434
4610.00	1.16412
4615.00	1.13414
4620.00	1.12544
4625.00	1.1093
4630.00	1.1042
4635.00	1.05971
4640.00	1.02078
4645.00	0.984631
4650.00	0.942127
4655.00	0.880603
4660.00	0.800299
4665.00	0.731904
4670.00	0.683092
4675.00	0.633066
4680.00	0.567544
4685.00	0.504141
4690.00	0.433781
4695.00	0.4037
4700.00	0.367762
4705.00	0.309378
4710.00	0.268467
4715.00	0.221675
4720.00	0.190089
4725.00	0.143377
4730.00	0.118513
4735.00	0.0556892
4740.00	0.0490121
4745.00	0.0358002
4750.00	0.00285568
4755.00	-0.0229161
4760.00	-0.0527592
4765.00	-0.0491454
4770.00	-0.0652847
4775.00	-0.0615265
4780.00	-0.0647926
4785.00	-0.0599755
4790.00	-0.0888829
4795.00	-0.102711
4800.00	-0.100196
4805.00	-0.113447
4810.00	-0.106534
4815.00	-0.10807
4820.00	-0.104466
4825.00	-0.11064
4830.00	-0.137806
4835.00	-0.143971
4840.00	-0.153952
4845.00	-0.164597
4850.00	-0.153678
4855.00	-0.162134
4860.00	-0.144258
4865.00	-0.168062
4870.00	-0.152364
4875.00	-0.143222
4880.00	-0.139427
4885.00	-0.128254
4890.00	-0.140915
4895.00	-0.152864
4900.00	-0.132591
4905.00	-0.134845
4910.00	-0.132996
4915.00	-0.162358
4920.00	-0.158865
4925.00	-0.167357
4930.00	-0.170013
4935.00	-0.160214
4940.00	-0.167463
4945.00	-0.165121
4950.00	-0.144177
4955.00	-0.129205
4960.00	-0.126812
4965.00	-0.147927
4970.00	-0.140337
4975.00	-0.118547
4980.00	-0.115003
4985.00	-0.111813
4990.00	-0.121132
4995.00	-0.0962754
5000.00	-0.0894181
5005.00	-0.0644089
5010.00	-0.0380223
5015.00	-0.0491794
5020.00	-0.0636531
5025.00	-0.0534095
5030.00	-0.053609
5035.00	-0.0576669
5040.00	-0.04913
5045.00	-0.0475413
5050.00	-0.0510978
5055.00	-0.0603933
5060.00	-0.0626647
5065.00	-0.0575063
5070.00	-0.055634
5075.00	-0.066138
5080.00	-0.0634025
5085.00	-0.0664811
5090.00	-0.0875353
5095.00	-0.0893087
5100.00	-0.0859183
5105.00	-0.123312
5110.00	-0.116522
5115.00	-0.0926804
5120.00	-0.0933852
5125.00	-0.107317
5130.00	-0.0893824
5135.00	-0.0771199
5140.00	-0.082705
5145.00	-0.0855155
5150.00	-0.104666
5155.00	-0.111929
5160.00	-0.110709
5165.00	-0.0957599
5170.00	-0.10613
5175.00	-0.117679
5180.00	-0.12087
5185.00	-0.115432
5190.00	-0.135469
5195.00	-0.138544
5200.00	-0.126905
5205.00	-0.141917
5210.00	-0.114982
5215.00	-0.120106
5220.00	-0.119176
5225.00	-0.120001
5230.00	-0.121853
5235.00	-0.136816
5240.00	-0.113161
5245.00	-0.105169
5250.00	-0.0968686
5255.00	-0.101587
5260.00	-0.0858878
5265.00	-0.0717585
5270.00	-0.080096
5275.00	-0.108654
5280.00	-0.0872613
5285.00	-0.087954
5290.00	-0.104645
5295.00	-0.0936262
5300.00	-0.101993
5305.00	-0.0917938
5310.00	-0.0975737
5315.00	-0.0939108
5320.00	-0.0961548
5325.00	-0.0771205
5330.00	-0.0743948
5335.00	-0.0774823
5340.00	-0.081369
5345.00	-0.0859752
5350.00	-0.0840263
5355.00	-0.0822722
5360.00	-0.0967609
5365.00	-0.10149
5370.00	-0.0996518
5375.00	-0.104092
5380.00	-0.0898043
5385.00	-0.0780536
5390.00	-0.0713564
5395.00	-0.0581262
5400.00	-0.0645026
5405.00	-0.0547281
5410.00	-0.0542417
5415.00	-0.0393987
5420.00	-0.0293643
5425.00	-0.0175631
5430.00	-0.00805015
5435.00	-0.0244206
5440.00	0.00350763
5445.00	0.0153459
5450.00	0.00993299
5455.00	0.00506136
5460.00	0.0117578
5465.00	0.00227134
5470.00	0.010909
5475.00	0.0380745
5480.00	0.0730504
5485.00	0.147744
5490.00	0.222172
5495.00	0.319629
5500.00	0.413989
5505.00	0.527723
5510.00	0.627868
5515.00	0.731295
5520.00	0.80111
5525.00	0.85397
5530.00	0.920382
5535.00	0.979045
5540.00	1.04015
5545.00	1.05193
5550.00	1.09356
5555.00	1.12549
5560.00	1.14646
5565.00	1.17421
5570.00	1.20804
5575.00	1.19362
5580.00	1.1762
5585.00	1.16606
5590.00	1.17523
5595.00	1.16962
5600.00	1.16679
5605.00	1.15981
5610.00	1.13747
5615.00	1.10295
5620.00	1.1018
5625.00	1.08913
5630.00	1.06721
5635.00	1.05855
5640.00	1.00699
5645.00	0.970009
5650.00	0.925089
5655.00	0.850863
5660.00	0.789601
5665.00	0.741114
5670.00	0.671989
5675.00	0.6131
5680.00	0.539047
5685.00	0.491791
5690.00	0.435409
5695.00	0.381896
5700.00	0.326531
5705.00	0.27781
5710.00	0.222881
5715.00	0.188404
5720.00	0.180644
5725.00	0.158701
5730.00	0.0852104
5735.00	0.0617301
5740.00	0.0156656
5745.00	-0.0174816
5750.00	-0.0329089
5755.00	-0.0434692
5760.00	-0.0291495
5765.00	-0.0428559
5770.00	-0.0418946
5775.00	-0.0504482
5780.00	-0.0786463
5785.00	-0.0796464
5790.00	-0.0639251
5795.00	-0.061965
5800.00	-0.0518901
5805.00	-0.0262014
5810.00	-0.0468512
5815.00	-0.0715306
5820.00	-0.0621614
5825.00	-0.0459724
5830.00	-0.0314023
5835.00	-0.0426673
5840.00	-0.0622246
5845.00	-0.0687452
5850.00	-0.0635328
5855.00	-0.0821117
5860.00	-0.09163
5865.00	-0.105737
5870.00	-0.128406
5875.00	-0.12166
5880.00	-0.115035
5885.00	-0.120707
5890.00	-0.125257
5895.00	-0.094448
5900.00	-0.0955301
5905.00	-0.107585
5910.00	-0.116772
5915.00	-0.112298
5920.00	-0.100514
5925.00	-0.0876921
5930.00	-0.109396
5935.00	-0.112861
5940.00	-0.125399
5945.00	-0.141116
5950.00	-0.145842
5955.00	-0.139568
5960.00	-0.141679
5965.00	-0.134714
5970.00	-0.134539
5975.00	-0.146572
5980.00	-0.159063
5985.00	-0.18194
5990.00	-0.159313
5995.00	-0.169976
6000.00	-0.149654
6005.00	-0.146878
6010.00	-0.141055
6015.00	-0.144679
6020.00	-0.158467
6025.00	-0.165891
6030.00	-0.153734
6035.00	-0.133374
6040.00	-0.150509
6045.00	-0.132134
6050.00	-0.143853
6055.00	-0.141657
6060.00	-0.140788
6065.00	-0.13225
6070.00	-0.111822
6075.00	-0.103964
6080.00	-0.0813788
6085.00	-0.0699166
6090.00	-0.0584926
6095.00	-0.0792376
6100.00	-0.113975
6105.00	-0.115875
6110.00	-0.121463
6115.00	-0.114303
6120.00	-0.107305
6125.00	-0.101007
6130.00	-0.107528
6135.00	-0.121153
6140.00	-0.0896461
6145.00	-0.0524251
6150.00	-0.0654661
6155.00	-0.0589195
6160.00	-0.0546897
6165.00	-0.0575314
6170.00	-0.0656295
6175.00	-0.0945256
6180.00	-0.113883
6185.00	-0.0964006
6190.00	-0.121111
6195.00	-0.0680008
6200.00	-0.0650791
6205.00	-0.0386255
6210.00	-0.0053984
6215.00	0.0051143
6220.00	-0.000383559
6225.00	-0.0197369
6230.00	-0.0238577
6235.00	-0.0392014
6240.00	-0.0419299
6245.00	-0.0305343
6250.00	-0.0036568
6255.00	0.00723578
6260.00	-0.00789303
6265.00	-0.00987396
6270.00	0.00385652
6275.00	-0.0120425
6280.00	-0.00529774
6285.00	-0.00199772
6290.00	-0.0128789
6295.00	-0.00992887
6300.00	-0.0394086
6305.00	-0.0221706
6310.00	-0.00388616
6315.00	-0.00571373
6320.00	-0.00403426
6325.00	-0.00196869
6330.00	0.0270386
6335.00	0.0121457
6340.00	0.0031745
6345.00	0.0133839
6350.00	0.017032
6355.00	0.00424783
6360.00	-0.00836599
6365.00	-0.0252589
6370.00	-0.0332599
6375.00	-0.0288258
6380.00	-0.0181866
6385.00	-0.0208003
6390.00	-0.0397741
6395.00	-0.0308102
6400.00	-0.0172023
6405.00	-0.00273899
6410.00	-0.012992
6415.00	-0.00670637
6420.00	-0.00603573
6425.00	-0.00598621
6430.00	-0.00372544
6435.00	0.0154847
6440.00	0.0128281
6445.00	0.0109913
6450.00	0.00878406
6455.00	0.0322837
6460.00	0.0556496
6465.00	0.114908
6470.00	0.120039
6475.00	0.176183
6480.00	0.230037
6485.00	0.305653
6490.00	0.362073
6495.00	0.468256
6500.00	0.585983
6505.00	0.693599
6510.00	0.771615
6515.00	0.876736
6520.00	0.925912
6525.00	0.981251
6530.00	1.04934
6535.00	1.11007
6540.00	1.13702
6545.00	1.16183
6550.00	1.18139
6555.00	1.20287
6560.00	1.22275
6565.00	1.23123
6570.00	1.23887
6575.00	1.26568
6580.00	1.27319
6585.00	1.26887
6590.00	1.26277
6595.00	1.23954
6600.00	1.22972
6605.00	1.21202
6610.00	1.21492
6615.00	1.18817
6620.00	1.16133
6625.00	1.14769
6630.00	1.09886
6635.00	1.06875
6640.00	1.0123
6645.00	0.983093
6650.00	0.945729
6655.00	0.926506
6660.00	0.857126
6665.00	0.799115
6670.00	0.719758
6675.00	0.640579
6680.00	0.552697
6685.00	0.497428
6690.00	0.453225
6695.00	0.376876
6700.00	0.327554
6705.00	0.288704
6710.00	0.27036
6715.00	0.234459
6720.00	0.201041
6725.00	0.151018
6730.00	0.119849
6735.00	0.103986
6740.00	0.107438
6745.00	0.0712082
6750.00	0.0629793
6755.00	0.0489247
6760.00	0.0473565
6765.00	0.0193509
6770.00	-0.014719
6775.00	-0.0320847
6780.00	-0.0466057
6785.00	-0.0380668
6790.00	-0.0519897
6795.00	-0.0678445
6800.00	-0.0771274
6805.00	-0.0821578
6810.00	-0.0866851
6815.00	-0.132867
6820.00	-0.0996348
6825.00	-0.105739
6830.00	-0.105138
6835.00	-0.0946239
6840.00	-0.108986
6845.00	-0.110276
6850.00	-0.110883
6855.00	-0.104782
6860.00	-0.117573
6865.00	-0.116897
6870.00	-0.117396
6875.00	-0.0990081
6880.00	-0.0924316
6885.00	-0.0826344
6890.00	-0.0954247
6895.00	-0.083112
6900.00	-0.0875439
6905.00	-0.118681
6910.00	-0.12565
6915.00	-0.126937
6920.00	-0.117013
6925.00	-0.124704
6930.00	-0.1488
6935.00	-0.14888
6940.00	-0.176653
6945.00	-0.164528
6950.00	-0.164143
6955.00	-0.147729
6960.00	-0.154564
6965.00	-0.128026
6970.00	-0.129629
6975.00	-0.11999
6980.00	-0.105775
6985.00	-0.117913
6990.00	-0.138811
6995.00	-0.132687
7000.00	-0.128283
7005.00	-0.122657
7010.00	-0.113162
7015.00	-0.106832
7020.00	-0.100581
7025.00	-0.109915
7030.00	-0.121085
7035.00	-0.114517
7040.00	-0.0853357
7045.00	-0.0723698
7050.00	-0.0778759
7055.00	-0.0872638
7060.00	-0.0702267
7065.00	-0.0753931
7070.00	-0.0639754
7075.00	-0.0448348
7080.00	-0.0226218
7085.00	-0.0214677
7090.00	-0.0215371
7095.00	-0.0276941
7100.00	-0.0426542
7105.00	-0.0478076
7110.00	-0.0324999
7115.00	-0.0170609
7120.00	-0.00150363
7125.00	0.000308877
7130.00	0.0146832
7135.00	0.0204175
7140.00	0.0244703
7145.00	0.0275637
7150.00	0.0497395
7155.00	0.0320225
7160.00	0.0459957
7165.00	0.0524771
7170.00	0.0439051
7175.00	0.0583522
7180.00	0.0602736
7185.00	0.0642191
7190.00	0.067216
7195.00	0.0754537
7200.00	0.103921
7205.00	0.109043
7210.00	0.108111
7215.00	0.127219
7220.00	0.123916
7225.00	0.156956
7230.00	0.134612
7235.00	0.154947
7240.00	0.162169
7245.00	0.147614
7250.00	0.151136
7255.00	0.15209
7260.00	0.151286
7265.00	0.145576
7270.00	0.137113
7275.00	0.113983
7280.00	0.100923
7285.00	0.102465
7290.00	0.109394
7295.00	0.121725
7300.00	0.123404
7305.00	0.114942
7310.00	0.0962447
7315.00	0.0821879
7320.00	0.0706448
7325.00	0.0912827
7330.00	0.0987758
7335.00	0.109398
7340.00	0.112309
7345.00	0.126011
7350.00	0.127261
7355.00	0.136697
7360.00	0.111392
7365.00	0.129063
7370.00	0.116711
7375.00	0.127756
7380.00	0.138804
7385.00	0.123816
7390.00	0.129164
7395.00	0.142287
7400.00	0.138586
7405.00	0.156308
7410.00	0.114637
7415.00	0.0893219
7420.00	0.100889
7425.00	0.0802736
7430.00	0.080557
7435.00	0.092447
7440.00	0.092067
7445.00	0.0861846
7450.00	0.0903092
7455.00	0.0762919
7460.00	0.0830679
7465.00	0.073653
7470.00	0.0945442
7475.00	0.109468
7480.00	0.166115
7485.00	0.235381
7490.00	0.327084
7495.00	0.442861
7500.00	0.535424
7505.00	0.608759
7510.00	0.702462
7515.00	0.791782
7520.00	0.891561
7525.00	0.959754
7530.00	1.04551
7535.00	1.08279
7540.00	1.10638
7545.00	1.13425
7550.00	1.17374
7555.00	1.22646
7560.00	1.2667
7565.00	1.27688
7570.00	1.31596
7575.00	1.3262
7580.00	1.33486
7585.00	1.35873
7590.00	1.33588
7595.00	1.33693
7600.00	1.32845
7605.00	1.31472
7610.00	1.28963
7615.00	1.28699
7620.00	1.27298
7625.00	1.25261
7630.00	1.23982
7635.00	1.23884
7640.00	1.2036
7645.00	1.16136
7650.00	1.09398
7655.00	1.01173
7660.00	0.937153
7665.00	0.866154
7670.00	0.798376
7675.00	0.756213
7680.00	0.681146
7685.00	0.629099
7690.00	0.592783
7695.00	0.539045
7700.00	0.499546
7705.00	0.455132
7710.00	0.411281
7715.00	0.362396
7720.00	0.327265
7725.00	0.275701
7730.00	0.240928
7735.00	0.212403
7740.00	0.184514
7745.00	0.172711
7750.00	0.148791
7755.00	0.136682
7760.00	0.162906
7765.00	0.170993
7770.00	0.177718
7775.00	0.182108
7780.00	0.184397
7785.00	0.172606
7790.00	0.162548
7795.00	0.129118
7800.00	0.132827
7805.00	0.131734
7810.00	0.115236
7815.00	0.109807
7820.00	0.110461
7825.00	0.106064
7830.00	0.1082
7835.00	0.0979343
7840.00	0.113073
7845.00	0.118941
7850.00	0.133641
7855.00	0.125264
7860.00	0.141548
7865.00	0.104677
7870.00	0.116925
7875.00	0.128503
7880.00	0.109558
7885.00	0.134615
7890.00	0.117829
7895.00	0.131533
7900.00	0.10619
7905.00	0.103328
7910.00	0.132887
7915.00	0.125138
7920.00	0.114287
7925.00	0.142749
7930.00	0.172244
7935.00	0.169979
7940.00	0.158522
7945.00	0.161507
7950.00	0.135938
7955.00	0.138965
7960.00	0.152217
7965.00	0.151401
7970.00	0.15122
7975.00	0.157706
7980.00	0.166867
7985.00	0.176221
7990.00	0.167463
7995.00	0.144623
8000.00	0.153984
8005.00	0.163518
8010.00	0.196476
8015.00	0.228355
8020.00	0.198317
8025.00	0.190674
8030.00	0.192107
8035.00	0.175666
8040.00	0.137046
8045.00	0.162679
8050.00	0.156938
8055.00	0.130163
8060.00	0.154822
8065.00	0.139894
8070.00	0.128121
8075.00	0.118079
8080.00	0.134527
8085.00	0.130493
8090.00	0.129079
8095.00	0.0956713
8100.00	0.0672666
8105.00	0.0666345
8110.00	0.0533224
8115.00	0.069598
8120.00	0.0582059
8125.00	0.0424124
8130.00	0.0426036
8135.00	0.0311406
8140.00	0.045756
8145.00	0.0533695
8150.00	0.0524649
8155.00	0.0494346
8160.00	0.042275
8165.00	0.0485744
8170.00	0.0459331
8175.00	0.032475
8180.00	0.011498
8185.00	0.019767
8190.00	0.0166822
8195.00	0.0233247
8200.00	0.0337353
8205.00	0.0469832
8210.00	0.043947
8215.00	0.0622683
8220.00	0.0649062
8225.00	0.0922125
8230.00	0.116234
8235.00	0.111813
8240.00	0.111713
8245.00	0.138771
8250.00	0.143177
8255.00	0.158778
8260.00	0.16063
8265.00	0.155648
8270.00	0.145624
8275.00	0.173169
8280.00	0.164163
8285.00	0.14276
8290.00	0.143443
8295.00	0.16068
8300.00	0.165111
8305.00	0.16356
8310.00	0.166595
8315.00	0.175976
8320.00	0.194945
8325.00	0.192072
8330.00	0.198351
8335.00	0.210651
8340.00	0.248869
8345.00	0.253346
8350.00	0.264025
8355.00	0.262555
8360.00	0.262339
8365.00	0.256605
8370.00	0.247566
8375.00	0.243309
8380.00	0.258316
8385.00	0.269051
8390.00	0.270402
8395.00	0.277713
8400.00	0.285401
8405.00	0.300631
8410.00	0.32431
8415.00	0.325122
8420.00	0.332501
8425.00	0.3059
8430.00	0.306336
8435.00	0.32058
8440.00	0.316225
8445.00	0.341669
8450.00	0.354596
8455.00	0.32911
8460.00	0.313928
8465.00	0.334062
8470.00	0.357168
8475.00	0.403451
8480.00	0.460618
8485.00	0.540879
8490.00	0.620316
8495.00	0.721729
8500.00	0.81854
8505.00	0.928941
8510.00	0.99118
8515.00	1.04609
8520.00	1.11434
8525.00	1.14973
8530.00	1.19931
8535.00	1.25446
8540.00	1.30686
8545.00	1.35015
8550.00	1.36472
8555.00	1.37674
8560.00	1.38976
8565.00	1.42697
8570.00	1.43609
8575.00	1.43598
8580.00	1.43421
8585.00	1.43263
8590.00	1.44339
8595.00	1.43867
8600.00	1.43553
8605.00	1.45875
8610.00	1.43421
8615.00	1.40769
8620.00	1.39989
8625.00	1.40728
8630.00	1.3613
8635.00	1.33099
8640.00	1.30704
8645.00	1.26609
8650.00	1.20541
8655.00	1.13307
8660.00	1.05966
8665.00	0.999677
8670.00	0.915223
8675.00	0.853065
8680.00	0.774961
8685.00	0.69137
8690.00	0.627774
8695.00	0.610428
8700.00	0.585953
8705.00	0.563924
8710.00	0.516397
8715.00	0.483595
8720.00	0.494518
8725.00	0.453377
8730.00	0.43408
8735.00	0.420036
8740.00	0.374154
8745.00	0.347266
8750.00	0.338579
8755.00	0.33187
8760.00	0.31475
8765.00	0.328153
8770.00	0.332459
8775.00	0.330794
8780.00	0.307133
8785.00	0.269217
8790.00	0.254484
8795.00	0.242333
8800.00	0.203695
8805.00	0.195514
8810.00	0.211976
8815.00	0.201305
8820.00	0.19835
8825.00	0.185718
8830.00	0.197064
8835.00	0.184007
8840.00	0.183335
8845.00	0.162786
8850.00	0.184182
8855.00	0.190696
8860.00	0.194897
8865.00	0.202555
8870.00	0.221083
8875.00	0.228893
8880.00	0.226504
8885.00	0.231002
8890.00	0.221199
8895.00	0.233984
8900.00	0.228869
8905.00	0.237563
8910.00	0.253144
8915.00	0.26218
8920.00	0.258124
8925.00	0.276082
8930.00	0.259
8935.00	0.249722
8940.00	0.240817
8945.00	0.232803
8950.00	0.242211
8955.00	0.245138
8960.00	0.250543
8965.00	0.241002
8970.00	0.236848
8975.00	0.221474
8980.00	0.234785
8985.00	0.240671
8990.00	0.214942
8995.00	0.228907
9000.00	0.228732
9005.00	0.223588
9010.00	0.224499
9015.00	0.199833
9020.00	0.238025
9025.00	0.264641
9030.00	0.249258
9035.00	0.250372
9040.00	0.217024
9045.00	0.211389
9050.00	0.199115
9055.00	0.178095
9060.00	0.190204
9065.00	0.172292
9070.00	0.192738
9075.00	0.163491
9080.00	0.177615
9085.00	0.174813
9090.00	0.180601
9095.00	0.182487
9100.00	0.168117
9105.00	0.167926
9110.00	0.187147
9115.00	0.188932
9120.00	0.178903
9125.00	0.159351
9130.00	0.156713
9135.00	0.15046
9140.00	0.15259
9145.00	0.161709
9150.00	0.152741
9155.00	0.128048
9160.00	0.125216
9165.00	0.108262
9170.00	0.089125
9175.00	0.105145
9180.00	0.0896438
9185.00	0.103395
9190.00	0.101366
9195.00	0.0884596
9200.00	0.0757353
9205.00	0.0797968
9210.00	0.0779116
9215.00	0.0834176
9220.00	0.101116
9225.00	0.116491
9230.00	0.117031
9235.00	0.116408
9240.00	0.140227
9245.00	0.173298
9250.00	0.179238
9255.00	0.170733
9260.00	0.153106
9265.00	0.147768
9270.00	0.149059
9275.00	0.148558
9280.00	0.171377
9285.00	0.172523
9290.00	0.157487
9295.00	0.153373
9300.00	0.135266
9305.00	0.143347
9310.00	0.15062
9315.00	0.164923
9320.00	0.163944
9325.00	0.165833
9330.00	0.155898
9335.00	0.178538
9340.00	0.174535
9345.00	0.151541
9350.00	0.174062
9355.00	0.18048
9360.00	0.182378
9365.00	0.177991
9370.00	0.185124
9375.00	0.181017
9380.00	0.203361
9385.00	0.198538
9390.00	0.208603
9395.00	0.202148
9400.00	0.225703
9405.00	0.230835
9410.00	0.216062
9415.00	0.226036
9420.00	0.239446
9425.00	0.25096
9430.00	0.255783
9435.00	0.260677
9440.00	0.250677
9445.00	0.264947
9450.00	0.284992
9455.00	0.308573
9460.00	0.299878
9465.00	0.285957
9470.00	0.287834
9475.00	0.311131
9480.00	0.332099
9485.00	0.378672
9490.00	0.472114
9495.00	0.573941
9500.00	0.671126
9505.00	0.768012
9510.00	0.868506
9515.00	0.910194
9520.00	0.980956
9525.00	1.02414
9530.00	1.05304
9535.00	1.09456
9540.00	1.15076
9545.00	1.17198
9550.00	1.18609
9555.00	1.20876
9560.00	1.24358
9565.00	1.26216
9570.00	1.26947
9575.00	1.27162
9580.00	1.27798
9585.00	1.29756
9590.00	1.30798
9595.00	1.32234
9600.00	1.3059
9605.00	1.28501
9610.00	1.27231
9615.00	1.27029
9620.00	1.22859
9625.00	1.18828
9630.00	1.16863
9635.00	1.14207
9640.00	1.10266
9645.00	1.05113
9650.00	0.981472
9655.00	0.897176
9660.00	0.830728
9665.00	0.788101
9670.00	0.733669
9675.00	0.647559
9680.00	0.585573
9685.00	0.536435
9690.00	0.463954
9695.00	0.397613
9700.00	0.353973
9705.00	0.325778
9710.00	0.252755
9715.00	0.228588
9720.00	0.211269
9725.00	0.197345
9730.00	0.167084
9735.00	0.13874
9740.00	0.125974
9745.00	0.0995256
9750.00	0.0928974
9755.00	0.0919183
9760.00	0.0799563
9765.00	0.0614337
9770.00	0.051412
9775.00	0.0462708
9780.00	0.0538328
9785.00	0.0445712
9790.00	0.0412221
9795.00	0.0221406
9800.00	0.0182644
9805.00	-0.00461581
9810.00	0.00138625
9815.00	0.00401786
9820.00	-0.0307349
9825.00	-0.035418
9830.00	-0.0340924
9835.00	-0.0450884
9840.00	-0.0283905
9845.00	-0.0355243
9850.00	-0.033634
9855.00	-0.0419056
9860.00	-0.0227558
9865.00	-0.0221423
9870.00	-0.0127255
9875.00	0.0195737
9880.00	0.0120759
9885.00	-0.00132077
9890.00	-0.00672916
9895.00	0.0155516
9900.00	0.00402359
9905.00	-0.010784
9910.00	0.00746987
9915.00	-0.00546616
9920.00	0.0172424
9925.00	0.0166262
9930.00	0.0171798
9935.00	-0.0205513
9940.00	-0.0207123
9945.00	-0.0108844
9950.00	-0.00259338
9955.00	0.0148414
[truncated: 56 more rows]
