# Supplementary material for: Abnormal developmental trajectory and vulnerability to cardiac arrhythmias in tetralogy of Fallot with DiGeorge syndrome
Source: Commun Biol. 2023 Sep 22;6:969. doi: 10.1038/s42003-023-05344-6 (PMC10516936; doi:10.1038/s42003-023-05344-6)
Supplement: Supplementary file 6 — Supplementary Data 3 [file 42003_2023_5344_MOESM6_ESM.zip › Supplementary Data3_CAS Measurement/Batch56/TOF-ND1_A1_4960/1B-wave.csv]

1B : V(t) = D'(t) / BackgroundImage *100
D'(t) = WaveFiltered Value( Pixel-Filter=(5 x 5) Tcnst-Filter=10)
average	1.00
frm num	2048
position	[87][51]
background	473.04
total pixel	25
time	value1
0.00	0
5.00	0.226619
10.00	0.388297
15.00	0.571859
20.00	0.706623
25.00	0.825374
30.00	0.913646
35.00	0.990555
40.00	1.05132
45.00	1.1153
50.00	1.1433
55.00	1.18709
60.00	1.17324
65.00	1.18275
70.00	1.15665
75.00	1.13484
80.00	1.11691
85.00	1.05342
90.00	1.00896
95.00	1.01461
100.00	1.00532
105.00	0.956367
110.00	0.917385
115.00	0.873846
120.00	0.801682
125.00	0.734198
130.00	0.687837
135.00	0.632583
140.00	0.57017
145.00	0.522455
150.00	0.46429
155.00	0.406868
160.00	0.334049
165.00	0.23046
170.00	0.145685
175.00	0.0693882
180.00	0.0396183
185.00	-0.00408645
190.00	-0.0704798
195.00	-0.115859
200.00	-0.159236
205.00	-0.239711
210.00	-0.249563
215.00	-0.310858
220.00	-0.327971
225.00	-0.336608
230.00	-0.416257
235.00	-0.445661
240.00	-0.466206
245.00	-0.5126
250.00	-0.535753
255.00	-0.614936
260.00	-0.637156
265.00	-0.689287
270.00	-0.682932
275.00	-0.755853
280.00	-0.828247
285.00	-0.872261
290.00	-0.890735
295.00	-0.920044
300.00	-0.954879
305.00	-1.00906
310.00	-1.01555
315.00	-1.02223
320.00	-1.05361
325.00	-1.09284
330.00	-1.12985
335.00	-1.15216
340.00	-1.19338
345.00	-1.20849
350.00	-1.27113
355.00	-1.32075
360.00	-1.36625
365.00	-1.39029
370.00	-1.38402
375.00	-1.41304
380.00	-1.40027
385.00	-1.37863
390.00	-1.37437
395.00	-1.3959
400.00	-1.43473
405.00	-1.4663
410.00	-1.51077
415.00	-1.56179
420.00	-1.58572
425.00	-1.60726
430.00	-1.60635
435.00	-1.64612
440.00	-1.70137
445.00	-1.7105
450.00	-1.7018
455.00	-1.69313
460.00	-1.69294
465.00	-1.69022
470.00	-1.66833
475.00	-1.65033
480.00	-1.6189
485.00	-1.6219
490.00	-1.61699
495.00	-1.56184
500.00	-1.50543
505.00	-1.33544
510.00	-1.04462
515.00	-0.610372
520.00	-0.0385954
525.00	0.660343
530.00	1.40777
535.00	2.14979
540.00	2.93262
545.00	3.68705
550.00	4.37703
555.00	5.08172
560.00	5.73878
565.00	6.36311
570.00	6.99096
575.00	7.61776
580.00	8.18357
585.00	8.67165
590.00	9.17097
595.00	9.64826
600.00	10.0804
605.00	10.5098
610.00	10.9226
615.00	11.2923
620.00	11.681
625.00	12.0442
630.00	12.3949
635.00	12.6935
640.00	13.0342
645.00	13.3179
650.00	13.5505
655.00	13.753
660.00	13.997
665.00	14.2454
670.00	14.4393
675.00	14.6079
680.00	14.7512
685.00	14.8709
690.00	14.9566
695.00	14.9999
700.00	15.0575
705.00	15.0333
710.00	15.0275
715.00	14.9935
720.00	14.9478
725.00	14.8406
730.00	14.7399
735.00	14.5918
740.00	14.4399
745.00	14.2297
750.00	14.0379
755.00	13.7621
760.00	13.53
765.00	13.3067
770.00	13.0931
775.00	12.8492
780.00	12.6027
785.00	12.3563
790.00	12.0914
795.00	11.8133
800.00	11.5452
805.00	11.3081
810.00	11.0432
815.00	10.7811
820.00	10.5477
825.00	10.2777
830.00	10.0253
835.00	9.74746
840.00	9.50669
845.00	9.22996
850.00	9.01388
855.00	8.78727
860.00	8.57657
865.00	8.33366
870.00	8.11588
875.00	7.91651
880.00	7.73453
885.00	7.52171
890.00	7.30141
895.00	7.14628
900.00	6.98551
905.00	6.80024
910.00	6.64871
915.00	6.4616
920.00	6.29997
925.00	6.09277
930.00	5.93419
935.00	5.77118
940.00	5.57373
945.00	5.40787
950.00	5.26113
955.00	5.05634
960.00	4.89402
965.00	4.73355
970.00	4.55785
975.00	4.40309
980.00	4.27988
985.00	4.13432
990.00	4.02531
995.00	3.86631
1000.00	3.73335
1005.00	3.623
1010.00	3.50423
1015.00	3.37789
1020.00	3.28194
1025.00	3.17445
1030.00	3.04134
1035.00	2.91394
1040.00	2.79674
1045.00	2.69464
1050.00	2.60275
1055.00	2.48707
1060.00	2.37112
1065.00	2.28368
1070.00	2.17877
1075.00	2.06067
1080.00	1.93578
1085.00	1.82507
1090.00	1.76518
1095.00	1.65377
1100.00	1.52137
1105.00	1.42927
1110.00	1.35061
1115.00	1.28742
1120.00	1.21111
1125.00	1.12889
1130.00	1.027
1135.00	0.925143
1140.00	0.853769
1145.00	0.804752
1150.00	0.751336
1155.00	0.69396
1160.00	0.606806
1165.00	0.532596
1170.00	0.490329
1175.00	0.429458
1180.00	0.367909
1185.00	0.353949
1190.00	0.309253
1195.00	0.246195
1200.00	0.180141
1205.00	0.145215
1210.00	0.120547
1215.00	0.0865065
1220.00	0.0609439
1225.00	-0.000959694
1230.00	-0.0363787
1235.00	-0.0750206
1240.00	-0.100497
1245.00	-0.115815
1250.00	-0.164271
1255.00	-0.267072
1260.00	-0.308013
1265.00	-0.344859
1270.00	-0.373793
1275.00	-0.422664
1280.00	-0.443817
1285.00	-0.470465
1290.00	-0.485147
1295.00	-0.54656
1300.00	-0.626353
1305.00	-0.732837
1310.00	-0.794848
1315.00	-0.807533
1320.00	-0.838399
1325.00	-0.861949
1330.00	-0.869615
1335.00	-0.906111
1340.00	-0.887375
1345.00	-0.929705
1350.00	-0.935669
1355.00	-0.981625
1360.00	-1.00185
1365.00	-1.05725
1370.00	-1.07329
1375.00	-1.10464
1380.00	-1.13624
1385.00	-1.18581
1390.00	-1.23297
1395.00	-1.26949
1400.00	-1.30828
1405.00	-1.3305
1410.00	-1.34205
1415.00	-1.39218
1420.00	-1.39841
1425.00	-1.42684
1430.00	-1.44397
1435.00	-1.45855
1440.00	-1.46828
1445.00	-1.47281
1450.00	-1.50818
1455.00	-1.53494
1460.00	-1.54887
1465.00	-1.59608
1470.00	-1.59122
1475.00	-1.62066
1480.00	-1.6218
1485.00	-1.63381
1490.00	-1.63532
1495.00	-1.61385
1500.00	-1.58607
1505.00	-1.45114
1510.00	-1.16227
1515.00	-0.696814
1520.00	-0.0842608
1525.00	0.660678
1530.00	1.40469
1535.00	2.15717
1540.00	2.92403
1545.00	3.67002
1550.00	4.35663
1555.00	5.04138
1560.00	5.73037
1565.00	6.37077
1570.00	7.02407
1575.00	7.59682
1580.00	8.12328
1585.00	8.66391
1590.00	9.15977
1595.00	9.63987
1600.00	10.099
1605.00	10.5029
1610.00	10.8969
1615.00	11.2989
1620.00	11.6412
1625.00	11.9272
1630.00	12.2633
1635.00	12.6081
1640.00	12.8787
1645.00	13.1856
1650.00	13.4441
1655.00	13.73
1660.00	13.9704
1665.00	14.2003
1670.00	14.4105
1675.00	14.6066
1680.00	14.794
1685.00	14.9415
1690.00	15.0455
1695.00	15.0842
1700.00	15.1088
1705.00	15.0879
1710.00	15.02
1715.00	14.9563
1720.00	14.8619
1725.00	14.7743
1730.00	14.6642
1735.00	14.5152
1740.00	14.3211
1745.00	14.1413
1750.00	13.9499
1755.00	13.7277
1760.00	13.483
1765.00	13.2543
1770.00	13.0104
1775.00	12.8187
1780.00	12.5939
1785.00	12.3458
1790.00	12.0659
1795.00	11.7869
1800.00	11.5426
1805.00	11.2805
1810.00	11.0098
1815.00	10.7468
1820.00	10.5034
1825.00	10.2834
1830.00	10.0474
1835.00	9.81553
1840.00	9.5874
1845.00	9.32797
1850.00	9.06403
1855.00	8.82311
1860.00	8.60798
1865.00	8.35939
1870.00	8.16018
1875.00	7.92678
1880.00	7.67782
1885.00	7.44953
1890.00	7.20094
1895.00	6.97467
1900.00	6.80063
1905.00	6.61777
1910.00	6.4439
1915.00	6.20709
1920.00	6.04723
1925.00	5.82725
1930.00	5.62335
1935.00	5.43984
1940.00	5.30175
1945.00	5.15209
1950.00	4.98949
1955.00	4.84992
1960.00	4.73361
1965.00	4.57481
1970.00	4.41329
1975.00	4.262
1980.00	4.07933
1985.00	3.95636
1990.00	3.7662
1995.00	3.64664
2000.00	3.52213
2005.00	3.42275
2010.00	3.27919
2015.00	3.15759
2020.00	3.01011
2025.00	2.87991
2030.00	2.7771
2035.00	2.6905
2040.00	2.58887
2045.00	2.47627
2050.00	2.33265
2055.00	2.20763
2060.00	2.09594
2065.00	2.0115
2070.00	1.91182
2075.00	1.82887
2080.00	1.71025
2085.00	1.61956
2090.00	1.54724
2095.00	1.48299
2100.00	1.38289
2105.00	1.34861
2110.00	1.24757
2115.00	1.18708
2120.00	1.12672
2125.00	1.03688
2130.00	0.956866
2135.00	0.890775
2140.00	0.831294
2145.00	0.771841
2150.00	0.709877
2155.00	0.620287
2160.00	0.567559
2165.00	0.49812
2170.00	0.435624
2175.00	0.343017
2180.00	0.2732
2185.00	0.22474
2190.00	0.164214
2195.00	0.0902926
2200.00	0.0229173
2205.00	-0.00135991
2210.00	-0.0308197
2215.00	-0.103841
2220.00	-0.150958
2225.00	-0.202664
2230.00	-0.241589
2235.00	-0.280004
2240.00	-0.273989
2245.00	-0.359054
2250.00	-0.390796
2255.00	-0.458262
2260.00	-0.534201
2265.00	-0.583098
2270.00	-0.618649
2275.00	-0.674322
2280.00	-0.719354
2285.00	-0.769184
2290.00	-0.805575
2295.00	-0.862004
2300.00	-0.913636
2305.00	-0.937273
2310.00	-1.03211
2315.00	-1.0532
2320.00	-1.08149
2325.00	-1.12216
2330.00	-1.16469
2335.00	-1.20043
2340.00	-1.23851
2345.00	-1.25926
2350.00	-1.3219
2355.00	-1.336
2360.00	-1.36306
2365.00	-1.37558
2370.00	-1.39107
2375.00	-1.43123
2380.00	-1.45892
2385.00	-1.47623
2390.00	-1.46221
2395.00	-1.47834
2400.00	-1.51062
2405.00	-1.51007
2410.00	-1.50704
2415.00	-1.50855
2420.00	-1.52005
2425.00	-1.52448
2430.00	-1.5496
2435.00	-1.56884
2440.00	-1.58023
2445.00	-1.5854
2450.00	-1.61628
2455.00	-1.59333
2460.00	-1.61157
2465.00	-1.62883
2470.00	-1.65367
2475.00	-1.61514
2480.00	-1.62106
2485.00	-1.58494
2490.00	-1.54314
2495.00	-1.53934
2500.00	-1.5114
2505.00	-1.36195
2510.00	-1.1023
2515.00	-0.64284
2520.00	-0.00693442
2525.00	0.721816
2530.00	1.48424
2535.00	2.22369
2540.00	2.98728
2545.00	3.70665
2550.00	4.39721
2555.00	5.05338
2560.00	5.73864
2565.00	6.37566
2570.00	6.92531
2575.00	7.53584
2580.00	8.08701
2585.00	8.60505
2590.00	9.11948
2595.00	9.62898
2600.00	10.0968
2605.00	10.5238
2610.00	10.9512
2615.00	11.3173
2620.00	11.6637
2625.00	11.9695
2630.00	12.3276
2635.00	12.6617
2640.00	12.9463
2645.00	13.2321
2650.00	13.5291
2655.00	13.7913
2660.00	14.0238
2665.00	14.2509
2670.00	14.4697
2675.00	14.6868
2680.00	14.8476
2685.00	14.9678
2690.00	15.0362
2695.00	15.1189
2700.00	15.1511
2705.00	15.1327
2710.00	15.0772
2715.00	15.0087
2720.00	14.9047
2725.00	14.8027
2730.00	14.6805
2735.00	14.5392
2740.00	14.3646
2745.00	14.2211
2750.00	14.0454
2755.00	13.845
2760.00	13.6046
2765.00	13.3645
2770.00	13.1248
2775.00	12.8355
2780.00	12.5996
2785.00	12.3899
2790.00	12.1741
2795.00	11.9054
2800.00	11.6112
2805.00	11.332
2810.00	11.0808
2815.00	10.8369
2820.00	10.6132
2825.00	10.3882
2830.00	10.1358
2835.00	9.88998
2840.00	9.61043
2845.00	9.34701
2850.00	9.08286
2855.00	8.85443
2860.00	8.59896
2865.00	8.37664
2870.00	8.13089
2875.00	7.88181
2880.00	7.67794
2885.00	7.48599
2890.00	7.2456
2895.00	7.04446
2900.00	6.82539
2905.00	6.61638
2910.00	6.41136
2915.00	6.26828
2920.00	6.08793
2925.00	5.93237
2930.00	5.77969
2935.00	5.56533
2940.00	5.4113
2945.00	5.23377
2950.00	5.0368
2955.00	4.86121
2960.00	4.71417
2965.00	4.55224
2970.00	4.42172
2975.00	4.26283
2980.00	4.13842
2985.00	3.96134
2990.00	3.84003
2995.00	3.70886
3000.00	3.58235
3005.00	3.4482
3010.00	3.30294
3015.00	3.1536
3020.00	3.01751
3025.00	2.91532
3030.00	2.82673
3035.00	2.71064
3040.00	2.57656
3045.00	2.45251
3050.00	2.35693
3055.00	2.30304
3060.00	2.20295
3065.00	2.08328
3070.00	2.00264
3075.00	1.94105
3080.00	1.83912
3085.00	1.75668
3090.00	1.68333
3095.00	1.61477
3100.00	1.4998
3105.00	1.4217
3110.00	1.33957
3115.00	1.21829
3120.00	1.1472
3125.00	1.09252
3130.00	1.03654
3135.00	0.948105
3140.00	0.890501
3145.00	0.831892
3150.00	0.776608
3155.00	0.708248
3160.00	0.654335
3165.00	0.561843
3170.00	0.521725
3175.00	0.486464
3180.00	0.375244
3185.00	0.311506
3190.00	0.226237
3195.00	0.186702
3200.00	0.152811
3205.00	0.091022
3210.00	0.0413312
3215.00	-0.00508162
3220.00	-0.0544635
3225.00	-0.119202
3230.00	-0.184231
3235.00	-0.210624
3240.00	-0.266511
3245.00	-0.329493
3250.00	-0.388713
3255.00	-0.412416
3260.00	-0.457425
3265.00	-0.511463
3270.00	-0.505133
3275.00	-0.540025
3280.00	-0.558743
3285.00	-0.597576
3290.00	-0.620686
3295.00	-0.642331
3300.00	-0.656739
3305.00	-0.673933
3310.00	-0.75621
3315.00	-0.807428
3320.00	-0.834921
3325.00	-0.840217
3330.00	-0.866122
3335.00	-0.902121
3340.00	-0.926064
3345.00	-0.959452
3350.00	-0.9895
3355.00	-1.0546
3360.00	-1.07259
3365.00	-1.10147
3370.00	-1.14692
3375.00	-1.18528
3380.00	-1.1809
3385.00	-1.20741
3390.00	-1.21943
3395.00	-1.22686
3400.00	-1.26822
3405.00	-1.28684
3410.00	-1.27569
3415.00	-1.32485
3420.00	-1.35303
3425.00	-1.36909
3430.00	-1.36832
3435.00	-1.40737
3440.00	-1.46366
3445.00	-1.50502
3450.00	-1.51179
3455.00	-1.54073
3460.00	-1.56338
3465.00	-1.58208
3470.00	-1.62513
3475.00	-1.66302
3480.00	-1.69205
3485.00	-1.73509
3490.00	-1.7121
3495.00	-1.69648
3500.00	-1.64098
3505.00	-1.55299
3510.00	-1.3182
3515.00	-0.895499
3520.00	-0.307894
3525.00	0.377386
3530.00	1.15987
3535.00	1.92584
3540.00	2.66003
3545.00	3.39014
3550.00	4.11065
3555.00	4.78871
3560.00	5.44209
3565.00	6.08764
3570.00	6.66101
3575.00	7.23117
3580.00	7.81112
3585.00	8.34321
3590.00	8.84578
3595.00	9.33867
3600.00	9.81018
3605.00	10.2641
3610.00	10.7091
3615.00	11.1179
3620.00	11.4969
3625.00	11.8676
3630.00	12.2072
3635.00	12.511
3640.00	12.8285
3645.00	13.1159
3650.00	13.4372
3655.00	13.6857
3660.00	13.9297
3665.00	14.1569
3670.00	14.3368
3675.00	14.4946
3680.00	14.6281
3685.00	14.7516
3690.00	14.8272
3695.00	14.8886
3700.00	14.9252
3705.00	14.9217
3710.00	14.9364
3715.00	14.9023
3720.00	14.8293
3725.00	14.6925
3730.00	14.5678
3735.00	14.4352
3740.00	14.3176
3745.00	14.1762
3750.00	13.9255
3755.00	13.7506
3760.00	13.5484
3765.00	13.3046
3770.00	13.0777
3775.00	12.8311
3780.00	12.5856
3785.00	12.2825
3790.00	12.0242
3795.00	11.7798
3800.00	11.5388
3805.00	11.2482
3810.00	11.0054
3815.00	10.7631
3820.00	10.4994
3825.00	10.2452
3830.00	9.97323
3835.00	9.70989
3840.00	9.48471
3845.00	9.2829
3850.00	9.0091
3855.00	8.76437
3860.00	8.53904
3865.00	8.31849
3870.00	8.16227
3875.00	7.97601
3880.00	7.74158
3885.00	7.51959
3890.00	7.31135
3895.00	7.09434
3900.00	6.89395
3905.00	6.68993
3910.00	6.48516
3915.00	6.28735
3920.00	6.10255
3925.00	5.9819
3930.00	5.79128
3935.00	5.61635
3940.00	5.46314
3945.00	5.28381
3950.00	5.07591
3955.00	4.87358
3960.00	4.71516
3965.00	4.57934
3970.00	4.39031
3975.00	4.23709
3980.00	4.10088
3985.00	4.02396
3990.00	3.91583
3995.00	3.75932
4000.00	3.61001
4005.00	3.47563
4010.00	3.3902
4015.00	3.28118
4020.00	3.15854
4025.00	3.06423
4030.00	2.91847
4035.00	2.79067
4040.00	2.68833
4045.00	2.58608
4050.00	2.52027
4055.00	2.43144
4060.00	2.32359
4065.00	2.23921
4070.00	2.14974
4075.00	2.04808
4080.00	1.95911
4085.00	1.86975
4090.00	1.76902
4095.00	1.6919
4100.00	1.60389
4105.00	1.49508
4110.00	1.39293
4115.00	1.3272
4120.00	1.26974
4125.00	1.20618
4130.00	1.13715
4135.00	1.05049
4140.00	0.98603
4145.00	0.864596
4150.00	0.769681
4155.00	0.691021
4160.00	0.648978
4165.00	0.573933
4170.00	0.521614
4175.00	0.45254
4180.00	0.420816
4185.00	0.383808
4190.00	0.347118
4195.00	0.298031
4200.00	0.237787
4205.00	0.175111
4210.00	0.098408
4215.00	0.0648905
4220.00	0.0127394
4225.00	-0.0790132
4230.00	-0.113392
4235.00	-0.141795
4240.00	-0.208793
4245.00	-0.259789
4250.00	-0.296384
4255.00	-0.359761
4260.00	-0.416801
4265.00	-0.471518
4270.00	-0.535139
4275.00	-0.590707
4280.00	-0.606049
4285.00	-0.642687
4290.00	-0.675662
4295.00	-0.730707
4300.00	-0.808998
4305.00	-0.83718
4310.00	-0.892985
4315.00	-0.95082
4320.00	-0.965665
4325.00	-0.976489
4330.00	-0.974392
4335.00	-0.978424
4340.00	-1.03702
4345.00	-1.11596
4350.00	-1.1701
4355.00	-1.21968
4360.00	-1.23385
4365.00	-1.29396
4370.00	-1.32353
4375.00	-1.37129
4380.00	-1.40582
4385.00	-1.41913
4390.00	-1.4734
4395.00	-1.52393
4400.00	-1.52797
4405.00	-1.56543
4410.00	-1.58054
4415.00	-1.63643
4420.00	-1.68503
4425.00	-1.69833
4430.00	-1.71537
4435.00	-1.72564
4440.00	-1.75263
4445.00	-1.77101
4450.00	-1.79432
4455.00	-1.78992
4460.00	-1.78174
4465.00	-1.75916
4470.00	-1.73714
4475.00	-1.73085
4480.00	-1.70236
4485.00	-1.68433
4490.00	-1.69939
4495.00	-1.67236
4500.00	-1.58968
4505.00	-1.47469
4510.00	-1.23843
4515.00	-0.838924
4520.00	-0.256976
4525.00	0.41983
4530.00	1.19976
4535.00	1.98796
4540.00	2.76159
4545.00	3.50776
4550.00	4.23173
4555.00	4.95941
4560.00	5.67436
4565.00	6.33135
4570.00	6.90065
4575.00	7.42655
4580.00	8.01571
4585.00	8.54848
4590.00	9.06942
4595.00	9.53065
4600.00	10.0066
4605.00	10.4181
4610.00	10.8561
4615.00	11.241
4620.00	11.6525
4625.00	12.0169
4630.00	12.3424
4635.00	12.6699
4640.00	12.9715
4645.00	13.2624
4650.00	13.536
4655.00	13.7848
4660.00	14.035
4665.00	14.2804
4670.00	14.4539
4675.00	14.5881
4680.00	14.7536
4685.00	14.8291
4690.00	14.8936
4695.00	14.9635
4700.00	15.0172
4705.00	15.0003
4710.00	14.9606
4715.00	14.9088
4720.00	14.836
4725.00	14.7299
4730.00	14.5718
4735.00	14.465
4740.00	14.3165
4745.00	14.1355
4750.00	13.9937
4755.00	13.7833
4760.00	13.5837
4765.00	13.3542
4770.00	13.118
4775.00	12.8582
4780.00	12.6378
4785.00	12.3913
4790.00	12.1178
4795.00	11.8531
4800.00	11.614
4805.00	11.3549
4810.00	11.1292
4815.00	10.8695
4820.00	10.618
4825.00	10.3637
4830.00	10.1121
4835.00	9.88305
4840.00	9.67185
4845.00	9.42426
4850.00	9.18368
4855.00	8.9494
4860.00	8.70218
4865.00	8.478
4870.00	8.26947
4875.00	8.05642
4880.00	7.8131
4885.00	7.60003
4890.00	7.4015
4895.00	7.18055
4900.00	6.969
4905.00	6.79975
4910.00	6.60261
4915.00	6.45816
4920.00	6.22923
4925.00	6.04432
4930.00	5.86776
4935.00	5.67841
4940.00	5.49363
4945.00	5.31886
4950.00	5.16749
4955.00	4.98053
4960.00	4.83001
4965.00	4.6751
4970.00	4.52215
4975.00	4.40479
4980.00	4.26365
4985.00	4.19413
4990.00	4.02586
4995.00	3.84482
5000.00	3.69203
5005.00	3.57735
5010.00	3.44201
5015.00	3.27623
5020.00	3.16592
5025.00	3.02521
5030.00	2.88082
5035.00	2.7534
5040.00	2.65648
5045.00	2.54727
5050.00	2.40585
5055.00	2.29464
5060.00	2.18187
5065.00	2.08122
5070.00	1.98387
5075.00	1.92754
5080.00	1.82273
5085.00	1.71994
5090.00	1.64942
5095.00	1.55382
5100.00	1.47877
5105.00	1.39177
5110.00	1.29065
5115.00	1.20386
5120.00	1.1452
5125.00	1.05351
5130.00	0.987906
5135.00	0.911947
5140.00	0.861341
5145.00	0.768442
5150.00	0.660311
5155.00	0.57314
5160.00	0.487921
5165.00	0.402768
5170.00	0.320212
5175.00	0.258595
5180.00	0.233581
5185.00	0.156105
5190.00	0.0872218
5195.00	0.0489038
5200.00	-0.00925905
5205.00	-0.0624512
5210.00	-0.142457
5215.00	-0.15527
5220.00	-0.236141
5225.00	-0.308925
5230.00	-0.385423
5235.00	-0.422984
5240.00	-0.460171
5245.00	-0.49364
5250.00	-0.495012
5255.00	-0.523305
5260.00	-0.562299
5265.00	-0.605849
5270.00	-0.650964
5275.00	-0.688184
5280.00	-0.736058
5285.00	-0.754622
5290.00	-0.796697
5295.00	-0.839639
5300.00	-0.859683
5305.00	-0.879414
5310.00	-0.903937
5315.00	-0.90825
5320.00	-0.945109
5325.00	-0.993504
5330.00	-1.01338
5335.00	-1.04565
5340.00	-1.03325
5345.00	-1.05592
5350.00	-1.1
5355.00	-1.14643
5360.00	-1.17554
5365.00	-1.18314
5370.00	-1.23901
5375.00	-1.27747
5380.00	-1.31377
5385.00	-1.34305
5390.00	-1.37871
5395.00	-1.40827
5400.00	-1.43487
5405.00	-1.48841
5410.00	-1.53405
5415.00	-1.56499
5420.00	-1.61312
5425.00	-1.63784
5430.00	-1.6195
5435.00	-1.6588
5440.00	-1.66288
5445.00	-1.68094
5450.00	-1.69126
5455.00	-1.72001
5460.00	-1.70444
5465.00	-1.70481
5470.00	-1.74403
5475.00	-1.69901
5480.00	-1.69569
5485.00	-1.68424
5490.00	-1.70862
5495.00	-1.69081
5500.00	-1.6418
5505.00	-1.51144
5510.00	-1.25798
5515.00	-0.771115
5520.00	-0.18411
5525.00	0.553902
5530.00	1.31197
5535.00	2.08303
5540.00	2.85984
5545.00	3.57927
5550.00	4.29186
5555.00	4.97294
5560.00	5.63411
5565.00	6.2427
5570.00	6.83186
5575.00	7.40269
5580.00	7.96548
5585.00	8.47537
5590.00	8.98248
5595.00	9.46171
5600.00	9.9133
5605.00	10.3468
5610.00	10.753
5615.00	11.1499
5620.00	11.5215
5625.00	11.8804
5630.00	12.2322
5635.00	12.5995
5640.00	12.9369
5645.00	13.2076
5650.00	13.5103
5655.00	13.7516
5660.00	13.9991
5665.00	14.1999
5670.00	14.3908
5675.00	14.5828
5680.00	14.7473
5685.00	14.8809
5690.00	14.9774
5695.00	15.022
5700.00	15.052
5705.00	15.0554
5710.00	14.9611
5715.00	14.9161
5720.00	14.818
5725.00	14.728
5730.00	14.6429
5735.00	14.4892
5740.00	14.3349
5745.00	14.1834
5750.00	14.0013
5755.00	13.7901
5760.00	13.5788
5765.00	13.3523
5770.00	13.1274
5775.00	12.8446
5780.00	12.6036
5785.00	12.3723
5790.00	12.0957
5795.00	11.8467
5800.00	11.5558
5805.00	11.3219
5810.00	11.0489
5815.00	10.7853
5820.00	10.5245
5825.00	10.261
5830.00	10.0137
5835.00	9.74376
5840.00	9.48475
5845.00	9.2322
5850.00	9.01167
5855.00	8.75907
5860.00	8.55288
5865.00	8.31065
5870.00	8.07995
5875.00	7.84189
5880.00	7.64877
5885.00	7.4589
5890.00	7.22628
5895.00	7.0034
5900.00	6.84255
5905.00	6.62845
5910.00	6.43237
5915.00	6.18994
5920.00	6.01911
5925.00	5.82393
5930.00	5.6432
5935.00	5.42388
5940.00	5.26539
5945.00	5.08893
5950.00	4.95294
5955.00	4.7942
5960.00	4.62595
5965.00	4.45847
5970.00	4.30182
5975.00	4.1287
5980.00	3.9509
5985.00	3.8078
5990.00	3.68154
5995.00	3.55523
6000.00	3.40519
6005.00	3.24647
6010.00	3.10109
6015.00	2.96771
6020.00	2.86796
6025.00	2.75367
6030.00	2.64573
6035.00	2.5452
6040.00	2.43105
6045.00	2.28011
6050.00	2.12736
6055.00	2.00003
6060.00	1.82201
6065.00	1.65841
6070.00	1.5839
6075.00	1.5033
6080.00	1.44937
6085.00	1.39829
6090.00	1.31766
6095.00	1.20534
6100.00	1.14484
6105.00	1.05995
6110.00	1.00216
6115.00	0.909552
6120.00	0.848192
6125.00	0.791278
6130.00	0.690164
6135.00	0.648207
6140.00	0.565629
6145.00	0.504838
6150.00	0.448435
6155.00	0.366385
6160.00	0.322982
6165.00	0.278
6170.00	0.202847
6175.00	0.114069
6180.00	0.0434702
6185.00	0.0129098
6190.00	-0.0873158
6195.00	-0.167372
6200.00	-0.228429
6205.00	-0.244484
6210.00	-0.339264
6215.00	-0.359456
6220.00	-0.441893
6225.00	-0.489028
6230.00	-0.537369
6235.00	-0.567346
6240.00	-0.578259
6245.00	-0.602456
6250.00	-0.654674
6255.00	-0.702516
6260.00	-0.759104
6265.00	-0.823562
6270.00	-0.840141
6275.00	-0.866899
6280.00	-0.906203
6285.00	-0.937348
6290.00	-1.00089
6295.00	-1.06908
6300.00	-1.11861
6305.00	-1.1784
6310.00	-1.24236
6315.00	-1.28133
6320.00	-1.33246
6325.00	-1.37848
6330.00	-1.40975
6335.00	-1.41845
6340.00	-1.4601
6345.00	-1.45192
6350.00	-1.45555
6355.00	-1.4918
6360.00	-1.53288
6365.00	-1.57746
6370.00	-1.61082
6375.00	-1.5808
6380.00	-1.6375
6385.00	-1.63019
6390.00	-1.66081
6395.00	-1.69091
6400.00	-1.67825
6405.00	-1.70999
6410.00	-1.74531
6415.00	-1.77034
6420.00	-1.82331
6425.00	-1.86591
6430.00	-1.85351
6435.00	-1.86011
6440.00	-1.89564
6445.00	-1.91156
6450.00	-1.90643
6455.00	-1.94072
6460.00	-1.96058
6465.00	-1.99622
6470.00	-2.01138
6475.00	-1.99627
6480.00	-2.00889
6485.00	-1.99149
6490.00	-1.94032
6495.00	-1.92978
6500.00	-1.89324
6505.00	-1.76142
6510.00	-1.51678
6515.00	-1.11734
6520.00	-0.542224
6525.00	0.142812
6530.00	0.898022
6535.00	1.67495
6540.00	2.44015
6545.00	3.19901
6550.00	3.9082
6555.00	4.63441
6560.00	5.30998
6565.00	5.94591
6570.00	6.56982
6575.00	7.1584
6580.00	7.69911
6585.00	8.25086
6590.00	8.76858
6595.00	9.2785
6600.00	9.72981
6605.00	10.1833
6610.00	10.5924
6615.00	11.0155
6620.00	11.4326
6625.00	11.808
6630.00	12.1637
6635.00	12.4558
6640.00	12.7898
6645.00	13.0862
6650.00	13.3352
6655.00	13.5491
6660.00	13.7957
6665.00	14.0008
6670.00	14.1431
6675.00	14.321
6680.00	14.4744
6685.00	14.5609
6690.00	14.6675
6695.00	14.7228
6700.00	14.7523
6705.00	14.7425
6710.00	14.7142
6715.00	14.6549
6720.00	14.5948
6725.00	14.4883
6730.00	14.362
6735.00	14.2246
6740.00	14.0773
6745.00	13.9024
6750.00	13.7036
6755.00	13.5289
6760.00	13.3015
6765.00	13.0766
6770.00	12.88
6775.00	12.6541
6780.00	12.4102
6785.00	12.1103
6790.00	11.859
6795.00	11.61
6800.00	11.358
6805.00	11.1042
6810.00	10.8926
6815.00	10.6261
6820.00	10.377
6825.00	10.124
6830.00	9.86756
6835.00	9.64015
6840.00	9.38305
6845.00	9.10854
6850.00	8.87839
6855.00	8.67041
6860.00	8.42657
6865.00	8.18428
6870.00	7.95185
6875.00	7.71983
6880.00	7.50763
6885.00	7.28198
6890.00	7.08566
6895.00	6.8557
6900.00	6.66903
6905.00	6.45537
6910.00	6.2487
6915.00	6.06861
6920.00	5.88793
6925.00	5.67881
6930.00	5.48637
6935.00	5.31318
6940.00	5.13194
6945.00	4.97981
6950.00	4.77441
6955.00	4.61068
6960.00	4.44134
6965.00	4.31853
6970.00	4.16742
6975.00	4.01196
6980.00	3.86952
6985.00	3.72525
6990.00	3.5878
6995.00	3.47002
7000.00	3.3082
7005.00	3.20231
7010.00	3.0977
7015.00	2.94268
7020.00	2.84036
7025.00	2.71191
7030.00	2.59462
7035.00	2.47891
7040.00	2.40098
7045.00	2.31647
7050.00	2.21843
7055.00	2.11074
7060.00	2.02143
7065.00	1.90216
7070.00	1.78213
7075.00	1.68509
7080.00	1.59438
7085.00	1.49329
7090.00	1.45304
7095.00	1.3999
7100.00	1.30811
7105.00	1.22973
7110.00	1.16679
7115.00	1.08394
7120.00	1.01698
7125.00	0.900905
7130.00	0.79813
7135.00	0.756369
7140.00	0.694262
7145.00	0.604541
7150.00	0.540705
7155.00	0.513693
7160.00	0.446258
7165.00	0.383029
7170.00	0.321895
7175.00	0.247426
7180.00	0.205771
7185.00	0.150525
7190.00	0.113487
7195.00	0.0446376
7200.00	-0.00971627
7205.00	-0.0527156
7210.00	-0.10579
7215.00	-0.140028
7220.00	-0.183525
7225.00	-0.239585
7230.00	-0.287502
7235.00	-0.344157
7240.00	-0.403602
7245.00	-0.439346
7250.00	-0.470669
7255.00	-0.518309
7260.00	-0.537508
7265.00	-0.536184
7270.00	-0.56036
7275.00	-0.617634
7280.00	-0.652268
7285.00	-0.700351
7290.00	-0.736015
7295.00	-0.818849
7300.00	-0.87395
7305.00	-0.889718
7310.00	-0.949571
7315.00	-1.01105
7320.00	-1.04355
7325.00	-1.10324
7330.00	-1.16034
7335.00	-1.21258
7340.00	-1.2207
7345.00	-1.21701
7350.00	-1.24836
7355.00	-1.24614
7360.00	-1.27458
7365.00	-1.32808
7370.00	-1.36185
7375.00	-1.3728
7380.00	-1.37504
7385.00	-1.4075
7390.00	-1.4587
7395.00	-1.4921
7400.00	-1.50609
7405.00	-1.54912
7410.00	-1.56417
7415.00	-1.58702
7420.00	-1.62873
7425.00	-1.66541
7430.00	-1.71027
7435.00	-1.75994
7440.00	-1.76322
7445.00	-1.77715
7450.00	-1.82014
7455.00	-1.8546
7460.00	-1.86193
7465.00	-1.86008
7470.00	-1.8601
7475.00	-1.86097
7480.00	-1.85921
7485.00	-1.86017
7490.00	-1.85764
7495.00	-1.82747
7500.00	-1.80116
7505.00	-1.70983
7510.00	-1.46359
7515.00	-1.09568
7520.00	-0.570927
7525.00	0.154185
7530.00	0.898956
7535.00	1.66057
7540.00	2.42467
7545.00	3.18001
7550.00	3.88095
7555.00	4.55154
7560.00	5.21341
7565.00	5.85307
7570.00	6.49811
7575.00	7.09047
7580.00	7.61769
7585.00	8.13446
7590.00	8.67565
7595.00	9.15681
7600.00	9.6296
7605.00	10.1168
7610.00	10.5308
7615.00	10.9567
7620.00	11.334
7625.00	11.6999
7630.00	12.0562
7635.00	12.3912
7640.00	12.6776
7645.00	12.9547
7650.00	13.2422
7655.00	13.4882
7660.00	13.7444
7665.00	13.9579
7670.00	14.1739
7675.00	14.3716
7680.00	14.5114
7685.00	14.6382
7690.00	14.7277
7695.00	14.7821
7700.00	14.8175
7705.00	14.8172
7710.00	14.795
7715.00	14.7513
7720.00	14.6782
7725.00	14.5574
7730.00	14.4182
7735.00	14.2473
7740.00	14.0766
7745.00	13.8942
7750.00	13.6963
7755.00	13.4716
7760.00	13.2727
7765.00	13.0236
7770.00	12.8061
7775.00	12.5521
7780.00	12.3293
7785.00	12.0612
7790.00	11.7633
7795.00	11.4883
7800.00	11.2003
7805.00	10.9538
7810.00	10.6879
7815.00	10.4199
7820.00	10.1846
7825.00	9.88069
7830.00	9.61561
7835.00	9.39225
7840.00	9.16248
7845.00	8.943
7850.00	8.70234
7855.00	8.48575
7860.00	8.2663
7865.00	8.03412
7870.00	7.82263
7875.00	7.6196
7880.00	7.39628
7885.00	7.19868
7890.00	7.00562
7895.00	6.83271
7900.00	6.63565
7905.00	6.41941
7910.00	6.21464
7915.00	6.02781
7920.00	5.82838
7925.00	5.67256
7930.00	5.46891
7935.00	5.31438
7940.00	5.13555
7945.00	4.93318
7950.00	4.73751
7955.00	4.58339
7960.00	4.42862
7965.00	4.25466
7970.00	4.08879
7975.00	3.92936
7980.00	3.77065
7985.00	3.62105
7990.00	3.47542
7995.00	3.38917
8000.00	3.26249
8005.00	3.18147
8010.00	3.04851
8015.00	2.93053
8020.00	2.83112
8025.00	2.71882
8030.00	2.61436
8035.00	2.51697
8040.00	2.43355
8045.00	2.28913
8050.00	2.1786
8055.00	2.04953
8060.00	1.9545
8065.00	1.85376
8070.00	1.76647
8075.00	1.70567
8080.00	1.6408
8085.00	1.59341
8090.00	1.53385
8095.00	1.4887
8100.00	1.43961
8105.00	1.37091
8110.00	1.30147
8115.00	1.26349
8120.00	1.19971
8125.00	1.11357
8130.00	1.02673
8135.00	0.976486
8140.00	0.880529
8145.00	0.83391
8150.00	0.726842
8155.00	0.682908
8160.00	0.612081
8165.00	0.523813
8170.00	0.490035
8175.00	0.430885
8180.00	0.374267
8185.00	0.328384
8190.00	0.26595
8195.00	0.212296
8200.00	0.172463
8205.00	0.111246
8210.00	0.0772902
8215.00	-0.00485117
8220.00	-0.0373442
8225.00	-0.10464
8230.00	-0.0967126
8235.00	-0.167373
8240.00	-0.226739
8245.00	-0.303845
8250.00	-0.364785
8255.00	-0.424704
8260.00	-0.452418
8265.00	-0.553464
8270.00	-0.598744
8275.00	-0.66148
8280.00	-0.689193
8285.00	-0.731047
8290.00	-0.761105
8295.00	-0.817753
8300.00	-0.820537
8305.00	-0.8408
8310.00	-0.843816
8315.00	-0.90234
8320.00	-0.930489
8325.00	-0.987111
8330.00	-1.01524
8335.00	-1.05155
8340.00	-1.10875
8345.00	-1.12217
8350.00	-1.174
8355.00	-1.20374
8360.00	-1.24487
8365.00	-1.28274
8370.00	-1.34472
8375.00	-1.33709
8380.00	-1.35136
8385.00	-1.37773
8390.00	-1.37441
8395.00	-1.38664
8400.00	-1.38158
8405.00	-1.40831
8410.00	-1.44421
8415.00	-1.45453
8420.00	-1.46129
8425.00	-1.46906
8430.00	-1.51241
8435.00	-1.55143
8440.00	-1.60261
8445.00	-1.5954
8450.00	-1.64557
8455.00	-1.6552
8460.00	-1.65457
8465.00	-1.65147
8470.00	-1.66305
8475.00	-1.6684
8480.00	-1.65884
8485.00	-1.65531
8490.00	-1.65552
8495.00	-1.61427
8500.00	-1.55262
8505.00	-1.46416
8510.00	-1.22896
8515.00	-0.854075
8520.00	-0.346716
8525.00	0.319615
8530.00	1.09181
8535.00	1.85782
8540.00	2.62333
8545.00	3.37064
8550.00	4.12186
8555.00	4.84869
8560.00	5.49861
8565.00	6.12497
8570.00	6.72252
8575.00	7.30936
8580.00	7.85696
8585.00	8.36502
8590.00	8.87386
8595.00	9.37071
8600.00	9.85509
8605.00	10.3316
8610.00	10.7647
8615.00	11.201
8620.00	11.6233
8625.00	12.0084
8630.00	12.3601
8635.00	12.7307
8640.00	13.0659
8645.00	13.36
8650.00	13.6679
8655.00	13.9246
8660.00	14.1642
8665.00	14.4034
8670.00	14.6128
8675.00	14.781
8680.00	14.9298
8685.00	15.03
8690.00	15.1006
8695.00	15.1346
8700.00	15.1314
8705.00	15.1175
8710.00	15.1007
8715.00	15.0468
8720.00	14.9712
8725.00	14.8591
8730.00	14.7169
8735.00	14.5474
8740.00	14.367
8745.00	14.1767
8750.00	13.9953
8755.00	13.7779
8760.00	13.5662
8765.00	13.3841
8770.00	13.1094
8775.00	12.891
8780.00	12.642
8785.00	12.4187
8790.00	12.1729
8795.00	11.9501
8800.00	11.7055
8805.00	11.4465
8810.00	11.1982
8815.00	10.9536
8820.00	10.7131
8825.00	10.4417
8830.00	10.1949
8835.00	9.95678
8840.00	9.73228
8845.00	9.47697
8850.00	9.23534
8855.00	8.9849
8860.00	8.77219
8865.00	8.54185
8870.00	8.31932
8875.00	8.08945
8880.00	7.87581
8885.00	7.66154
8890.00	7.43741
8895.00	7.23992
8900.00	7.03766
8905.00	6.8235
8910.00	6.61383
8915.00	6.4226
8920.00	6.25979
8925.00	6.07521
8930.00	5.9074
8935.00	5.70648
8940.00	5.51212
8945.00	5.29576
8950.00	5.11035
8955.00	4.94009
8960.00	4.77332
8965.00	4.63169
8970.00	4.52283
8975.00	4.39525
8980.00	4.25676
8985.00	4.10252
8990.00	3.96708
8995.00	3.84858
9000.00	3.71655
9005.00	3.58166
9010.00	3.39684
9015.00	3.27532
9020.00	3.11945
9025.00	2.99353
9030.00	2.88105
9035.00	2.74769
9040.00	2.63951
9045.00	2.48295
9050.00	2.3505
9055.00	2.19916
9060.00	2.08833
9065.00	1.96405
9070.00	1.81923
9075.00	1.73793
9080.00	1.66476
9085.00	1.5634
9090.00	1.46202
9095.00	1.36233
9100.00	1.28698
9105.00	1.23185
9110.00	1.15855
9115.00	1.11711
9120.00	1.04937
9125.00	0.976565
9130.00	0.891592
9135.00	0.82611
9140.00	0.789161
9145.00	0.728002
9150.00	0.647592
9155.00	0.561693
9160.00	0.506369
9165.00	0.448122
9170.00	0.38978
9175.00	0.32628
9180.00	0.271666
9185.00	0.20983
9190.00	0.161788
9195.00	0.110094
9200.00	0.0534229
9205.00	0.0210216
9210.00	-0.00306606
9215.00	-0.0678702
9220.00	-0.101672
9225.00	-0.110108
9230.00	-0.165053
9235.00	-0.212813
9240.00	-0.279474
9245.00	-0.357226
9250.00	-0.387459
9255.00	-0.429891
9260.00	-0.486682
9265.00	-0.504815
9270.00	-0.544813
9275.00	-0.561361
9280.00	-0.630373
9285.00	-0.698403
9290.00	-0.727497
9295.00	-0.728314
9300.00	-0.758645
9305.00	-0.808774
9310.00	-0.81753
9315.00	-0.856697
9320.00	-0.884337
9325.00	-0.921897
9330.00	-0.934561
9335.00	-0.978937
9340.00	-0.981669
9345.00	-1.03233
9350.00	-1.04748
9355.00	-1.0924
9360.00	-1.15651
9365.00	-1.1677
9370.00	-1.21328
9375.00	-1.29997
9380.00	-1.33571
9385.00	-1.34081
9390.00	-1.36317
9395.00	-1.3613
9400.00	-1.42811
9405.00	-1.42905
9410.00	-1.45104
9415.00	-1.50042
9420.00	-1.48652
9425.00	-1.53574
9430.00	-1.60033
9435.00	-1.61787
9440.00	-1.65226
9445.00	-1.66968
9450.00	-1.68283
9455.00	-1.70649
9460.00	-1.71004
9465.00	-1.76142
9470.00	-1.7544
9475.00	-1.74216
9480.00	-1.75228
9485.00	-1.74871
9490.00	-1.75903
9495.00	-1.72941
9500.00	-1.68923
9505.00	-1.59049
9510.00	-1.41115
9515.00	-1.02904
9520.00	-0.48135
9525.00	0.232268
9530.00	0.989525
9535.00	1.76153
9540.00	2.52315
9545.00	3.2661
9550.00	3.98295
9555.00	4.67463
9560.00	5.35633
9565.00	5.95548
9570.00	6.55138
9575.00	7.1232
9580.00	7.70041
9585.00	8.25119
9590.00	8.78663
9595.00	9.25077
9600.00	9.71754
9605.00	10.1672
9610.00	10.5753
9615.00	10.9688
9620.00	11.3517
9625.00	11.7302
9630.00	12.097
9635.00	12.4525
9640.00	12.7665
9645.00	13.0339
9650.00	13.3575
9655.00	13.6427
9660.00	13.88
9665.00	14.1029
9670.00	14.317
9675.00	14.4826
9680.00	14.6494
9685.00	14.7708
9690.00	14.8801
9695.00	14.8913
9700.00	14.8989
9705.00	14.8549
9710.00	14.8188
9715.00	14.7558
9720.00	14.6391
9725.00	14.5282
9730.00	14.4063
9735.00	14.2577
9740.00	14.1029
9745.00	13.9196
9750.00	13.7461
9755.00	13.5367
9760.00	13.3753
9765.00	13.1777
9770.00	12.9313
9775.00	12.7036
9780.00	12.4868
9785.00	12.2926
9790.00	12.0595
9795.00	11.8031
9800.00	11.5411
9805.00	11.2825
9810.00	11.021
9815.00	10.7357
9820.00	10.5044
9825.00	10.2285
9830.00	9.97936
9835.00	9.68496
9840.00	9.40055
9845.00	9.19532
9850.00	8.98355
9855.00	8.75744
9860.00	8.54126
9865.00	8.34162
9870.00	8.10868
9875.00	7.87028
9880.00	7.64134
9885.00	7.38626
9890.00	7.15414
9895.00	6.93594
9900.00	6.72856
9905.00	6.52416
9910.00	6.32668
9915.00	6.13118
9920.00	5.95354
9925.00	5.77845
9930.00	5.60142
9935.00	5.42518
9940.00	5.23696
9945.00	5.08702
9950.00	4.89541
9955.00	4.74665
[truncated: 56 more rows]
