# Supplementary material for: Abnormal developmental trajectory and vulnerability to cardiac arrhythmias in tetralogy of Fallot with DiGeorge syndrome
Source: Commun Biol. 2023 Sep 22;6:969. doi: 10.1038/s42003-023-05344-6 (PMC10516936; doi:10.1038/s42003-023-05344-6)
Supplement: Supplementary file 6 — Supplementary Data 3 [file 42003_2023_5344_MOESM6_ESM.zip › Supplementary Data3_CAS Measurement/Batch56/TOF-ND1_A2_4955/1A-wave.csv]

1A : V(t) = D'(t) / BackgroundImage *100
D'(t) = WaveFiltered Value( Pixel-Filter=(5 x 5) Tcnst-Filter=10)
average	1.00
frm num	2048
position	[75][70]
background	626.20
total pixel	25
time	value1
0.00	2.75311
5.00	2.54679
10.00	2.35918
15.00	2.19034
20.00	1.98855
25.00	1.8178
30.00	1.68648
35.00	1.53828
40.00	1.38189
45.00	1.27947
50.00	1.16111
55.00	1.07949
60.00	1.00348
65.00	0.918464
70.00	0.873248
75.00	0.817223
80.00	0.764245
85.00	0.72487
90.00	0.68496
95.00	0.643931
100.00	0.612116
105.00	0.584759
110.00	0.560777
115.00	0.521946
120.00	0.469113
125.00	0.446475
130.00	0.447819
135.00	0.431143
140.00	0.394417
145.00	0.379248
150.00	0.404562
155.00	0.383908
160.00	0.353821
165.00	0.365708
170.00	0.378962
175.00	0.405582
180.00	0.403989
185.00	0.412137
190.00	0.44566
195.00	0.500103
200.00	0.566989
205.00	0.623353
210.00	0.702825
215.00	0.783293
220.00	0.865935
225.00	0.949894
230.00	1.00949
235.00	1.06759
240.00	1.1333
245.00	1.17903
250.00	1.20229
255.00	1.22707
260.00	1.25639
265.00	1.27511
270.00	1.30474
275.00	1.30968
280.00	1.31541
285.00	1.33782
290.00	1.33498
295.00	1.33946
300.00	1.33966
305.00	1.37369
310.00	1.3513
315.00	1.34903
320.00	1.32144
325.00	1.32217
330.00	1.31515
335.00	1.31011
340.00	1.26661
345.00	1.22938
350.00	1.20098
355.00	1.15179
360.00	1.09793
365.00	1.04179
370.00	0.966358
375.00	0.901661
380.00	0.825548
385.00	0.75513
390.00	0.717305
395.00	0.665376
400.00	0.632055
405.00	0.572682
410.00	0.530744
415.00	0.51408
420.00	0.495888
425.00	0.452687
430.00	0.422749
435.00	0.407303
440.00	0.40937
445.00	0.406759
450.00	0.372471
455.00	0.367802
460.00	0.348907
465.00	0.315933
470.00	0.29967
475.00	0.262676
480.00	0.250462
485.00	0.266936
490.00	0.258767
495.00	0.259719
500.00	0.237579
505.00	0.204879
510.00	0.187585
515.00	0.163716
520.00	0.157565
525.00	0.157139
530.00	0.160588
535.00	0.137503
540.00	0.129501
545.00	0.125494
550.00	0.105279
555.00	0.129884
560.00	0.139892
565.00	0.135484
570.00	0.136627
575.00	0.13574
580.00	0.124082
585.00	0.137225
590.00	0.136917
595.00	0.164107
600.00	0.184106
605.00	0.171444
610.00	0.191349
615.00	0.186906
620.00	0.198876
625.00	0.193042
630.00	0.211425
635.00	0.19156
640.00	0.193484
645.00	0.199048
650.00	0.195112
655.00	0.174323
660.00	0.190746
665.00	0.241298
670.00	0.258049
675.00	0.251408
680.00	0.239681
685.00	0.231682
690.00	0.228955
695.00	0.1952
700.00	0.185262
705.00	0.192925
710.00	0.19088
715.00	0.180096
720.00	0.185721
725.00	0.152457
730.00	0.149348
735.00	0.181044
740.00	0.196156
745.00	0.172069
750.00	0.177858
755.00	0.220755
760.00	0.2089
765.00	0.209728
770.00	0.223249
775.00	0.225198
780.00	0.215453
785.00	0.223292
790.00	0.234179
795.00	0.23184
800.00	0.222071
805.00	0.212639
810.00	0.207983
815.00	0.196767
820.00	0.191782
825.00	0.173881
830.00	0.179489
835.00	0.17687
840.00	0.201342
845.00	0.181847
850.00	0.194323
855.00	0.190222
860.00	0.194834
865.00	0.1811
870.00	0.158518
875.00	0.142666
880.00	0.132232
885.00	0.13434
890.00	0.107492
895.00	0.0871608
900.00	0.0873875
905.00	0.0767324
910.00	0.0709755
915.00	0.0734596
920.00	0.0603647
925.00	0.0326099
930.00	0.06001
935.00	0.0635906
940.00	0.0648968
945.00	0.0660724
950.00	0.0466897
955.00	0.069488
960.00	0.0874514
965.00	0.0755124
970.00	0.0685999
975.00	0.0585461
980.00	0.0788812
985.00	0.0959052
990.00	0.0869535
995.00	0.0769806
1000.00	0.062256
1005.00	0.0579467
1010.00	0.0668438
1015.00	0.0665472
1020.00	0.0675578
1025.00	0.0703836
1030.00	0.0742044
1035.00	0.0942512
1040.00	0.107183
1045.00	0.087522
1050.00	0.105598
1055.00	0.0982323
1060.00	0.10374
1065.00	0.134247
1070.00	0.102298
1075.00	0.124646
1080.00	0.128789
1085.00	0.163818
1090.00	0.185763
1095.00	0.173574
1100.00	0.158133
1105.00	0.170426
1110.00	0.157855
1115.00	0.18359
1120.00	0.188226
1125.00	0.203898
1130.00	0.214808
1135.00	0.200353
1140.00	0.208424
1145.00	0.217604
1150.00	0.237364
1155.00	0.242372
1160.00	0.230272
1165.00	0.22002
1170.00	0.185243
1175.00	0.16608
1180.00	0.168635
1185.00	0.168379
1190.00	0.189229
1195.00	0.252069
1200.00	0.318846
1205.00	0.369363
1210.00	0.426965
1215.00	0.556099
1220.00	0.628882
1225.00	0.684167
1230.00	0.758836
1235.00	0.78835
1240.00	0.835353
1245.00	0.846995
1250.00	0.874081
1255.00	0.924009
1260.00	0.984275
1265.00	1.02893
1270.00	1.05443
1275.00	1.08824
1280.00	1.05863
1285.00	1.06519
1290.00	1.05193
1295.00	1.04383
1300.00	1.04932
1305.00	1.04403
1310.00	1.05333
1315.00	1.04509
1320.00	1.03576
1325.00	1.01906
1330.00	0.998276
1335.00	0.93422
1340.00	0.914895
1345.00	0.923055
1350.00	0.873547
1355.00	0.822602
1360.00	0.776752
1365.00	0.734848
1370.00	0.684359
1375.00	0.60187
1380.00	0.5436
1385.00	0.48924
1390.00	0.428179
1395.00	0.389194
1400.00	0.375186
1405.00	0.327447
1410.00	0.287037
1415.00	0.268554
1420.00	0.236588
1425.00	0.211013
1430.00	0.177775
1435.00	0.156165
1440.00	0.153963
1445.00	0.123236
1450.00	0.135825
1455.00	0.13885
1460.00	0.117939
1465.00	0.108061
1470.00	0.106837
1475.00	0.0948754
1480.00	0.0732511
1485.00	0.046124
1490.00	0.0447055
1495.00	0.0472615
1500.00	0.0291211
1505.00	0.00385188
1510.00	0.0104932
1515.00	-0.00205404
1520.00	-0.012069
1525.00	-0.0261927
1530.00	-0.0216571
1535.00	-0.0182138
1540.00	-0.0221414
1545.00	-0.0173722
1550.00	-0.0252166
1555.00	-0.0150296
1560.00	0.00499778
1565.00	-0.0146652
1570.00	-0.0106436
1575.00	-0.0332139
1580.00	-0.0445843
1585.00	-0.0439585
1590.00	-0.0331749
1595.00	-0.0509369
1600.00	-0.0535085
1605.00	-0.0213292
1610.00	-0.00705956
1615.00	-0.0127413
1620.00	0.0166388
1625.00	0.0181688
1630.00	0.00549278
1635.00	-0.0142197
1640.00	-0.07412
1645.00	-0.0756508
1650.00	-0.0687245
1655.00	-0.0433276
1660.00	-0.0326071
1665.00	-0.0555361
1670.00	-0.0563703
1675.00	-0.0647863
1680.00	-0.0576689
1685.00	-0.0704264
1690.00	-0.090851
1695.00	-0.0683517
1700.00	-0.0870675
1705.00	-0.0713342
1710.00	-0.0731436
1715.00	-0.0964904
1720.00	-0.117502
1725.00	-0.112779
1730.00	-0.0931968
1735.00	-0.0877098
1740.00	-0.0878816
1745.00	-0.0995342
1750.00	-0.0959685
1755.00	-0.12917
1760.00	-0.125195
1765.00	-0.108843
1770.00	-0.113928
1775.00	-0.112117
1780.00	-0.098989
1785.00	-0.0986717
1790.00	-0.107329
1795.00	-0.0876532
1800.00	-0.0788879
1805.00	-0.0678052
1810.00	-0.0738002
1815.00	-0.0344815
1820.00	-0.0406149
1825.00	-0.0652983
1830.00	-0.0619623
1835.00	-0.0877048
1840.00	-0.0917098
1845.00	-0.101063
1850.00	-0.0705161
1855.00	-0.0679359
1860.00	-0.0413404
1865.00	-0.0557308
1870.00	-0.0354659
1875.00	-0.030003
1880.00	-0.0327516
1885.00	-0.0473621
1890.00	-0.059234
1895.00	-0.0367025
1900.00	-0.0202568
1905.00	-0.00992705
1910.00	-0.00190784
1915.00	-0.0138538
1920.00	-0.036103
1925.00	-0.020356
1930.00	-0.0227918
1935.00	-0.0205126
1940.00	-0.0191001
1945.00	0.00899959
1950.00	0.00235067
1955.00	-0.00554968
1960.00	-0.0171314
1965.00	-0.0147795
1970.00	0.0250249
1975.00	0.0301877
1980.00	0.0565525
1985.00	0.0362054
1990.00	0.0146992
1995.00	0.0221721
2000.00	0.0167611
2005.00	0.0138074
2010.00	0.0252021
2015.00	0.0495104
2020.00	0.0432818
2025.00	0.054923
2030.00	0.0443205
2035.00	0.041166
2040.00	0.0383269
2045.00	0.049186
2050.00	0.0417123
2055.00	0.0701186
2060.00	0.0579965
2065.00	0.0483642
2070.00	0.0556645
2075.00	0.0449879
2080.00	0.0296299
2085.00	0.0643546
2090.00	0.0528089
2095.00	0.0634974
2100.00	0.0450109
2105.00	0.0181528
2110.00	0.0252803
2115.00	0.0265849
2120.00	0.0277591
2125.00	0.0205118
2130.00	-0.00198018
2135.00	0.00779944
2140.00	0.0185174
2145.00	0.0300799
2150.00	0.0232393
2155.00	0.0362459
2160.00	0.0441193
2165.00	0.0678134
2170.00	0.0750851
2175.00	0.10207
2180.00	0.13019
2185.00	0.13825
2190.00	0.149337
2195.00	0.197003
2200.00	0.253956
2205.00	0.321821
2210.00	0.396953
2215.00	0.471598
2220.00	0.529836
2225.00	0.60333
2230.00	0.670751
2235.00	0.718017
2240.00	0.748419
2245.00	0.801332
2250.00	0.845121
2255.00	0.899222
2260.00	0.942804
2265.00	0.962864
2270.00	1.00966
2275.00	1.02112
2280.00	1.05826
2285.00	1.08594
2290.00	1.09232
2295.00	1.08274
2300.00	1.05176
2305.00	1.05326
2310.00	1.05077
2315.00	1.04471
2320.00	1.01753
2325.00	0.984762
2330.00	0.935472
2335.00	0.898137
2340.00	0.852398
2345.00	0.813789
2350.00	0.776485
2355.00	0.716723
2360.00	0.666769
2365.00	0.614783
2370.00	0.59227
2375.00	0.548374
2380.00	0.508867
2385.00	0.438817
2390.00	0.398129
2395.00	0.347457
2400.00	0.288438
2405.00	0.260233
2410.00	0.237404
2415.00	0.2258
2420.00	0.190444
2425.00	0.175233
2430.00	0.16282
2435.00	0.161868
2440.00	0.10991
2445.00	0.0912537
2450.00	0.0687141
2455.00	0.0746182
2460.00	0.0460768
2465.00	0.0593548
2470.00	0.0470316
2475.00	0.0410509
2480.00	0.0158662
2485.00	0.0225837
2490.00	0.0158539
2495.00	0.0136297
2500.00	0.00907289
2505.00	0.0132758
2510.00	0.0298339
2515.00	0.0249342
2520.00	0.0205244
2525.00	0.0312475
2530.00	0.0421757
2535.00	0.0379582
2540.00	0.0558806
2545.00	0.0400722
2550.00	0.0335099
2555.00	0.0173834
2560.00	-0.00351813
2565.00	0.0511294
2570.00	0.0441002
2575.00	0.0575758
2580.00	0.072259
2585.00	0.0969718
2590.00	0.118575
2595.00	0.115021
2600.00	0.153982
2605.00	0.148166
2610.00	0.119935
2615.00	0.107941
2620.00	0.131002
2625.00	0.119818
2630.00	0.11614
2635.00	0.115386
2640.00	0.12301
2645.00	0.147119
2650.00	0.134324
2655.00	0.128557
2660.00	0.149556
2665.00	0.125019
2670.00	0.133596
2675.00	0.179643
2680.00	0.179564
2685.00	0.183965
2690.00	0.167485
2695.00	0.145626
2700.00	0.116372
2705.00	0.108567
2710.00	0.104098
2715.00	0.0828291
2720.00	0.0585768
2725.00	0.0584681
2730.00	0.0289867
2735.00	-0.00585067
2740.00	0.0196466
2745.00	0.0253472
2750.00	0.0106758
2755.00	0.00577556
2760.00	0.039053
2765.00	0.0396191
2770.00	0.0439613
2775.00	0.0306223
2780.00	0.0237274
2785.00	0.0481832
2790.00	0.0638056
2795.00	0.0983066
2800.00	0.0891147
2805.00	0.066789
2810.00	0.0556387
2815.00	0.0769033
2820.00	0.0858211
2825.00	0.0753226
2830.00	0.0875924
2835.00	0.0916086
2840.00	0.110554
2845.00	0.0905556
2850.00	0.0942755
2855.00	0.0963459
2860.00	0.119289
2865.00	0.111831
2870.00	0.100009
2875.00	0.0778717
2880.00	0.0790274
2885.00	0.0704859
2890.00	0.0972923
2895.00	0.104171
2900.00	0.0803398
2905.00	0.0889139
2910.00	0.0902429
2915.00	0.112519
2920.00	0.0801872
2925.00	0.0926092
2930.00	0.101234
2935.00	0.0994146
2940.00	0.100332
2945.00	0.102436
2950.00	0.0992187
2955.00	0.088658
2960.00	0.0714882
2965.00	0.0637006
2970.00	0.0886304
2975.00	0.0650756
2980.00	0.0853965
2985.00	0.0826058
2990.00	0.0998962
2995.00	0.125678
3000.00	0.130996
3005.00	0.131949
3010.00	0.130891
3015.00	0.141437
3020.00	0.134958
3025.00	0.138709
3030.00	0.0999261
3035.00	0.0918498
3040.00	0.0813873
3045.00	0.0904955
3050.00	0.0731418
3055.00	0.103515
3060.00	0.118076
3065.00	0.126709
3070.00	0.152365
3075.00	0.150542
3080.00	0.147625
3085.00	0.146277
3090.00	0.136759
3095.00	0.122444
3100.00	0.127447
3105.00	0.128755
3110.00	0.156761
3115.00	0.150667
3120.00	0.171371
3125.00	0.181063
3130.00	0.200644
3135.00	0.167165
3140.00	0.168973
3145.00	0.201262
3150.00	0.19966
3155.00	0.202051
3160.00	0.222727
3165.00	0.216424
3170.00	0.215222
3175.00	0.197533
3180.00	0.230159
3185.00	0.248025
3190.00	0.251328
3195.00	0.291989
3200.00	0.332416
3205.00	0.389881
3210.00	0.490145
3215.00	0.548445
3220.00	0.643712
3225.00	0.710928
3230.00	0.759925
3235.00	0.829573
3240.00	0.86926
3245.00	0.912644
3250.00	0.96191
3255.00	1.00817
3260.00	1.00955
3265.00	1.03571
3270.00	1.05798
3275.00	1.06588
3280.00	1.08258
3285.00	1.09697
3290.00	1.11822
3295.00	1.13862
3300.00	1.13527
3305.00	1.13289
3310.00	1.14033
3315.00	1.15341
3320.00	1.12877
3325.00	1.12257
3330.00	1.09208
3335.00	1.10871
3340.00	1.07002
3345.00	1.02626
3350.00	0.997728
3355.00	0.960555
3360.00	0.913685
3365.00	0.895137
3370.00	0.849699
3375.00	0.792835
3380.00	0.733992
3385.00	0.681672
3390.00	0.647999
3395.00	0.608111
3400.00	0.580516
3405.00	0.551848
3410.00	0.519659
3415.00	0.499632
3420.00	0.464361
3425.00	0.412814
3430.00	0.423274
3435.00	0.397554
3440.00	0.383989
3445.00	0.367308
3450.00	0.364432
3455.00	0.333738
3460.00	0.331664
3465.00	0.308079
3470.00	0.280465
3475.00	0.269666
3480.00	0.240783
3485.00	0.237145
3490.00	0.22429
3495.00	0.216553
3500.00	0.219171
3505.00	0.198531
3510.00	0.169735
3515.00	0.186617
3520.00	0.172426
3525.00	0.161572
3530.00	0.172243
3535.00	0.170349
3540.00	0.182698
3545.00	0.182314
3550.00	0.184523
3555.00	0.173097
3560.00	0.192836
3565.00	0.182496
3570.00	0.16233
3575.00	0.142264
3580.00	0.16828
3585.00	0.143148
3590.00	0.141609
3595.00	0.128087
3600.00	0.133164
3605.00	0.131345
3610.00	0.153343
3615.00	0.166115
3620.00	0.175693
3625.00	0.194534
3630.00	0.192966
3635.00	0.185168
3640.00	0.166012
3645.00	0.174962
3650.00	0.184294
3655.00	0.187583
3660.00	0.165631
3665.00	0.167592
3670.00	0.182772
3675.00	0.168966
3680.00	0.158457
3685.00	0.158581
3690.00	0.163802
3695.00	0.163391
3700.00	0.181546
3705.00	0.196608
3710.00	0.20633
3715.00	0.192724
3720.00	0.213694
3725.00	0.213404
3730.00	0.241888
3735.00	0.242612
3740.00	0.303307
3745.00	0.253175
3750.00	0.243826
3755.00	0.24244
3760.00	0.229055
3765.00	0.241921
3770.00	0.244557
3775.00	0.241181
3780.00	0.234948
3785.00	0.230617
3790.00	0.222886
3795.00	0.221038
3800.00	0.220652
3805.00	0.222222
3810.00	0.216608
3815.00	0.214749
3820.00	0.227129
3825.00	0.233161
3830.00	0.229647
3835.00	0.245647
3840.00	0.267074
3845.00	0.271667
3850.00	0.273884
3855.00	0.261187
3860.00	0.262536
3865.00	0.244586
3870.00	0.241207
3875.00	0.219641
3880.00	0.239836
3885.00	0.217769
3890.00	0.194715
3895.00	0.136917
3900.00	0.131529
3905.00	0.115821
3910.00	0.0952961
3915.00	0.131758
3920.00	0.10964
3925.00	0.139557
3930.00	0.138377
3935.00	0.120707
3940.00	0.0907502
3945.00	0.082314
3950.00	0.0855805
3955.00	0.0904367
3960.00	0.0833093
3965.00	0.0839212
3970.00	0.0831944
3975.00	0.0774301
3980.00	0.109291
3985.00	0.127107
3990.00	0.130365
3995.00	0.108386
4000.00	0.10649
4005.00	0.100951
4010.00	0.111297
4015.00	0.109749
4020.00	0.105162
4025.00	0.12339
4030.00	0.121911
4035.00	0.12505
4040.00	0.13618
4045.00	0.137253
4050.00	0.161855
4055.00	0.160361
4060.00	0.14177
4065.00	0.134619
4070.00	0.1301
4075.00	0.108786
4080.00	0.126652
4085.00	0.156785
4090.00	0.146217
4095.00	0.15523
4100.00	0.174839
4105.00	0.178435
4110.00	0.183587
4115.00	0.208026
4120.00	0.189779
4125.00	0.17144
4130.00	0.158767
4135.00	0.181856
4140.00	0.18986
4145.00	0.173429
4150.00	0.191218
4155.00	0.235335
4160.00	0.243102
4165.00	0.269255
4170.00	0.261492
4175.00	0.250674
4180.00	0.231994
4185.00	0.242011
4190.00	0.258691
4195.00	0.2967
4200.00	0.348154
4205.00	0.394463
4210.00	0.457859
4215.00	0.546216
4220.00	0.62893
4225.00	0.689321
4230.00	0.748143
4235.00	0.803
4240.00	0.875367
4245.00	0.931554
4250.00	0.970625
4255.00	1.01473
4260.00	1.04996
4265.00	1.09763
4270.00	1.11243
4275.00	1.11233
4280.00	1.11416
4285.00	1.11453
4290.00	1.10656
4295.00	1.10322
4300.00	1.08296
4305.00	1.09986
4310.00	1.11763
4315.00	1.11638
4320.00	1.07692
4325.00	1.07143
4330.00	1.07927
4335.00	1.07738
4340.00	1.05396
4345.00	1.02011
4350.00	1.00177
4355.00	0.975694
4360.00	0.929227
4365.00	0.893794
4370.00	0.813996
4375.00	0.784337
4380.00	0.740397
4385.00	0.71171
4390.00	0.694196
4395.00	0.65416
4400.00	0.618128
4405.00	0.557592
4410.00	0.527384
4415.00	0.481672
4420.00	0.476942
4425.00	0.436274
4430.00	0.416281
4435.00	0.400204
4440.00	0.385735
4445.00	0.362492
4450.00	0.344767
4455.00	0.352449
4460.00	0.349143
4465.00	0.332114
4470.00	0.32126
4475.00	0.273165
4480.00	0.253513
4485.00	0.226885
4490.00	0.222082
4495.00	0.22798
4500.00	0.223706
4505.00	0.21986
4510.00	0.229813
4515.00	0.235576
4520.00	0.218406
4525.00	0.204231
4530.00	0.201055
4535.00	0.18031
4540.00	0.192941
4545.00	0.189616
4550.00	0.191095
4555.00	0.192426
4560.00	0.224286
4565.00	0.224214
4570.00	0.217123
4575.00	0.221601
4580.00	0.23074
4585.00	0.227468
4590.00	0.225162
4595.00	0.217977
4600.00	0.212787
4605.00	0.202368
4610.00	0.184686
4615.00	0.199434
4620.00	0.206319
4625.00	0.184409
4630.00	0.193436
4635.00	0.198365
4640.00	0.180445
4645.00	0.201366
4650.00	0.194005
4655.00	0.186102
4660.00	0.198153
4665.00	0.224968
4670.00	0.231216
4675.00	0.230452
4680.00	0.230402
4685.00	0.238023
4690.00	0.230829
4695.00	0.22116
4700.00	0.215652
4705.00	0.219638
4710.00	0.211727
4715.00	0.189277
4720.00	0.183125
4725.00	0.180143
4730.00	0.170433
4735.00	0.162332
4740.00	0.170372
4745.00	0.160362
4750.00	0.149436
4755.00	0.130659
4760.00	0.120787
4765.00	0.103598
4770.00	0.117512
4775.00	0.140893
4780.00	0.158104
4785.00	0.157624
4790.00	0.16358
4795.00	0.146583
4800.00	0.0999862
4805.00	0.0957366
4810.00	0.0976608
4815.00	0.0923662
4820.00	0.0997377
4825.00	0.119147
4830.00	0.128951
4835.00	0.135219
4840.00	0.117865
4845.00	0.147598
4850.00	0.136032
4855.00	0.159478
4860.00	0.179302
4865.00	0.168398
4870.00	0.200105
4875.00	0.215227
4880.00	0.20137
4885.00	0.206784
4890.00	0.198881
4895.00	0.186658
4900.00	0.195459
4905.00	0.186134
4910.00	0.156661
4915.00	0.121832
4920.00	0.124979
4925.00	0.140587
4930.00	0.143776
4935.00	0.14409
4940.00	0.131597
4945.00	0.113966
4950.00	0.163253
4955.00	0.158426
4960.00	0.154081
4965.00	0.150171
4970.00	0.138986
4975.00	0.124449
4980.00	0.139471
4985.00	0.157463
4990.00	0.178127
4995.00	0.203751
5000.00	0.223618
5005.00	0.223614
5010.00	0.21275
5015.00	0.213193
5020.00	0.213592
5025.00	0.213313
5030.00	0.208589
5035.00	0.225418
5040.00	0.240564
5045.00	0.24142
5050.00	0.256243
5055.00	0.23509
5060.00	0.205832
5065.00	0.211439
5070.00	0.190934
5075.00	0.19292
5080.00	0.176183
5085.00	0.186032
5090.00	0.214698
5095.00	0.228999
5100.00	0.214404
5105.00	0.204461
5110.00	0.193597
5115.00	0.202343
5120.00	0.204466
5125.00	0.19424
5130.00	0.178648
5135.00	0.169087
5140.00	0.190505
5145.00	0.188063
5150.00	0.195446
5155.00	0.188038
5160.00	0.190953
5165.00	0.176968
5170.00	0.149689
5175.00	0.164743
5180.00	0.181485
5185.00	0.184416
5190.00	0.224741
5195.00	0.263589
5200.00	0.311328
5205.00	0.387509
5210.00	0.475236
5215.00	0.54844
5220.00	0.644347
5225.00	0.708306
5230.00	0.782477
5235.00	0.831345
5240.00	0.856163
5245.00	0.920659
5250.00	0.974233
5255.00	1.00712
5260.00	1.06099
5265.00	1.07498
5270.00	1.09077
5275.00	1.08836
5280.00	1.09259
5285.00	1.11747
5290.00	1.13029
5295.00	1.13543
5300.00	1.11962
5305.00	1.09709
5310.00	1.08447
5315.00	1.09037
5320.00	1.09375
5325.00	1.09041
5330.00	1.07144
5335.00	1.05756
5340.00	1.03293
5345.00	1.01714
5350.00	0.979947
5355.00	0.950301
5360.00	0.90254
5365.00	0.847418
5370.00	0.815695
5375.00	0.763509
5380.00	0.715903
5385.00	0.647506
5390.00	0.603835
5395.00	0.551117
5400.00	0.490895
5405.00	0.477577
5410.00	0.456009
5415.00	0.420628
5420.00	0.4022
5425.00	0.388809
5430.00	0.372285
5435.00	0.368273
5440.00	0.335278
5445.00	0.324107
5450.00	0.320441
5455.00	0.314587
5460.00	0.288877
5465.00	0.279791
5470.00	0.254367
5475.00	0.246178
5480.00	0.228586
5485.00	0.212115
5490.00	0.206873
5495.00	0.226429
5500.00	0.24339
5505.00	0.249712
5510.00	0.233684
5515.00	0.247364
5520.00	0.237958
5525.00	0.257599
5530.00	0.22609
5535.00	0.220728
5540.00	0.241453
5545.00	0.240304
5550.00	0.227771
5555.00	0.222241
5560.00	0.207043
5565.00	0.162066
5570.00	0.159912
5575.00	0.134339
5580.00	0.105575
5585.00	0.0720214
5590.00	0.0782335
5595.00	0.0851019
5600.00	0.0593449
5605.00	0.0495777
5610.00	0.0542016
5615.00	0.0475039
5620.00	0.0491412
5625.00	0.0327292
5630.00	0.0173195
5635.00	0.0245304
5640.00	0.00163662
5645.00	0.000834183
5650.00	-0.013941
5655.00	-0.00679796
5660.00	-0.00356307
5665.00	0.0165952
5670.00	0.00216022
5675.00	-0.0127476
5680.00	-0.0184993
5685.00	-0.0096229
5690.00	-0.0118545
5695.00	0.0129656
5700.00	0.0289159
5705.00	0.0164427
5710.00	-0.0056423
5715.00	0.0108913
5720.00	0.0136348
5725.00	-0.00816945
5730.00	0.00606174
5735.00	0.0252576
5740.00	0.0438113
5745.00	0.0349588
5750.00	0.0135772
5755.00	0.0256338
5760.00	0.0262643
5765.00	0.0402459
5770.00	0.0694376
5775.00	0.0886835
5780.00	0.0983396
5785.00	0.0859506
5790.00	0.100351
5795.00	0.105008
5800.00	0.0830093
5805.00	0.100259
5810.00	0.0895946
5815.00	0.07808
5820.00	0.0887965
5825.00	0.0645863
5830.00	0.0657929
5835.00	0.0630463
5840.00	0.0759048
5845.00	0.113667
5850.00	0.102939
5855.00	0.111809
5860.00	0.105738
5865.00	0.121354
5870.00	0.142435
5875.00	0.128191
5880.00	0.136452
5885.00	0.113225
5890.00	0.117233
5895.00	0.13681
5900.00	0.133988
5905.00	0.151889
5910.00	0.168639
5915.00	0.176687
5920.00	0.187124
5925.00	0.176077
5930.00	0.175078
5935.00	0.185676
5940.00	0.180523
5945.00	0.154805
5950.00	0.156571
5955.00	0.167743
5960.00	0.193766
5965.00	0.187804
5970.00	0.188187
5975.00	0.196197
5980.00	0.175299
5985.00	0.166712
5990.00	0.174953
5995.00	0.169595
6000.00	0.173715
6005.00	0.211278
6010.00	0.218895
6015.00	0.235332
6020.00	0.245654
6025.00	0.248555
6030.00	0.268414
6035.00	0.233907
6040.00	0.230957
6045.00	0.220637
6050.00	0.208794
6055.00	0.190469
6060.00	0.175255
6065.00	0.17817
6070.00	0.148855
6075.00	0.146107
6080.00	0.127663
6085.00	0.146197
6090.00	0.125828
6095.00	0.118994
6100.00	0.122425
6105.00	0.128069
6110.00	0.112068
6115.00	0.100861
6120.00	0.0926913
6125.00	0.0974752
6130.00	0.12286
6135.00	0.132931
6140.00	0.115167
6145.00	0.118342
6150.00	0.0911771
6155.00	0.077588
6160.00	0.10049
6165.00	0.124935
6170.00	0.136076
6175.00	0.142909
6180.00	0.152892
6185.00	0.181039
6190.00	0.214676
6195.00	0.232812
6200.00	0.278519
6205.00	0.339456
6210.00	0.407714
6215.00	0.490865
6220.00	0.553564
6225.00	0.625962
6230.00	0.687927
6235.00	0.760942
6240.00	0.817713
6245.00	0.900745
6250.00	0.933315
6255.00	0.942826
6260.00	0.967355
6265.00	0.981766
6270.00	0.989626
6275.00	1.01075
6280.00	1.02402
6285.00	1.03468
6290.00	1.04747
6295.00	1.06345
6300.00	1.07783
6305.00	1.05948
6310.00	1.05254
6315.00	1.02586
6320.00	1.01078
6325.00	0.988273
6330.00	0.981429
6335.00	0.99571
6340.00	0.987484
6345.00	0.962194
6350.00	0.929213
6355.00	0.912945
6360.00	0.859338
6365.00	0.827061
6370.00	0.756492
6375.00	0.730028
6380.00	0.674911
6385.00	0.636165
6390.00	0.596822
6395.00	0.553109
6400.00	0.542512
6405.00	0.483789
6410.00	0.450102
6415.00	0.427449
6420.00	0.401951
6425.00	0.377725
6430.00	0.341869
6435.00	0.326845
6440.00	0.301826
6445.00	0.291445
6450.00	0.288491
6455.00	0.254531
6460.00	0.228439
6465.00	0.208151
6470.00	0.183503
6475.00	0.185593
6480.00	0.165118
6485.00	0.156271
6490.00	0.138728
6495.00	0.133798
6500.00	0.112114
6505.00	0.099625
6510.00	0.0794421
6515.00	0.0734142
6520.00	0.0532973
6525.00	0.0511615
6530.00	0.0447678
6535.00	0.0530665
6540.00	0.0362619
6545.00	0.0422173
6550.00	0.0316078
6555.00	0.0546368
6560.00	0.0440629
6565.00	0.0262424
6570.00	-0.00895932
6575.00	-0.00167565
6580.00	-0.013006
6585.00	-0.021287
6590.00	-0.0332113
6595.00	-0.0426657
6600.00	-0.0811969
6605.00	-0.087769
6610.00	-0.0924064
6615.00	-0.0984963
6620.00	-0.11803
6625.00	-0.126029
6630.00	-0.147281
6635.00	-0.125527
6640.00	-0.122556
6645.00	-0.13138
6650.00	-0.127184
6655.00	-0.125964
6660.00	-0.126143
6665.00	-0.130137
6670.00	-0.127344
6675.00	-0.14016
6680.00	-0.137642
6685.00	-0.157094
6690.00	-0.150966
6695.00	-0.119261
6700.00	-0.120111
6705.00	-0.122153
6710.00	-0.109299
6715.00	-0.0970913
6720.00	-0.0892985
6725.00	-0.0701482
6730.00	-0.0714375
6735.00	-0.0649325
6740.00	-0.0705759
6745.00	-0.0731
6750.00	-0.0932572
6755.00	-0.0775438
6760.00	-0.0832036
6765.00	-0.100434
6770.00	-0.089752
6775.00	-0.0609748
6780.00	-0.0817058
6785.00	-0.0805618
6790.00	-0.0680342
6795.00	-0.0682573
6800.00	-0.0595152
6805.00	-0.0535637
6810.00	-0.0539563
6815.00	-0.0511158
6820.00	-0.0300348
6825.00	-0.0187273
6830.00	0.00678007
6835.00	-0.00731219
6840.00	-0.0187177
6845.00	-0.0238724
6850.00	-0.036177
6855.00	-0.0830224
6860.00	-0.0664161
6865.00	-0.0591357
6870.00	-0.0410854
6875.00	-0.0242014
6880.00	-0.0345567
6885.00	-0.0381276
6890.00	-0.0285659
6895.00	-0.037846
6900.00	-0.0219247
6905.00	-0.0248424
6910.00	-0.00127862
6915.00	-0.0120099
6920.00	-0.00378241
6925.00	0.000428471
6930.00	0.00421827
6935.00	-0.000674977
6940.00	0.03197
6945.00	0.0402709
6950.00	0.0317724
6955.00	0.0522298
6960.00	0.0553109
6965.00	0.0893837
6970.00	0.090027
6975.00	0.06761
6980.00	0.0557388
6985.00	0.058469
6990.00	0.0730629
6995.00	0.0721443
7000.00	0.0770666
7005.00	0.0610559
7010.00	0.0664482
7015.00	0.0649136
7020.00	0.0654487
7025.00	0.0614589
7030.00	0.0521192
7035.00	0.0596827
7040.00	0.0339125
7045.00	0.00880292
7050.00	0.0341123
7055.00	0.0568908
7060.00	0.0837792
7065.00	0.0702911
7070.00	0.0683722
7075.00	0.075588
7080.00	0.0993291
7085.00	0.102172
7090.00	0.0683199
7095.00	0.0685144
7100.00	0.041861
7105.00	0.0555605
7110.00	0.0608636
7115.00	0.0707466
7120.00	0.0853902
7125.00	0.0902655
7130.00	0.0812389
7135.00	0.101221
7140.00	0.140285
7145.00	0.146697
7150.00	0.144164
7155.00	0.132303
7160.00	0.145262
7165.00	0.178644
7170.00	0.162057
7175.00	0.173319
7180.00	0.18026
7185.00	0.175648
7190.00	0.193216
7195.00	0.213498
7200.00	0.236863
7205.00	0.312825
7210.00	0.360751
7215.00	0.428157
7220.00	0.505431
7225.00	0.584559
7230.00	0.632778
7235.00	0.65829
7240.00	0.73363
7245.00	0.777162
7250.00	0.805482
7255.00	0.848218
7260.00	0.87582
7265.00	0.901301
7270.00	0.914652
7275.00	0.92028
7280.00	0.915764
7285.00	0.91681
7290.00	0.934998
7295.00	0.936676
7300.00	0.950961
7305.00	0.952958
7310.00	0.950923
7315.00	0.951008
7320.00	0.924895
7325.00	0.92886
7330.00	0.903046
7335.00	0.905363
7340.00	0.914475
7345.00	0.901597
7350.00	0.881064
7355.00	0.845337
7360.00	0.806795
7365.00	0.784244
7370.00	0.72115
7375.00	0.707802
7380.00	0.637022
7385.00	0.572042
7390.00	0.503979
7395.00	0.456136
7400.00	0.43799
7405.00	0.421019
7410.00	0.399358
7415.00	0.349202
7420.00	0.311088
7425.00	0.288922
7430.00	0.275999
7435.00	0.244566
7440.00	0.233524
7445.00	0.201229
7450.00	0.197714
7455.00	0.170916
7460.00	0.164045
7465.00	0.149557
7470.00	0.112883
7475.00	0.113731
7480.00	0.0991641
7485.00	0.121186
7490.00	0.136535
7495.00	0.150988
7500.00	0.147387
7505.00	0.124983
7510.00	0.132286
7515.00	0.108837
7520.00	0.128615
7525.00	0.129806
7530.00	0.108522
7535.00	0.128969
7540.00	0.116711
7545.00	0.12612
7550.00	0.110953
7555.00	0.0902757
7560.00	0.0786931
7565.00	0.0721013
7570.00	0.0655299
7575.00	0.067281
7580.00	0.0892977
7585.00	0.0931434
7590.00	0.0876617
7595.00	0.0993363
7600.00	0.0900414
7605.00	0.0727332
7610.00	0.0686538
7615.00	0.057317
7620.00	0.0649995
7625.00	0.0425302
7630.00	0.0414711
7635.00	0.0417954
7640.00	0.0325057
7645.00	0.0445857
7650.00	0.0497087
7655.00	0.0402664
7660.00	0.0643458
7665.00	0.0757969
7670.00	0.0669397
7675.00	0.0774926
7680.00	0.0588842
7685.00	0.0830181
7690.00	0.0804653
7695.00	0.0756126
7700.00	0.0897696
7705.00	0.0935682
7710.00	0.0893215
7715.00	0.0733629
7720.00	0.0883837
7725.00	0.10829
7730.00	0.0955448
7735.00	0.11218
7740.00	0.095213
7745.00	0.10741
7750.00	0.0941139
7755.00	0.0987556
7760.00	0.0959065
7765.00	0.0997301
7770.00	0.0942285
7775.00	0.0860832
7780.00	0.0902504
7785.00	0.0716437
7790.00	0.0708671
7795.00	0.05356
7800.00	0.068006
7805.00	0.0375707
7810.00	0.0402014
7815.00	0.0495955
7820.00	0.0344156
7825.00	0.0354454
7830.00	0.0101826
7835.00	0.0321602
7840.00	0.0500237
7845.00	0.0462989
7850.00	0.0480567
7855.00	0.0566653
7860.00	0.0401396
7865.00	0.012491
7870.00	0.00293786
7875.00	0.0243624
7880.00	0.00659557
7885.00	-0.00109049
7890.00	-0.0175896
7895.00	-0.00241636
7900.00	-0.0187828
7905.00	-0.0169046
7910.00	0.0326939
7915.00	0.0172878
7920.00	0.0193917
7925.00	0.0353382
7930.00	0.0401084
7935.00	0.046318
7940.00	0.0301882
7945.00	0.0316408
7950.00	0.0176176
7955.00	0.040768
7960.00	0.023277
7965.00	0.0228656
7970.00	0.0167464
7975.00	0.0361513
7980.00	0.049783
7985.00	0.0352231
7990.00	0.0515028
7995.00	0.073181
8000.00	0.105467
8005.00	0.0821447
8010.00	0.109702
8015.00	0.138335
8020.00	0.140471
8025.00	0.147504
8030.00	0.135308
8035.00	0.137747
8040.00	0.134193
8045.00	0.141214
8050.00	0.120705
8055.00	0.105441
8060.00	0.0993679
8065.00	0.100929
8070.00	0.100418
8075.00	0.0980412
8080.00	0.129119
8085.00	0.109819
8090.00	0.0950045
8095.00	0.0982795
8100.00	0.0839801
8105.00	0.0851637
8110.00	0.054929
8115.00	0.0590177
8120.00	0.0908036
8125.00	0.0932212
8130.00	0.106895
8135.00	0.101316
8140.00	0.106515
8145.00	0.110555
8150.00	0.11483
8155.00	0.1174
8160.00	0.117158
8165.00	0.0843626
8170.00	0.0784815
8175.00	0.114709
8180.00	0.116652
8185.00	0.117124
8190.00	0.15268
8195.00	0.18532
8200.00	0.219168
8205.00	0.29179
8210.00	0.400586
8215.00	0.488282
8220.00	0.580623
8225.00	0.663729
8230.00	0.739164
8235.00	0.788531
8240.00	0.818908
8245.00	0.846248
8250.00	0.891294
8255.00	0.931197
8260.00	0.952418
8265.00	0.965767
8270.00	1.01291
8275.00	1.04129
8280.00	1.05789
8285.00	1.07986
8290.00	1.09516
8295.00	1.12298
8300.00	1.11544
8305.00	1.12334
8310.00	1.13174
8315.00	1.12268
8320.00	1.09793
8325.00	1.09545
8330.00	1.08619
8335.00	1.08042
8340.00	1.07138
8345.00	1.05559
8350.00	1.03499
8355.00	0.977481
8360.00	0.94361
8365.00	0.900351
8370.00	0.869083
8375.00	0.794311
8380.00	0.75129
8385.00	0.698518
8390.00	0.617807
8395.00	0.566886
8400.00	0.52936
8405.00	0.492394
8410.00	0.466789
8415.00	0.443745
8420.00	0.382762
8425.00	0.357261
8430.00	0.337504
8435.00	0.334415
8440.00	0.325886
8445.00	0.295214
8450.00	0.268247
8455.00	0.247172
8460.00	0.218622
8465.00	0.181429
8470.00	0.190115
8475.00	0.19346
8480.00	0.214996
8485.00	0.204355
8490.00	0.187752
8495.00	0.17281
8500.00	0.172776
8505.00	0.164441
8510.00	0.156301
8515.00	0.126618
8520.00	0.124176
8525.00	0.13731
8530.00	0.119107
8535.00	0.116139
8540.00	0.110274
8545.00	0.0928592
8550.00	0.0944325
8555.00	0.065826
8560.00	0.088627
8565.00	0.0944561
8570.00	0.104812
8575.00	0.114133
8580.00	0.126993
8585.00	0.14751
8590.00	0.157033
8595.00	0.16688
8600.00	0.174466
8605.00	0.186403
8610.00	0.176066
8615.00	0.186566
8620.00	0.168548
8625.00	0.160636
8630.00	0.166291
8635.00	0.154133
8640.00	0.159161
8645.00	0.173267
8650.00	0.154024
8655.00	0.15523
8660.00	0.151843
8665.00	0.163487
8670.00	0.152249
8675.00	0.169601
8680.00	0.166056
8685.00	0.157754
8690.00	0.158587
8695.00	0.164446
8700.00	0.160777
8705.00	0.16003
8710.00	0.185547
8715.00	0.209152
8720.00	0.199734
8725.00	0.207228
8730.00	0.218444
8735.00	0.198516
8740.00	0.229766
8745.00	0.229786
8750.00	0.217666
8755.00	0.21634
8760.00	0.226645
8765.00	0.23017
8770.00	0.226955
8775.00	0.231727
8780.00	0.237299
8785.00	0.2602
8790.00	0.246955
8795.00	0.262502
8800.00	0.23753
8805.00	0.220803
8810.00	0.235772
8815.00	0.210917
8820.00	0.21857
8825.00	0.222903
8830.00	0.248521
8835.00	0.227501
8840.00	0.225192
8845.00	0.218003
8850.00	0.193009
8855.00	0.185206
8860.00	0.166047
8865.00	0.147526
8870.00	0.150659
8875.00	0.144536
8880.00	0.154356
8885.00	0.156167
8890.00	0.159713
8895.00	0.153324
8900.00	0.147573
8905.00	0.15134
8910.00	0.151537
8915.00	0.140854
8920.00	0.122297
8925.00	0.131147
8930.00	0.139751
8935.00	0.146217
8940.00	0.112432
8945.00	0.134405
8950.00	0.140766
8955.00	0.107526
8960.00	0.133823
8965.00	0.103193
8970.00	0.108205
8975.00	0.103133
8980.00	0.10815
8985.00	0.0826436
8990.00	0.106957
8995.00	0.0802917
9000.00	0.0409626
9005.00	0.0355888
9010.00	0.0588584
9015.00	0.0599991
9020.00	0.0661359
9025.00	0.0818794
9030.00	0.0883832
9035.00	0.115955
9040.00	0.125439
9045.00	0.103314
9050.00	0.123005
9055.00	0.117092
9060.00	0.123907
9065.00	0.132596
9070.00	0.142971
9075.00	0.159974
9080.00	0.176554
9085.00	0.179339
9090.00	0.169071
9095.00	0.192406
9100.00	0.211492
9105.00	0.203757
9110.00	0.195518
9115.00	0.184909
9120.00	0.181749
9125.00	0.171878
9130.00	0.184074
9135.00	0.216129
9140.00	0.216874
9145.00	0.230958
9150.00	0.207223
9155.00	0.201831
9160.00	0.193146
9165.00	0.192356
9170.00	0.202504
9175.00	0.212915
9180.00	0.233143
9185.00	0.269235
9190.00	0.286387
9195.00	0.312683
9200.00	0.371482
9205.00	0.415458
9210.00	0.464618
9215.00	0.546549
9220.00	0.627315
9225.00	0.696809
9230.00	0.747857
9235.00	0.789328
9240.00	0.849009
9245.00	0.87781
9250.00	0.910118
9255.00	0.92642
9260.00	0.946202
9265.00	0.981253
9270.00	1.0013
9275.00	1.02254
9280.00	1.04165
9285.00	1.04352
9290.00	1.06756
9295.00	1.06684
9300.00	1.08217
9305.00	1.09212
9310.00	1.09342
9315.00	1.07861
9320.00	1.06274
9325.00	1.05292
9330.00	1.01661
9335.00	0.99927
9340.00	0.975996
9345.00	0.956965
9350.00	0.92834
9355.00	0.897467
9360.00	0.890122
9365.00	0.855406
9370.00	0.821606
9375.00	0.775216
9380.00	0.720691
9385.00	0.679283
9390.00	0.626046
9395.00	0.601768
9400.00	0.544785
9405.00	0.50947
9410.00	0.448941
9415.00	0.413629
9420.00	0.372905
9425.00	0.336892
9430.00	0.328115
9435.00	0.276779
9440.00	0.258682
9445.00	0.22451
9450.00	0.205892
9455.00	0.205743
9460.00	0.192834
9465.00	0.185049
9470.00	0.191456
9475.00	0.204888
9480.00	0.200368
9485.00	0.220574
9490.00	0.206821
9495.00	0.232769
9500.00	0.226101
9505.00	0.230958
9510.00	0.239801
9515.00	0.248398
9520.00	0.24847
9525.00	0.238315
9530.00	0.259198
9535.00	0.297794
9540.00	0.266737
9545.00	0.243257
9550.00	0.241927
9555.00	0.247757
9560.00	0.210206
9565.00	0.205793
9570.00	0.210126
9575.00	0.200612
9580.00	0.186938
9585.00	0.199544
9590.00	0.217916
9595.00	0.227424
9600.00	0.220013
9605.00	0.212703
9610.00	0.222094
9615.00	0.193497
9620.00	0.230359
9625.00	0.231597
9630.00	0.237821
9635.00	0.257475
9640.00	0.245781
9645.00	0.221203
9650.00	0.20547
9655.00	0.202809
9660.00	0.215744
9665.00	0.228025
9670.00	0.239077
9675.00	0.227945
9680.00	0.206428
9685.00	0.180675
9690.00	0.165801
9695.00	0.179882
9700.00	0.192555
9705.00	0.190547
9710.00	0.186184
9715.00	0.157345
9720.00	0.139055
9725.00	0.160282
9730.00	0.17236
9735.00	0.1992
9740.00	0.174169
9745.00	0.174638
9750.00	0.182725
9755.00	0.185532
9760.00	0.179116
9765.00	0.17398
9770.00	0.170635
9775.00	0.169541
9780.00	0.162807
9785.00	0.162496
9790.00	0.153911
9795.00	0.153212
9800.00	0.134697
9805.00	0.112923
9810.00	0.113129
9815.00	0.137587
9820.00	0.127661
9825.00	0.147472
9830.00	0.147417
9835.00	0.136508
9840.00	0.134994
9845.00	0.145768
9850.00	0.138856
9855.00	0.149244
9860.00	0.136236
9865.00	0.123251
9870.00	0.151169
9875.00	0.165436
9880.00	0.152725
9885.00	0.108069
9890.00	0.117702
9895.00	0.110404
9900.00	0.129386
9905.00	0.111976
9910.00	0.0911965
9915.00	0.0827156
9920.00	0.0738053
9925.00	0.0593982
9930.00	0.0604849
9935.00	0.0755159
9940.00	0.0769072
9945.00	0.0749654
9950.00	0.112822
9955.00	0.109205
[truncated: 56 more rows]
