# Supplementary material for: Abnormal developmental trajectory and vulnerability to cardiac arrhythmias in tetralogy of Fallot with DiGeorge syndrome
Source: Commun Biol. 2023 Sep 22;6:969. doi: 10.1038/s42003-023-05344-6 (PMC10516936; doi:10.1038/s42003-023-05344-6)
Supplement: Supplementary file 6 — Supplementary Data 3 [file 42003_2023_5344_MOESM6_ESM.zip › Supplementary Data3_CAS Measurement/Batch56/TOF-ND1_A2_4955/1B-wave.csv]

1B : V(t) = D'(t) / BackgroundImage *100
D'(t) = WaveFiltered Value( Pixel-Filter=(5 x 5) Tcnst-Filter=10)
average	1.00
frm num	2048
position	[48][62]
background	412.24
total pixel	25
time	value1
0.00	0
5.00	0.109645
10.00	0.2549
15.00	0.352639
20.00	0.45807
25.00	0.545195
30.00	0.619727
35.00	0.735321
40.00	0.808305
45.00	0.904071
50.00	0.980557
55.00	1.06492
60.00	1.12726
65.00	1.2018
70.00	1.23202
75.00	1.27668
80.00	1.31882
85.00	1.33345
90.00	1.33692
95.00	1.39826
100.00	1.42145
105.00	1.48695
110.00	1.65943
115.00	1.97767
120.00	2.44068
125.00	3.06116
130.00	3.65161
135.00	4.26355
140.00	4.85019
145.00	5.46454
150.00	5.99901
155.00	6.53048
160.00	7.02725
165.00	7.52092
170.00	7.98656
175.00	8.40467
180.00	8.82755
185.00	9.23142
190.00	9.63857
195.00	10.0652
200.00	10.4268
205.00	10.7513
210.00	11.0627
215.00	11.344
220.00	11.6602
225.00	11.9555
230.00	12.2338
235.00	12.4688
240.00	12.7055
245.00	12.905
250.00	13.1369
255.00	13.3505
260.00	13.564
265.00	13.7417
270.00	13.9288
275.00	14.0748
280.00	14.2169
285.00	14.3661
290.00	14.5334
295.00	14.6413
300.00	14.7743
305.00	14.7989
310.00	14.7958
315.00	14.7931
320.00	14.7421
325.00	14.7136
330.00	14.6783
335.00	14.6417
340.00	14.5612
345.00	14.4276
350.00	14.2899
355.00	14.2009
360.00	14.0286
365.00	13.9337
370.00	13.7659
375.00	13.5798
380.00	13.4056
385.00	13.2498
390.00	13.0426
395.00	12.8727
400.00	12.6789
405.00	12.4823
410.00	12.2985
415.00	12.1059
420.00	11.9093
425.00	11.6848
430.00	11.4293
435.00	11.2383
440.00	11.0178
445.00	10.8077
450.00	10.6012
455.00	10.3969
460.00	10.2121
465.00	10.0525
470.00	9.84871
475.00	9.66823
480.00	9.49221
485.00	9.31632
490.00	9.06294
495.00	8.92901
500.00	8.75705
505.00	8.54406
510.00	8.41351
515.00	8.24749
520.00	8.07479
525.00	7.89316
530.00	7.71708
535.00	7.55375
540.00	7.3893
545.00	7.23546
550.00	7.04462
555.00	6.83016
560.00	6.64685
565.00	6.50031
570.00	6.33835
575.00	6.19937
580.00	6.08884
585.00	5.91272
590.00	5.78331
595.00	5.64841
600.00	5.54932
605.00	5.432
610.00	5.32446
615.00	5.20828
620.00	5.13185
625.00	4.98642
630.00	4.91277
635.00	4.81253
640.00	4.7553
645.00	4.6349
650.00	4.54692
655.00	4.43087
660.00	4.37299
665.00	4.33061
670.00	4.27985
675.00	4.22349
680.00	4.10679
685.00	4.0561
690.00	4.00562
695.00	3.92526
700.00	3.82577
705.00	3.7566
710.00	3.66136
715.00	3.59893
720.00	3.53498
725.00	3.4784
730.00	3.40127
735.00	3.3503
740.00	3.28404
745.00	3.23315
750.00	3.16405
755.00	3.13874
760.00	3.09946
765.00	3.08158
770.00	3.01309
775.00	2.97376
780.00	2.93352
785.00	2.9167
790.00	2.83268
795.00	2.79393
800.00	2.77361
805.00	2.70292
810.00	2.6985
815.00	2.61398
820.00	2.55828
825.00	2.58384
830.00	2.55833
835.00	2.54411
840.00	2.51093
845.00	2.46457
850.00	2.44419
855.00	2.37055
860.00	2.36831
865.00	2.32845
870.00	2.27414
875.00	2.21265
880.00	2.17574
885.00	2.18619
890.00	2.12379
895.00	2.09674
900.00	2.06561
905.00	2.05893
910.00	1.98597
915.00	1.9368
920.00	1.9168
925.00	1.90269
930.00	1.93462
935.00	1.88477
940.00	1.90976
945.00	1.90993
950.00	1.87322
955.00	1.85376
960.00	1.82363
965.00	1.79652
970.00	1.79152
975.00	1.78994
980.00	1.75649
985.00	1.73415
990.00	1.71016
995.00	1.69342
1000.00	1.65022
1005.00	1.66665
1010.00	1.63777
1015.00	1.637
1020.00	1.61982
1025.00	1.5995
1030.00	1.61421
1035.00	1.64782
1040.00	1.64605
1045.00	1.64446
1050.00	1.65078
1055.00	1.64581
1060.00	1.59184
1065.00	1.56753
1070.00	1.53498
1075.00	1.49403
1080.00	1.4698
1085.00	1.44896
1090.00	1.41177
1095.00	1.42972
1100.00	1.42745
1105.00	1.4613
1110.00	1.63149
1115.00	1.94282
1120.00	2.4229
1125.00	3.00343
1130.00	3.6375
1135.00	4.2557
1140.00	4.85963
1145.00	5.41578
1150.00	5.97065
1155.00	6.47973
1160.00	6.98934
1165.00	7.44119
1170.00	7.88085
1175.00	8.31729
1180.00	8.74988
1185.00	9.1557
1190.00	9.49862
1195.00	9.89651
1200.00	10.2042
1205.00	10.5111
1210.00	10.8175
1215.00	11.1233
1220.00	11.4053
1225.00	11.7115
1230.00	11.9977
1235.00	12.2622
1240.00	12.5225
1245.00	12.7587
1250.00	12.9974
1255.00	13.2279
1260.00	13.4401
1265.00	13.5991
1270.00	13.7471
1275.00	13.952
1280.00	14.0928
1285.00	14.2603
1290.00	14.3615
1295.00	14.4604
1300.00	14.5387
1305.00	14.6073
1310.00	14.6447
1315.00	14.6551
1320.00	14.6625
1325.00	14.6148
1330.00	14.571
1335.00	14.5024
1340.00	14.3747
1345.00	14.2733
1350.00	14.1646
1355.00	14.0057
1360.00	13.8432
1365.00	13.6825
1370.00	13.5213
1375.00	13.3733
1380.00	13.1984
1385.00	13.0255
1390.00	12.8466
1395.00	12.6244
1400.00	12.4322
1405.00	12.2544
1410.00	12.0613
1415.00	11.8294
1420.00	11.6381
1425.00	11.4582
1430.00	11.2856
1435.00	11.0934
1440.00	10.867
1445.00	10.6332
1450.00	10.4238
1455.00	10.2052
1460.00	9.98517
1465.00	9.82694
1470.00	9.6137
1475.00	9.43828
1480.00	9.28235
1485.00	9.11968
1490.00	8.92769
1495.00	8.77526
1500.00	8.5983
1505.00	8.4497
1510.00	8.26163
1515.00	8.12439
1520.00	7.93392
1525.00	7.8081
1530.00	7.65023
1535.00	7.52852
1540.00	7.36755
1545.00	7.20716
1550.00	7.10744
1555.00	6.94395
1560.00	6.81331
1565.00	6.69864
1570.00	6.5508
1575.00	6.40513
1580.00	6.29053
1585.00	6.17477
1590.00	6.0667
1595.00	5.99661
1600.00	5.88016
1605.00	5.77536
1610.00	5.69268
1615.00	5.5717
1620.00	5.43855
1625.00	5.33134
1630.00	5.18827
1635.00	5.06241
1640.00	4.92392
1645.00	4.83421
1650.00	4.76026
1655.00	4.63257
1660.00	4.53027
1665.00	4.45857
1670.00	4.33486
1675.00	4.27009
1680.00	4.17202
1685.00	4.08375
1690.00	3.97908
1695.00	3.91011
1700.00	3.85385
1705.00	3.75956
1710.00	3.69216
1715.00	3.60822
1720.00	3.54819
1725.00	3.52619
1730.00	3.43264
1735.00	3.36106
1740.00	3.28112
1745.00	3.21208
1750.00	3.17032
1755.00	3.12886
1760.00	3.10609
1765.00	3.05941
1770.00	3.02418
1775.00	2.9527
1780.00	2.90583
1785.00	2.86558
1790.00	2.79249
1795.00	2.74321
1800.00	2.67944
1805.00	2.62594
1810.00	2.56129
1815.00	2.54094
1820.00	2.50517
1825.00	2.46909
1830.00	2.44147
1835.00	2.38847
1840.00	2.30391
1845.00	2.26564
1850.00	2.21567
1855.00	2.19884
1860.00	2.15264
1865.00	2.08874
1870.00	2.02833
1875.00	2.00209
1880.00	1.99691
1885.00	1.92239
1890.00	1.9019
1895.00	1.85725
1900.00	1.8326
1905.00	1.81332
1910.00	1.82702
1915.00	1.78501
1920.00	1.7443
1925.00	1.70086
1930.00	1.70737
1935.00	1.66859
1940.00	1.6793
1945.00	1.67632
1950.00	1.69111
1955.00	1.66948
1960.00	1.64711
1965.00	1.58137
1970.00	1.50862
1975.00	1.46158
1980.00	1.45709
1985.00	1.4317
1990.00	1.39332
1995.00	1.36946
2000.00	1.35574
2005.00	1.33757
2010.00	1.30764
2015.00	1.26032
2020.00	1.22647
2025.00	1.18533
2030.00	1.15024
2035.00	1.13516
2040.00	1.09054
2045.00	1.10277
2050.00	1.09923
2055.00	1.05723
2060.00	1.06309
2065.00	1.0606
2070.00	1.08553
2075.00	1.05655
2080.00	1.06539
2085.00	1.03356
2090.00	1.01559
2095.00	1.0033
2100.00	0.977686
2105.00	1.04778
2110.00	1.18558
2115.00	1.50851
2120.00	2.00195
2125.00	2.5518
2130.00	3.09033
2135.00	3.67689
2140.00	4.26108
2145.00	4.87126
2150.00	5.35929
2155.00	5.91399
2160.00	6.38411
2165.00	6.87611
2170.00	7.3781
2175.00	7.80757
2180.00	8.26298
2185.00	8.67383
2190.00	9.08531
2195.00	9.46923
2200.00	9.8429
2205.00	10.1996
2210.00	10.539
2215.00	10.9076
2220.00	11.2335
2225.00	11.5501
2230.00	11.8243
2235.00	12.0605
2240.00	12.3148
2245.00	12.5407
2250.00	12.7654
2255.00	12.9705
2260.00	13.1677
2265.00	13.3413
2270.00	13.5403
2275.00	13.7096
2280.00	13.8572
2285.00	13.9988
2290.00	14.1485
2295.00	14.2599
2300.00	14.3049
2305.00	14.3357
2310.00	14.3314
2315.00	14.3149
2320.00	14.303
2325.00	14.2243
2330.00	14.1778
2335.00	14.1116
2340.00	14.056
2345.00	13.97
2350.00	13.8606
2355.00	13.736
2360.00	13.6189
2365.00	13.4825
2370.00	13.3248
2375.00	13.2062
2380.00	13.0247
2385.00	12.8624
2390.00	12.6784
2395.00	12.4808
2400.00	12.2748
2405.00	12.1118
2410.00	11.935
2415.00	11.7428
2420.00	11.5175
2425.00	11.3089
2430.00	11.059
2435.00	10.84
2440.00	10.6506
2445.00	10.4229
2450.00	10.2665
2455.00	10.0462
2460.00	9.86635
2465.00	9.68701
2470.00	9.53725
2475.00	9.3229
2480.00	9.09797
2485.00	8.94986
2490.00	8.78358
2495.00	8.5922
2500.00	8.43451
2505.00	8.25184
2510.00	8.08647
2515.00	7.91628
2520.00	7.77573
2525.00	7.6143
2530.00	7.4467
2535.00	7.28131
2540.00	7.15186
2545.00	7.01109
2550.00	6.86015
2555.00	6.75729
2560.00	6.59776
2565.00	6.43187
2570.00	6.29907
2575.00	6.19604
2580.00	6.08876
2585.00	5.94272
2590.00	5.80352
2595.00	5.70056
2600.00	5.55453
2605.00	5.44057
2610.00	5.32636
2615.00	5.23424
2620.00	5.16492
2625.00	5.11515
2630.00	5.00243
2635.00	4.90487
2640.00	4.81803
2645.00	4.72823
2650.00	4.64353
2655.00	4.56342
2660.00	4.50102
2665.00	4.44098
2670.00	4.34814
2675.00	4.2539
2680.00	4.19626
2685.00	4.12594
2690.00	4.0646
2695.00	3.99484
2700.00	3.95728
2705.00	3.89437
2710.00	3.81737
2715.00	3.76845
2720.00	3.74965
2725.00	3.69294
2730.00	3.61668
2735.00	3.59462
2740.00	3.49423
2745.00	3.40291
2750.00	3.33334
2755.00	3.327
2760.00	3.28345
2765.00	3.2103
2770.00	3.16386
2775.00	3.10752
2780.00	3.0636
2785.00	3.00079
2790.00	2.92873
2795.00	2.88329
2800.00	2.77447
2805.00	2.72407
2810.00	2.72335
2815.00	2.69456
2820.00	2.6444
2825.00	2.58857
2830.00	2.55774
2835.00	2.47274
2840.00	2.42438
2845.00	2.38085
2850.00	2.29705
2855.00	2.26432
2860.00	2.22224
2865.00	2.17467
2870.00	2.2124
2875.00	2.19201
2880.00	2.18434
2885.00	2.11533
2890.00	2.06293
2895.00	2.0245
2900.00	1.98991
2905.00	1.97431
2910.00	1.96803
2915.00	2.00022
2920.00	1.95836
2925.00	1.96338
2930.00	1.96692
2935.00	1.97788
2940.00	1.93631
2945.00	1.90375
2950.00	1.84048
2955.00	1.81945
2960.00	1.82283
2965.00	1.77542
2970.00	1.75798
2975.00	1.76072
2980.00	1.72728
2985.00	1.65158
2990.00	1.6572
2995.00	1.63121
3000.00	1.62624
3005.00	1.6082
3010.00	1.55993
3015.00	1.5359
3020.00	1.53659
3025.00	1.52848
3030.00	1.51147
3035.00	1.48841
3040.00	1.49773
3045.00	1.50902
3050.00	1.48038
3055.00	1.42452
3060.00	1.34999
3065.00	1.34307
3070.00	1.3514
3075.00	1.37345
3080.00	1.37971
3085.00	1.35915
3090.00	1.35034
3095.00	1.33854
3100.00	1.36187
3105.00	1.42266
3110.00	1.57343
3115.00	1.88862
3120.00	2.37316
3125.00	2.93829
3130.00	3.49542
3135.00	4.06476
3140.00	4.63538
3145.00	5.25083
3150.00	5.79406
3155.00	6.33633
3160.00	6.84475
3165.00	7.32949
3170.00	7.79197
3175.00	8.2373
3180.00	8.62839
3185.00	8.98135
3190.00	9.36305
3195.00	9.6833
3200.00	10.0356
3205.00	10.3788
3210.00	10.6702
3215.00	10.9432
3220.00	11.2384
3225.00	11.5234
3230.00	11.7848
3235.00	12.0987
3240.00	12.3229
3245.00	12.4985
3250.00	12.677
3255.00	12.9346
3260.00	13.1442
3265.00	13.3279
3270.00	13.5301
3275.00	13.7189
3280.00	13.885
3285.00	14.0063
3290.00	14.1193
3295.00	14.1959
3300.00	14.2638
3305.00	14.3268
3310.00	14.3302
3315.00	14.3274
3320.00	14.3394
3325.00	14.2989
3330.00	14.2468
3335.00	14.2097
3340.00	14.1083
3345.00	14.0045
3350.00	13.9159
3355.00	13.8051
3360.00	13.6647
3365.00	13.5509
3370.00	13.4271
3375.00	13.2905
3380.00	13.1336
3385.00	12.9632
3390.00	12.7672
3395.00	12.6035
3400.00	12.4434
3405.00	12.2655
3410.00	12.115
3415.00	11.9262
3420.00	11.7136
3425.00	11.5155
3430.00	11.3633
3435.00	11.1808
3440.00	10.9612
3445.00	10.7316
3450.00	10.5278
3455.00	10.3444
3460.00	10.1474
3465.00	9.96225
3470.00	9.77332
3475.00	9.59844
3480.00	9.39834
3485.00	9.194
3490.00	9.02756
3495.00	8.81955
3500.00	8.63427
3505.00	8.47141
3510.00	8.26758
3515.00	8.10452
3520.00	7.93059
3525.00	7.77308
3530.00	7.61677
3535.00	7.44989
3540.00	7.26768
3545.00	7.16482
3550.00	7.04605
3555.00	6.87414
3560.00	6.72913
3565.00	6.55593
3570.00	6.4146
3575.00	6.31166
3580.00	6.20349
3585.00	6.05956
3590.00	5.94555
3595.00	5.79928
3600.00	5.65696
3605.00	5.54731
3610.00	5.43601
3615.00	5.33099
3620.00	5.28207
3625.00	5.1808
3630.00	5.08578
3635.00	5.02257
3640.00	4.94434
3645.00	4.85064
3650.00	4.76534
3655.00	4.69343
3660.00	4.58601
3665.00	4.4806
3670.00	4.4129
3675.00	4.37041
3680.00	4.26036
3685.00	4.18073
3690.00	4.11294
3695.00	4.01214
3700.00	3.91754
3705.00	3.84599
3710.00	3.77189
3715.00	3.69162
3720.00	3.61743
3725.00	3.57589
3730.00	3.54432
3735.00	3.48972
3740.00	3.44542
3745.00	3.39779
3750.00	3.34523
3755.00	3.25425
3760.00	3.16267
3765.00	3.11227
3770.00	3.05235
3775.00	2.98872
3780.00	2.93631
3785.00	2.89593
3790.00	2.846
3795.00	2.76517
3800.00	2.73608
3805.00	2.66623
3810.00	2.58979
3815.00	2.5142
3820.00	2.41706
3825.00	2.37621
3830.00	2.32003
3835.00	2.24716
3840.00	2.21651
3845.00	2.21997
3850.00	2.20174
3855.00	2.22414
3860.00	2.20937
3865.00	2.17376
3870.00	2.14851
3875.00	2.0957
3880.00	2.05108
3885.00	2.00607
3890.00	1.93743
3895.00	1.9067
3900.00	1.88874
3905.00	1.81922
3910.00	1.76149
3915.00	1.76
3920.00	1.76448
3925.00	1.70932
3930.00	1.68878
3935.00	1.65575
3940.00	1.62796
3945.00	1.63303
3950.00	1.59974
3955.00	1.60084
3960.00	1.57563
3965.00	1.58108
3970.00	1.55881
3975.00	1.47765
3980.00	1.44826
3985.00	1.47615
3990.00	1.41392
3995.00	1.38217
4000.00	1.37786
4005.00	1.35845
4010.00	1.39338
4015.00	1.37921
4020.00	1.37228
4025.00	1.36022
4030.00	1.34452
4035.00	1.37502
4040.00	1.32096
4045.00	1.3315
4050.00	1.30121
4055.00	1.28461
4060.00	1.24639
4065.00	1.25759
4070.00	1.19879
4075.00	1.18952
4080.00	1.16469
4085.00	1.14816
4090.00	1.17792
4095.00	1.19597
4100.00	1.19572
4105.00	1.21199
4110.00	1.35569
4115.00	1.64706
4120.00	2.13828
4125.00	2.70458
4130.00	3.29479
4135.00	3.88807
4140.00	4.47345
4145.00	5.04493
4150.00	5.60875
4155.00	6.13656
4160.00	6.63585
4165.00	7.14149
4170.00	7.58492
4175.00	8.06357
4180.00	8.43711
4185.00	8.83442
4190.00	9.22305
4195.00	9.56603
4200.00	9.9339
4205.00	10.2902
4210.00	10.641
4215.00	10.9043
4220.00	11.2305
4225.00	11.5027
4230.00	11.7866
4235.00	12.0362
4240.00	12.2871
4245.00	12.4906
4250.00	12.695
4255.00	12.9014
4260.00	13.1336
4265.00	13.2913
4270.00	13.5049
4275.00	13.6992
4280.00	13.8536
4285.00	14.0042
4290.00	14.1544
4295.00	14.2982
4300.00	14.4189
4305.00	14.5131
4310.00	14.589
4315.00	14.6205
4320.00	14.5644
4325.00	14.514
4330.00	14.4685
4335.00	14.4112
4340.00	14.3479
4345.00	14.2356
4350.00	14.1414
4355.00	13.9916
4360.00	13.8451
4365.00	13.6628
4370.00	13.5055
4375.00	13.3242
4380.00	13.1338
4385.00	12.9683
4390.00	12.7573
4395.00	12.5886
4400.00	12.3962
4405.00	12.1822
4410.00	11.9585
4415.00	11.796
4420.00	11.6217
4425.00	11.457
4430.00	11.2932
4435.00	11.1148
4440.00	10.9009
4445.00	10.7093
4450.00	10.566
4455.00	10.3953
4460.00	10.2048
4465.00	9.99643
4470.00	9.80894
4475.00	9.59362
4480.00	9.37848
4485.00	9.15866
4490.00	9.01128
4495.00	8.81071
4500.00	8.66417
4505.00	8.50511
4510.00	8.33769
4515.00	8.18702
4520.00	8.0291
4525.00	7.84719
4530.00	7.67958
4535.00	7.53941
4540.00	7.37348
4545.00	7.20085
4550.00	7.02802
4555.00	6.87538
4560.00	6.73898
4565.00	6.60748
4570.00	6.42122
4575.00	6.27395
4580.00	6.10357
4585.00	5.9774
4590.00	5.89295
4595.00	5.77717
4600.00	5.63706
4605.00	5.53328
4610.00	5.4098
4615.00	5.28896
4620.00	5.2035
4625.00	5.10426
4630.00	5.01689
4635.00	4.93631
4640.00	4.85506
4645.00	4.7441
4650.00	4.71118
4655.00	4.62721
4660.00	4.50604
4665.00	4.39893
4670.00	4.3064
4675.00	4.2765
4680.00	4.18846
4685.00	4.10825
4690.00	4.03606
4695.00	4.00797
4700.00	3.9429
4705.00	3.87366
4710.00	3.83852
4715.00	3.79136
4720.00	3.72175
4725.00	3.68725
4730.00	3.63387
4735.00	3.59748
4740.00	3.53853
4745.00	3.49711
4750.00	3.40647
4755.00	3.32878
4760.00	3.2802
4765.00	3.23745
4770.00	3.20868
4775.00	3.18473
4780.00	3.10883
4785.00	3.08807
4790.00	3.05289
4795.00	3.04258
4800.00	3.00515
4805.00	3.01223
4810.00	2.9594
4815.00	2.93224
4820.00	2.88741
4825.00	2.82475
4830.00	2.76545
4835.00	2.74798
4840.00	2.7109
4845.00	2.69209
4850.00	2.64411
4855.00	2.56309
4860.00	2.53869
4865.00	2.46141
4870.00	2.44524
4875.00	2.39865
4880.00	2.38584
4885.00	2.38595
4890.00	2.35694
4895.00	2.31337
4900.00	2.30715
4905.00	2.24818
4910.00	2.24362
4915.00	2.19003
4920.00	2.15442
4925.00	2.13595
4930.00	2.10089
4935.00	2.0674
4940.00	2.03143
4945.00	1.98063
4950.00	1.93975
4955.00	1.94566
4960.00	1.88597
4965.00	1.87688
4970.00	1.8881
4975.00	1.88365
4980.00	1.85248
4985.00	1.85644
4990.00	1.82022
4995.00	1.78957
5000.00	1.80467
5005.00	1.7552
5010.00	1.72425
5015.00	1.71484
5020.00	1.70346
5025.00	1.67866
5030.00	1.68351
5035.00	1.67429
5040.00	1.67084
5045.00	1.65318
5050.00	1.63438
5055.00	1.5932
5060.00	1.57846
5065.00	1.58848
5070.00	1.56547
5075.00	1.51857
5080.00	1.52002
5085.00	1.53103
5090.00	1.47884
5095.00	1.48621
5100.00	1.50254
5105.00	1.55896
5110.00	1.69416
5115.00	2.00116
5120.00	2.4822
5125.00	3.03158
5130.00	3.68708
5135.00	4.27607
5140.00	4.82944
5145.00	5.38473
5150.00	5.91166
5155.00	6.4247
5160.00	6.94563
5165.00	7.46201
5170.00	7.92094
5175.00	8.31165
5180.00	8.73509
5185.00	9.1191
5190.00	9.52293
5195.00	9.86018
5200.00	10.218
5205.00	10.5653
5210.00	10.8915
5215.00	11.1685
5220.00	11.4965
5225.00	11.78
5230.00	12.0759
5235.00	12.3441
5240.00	12.5914
5245.00	12.7955
5250.00	13.0374
5255.00	13.2434
5260.00	13.424
5265.00	13.5788
5270.00	13.7104
5275.00	13.8569
5280.00	13.9626
5285.00	14.1275
5290.00	14.277
5295.00	14.3717
5300.00	14.4472
5305.00	14.5424
5310.00	14.5815
5315.00	14.5555
5320.00	14.5224
5325.00	14.4606
5330.00	14.4487
5335.00	14.3603
5340.00	14.2759
5345.00	14.1369
5350.00	13.9749
5355.00	13.8844
5360.00	13.7331
5365.00	13.5649
5370.00	13.3418
5375.00	13.1467
5380.00	12.9702
5385.00	12.8055
5390.00	12.6166
5395.00	12.398
5400.00	12.1877
5405.00	11.9868
5410.00	11.7798
5415.00	11.542
5420.00	11.3116
5425.00	11.1148
5430.00	10.9358
5435.00	10.7184
5440.00	10.5538
5445.00	10.3484
5450.00	10.1539
5455.00	9.93509
5460.00	9.73238
5465.00	9.50337
5470.00	9.32734
5475.00	9.15339
5480.00	8.96578
5485.00	8.82701
5490.00	8.65749
5495.00	8.50686
5500.00	8.32083
5505.00	8.16506
5510.00	8.01224
5515.00	7.88732
5520.00	7.70794
5525.00	7.52904
5530.00	7.39713
5535.00	7.27259
5540.00	7.13819
5545.00	7.0541
5550.00	6.95125
5555.00	6.83734
5560.00	6.73191
5565.00	6.57978
5570.00	6.45935
5575.00	6.30148
5580.00	6.18172
5585.00	6.05549
5590.00	5.8924
5595.00	5.75921
5600.00	5.59858
5605.00	5.45207
5610.00	5.31925
5615.00	5.21523
5620.00	5.11773
5625.00	5.03483
5630.00	4.92529
5635.00	4.83253
5640.00	4.72576
5645.00	4.60735
5650.00	4.49495
5655.00	4.38409
5660.00	4.30179
5665.00	4.23936
5670.00	4.17152
5675.00	4.07845
5680.00	4.04418
5685.00	3.94347
5690.00	3.92366
5695.00	3.87187
5700.00	3.81362
5705.00	3.79321
5710.00	3.71275
5715.00	3.67623
5720.00	3.60164
5725.00	3.52286
5730.00	3.4442
5735.00	3.37438
5740.00	3.27467
5745.00	3.23247
5750.00	3.19256
5755.00	3.15081
5760.00	3.07345
5765.00	3.02615
5770.00	2.97873
5775.00	2.95448
5780.00	2.92393
5785.00	2.86053
5790.00	2.80347
5795.00	2.74144
5800.00	2.63322
5805.00	2.60374
5810.00	2.58012
5815.00	2.55887
5820.00	2.5407
5825.00	2.56608
5830.00	2.55205
5835.00	2.48509
5840.00	2.4122
5845.00	2.37378
5850.00	2.33434
5855.00	2.28721
5860.00	2.24867
5865.00	2.20428
5870.00	2.15074
5875.00	2.11615
5880.00	2.0724
5885.00	2.00197
5890.00	1.9609
5895.00	1.91812
5900.00	1.867
5905.00	1.86175
5910.00	1.82986
5915.00	1.806
5920.00	1.77968
5925.00	1.74338
5930.00	1.71361
5935.00	1.68683
5940.00	1.58704
5945.00	1.54865
5950.00	1.54904
5955.00	1.52707
5960.00	1.49759
5965.00	1.44971
5970.00	1.40953
5975.00	1.38599
5980.00	1.43854
5985.00	1.41597
5990.00	1.39761
5995.00	1.38593
6000.00	1.35601
6005.00	1.29609
6010.00	1.29068
6015.00	1.30813
6020.00	1.29375
6025.00	1.26335
6030.00	1.27286
6035.00	1.26492
6040.00	1.26166
6045.00	1.26842
6050.00	1.26772
6055.00	1.25156
6060.00	1.27098
6065.00	1.27391
6070.00	1.21735
6075.00	1.19264
6080.00	1.14421
6085.00	1.08801
6090.00	1.0646
6095.00	1.05323
6100.00	1.10509
6105.00	1.09744
6110.00	1.28655
6115.00	1.57222
6120.00	2.05152
6125.00	2.61679
6130.00	3.18278
6135.00	3.76398
6140.00	4.37245
6145.00	4.94335
6150.00	5.44164
6155.00	5.94153
6160.00	6.44092
6165.00	6.94955
6170.00	7.3918
6175.00	7.82087
6180.00	8.30795
6185.00	8.67451
6190.00	9.03935
6195.00	9.391
6200.00	9.70554
6205.00	10.0643
6210.00	10.3911
6215.00	10.7065
6220.00	11.0234
6225.00	11.3222
6230.00	11.5882
6235.00	11.8344
6240.00	12.0802
6245.00	12.2908
6250.00	12.4871
6255.00	12.7035
6260.00	12.9236
6265.00	13.1333
6270.00	13.3288
6275.00	13.5008
6280.00	13.6819
6285.00	13.8002
6290.00	13.9261
6295.00	14.0258
6300.00	14.1069
6305.00	14.1798
6310.00	14.2114
6315.00	14.2623
6320.00	14.242
6325.00	14.1995
6330.00	14.1147
6335.00	14.0927
6340.00	13.9788
6345.00	13.9054
6350.00	13.8209
6355.00	13.7128
6360.00	13.5738
6365.00	13.4487
6370.00	13.3362
6375.00	13.1718
6380.00	12.9617
6385.00	12.7562
6390.00	12.5916
6395.00	12.4114
6400.00	12.2036
6405.00	11.9963
6410.00	11.7912
6415.00	11.6066
6420.00	11.4105
6425.00	11.1854
6430.00	11.0207
6435.00	10.8113
6440.00	10.6199
6445.00	10.4574
6450.00	10.2578
6455.00	10.0742
6460.00	9.83626
6465.00	9.6774
6470.00	9.45874
6475.00	9.24447
6480.00	9.0594
6485.00	8.855
6490.00	8.65744
6495.00	8.49808
6500.00	8.34496
6505.00	8.16251
6510.00	7.98472
6515.00	7.79366
6520.00	7.62268
6525.00	7.45327
6530.00	7.25811
6535.00	7.07276
6540.00	6.97775
6545.00	6.82238
6550.00	6.6709
6555.00	6.48799
6560.00	6.34763
6565.00	6.22713
6570.00	6.11092
6575.00	5.9714
6580.00	5.82545
6585.00	5.69604
6590.00	5.56987
6595.00	5.45922
6600.00	5.32568
6605.00	5.24043
6610.00	5.12294
6615.00	5.02109
6620.00	4.90419
6625.00	4.79996
6630.00	4.71294
6635.00	4.6482
6640.00	4.58412
6645.00	4.50704
6650.00	4.41826
6655.00	4.35679
6660.00	4.27722
6665.00	4.18425
6670.00	4.07244
6675.00	4.00772
6680.00	3.96208
6685.00	3.88122
6690.00	3.79778
6695.00	3.70812
6700.00	3.62258
6705.00	3.51163
6710.00	3.46709
6715.00	3.39983
6720.00	3.37422
6725.00	3.3211
6730.00	3.23933
6735.00	3.12596
6740.00	3.04526
6745.00	2.96585
6750.00	2.89632
6755.00	2.85702
6760.00	2.79837
6765.00	2.7844
6770.00	2.73495
6775.00	2.68463
6780.00	2.67233
6785.00	2.59722
6790.00	2.57037
6795.00	2.55009
6800.00	2.50661
6805.00	2.41799
6810.00	2.38674
6815.00	2.3334
6820.00	2.29024
6825.00	2.25334
6830.00	2.23468
6835.00	2.17228
6840.00	2.17725
6845.00	2.18076
6850.00	2.14316
6855.00	2.13358
6860.00	2.11525
6865.00	2.04636
6870.00	2.02123
6875.00	1.97533
6880.00	1.93596
6885.00	1.89664
6890.00	1.88648
6895.00	1.88219
6900.00	1.8958
6905.00	1.87505
6910.00	1.81854
6915.00	1.78514
6920.00	1.77546
6925.00	1.77645
6930.00	1.75115
6935.00	1.70702
6940.00	1.66052
6945.00	1.6177
6950.00	1.59953
6955.00	1.56184
6960.00	1.54635
6965.00	1.50233
6970.00	1.49279
6975.00	1.48518
6980.00	1.48124
6985.00	1.47478
6990.00	1.50098
6995.00	1.48576
7000.00	1.4837
7005.00	1.48476
7010.00	1.51967
7015.00	1.50646
7020.00	1.53726
7025.00	1.57565
7030.00	1.57043
7035.00	1.56572
7040.00	1.55082
7045.00	1.53061
7050.00	1.48622
7055.00	1.46859
7060.00	1.43429
7065.00	1.40438
7070.00	1.41628
7075.00	1.40953
7080.00	1.36367
7085.00	1.32336
7090.00	1.28126
7095.00	1.26472
7100.00	1.27409
7105.00	1.30678
7110.00	1.46429
7115.00	1.81951
7120.00	2.30125
7125.00	2.90268
7130.00	3.48375
7135.00	4.07172
7140.00	4.60187
7145.00	5.1149
7150.00	5.66493
7155.00	6.12405
7160.00	6.61295
7165.00	7.09565
7170.00	7.52425
7175.00	7.92261
7180.00	8.32771
7185.00	8.72723
7190.00	9.08486
7195.00	9.4271
7200.00	9.75647
7205.00	10.1072
7210.00	10.4346
7215.00	10.7301
7220.00	11.0388
7225.00	11.306
7230.00	11.562
7235.00	11.8098
7240.00	12.0882
7245.00	12.2999
7250.00	12.5467
7255.00	12.7368
7260.00	12.9565
7265.00	13.1473
7270.00	13.3958
7275.00	13.597
7280.00	13.8112
7285.00	13.967
7290.00	14.0956
7295.00	14.1813
7300.00	14.207
7305.00	14.235
7310.00	14.2369
7315.00	14.2492
7320.00	14.2002
7325.00	14.1376
7330.00	14.0765
7335.00	14.0127
7340.00	13.9194
7345.00	13.7792
7350.00	13.6976
7355.00	13.533
7360.00	13.3751
7365.00	13.234
7370.00	13.0662
7375.00	12.8948
7380.00	12.7397
7385.00	12.5845
7390.00	12.3982
7395.00	12.2209
7400.00	12.0651
7405.00	11.8493
7410.00	11.6609
7415.00	11.4719
7420.00	11.2776
7425.00	11.0774
7430.00	10.8895
7435.00	10.6894
7440.00	10.517
7445.00	10.3201
7450.00	10.1672
7455.00	9.96266
7460.00	9.75428
7465.00	9.53278
7470.00	9.34314
7475.00	9.12976
7480.00	8.90668
7485.00	8.72821
7490.00	8.53558
7495.00	8.38841
7500.00	8.23266
7505.00	8.08764
7510.00	7.92801
7515.00	7.75136
7520.00	7.61275
7525.00	7.47441
7530.00	7.31012
7535.00	7.14383
7540.00	7.00484
7545.00	6.84094
7550.00	6.70313
7555.00	6.53932
7560.00	6.35307
7565.00	6.22524
7570.00	6.10242
7575.00	5.98413
7580.00	5.84855
7585.00	5.7343
7590.00	5.60818
7595.00	5.50146
7600.00	5.3734
7605.00	5.28726
7610.00	5.18935
7615.00	5.09056
7620.00	4.97253
7625.00	4.84691
7630.00	4.7387
7635.00	4.66848
7640.00	4.55094
7645.00	4.48106
7650.00	4.40555
7655.00	4.33274
7660.00	4.25751
7665.00	4.19078
7670.00	4.14236
7675.00	4.05414
7680.00	3.98446
7685.00	3.91883
7690.00	3.85782
7695.00	3.78739
7700.00	3.71138
7705.00	3.60223
7710.00	3.51175
7715.00	3.45264
7720.00	3.41108
7725.00	3.33778
7730.00	3.25337
7735.00	3.19196
7740.00	3.11825
7745.00	3.00922
7750.00	2.95282
7755.00	2.90787
7760.00	2.91206
7765.00	2.8741
7770.00	2.82733
7775.00	2.76874
7780.00	2.69563
7785.00	2.65021
7790.00	2.56566
7795.00	2.52063
7800.00	2.4568
7805.00	2.43817
7810.00	2.37192
7815.00	2.3482
7820.00	2.27348
7825.00	2.2334
7830.00	2.20606
7835.00	2.15332
7840.00	2.07577
7845.00	2.0283
7850.00	1.9778
7855.00	1.94886
7860.00	1.94318
7865.00	1.93322
7870.00	1.8544
7875.00	1.86981
7880.00	1.80509
7885.00	1.77207
7890.00	1.75108
7895.00	1.7157
7900.00	1.66542
7905.00	1.62987
7910.00	1.56585
7915.00	1.54123
7920.00	1.54915
7925.00	1.53784
7930.00	1.50728
7935.00	1.50889
7940.00	1.54333
7945.00	1.50738
7950.00	1.49054
7955.00	1.45404
7960.00	1.42605
7965.00	1.41249
7970.00	1.41873
7975.00	1.35739
7980.00	1.37593
7985.00	1.33925
7990.00	1.32856
7995.00	1.31117
8000.00	1.2567
8005.00	1.22904
8010.00	1.22451
8015.00	1.1923
8020.00	1.16816
8025.00	1.1377
8030.00	1.15298
8035.00	1.08329
8040.00	1.08751
8045.00	1.0593
8050.00	1.01741
8055.00	1.0127
8060.00	1.01719
8065.00	1.00474
8070.00	1.02167
8075.00	1.02333
8080.00	1.00833
8085.00	1.04237
8090.00	1.08465
8095.00	1.14501
8100.00	1.14016
8105.00	1.14646
8110.00	1.29186
8115.00	1.56147
8120.00	2.03117
8125.00	2.57713
8130.00	3.15291
8135.00	3.72643
8140.00	4.27849
8145.00	4.88305
8150.00	5.44171
8155.00	5.95711
8160.00	6.45203
8165.00	6.88969
8170.00	7.33016
8175.00	7.73046
8180.00	8.14411
8185.00	8.54937
8190.00	8.9277
8195.00	9.24102
8200.00	9.5463
8205.00	9.81135
8210.00	10.0771
8215.00	10.4239
8220.00	10.6837
8225.00	10.9572
8230.00	11.2529
8235.00	11.5171
8240.00	11.7578
8245.00	11.9861
8250.00	12.2322
8255.00	12.4655
8260.00	12.6783
8265.00	12.8591
8270.00	13.0228
8275.00	13.175
8280.00	13.3528
8285.00	13.4924
8290.00	13.617
8295.00	13.769
8300.00	13.8485
8305.00	13.8823
8310.00	13.9524
8315.00	13.9554
8320.00	13.9222
8325.00	13.9272
8330.00	13.8667
8335.00	13.7929
8340.00	13.7128
8345.00	13.6553
8350.00	13.5299
8355.00	13.4014
8360.00	13.2732
8365.00	13.1199
8370.00	12.949
8375.00	12.7447
8380.00	12.5279
8385.00	12.3609
8390.00	12.1931
8395.00	12.0004
8400.00	11.8269
8405.00	11.6407
8410.00	11.448
8415.00	11.256
8420.00	11.0852
8425.00	10.8723
8430.00	10.6185
8435.00	10.396
8440.00	10.2316
8445.00	10.0381
8450.00	9.82312
8455.00	9.64422
8460.00	9.47545
8465.00	9.30998
8470.00	9.15232
8475.00	8.98325
8480.00	8.83303
8485.00	8.68814
8490.00	8.5422
8495.00	8.341
8500.00	8.13663
8505.00	7.94784
8510.00	7.76338
8515.00	7.63521
8520.00	7.50724
8525.00	7.37752
8530.00	7.28599
8535.00	7.1648
8540.00	7.02275
8545.00	6.91721
8550.00	6.77663
8555.00	6.63651
8560.00	6.47645
8565.00	6.33531
8570.00	6.1782
8575.00	6.05718
8580.00	5.96378
8585.00	5.83121
8590.00	5.6595
8595.00	5.51175
8600.00	5.4205
8605.00	5.28695
8610.00	5.19393
8615.00	5.11602
8620.00	5.04009
8625.00	4.9572
8630.00	4.83407
8635.00	4.7058
8640.00	4.60685
8645.00	4.48189
8650.00	4.37719
8655.00	4.28199
8660.00	4.21572
8665.00	4.12599
8670.00	4.03456
8675.00	3.97169
8680.00	3.86949
8685.00	3.81245
8690.00	3.76693
8695.00	3.68812
8700.00	3.57159
8705.00	3.51523
8710.00	3.45382
8715.00	3.41312
8720.00	3.3629
8725.00	3.28956
8730.00	3.26043
8735.00	3.22548
8740.00	3.26583
8745.00	3.2187
8750.00	3.15202
8755.00	3.1085
8760.00	3.05284
8765.00	3.01051
8770.00	2.95689
8775.00	2.94744
8780.00	2.8846
8785.00	2.85036
8790.00	2.79141
8795.00	2.75775
8800.00	2.70709
8805.00	2.65858
8810.00	2.59358
8815.00	2.52343
8820.00	2.4865
8825.00	2.44161
8830.00	2.43421
8835.00	2.43627
8840.00	2.41776
8845.00	2.37392
8850.00	2.3403
8855.00	2.28286
8860.00	2.28745
8865.00	2.25956
8870.00	2.2364
8875.00	2.23011
8880.00	2.1934
8885.00	2.19335
8890.00	2.13217
8895.00	2.09555
8900.00	2.09461
8905.00	2.06563
8910.00	2.03081
8915.00	2.02761
8920.00	2.02473
8925.00	2.027
8930.00	2.01739
8935.00	2.00098
8940.00	1.95904
8945.00	1.92809
8950.00	1.92352
8955.00	1.90582
8960.00	1.85594
8965.00	1.81395
8970.00	1.8402
8975.00	1.81337
8980.00	1.75914
8985.00	1.75206
8990.00	1.74084
8995.00	1.70551
9000.00	1.68536
9005.00	1.66043
9010.00	1.64478
9015.00	1.62003
9020.00	1.63268
9025.00	1.65571
9030.00	1.64927
9035.00	1.66482
9040.00	1.68464
9045.00	1.68695
9050.00	1.68903
9055.00	1.62589
9060.00	1.63116
9065.00	1.5874
9070.00	1.60331
9075.00	1.58756
9080.00	1.54524
9085.00	1.51103
9090.00	1.4754
9095.00	1.42392
9100.00	1.39796
9105.00	1.40565
9110.00	1.53483
9115.00	1.8568
9120.00	2.3222
9125.00	2.86234
9130.00	3.4426
9135.00	4.0114
9140.00	4.54078
9145.00	5.14337
9150.00	5.66726
9155.00	6.12227
9160.00	6.58321
9165.00	7.06112
9170.00	7.50288
9175.00	7.95189
9180.00	8.33951
9185.00	8.70486
9190.00	9.08219
9195.00	9.46157
9200.00	9.80496
9205.00	10.1334
9210.00	10.494
9215.00	10.8089
9220.00	11.1029
9225.00	11.3617
9230.00	11.6179
9235.00	11.9
9240.00	12.1761
9245.00	12.3606
9250.00	12.5519
9255.00	12.7289
9260.00	12.925
9265.00	13.1355
9270.00	13.3036
9275.00	13.4491
9280.00	13.5829
9285.00	13.6985
9290.00	13.8482
9295.00	13.9547
9300.00	14.0662
9305.00	14.1266
9310.00	14.183
9315.00	14.194
9320.00	14.1621
9325.00	14.1461
9330.00	14.0928
9335.00	14.0196
9340.00	13.9567
9345.00	13.8496
9350.00	13.7532
9355.00	13.6393
9360.00	13.4873
9365.00	13.4116
9370.00	13.2794
9375.00	13.1091
9380.00	12.9849
9385.00	12.8537
9390.00	12.6676
9395.00	12.4964
9400.00	12.3238
9405.00	12.1354
9410.00	11.9378
9415.00	11.7153
9420.00	11.5121
9425.00	11.3225
9430.00	11.1392
9435.00	10.9354
9440.00	10.7724
9445.00	10.5685
9450.00	10.3645
9455.00	10.1451
9460.00	9.95435
9465.00	9.74389
9470.00	9.58262
9475.00	9.39382
9480.00	9.25106
9485.00	9.05077
9490.00	8.9006
9495.00	8.6946
9500.00	8.54414
9505.00	8.31364
9510.00	8.13335
9515.00	7.94877
9520.00	7.77878
9525.00	7.59764
9530.00	7.41618
9535.00	7.28488
9540.00	7.14828
9545.00	6.9875
9550.00	6.82339
9555.00	6.70286
9560.00	6.60409
9565.00	6.46376
9570.00	6.31516
9575.00	6.21246
9580.00	6.08122
9585.00	5.98154
9590.00	5.84913
9595.00	5.75908
9600.00	5.67317
9605.00	5.5881
9610.00	5.52221
9615.00	5.44253
9620.00	5.332
9625.00	5.20439
9630.00	5.09342
9635.00	5.02848
9640.00	4.95742
9645.00	4.82845
9650.00	4.74926
9655.00	4.63723
9660.00	4.53155
9665.00	4.46458
9670.00	4.35773
9675.00	4.25089
9680.00	4.16929
9685.00	4.04054
9690.00	3.96445
9695.00	3.87948
9700.00	3.73411
9705.00	3.67604
9710.00	3.66357
9715.00	3.6116
9720.00	3.58228
9725.00	3.54037
9730.00	3.52012
9735.00	3.4495
9740.00	3.38982
9745.00	3.32932
9750.00	3.28554
9755.00	3.22673
9760.00	3.16992
9765.00	3.15469
9770.00	3.11285
9775.00	3.07131
9780.00	2.94757
9785.00	2.90994
9790.00	2.86056
9795.00	2.81999
9800.00	2.78057
9805.00	2.74606
9810.00	2.69559
9815.00	2.63853
9820.00	2.64539
9825.00	2.57492
9830.00	2.5406
9835.00	2.48933
9840.00	2.46551
9845.00	2.49162
9850.00	2.4598
9855.00	2.45834
9860.00	2.38134
9865.00	2.31107
9870.00	2.27985
9875.00	2.26145
9880.00	2.24489
9885.00	2.25619
9890.00	2.23918
9895.00	2.20933
9900.00	2.17372
9905.00	2.12421
9910.00	2.06219
9915.00	2.08011
9920.00	2.03123
9925.00	2.00082
9930.00	2.01033
9935.00	2.00724
9940.00	2.00446
9945.00	1.9971
9950.00	1.97205
9955.00	1.99122
[truncated: 56 more rows]
