# Supplementary material for: Abnormal developmental trajectory and vulnerability to cardiac arrhythmias in tetralogy of Fallot with DiGeorge syndrome
Source: Commun Biol. 2023 Sep 22;6:969. doi: 10.1038/s42003-023-05344-6 (PMC10516936; doi:10.1038/s42003-023-05344-6)
Supplement: Supplementary file 6 — Supplementary Data 3 [file 42003_2023_5344_MOESM6_ESM.zip › Supplementary Data3_CAS Measurement/Batch57/TOF-DG2_A1_arrythmia_4875/1A-wave.csv]

1A : V(t) = D'(t) / BackgroundImage *100
D'(t) = WaveFiltered Value( Pixel-Filter=(5 x 5) Tcnst-Filter=10)
average	1.00
frm num	2048
position	[90][58]
background	1010.36
total pixel	25
time	value1
0.00	-10.2063
5.00	-9.77948
10.00	-9.28216
15.00	-8.7245
20.00	-8.18461
25.00	-7.66822
30.00	-7.13181
35.00	-6.64389
40.00	-6.18973
45.00	-5.79127
50.00	-5.39148
55.00	-5.03128
60.00	-4.72254
65.00	-4.41458
70.00	-4.12515
75.00	-3.8702
80.00	-3.61541
85.00	-3.41065
90.00	-3.21606
95.00	-3.02946
100.00	-2.87339
105.00	-2.72066
110.00	-2.56974
115.00	-2.44658
120.00	-2.34286
125.00	-2.25506
130.00	-2.15109
135.00	-2.05515
140.00	-1.97355
145.00	-1.89734
150.00	-1.81846
155.00	-1.75855
160.00	-1.69948
165.00	-1.63366
170.00	-1.57797
175.00	-1.53578
180.00	-1.49662
185.00	-1.46414
190.00	-1.4171
195.00	-1.39732
200.00	-1.36726
205.00	-1.32555
210.00	-1.27455
215.00	-1.26388
220.00	-1.24082
225.00	-1.2173
230.00	-1.19296
235.00	-1.16432
240.00	-1.14093
245.00	-1.11631
250.00	-1.10365
255.00	-1.0887
260.00	-1.06178
265.00	-1.04626
270.00	-1.03151
275.00	-1.02218
280.00	-0.997165
285.00	-0.97742
290.00	-0.951335
295.00	-0.93934
300.00	-0.943589
305.00	-0.907427
310.00	-0.905762
315.00	-0.894365
320.00	-0.8849
325.00	-0.878757
330.00	-0.866498
335.00	-0.861403
340.00	-0.860381
345.00	-0.851939
350.00	-0.868095
355.00	-0.874718
360.00	-0.8593
365.00	-0.84859
370.00	-0.841723
375.00	-0.83198
380.00	-0.829149
385.00	-0.826206
390.00	-0.82039
395.00	-0.811988
400.00	-0.803634
405.00	-0.7977
410.00	-0.793942
415.00	-0.778288
420.00	-0.768158
425.00	-0.762208
430.00	-0.737058
435.00	-0.731447
440.00	-0.722437
445.00	-0.703244
450.00	-0.699431
455.00	-0.686893
460.00	-0.658981
465.00	-0.655239
470.00	-0.6491
475.00	-0.633281
480.00	-0.644382
485.00	-0.631015
490.00	-0.62809
495.00	-0.635751
500.00	-0.628789
505.00	-0.638756
510.00	-0.629514
515.00	-0.630302
520.00	-0.616759
525.00	-0.601799
530.00	-0.58794
535.00	-0.5818
540.00	-0.581025
545.00	-0.57241
550.00	-0.57495
555.00	-0.562587
560.00	-0.560171
565.00	-0.559184
570.00	-0.554336
575.00	-0.545619
580.00	-0.543711
585.00	-0.543182
590.00	-0.54429
595.00	-0.534597
600.00	-0.529437
605.00	-0.535482
610.00	-0.536964
615.00	-0.539881
620.00	-0.535776
625.00	-0.529311
630.00	-0.528242
635.00	-0.52253
640.00	-0.541143
645.00	-0.540079
650.00	-0.541893
655.00	-0.545109
660.00	-0.546815
665.00	-0.550727
670.00	-0.558602
675.00	-0.592611
680.00	-0.633116
685.00	-0.677489
690.00	-0.722967
695.00	-0.766669
700.00	-0.807584
705.00	-0.838469
710.00	-0.826675
715.00	-0.80458
720.00	-0.784299
725.00	-0.758523
730.00	-0.717906
735.00	-0.68135
740.00	-0.640928
745.00	-0.583962
750.00	-0.539818
755.00	-0.488607
760.00	-0.420347
765.00	-0.38148
770.00	-0.350854
775.00	-0.300329
780.00	-0.267524
785.00	-0.229687
790.00	-0.212261
795.00	-0.196577
800.00	-0.175732
805.00	-0.172807
810.00	-0.161465
815.00	-0.141359
820.00	-0.140288
825.00	-0.134969
830.00	-0.134141
835.00	-0.117164
840.00	-0.111386
845.00	-0.107373
850.00	-0.0934688
855.00	-0.104313
860.00	-0.0974445
865.00	-0.120956
870.00	-0.119945
875.00	-0.123391
880.00	-0.128867
885.00	-0.144089
890.00	-0.116616
895.00	-0.11881
900.00	-0.112076
905.00	-0.123039
910.00	-0.126175
915.00	-0.122267
920.00	-0.125481
925.00	-0.115704
930.00	-0.113239
935.00	-0.125669
940.00	-0.105976
945.00	-0.114382
950.00	-0.124718
955.00	-0.119372
960.00	-0.128022
965.00	-0.138973
970.00	-0.121117
975.00	-0.126029
980.00	-0.124511
985.00	-0.13423
990.00	-0.116848
995.00	-0.120208
1000.00	-0.132733
1005.00	-0.115896
1010.00	-0.120539
1015.00	-0.127884
1020.00	-0.122221
1025.00	-0.122668
1030.00	-0.107234
1035.00	-0.119473
1040.00	-0.11188
1045.00	-0.121675
1050.00	-0.107528
1055.00	-0.0884613
1060.00	-0.0950552
1065.00	-0.100594
1070.00	-0.11508
1075.00	-0.102384
1080.00	-0.0877911
1085.00	-0.094848
1090.00	-0.0885303
1095.00	-0.0725511
1100.00	-0.0700468
1105.00	-0.0788781
1110.00	-0.0947442
1115.00	-0.101897
1120.00	-0.107148
1125.00	-0.107122
1130.00	-0.0999731
1135.00	-0.0990815
1140.00	-0.110552
1145.00	-0.115333
1150.00	-0.13072
1155.00	-0.142194
1160.00	-0.151333
1165.00	-0.132636
1170.00	-0.135209
1175.00	-0.125647
1180.00	-0.12971
1185.00	-0.121094
1190.00	-0.106609
1195.00	-0.0975317
1200.00	-0.0679836
1205.00	-0.0635606
1210.00	-0.0508702
1215.00	-0.050138
1220.00	-0.0502709
1225.00	-0.0587044
1230.00	-0.0611478
1235.00	-0.0673059
1240.00	-0.0839333
1245.00	-0.0767277
1250.00	-0.0666795
1255.00	-0.0710967
1260.00	-0.0560691
1265.00	-0.0524417
1270.00	-0.0610539
1275.00	-0.0600952
1280.00	-0.0414169
1285.00	-0.0364835
1290.00	-0.0217499
1295.00	-0.0223462
1300.00	-0.0244665
1305.00	-0.0323132
1310.00	-0.0298737
1315.00	-0.0482648
1320.00	-0.0216639
1325.00	-0.0155386
1330.00	-0.00804622
1335.00	-0.0286201
1340.00	-0.0206114
1345.00	-0.0141954
1350.00	-0.00485789
1355.00	-0.020208
1360.00	-0.00947747
1365.00	-0.0124887
1370.00	-0.018366
1375.00	-0.0177171
1380.00	-0.0298018
1385.00	-0.0347396
1390.00	-0.0280985
1395.00	-0.0185584
1400.00	-0.0159107
1405.00	-0.0190704
1410.00	-0.0298321
1415.00	-0.0260571
1420.00	-0.0218678
1425.00	-0.031558
1430.00	-0.0335489
1435.00	-0.0507807
1440.00	-0.0282831
1445.00	-0.0199122
1450.00	-0.0202964
1455.00	-0.0147037
1460.00	0.0125001
1465.00	0.0266901
1470.00	0.0351063
1475.00	0.0240736
1480.00	0.0315637
1485.00	0.0284073
1490.00	0.0295256
1495.00	0.0408254
1500.00	0.0363469
1505.00	0.0386507
1510.00	0.0498298
1515.00	0.0622663
1520.00	0.0362448
1525.00	0.0235146
1530.00	0.033436
1535.00	0.0443448
1540.00	0.0482242
1545.00	0.0342961
1550.00	0.044327
1555.00	0.0315804
1560.00	0.0501968
1565.00	0.0333002
1570.00	0.0367004
1575.00	0.0361976
1580.00	0.0488097
1585.00	0.0585769
1590.00	0.0665757
1595.00	0.0634812
1600.00	0.0642593
1605.00	0.06298
1610.00	0.0479722
1615.00	0.055052
1620.00	0.0713212
1625.00	0.048749
1630.00	0.0292259
1635.00	0.0247197
1640.00	0.0254149
1645.00	0.0272283
1650.00	0.0332152
1655.00	0.0477092
1660.00	0.0472931
1665.00	0.0211853
1670.00	-0.00587485
1675.00	-0.045669
1680.00	-0.0969238
1685.00	-0.152555
1690.00	-0.211728
1695.00	-0.262609
1700.00	-0.320278
1705.00	-0.337342
1710.00	-0.330133
1715.00	-0.29712
1720.00	-0.274138
1725.00	-0.241578
1730.00	-0.200792
1735.00	-0.152604
1740.00	-0.121112
1745.00	-0.0709943
1750.00	-0.024305
1755.00	0.00702606
1760.00	0.0336405
1765.00	0.0706581
1770.00	0.0952641
1775.00	0.111867
1780.00	0.140666
1785.00	0.158667
1790.00	0.170513
1795.00	0.180779
1800.00	0.202291
1805.00	0.217693
1810.00	0.219677
1815.00	0.230965
1820.00	0.248646
1825.00	0.264559
1830.00	0.2963
1835.00	0.278151
1840.00	0.2828
1845.00	0.284608
1850.00	0.273963
1855.00	0.275467
1860.00	0.286323
1865.00	0.284215
1870.00	0.288654
1875.00	0.29146
1880.00	0.283693
1885.00	0.281453
1890.00	0.28973
1895.00	0.290053
1900.00	0.278072
1905.00	0.278373
1910.00	0.276665
1915.00	0.28463
1920.00	0.279921
1925.00	0.267369
1930.00	0.25528
1935.00	0.25311
1940.00	0.259075
1945.00	0.255734
1950.00	0.238474
1955.00	0.235213
1960.00	0.231883
1965.00	0.237199
1970.00	0.234858
1975.00	0.210184
1980.00	0.192333
1985.00	0.18181
1990.00	0.177485
1995.00	0.160528
2000.00	0.15081
2005.00	0.158295
2010.00	0.167011
2015.00	0.170105
2020.00	0.178432
2025.00	0.189885
2030.00	0.191088
2035.00	0.190586
2040.00	0.199636
2045.00	0.184819
2050.00	0.177423
2055.00	0.172349
2060.00	0.171346
2065.00	0.183112
2070.00	0.192118
2075.00	0.183199
2080.00	0.188633
2085.00	0.193524
2090.00	0.18209
2095.00	0.184467
2100.00	0.196505
2105.00	0.193482
2110.00	0.190762
2115.00	0.191876
2120.00	0.200006
2125.00	0.206134
2130.00	0.208483
2135.00	0.202283
2140.00	0.180867
2145.00	0.176637
2150.00	0.183915
2155.00	0.176212
2160.00	0.170468
2165.00	0.15936
2170.00	0.16797
2175.00	0.155132
2180.00	0.14912
2185.00	0.121539
2190.00	0.116511
2195.00	0.145242
2200.00	0.139032
2205.00	0.135422
2210.00	0.144842
2215.00	0.156091
2220.00	0.163048
2225.00	0.155057
2230.00	0.166473
2235.00	0.164078
2240.00	0.175779
2245.00	0.172057
2250.00	0.18296
2255.00	0.180896
2260.00	0.179434
2265.00	0.182869
2270.00	0.189524
2275.00	0.187199
2280.00	0.179565
2285.00	0.159233
2290.00	0.142518
2295.00	0.132621
2300.00	0.137174
2305.00	0.132166
2310.00	0.122513
2315.00	0.109074
2320.00	0.108064
2325.00	0.110322
2330.00	0.0826623
2335.00	0.0957746
2340.00	0.107972
2345.00	0.109447
2350.00	0.12582
2355.00	0.121156
2360.00	0.116562
2365.00	0.123513
2370.00	0.133728
2375.00	0.14015
2380.00	0.147514
2385.00	0.152161
2390.00	0.149614
2395.00	0.145342
2400.00	0.135558
2405.00	0.135067
2410.00	0.138584
2415.00	0.144521
2420.00	0.147488
2425.00	0.127593
2430.00	0.103352
2435.00	0.0835155
2440.00	0.0818942
2445.00	0.0772679
2450.00	0.0944827
2455.00	0.0901811
2460.00	0.0855179
2465.00	0.0809251
2470.00	0.0878767
2475.00	0.0755259
2480.00	0.0636185
2485.00	0.0457756
2490.00	0.0542627
2495.00	0.0555667
2500.00	0.0472387
2505.00	0.0599344
2510.00	0.0709646
2515.00	0.0832671
2520.00	0.0986943
2525.00	0.102285
2530.00	0.0888897
2535.00	0.0772295
2540.00	0.0607967
2545.00	0.0519458
2550.00	0.0566487
2555.00	0.0596936
2560.00	0.0378883
2565.00	0.0507272
2570.00	0.0424873
2575.00	0.0204231
2580.00	0.0183808
2585.00	0.0181263
2590.00	0.019085
2595.00	0.0211355
2600.00	0.0281276
2605.00	0.0419426
2610.00	0.0535842
2615.00	0.0620823
2620.00	0.0649797
2625.00	0.0656079
2630.00	0.0626102
2635.00	0.0753523
2640.00	0.0595032
2645.00	0.0309867
2650.00	0.0203659
2655.00	-0.00621638
2660.00	0.00430273
2665.00	-0.009984
2670.00	-0.0355108
2675.00	-0.0707578
2680.00	-0.101688
2685.00	-0.163969
2690.00	-0.233878
2695.00	-0.288878
2700.00	-0.318583
2705.00	-0.342547
2710.00	-0.343527
2715.00	-0.34916
2720.00	-0.331268
2725.00	-0.29339
2730.00	-0.268406
2735.00	-0.216624
2740.00	-0.187439
2745.00	-0.129501
2750.00	-0.0789409
2755.00	-0.0449175
2760.00	-0.01588
2765.00	0.00233574
2770.00	0.0432756
2775.00	0.0678487
2780.00	0.0816505
2785.00	0.11941
2790.00	0.138349
2795.00	0.149456
2800.00	0.168161
2805.00	0.184601
2810.00	0.198604
2815.00	0.21002
2820.00	0.204458
2825.00	0.217664
2830.00	0.208962
2835.00	0.207861
2840.00	0.204098
2845.00	0.192794
2850.00	0.181433
2855.00	0.187043
2860.00	0.193676
2865.00	0.195291
2870.00	0.202683
2875.00	0.203002
2880.00	0.206851
2885.00	0.197251
2890.00	0.19257
2895.00	0.1939
2900.00	0.200639
2905.00	0.191661
2910.00	0.181204
2915.00	0.159917
2920.00	0.15501
2925.00	0.1597
2930.00	0.171443
2935.00	0.167759
2940.00	0.159297
2945.00	0.122781
2950.00	0.119212
2955.00	0.138567
2960.00	0.142526
2965.00	0.119959
2970.00	0.127362
2975.00	0.12967
2980.00	0.13927
2985.00	0.130885
2990.00	0.14551
2995.00	0.132938
3000.00	0.134293
3005.00	0.133136
3010.00	0.135658
3015.00	0.12526
3020.00	0.119464
3025.00	0.132459
3030.00	0.117234
3035.00	0.115012
3040.00	0.12093
3045.00	0.126653
3050.00	0.150806
3055.00	0.136517
3060.00	0.122074
3065.00	0.110658
3070.00	0.117408
3075.00	0.119523
3080.00	0.126574
3085.00	0.109562
3090.00	0.116025
3095.00	0.0996719
3100.00	0.0992063
3105.00	0.10235
3110.00	0.100825
3115.00	0.0879713
3120.00	0.0859044
3125.00	0.0943376
3130.00	0.0860915
3135.00	0.0913388
3140.00	0.0845803
3145.00	0.114524
3150.00	0.103468
3155.00	0.105394
3160.00	0.10396
3165.00	0.112963
3170.00	0.104834
3175.00	0.110187
3180.00	0.102731
3185.00	0.113045
3190.00	0.109658
3195.00	0.128781
3200.00	0.13451
3205.00	0.132144
3210.00	0.137537
3215.00	0.115073
3220.00	0.10515
3225.00	0.0989895
3230.00	0.121554
3235.00	0.108607
3240.00	0.115958
3245.00	0.106341
3250.00	0.117086
3255.00	0.102606
3260.00	0.115703
3265.00	0.129471
3270.00	0.136318
3275.00	0.142481
3280.00	0.149216
3285.00	0.132711
3290.00	0.122607
3295.00	0.134496
3300.00	0.124214
3305.00	0.103082
3310.00	0.0987127
3315.00	0.11022
3320.00	0.0980102
3325.00	0.106421
3330.00	0.0945908
3335.00	0.104531
3340.00	0.0869515
3345.00	0.0948841
3350.00	0.0727269
3355.00	0.0749558
3360.00	0.060334
3365.00	0.052717
3370.00	0.0613018
3375.00	0.076946
3380.00	0.0835038
3385.00	0.0787165
3390.00	0.0720325
3395.00	0.0830406
3400.00	0.0624637
3405.00	0.0498829
3410.00	0.0575634
3415.00	0.0605168
3420.00	0.0619872
3425.00	0.0470787
3430.00	0.0502888
3435.00	0.0607
3440.00	0.0645274
3445.00	0.0715353
3450.00	0.0695284
3455.00	0.0546576
3460.00	0.0503795
3465.00	0.0508842
3470.00	0.0442121
3475.00	0.0287058
3480.00	0.0242516
3485.00	0.0154921
3490.00	0.0155264
3495.00	0.0167451
3500.00	0.0233845
3505.00	0.0333189
3510.00	0.0525532
3515.00	0.0520487
3520.00	0.0476356
3525.00	0.0397048
3530.00	0.0381097
3535.00	0.0263808
3540.00	0.034432
3545.00	0.0321765
3550.00	0.0257916
3555.00	0.0200453
3560.00	0.032689
3565.00	0.0199185
3570.00	0.0238652
3575.00	0.0183115
3580.00	0.00222796
3585.00	0.014278
3590.00	0.0124543
3595.00	0.0127925
3600.00	0.020223
3605.00	0.0146376
3610.00	0.0187164
3615.00	0.0231792
3620.00	0.0398644
3625.00	0.0259805
3630.00	0.0360512
3635.00	0.040364
3640.00	0.0303892
3645.00	0.0174528
3650.00	0.00541413
3655.00	-0.0129427
3660.00	-0.0104608
3665.00	-0.0189162
3670.00	-0.035236
3675.00	-0.0701145
3680.00	-0.103485
3685.00	-0.151729
3690.00	-0.226821
3695.00	-0.280152
3700.00	-0.328149
3705.00	-0.349176
3710.00	-0.35662
3715.00	-0.336794
3720.00	-0.326472
3725.00	-0.28274
3730.00	-0.24734
3735.00	-0.202811
3740.00	-0.16709
3745.00	-0.129002
3750.00	-0.101058
3755.00	-0.0505704
3760.00	-0.00394402
3765.00	0.0372279
3770.00	0.0667606
3775.00	0.0747328
3780.00	0.0728021
3785.00	0.0655219
3790.00	0.0993514
3795.00	0.120692
3800.00	0.113374
3805.00	0.113122
3810.00	0.124772
3815.00	0.131693
3820.00	0.156926
3825.00	0.158653
3830.00	0.162583
3835.00	0.156222
3840.00	0.168709
3845.00	0.170445
3850.00	0.179926
3855.00	0.199939
3860.00	0.205679
3865.00	0.200947
3870.00	0.205398
3875.00	0.207424
3880.00	0.203705
3885.00	0.203526
3890.00	0.200593
3895.00	0.17895
3900.00	0.18085
3905.00	0.169891
3910.00	0.1917
3915.00	0.187574
3920.00	0.188216
3925.00	0.183646
3930.00	0.168053
3935.00	0.167876
3940.00	0.150296
3945.00	0.133287
3950.00	0.131835
3955.00	0.145573
3960.00	0.153186
3965.00	0.178645
3970.00	0.188097
3975.00	0.185519
3980.00	0.180032
3985.00	0.192513
3990.00	0.19662
3995.00	0.198336
4000.00	0.199881
4005.00	0.166433
4010.00	0.169188
4015.00	0.159792
4020.00	0.172317
4025.00	0.181611
4030.00	0.180869
4035.00	0.169512
4040.00	0.153353
4045.00	0.15227
4050.00	0.131105
4055.00	0.106513
4060.00	0.106947
4065.00	0.104566
4070.00	0.11628
4075.00	0.0935666
4080.00	0.0798551
4085.00	0.0694942
4090.00	0.0672955
4095.00	0.0542316
4100.00	0.0761255
4105.00	0.0803899
4110.00	0.0747263
4115.00	0.0692331
4120.00	0.0741868
4125.00	0.0774574
4130.00	0.0708993
4135.00	0.0816248
4140.00	0.0889024
4145.00	0.0788244
4150.00	0.0570855
4155.00	0.0537524
4160.00	0.0701516
4165.00	0.0611569
4170.00	0.0629592
4175.00	0.0602264
4180.00	0.0542037
4185.00	0.0685783
4190.00	0.055782
4195.00	0.0367432
4200.00	0.0386115
4205.00	0.031979
4210.00	0.0319483
4215.00	0.0200437
4220.00	0.0219983
4225.00	0.0197985
4230.00	0.0146515
4235.00	0.0119986
4240.00	0.0222798
4245.00	0.0240108
4250.00	0.00814918
4255.00	0.00614657
4260.00	0.0249309
4265.00	0.0176871
4270.00	0.0388805
4275.00	0.0302416
4280.00	0.033156
4285.00	0.0183593
4290.00	0.0232536
4295.00	0.0209283
4300.00	0.00260361
4305.00	0.0114489
4310.00	0.0146589
4315.00	0.0116094
4320.00	0.0219295
4325.00	0.018153
4330.00	0.0155459
4335.00	0.027056
4340.00	0.0279134
4345.00	0.0500637
4350.00	0.0371394
4355.00	0.0187772
4360.00	0.0125446
4365.00	0.0251466
4370.00	0.00600417
4375.00	0.00579966
4380.00	0.00719918
4385.00	0.00925055
4390.00	0.0277245
4395.00	0.0170341
4400.00	0.00187014
4405.00	-0.00702664
4410.00	-0.0114707
4415.00	-0.0091359
4420.00	-0.0264336
4425.00	-0.0158723
4430.00	-0.0198277
4435.00	-0.00953102
4440.00	-0.0236221
4445.00	-0.0133419
4450.00	-0.0100282
4455.00	-0.0288203
4460.00	-0.0259383
4465.00	-0.0403681
4470.00	-0.0573139
4475.00	-0.0721692
4480.00	-0.0823719
4485.00	-0.0856157
4490.00	-0.0960573
4495.00	-0.0955572
4500.00	-0.0804589
4505.00	-0.0906244
4510.00	-0.0795824
4515.00	-0.0751873
4520.00	-0.0664808
4525.00	-0.0689384
4530.00	-0.0755051
4535.00	-0.0651833
4540.00	-0.0574773
4545.00	-0.0545009
4550.00	-0.0625113
4555.00	-0.06497
4560.00	-0.0576812
4565.00	-0.0602269
4570.00	-0.0522247
4575.00	-0.0541284
4580.00	-0.039214
4585.00	-0.0321254
4590.00	-0.0407898
4595.00	-0.0406698
4600.00	-0.0310603
4605.00	-0.0140978
4610.00	0.00116843
4615.00	0.00817776
4620.00	0.00577639
4625.00	0.00717825
4630.00	0.0151702
4635.00	-0.00534996
4640.00	-0.0166919
4645.00	-0.0237325
4650.00	-0.0455091
4655.00	-0.0552105
4660.00	-0.0568156
4665.00	-0.0756798
4670.00	-0.094637
4675.00	-0.148121
4680.00	-0.174483
4685.00	-0.221566
4690.00	-0.258002
4695.00	-0.306631
4700.00	-0.333373
4705.00	-0.351898
4710.00	-0.36778
4715.00	-0.342483
4720.00	-0.325258
4725.00	-0.301046
4730.00	-0.2749
4735.00	-0.238701
4740.00	-0.196223
4745.00	-0.157202
4750.00	-0.0999124
4755.00	-0.0645836
4760.00	-0.0288288
4765.00	0.0140399
4770.00	0.0431201
4775.00	0.0760225
4780.00	0.0993004
4785.00	0.113916
4790.00	0.134592
4795.00	0.14647
4800.00	0.146076
4805.00	0.15443
4810.00	0.151656
4815.00	0.155494
4820.00	0.15578
4825.00	0.163956
4830.00	0.168543
4835.00	0.182569
4840.00	0.19638
4845.00	0.205642
4850.00	0.210416
4855.00	0.19848
4860.00	0.182195
4865.00	0.175852
4870.00	0.184792
4875.00	0.196401
4880.00	0.19814
4885.00	0.20208
4890.00	0.20998
4895.00	0.192941
4900.00	0.195818
4905.00	0.188905
4910.00	0.187038
4915.00	0.165167
4920.00	0.14865
4925.00	0.148433
4930.00	0.163282
4935.00	0.147746
4940.00	0.159101
4945.00	0.182385
4950.00	0.168897
4955.00	0.161509
4960.00	0.165945
4965.00	0.174688
4970.00	0.169096
4975.00	0.170002
4980.00	0.180714
4985.00	0.183626
4990.00	0.200498
4995.00	0.199847
5000.00	0.182238
5005.00	0.184601
5010.00	0.191874
5015.00	0.175458
5020.00	0.178499
5025.00	0.173318
5030.00	0.178552
5035.00	0.17099
5040.00	0.170519
5045.00	0.170887
5050.00	0.167654
5055.00	0.163558
5060.00	0.162246
5065.00	0.140875
5070.00	0.135101
5075.00	0.14099
5080.00	0.134017
5085.00	0.13368
5090.00	0.125855
5095.00	0.120395
5100.00	0.122212
5105.00	0.119889
5110.00	0.117005
5115.00	0.096991
5120.00	0.10392
5125.00	0.103821
5130.00	0.106899
5135.00	0.0989808
5140.00	0.103335
5145.00	0.108046
5150.00	0.102784
5155.00	0.0873587
5160.00	0.0873326
5165.00	0.0900804
5170.00	0.0909698
5175.00	0.0893949
5180.00	0.0848103
5185.00	0.0759333
5190.00	0.0715072
5195.00	0.073858
5200.00	0.0807246
5205.00	0.0817578
5210.00	0.0783328
5215.00	0.0617897
5220.00	0.0619451
5225.00	0.0446655
5230.00	0.0215917
5235.00	0.00715966
5240.00	0.0104027
5245.00	0.0137173
5250.00	0.0044276
5255.00	-0.00353724
5260.00	-0.0178318
5265.00	-0.0231748
5270.00	-0.0176901
5275.00	0.00941643
5280.00	-0.00934065
5285.00	-0.0123656
5290.00	0.0134167
5295.00	-0.0104912
5300.00	-0.00627488
5305.00	-0.00129251
5310.00	-0.00868533
5315.00	-0.0228609
5320.00	-0.0150323
5325.00	-0.0170921
5330.00	0.00599561
5335.00	0.0121263
5340.00	0.0303127
5345.00	0.0268855
5350.00	0.0257806
5355.00	0.0418098
5360.00	0.040796
5365.00	0.0355287
5370.00	0.039102
5375.00	0.0312328
5380.00	0.041966
5385.00	0.0144114
5390.00	-0.00722061
5395.00	-0.00531085
5400.00	-0.0174485
5405.00	-0.0319355
5410.00	-0.0390353
5415.00	-0.0204835
5420.00	-0.0188311
5425.00	-0.012989
5430.00	-0.0203999
5435.00	-0.0250901
5440.00	-0.0277278
5445.00	-0.0217878
5450.00	-0.0108993
5455.00	-0.0137683
5460.00	-0.0123915
5465.00	-0.0178826
5470.00	-0.0164903
5475.00	-0.0294895
5480.00	-0.0344585
5485.00	-0.0393265
5490.00	-0.0492503
5495.00	-0.0704546
5500.00	-0.0665763
5505.00	-0.0583351
5510.00	-0.0540852
5515.00	-0.0565946
5520.00	-0.0501434
5525.00	-0.053047
5530.00	-0.0738716
5535.00	-0.0736106
5540.00	-0.0793142
5545.00	-0.0840515
5550.00	-0.0986085
5555.00	-0.0978533
5560.00	-0.0979654
5565.00	-0.079855
5570.00	-0.0869137
5575.00	-0.0825772
5580.00	-0.0881759
5585.00	-0.0714404
5590.00	-0.0741938
5595.00	-0.0826103
5600.00	-0.0806837
5605.00	-0.0809292
5610.00	-0.0965902
5615.00	-0.0972245
5620.00	-0.0989831
5625.00	-0.068894
5630.00	-0.0667554
5635.00	-0.0588921
5640.00	-0.0450849
5645.00	-0.0409723
5650.00	-0.021831
5655.00	-0.0430059
5660.00	-0.0549371
5665.00	-0.0969513
5670.00	-0.121699
5675.00	-0.160996
5680.00	-0.20824
5685.00	-0.251156
5690.00	-0.295323
5695.00	-0.333489
5700.00	-0.370214
5705.00	-0.403267
5710.00	-0.423117
5715.00	-0.415644
5720.00	-0.381602
5725.00	-0.361257
5730.00	-0.322756
5735.00	-0.292856
5740.00	-0.242587
5745.00	-0.188636
5750.00	-0.153937
5755.00	-0.125478
5760.00	-0.0907603
5765.00	-0.0642647
5770.00	-0.0265622
5775.00	0.00459869
5780.00	0.00888961
5785.00	0.041652
5790.00	0.0648038
5795.00	0.0777225
5800.00	0.0885575
5805.00	0.110186
5810.00	0.116587
5815.00	0.100573
5820.00	0.100413
5825.00	0.120064
5830.00	0.121914
5835.00	0.121996
5840.00	0.105045
5845.00	0.10721
5850.00	0.115096
5855.00	0.121402
5860.00	0.122326
5865.00	0.111677
5870.00	0.10526
5875.00	0.107403
5880.00	0.100622
5885.00	0.107583
5890.00	0.102763
5895.00	0.0980296
5900.00	0.0898102
5905.00	0.0820169
5910.00	0.0674808
5915.00	0.0737974
5920.00	0.0577079
5925.00	0.0547084
5930.00	0.0500293
5935.00	0.0580911
5940.00	0.0815784
5945.00	0.0730247
5950.00	0.0918515
5955.00	0.0806869
5960.00	0.0658879
5965.00	0.0664253
5970.00	0.0669089
5975.00	0.0649688
5980.00	0.0731202
5985.00	0.062641
5990.00	0.0516261
5995.00	0.0464635
6000.00	0.0513187
6005.00	0.045395
6010.00	0.0368965
6015.00	0.0387495
6020.00	0.0317073
6025.00	0.0412054
6030.00	0.0374807
6035.00	0.0262106
6040.00	0.0350706
6045.00	0.0497748
6050.00	0.0574661
6055.00	0.0837873
6060.00	0.0663029
6065.00	0.0616521
6070.00	0.0475689
6075.00	0.0459792
6080.00	0.0354428
6085.00	0.0307108
6090.00	0.0114079
6095.00	0.0177892
6100.00	0.0227405
6105.00	0.0327393
6110.00	0.0211515
6115.00	0.028538
6120.00	0.045875
6125.00	0.0397039
6130.00	0.0167304
6135.00	0.00991065
6140.00	-0.000977881
6145.00	0.00782968
6150.00	0.0236744
6155.00	-0.0071977
6160.00	0.00500313
6165.00	0.0108372
6170.00	0.00777398
6175.00	0.0018499
6180.00	0.00997878
6185.00	0.00739731
6190.00	0.00784528
6195.00	0.0264598
6200.00	0.0257933
6205.00	0.0109411
6210.00	-0.00638485
6215.00	-0.0207905
6220.00	-0.0254417
6225.00	-0.0450679
6230.00	-0.052438
6235.00	-0.0614466
6240.00	-0.082223
6245.00	-0.0882531
6250.00	-0.102786
6255.00	-0.103592
6260.00	-0.115008
6265.00	-0.112612
6270.00	-0.119958
6275.00	-0.125382
6280.00	-0.141745
6285.00	-0.133113
6290.00	-0.131282
6295.00	-0.133594
6300.00	-0.120235
6305.00	-0.128006
6310.00	-0.125895
6315.00	-0.120432
6320.00	-0.123828
6325.00	-0.121739
6330.00	-0.136486
6335.00	-0.126797
6340.00	-0.103428
6345.00	-0.105358
6350.00	-0.0904671
6355.00	-0.0869629
6360.00	-0.0830174
6365.00	-0.0905516
6370.00	-0.0838718
6375.00	-0.0948837
6380.00	-0.0909379
6385.00	-0.09768
6390.00	-0.0974136
6395.00	-0.101133
6400.00	-0.0981457
6405.00	-0.10971
6410.00	-0.109428
6415.00	-0.0877959
6420.00	-0.0707024
6425.00	-0.0557142
6430.00	-0.0691459
6435.00	-0.0879647
6440.00	-0.0906493
6445.00	-0.0851475
6450.00	-0.0774245
6455.00	-0.0688903
6460.00	-0.0889223
6465.00	-0.0875522
6470.00	-0.0811723
6475.00	-0.081369
6480.00	-0.081546
6485.00	-0.0745791
6490.00	-0.0667252
6495.00	-0.0719297
6500.00	-0.0841357
6505.00	-0.0816606
6510.00	-0.0723069
6515.00	-0.0559705
6520.00	-0.0460186
6525.00	-0.0465634
6530.00	-0.0490332
6535.00	-0.0579864
6540.00	-0.0577303
6545.00	-0.0689809
6550.00	-0.0739598
6555.00	-0.0788367
6560.00	-0.0555129
6565.00	-0.060255
6570.00	-0.0538336
6575.00	-0.0516174
6580.00	-0.0417049
6585.00	-0.0363467
6590.00	-0.0430054
6595.00	-0.0501859
6600.00	-0.0590238
6605.00	-0.0499542
6610.00	-0.0572316
6615.00	-0.0380479
6620.00	-0.034639
6625.00	-0.0414685
6630.00	-0.0408847
6635.00	-0.0585707
6640.00	-0.0479628
6645.00	-0.0471255
6650.00	-0.0717095
6655.00	-0.0851252
6660.00	-0.0876979
6665.00	-0.101494
6670.00	-0.136081
6675.00	-0.16721
6680.00	-0.202352
6685.00	-0.274757
6690.00	-0.331607
6695.00	-0.386336
6700.00	-0.428466
6705.00	-0.453318
6710.00	-0.461828
6715.00	-0.462361
6720.00	-0.455715
6725.00	-0.415686
6730.00	-0.370555
6735.00	-0.312121
6740.00	-0.263885
6745.00	-0.216514
6750.00	-0.161607
6755.00	-0.131986
6760.00	-0.0918659
6765.00	-0.0462567
6770.00	-0.0186689
6775.00	0.0219961
6780.00	0.0578027
6785.00	0.0492512
6790.00	0.0348245
6795.00	0.0448026
6800.00	0.0363633
6805.00	0.0485629
6810.00	0.0496451
6815.00	0.0668509
6820.00	0.0700633
6825.00	0.101063
6830.00	0.0933323
6835.00	0.0982514
6840.00	0.107825
6845.00	0.0899166
6850.00	0.101116
6855.00	0.0985263
6860.00	0.098967
6865.00	0.105302
6870.00	0.105461
6875.00	0.109167
6880.00	0.113295
6885.00	0.0999858
6890.00	0.106219
6895.00	0.118955
6900.00	0.107456
6905.00	0.105816
6910.00	0.0888997
6915.00	0.107327
6920.00	0.104512
6925.00	0.107125
6930.00	0.114228
6935.00	0.0865737
6940.00	0.0945441
6945.00	0.102509
6950.00	0.0910706
6955.00	0.0787963
6960.00	0.0804183
6965.00	0.0854411
6970.00	0.0974837
6975.00	0.101988
6980.00	0.10327
6985.00	0.101653
6990.00	0.0974259
6995.00	0.103519
7000.00	0.103065
7005.00	0.0848404
7010.00	0.0708137
7015.00	0.0502718
7020.00	0.0325759
7025.00	0.0332773
7030.00	0.0224275
7035.00	0.0304781
7040.00	0.0238672
7045.00	0.0198969
7050.00	0.0278047
7055.00	0.013939
7060.00	0.00977384
7065.00	0.00087848
7070.00	-0.0106904
7075.00	-0.011205
7080.00	-0.0267122
7085.00	-0.0446277
7090.00	-0.0492706
7095.00	-0.0534492
7100.00	-0.0552305
7105.00	-0.0580213
7110.00	-0.0720141
7115.00	-0.0561029
7120.00	-0.0457418
7125.00	-0.0332497
7130.00	-0.0378427
7135.00	-0.0352461
7140.00	-0.00677989
7145.00	0.0109217
7150.00	0.0288327
7155.00	0.0342633
7160.00	0.0375672
7165.00	0.0290597
7170.00	0.0364471
7175.00	0.0438876
7180.00	0.0422701
7185.00	0.030521
7190.00	0.0314279
7195.00	0.0168041
7200.00	-0.00229589
7205.00	-0.0270079
7210.00	-0.0437062
7215.00	-0.0231037
7220.00	-0.045339
7225.00	-0.0606001
7230.00	-0.0581031
7235.00	-0.0511051
7240.00	-0.0574757
7245.00	-0.0343086
7250.00	-0.0558193
7255.00	-0.0640938
7260.00	-0.0695614
7265.00	-0.0574586
7270.00	-0.0540881
7275.00	-0.0843102
7280.00	-0.0746915
7285.00	-0.0636592
7290.00	-0.0834226
7295.00	-0.0746844
7300.00	-0.071175
7305.00	-0.0771221
7310.00	-0.101478
7315.00	-0.0849956
7320.00	-0.0954991
7325.00	-0.0962426
7330.00	-0.110768
7335.00	-0.121466
7340.00	-0.129114
7345.00	-0.116994
7350.00	-0.121923
7355.00	-0.12913
7360.00	-0.124926
7365.00	-0.137771
7370.00	-0.141414
7375.00	-0.146275
7380.00	-0.128085
7385.00	-0.103003
7390.00	-0.097058
7395.00	-0.0960619
7400.00	-0.097145
7405.00	-0.102871
7410.00	-0.10446
7415.00	-0.113413
7420.00	-0.117908
7425.00	-0.121161
7430.00	-0.0963765
7435.00	-0.118411
7440.00	-0.113696
7445.00	-0.108661
7450.00	-0.088293
7455.00	-0.0913406
7460.00	-0.0774558
7465.00	-0.0760446
7470.00	-0.0854638
7475.00	-0.0883984
7480.00	-0.0843094
7485.00	-0.08538
7490.00	-0.0891149
7495.00	-0.105541
7500.00	-0.086277
7505.00	-0.0780452
7510.00	-0.0726161
7515.00	-0.0736683
7520.00	-0.0520492
7525.00	-0.0563458
7530.00	-0.0574415
7535.00	-0.0695128
7540.00	-0.0570189
7545.00	-0.0624022
7550.00	-0.075561
7555.00	-0.0644418
7560.00	-0.0738336
7565.00	-0.071201
7570.00	-0.0708112
7575.00	-0.0740234
7580.00	-0.0733513
7585.00	-0.0834357
7590.00	-0.0687578
7595.00	-0.0824687
7600.00	-0.0568023
7605.00	-0.0511221
7610.00	-0.0638253
7615.00	-0.0610059
7620.00	-0.0659904
7625.00	-0.0748314
7630.00	-0.0808088
7635.00	-0.0644141
7640.00	-0.0555973
7645.00	-0.0409319
7650.00	-0.0451526
7655.00	-0.0426168
7660.00	-0.0379592
7665.00	-0.0480198
7670.00	-0.0729102
7675.00	-0.13213
7680.00	-0.181073
7685.00	-0.232644
7690.00	-0.281433
7695.00	-0.307924
7700.00	-0.340871
7705.00	-0.352708
7710.00	-0.341191
7715.00	-0.31499
7720.00	-0.285075
7725.00	-0.254588
7730.00	-0.225566
7735.00	-0.187173
7740.00	-0.157767
7745.00	-0.119424
7750.00	-0.0738301
7755.00	-0.0411096
7760.00	0.00575845
7765.00	0.0617961
7770.00	0.0892679
7775.00	0.109242
7780.00	0.142262
7785.00	0.159708
7790.00	0.199559
7795.00	0.219193
7800.00	0.238843
7805.00	0.249402
7810.00	0.253362
7815.00	0.272367
7820.00	0.2673
7825.00	0.268283
7830.00	0.287379
7835.00	0.286354
7840.00	0.285827
7845.00	0.274664
7850.00	0.270952
7855.00	0.274737
7860.00	0.267058
7865.00	0.282317
7870.00	0.276256
7875.00	0.268029
7880.00	0.255479
7885.00	0.252497
7890.00	0.259315
7895.00	0.246052
7900.00	0.247972
7905.00	0.244554
7910.00	0.239497
7915.00	0.213172
7920.00	0.225506
7925.00	0.204935
7930.00	0.202257
7935.00	0.195096
7940.00	0.185088
7945.00	0.1935
7950.00	0.184048
7955.00	0.179895
7960.00	0.160322
7965.00	0.165273
7970.00	0.1531
7975.00	0.147688
7980.00	0.143608
7985.00	0.128851
7990.00	0.127447
7995.00	0.118266
8000.00	0.103272
8005.00	0.0874021
8010.00	0.0735152
8015.00	0.0772489
8020.00	0.0584388
8025.00	0.0715981
8030.00	0.0588957
8035.00	0.0553815
8040.00	0.0688465
8045.00	0.0813609
8050.00	0.106876
8055.00	0.110045
8060.00	0.0978528
8065.00	0.104695
8070.00	0.108478
8075.00	0.0936713
8080.00	0.0942016
8085.00	0.0879486
8090.00	0.101324
8095.00	0.126823
8100.00	0.134331
8105.00	0.122482
8110.00	0.111817
8115.00	0.0808404
8120.00	0.101261
8125.00	0.098657
8130.00	0.0959175
8135.00	0.0954314
8140.00	0.0910349
8145.00	0.075993
8150.00	0.0774993
8155.00	0.0685617
8160.00	0.0613096
8165.00	0.0650761
8170.00	0.0680701
8175.00	0.0830375
8180.00	0.106406
8185.00	0.115956
8190.00	0.112674
8195.00	0.110512
8200.00	0.0955022
8205.00	0.0815971
8210.00	0.0766046
8215.00	0.0649851
8220.00	0.0592784
8225.00	0.0628521
8230.00	0.0609218
8235.00	0.0583927
8240.00	0.0390929
8245.00	0.0308287
8250.00	0.0222033
8255.00	0.0346312
8260.00	0.0418573
8265.00	0.0475691
8270.00	0.0404368
8275.00	0.0217448
8280.00	0.0302596
8285.00	0.0232747
8290.00	0.0399503
8295.00	0.0339758
8300.00	0.0381003
8305.00	0.02756
8310.00	0.0422235
8315.00	0.0186021
8320.00	0.0230763
8325.00	0.0176015
8330.00	0.0154454
8335.00	0.00439933
8340.00	0.0142528
8345.00	-0.00538385
8350.00	-0.0159306
8355.00	-0.0218596
8360.00	-0.0125475
8365.00	-0.0188148
8370.00	-0.0272267
8375.00	-0.0482579
8380.00	-0.0268044
8385.00	-0.0344173
8390.00	-0.0381018
8395.00	-0.0548783
8400.00	-0.0482028
8405.00	-0.037444
8410.00	-0.0293447
8415.00	-0.0244308
8420.00	-0.0132779
8425.00	-0.0190763
8430.00	-0.0128138
8435.00	-0.00915702
8440.00	0.00640693
8445.00	0.00299494
8450.00	-0.023038
8455.00	0.00460335
8460.00	0.0065184
8465.00	-0.000863712
8470.00	-0.0110707
8475.00	-6.61691e-005
8480.00	-5.95522e-005
8485.00	0.00548898
8490.00	0.000189302
8495.00	-0.0128943
8500.00	0.00621058
8505.00	0.0103403
8510.00	-0.000987087
8515.00	0.013364
8520.00	0.0159866
8525.00	-0.00263574
8530.00	-0.0134573
8535.00	-0.00617311
8540.00	-0.00872299
8545.00	-0.0181441
8550.00	-0.0107871
8555.00	-0.0128755
8560.00	-0.0088167
8565.00	-0.0253546
8570.00	-0.031133
8575.00	-0.0260402
8580.00	-0.0238321
8585.00	-0.0163022
8590.00	-0.0166515
8595.00	-0.00786013
8600.00	-0.0225142
8605.00	-0.0222422
8610.00	-0.0128918
8615.00	-0.0151657
8620.00	-0.00691889
8625.00	-0.0287932
8630.00	-0.0381868
8635.00	-0.046245
8640.00	-0.0499344
8645.00	-0.044941
8650.00	-0.040051
8655.00	-0.0475269
8660.00	-0.0479209
8665.00	-0.0526304
8670.00	-0.0715172
8675.00	-0.107122
8680.00	-0.135604
8685.00	-0.202411
8690.00	-0.253432
8695.00	-0.297371
8700.00	-0.324247
8705.00	-0.351603
8710.00	-0.37266
8715.00	-0.376964
8720.00	-0.366584
8725.00	-0.3228
8730.00	-0.292103
8735.00	-0.232013
8740.00	-0.181099
8745.00	-0.124191
8750.00	-0.0741614
8755.00	-0.0418036
8760.00	-0.000408783
8765.00	0.0324917
8770.00	0.0672488
8775.00	0.0890286
8780.00	0.137135
8785.00	0.161428
8790.00	0.161517
8795.00	0.148928
8800.00	0.159373
8805.00	0.17392
8810.00	0.166821
8815.00	0.162016
8820.00	0.171944
8825.00	0.170981
8830.00	0.172886
8835.00	0.167475
8840.00	0.175669
8845.00	0.173146
8850.00	0.15504
8855.00	0.152204
8860.00	0.173803
8865.00	0.176613
8870.00	0.179538
8875.00	0.189298
8880.00	0.171951
8885.00	0.146442
8890.00	0.134965
8895.00	0.147598
8900.00	0.144715
8905.00	0.121534
8910.00	0.123633
8915.00	0.108102
8920.00	0.098084
8925.00	0.0791699
8930.00	0.0878806
8935.00	0.0941367
8940.00	0.0870984
8945.00	0.0696788
8950.00	0.0567725
8955.00	0.0443649
8960.00	0.0276556
8965.00	0.0363711
8970.00	0.0469863
8975.00	0.0494139
8980.00	0.0428889
8985.00	0.0243476
8990.00	0.0128072
8995.00	0.00321262
9000.00	-0.0137364
9005.00	-0.0341372
9010.00	-0.056061
9015.00	-0.0591646
9020.00	-0.0532482
9025.00	-0.0546536
9030.00	-0.0598775
9035.00	-0.0637872
9040.00	-0.0720568
9045.00	-0.0874173
9050.00	-0.0917402
9055.00	-0.0972144
9060.00	-0.102537
9065.00	-0.110495
9070.00	-0.0954863
9075.00	-0.0970228
9080.00	-0.118597
9085.00	-0.116238
9090.00	-0.120846
9095.00	-0.113117
9100.00	-0.0831978
9105.00	-0.0899221
9110.00	-0.0888479
9115.00	-0.0993621
9120.00	-0.0771531
9125.00	-0.0496428
9130.00	-0.0565555
9135.00	-0.0512958
9140.00	-0.0267672
9145.00	-0.0371552
9150.00	-0.0377945
9155.00	-0.0272848
9160.00	-0.0324743
9165.00	-0.0422915
9170.00	-0.0578573
9175.00	-0.0572182
9180.00	-0.0594144
9185.00	-0.0772269
9190.00	-0.0885073
9195.00	-0.0753017
9200.00	-0.0808362
9205.00	-0.0794828
9210.00	-0.0925172
9215.00	-0.110187
9220.00	-0.118963
9225.00	-0.106275
9230.00	-0.111483
9235.00	-0.0951882
9240.00	-0.107048
9245.00	-0.103073
9250.00	-0.107414
9255.00	-0.104195
9260.00	-0.109611
9265.00	-0.106172
9270.00	-0.110599
9275.00	-0.126065
9280.00	-0.138796
9285.00	-0.136001
9290.00	-0.141404
9295.00	-0.135974
9300.00	-0.143359
9305.00	-0.120313
9310.00	-0.126889
9315.00	-0.13637
9320.00	-0.124317
9325.00	-0.130097
9330.00	-0.126193
9335.00	-0.135744
9340.00	-0.153841
9345.00	-0.155877
9350.00	-0.150978
9355.00	-0.14657
9360.00	-0.160021
9365.00	-0.183609
9370.00	-0.17475
9375.00	-0.211909
9380.00	-0.217243
9385.00	-0.203437
9390.00	-0.211994
9395.00	-0.218507
9400.00	-0.218035
9405.00	-0.203358
9410.00	-0.190148
9415.00	-0.219037
9420.00	-0.223659
9425.00	-0.217525
9430.00	-0.228236
9435.00	-0.229958
9440.00	-0.218443
9445.00	-0.225895
9450.00	-0.225872
9455.00	-0.226643
9460.00	-0.214272
9465.00	-0.217786
9470.00	-0.195612
9475.00	-0.200992
9480.00	-0.20821
9485.00	-0.198474
9490.00	-0.186545
9495.00	-0.194415
9500.00	-0.175766
9505.00	-0.181151
9510.00	-0.187978
9515.00	-0.17789
9520.00	-0.152975
9525.00	-0.149554
9530.00	-0.155581
9535.00	-0.156651
9540.00	-0.167115
9545.00	-0.190389
9550.00	-0.18877
9555.00	-0.201961
9560.00	-0.205914
9565.00	-0.221746
9570.00	-0.227284
9575.00	-0.225934
9580.00	-0.223927
9585.00	-0.218558
9590.00	-0.234709
9595.00	-0.253203
9600.00	-0.260346
9605.00	-0.261629
9610.00	-0.263971
9615.00	-0.269641
9620.00	-0.2791
9625.00	-0.292759
9630.00	-0.291196
9635.00	-0.281476
9640.00	-0.283416
9645.00	-0.297436
9650.00	-0.304115
9655.00	-0.300229
9660.00	-0.314546
9665.00	-0.340101
9670.00	-0.357954
9675.00	-0.402922
9680.00	-0.436267
9685.00	-0.482509
9690.00	-0.54986
9695.00	-0.595037
9700.00	-0.635695
9705.00	-0.654077
9710.00	-0.656764
9715.00	-0.637803
9720.00	-0.621531
9725.00	-0.582736
9730.00	-0.561677
9735.00	-0.540744
9740.00	-0.507256
9745.00	-0.481472
9750.00	-0.455891
9755.00	-0.412677
9760.00	-0.379724
9765.00	-0.333041
9770.00	-0.281526
9775.00	-0.25852
9780.00	-0.228709
9785.00	-0.20663
9790.00	-0.19151
9795.00	-0.191758
9800.00	-0.184855
9805.00	-0.180226
9810.00	-0.183186
9815.00	-0.172389
9820.00	-0.175341
9825.00	-0.188687
9830.00	-0.17932
9835.00	-0.176036
9840.00	-0.1616
9845.00	-0.170381
9850.00	-0.175118
9855.00	-0.197196
9860.00	-0.189749
9865.00	-0.199279
9870.00	-0.205084
9875.00	-0.193682
9880.00	-0.18817
9885.00	-0.194294
9890.00	-0.199807
9895.00	-0.214665
9900.00	-0.226454
9905.00	-0.205392
9910.00	-0.204648
9915.00	-0.214667
9920.00	-0.218538
9925.00	-0.244984
9930.00	-0.249386
9935.00	-0.259287
9940.00	-0.257508
9945.00	-0.24403
9950.00	-0.250507
9955.00	-0.261879
[truncated: 56 more rows]
