# Supplementary material for: Abnormal developmental trajectory and vulnerability to cardiac arrhythmias in tetralogy of Fallot with DiGeorge syndrome
Source: Commun Biol. 2023 Sep 22;6:969. doi: 10.1038/s42003-023-05344-6 (PMC10516936; doi:10.1038/s42003-023-05344-6)
Supplement: Supplementary file 6 — Supplementary Data 3 [file 42003_2023_5344_MOESM6_ESM.zip › Supplementary Data3_CAS Measurement/Batch57/TOF-DG2_A1_arrythmia_4875/1B-wave.csv]

1B : V(t) = D'(t) / BackgroundImage *100
D'(t) = WaveFiltered Value( Pixel-Filter=(5 x 5) Tcnst-Filter=10)
average	1.00
frm num	2048
position	[79][77]
background	686.04
total pixel	25
time	value1
0.00	0
5.00	0.216314
10.00	0.43257
15.00	0.640027
20.00	0.79642
25.00	0.938339
30.00	1.07481
35.00	1.19647
40.00	1.28906
45.00	1.35897
50.00	1.41607
55.00	1.48145
60.00	1.52105
65.00	1.54328
70.00	1.57728
75.00	1.58105
80.00	1.60078
85.00	1.61329
90.00	1.62746
95.00	1.62097
100.00	1.63962
105.00	1.62492
110.00	1.62044
115.00	1.60183
120.00	1.58857
125.00	1.58539
130.00	1.56445
135.00	1.54503
140.00	1.51005
145.00	1.4809
150.00	1.4401
155.00	1.40512
160.00	1.38413
165.00	1.33901
170.00	1.3223
175.00	1.29211
180.00	1.26726
185.00	1.2519
190.00	1.22233
195.00	1.19397
200.00	1.20809
205.00	1.2004
210.00	1.1719
215.00	1.12759
220.00	1.11337
225.00	1.07958
230.00	1.04975
235.00	1.0334
240.00	1.01635
245.00	0.995178
250.00	0.964461
255.00	0.945561
260.00	0.907561
265.00	0.862284
270.00	0.809289
275.00	0.750517
280.00	0.738435
285.00	0.708904
290.00	0.678244
295.00	0.640156
300.00	0.666514
305.00	0.655253
310.00	0.657945
315.00	0.645209
320.00	0.607509
325.00	0.589904
330.00	0.581639
335.00	0.571869
340.00	0.550832
345.00	0.516739
350.00	0.488387
355.00	0.445962
360.00	0.429352
365.00	0.405075
370.00	0.372147
375.00	0.351841
380.00	0.347559
385.00	0.313969
390.00	0.311142
395.00	0.277113
400.00	0.291381
405.00	0.247667
410.00	0.21707
415.00	0.187783
420.00	0.162008
425.00	0.141726
430.00	0.137465
435.00	0.123136
440.00	0.104408
445.00	0.0997981
450.00	0.109059
455.00	0.0736648
460.00	0.0662983
465.00	0.0567532
470.00	0.0295048
475.00	0.0358832
480.00	0.012471
485.00	-0.00393558
490.00	-0.00995565
495.00	-0.0060448
500.00	-0.032844
505.00	-0.0528818
510.00	-0.0697498
515.00	-0.0860971
520.00	-0.0710737
525.00	-0.0715461
530.00	-0.0964596
535.00	-0.107804
540.00	-0.112766
545.00	-0.13414
550.00	-0.14813
555.00	-0.143229
560.00	-0.164473
565.00	-0.176595
570.00	-0.182258
575.00	-0.211843
580.00	-0.217479
585.00	-0.235379
590.00	-0.230499
595.00	-0.206283
600.00	-0.216557
605.00	-0.210643
610.00	-0.199491
615.00	-0.195867
620.00	-0.18386
625.00	-0.186464
630.00	-0.170733
635.00	-0.151911
640.00	-0.0346848
645.00	0.13029
650.00	0.472926
655.00	0.92298
660.00	1.49478
665.00	2.04672
670.00	2.62859
675.00	3.19834
680.00	3.763
685.00	4.27061
690.00	4.71056
695.00	5.1205
700.00	5.47429
705.00	5.80086
710.00	6.08312
715.00	6.34123
720.00	6.54612
725.00	6.74627
730.00	6.92174
735.00	7.08433
740.00	7.20383
745.00	7.27524
750.00	7.32027
755.00	7.35671
760.00	7.37726
765.00	7.39168
770.00	7.38541
775.00	7.38619
780.00	7.39388
785.00	7.34658
790.00	7.29351
795.00	7.23235
800.00	7.18021
805.00	7.12687
810.00	7.04855
815.00	6.94716
820.00	6.85532
825.00	6.77151
830.00	6.67858
835.00	6.57395
840.00	6.48329
845.00	6.37953
850.00	6.28266
855.00	6.14416
860.00	6.02767
865.00	5.91117
870.00	5.79058
875.00	5.65057
880.00	5.52922
885.00	5.3891
890.00	5.2869
895.00	5.1646
900.00	5.03762
905.00	4.95366
910.00	4.8297
915.00	4.73155
920.00	4.60939
925.00	4.49421
930.00	4.37596
935.00	4.28762
940.00	4.17254
945.00	4.06139
950.00	3.97651
955.00	3.88263
960.00	3.79698
965.00	3.71114
970.00	3.64671
975.00	3.55141
980.00	3.45865
985.00	3.40548
990.00	3.34013
995.00	3.26383
1000.00	3.20157
1005.00	3.14379
1010.00	3.08537
1015.00	3.02988
1020.00	2.96012
1025.00	2.874
1030.00	2.81691
1035.00	2.75911
1040.00	2.66103
1045.00	2.60716
1050.00	2.54819
1055.00	2.50268
1060.00	2.44191
1065.00	2.38196
1070.00	2.32218
1075.00	2.2538
1080.00	2.222
1085.00	2.17588
1090.00	2.12738
1095.00	2.07673
1100.00	2.02298
1105.00	1.98044
1110.00	1.93283
1115.00	1.87948
1120.00	1.84837
1125.00	1.8128
1130.00	1.7767
1135.00	1.71039
1140.00	1.66996
1145.00	1.60616
1150.00	1.55749
1155.00	1.52885
1160.00	1.49258
1165.00	1.4436
1170.00	1.41061
1175.00	1.35992
1180.00	1.33354
1185.00	1.29523
1190.00	1.2555
1195.00	1.18709
1200.00	1.15059
1205.00	1.12474
1210.00	1.08689
1215.00	1.04467
1220.00	1.01775
1225.00	1.00169
1230.00	0.978481
1235.00	0.962844
1240.00	0.92953
1245.00	0.919954
1250.00	0.871105
1255.00	0.847547
1260.00	0.815268
1265.00	0.790297
1270.00	0.749749
1275.00	0.731331
1280.00	0.722917
1285.00	0.71826
1290.00	0.662176
1295.00	0.646102
1300.00	0.601315
1305.00	0.569754
1310.00	0.519775
1315.00	0.494035
1320.00	0.481364
1325.00	0.455384
1330.00	0.42209
1335.00	0.396789
1340.00	0.38568
1345.00	0.364021
1350.00	0.350941
1355.00	0.342084
1360.00	0.313123
1365.00	0.316211
1370.00	0.312577
1375.00	0.310472
1380.00	0.293418
1385.00	0.248334
1390.00	0.194931
1395.00	0.179519
1400.00	0.152821
1405.00	0.159695
1410.00	0.172296
1415.00	0.132327
1420.00	0.0986871
1425.00	0.084737
1430.00	0.0500257
1435.00	0.0421079
1440.00	0.0215715
1445.00	0.0182482
1450.00	9.78394e-005
1455.00	-0.0325631
1460.00	-0.0514629
1465.00	-0.0894628
1470.00	-0.112585
1475.00	-0.142723
1480.00	-0.148275
1485.00	-0.139278
1490.00	-0.147506
1495.00	-0.181732
1500.00	-0.204373
1505.00	-0.210173
1510.00	-0.22239
1515.00	-0.238633
1520.00	-0.232844
1525.00	-0.214224
1530.00	-0.216124
1535.00	-0.225997
1540.00	-0.237214
1545.00	-0.212327
1550.00	-0.246485
1555.00	-0.243409
1560.00	-0.251719
1565.00	-0.250453
1570.00	-0.270886
1575.00	-0.287527
1580.00	-0.306001
1585.00	-0.3133
1590.00	-0.312872
1595.00	-0.303158
1600.00	-0.286835
1605.00	-0.279142
1610.00	-0.275133
1615.00	-0.272691
1620.00	-0.280405
1625.00	-0.310671
1630.00	-0.298844
1635.00	-0.265462
1640.00	-0.175945
1645.00	0.0165662
1650.00	0.344337
1655.00	0.853895
1660.00	1.40462
1665.00	1.98248
1670.00	2.58011
1675.00	3.15528
1680.00	3.68752
1685.00	4.19743
1690.00	4.66802
1695.00	5.07872
1700.00	5.43493
1705.00	5.73221
1710.00	6.01258
1715.00	6.23343
1720.00	6.43745
1725.00	6.62922
1730.00	6.80823
1735.00	6.90579
1740.00	7.00875
1745.00	7.09034
1750.00	7.15094
1755.00	7.1944
1760.00	7.2067
1765.00	7.22243
1770.00	7.23367
1775.00	7.22513
1780.00	7.18771
1785.00	7.15053
1790.00	7.07801
1795.00	7.0174
1800.00	6.95177
1805.00	6.86006
1810.00	6.79034
1815.00	6.69845
1820.00	6.60699
1825.00	6.51886
1830.00	6.41621
1835.00	6.30342
1840.00	6.19608
1845.00	6.06332
1850.00	5.95959
1855.00	5.86797
1860.00	5.76919
1865.00	5.64764
1870.00	5.526
1875.00	5.37804
1880.00	5.26878
1885.00	5.13838
1890.00	5.03851
1895.00	4.93755
1900.00	4.83328
1905.00	4.75518
1910.00	4.65806
1915.00	4.55958
1920.00	4.47095
1925.00	4.3871
1930.00	4.2819
1935.00	4.17847
1940.00	4.06498
1945.00	3.94593
1950.00	3.84636
1955.00	3.77949
1960.00	3.71173
1965.00	3.63325
1970.00	3.52705
1975.00	3.42098
1980.00	3.32901
1985.00	3.25441
1990.00	3.16219
1995.00	3.08969
2000.00	3.03843
2005.00	2.98705
2010.00	2.9169
2015.00	2.82812
2020.00	2.77503
2025.00	2.69693
2030.00	2.62956
2035.00	2.58292
2040.00	2.51528
2045.00	2.46258
2050.00	2.39532
2055.00	2.32254
2060.00	2.2687
2065.00	2.22608
2070.00	2.16498
2075.00	2.11115
2080.00	2.06154
2085.00	2.02681
2090.00	1.95065
2095.00	1.91068
2100.00	1.86188
2105.00	1.80396
2110.00	1.73726
2115.00	1.68656
2120.00	1.63218
2125.00	1.58966
2130.00	1.55197
2135.00	1.47315
2140.00	1.4337
2145.00	1.36555
2150.00	1.32286
2155.00	1.30194
2160.00	1.23996
2165.00	1.1906
2170.00	1.14617
2175.00	1.11201
2180.00	1.05562
2185.00	1.00661
2190.00	1.00332
2195.00	0.984036
2200.00	0.96143
2205.00	0.937003
2210.00	0.90394
2215.00	0.854943
2220.00	0.835917
2225.00	0.807716
2230.00	0.781169
2235.00	0.751446
2240.00	0.738688
2245.00	0.737701
2250.00	0.71524
2255.00	0.698523
2260.00	0.662488
2265.00	0.652213
2270.00	0.626639
2275.00	0.612952
2280.00	0.593637
2285.00	0.545934
2290.00	0.529823
2295.00	0.512407
2300.00	0.47516
2305.00	0.43464
2310.00	0.39001
2315.00	0.367335
2320.00	0.348093
2325.00	0.309785
2330.00	0.324285
2335.00	0.300019
2340.00	0.271184
2345.00	0.224824
2350.00	0.209339
2355.00	0.173828
2360.00	0.138954
2365.00	0.102902
2370.00	0.0710389
2375.00	0.0551892
2380.00	0.0251819
2385.00	0.0185823
2390.00	0.0313005
2395.00	0.0159262
2400.00	-0.01307
2405.00	-0.0374175
2410.00	-0.0581641
2415.00	-0.0727547
2420.00	-0.0853031
2425.00	-0.089017
2430.00	-0.114516
2435.00	-0.138047
2440.00	-0.155728
2445.00	-0.144236
2450.00	-0.147887
2455.00	-0.163418
2460.00	-0.191971
2465.00	-0.199595
2470.00	-0.237358
2475.00	-0.263182
2480.00	-0.269515
2485.00	-0.275215
2490.00	-0.324657
2495.00	-0.351663
2500.00	-0.373636
2505.00	-0.381751
2510.00	-0.394302
2515.00	-0.421923
2520.00	-0.45028
2525.00	-0.414581
2530.00	-0.394113
2535.00	-0.391434
2540.00	-0.387274
2545.00	-0.415015
2550.00	-0.417826
2555.00	-0.422688
2560.00	-0.446305
2565.00	-0.451234
2570.00	-0.486572
2575.00	-0.5038
2580.00	-0.522221
2585.00	-0.526555
2590.00	-0.512382
2595.00	-0.511869
2600.00	-0.501496
2605.00	-0.504988
2610.00	-0.495886
2615.00	-0.498773
2620.00	-0.507201
2625.00	-0.518285
2630.00	-0.50144
2635.00	-0.491527
2640.00	-0.420218
2645.00	-0.224852
2650.00	0.115399
2655.00	0.553979
2660.00	1.12012
2665.00	1.6897
2670.00	2.24664
2675.00	2.81668
2680.00	3.36178
2685.00	3.85121
2690.00	4.29928
2695.00	4.68155
2700.00	5.03725
2705.00	5.34981
2710.00	5.66376
2715.00	5.91658
2720.00	6.13362
2725.00	6.3377
2730.00	6.50505
2735.00	6.63642
2740.00	6.77915
2745.00	6.86504
2750.00	6.93534
2755.00	6.98637
2760.00	7.0597
2765.00	7.09013
2770.00	7.07612
2775.00	7.04544
2780.00	7.03939
2785.00	6.98206
2790.00	6.96079
2795.00	6.9224
2800.00	6.87677
2805.00	6.81587
2810.00	6.76049
2815.00	6.6675
2820.00	6.59197
2825.00	6.50008
2830.00	6.39698
2835.00	6.28553
2840.00	6.16249
2845.00	6.04184
2850.00	5.92684
2855.00	5.76853
2860.00	5.64413
2865.00	5.52809
2870.00	5.42132
2875.00	5.29607
2880.00	5.15536
2885.00	5.0363
2890.00	4.91866
2895.00	4.79412
2900.00	4.69078
2905.00	4.60243
2910.00	4.47395
2915.00	4.38105
2920.00	4.27063
2925.00	4.17999
2930.00	4.09083
2935.00	3.97386
2940.00	3.85926
2945.00	3.74212
2950.00	3.63028
2955.00	3.53255
2960.00	3.45566
2965.00	3.33515
2970.00	3.22903
2975.00	3.14401
2980.00	3.06342
2985.00	2.98272
2990.00	2.90134
2995.00	2.84152
3000.00	2.79292
3005.00	2.70137
3010.00	2.62539
3015.00	2.57275
3020.00	2.51372
3025.00	2.41627
3030.00	2.35364
3035.00	2.29903
3040.00	2.23821
3045.00	2.1689
3050.00	2.08553
3055.00	2.04256
3060.00	1.97824
3065.00	1.97458
3070.00	1.9293
3075.00	1.86114
3080.00	1.79105
3085.00	1.75072
3090.00	1.71441
3095.00	1.64442
3100.00	1.61758
3105.00	1.55844
3110.00	1.52096
3115.00	1.47031
3120.00	1.42823
3125.00	1.36995
3130.00	1.314
3135.00	1.27822
3140.00	1.20987
3145.00	1.18626
3150.00	1.11719
3155.00	1.07777
3160.00	1.0213
3165.00	0.984474
3170.00	0.961241
3175.00	0.921673
3180.00	0.871486
3185.00	0.853721
3190.00	0.81441
3195.00	0.791858
3200.00	0.761066
3205.00	0.76134
3210.00	0.758671
3215.00	0.735279
3220.00	0.72064
3225.00	0.696969
3230.00	0.690242
3235.00	0.658534
3240.00	0.641657
3245.00	0.597898
3250.00	0.583587
3255.00	0.543303
3260.00	0.526288
3265.00	0.495233
3270.00	0.44396
3275.00	0.415307
3280.00	0.370861
3285.00	0.337273
3290.00	0.317539
3295.00	0.316687
3300.00	0.290849
3305.00	0.258266
3310.00	0.235354
3315.00	0.200741
3320.00	0.180667
3325.00	0.180675
3330.00	0.159109
3335.00	0.142032
3340.00	0.122581
3345.00	0.0974959
3350.00	0.0673393
3355.00	0.0110456
3360.00	2.9084e-005
3365.00	-0.00871967
3370.00	-0.0183427
3375.00	-0.00601343
3380.00	-0.00541209
3385.00	-0.0136167
3390.00	-0.0256654
3395.00	-0.045838
3400.00	-0.0569967
3405.00	-0.0903619
3410.00	-0.122723
3415.00	-0.153014
3420.00	-0.179109
3425.00	-0.18627
3430.00	-0.196212
3435.00	-0.226151
3440.00	-0.250764
3445.00	-0.273498
3450.00	-0.272969
3455.00	-0.29115
3460.00	-0.30693
3465.00	-0.284983
3470.00	-0.275726
3475.00	-0.281387
3480.00	-0.29931
3485.00	-0.311359
3490.00	-0.35019
3495.00	-0.364731
3500.00	-0.40114
3505.00	-0.405921
3510.00	-0.439377
3515.00	-0.463657
3520.00	-0.477346
3525.00	-0.49608
3530.00	-0.506527
3535.00	-0.507766
3540.00	-0.525207
3545.00	-0.557813
3550.00	-0.545178
3555.00	-0.51923
3560.00	-0.487131
3565.00	-0.5113
3570.00	-0.519058
3575.00	-0.541784
3580.00	-0.556989
3585.00	-0.565426
3590.00	-0.581183
3595.00	-0.605858
3600.00	-0.642643
3605.00	-0.639017
3610.00	-0.632254
3615.00	-0.660569
3620.00	-0.652235
3625.00	-0.663391
3630.00	-0.626788
3635.00	-0.602591
3640.00	-0.52484
3645.00	-0.323677
3650.00	0.0392839
3655.00	0.496553
3660.00	1.02179
3665.00	1.56739
3670.00	2.14588
3675.00	2.71317
3680.00	3.25697
3685.00	3.76738
3690.00	4.23199
3695.00	4.64897
3700.00	5.02484
3705.00	5.36663
3710.00	5.65207
3715.00	5.91247
3720.00	6.13109
3725.00	6.32785
3730.00	6.48919
3735.00	6.61107
3740.00	6.72834
3745.00	6.82164
3750.00	6.90212
3755.00	6.9314
3760.00	6.92626
3765.00	6.95255
3770.00	6.93947
3775.00	6.92711
3780.00	6.91133
3785.00	6.86739
3790.00	6.82668
3795.00	6.75913
3800.00	6.69485
3805.00	6.59617
3810.00	6.5132
3815.00	6.42978
3820.00	6.34653
3825.00	6.23955
3830.00	6.14151
3835.00	6.04803
3840.00	5.92133
3845.00	5.81488
3850.00	5.70159
3855.00	5.59146
3860.00	5.4597
3865.00	5.34869
3870.00	5.24528
3875.00	5.11723
3880.00	5.00548
3885.00	4.90666
3890.00	4.79265
3895.00	4.6743
3900.00	4.56078
3905.00	4.44171
3910.00	4.33804
3915.00	4.22026
3920.00	4.10317
3925.00	3.99429
3930.00	3.89805
3935.00	3.80036
3940.00	3.70077
3945.00	3.61406
3950.00	3.53719
3955.00	3.43768
3960.00	3.38019
3965.00	3.28881
3970.00	3.20772
3975.00	3.12426
3980.00	3.04214
3985.00	2.96707
3990.00	2.88667
3995.00	2.79858
4000.00	2.74961
4005.00	2.65015
4010.00	2.58745
4015.00	2.5182
4020.00	2.43197
4025.00	2.36019
4030.00	2.29501
4035.00	2.24042
4040.00	2.17556
4045.00	2.10551
4050.00	2.05006
4055.00	1.98498
4060.00	1.95965
4065.00	1.90304
4070.00	1.84684
4075.00	1.78051
4080.00	1.69109
4085.00	1.63218
4090.00	1.57974
4095.00	1.51447
4100.00	1.4808
4105.00	1.42718
4110.00	1.36201
4115.00	1.33833
4120.00	1.29954
4125.00	1.28853
4130.00	1.25938
4135.00	1.21274
4140.00	1.17717
4145.00	1.14633
4150.00	1.08942
4155.00	1.07202
4160.00	1.02837
4165.00	0.995499
4170.00	0.952505
4175.00	0.919642
4180.00	0.885983
4185.00	0.839948
4190.00	0.827669
4195.00	0.811371
4200.00	0.782126
4205.00	0.716157
4210.00	0.662616
4215.00	0.615012
4220.00	0.566338
4225.00	0.544688
4230.00	0.517623
4235.00	0.483935
4240.00	0.449535
4245.00	0.440148
4250.00	0.400215
4255.00	0.381766
4260.00	0.354085
4265.00	0.362988
4270.00	0.336602
4275.00	0.305274
4280.00	0.291655
4285.00	0.23392
4290.00	0.183124
4295.00	0.182303
4300.00	0.152412
4305.00	0.130757
4310.00	0.0926099
4315.00	0.0804336
4320.00	0.0432374
4325.00	0.0231711
4330.00	0.00511151
4335.00	0.00984786
4340.00	-0.00979473
4345.00	-0.0315545
4350.00	-0.0313143
4355.00	-0.060834
4360.00	-0.079239
4365.00	-0.112129
4370.00	-0.141147
4375.00	-0.145107
4380.00	-0.157417
4385.00	-0.191818
4390.00	-0.188379
4395.00	-0.222599
4400.00	-0.245235
4405.00	-0.259776
4410.00	-0.287439
4415.00	-0.331578
4420.00	-0.345064
4425.00	-0.367114
4430.00	-0.372966
4435.00	-0.379399
4440.00	-0.392768
4445.00	-0.410047
4450.00	-0.426182
4455.00	-0.438954
4460.00	-0.428876
4465.00	-0.411643
4470.00	-0.423537
4475.00	-0.423746
4480.00	-0.449006
4485.00	-0.452499
4490.00	-0.464389
4495.00	-0.483252
4500.00	-0.47749
4505.00	-0.476386
4510.00	-0.489385
4515.00	-0.52499
4520.00	-0.513305
4525.00	-0.503954
4530.00	-0.516529
4535.00	-0.534843
4540.00	-0.557156
4545.00	-0.570241
4550.00	-0.583767
4555.00	-0.58836
4560.00	-0.593077
4565.00	-0.595573
4570.00	-0.59782
4575.00	-0.627829
4580.00	-0.658335
4585.00	-0.64381
4590.00	-0.645898
4595.00	-0.64661
4600.00	-0.634424
4605.00	-0.657274
4610.00	-0.658015
4615.00	-0.687835
4620.00	-0.660448
4625.00	-0.662621
4630.00	-0.661078
4635.00	-0.646279
4640.00	-0.562994
4645.00	-0.359764
4650.00	-0.017683
4655.00	0.435954
4660.00	0.998154
4665.00	1.54786
4670.00	2.15222
4675.00	2.71946
4680.00	3.23464
4685.00	3.72745
4690.00	4.19081
4695.00	4.61716
4700.00	4.97522
4705.00	5.29048
4710.00	5.57363
4715.00	5.83196
4720.00	6.03414
4725.00	6.25984
4730.00	6.4099
4735.00	6.49773
4740.00	6.60127
4745.00	6.68162
4750.00	6.75919
4755.00	6.80801
4760.00	6.84437
4765.00	6.85377
4770.00	6.86164
4775.00	6.84016
4780.00	6.8115
4785.00	6.76997
4790.00	6.71276
4795.00	6.65078
4800.00	6.57575
4805.00	6.48666
4810.00	6.39306
4815.00	6.29775
4820.00	6.21371
4825.00	6.15907
4830.00	6.06558
4835.00	5.94996
4840.00	5.84473
4845.00	5.73545
4850.00	5.63418
4855.00	5.48648
4860.00	5.36171
4865.00	5.23135
4870.00	5.11344
4875.00	5.00265
4880.00	4.88487
4885.00	4.77246
4890.00	4.65438
4895.00	4.57434
4900.00	4.46732
4905.00	4.3576
4910.00	4.22969
4915.00	4.10758
4920.00	4.01575
4925.00	3.90337
4930.00	3.79523
4935.00	3.71249
4940.00	3.60536
4945.00	3.5002
4950.00	3.37874
4955.00	3.291
4960.00	3.22136
4965.00	3.13653
4970.00	3.04035
4975.00	2.96429
4980.00	2.90167
4985.00	2.84473
4990.00	2.7789
4995.00	2.67768
5000.00	2.59824
5005.00	2.50692
5010.00	2.41481
5015.00	2.33542
5020.00	2.25522
5025.00	2.1638
5030.00	2.09494
5035.00	2.03237
5040.00	1.97373
5045.00	1.92271
5050.00	1.82314
5055.00	1.77843
5060.00	1.73061
5065.00	1.659
5070.00	1.57648
5075.00	1.51387
5080.00	1.45985
5085.00	1.41473
5090.00	1.34556
5095.00	1.29671
5100.00	1.23934
5105.00	1.18654
5110.00	1.16117
5115.00	1.13543
5120.00	1.08836
5125.00	1.03433
5130.00	0.997947
5135.00	0.933135
5140.00	0.901626
5145.00	0.855776
5150.00	0.825588
5155.00	0.80425
5160.00	0.780382
5165.00	0.732663
5170.00	0.698461
5175.00	0.663015
5180.00	0.627033
5185.00	0.585319
5190.00	0.55594
5195.00	0.552238
5200.00	0.513923
5205.00	0.475358
5210.00	0.460473
5215.00	0.437748
5220.00	0.39514
5225.00	0.371368
5230.00	0.346475
5235.00	0.328737
5240.00	0.296446
5245.00	0.259805
5250.00	0.225661
5255.00	0.184437
5260.00	0.176489
5265.00	0.141931
5270.00	0.103833
5275.00	0.132514
5280.00	0.122178
5285.00	0.114042
5290.00	0.0874781
5295.00	0.0769811
5300.00	0.0646185
5305.00	0.0266716
5310.00	0.0059297
5315.00	-0.0150702
5320.00	-0.0123971
5325.00	-0.0303983
5330.00	-0.0524299
5335.00	-0.0460208
5340.00	-0.065324
5345.00	-0.08328
5350.00	-0.102356
5355.00	-0.107863
5360.00	-0.130894
5365.00	-0.167364
5370.00	-0.195523
5375.00	-0.216202
5380.00	-0.242975
5385.00	-0.278732
5390.00	-0.286426
5395.00	-0.29918
5400.00	-0.336314
5405.00	-0.356323
5410.00	-0.362671
5415.00	-0.385293
5420.00	-0.391076
5425.00	-0.393365
5430.00	-0.39426
5435.00	-0.406726
5440.00	-0.443016
5445.00	-0.446525
5450.00	-0.463094
5455.00	-0.500162
5460.00	-0.5102
5465.00	-0.52215
5470.00	-0.528241
5475.00	-0.557045
5480.00	-0.584134
5485.00	-0.610264
5490.00	-0.632615
5495.00	-0.638154
5500.00	-0.639058
5505.00	-0.686516
5510.00	-0.693661
5515.00	-0.686099
5520.00	-0.6997
5525.00	-0.698531
5530.00	-0.71497
5535.00	-0.712857
5540.00	-0.71387
5545.00	-0.714782
5550.00	-0.713271
5555.00	-0.733484
5560.00	-0.740597
5565.00	-0.750497
5570.00	-0.72734
5575.00	-0.752559
5580.00	-0.772341
5585.00	-0.787813
5590.00	-0.781331
5595.00	-0.773748
5600.00	-0.748848
5605.00	-0.786493
5610.00	-0.7644
5615.00	-0.752679
5620.00	-0.765453
5625.00	-0.728556
5630.00	-0.725084
5635.00	-0.692223
5640.00	-0.59618
5645.00	-0.392547
5650.00	-0.0530184
5655.00	0.411732
5660.00	0.953615
5665.00	1.52469
5670.00	2.0888
5675.00	2.64722
5680.00	3.20052
5685.00	3.72124
5690.00	4.16656
5695.00	4.58134
5700.00	4.95057
5705.00	5.24497
5710.00	5.52042
5715.00	5.77067
5720.00	5.99472
5725.00	6.17888
5730.00	6.35395
5735.00	6.46253
5740.00	6.60457
5745.00	6.68751
5750.00	6.76624
5755.00	6.82252
5760.00	6.84809
5765.00	6.87986
5770.00	6.85656
5775.00	6.86649
5780.00	6.83753
5785.00	6.77415
5790.00	6.70778
5795.00	6.63871
5800.00	6.56373
5805.00	6.484
5810.00	6.39533
5815.00	6.29571
5820.00	6.18506
5825.00	6.09538
5830.00	5.99835
5835.00	5.89703
5840.00	5.78427
5845.00	5.66004
5850.00	5.56398
5855.00	5.44021
5860.00	5.34806
5865.00	5.22023
5870.00	5.13141
5875.00	5.01125
5880.00	4.91652
5885.00	4.81376
5890.00	4.71837
5895.00	4.61852
5900.00	4.50126
5905.00	4.39047
5910.00	4.28377
5915.00	4.16383
5920.00	4.04014
5925.00	3.9259
5930.00	3.81376
5935.00	3.71925
5940.00	3.61728
5945.00	3.52376
5950.00	3.41802
5955.00	3.29136
5960.00	3.18145
5965.00	3.09945
5970.00	3.02856
5975.00	2.95542
5980.00	2.88669
5985.00	2.80676
5990.00	2.71033
5995.00	2.60955
6000.00	2.51884
6005.00	2.44363
6010.00	2.3561
6015.00	2.26801
6020.00	2.20271
6025.00	2.14395
6030.00	2.05666
6035.00	1.99151
6040.00	1.92122
6045.00	1.8597
6050.00	1.77518
6055.00	1.73643
6060.00	1.68056
6065.00	1.61571
6070.00	1.56375
6075.00	1.52049
6080.00	1.48214
6085.00	1.44062
6090.00	1.37119
6095.00	1.29005
6100.00	1.23742
6105.00	1.20289
6110.00	1.1479
6115.00	1.11532
6120.00	1.07317
6125.00	1.06323
6130.00	1.04436
6135.00	1.03555
6140.00	0.981552
6145.00	0.928875
6150.00	0.874469
6155.00	0.826087
6160.00	0.808781
6165.00	0.777463
6170.00	0.733534
6175.00	0.695164
6180.00	0.661214
6185.00	0.60617
6190.00	0.571208
6195.00	0.52808
6200.00	0.518418
6205.00	0.47299
6210.00	0.42919
6215.00	0.413674
6220.00	0.403792
6225.00	0.38207
6230.00	0.339199
6235.00	0.31111
6240.00	0.29166
6245.00	0.264243
6250.00	0.278633
6255.00	0.260681
6260.00	0.227033
6265.00	0.21191
6270.00	0.184305
6275.00	0.162959
6280.00	0.142582
6285.00	0.105002
6290.00	0.0939184
6295.00	0.0472109
6300.00	0.00925561
6305.00	-0.0249042
6310.00	-0.0416546
6315.00	-0.0736387
6320.00	-0.0907632
6325.00	-0.109674
6330.00	-0.116781
6335.00	-0.1465
6340.00	-0.169165
6345.00	-0.197727
6350.00	-0.232179
6355.00	-0.256189
6360.00	-0.25739
6365.00	-0.285876
6370.00	-0.287607
6375.00	-0.305491
6380.00	-0.324501
6385.00	-0.338113
6390.00	-0.35736
6395.00	-0.3706
6400.00	-0.405256
6405.00	-0.41429
6410.00	-0.446327
6415.00	-0.439009
6420.00	-0.468574
6425.00	-0.502761
6430.00	-0.521286
6435.00	-0.515802
6440.00	-0.513781
6445.00	-0.542282
6450.00	-0.569682
6455.00	-0.59609
6460.00	-0.614611
6465.00	-0.623117
6470.00	-0.648847
6475.00	-0.656261
6480.00	-0.661185
6485.00	-0.650456
6490.00	-0.648381
6495.00	-0.637184
6500.00	-0.663839
6505.00	-0.673253
6510.00	-0.666565
6515.00	-0.661713
6520.00	-0.674837
6525.00	-0.672656
6530.00	-0.687601
6535.00	-0.703384
6540.00	-0.686687
6545.00	-0.699063
6550.00	-0.698541
6555.00	-0.730138
6560.00	-0.731756
6565.00	-0.751286
6570.00	-0.744958
6575.00	-0.750341
6580.00	-0.770928
6585.00	-0.796453
6590.00	-0.790856
6595.00	-0.794565
6600.00	-0.838133
6605.00	-0.848775
6610.00	-0.839112
6615.00	-0.849073
6620.00	-0.841712
6625.00	-0.815846
6630.00	-0.793733
6635.00	-0.801235
6640.00	-0.698373
6645.00	-0.523585
6650.00	-0.175034
6655.00	0.289674
6660.00	0.841431
6665.00	1.38116
6670.00	1.9672
6675.00	2.50338
6680.00	3.02093
6685.00	3.54678
6690.00	4.00371
6695.00	4.42195
6700.00	4.82344
6705.00	5.15388
6710.00	5.47401
6715.00	5.69857
6720.00	5.94558
6725.00	6.14981
6730.00	6.31962
6735.00	6.43281
6740.00	6.52126
6745.00	6.60787
6750.00	6.67707
6755.00	6.72827
6760.00	6.74578
6765.00	6.75454
6770.00	6.73911
6775.00	6.71297
6780.00	6.69703
6785.00	6.66053
6790.00	6.61193
6795.00	6.54896
6800.00	6.47478
6805.00	6.4057
6810.00	6.34002
6815.00	6.27916
6820.00	6.20457
6825.00	6.13043
6830.00	6.02173
6835.00	5.91866
6840.00	5.79265
6845.00	5.66292
6850.00	5.52168
6855.00	5.40855
6860.00	5.30499
6865.00	5.18555
6870.00	5.06755
6875.00	4.96194
6880.00	4.86689
6885.00	4.77435
6890.00	4.64441
6895.00	4.55488
6900.00	4.43989
6905.00	4.33641
6910.00	4.22462
6915.00	4.10126
6920.00	3.98675
6925.00	3.87435
6930.00	3.78078
6935.00	3.67732
6940.00	3.55913
6945.00	3.43353
6950.00	3.34031
6955.00	3.25874
6960.00	3.18416
6965.00	3.11763
6970.00	3.03442
6975.00	2.96479
6980.00	2.90328
6985.00	2.84034
6990.00	2.7493
6995.00	2.67727
7000.00	2.61303
7005.00	2.52023
7010.00	2.45654
7015.00	2.37589
7020.00	2.28873
7025.00	2.22486
7030.00	2.15805
7035.00	2.10375
7040.00	2.05197
7045.00	1.99312
7050.00	1.94482
7055.00	1.88619
7060.00	1.841
7065.00	1.73678
7070.00	1.64823
7075.00	1.60118
7080.00	1.51453
7085.00	1.44879
7090.00	1.39486
7095.00	1.3475
7100.00	1.26931
7105.00	1.21351
7110.00	1.18486
7115.00	1.12468
7120.00	1.09384
7125.00	1.08358
7130.00	1.01895
7135.00	0.997516
7140.00	0.965399
7145.00	0.93008
7150.00	0.886632
7155.00	0.835284
7160.00	0.810062
7165.00	0.794941
7170.00	0.776085
7175.00	0.742788
7180.00	0.677255
7185.00	0.623523
7190.00	0.587991
7195.00	0.564176
7200.00	0.523501
7205.00	0.509049
7210.00	0.477968
7215.00	0.4395
7220.00	0.396133
7225.00	0.39092
7230.00	0.370486
7235.00	0.329356
7240.00	0.294088
7245.00	0.255934
7250.00	0.221594
7255.00	0.208764
7260.00	0.165731
7265.00	0.138663
7270.00	0.11022
7275.00	0.095117
7280.00	0.0681136
7285.00	0.0379799
7290.00	0.00736135
7295.00	-0.00911731
7300.00	-0.0461043
7305.00	-0.0770603
7310.00	-0.097341
7315.00	-0.111512
7320.00	-0.117853
7325.00	-0.113064
7330.00	-0.123914
7335.00	-0.1226
7340.00	-0.147073
7345.00	-0.183675
7350.00	-0.191545
7355.00	-0.217286
7360.00	-0.235205
7365.00	-0.281068
7370.00	-0.320013
7375.00	-0.356229
7380.00	-0.400485
7385.00	-0.398918
7390.00	-0.437156
7395.00	-0.468072
7400.00	-0.478404
7405.00	-0.482456
7410.00	-0.492516
7415.00	-0.491658
7420.00	-0.497882
7425.00	-0.522142
7430.00	-0.546308
7435.00	-0.553482
7440.00	-0.550025
7445.00	-0.555078
7450.00	-0.569537
7455.00	-0.583716
7460.00	-0.585399
7465.00	-0.608487
7470.00	-0.615273
7475.00	-0.621963
7480.00	-0.647808
7485.00	-0.668154
7490.00	-0.660227
7495.00	-0.6735
7500.00	-0.69769
7505.00	-0.728207
7510.00	-0.749841
7515.00	-0.793217
7520.00	-0.815348
7525.00	-0.824187
7530.00	-0.840304
7535.00	-0.85656
7540.00	-0.849033
7545.00	-0.871412
7550.00	-0.87756
7555.00	-0.891256
7560.00	-0.900667
7565.00	-0.913801
7570.00	-0.927371
7575.00	-0.951828
7580.00	-0.977338
7585.00	-1.00321
7590.00	-1.02417
7595.00	-1.06168
7600.00	-1.07504
7605.00	-1.09406
7610.00	-1.08203
7615.00	-1.05837
7620.00	-1.03707
7625.00	-1.04181
7630.00	-1.02976
7635.00	-0.979255
7640.00	-0.888909
7645.00	-0.667664
7650.00	-0.303539
7655.00	0.159443
7660.00	0.664751
7665.00	1.23672
7670.00	1.81039
7675.00	2.39432
7680.00	2.93618
7685.00	3.45185
7690.00	3.91886
7695.00	4.33217
7700.00	4.73273
7705.00	5.05299
7710.00	5.35406
7715.00	5.60053
7720.00	5.84102
7725.00	6.00848
7730.00	6.14053
7735.00	6.28503
7740.00	6.40517
7745.00	6.47482
7750.00	6.53284
7755.00	6.58039
7760.00	6.59811
7765.00	6.63855
7770.00	6.63297
7775.00	6.58946
7780.00	6.55788
7785.00	6.52013
7790.00	6.49082
7795.00	6.43296
7800.00	6.3459
7805.00	6.2658
7810.00	6.17913
7815.00	6.10287
7820.00	6.01034
7825.00	5.90374
7830.00	5.80371
7835.00	5.69329
7840.00	5.57991
7845.00	5.48603
7850.00	5.36248
7855.00	5.25886
7860.00	5.1621
7865.00	5.07677
7870.00	4.9714
7875.00	4.86141
7880.00	4.76067
7885.00	4.63035
7890.00	4.52532
7895.00	4.44186
7900.00	4.32477
7905.00	4.24387
7910.00	4.13667
7915.00	4.02852
7920.00	3.90787
7925.00	3.82902
7930.00	3.74522
7935.00	3.64649
7940.00	3.53605
7945.00	3.43724
7950.00	3.34423
7955.00	3.2372
7960.00	3.12105
7965.00	3.03284
7970.00	2.92779
7975.00	2.82917
7980.00	2.72758
7985.00	2.66531
7990.00	2.58128
7995.00	2.5004
8000.00	2.43577
8005.00	2.35312
8010.00	2.2968
8015.00	2.23154
8020.00	2.13725
8025.00	2.07103
8030.00	1.97879
8035.00	1.90685
8040.00	1.8596
8045.00	1.79025
8050.00	1.71967
8055.00	1.65557
8060.00	1.59963
8065.00	1.5382
8070.00	1.46834
8075.00	1.39847
8080.00	1.33734
8085.00	1.26191
8090.00	1.19985
8095.00	1.14925
8100.00	1.08739
8105.00	1.03754
8110.00	1.00317
8115.00	0.956491
8120.00	0.917981
8125.00	0.881573
8130.00	0.84181
8135.00	0.809521
8140.00	0.756555
8145.00	0.705388
8150.00	0.678579
8155.00	0.645704
8160.00	0.600374
8165.00	0.564825
8170.00	0.533414
8175.00	0.52147
8180.00	0.500225
8185.00	0.456033
8190.00	0.45241
8195.00	0.410667
8200.00	0.373682
8205.00	0.367799
8210.00	0.307113
8215.00	0.23967
8220.00	0.191214
8225.00	0.155184
8230.00	0.143747
8235.00	0.125291
8240.00	0.101101
8245.00	0.0816618
8250.00	0.0484242
8255.00	0.0225917
8260.00	-0.0292273
8265.00	-0.0496268
8270.00	-0.100638
8275.00	-0.116811
8280.00	-0.125537
8285.00	-0.142719
8290.00	-0.176258
8295.00	-0.176124
8300.00	-0.195827
8305.00	-0.233384
8310.00	-0.268934
8315.00	-0.27236
8320.00	-0.273694
8325.00	-0.300548
8330.00	-0.290318
8335.00	-0.310263
8340.00	-0.349786
8345.00	-0.367283
8350.00	-0.391192
8355.00	-0.394636
8360.00	-0.401817
8365.00	-0.433351
8370.00	-0.466396
8375.00	-0.485642
8380.00	-0.508794
8385.00	-0.539542
8390.00	-0.575379
8395.00	-0.594804
8400.00	-0.625698
8405.00	-0.62843
8410.00	-0.646632
8415.00	-0.651936
8420.00	-0.652627
8425.00	-0.657915
8430.00	-0.657425
8435.00	-0.677975
8440.00	-0.677229
8445.00	-0.670727
8450.00	-0.691113
8455.00	-0.750857
8460.00	-0.769643
8465.00	-0.764978
8470.00	-0.75903
8475.00	-0.781081
8480.00	-0.800926
8485.00	-0.810624
8490.00	-0.846756
8495.00	-0.839044
8500.00	-0.853676
8505.00	-0.865679
8510.00	-0.881729
8515.00	-0.89734
8520.00	-0.942292
8525.00	-0.972254
8530.00	-0.990474
8535.00	-0.992295
8540.00	-0.989853
8545.00	-0.97716
8550.00	-0.944163
8555.00	-0.919714
8560.00	-0.943187
8565.00	-0.953236
8570.00	-0.940706
8575.00	-0.955667
8580.00	-0.952223
8585.00	-0.972446
8590.00	-0.978403
8595.00	-0.988428
8600.00	-0.993369
8605.00	-1.01472
8610.00	-1.02345
8615.00	-1.04879
8620.00	-1.03837
8625.00	-1.0389
8630.00	-1.04637
8635.00	-1.0187
8640.00	-0.940152
8645.00	-0.720197
8650.00	-0.36073
8655.00	0.124879
8660.00	0.648803
8665.00	1.21654
8670.00	1.77415
8675.00	2.35237
8680.00	2.91301
8685.00	3.41058
8690.00	3.88522
8695.00	4.28382
8700.00	4.63207
8705.00	4.96007
8710.00	5.25411
8715.00	5.50474
8720.00	5.72274
8725.00	5.90611
8730.00	6.06997
8735.00	6.20229
8740.00	6.31146
8745.00	6.37649
8750.00	6.45483
8755.00	6.53467
8760.00	6.55638
8765.00	6.56601
8770.00	6.58809
8775.00	6.58405
8780.00	6.58333
8785.00	6.54654
8790.00	6.49593
8795.00	6.40316
8800.00	6.35464
8805.00	6.27658
8810.00	6.21041
8815.00	6.07797
8820.00	6.00133
8825.00	5.91721
8830.00	5.85432
8835.00	5.75399
8840.00	5.65028
8845.00	5.53246
8850.00	5.39551
8855.00	5.28276
8860.00	5.1737
8865.00	5.07963
8870.00	4.96057
8875.00	4.83009
8880.00	4.68292
8885.00	4.58079
8890.00	4.46904
8895.00	4.36498
8900.00	4.25032
8905.00	4.1349
8910.00	4.03217
8915.00	3.9199
8920.00	3.83518
8925.00	3.71287
8930.00	3.64011
8935.00	3.56063
8940.00	3.46053
8945.00	3.3716
8950.00	3.28749
8955.00	3.20071
8960.00	3.10803
8965.00	3.02054
8970.00	2.96104
8975.00	2.87658
8980.00	2.79649
8985.00	2.68943
8990.00	2.61931
8995.00	2.53404
9000.00	2.46139
9005.00	2.37792
9010.00	2.27598
9015.00	2.21863
9020.00	2.11805
9025.00	2.0625
9030.00	1.99793
9035.00	1.94624
9040.00	1.85715
9045.00	1.79387
9050.00	1.72119
9055.00	1.63478
9060.00	1.55759
9065.00	1.47588
9070.00	1.43324
9075.00	1.36513
9080.00	1.27701
9085.00	1.22744
9090.00	1.17466
9095.00	1.13591
9100.00	1.07421
9105.00	1.02801
9110.00	0.977102
9115.00	0.918456
9120.00	0.882001
9125.00	0.832282
9130.00	0.796865
9135.00	0.777233
9140.00	0.737409
9145.00	0.69457
9150.00	0.67992
9155.00	0.650993
9160.00	0.609799
9165.00	0.577389
9170.00	0.535392
9175.00	0.476606
9180.00	0.42603
9185.00	0.37643
9190.00	0.31838
9195.00	0.272549
9200.00	0.249375
9205.00	0.202282
9210.00	0.182053
9215.00	0.144607
9220.00	0.120234
9225.00	0.107628
9230.00	0.111442
9235.00	0.0635649
9240.00	0.0478795
9245.00	0.0232676
9250.00	0.0127781
9255.00	-0.00191006
9260.00	-0.00988184
9265.00	-0.0555382
9270.00	-0.0925475
9275.00	-0.121191
9280.00	-0.165629
9285.00	-0.177053
9290.00	-0.190832
9295.00	-0.189241
9300.00	-0.237368
9305.00	-0.271937
9310.00	-0.284391
9315.00	-0.311342
9320.00	-0.34726
9325.00	-0.38425
9330.00	-0.370896
9335.00	-0.375787
9340.00	-0.377273
9345.00	-0.403099
9350.00	-0.419928
9355.00	-0.442072
9360.00	-0.448007
9365.00	-0.456848
9370.00	-0.488709
9375.00	-0.504558
9380.00	-0.511825
9385.00	-0.497958
9390.00	-0.520461
9395.00	-0.508063
9400.00	-0.493989
9405.00	-0.489485
9410.00	-0.509921
9415.00	-0.544638
9420.00	-0.566554
9425.00	-0.597357
9430.00	-0.632077
9435.00	-0.654578
9440.00	-0.677162
9445.00	-0.677664
9450.00	-0.702603
9455.00	-0.711638
9460.00	-0.727933
9465.00	-0.711696
9470.00	-0.713409
9475.00	-0.726611
9480.00	-0.743158
9485.00	-0.764463
9490.00	-0.757983
9495.00	-0.782471
9500.00	-0.80276
9505.00	-0.80936
9510.00	-0.795475
9515.00	-0.801637
9520.00	-0.794355
9525.00	-0.801795
9530.00	-0.809657
9535.00	-0.814401
9540.00	-0.820419
9545.00	-0.80193
9550.00	-0.833684
9555.00	-0.875673
9560.00	-0.890724
9565.00	-0.886777
9570.00	-0.896636
9575.00	-0.889184
9580.00	-0.893554
9585.00	-0.893989
9590.00	-0.916537
9595.00	-0.922837
9600.00	-0.927924
9605.00	-0.924339
9610.00	-0.963676
9615.00	-0.976923
9620.00	-0.967272
9625.00	-0.960336
9630.00	-0.936018
9635.00	-0.918797
9640.00	-0.828666
9645.00	-0.621608
9650.00	-0.25859
9655.00	0.219137
9660.00	0.756958
9665.00	1.33487
9670.00	1.93195
9675.00	2.48099
9680.00	3.01943
9685.00	3.52735
9690.00	3.98857
9695.00	4.38033
9700.00	4.71718
9705.00	5.06874
9710.00	5.36299
9715.00	5.60623
9720.00	5.81466
9725.00	5.99758
9730.00	6.13364
9735.00	6.25376
9740.00	6.37003
9745.00	6.45136
9750.00	6.52629
9755.00	6.55234
9760.00	6.5892
9765.00	6.6177
9770.00	6.6212
9775.00	6.59811
9780.00	6.56741
9785.00	6.52638
9790.00	6.4912
9795.00	6.42863
9800.00	6.34084
9805.00	6.2869
9810.00	6.21736
9815.00	6.14253
9820.00	6.06294
9825.00	5.97323
9830.00	5.87909
9835.00	5.77045
9840.00	5.66568
9845.00	5.56148
9850.00	5.4432
9855.00	5.32626
9860.00	5.22802
9865.00	5.11802
9870.00	5.02543
9875.00	4.91179
9880.00	4.76636
9885.00	4.64656
9890.00	4.52707
9895.00	4.42828
9900.00	4.32246
9905.00	4.21672
9910.00	4.15946
9915.00	4.04146
9920.00	3.93175
9925.00	3.79862
9930.00	3.69688
9935.00	3.60531
9940.00	3.50365
9945.00	3.3766
9950.00	3.31881
9955.00	3.20091
[truncated: 56 more rows]
