# Supplementary material for: Abnormal developmental trajectory and vulnerability to cardiac arrhythmias in tetralogy of Fallot with DiGeorge syndrome
Source: Commun Biol. 2023 Sep 22;6:969. doi: 10.1038/s42003-023-05344-6 (PMC10516936; doi:10.1038/s42003-023-05344-6)
Supplement: Supplementary file 6 — Supplementary Data 3 [file 42003_2023_5344_MOESM6_ESM.zip › Supplementary Data3_CAS Measurement/Batch58/TOF-DG2_A1_4825/1A-wave.csv]

1A : V(t) = D'(t) / BackgroundImage *100
D'(t) = WaveFiltered Value( Pixel-Filter=(5 x 5) Tcnst-Filter=10)
average	1.00
frm num	2048
position	[40][74]
background	546.72
total pixel	25
time	value1
0.00	6.61399
5.00	6.30524
10.00	5.93298
15.00	5.55039
20.00	5.18265
25.00	4.85681
30.00	4.53575
35.00	4.21606
40.00	3.95468
45.00	3.65652
50.00	3.41598
55.00	3.18925
60.00	2.98958
65.00	2.80915
70.00	2.63432
75.00	2.47185
80.00	2.34392
85.00	2.20391
90.00	2.09254
95.00	1.97986
100.00	1.86528
105.00	1.74167
110.00	1.65676
115.00	1.59498
120.00	1.51304
125.00	1.44367
130.00	1.38198
135.00	1.32207
140.00	1.25864
145.00	1.2213
150.00	1.17819
155.00	1.14963
160.00	1.09539
165.00	1.0517
170.00	1.03652
175.00	0.996521
180.00	0.983202
185.00	0.949265
190.00	0.931161
195.00	0.875358
200.00	0.841232
205.00	0.79808
210.00	0.781193
215.00	0.761604
220.00	0.724952
225.00	0.721231
230.00	0.698859
235.00	0.652385
240.00	0.630313
245.00	0.62435
250.00	0.599228
255.00	0.581009
260.00	0.584365
265.00	0.577875
270.00	0.521551
275.00	0.507441
280.00	0.537908
285.00	0.552159
290.00	0.552548
295.00	0.566067
300.00	0.569454
305.00	0.592257
310.00	0.59961
315.00	0.56672
320.00	0.557604
325.00	0.5494
330.00	0.544211
335.00	0.555637
340.00	0.538119
345.00	0.49894
350.00	0.506113
355.00	0.506716
360.00	0.488968
365.00	0.526405
370.00	0.522052
375.00	0.502771
380.00	0.489807
385.00	0.440095
390.00	0.425351
395.00	0.428177
400.00	0.432916
405.00	0.389624
410.00	0.39895
415.00	0.396368
420.00	0.424773
425.00	0.437169
430.00	0.459299
435.00	0.48068
440.00	0.538699
445.00	0.604817
450.00	0.705296
455.00	0.756218
460.00	0.770587
465.00	0.797421
470.00	0.76304
475.00	0.740145
480.00	0.695396
485.00	0.63171
490.00	0.570734
495.00	0.472689
500.00	0.41225
505.00	0.368099
510.00	0.331289
515.00	0.2667
520.00	0.193937
525.00	0.176738
530.00	0.13492
535.00	0.11777
540.00	0.0928234
545.00	0.0974422
550.00	0.101599
555.00	0.0782697
560.00	0.0521518
565.00	0.0425468
570.00	0.0265859
575.00	0.040755
580.00	0.0322897
585.00	0.0422301
590.00	0.0350806
595.00	0.0162082
600.00	-0.00297192
605.00	-0.00925945
610.00	-0.0171131
615.00	-0.0241815
620.00	-0.0356644
625.00	-0.0430725
630.00	-0.0343754
635.00	-0.0170368
640.00	0.00881087
645.00	0.00280833
650.00	0.0186235
655.00	0.0123713
660.00	0.0243036
665.00	-0.00592889
670.00	-0.0433811
675.00	-0.0236786
680.00	0.00722306
685.00	0.00357421
690.00	-0.00117303
695.00	-0.0251997
700.00	-0.0453605
705.00	-0.0554571
710.00	-0.0579594
715.00	-0.0367991
720.00	-0.0426305
725.00	-0.05739
730.00	-0.0582357
735.00	-0.0370478
740.00	-0.017247
745.00	-0.0360081
750.00	-0.0477717
755.00	-0.0759181
760.00	-0.0807641
765.00	-0.0836622
770.00	-0.0877338
775.00	-0.0599379
780.00	-0.0773565
785.00	-0.0842535
790.00	-0.0824129
795.00	-0.0851462
800.00	-0.0854112
805.00	-0.0805282
810.00	-0.0454049
815.00	-0.0525706
820.00	-0.0429237
825.00	-0.0437528
830.00	-0.0415724
835.00	-0.0835082
840.00	-0.0685727
845.00	-0.0426929
850.00	-0.0552512
855.00	-0.0424097
860.00	-0.0381688
865.00	-0.0263039
870.00	-0.00318769
875.00	0.0307863
880.00	0.0386823
885.00	0.0318875
890.00	-0.00349326
895.00	-0.00753375
900.00	-0.0228764
905.00	-0.0366847
910.00	-0.0535021
915.00	-0.0532733
920.00	-0.0757481
925.00	-0.085001
930.00	-0.0860121
935.00	-0.0664364
940.00	-0.0575978
945.00	-0.059886
950.00	-0.0524342
955.00	-0.0464591
960.00	-0.0410816
965.00	-0.0333152
970.00	-0.0329102
975.00	-0.0332774
980.00	-0.00580567
985.00	0.0123342
990.00	0.0198804
995.00	0.0369149
1000.00	0.0573674
1005.00	0.0874808
1010.00	0.112388
1015.00	0.11505
1020.00	0.115983
1025.00	0.101458
1030.00	0.0591204
1035.00	0.0568665
1040.00	0.0519115
1045.00	0.0606214
1050.00	0.0845564
1055.00	0.100976
1060.00	0.0850256
1065.00	0.0589638
1070.00	0.0618471
1075.00	0.0710267
1080.00	0.0814833
1085.00	0.0513859
1090.00	0.0586851
1095.00	0.0389155
1100.00	0.0496567
1105.00	0.0512757
1110.00	0.0373685
1115.00	0.0592389
1120.00	0.0818489
1125.00	0.0904916
1130.00	0.100465
1135.00	0.113831
1140.00	0.129518
1145.00	0.11803
1150.00	0.0989104
1155.00	0.0853612
1160.00	0.0980425
1165.00	0.0918964
1170.00	0.0995344
1175.00	0.104214
1180.00	0.128179
1185.00	0.138042
1190.00	0.149845
1195.00	0.132666
1200.00	0.145738
1205.00	0.134091
1210.00	0.117755
1215.00	0.102321
1220.00	0.0862362
1225.00	0.0856606
1230.00	0.113676
1235.00	0.149865
1240.00	0.13561
1245.00	0.174727
1250.00	0.174813
1255.00	0.199035
1260.00	0.193765
1265.00	0.174388
1270.00	0.189141
1275.00	0.178275
1280.00	0.156789
1285.00	0.15867
1290.00	0.134023
1295.00	0.148423
1300.00	0.163578
1305.00	0.160389
1310.00	0.149472
1315.00	0.143304
1320.00	0.120194
1325.00	0.118418
1330.00	0.155596
1335.00	0.135646
1340.00	0.140373
1345.00	0.126335
1350.00	0.116628
1355.00	0.132036
1360.00	0.159804
1365.00	0.179674
1370.00	0.196825
1375.00	0.226162
1380.00	0.281831
1385.00	0.338518
1390.00	0.430507
1395.00	0.495739
1400.00	0.544936
1405.00	0.57019
1410.00	0.551948
1415.00	0.545773
1420.00	0.505828
1425.00	0.453782
1430.00	0.431816
1435.00	0.441312
1440.00	0.365721
1445.00	0.310126
1450.00	0.249117
1455.00	0.216157
1460.00	0.163081
1465.00	0.110191
1470.00	0.10722
1475.00	0.0226026
1480.00	-0.00892311
1485.00	-0.0263217
1490.00	-0.0441753
1495.00	-0.0821927
1500.00	-0.112019
1505.00	-0.0942319
1510.00	-0.0745658
1515.00	-0.104423
1520.00	-0.139342
1525.00	-0.145893
1530.00	-0.153253
1535.00	-0.141586
1540.00	-0.134744
1545.00	-0.129317
1550.00	-0.13614
1555.00	-0.123258
1560.00	-0.119711
1565.00	-0.134079
1570.00	-0.149205
1575.00	-0.147454
1580.00	-0.150999
1585.00	-0.169555
1590.00	-0.162111
1595.00	-0.188334
1600.00	-0.223642
1605.00	-0.246639
1610.00	-0.225634
1615.00	-0.225751
1620.00	-0.256585
1625.00	-0.271898
1630.00	-0.292265
1635.00	-0.280598
1640.00	-0.281072
1645.00	-0.270524
1650.00	-0.269079
1655.00	-0.265583
1660.00	-0.257316
1665.00	-0.25646
1670.00	-0.215449
1675.00	-0.219512
1680.00	-0.201219
1685.00	-0.168659
1690.00	-0.143013
1695.00	-0.155051
1700.00	-0.140278
1705.00	-0.15771
1710.00	-0.163157
1715.00	-0.20464
1720.00	-0.17247
1725.00	-0.166198
1730.00	-0.166405
1735.00	-0.18781
1740.00	-0.199758
1745.00	-0.227338
1750.00	-0.217774
1755.00	-0.200386
1760.00	-0.203028
1765.00	-0.214918
1770.00	-0.20001
1775.00	-0.188057
1780.00	-0.156082
1785.00	-0.179251
1790.00	-0.204492
1795.00	-0.238916
1800.00	-0.228925
1805.00	-0.250662
1810.00	-0.246082
1815.00	-0.240496
1820.00	-0.255223
1825.00	-0.269941
1830.00	-0.276602
1835.00	-0.262843
1840.00	-0.225584
1845.00	-0.205952
1850.00	-0.213159
1855.00	-0.229157
1860.00	-0.235507
1865.00	-0.259512
1870.00	-0.256973
1875.00	-0.256152
1880.00	-0.237853
1885.00	-0.249186
1890.00	-0.227926
1895.00	-0.219034
1900.00	-0.238834
1905.00	-0.245679
1910.00	-0.22038
1915.00	-0.224681
1920.00	-0.200749
1925.00	-0.163847
1930.00	-0.165753
1935.00	-0.177711
1940.00	-0.19579
1945.00	-0.219378
1950.00	-0.199635
1955.00	-0.181866
1960.00	-0.181971
1965.00	-0.156457
1970.00	-0.176662
1975.00	-0.195577
1980.00	-0.20748
1985.00	-0.209413
1990.00	-0.195056
1995.00	-0.212864
2000.00	-0.189383
2005.00	-0.181419
2010.00	-0.183763
2015.00	-0.195384
2020.00	-0.220475
2025.00	-0.21745
2030.00	-0.222044
2035.00	-0.219594
2040.00	-0.199098
2045.00	-0.153581
2050.00	-0.148465
2055.00	-0.136545
2060.00	-0.144108
2065.00	-0.130429
2070.00	-0.109338
2075.00	-0.104257
2080.00	-0.115049
2085.00	-0.11525
2090.00	-0.1147
2095.00	-0.0885972
2100.00	-0.0833957
2105.00	-0.0743245
2110.00	-0.0961575
2115.00	-0.0865417
2120.00	-0.117396
2125.00	-0.120289
2130.00	-0.103139
2135.00	-0.12648
2140.00	-0.138708
2145.00	-0.110936
2150.00	-0.102769
2155.00	-0.120294
2160.00	-0.10168
2165.00	-0.106145
2170.00	-0.121869
2175.00	-0.128705
2180.00	-0.115834
2185.00	-0.129858
2190.00	-0.103703
2195.00	-0.105039
2200.00	-0.108436
2205.00	-0.0771065
2210.00	-0.0628111
2215.00	-0.048482
2220.00	-0.0260746
2225.00	-0.0512693
2230.00	-0.0219984
2235.00	-0.00809234
2240.00	-0.0145995
2245.00	-0.0387468
2250.00	-0.0136547
2255.00	-0.0174106
2260.00	-0.0193278
2265.00	0.0133337
2270.00	-0.0223865
2275.00	-0.0369755
2280.00	-0.0405943
2285.00	-0.00726944
2290.00	-0.0167854
2295.00	0.00757385
2300.00	0.0134012
2305.00	-0.00110838
2310.00	0.0224148
2315.00	0.0194417
2320.00	0.0767601
2325.00	0.122493
2330.00	0.176091
2335.00	0.263106
2340.00	0.336298
2345.00	0.391196
2350.00	0.441336
2355.00	0.491584
2360.00	0.508273
2365.00	0.485247
2370.00	0.460135
2375.00	0.475579
2380.00	0.438264
2385.00	0.37322
2390.00	0.283952
2395.00	0.240924
2400.00	0.198541
2405.00	0.161127
2410.00	0.139893
2415.00	0.0761526
2420.00	0.0114697
2425.00	0.0169075
2430.00	-0.0286815
2435.00	-0.0272766
2440.00	-0.0252806
2445.00	-0.0264107
2450.00	-0.0449871
2455.00	-0.0339036
2460.00	-0.0663634
2465.00	-0.0955773
2470.00	-0.116017
2475.00	-0.129291
2480.00	-0.158065
2485.00	-0.144453
2490.00	-0.140982
2495.00	-0.158345
2500.00	-0.165191
2505.00	-0.182327
2510.00	-0.15312
2515.00	-0.130491
2520.00	-0.110126
2525.00	-0.122526
2530.00	-0.124174
2535.00	-0.129316
2540.00	-0.1098
2545.00	-0.137596
2550.00	-0.147981
2555.00	-0.137573
2560.00	-0.126742
2565.00	-0.122116
2570.00	-0.109172
2575.00	-0.101913
2580.00	-0.100502
2585.00	-0.103621
2590.00	-0.148132
2595.00	-0.162584
2600.00	-0.143399
2605.00	-0.154666
2610.00	-0.160417
2615.00	-0.153155
2620.00	-0.140766
2625.00	-0.155223
2630.00	-0.138238
2635.00	-0.118561
2640.00	-0.111095
2645.00	-0.0955953
2650.00	-0.0823775
2655.00	-0.0404845
2660.00	-0.00497572
2665.00	0.03942
2670.00	0.119616
2675.00	0.170575
2680.00	0.255215
2685.00	0.316758
2690.00	0.372147
2695.00	0.410291
2700.00	0.4534
2705.00	0.427083
2710.00	0.412176
2715.00	0.37169
2720.00	0.32501
2725.00	0.283729
2730.00	0.211458
2735.00	0.137635
2740.00	0.0894843
2745.00	0.0424908
2750.00	-0.00638807
2755.00	-0.0342831
2760.00	-0.0630468
2765.00	-0.0860075
2770.00	-0.0993558
2775.00	-0.12527
2780.00	-0.12006
2785.00	-0.140246
2790.00	-0.151828
2795.00	-0.165911
2800.00	-0.163953
2805.00	-0.20243
2810.00	-0.229012
2815.00	-0.228791
2820.00	-0.240299
2825.00	-0.241145
2830.00	-0.241174
2835.00	-0.269735
2840.00	-0.280075
2845.00	-0.299624
2850.00	-0.283562
2855.00	-0.27496
2860.00	-0.257707
2865.00	-0.259739
2870.00	-0.270346
2875.00	-0.233801
2880.00	-0.229443
2885.00	-0.227716
2890.00	-0.229089
2895.00	-0.203253
2900.00	-0.176343
2905.00	-0.161635
2910.00	-0.14474
2915.00	-0.19904
2920.00	-0.19889
2925.00	-0.208998
2930.00	-0.203463
2935.00	-0.177263
2940.00	-0.197582
2945.00	-0.190262
2950.00	-0.169041
2955.00	-0.182865
2960.00	-0.194576
2965.00	-0.235844
2970.00	-0.250305
2975.00	-0.269172
2980.00	-0.270057
2985.00	-0.244515
2990.00	-0.239818
2995.00	-0.229005
3000.00	-0.255856
3005.00	-0.280753
3010.00	-0.290723
3015.00	-0.255066
3020.00	-0.282969
3025.00	-0.256867
3030.00	-0.247276
3035.00	-0.235718
3040.00	-0.254581
3045.00	-0.265705
3050.00	-0.248646
3055.00	-0.266948
3060.00	-0.251959
3065.00	-0.231884
3070.00	-0.202843
3075.00	-0.219872
3080.00	-0.208859
3085.00	-0.206996
3090.00	-0.182638
3095.00	-0.14901
3100.00	-0.144352
3105.00	-0.142355
3110.00	-0.145678
3115.00	-0.182325
3120.00	-0.198479
3125.00	-0.207897
3130.00	-0.186376
3135.00	-0.182371
3140.00	-0.197789
3145.00	-0.21825
3150.00	-0.204473
3155.00	-0.184757
3160.00	-0.183109
3165.00	-0.155287
3170.00	-0.174145
3175.00	-0.163315
3180.00	-0.157227
3185.00	-0.143699
3190.00	-0.182007
3195.00	-0.171854
3200.00	-0.17296
3205.00	-0.202488
3210.00	-0.194677
3215.00	-0.167893
3220.00	-0.179638
3225.00	-0.160942
3230.00	-0.188015
3235.00	-0.179456
3240.00	-0.157852
3245.00	-0.195476
3250.00	-0.189098
3255.00	-0.191406
3260.00	-0.145195
3265.00	-0.136528
3270.00	-0.135313
3275.00	-0.107149
3280.00	-0.122042
3285.00	-0.123007
3290.00	-0.106316
3295.00	-0.100075
3300.00	-0.068118
3305.00	-0.0364306
3310.00	-0.0422988
3315.00	-0.0673344
3320.00	-0.0701122
3325.00	-0.0748072
3330.00	-0.0665948
3335.00	-0.0833477
3340.00	-0.123301
3345.00	-0.115361
3350.00	-0.0987031
3355.00	-0.110782
3360.00	-0.116531
3365.00	-0.0953669
3370.00	-0.0843669
3375.00	-0.058371
3380.00	-0.10448
3385.00	-0.110128
3390.00	-0.0742396
3395.00	-0.0602309
3400.00	-0.0454282
3405.00	-0.0474701
3410.00	-0.0485762
3415.00	-0.0298175
3420.00	-0.0582961
3425.00	-0.0670992
3430.00	-0.102093
3435.00	-0.0794455
3440.00	-0.0568682
3445.00	-0.0526446
3450.00	-0.0795722
3455.00	-0.108928
3460.00	-0.0899875
3465.00	-0.0575764
3470.00	-0.0540137
3475.00	-0.0478807
3480.00	-0.0233384
3485.00	-0.0275893
3490.00	-0.0401948
3495.00	-0.0310538
3500.00	-0.055019
3505.00	-0.0575651
3510.00	-0.0759526
3515.00	-0.0456766
3520.00	-0.0381824
3525.00	-0.0380223
3530.00	-0.0305619
3535.00	-0.0201894
3540.00	-0.00280606
3545.00	0.00698582
3550.00	0.0201883
3555.00	0.0335338
3560.00	0.0287172
3565.00	0.00755457
3570.00	-0.00417543
3575.00	-0.00375789
3580.00	0.0375895
3585.00	0.0513898
3590.00	0.0528356
3595.00	0.0358458
3600.00	0.0403093
3605.00	0.0362783
3610.00	0.0443567
3615.00	0.0450425
3620.00	0.0595607
3625.00	0.085065
3630.00	0.146064
3635.00	0.214132
3640.00	0.30027
3645.00	0.360234
3650.00	0.443467
3655.00	0.494233
3660.00	0.540654
3665.00	0.564874
3670.00	0.517166
3675.00	0.474229
3680.00	0.476557
3685.00	0.441339
3690.00	0.411107
3695.00	0.334877
3700.00	0.285294
3705.00	0.24579
3710.00	0.231454
3715.00	0.181238
3720.00	0.154334
3725.00	0.130853
3730.00	0.0877705
3735.00	0.0636291
3740.00	0.0433651
3745.00	-0.00413792
3750.00	-0.0278681
3755.00	-0.0367875
3760.00	-0.058716
3765.00	-0.0813782
3770.00	-0.107627
3775.00	-0.129788
3780.00	-0.137295
3785.00	-0.13893
3790.00	-0.127232
3795.00	-0.111582
3800.00	-0.147249
3805.00	-0.13984
3810.00	-0.179266
3815.00	-0.181093
3820.00	-0.162252
3825.00	-0.148954
3830.00	-0.175761
3835.00	-0.189646
3840.00	-0.188972
3845.00	-0.175928
3850.00	-0.182479
3855.00	-0.182522
3860.00	-0.177439
3865.00	-0.17945
3870.00	-0.161505
3875.00	-0.143159
3880.00	-0.138355
3885.00	-0.131835
3890.00	-0.130358
3895.00	-0.114396
3900.00	-0.113931
3905.00	-0.11717
3910.00	-0.0761879
3915.00	-0.0590578
3920.00	-0.0487622
3925.00	-0.0607136
3930.00	-0.0495208
3935.00	-0.037984
3940.00	-0.0568663
3945.00	-0.0453266
3950.00	-0.0532317
3955.00	-0.0749791
3960.00	-0.101868
3965.00	-0.108509
3970.00	-0.143019
3975.00	-0.15652
3980.00	-0.159159
3985.00	-0.167387
3990.00	-0.139674
3995.00	-0.105952
4000.00	-0.0843822
4005.00	-0.0913084
4010.00	-0.0997368
4015.00	-0.101469
4020.00	-0.11693
4025.00	-0.137429
4030.00	-0.144903
4035.00	-0.150899
4040.00	-0.162148
4045.00	-0.166419
4050.00	-0.169531
4055.00	-0.140872
4060.00	-0.132638
4065.00	-0.176442
4070.00	-0.176357
4075.00	-0.179207
4080.00	-0.18543
4085.00	-0.186641
4090.00	-0.216265
4095.00	-0.228294
4100.00	-0.200343
4105.00	-0.211037
4110.00	-0.207493
4115.00	-0.224057
4120.00	-0.236038
4125.00	-0.244626
4130.00	-0.234065
4135.00	-0.245777
4140.00	-0.215346
4145.00	-0.201859
4150.00	-0.201428
4155.00	-0.192259
4160.00	-0.192056
4165.00	-0.183825
4170.00	-0.140567
4175.00	-0.1309
4180.00	-0.112689
4185.00	-0.094835
4190.00	-0.0773035
4195.00	-0.0842058
4200.00	-0.0692005
4205.00	-0.0483794
4210.00	-0.030372
4215.00	-0.0287981
4220.00	-0.0105539
4225.00	0.00513421
4230.00	-0.0114752
4235.00	-0.0139859
4240.00	0.00936181
4245.00	-0.0142551
4250.00	0.0178991
4255.00	0.0336685
4260.00	0.0449344
4265.00	0.0345878
4270.00	0.0340556
4275.00	0.0350398
4280.00	0.0534849
4285.00	0.0678906
4290.00	0.066223
4295.00	0.053016
4300.00	0.0586889
4305.00	0.0550149
4310.00	0.0187847
4315.00	0.023491
4320.00	0.0277266
4325.00	0.0637307
4330.00	0.0954027
4335.00	0.0858624
4340.00	0.0750813
4345.00	0.0895222
4350.00	0.0973976
4355.00	0.0876579
4360.00	0.0620644
4365.00	0.0807336
4370.00	0.100462
4375.00	0.0955376
4380.00	0.111591
4385.00	0.132624
4390.00	0.130336
4395.00	0.139983
4400.00	0.121595
4405.00	0.11163
4410.00	0.102662
4415.00	0.101907
4420.00	0.111471
4425.00	0.108372
4430.00	0.0953396
4435.00	0.079221
4440.00	0.0976378
4445.00	0.101043
4450.00	0.0726482
4455.00	0.0931855
4460.00	0.0816721
4465.00	0.125451
4470.00	0.151683
4475.00	0.139441
4480.00	0.154762
4485.00	0.12758
4490.00	0.105311
4495.00	0.0881948
4500.00	0.107909
4505.00	0.1337
4510.00	0.159107
4515.00	0.181973
4520.00	0.135973
4525.00	0.158226
4530.00	0.177522
4535.00	0.189035
4540.00	0.192812
4545.00	0.174263
4550.00	0.164153
4555.00	0.155786
4560.00	0.165083
4565.00	0.156622
4570.00	0.159251
4575.00	0.155764
4580.00	0.148967
4585.00	0.18748
4590.00	0.209703
4595.00	0.219462
4600.00	0.245072
4605.00	0.257878
4610.00	0.259893
4615.00	0.24122
4620.00	0.24929
4625.00	0.264601
4630.00	0.309109
4635.00	0.379896
4640.00	0.420191
4645.00	0.481333
4650.00	0.543677
4655.00	0.558814
4660.00	0.591461
4665.00	0.603283
4670.00	0.59417
4675.00	0.545727
4680.00	0.490423
4685.00	0.431138
4690.00	0.358027
4695.00	0.295885
4700.00	0.247274
4705.00	0.213035
4710.00	0.19978
4715.00	0.14322
4720.00	0.0945112
4725.00	0.071159
4730.00	0.0552634
4735.00	0.0402258
4740.00	0.0193756
4745.00	-0.0220703
4750.00	-0.0447389
4755.00	-0.0578243
4760.00	-0.0886237
4765.00	-0.113417
4770.00	-0.126219
4775.00	-0.142131
4780.00	-0.124991
4785.00	-0.111029
4790.00	-0.120412
4795.00	-0.122272
4800.00	-0.113703
4805.00	-0.112575
4810.00	-0.109366
4815.00	-0.114525
4820.00	-0.112584
4825.00	-0.101326
4830.00	-0.0736337
4835.00	-0.096999
4840.00	-0.0653501
4845.00	-0.0500354
4850.00	-0.0223511
4855.00	-0.0157262
4860.00	-0.013422
4865.00	-0.00110522
4870.00	-0.0236754
4875.00	-0.0344773
4880.00	-0.0259081
4885.00	-0.0328286
4890.00	-0.0661275
4895.00	-0.0565882
4900.00	-0.0355651
4905.00	-0.0378616
4910.00	-0.037002
4915.00	-0.0428131
4920.00	-0.0458481
4925.00	-0.0083397
4930.00	-0.00384755
4935.00	-0.0334599
4940.00	-0.0264557
4945.00	-0.0289316
4950.00	-0.0355497
4955.00	-0.0129722
4960.00	0.0322232
4965.00	0.0575347
4970.00	0.0386118
4975.00	0.0413353
4980.00	0.0701254
4985.00	0.0865252
4990.00	0.102748
4995.00	0.116617
5000.00	0.102029
5005.00	0.117434
5010.00	0.11886
5015.00	0.109169
5020.00	0.0953252
5025.00	0.0872559
5030.00	0.0624343
5035.00	0.0730185
5040.00	0.081081
5045.00	0.0554137
5050.00	0.0974286
5055.00	0.11183
5060.00	0.118206
5065.00	0.123213
5070.00	0.151132
5075.00	0.163821
5080.00	0.177436
5085.00	0.173593
5090.00	0.174525
5095.00	0.151219
5100.00	0.11488
5105.00	0.124609
5110.00	0.123855
5115.00	0.107811
5120.00	0.117516
5125.00	0.139419
5130.00	0.138647
5135.00	0.131367
5140.00	0.126278
5145.00	0.120235
5150.00	0.175522
5155.00	0.159433
5160.00	0.171292
5165.00	0.169527
5170.00	0.17745
5175.00	0.168485
5180.00	0.141393
5185.00	0.172615
5190.00	0.180961
5195.00	0.191399
5200.00	0.18616
5205.00	0.166081
5210.00	0.150936
5215.00	0.125599
5220.00	0.121087
5225.00	0.0965409
5230.00	0.0868868
5235.00	0.0942941
5240.00	0.117788
5245.00	0.0964982
5250.00	0.089775
5255.00	0.0559218
5260.00	0.0781318
5265.00	0.110559
5270.00	0.0921864
5275.00	0.0690667
5280.00	0.0753295
5285.00	0.080966
5290.00	0.0721377
5295.00	0.0985792
5300.00	0.106281
5305.00	0.090531
5310.00	0.0931841
5315.00	0.0889872
5320.00	0.0903313
5325.00	0.124465
5330.00	0.120798
5335.00	0.118229
5340.00	0.104943
5345.00	0.0907907
5350.00	0.086833
5355.00	0.0986355
5360.00	0.129012
5365.00	0.120501
5370.00	0.0835749
5375.00	0.0766807
5380.00	0.0697442
5385.00	0.066428
5390.00	0.0817343
5395.00	0.077219
5400.00	0.0673022
5405.00	0.0671567
5410.00	0.0487349
5415.00	0.0277654
5420.00	0.00816122
5425.00	0.0102716
5430.00	0.0158292
5435.00	0.0120514
5440.00	0.00352987
5445.00	-0.00779766
5450.00	0.0090781
5455.00	-0.0276799
5460.00	-0.0110108
5465.00	0.000333185
5470.00	-0.0121379
5475.00	0.0212678
5480.00	0.0440167
5485.00	0.0469314
5490.00	0.0458964
5495.00	0.0764253
5500.00	0.0570766
5505.00	0.0579537
5510.00	0.0463052
5515.00	0.0438696
5520.00	0.0431408
5525.00	0.0117562
5530.00	0.0347246
5535.00	0.0480797
5540.00	0.0703423
5545.00	0.0552601
5550.00	0.0475392
5555.00	0.0457118
5560.00	0.056505
5565.00	0.0632923
5570.00	0.0913499
5575.00	0.0939211
5580.00	0.0933086
5585.00	0.0730032
5590.00	0.0532651
5595.00	0.0669611
5600.00	0.0902621
5605.00	0.122939
5610.00	0.136984
5615.00	0.175964
5620.00	0.212508
5625.00	0.238082
5630.00	0.304997
5635.00	0.345466
5640.00	0.424323
5645.00	0.543582
5650.00	0.615065
5655.00	0.63916
5660.00	0.657187
5665.00	0.644878
5670.00	0.627215
5675.00	0.580589
5680.00	0.529847
5685.00	0.501006
5690.00	0.468465
5695.00	0.385768
5700.00	0.339875
5705.00	0.278817
5710.00	0.259715
5715.00	0.213989
5720.00	0.171373
5725.00	0.122775
5730.00	0.0878169
5735.00	0.0322105
5740.00	0.0282578
5745.00	-0.00602831
5750.00	-0.0398124
5755.00	-0.0263199
5760.00	-0.0222246
5765.00	0.000483666
5770.00	-0.00614943
5775.00	-0.0121192
5780.00	0.0147
5785.00	0.0095718
5790.00	0.0217841
5795.00	0.010826
5800.00	-0.0100108
5805.00	-0.00388822
5810.00	-0.0181321
5815.00	-0.00900255
5820.00	-0.00298084
5825.00	-0.0165838
5830.00	-0.00980401
5835.00	-0.0205298
5840.00	-0.0184768
5845.00	-0.0415048
5850.00	-0.0900321
5855.00	-0.0934667
5860.00	-0.120702
5865.00	-0.106437
5870.00	-0.0621378
5875.00	-0.0705567
5880.00	-0.0993512
5885.00	-0.115755
5890.00	-0.0844253
5895.00	-0.0818359
5900.00	-0.0948697
5905.00	-0.0619704
5910.00	-0.0367508
5915.00	-0.0360023
5920.00	-0.026549
5925.00	-0.0429166
5930.00	-0.0730118
5935.00	-0.0803434
5940.00	-0.0796254
5945.00	-0.0870272
5950.00	-0.0900307
5955.00	-0.0744429
5960.00	-0.058219
5965.00	-0.0472756
5970.00	-0.0549859
5975.00	-0.0443658
5980.00	-0.0589518
5985.00	-0.028181
5990.00	-0.0195098
5995.00	-0.0321915
6000.00	-0.021656
6005.00	-0.00997914
6010.00	0.000530045
6015.00	-0.00391278
6020.00	-0.00132659
6025.00	-0.00997356
6030.00	-0.0177558
6035.00	0.00157901
6040.00	-0.00443198
6045.00	-0.0083786
6050.00	-0.0207102
6055.00	-0.0186392
6060.00	-0.0299447
6065.00	-0.0342666
6070.00	-0.0191338
6075.00	0.0230196
6080.00	0.0397402
6085.00	0.0189385
6090.00	0.0228978
6095.00	0.00890181
6100.00	0.015328
6105.00	0.0116003
6110.00	0.025073
6115.00	0.0254922
6120.00	0.0251379
6125.00	0.0387201
6130.00	0.0428961
6135.00	0.0137309
6140.00	0.0255272
6145.00	0.0105367
6150.00	0.0182627
6155.00	0.0230211
6160.00	0.00974446
6165.00	0.0299875
6170.00	0.0269887
6175.00	0.035996
6180.00	0.00898406
6185.00	0.02345
6190.00	0.0101305
6195.00	-0.0216113
6200.00	-0.0326196
6205.00	-0.0535016
6210.00	-0.0701006
6215.00	-0.0960141
6220.00	-0.102509
6225.00	-0.101769
6230.00	-0.0989086
6235.00	-0.12121
6240.00	-0.128843
6245.00	-0.147419
6250.00	-0.109265
6255.00	-0.0998015
6260.00	-0.116892
6265.00	-0.105934
6270.00	-0.0697336
6275.00	-0.0715399
6280.00	-0.0592645
6285.00	-0.0496798
6290.00	-0.0264209
6295.00	-0.0267054
6300.00	-0.00135413
6305.00	0.00243946
6310.00	-0.00731575
6315.00	0.00585364
6320.00	0.000146821
6325.00	0.00671686
6330.00	0.0199463
6335.00	-0.0010709
6340.00	-0.0163282
6345.00	0.024813
6350.00	0.0384277
6355.00	0.0660453
6360.00	0.0718786
6365.00	0.0881031
6370.00	0.0814877
6375.00	0.0784603
6380.00	0.0918318
6385.00	0.101671
6390.00	0.0615069
6395.00	0.037797
6400.00	0.0296274
6405.00	0.0266647
6410.00	0.014487
6415.00	0.019623
6420.00	0.0249771
6425.00	0.0649142
6430.00	0.0686657
6435.00	0.0939911
6440.00	0.0911767
6445.00	0.109861
6450.00	0.093022
6455.00	0.0815249
6460.00	0.0865419
6465.00	0.063255
6470.00	0.084
6475.00	0.0704785
6480.00	0.0451398
6485.00	0.0413574
6490.00	0.0635606
6495.00	0.0842751
6500.00	0.105845
6505.00	0.113551
6510.00	0.128535
6515.00	0.103975
6520.00	0.109674
6525.00	0.106023
6530.00	0.133465
6535.00	0.134752
6540.00	0.114692
6545.00	0.106881
6550.00	0.121068
6555.00	0.107498
6560.00	0.0857738
6565.00	0.0940241
6570.00	0.0655991
6575.00	0.0590392
6580.00	0.0377709
6585.00	0.053748
6590.00	0.0578845
6595.00	0.0930677
6600.00	0.0932722
6605.00	0.0810184
6610.00	0.123399
6615.00	0.141788
6620.00	0.15907
6625.00	0.222911
6630.00	0.294269
6635.00	0.328495
6640.00	0.435388
6645.00	0.506716
6650.00	0.581886
6655.00	0.634174
6660.00	0.649773
6665.00	0.644059
6670.00	0.637452
6675.00	0.6198
6680.00	0.559283
6685.00	0.488722
6690.00	0.412048
6695.00	0.348894
6700.00	0.276691
6705.00	0.229268
6710.00	0.229022
6715.00	0.14393
6720.00	0.0732014
6725.00	0.0432005
6730.00	-0.0130657
6735.00	-0.0293184
6740.00	-0.0366295
6745.00	-0.0615003
6750.00	-0.0729096
6755.00	-0.080983
6760.00	-0.108735
6765.00	-0.111031
6770.00	-0.104318
6775.00	-0.101202
6780.00	-0.136443
6785.00	-0.12792
6790.00	-0.122445
6795.00	-0.11898
6800.00	-0.111472
6805.00	-0.109836
6810.00	-0.0864144
6815.00	-0.0946006
6820.00	-0.0924569
6825.00	-0.108087
6830.00	-0.114837
6835.00	-0.11506
6840.00	-0.114528
6845.00	-0.123561
6850.00	-0.128033
6855.00	-0.10645
6860.00	-0.0914151
6865.00	-0.0398387
6870.00	-0.00732104
6875.00	-0.0175635
6880.00	-0.0245868
6885.00	-0.00969028
6890.00	0.00152166
6895.00	-0.00887341
6900.00	0.00810992
6905.00	0.0248582
6910.00	0.0457847
6915.00	0.0455961
6920.00	0.0505477
6925.00	0.0659788
6930.00	0.0476747
6935.00	0.05754
6940.00	0.0217889
6945.00	0.0254631
6950.00	0.0251117
6955.00	0.00211471
6960.00	-0.00248658
6965.00	-0.0117492
6970.00	-0.0127692
6975.00	-0.058317
6980.00	-0.083214
6985.00	-0.102695
6990.00	-0.09901
6995.00	-0.10301
7000.00	-0.0744182
7005.00	-0.0545385
7010.00	-0.0351836
7015.00	-0.0675154
7020.00	-0.0907609
7025.00	-0.0868063
7030.00	-0.104465
7035.00	-0.102066
7040.00	-0.0918595
7045.00	-0.0995012
7050.00	-0.112963
7055.00	-0.104594
7060.00	-0.0882812
7065.00	-0.063357
7070.00	-0.0562897
7075.00	-0.0638302
7080.00	-0.0903708
7085.00	-0.0791388
7090.00	-0.0646402
7095.00	-0.0406169
7100.00	-0.0628941
7105.00	-0.0536782
7110.00	-0.032946
7115.00	-0.0318463
7120.00	-0.0228086
7125.00	-0.0205277
7130.00	-0.0309128
7135.00	-0.038796
7140.00	-0.0239419
7145.00	-0.00472006
7150.00	-0.00790623
7155.00	-0.0246749
7160.00	-0.00684303
7165.00	-0.00689036
7170.00	0.0245274
7175.00	0.0286594
7180.00	0.0162822
7185.00	0.0227019
7190.00	0.0262848
7195.00	0.0207298
7200.00	0.0171936
7205.00	0.0564458
7210.00	0.0566543
7215.00	0.0465991
7220.00	0.0477923
7225.00	0.0554508
7230.00	0.0638068
7235.00	0.0464516
7240.00	0.0161992
7245.00	0.0175058
7250.00	0.014292
7255.00	0.0538344
7260.00	0.0418662
7265.00	0.058897
7270.00	0.0669084
7275.00	0.073387
7280.00	0.0997036
7285.00	0.0955863
7290.00	0.0765164
7295.00	0.0813026
7300.00	0.079757
7305.00	0.0776344
7310.00	0.0786506
7315.00	0.110294
7320.00	0.113897
7325.00	0.114945
7330.00	0.105646
7335.00	0.100934
7340.00	0.0908408
7345.00	0.0759036
7350.00	0.0778245
7355.00	0.0854064
7360.00	0.0761341
7365.00	0.0494982
7370.00	0.0752771
7375.00	0.044337
7380.00	0.0647789
7385.00	0.0795185
7390.00	0.0957106
7395.00	0.114673
7400.00	0.146373
7405.00	0.154416
7410.00	0.149217
7415.00	0.143807
7420.00	0.165276
7425.00	0.172893
7430.00	0.161457
7435.00	0.15409
7440.00	0.136487
7445.00	0.120643
7450.00	0.125406
7455.00	0.150911
7460.00	0.187034
7465.00	0.202718
7470.00	0.213175
7475.00	0.20649
7480.00	0.185841
7485.00	0.197254
7490.00	0.193624
7495.00	0.194748
7500.00	0.200149
7505.00	0.185987
7510.00	0.206165
7515.00	0.187743
7520.00	0.204088
7525.00	0.210018
7530.00	0.194137
7535.00	0.22228
7540.00	0.217611
7545.00	0.215604
7550.00	0.235015
7555.00	0.256144
7560.00	0.258332
7565.00	0.290298
7570.00	0.305898
7575.00	0.321401
7580.00	0.30682
7585.00	0.329548
7590.00	0.331711
7595.00	0.335854
7600.00	0.317633
7605.00	0.3444
7610.00	0.337762
7615.00	0.3413
7620.00	0.336435
7625.00	0.345958
7630.00	0.375015
7635.00	0.444332
7640.00	0.515497
7645.00	0.589789
7650.00	0.640555
7655.00	0.678197
7660.00	0.719391
7665.00	0.701593
7670.00	0.68338
7675.00	0.673573
7680.00	0.638408
7685.00	0.604564
7690.00	0.553619
7695.00	0.507768
7700.00	0.490647
7705.00	0.421828
7710.00	0.371597
7715.00	0.31322
7720.00	0.293604
7725.00	0.278145
7730.00	0.278132
7735.00	0.246661
7740.00	0.218337
7745.00	0.240401
7750.00	0.230262
7755.00	0.227722
7760.00	0.215192
7765.00	0.192942
7770.00	0.169989
7775.00	0.156648
7780.00	0.129277
7785.00	0.120008
7790.00	0.135809
7795.00	0.113449
7800.00	0.125516
7805.00	0.119549
7810.00	0.125154
7815.00	0.101664
7820.00	0.084181
7825.00	0.0611302
7830.00	0.0564804
7835.00	0.0640018
7840.00	0.0656496
7845.00	0.0693276
7850.00	0.10483
7855.00	0.0936151
7860.00	0.0944965
7865.00	0.0733407
7870.00	0.0806393
7875.00	0.0901347
7880.00	0.0723416
7885.00	0.0790085
7890.00	0.0740342
7895.00	0.0790686
7900.00	0.0660403
7905.00	0.0565097
7910.00	0.0735394
7915.00	0.0764284
7920.00	0.109026
7925.00	0.133242
7930.00	0.0935785
7935.00	0.0637348
7940.00	0.0683359
7945.00	0.0395532
7950.00	0.0385244
7955.00	0.0580843
7960.00	0.0508126
7965.00	0.0559743
7970.00	0.0167216
7975.00	0.0121229
7980.00	0.0277382
7985.00	-0.00795923
7990.00	0.0360032
7995.00	0.0587418
8000.00	0.0748167
8005.00	0.0929423
8010.00	0.0792582
8015.00	0.110841
8020.00	0.127559
8025.00	0.135289
8030.00	0.110785
8035.00	0.125314
8040.00	0.137658
8045.00	0.123892
8050.00	0.108577
8055.00	0.119668
8060.00	0.124529
8065.00	0.128172
8070.00	0.131451
8075.00	0.127817
8080.00	0.109914
8085.00	0.11136
8090.00	0.132416
8095.00	0.146977
8100.00	0.133011
8105.00	0.141659
8110.00	0.175049
8115.00	0.205832
8120.00	0.201345
8125.00	0.173163
8130.00	0.182917
8135.00	0.164625
8140.00	0.14231
8145.00	0.158076
8150.00	0.159827
8155.00	0.167257
8160.00	0.148336
8165.00	0.144477
8170.00	0.139541
8175.00	0.130708
8180.00	0.114711
8185.00	0.122262
8190.00	0.157592
8195.00	0.146223
8200.00	0.162329
8205.00	0.166582
8210.00	0.155777
8215.00	0.151906
8220.00	0.14769
8225.00	0.132189
8230.00	0.101411
8235.00	0.108829
8240.00	0.111847
8245.00	0.107979
8250.00	0.105961
8255.00	0.107802
8260.00	0.0926323
8265.00	0.100928
8270.00	0.0915671
8275.00	0.0743624
8280.00	0.0479036
8285.00	0.0584776
8290.00	0.0226328
8295.00	0.0525615
8300.00	0.0392573
8305.00	0.0360632
8310.00	0.0258722
8315.00	0.0262115
8320.00	0.0184689
8325.00	0.0254016
8330.00	0.0550535
8335.00	0.0444267
8340.00	0.0443738
8345.00	0.0479844
8350.00	0.0636718
8355.00	0.0543781
8360.00	0.0730843
8365.00	0.0811402
8370.00	0.0993651
8375.00	0.0974766
8380.00	0.114068
8385.00	0.134853
8390.00	0.130147
8395.00	0.114938
8400.00	0.110029
8405.00	0.126828
8410.00	0.113414
8415.00	0.121826
8420.00	0.176954
8425.00	0.176818
8430.00	0.210351
8435.00	0.217118
8440.00	0.188821
8445.00	0.184572
8450.00	0.15075
8455.00	0.128359
8460.00	0.113328
8465.00	0.131261
8470.00	0.126914
8475.00	0.128856
8480.00	0.143772
8485.00	0.143296
8490.00	0.139209
8495.00	0.122362
8500.00	0.13866
8505.00	0.102113
8510.00	0.0926332
8515.00	0.081175
8520.00	0.0686676
8525.00	0.0764336
8530.00	0.0870811
8535.00	0.0608138
8540.00	0.0188822
8545.00	-0.0181245
8550.00	0.00124718
8555.00	-0.0186317
8560.00	-0.00433073
8565.00	0.00195543
8570.00	0.0310253
8575.00	0.0454821
8580.00	0.0343491
8585.00	0.0557898
8590.00	0.0589905
8595.00	0.0626027
8600.00	0.0607323
8605.00	0.0766081
8610.00	0.0652891
8615.00	0.0938787
8620.00	0.11083
8625.00	0.115111
8630.00	0.195055
8635.00	0.280173
8640.00	0.358975
8645.00	0.411605
8650.00	0.464826
8655.00	0.504676
8660.00	0.518592
8665.00	0.513558
8670.00	0.495126
8675.00	0.463904
8680.00	0.435073
8685.00	0.371811
8690.00	0.30317
8695.00	0.258952
8700.00	0.214034
8705.00	0.183851
8710.00	0.172782
8715.00	0.147456
8720.00	0.110761
8725.00	0.0799311
8730.00	0.0777911
8735.00	0.0685487
8740.00	0.0499876
8745.00	0.0332827
8750.00	0.0306861
8755.00	0.0517614
8760.00	0.0729242
8765.00	0.0656318
8770.00	0.0729697
8775.00	0.0700625
8780.00	0.0769574
8785.00	0.0729198
8790.00	0.0714809
8795.00	0.0621379
8800.00	0.0734834
8805.00	0.0975954
8810.00	0.0761297
8815.00	0.0736382
8820.00	0.0618845
8825.00	0.0542328
8830.00	0.0722219
8835.00	0.09646
8840.00	0.0809609
8845.00	0.0545739
8850.00	0.0615544
8855.00	0.0736898
8860.00	0.0692474
8865.00	0.0550063
8870.00	0.0392627
8875.00	0.0170456
8880.00	0.0182676
8885.00	0.0457062
8890.00	0.0169916
8895.00	-0.00519335
8900.00	-0.0119904
8905.00	0.00676793
8910.00	-0.0319539
8915.00	-0.0755833
8920.00	-0.0907056
8925.00	-0.103584
8930.00	-0.154683
8935.00	-0.153848
8940.00	-0.126757
8945.00	-0.1492
8950.00	-0.16574
8955.00	-0.157214
8960.00	-0.173685
8965.00	-0.205336
8970.00	-0.221384
8975.00	-0.234364
8980.00	-0.216049
8985.00	-0.203224
8990.00	-0.195339
8995.00	-0.205802
9000.00	-0.183027
9005.00	-0.170578
9010.00	-0.165226
9015.00	-0.15163
9020.00	-0.145978
9025.00	-0.156988
9030.00	-0.178602
9035.00	-0.168058
9040.00	-0.130767
9045.00	-0.125738
9050.00	-0.0934101
9055.00	-0.0716313
9060.00	-0.0710529
9065.00	-0.071264
9070.00	-0.093403
9075.00	-0.0789412
9080.00	-0.0864115
9085.00	-0.0638692
9090.00	-0.0318751
9095.00	-0.0360039
9100.00	-0.0353301
9105.00	-0.0537461
9110.00	-0.0476399
9115.00	-0.0662883
9120.00	-0.0742921
9125.00	-0.088812
9130.00	-0.0777359
9135.00	-0.0816685
9140.00	-0.0852078
9145.00	-0.076687
9150.00	-0.0492642
9155.00	-0.0977472
9160.00	-0.135529
9165.00	-0.13734
9170.00	-0.112632
9175.00	-0.107953
9180.00	-0.108864
9185.00	-0.133096
9190.00	-0.0971059
9195.00	-0.104223
9200.00	-0.108433
9205.00	-0.0719827
9210.00	-0.0735641
9215.00	-0.0771822
9220.00	-0.0789753
9225.00	-0.0798574
9230.00	-0.0623604
9235.00	-0.0627091
9240.00	-0.0513167
9245.00	-0.0564279
9250.00	-0.0507851
9255.00	-0.0500964
9260.00	-0.0538664
9265.00	-0.0667707
9270.00	-0.0205853
9275.00	-0.028038
9280.00	-0.021576
9285.00	-0.0113704
9290.00	0.00147279
9295.00	0.0188848
9300.00	-0.0137324
9305.00	0.0125165
9310.00	0.0119964
9315.00	0.0129917
9320.00	0.00583945
9325.00	0.00452387
9330.00	0.00407148
9335.00	0.00512761
9340.00	-0.0217241
9345.00	0.0104454
9350.00	0.0203754
9355.00	0.0658942
9360.00	0.0988132
9365.00	0.0955166
9370.00	0.0969394
9375.00	0.068223
9380.00	0.0862763
9385.00	0.105451
9390.00	0.104417
9395.00	0.0830008
9400.00	0.0593363
9405.00	0.087058
9410.00	0.116397
9415.00	0.120122
9420.00	0.117621
9425.00	0.153415
9430.00	0.15417
9435.00	0.158507
9440.00	0.155094
9445.00	0.152022
9450.00	0.144137
9455.00	0.131918
9460.00	0.128969
9465.00	0.131436
9470.00	0.129267
9475.00	0.113414
9480.00	0.113047
9485.00	0.105401
9490.00	0.059742
9495.00	0.0793751
9500.00	0.0955815
9505.00	0.100656
9510.00	0.0840058
9515.00	0.0770685
9520.00	0.0993587
9525.00	0.104787
9530.00	0.106746
9535.00	0.0850971
9540.00	0.085367
9545.00	0.0987794
9550.00	0.0793902
9555.00	0.0721828
9560.00	0.105205
9565.00	0.0939524
9570.00	0.0684612
9575.00	0.0908805
9580.00	0.0613066
9585.00	0.0617607
9590.00	0.0577795
9595.00	0.0293209
9600.00	0.0607757
9605.00	0.0722574
9610.00	0.0664949
9615.00	0.105938
9620.00	0.118025
9625.00	0.12744
9630.00	0.173227
9635.00	0.283209
9640.00	0.341221
9645.00	0.41026
9650.00	0.468005
9655.00	0.503147
9660.00	0.525996
9665.00	0.543634
9670.00	0.54707
9675.00	0.489436
9680.00	0.450004
9685.00	0.405735
9690.00	0.362235
9695.00	0.288698
9700.00	0.227636
9705.00	0.199751
9710.00	0.181239
9715.00	0.121412
9720.00	0.112197
9725.00	0.0812235
9730.00	0.0709062
9735.00	0.0345502
9740.00	0.0142675
9745.00	-0.015693
9750.00	-0.0229034
9755.00	-0.0308559
9760.00	-0.052646
9765.00	-0.0744519
9770.00	-0.0831027
9775.00	-0.0594281
9780.00	-0.0688496
9785.00	-0.0941567
9790.00	-0.0876675
9795.00	-0.0928019
9800.00	-0.107666
9805.00	-0.112263
9810.00	-0.107622
9815.00	-0.114419
9820.00	-0.11761
9825.00	-0.0934109
9830.00	-0.0869964
9835.00	-0.07976
9840.00	-0.0783687
9845.00	-0.090286
9850.00	-0.0578451
9855.00	-0.0615718
9860.00	-0.0905332
9865.00	-0.093186
9870.00	-0.0743562
9875.00	-0.0435082
9880.00	-0.0340359
9885.00	-0.0357538
9890.00	-0.0036446
9895.00	-0.013523
9900.00	-0.00412274
9905.00	-0.00883192
9910.00	0.0176585
9915.00	0.0458898
9920.00	0.0273997
9925.00	0.0634364
9930.00	0.0548979
9935.00	0.083795
9940.00	0.0629777
9945.00	0.0435105
9950.00	0.0457441
9955.00	0.0660454
[truncated: 56 more rows]
