# Supplementary material for: Abnormal developmental trajectory and vulnerability to cardiac arrhythmias in tetralogy of Fallot with DiGeorge syndrome
Source: Commun Biol. 2023 Sep 22;6:969. doi: 10.1038/s42003-023-05344-6 (PMC10516936; doi:10.1038/s42003-023-05344-6)
Supplement: Supplementary file 6 — Supplementary Data 3 [file 42003_2023_5344_MOESM6_ESM.zip › Supplementary Data3_CAS Measurement/Batch58/TOF-DG2_A1_4825/1B-wave.csv]

1B : V(t) = D'(t) / BackgroundImage *100
D'(t) = WaveFiltered Value( Pixel-Filter=(5 x 5) Tcnst-Filter=10)
average	1.00
frm num	2048
position	[49][69]
background	438.00
total pixel	25
time	value1
0.00	0
5.00	0.191781
10.00	0.391781
15.00	0.51242
20.00	0.645653
25.00	0.788394
30.00	0.860239
35.00	0.915768
40.00	1.01506
45.00	1.04689
50.00	1.14768
55.00	1.21008
60.00	1.26533
65.00	1.3187
70.00	1.32564
75.00	1.30541
80.00	1.28902
85.00	1.33729
90.00	1.32137
95.00	1.33078
100.00	1.30273
105.00	1.29118
110.00	1.23877
115.00	1.17608
120.00	1.16989
125.00	1.13418
130.00	1.11574
135.00	1.10553
140.00	1.05525
145.00	1.02827
150.00	0.997588
155.00	0.983674
160.00	0.981197
165.00	0.934218
170.00	0.885545
175.00	0.901101
180.00	0.870351
185.00	0.860028
190.00	0.8343
195.00	0.841281
200.00	0.807381
205.00	0.78783
210.00	0.734618
215.00	0.65111
220.00	0.630748
225.00	0.637993
230.00	0.647253
235.00	0.62271
240.00	0.582357
245.00	0.54056
250.00	0.466412
255.00	0.411552
260.00	0.366744
265.00	0.349247
270.00	0.282359
275.00	0.248644
280.00	0.240218
285.00	0.218023
290.00	0.182522
295.00	0.179795
300.00	0.172774
305.00	0.140885
310.00	0.107618
315.00	0.0210573
320.00	-0.00935898
325.00	-0.00477011
330.00	-0.0563479
335.00	-0.0908958
340.00	-0.0891121
345.00	-0.165132
350.00	-0.183322
355.00	-0.192387
360.00	-0.216984
365.00	-0.245514
370.00	-0.27941
375.00	-0.325442
380.00	-0.356825
385.00	-0.3458
390.00	-0.315786
395.00	-0.359093
400.00	-0.367019
405.00	-0.366847
410.00	-0.335642
415.00	-0.355959
420.00	-0.338628
425.00	-0.309331
430.00	-0.313101
435.00	-0.288184
440.00	-0.234708
445.00	-0.0459404
450.00	0.262763
455.00	0.771647
460.00	1.41138
465.00	2.20905
470.00	3.15801
475.00	4.13627
480.00	5.12995
485.00	6.09824
490.00	7.03179
495.00	7.84003
500.00	8.62772
505.00	9.33937
510.00	9.9479
515.00	10.4463
520.00	10.945
525.00	11.3711
530.00	11.7125
535.00	12.007
540.00	12.2483
545.00	12.4646
550.00	12.6409
555.00	12.786
560.00	12.8736
565.00	12.8949
570.00	12.8894
575.00	12.8361
580.00	12.7744
585.00	12.6915
590.00	12.6123
595.00	12.4954
600.00	12.3709
605.00	12.2033
610.00	12.0542
615.00	11.9236
620.00	11.7705
625.00	11.6017
630.00	11.4251
635.00	11.1958
640.00	10.9776
645.00	10.7493
650.00	10.53
655.00	10.3264
660.00	10.1038
665.00	9.9016
670.00	9.6877
675.00	9.49245
680.00	9.31215
685.00	9.12705
690.00	8.94677
695.00	8.68954
700.00	8.5183
705.00	8.3377
710.00	8.11946
715.00	7.91938
720.00	7.68544
725.00	7.48584
730.00	7.32721
735.00	7.13239
740.00	6.95614
745.00	6.78838
750.00	6.61913
755.00	6.4942
760.00	6.32241
765.00	6.18332
770.00	6.05996
775.00	5.95442
780.00	5.78729
785.00	5.62591
790.00	5.45236
795.00	5.29799
800.00	5.15906
805.00	5.0048
810.00	4.87784
815.00	4.77909
820.00	4.65644
825.00	4.49581
830.00	4.38139
835.00	4.28572
840.00	4.15578
845.00	4.01874
850.00	3.89084
855.00	3.76203
860.00	3.64884
865.00	3.55153
870.00	3.43748
875.00	3.35035
880.00	3.29659
885.00	3.21625
890.00	3.1412
895.00	3.06818
900.00	2.99697
905.00	2.91737
910.00	2.85668
915.00	2.77649
920.00	2.69702
925.00	2.62914
930.00	2.55618
935.00	2.4823
940.00	2.4158
945.00	2.35139
950.00	2.28155
955.00	2.20134
960.00	2.11728
965.00	2.07541
970.00	2.03134
975.00	1.96976
980.00	1.90703
985.00	1.89532
990.00	1.86196
995.00	1.83284
1000.00	1.80389
1005.00	1.73401
1010.00	1.64828
1015.00	1.61952
1020.00	1.55711
1025.00	1.54113
1030.00	1.45094
1035.00	1.38804
1040.00	1.31499
1045.00	1.23098
1050.00	1.17089
1055.00	1.11864
1060.00	1.07253
1065.00	1.04473
1070.00	0.986835
1075.00	0.949338
1080.00	0.913765
1085.00	0.820562
1090.00	0.775036
1095.00	0.74776
1100.00	0.692162
1105.00	0.675001
1110.00	0.651336
1115.00	0.623646
1120.00	0.609683
1125.00	0.566066
1130.00	0.559688
1135.00	0.546642
1140.00	0.491064
1145.00	0.430999
1150.00	0.391552
1155.00	0.328652
1160.00	0.316792
1165.00	0.299724
1170.00	0.245094
1175.00	0.217845
1180.00	0.180536
1185.00	0.165222
1190.00	0.132261
1195.00	0.108989
1200.00	0.0560813
1205.00	0.0203362
1210.00	-0.0392317
1215.00	-0.0608793
1220.00	-0.0922343
1225.00	-0.123194
1230.00	-0.153797
1235.00	-0.177686
1240.00	-0.206493
1245.00	-0.250684
1250.00	-0.28589
1255.00	-0.274652
1260.00	-0.263625
1265.00	-0.250961
1270.00	-0.256915
1275.00	-0.261361
1280.00	-0.294586
1285.00	-0.290698
1290.00	-0.322815
1295.00	-0.338022
1300.00	-0.364494
1305.00	-0.34357
1310.00	-0.343916
1315.00	-0.349707
1320.00	-0.34944
1325.00	-0.401254
1330.00	-0.424142
1335.00	-0.402732
1340.00	-0.397162
1345.00	-0.422286
1350.00	-0.42024
1355.00	-0.46954
1360.00	-0.472815
1365.00	-0.428273
1370.00	-0.431108
1375.00	-0.403522
1380.00	-0.418878
1385.00	-0.33772
1390.00	-0.160569
1395.00	0.182428
1400.00	0.688386
1405.00	1.37754
1410.00	2.19412
1415.00	3.12631
1420.00	4.11961
1425.00	5.07569
1430.00	6.00648
1435.00	6.90903
1440.00	7.75328
1445.00	8.52133
1450.00	9.16783
1455.00	9.79625
1460.00	10.3016
1465.00	10.8057
1470.00	11.2073
1475.00	11.5514
1480.00	11.8383
1485.00	12.0791
1490.00	12.284
1495.00	12.4474
1500.00	12.5131
1505.00	12.5723
1510.00	12.5973
1515.00	12.6234
1520.00	12.6305
1525.00	12.5884
1530.00	12.4985
1535.00	12.4268
1540.00	12.3393
1545.00	12.2086
1550.00	12.0772
1555.00	11.9033
1560.00	11.7303
1565.00	11.5975
1570.00	11.4295
1575.00	11.1934
1580.00	11.0083
1585.00	10.8207
1590.00	10.64
1595.00	10.4993
1600.00	10.3179
1605.00	10.1418
1610.00	9.94313
1615.00	9.73786
1620.00	9.53211
1625.00	9.34328
1630.00	9.14138
1635.00	8.95966
1640.00	8.79063
1645.00	8.56362
1650.00	8.38032
1655.00	8.1843
1660.00	7.99509
1665.00	7.80015
1670.00	7.60187
1675.00	7.38506
1680.00	7.18263
1685.00	6.99131
1690.00	6.82003
1695.00	6.66223
1700.00	6.50011
1705.00	6.33686
1710.00	6.15614
1715.00	6.03459
1720.00	5.88319
1725.00	5.71039
1730.00	5.58958
1735.00	5.45437
1740.00	5.3345
1745.00	5.17913
1750.00	5.02104
1755.00	4.92807
1760.00	4.82521
1765.00	4.69977
1770.00	4.5887
1775.00	4.44946
1780.00	4.33511
1785.00	4.21119
1790.00	4.11062
1795.00	3.96987
1800.00	3.86239
1805.00	3.72911
1810.00	3.63839
1815.00	3.52113
1820.00	3.4092
1825.00	3.28381
1830.00	3.18282
1835.00	3.12573
1840.00	3.02411
1845.00	2.90344
1850.00	2.8478
1855.00	2.7621
1860.00	2.69229
1865.00	2.62945
1870.00	2.55281
1875.00	2.48565
1880.00	2.44531
1885.00	2.40169
1890.00	2.32682
1895.00	2.26948
1900.00	2.21331
1905.00	2.1454
1910.00	2.05871
1915.00	2.01723
1920.00	1.91139
1925.00	1.83076
1930.00	1.76549
1935.00	1.7031
1940.00	1.62228
1945.00	1.58608
1950.00	1.53798
1955.00	1.47185
1960.00	1.45435
1965.00	1.38106
1970.00	1.30688
1975.00	1.23829
1980.00	1.15556
1985.00	1.09571
1990.00	1.05189
1995.00	1.04077
2000.00	0.996051
2005.00	0.983204
2010.00	0.938765
2015.00	0.875938
2020.00	0.881495
2025.00	0.859099
2030.00	0.777755
2035.00	0.752948
2040.00	0.680393
2045.00	0.648883
2050.00	0.588561
2055.00	0.553449
2060.00	0.517282
2065.00	0.517609
2070.00	0.495985
2075.00	0.487482
2080.00	0.488049
2085.00	0.495865
2090.00	0.489201
2095.00	0.48229
2100.00	0.426755
2105.00	0.383166
2110.00	0.392338
2115.00	0.39694
2120.00	0.339895
2125.00	0.341522
2130.00	0.325634
2135.00	0.30129
2140.00	0.247417
2145.00	0.244593
2150.00	0.239312
2155.00	0.196202
2160.00	0.174756
2165.00	0.113444
2170.00	0.0582644
2175.00	0.0496982
2180.00	0.0520343
2185.00	0.0577898
2190.00	0.0364857
2195.00	0.0255312
2200.00	-0.0199443
2205.00	-0.0279956
2210.00	-0.00693115
2215.00	-0.0162837
2220.00	-0.0438791
2225.00	-0.0632355
2230.00	-0.0715238
2235.00	-0.0908554
2240.00	-0.133825
2245.00	-0.156059
2250.00	-0.191594
2255.00	-0.189787
2260.00	-0.180854
2265.00	-0.236741
2270.00	-0.235898
2275.00	-0.261623
2280.00	-0.292995
2285.00	-0.29018
2290.00	-0.262075
2295.00	-0.238607
2300.00	-0.24945
2305.00	-0.245509
2310.00	-0.209999
2315.00	-0.191739
2320.00	-0.175305
2325.00	-0.144989
2330.00	-0.145102
2335.00	-0.121459
2340.00	-0.00337734
2345.00	0.270933
2350.00	0.727858
2355.00	1.36557
2360.00	2.18244
2365.00	3.09662
2370.00	4.03171
2375.00	4.99931
2380.00	5.92039
2385.00	6.8151
2390.00	7.6788
2395.00	8.45156
2400.00	9.14887
2405.00	9.80659
2410.00	10.4204
2415.00	10.9154
2420.00	11.317
2425.00	11.6501
2430.00	11.9372
2435.00	12.1818
2440.00	12.3755
2445.00	12.5224
2450.00	12.6519
2455.00	12.7228
2460.00	12.7428
2465.00	12.7945
2470.00	12.7817
2475.00	12.7373
2480.00	12.6846
2485.00	12.5924
2490.00	12.4729
2495.00	12.2959
2500.00	12.1494
2505.00	12.0066
2510.00	11.869
2515.00	11.6985
2520.00	11.4958
2525.00	11.3453
2530.00	11.1505
2535.00	10.9706
2540.00	10.7959
2545.00	10.6004
2550.00	10.3969
2555.00	10.2285
2560.00	9.99558
2565.00	9.77685
2570.00	9.54254
2575.00	9.31249
2580.00	9.06252
2585.00	8.81015
2590.00	8.60219
2595.00	8.41412
2600.00	8.21106
2605.00	8.00913
2610.00	7.82831
2615.00	7.63087
2620.00	7.476
2625.00	7.31288
2630.00	7.20899
2635.00	7.05886
2640.00	6.9475
2645.00	6.88197
2650.00	6.89514
2655.00	6.96179
2660.00	7.08297
2665.00	7.33175
2670.00	7.69172
2675.00	8.16365
2680.00	8.6797
2685.00	9.23548
2690.00	9.78499
2695.00	10.3636
2700.00	10.8742
2705.00	11.3859
2710.00	11.8071
2715.00	12.1981
2720.00	12.5673
2725.00	12.8576
2730.00	13.0897
2735.00	13.2419
2740.00	13.3926
2745.00	13.488
2750.00	13.5575
2755.00	13.5707
2760.00	13.5734
2765.00	13.5668
2770.00	13.4886
2775.00	13.4311
2780.00	13.3382
2785.00	13.2574
2790.00	13.1316
2795.00	13.0093
2800.00	12.85
2805.00	12.6718
2810.00	12.4886
2815.00	12.3201
2820.00	12.1228
2825.00	11.9206
2830.00	11.6902
2835.00	11.4481
2840.00	11.201
2845.00	10.9357
2850.00	10.7243
2855.00	10.4829
2860.00	10.2593
2865.00	10.069
2870.00	9.88584
2875.00	9.70365
2880.00	9.5205
2885.00	9.32552
2890.00	9.12904
2895.00	8.90838
2900.00	8.73809
2905.00	8.55012
2910.00	8.40287
2915.00	8.22012
2920.00	8.03007
2925.00	7.86633
2930.00	7.69157
2935.00	7.50872
2940.00	7.33958
2945.00	7.20928
2950.00	7.06917
2955.00	6.91568
2960.00	6.80493
2965.00	6.69795
2970.00	6.53957
2975.00	6.39521
2980.00	6.22874
2985.00	6.10998
2990.00	6.00126
2995.00	5.89612
3000.00	5.77774
3005.00	5.64928
3010.00	5.56746
3015.00	5.46094
3020.00	5.29932
3025.00	5.19861
3030.00	5.06688
3035.00	4.98485
3040.00	4.87266
3045.00	4.7854
3050.00	4.68585
3055.00	4.55791
3060.00	4.44184
3065.00	4.373
3070.00	4.301
3075.00	4.24715
3080.00	4.15121
3085.00	4.05115
3090.00	3.96476
3095.00	3.84682
3100.00	3.7215
3105.00	3.67264
3110.00	3.62866
3115.00	3.55438
3120.00	3.48387
3125.00	3.39028
3130.00	3.36723
3135.00	3.30996
3140.00	3.25751
3145.00	3.16554
3150.00	3.09374
3155.00	2.98528
3160.00	2.91871
3165.00	2.82684
3170.00	2.75055
3175.00	2.64353
3180.00	2.5326
3185.00	2.50491
3190.00	2.40876
3195.00	2.39072
3200.00	2.34982
3205.00	2.29109
3210.00	2.21449
3215.00	2.1346
3220.00	2.09191
3225.00	2.05167
3230.00	1.99902
3235.00	1.94341
3240.00	1.91528
3245.00	1.86165
3250.00	1.80151
3255.00	1.7072
3260.00	1.65429
3265.00	1.6295
3270.00	1.56883
3275.00	1.49323
3280.00	1.4535
3285.00	1.38212
3290.00	1.32153
3295.00	1.2807
3300.00	1.25674
3305.00	1.20504
3310.00	1.17495
3315.00	1.14147
3320.00	1.10769
3325.00	1.05172
3330.00	1.0123
3335.00	0.961296
3340.00	0.920874
3345.00	0.89728
3350.00	0.864173
3355.00	0.873646
3360.00	0.840162
3365.00	0.831032
3370.00	0.785372
3375.00	0.749757
3380.00	0.718617
3385.00	0.706116
3390.00	0.691212
3395.00	0.675059
3400.00	0.618512
3405.00	0.615108
3410.00	0.579168
3415.00	0.600703
3420.00	0.576249
3425.00	0.519538
3430.00	0.482196
3435.00	0.448588
3440.00	0.376332
3445.00	0.324087
3450.00	0.300811
3455.00	0.255204
3460.00	0.285392
3465.00	0.272378
3470.00	0.274364
3475.00	0.259713
3480.00	0.233741
3485.00	0.259682
3490.00	0.250152
3495.00	0.221484
3500.00	0.224907
3505.00	0.176845
3510.00	0.176512
3515.00	0.188998
3520.00	0.157313
3525.00	0.139755
3530.00	0.0919896
3535.00	0.0745714
3540.00	0.0570686
3545.00	0.0321837
3550.00	0.0107005
3555.00	-0.0442509
3560.00	-0.0553509
3565.00	-0.0607747
3570.00	-0.0656562
3575.00	-0.0974467
3580.00	-0.095008
3585.00	-0.0663291
3590.00	-0.0195135
3595.00	0.00709537
3600.00	0.071226
3605.00	0.239446
3610.00	0.526917
3615.00	0.984728
3620.00	1.55566
3625.00	2.31516
3630.00	3.20968
3635.00	4.15172
3640.00	5.13381
3645.00	6.03961
3650.00	6.95254
3655.00	7.76414
3660.00	8.57768
3665.00	9.24228
3670.00	9.84956
3675.00	10.4263
3680.00	10.9097
3685.00	11.3557
3690.00	11.6986
3695.00	12.0037
3700.00	12.2261
3705.00	12.4172
3710.00	12.5746
3715.00	12.6788
3720.00	12.7013
3725.00	12.749
3730.00	12.7745
3735.00	12.7592
3740.00	12.7216
3745.00	12.6696
3750.00	12.6044
3755.00	12.5175
3760.00	12.4018
3765.00	12.263
3770.00	12.149
3775.00	12.0108
3780.00	11.8892
3785.00	11.6902
3790.00	11.5769
3795.00	11.4083
3800.00	11.2364
3805.00	11.0735
3810.00	10.8903
3815.00	10.6844
3820.00	10.4598
3825.00	10.2312
3830.00	10.0117
3835.00	9.83611
3840.00	9.62236
3845.00	9.44826
3850.00	9.26142
3855.00	9.05491
3860.00	8.85079
3865.00	8.61411
3870.00	8.43307
3875.00	8.2546
3880.00	8.05745
3885.00	7.85079
3890.00	7.64654
3895.00	7.50015
3900.00	7.33278
3905.00	7.20772
3910.00	7.0212
3915.00	6.86063
3920.00	6.65037
3925.00	6.45656
3930.00	6.30588
3935.00	6.14379
3940.00	5.96502
3945.00	5.77583
3950.00	5.60829
3955.00	5.47486
3960.00	5.34472
3965.00	5.2276
3970.00	5.04822
3975.00	4.92148
3980.00	4.81198
3985.00	4.68786
3990.00	4.59168
3995.00	4.45762
4000.00	4.32967
4005.00	4.22364
4010.00	4.10082
4015.00	4.01129
4020.00	3.94532
4025.00	3.76631
4030.00	3.65726
4035.00	3.49884
4040.00	3.39097
4045.00	3.29936
4050.00	3.24157
4055.00	3.12472
4060.00	3.04695
4065.00	2.96235
4070.00	2.85515
4075.00	2.75594
4080.00	2.68308
4085.00	2.62573
4090.00	2.53576
4095.00	2.47123
4100.00	2.36292
4105.00	2.31019
4110.00	2.25177
4115.00	2.19007
4120.00	2.10348
4125.00	2.05477
4130.00	2.00546
4135.00	1.94921
4140.00	1.91502
4145.00	1.88059
4150.00	1.83226
4155.00	1.76958
4160.00	1.71774
4165.00	1.65464
4170.00	1.57228
4175.00	1.55569
4180.00	1.5161
4185.00	1.48778
4190.00	1.42211
4195.00	1.38583
4200.00	1.34862
4205.00	1.34527
4210.00	1.29384
4215.00	1.28501
4220.00	1.23139
4225.00	1.20962
4230.00	1.13798
4235.00	1.05158
4240.00	0.979295
4245.00	0.892324
4250.00	0.824096
4255.00	0.784609
4260.00	0.749984
4265.00	0.721561
4270.00	0.704199
4275.00	0.715058
4280.00	0.682821
4285.00	0.666594
4290.00	0.666601
4295.00	0.64743
4300.00	0.641134
4305.00	0.578847
4310.00	0.547447
4315.00	0.54019
4320.00	0.543706
4325.00	0.561481
4330.00	0.521771
4335.00	0.506124
4340.00	0.473776
4345.00	0.459275
4350.00	0.448964
4355.00	0.41594
4360.00	0.368867
4365.00	0.33472
4370.00	0.329558
4375.00	0.280164
4380.00	0.219271
4385.00	0.177252
4390.00	0.130303
4395.00	0.0551726
4400.00	0.0624408
4405.00	0.0598497
4410.00	0.00363636
4415.00	-0.0113391
4420.00	-0.0412555
4425.00	-0.0919245
4430.00	-0.140266
4435.00	-0.110715
4440.00	-0.123387
4445.00	-0.132053
4450.00	-0.112455
4455.00	-0.113995
4460.00	-0.136386
4465.00	-0.165669
4470.00	-0.174673
4475.00	-0.218393
4480.00	-0.252262
4485.00	-0.286396
4490.00	-0.31803
4495.00	-0.361113
4500.00	-0.400801
4505.00	-0.387205
4510.00	-0.379535
4515.00	-0.412814
4520.00	-0.424501
4525.00	-0.450544
4530.00	-0.4959
4535.00	-0.520283
4540.00	-0.534921
4545.00	-0.525265
4550.00	-0.564976
4555.00	-0.585191
4560.00	-0.565941
4565.00	-0.54405
4570.00	-0.546266
4575.00	-0.551
4580.00	-0.515078
4585.00	-0.501013
4590.00	-0.493834
4595.00	-0.439885
4600.00	-0.349321
4605.00	-0.174663
4610.00	0.0930319
4615.00	0.588752
4620.00	1.2696
4625.00	2.10063
4630.00	3.03943
4635.00	3.94918
4640.00	4.88577
4645.00	5.88943
4650.00	6.81191
4655.00	7.67775
4660.00	8.44148
4665.00	9.13341
4670.00	9.74244
4675.00	10.2997
4680.00	10.7327
4685.00	11.128
4690.00	11.4827
4695.00	11.7783
4700.00	11.9904
4705.00	12.1823
4710.00	12.2965
4715.00	12.3919
4720.00	12.4139
4725.00	12.4712
4730.00	12.519
4735.00	12.5292
4740.00	12.4882
4745.00	12.4238
4750.00	12.354
4755.00	12.2328
4760.00	12.0954
4765.00	11.926
4770.00	11.7763
4775.00	11.6444
4780.00	11.4352
4785.00	11.3008
4790.00	11.0757
4795.00	10.8823
4800.00	10.6471
4805.00	10.46
4810.00	10.2943
4815.00	10.0841
4820.00	9.88937
4825.00	9.66573
4830.00	9.42793
4835.00	9.22669
4840.00	9.04922
4845.00	8.86668
4850.00	8.7106
4855.00	8.51351
4860.00	8.28956
4865.00	8.07339
4870.00	7.84779
4875.00	7.68584
4880.00	7.51451
4885.00	7.29366
4890.00	7.12137
4895.00	6.94713
4900.00	6.7958
4905.00	6.61119
4910.00	6.44414
4915.00	6.27552
4920.00	6.12468
4925.00	5.93413
4930.00	5.79825
4935.00	5.61478
4940.00	5.47156
4945.00	5.32532
4950.00	5.18092
4955.00	5.06465
4960.00	4.89882
4965.00	4.76145
4970.00	4.62412
4975.00	4.50143
4980.00	4.39924
4985.00	4.31548
4990.00	4.22183
4995.00	4.10741
5000.00	4.00991
5005.00	3.90572
5010.00	3.83387
5015.00	3.72446
5020.00	3.59311
5025.00	3.48402
5030.00	3.35845
5035.00	3.25548
5040.00	3.14911
5045.00	3.0826
5050.00	2.98439
5055.00	2.91883
5060.00	2.88448
5065.00	2.80151
5070.00	2.68483
5075.00	2.58895
5080.00	2.52001
5085.00	2.45705
5090.00	2.40586
5095.00	2.34427
5100.00	2.24318
5105.00	2.20516
5110.00	2.12985
5115.00	2.02098
5120.00	2.00244
5125.00	1.9401
5130.00	1.87668
5135.00	1.8397
5140.00	1.78632
5145.00	1.70723
5150.00	1.64518
5155.00	1.55464
5160.00	1.46128
5165.00	1.40647
5170.00	1.33888
5175.00	1.34016
5180.00	1.29564
5185.00	1.28388
5190.00	1.21029
5195.00	1.14679
5200.00	1.12709
5205.00	1.07648
5210.00	1.00719
5215.00	0.944828
5220.00	0.904226
5225.00	0.860379
5230.00	0.802652
5235.00	0.778094
5240.00	0.755079
5245.00	0.732539
5250.00	0.720473
5255.00	0.685868
5260.00	0.630067
5265.00	0.612722
5270.00	0.609898
5275.00	0.579958
5280.00	0.525615
5285.00	0.453876
5290.00	0.42036
5295.00	0.375584
5300.00	0.33072
5305.00	0.256552
5310.00	0.192541
5315.00	0.155022
5320.00	0.135867
5325.00	0.092143
5330.00	0.072883
5335.00	0.0381974
5340.00	0.0151996
5345.00	-0.0292427
5350.00	-0.0436701
5355.00	-0.0630474
5360.00	-0.0677015
5365.00	-0.0819359
5370.00	-0.0956602
5375.00	-0.129017
5380.00	-0.16817
5385.00	-0.190622
5390.00	-0.2364
5395.00	-0.270294
5400.00	-0.235046
5405.00	-0.244418
5410.00	-0.261985
5415.00	-0.288755
5420.00	-0.324719
5425.00	-0.3717
5430.00	-0.379278
5435.00	-0.379707
5440.00	-0.413882
5445.00	-0.405371
5450.00	-0.467117
5455.00	-0.452369
5460.00	-0.428136
5465.00	-0.481213
5470.00	-0.475101
5475.00	-0.50613
5480.00	-0.539535
5485.00	-0.548595
5490.00	-0.561316
5495.00	-0.555412
5500.00	-0.538227
5505.00	-0.52824
5510.00	-0.548475
5515.00	-0.564861
5520.00	-0.572302
5525.00	-0.635619
5530.00	-0.64329
5535.00	-0.655674
5540.00	-0.670472
5545.00	-0.669178
5550.00	-0.651575
5555.00	-0.680482
5560.00	-0.691885
5565.00	-0.715848
5570.00	-0.701797
5575.00	-0.711069
5580.00	-0.730373
5585.00	-0.710304
5590.00	-0.709593
5595.00	-0.686123
5600.00	-0.612031
5605.00	-0.405622
5610.00	-0.102046
5615.00	0.394916
5620.00	1.04949
5625.00	1.86691
5630.00	2.80808
5635.00	3.78298
5640.00	4.72066
5645.00	5.65773
5650.00	6.55771
5655.00	7.42157
5660.00	8.16617
5665.00	8.91759
5670.00	9.51898
5675.00	10.0995
5680.00	10.58
5685.00	10.9576
5690.00	11.3349
5695.00	11.6324
5700.00	11.8911
5705.00	12.1175
5710.00	12.303
5715.00	12.396
5720.00	12.5025
5725.00	12.5336
5730.00	12.5861
5735.00	12.5595
5740.00	12.5373
5745.00	12.4845
5750.00	12.374
5755.00	12.2763
5760.00	12.1893
5765.00	12.0443
5770.00	11.8911
5775.00	11.7001
5780.00	11.5274
5785.00	11.3692
5790.00	11.1884
5795.00	10.981
5800.00	10.7925
5805.00	10.6365
5810.00	10.4267
5815.00	10.2087
5820.00	9.98146
5825.00	9.74678
5830.00	9.53831
5835.00	9.35161
5840.00	9.12055
5845.00	8.89526
5850.00	8.65961
5855.00	8.46671
5860.00	8.27301
5865.00	8.06306
5870.00	7.81383
5875.00	7.64889
5880.00	7.4776
5885.00	7.31615
5890.00	7.14252
5895.00	6.96526
5900.00	6.75914
5905.00	6.60195
5910.00	6.43034
5915.00	6.28776
5920.00	6.15122
5925.00	5.97446
5930.00	5.82359
5935.00	5.68872
5940.00	5.57738
5945.00	5.42969
5950.00	5.30955
5955.00	5.15576
5960.00	5.01188
5965.00	4.81206
5970.00	4.69067
5975.00	4.56498
5980.00	4.44638
5985.00	4.30494
5990.00	4.14933
5995.00	4.02572
6000.00	3.88708
6005.00	3.78513
6010.00	3.69337
6015.00	3.55965
6020.00	3.45939
6025.00	3.34359
6030.00	3.2412
6035.00	3.11616
6040.00	3.03834
6045.00	2.97743
6050.00	2.89247
6055.00	2.81235
6060.00	2.73021
6065.00	2.63527
6070.00	2.53978
6075.00	2.47667
6080.00	2.43631
6085.00	2.34153
6090.00	2.27542
6095.00	2.21956
6100.00	2.13185
6105.00	2.0657
6110.00	2.00708
6115.00	1.97897
6120.00	1.92263
6125.00	1.87557
6130.00	1.84692
6135.00	1.80104
6140.00	1.77801
6145.00	1.75911
6150.00	1.71928
6155.00	1.66242
6160.00	1.60028
6165.00	1.5608
6170.00	1.46226
6175.00	1.39
6180.00	1.34598
6185.00	1.29175
6190.00	1.26851
6195.00	1.22476
6200.00	1.17809
6205.00	1.13425
6210.00	1.09754
6215.00	1.07637
6220.00	1.06188
6225.00	1.00592
6230.00	0.969257
6235.00	0.882377
6240.00	0.858066
6245.00	0.781392
6250.00	0.725171
6255.00	0.712014
6260.00	0.670037
6265.00	0.614905
6270.00	0.537889
6275.00	0.508758
6280.00	0.464275
6285.00	0.472642
6290.00	0.440903
6295.00	0.41873
6300.00	0.427086
6305.00	0.371592
6310.00	0.331693
6315.00	0.282085
6320.00	0.264836
6325.00	0.214608
6330.00	0.16575
6335.00	0.169266
6340.00	0.125855
6345.00	0.095005
6350.00	0.0334497
6355.00	-0.0164707
6360.00	-0.0257825
6365.00	-0.025944
6370.00	-0.0635322
6375.00	-0.11654
6380.00	-0.155114
6385.00	-0.166087
6390.00	-0.204273
6395.00	-0.245946
6400.00	-0.235963
6405.00	-0.272641
6410.00	-0.292865
6415.00	-0.334812
6420.00	-0.34334
6425.00	-0.318138
6430.00	-0.32468
6435.00	-0.355226
6440.00	-0.395503
6445.00	-0.393395
6450.00	-0.373234
6455.00	-0.389792
6460.00	-0.420219
6465.00	-0.411074
6470.00	-0.433893
6475.00	-0.439819
6480.00	-0.450632
6485.00	-0.507852
6490.00	-0.542911
6495.00	-0.568985
6500.00	-0.570534
6505.00	-0.644988
6510.00	-0.657201
6515.00	-0.643536
6520.00	-0.694251
6525.00	-0.676881
6530.00	-0.680425
6535.00	-0.706447
6540.00	-0.723473
6545.00	-0.761628
6550.00	-0.754872
6555.00	-0.777102
6560.00	-0.755099
6565.00	-0.744429
6570.00	-0.70195
6575.00	-0.694769
6580.00	-0.691958
6585.00	-0.662945
6590.00	-0.629527
6595.00	-0.602191
6600.00	-0.481698
6605.00	-0.317546
6610.00	-0.00633966
6615.00	0.465527
6620.00	1.13678
6625.00	1.95005
6630.00	2.86372
6635.00	3.83579
6640.00	4.83121
6645.00	5.81202
6650.00	6.69657
6655.00	7.53011
6660.00	8.3013
6665.00	8.99628
6670.00	9.6035
6675.00	10.1445
6680.00	10.6269
6685.00	10.9852
6690.00	11.3497
6695.00	11.6522
6700.00	11.8669
6705.00	12.0592
6710.00	12.2359
6715.00	12.3411
6720.00	12.3809
6725.00	12.4259
6730.00	12.4144
6735.00	12.4214
6740.00	12.3747
6745.00	12.3208
6750.00	12.2814
6755.00	12.1674
6760.00	12.094
6765.00	11.9823
6770.00	11.8142
6775.00	11.6246
6780.00	11.4713
6785.00	11.2867
6790.00	11.1389
6795.00	10.93
6800.00	10.7338
6805.00	10.5463
6810.00	10.3437
6815.00	10.1413
6820.00	9.95821
6825.00	9.75325
6830.00	9.51492
6835.00	9.30224
6840.00	9.09621
6845.00	8.88522
6850.00	8.68437
6855.00	8.47347
6860.00	8.2864
6865.00	8.07237
6870.00	7.84047
6875.00	7.66556
6880.00	7.45243
6885.00	7.25696
6890.00	7.0929
6895.00	6.96261
6900.00	6.77594
6905.00	6.62985
6910.00	6.47919
6915.00	6.30616
6920.00	6.16961
6925.00	6.03484
6930.00	5.86149
6935.00	5.75297
6940.00	5.62425
6945.00	5.46913
6950.00	5.36148
6955.00	5.19337
6960.00	5.04025
6965.00	4.88325
6970.00	4.75474
6975.00	4.61352
6980.00	4.47911
6985.00	4.3554
6990.00	4.21666
6995.00	4.08175
7000.00	3.99047
7005.00	3.8791
7010.00	3.77429
7015.00	3.60965
7020.00	3.52631
7025.00	3.39651
7030.00	3.29247
7035.00	3.22259
7040.00	3.13138
7045.00	3.00089
7050.00	2.90719
7055.00	2.86122
7060.00	2.76871
7065.00	2.69458
7070.00	2.65343
7075.00	2.6164
7080.00	2.54836
7085.00	2.46613
7090.00	2.37203
7095.00	2.30378
7100.00	2.19486
7105.00	2.09136
7110.00	2.03199
7115.00	1.95299
7120.00	1.86728
7125.00	1.84585
7130.00	1.74985
7135.00	1.67989
7140.00	1.60505
7145.00	1.55596
7150.00	1.52457
7155.00	1.48352
7160.00	1.40001
7165.00	1.32759
7170.00	1.27154
7175.00	1.21014
7180.00	1.17315
7185.00	1.10697
7190.00	1.08121
7195.00	1.00414
7200.00	0.958518
7205.00	0.921114
7210.00	0.891103
7215.00	0.872312
7220.00	0.820697
7225.00	0.769678
7230.00	0.7265
7235.00	0.705905
7240.00	0.675497
7245.00	0.646303
7250.00	0.586239
7255.00	0.54588
7260.00	0.536041
7265.00	0.523533
7270.00	0.461134
7275.00	0.435112
7280.00	0.39434
7285.00	0.367692
7290.00	0.334575
7295.00	0.289246
7300.00	0.270367
7305.00	0.257029
7310.00	0.262376
7315.00	0.242531
7320.00	0.260287
7325.00	0.232432
7330.00	0.204623
7335.00	0.144891
7340.00	0.108484
7345.00	0.0547132
7350.00	0.0364565
7355.00	-0.00645856
7360.00	-0.0277305
7365.00	-0.0624004
7370.00	-0.105475
7375.00	-0.0949279
7380.00	-0.127444
7385.00	-0.130225
7390.00	-0.162865
7395.00	-0.164843
7400.00	-0.214112
7405.00	-0.235623
7410.00	-0.237632
7415.00	-0.261357
7420.00	-0.323806
7425.00	-0.366311
7430.00	-0.357077
7435.00	-0.375251
7440.00	-0.369689
7445.00	-0.402127
7450.00	-0.407576
7455.00	-0.429832
7460.00	-0.416073
7465.00	-0.397297
7470.00	-0.409622
7475.00	-0.438066
7480.00	-0.45088
7485.00	-0.456021
7490.00	-0.4643
7495.00	-0.47997
7500.00	-0.480375
7505.00	-0.50357
7510.00	-0.532665
7515.00	-0.541499
7520.00	-0.538491
7525.00	-0.54035
7530.00	-0.543849
7535.00	-0.560697
7540.00	-0.546636
7545.00	-0.535808
7550.00	-0.589077
7555.00	-0.538388
7560.00	-0.535691
7565.00	-0.552442
7570.00	-0.523681
7575.00	-0.512409
7580.00	-0.445643
7585.00	-0.455873
7590.00	-0.442249
7595.00	-0.395285
7600.00	-0.319227
7605.00	-0.157624
7610.00	0.154029
7615.00	0.63817
7620.00	1.28851
7625.00	2.09025
7630.00	3.05566
7635.00	4.01128
7640.00	4.98915
7645.00	5.94137
7650.00	6.82395
7655.00	7.67763
7660.00	8.45416
7665.00	9.14207
7670.00	9.77673
7675.00	10.2785
7680.00	10.7274
7685.00	11.1094
7690.00	11.4624
7695.00	11.7226
7700.00	11.9083
7705.00	12.1166
7710.00	12.2885
7715.00	12.4039
7720.00	12.485
7725.00	12.5433
7730.00	12.5474
7735.00	12.5457
7740.00	12.5322
7745.00	12.4571
7750.00	12.362
7755.00	12.2455
7760.00	12.1141
7765.00	11.9803
7770.00	11.8097
7775.00	11.6442
7780.00	11.4962
7785.00	11.343
7790.00	11.1603
7795.00	10.9931
7800.00	10.7632
7805.00	10.5654
7810.00	10.3344
7815.00	10.1521
7820.00	9.9214
7825.00	9.72652
7830.00	9.50455
7835.00	9.29108
7840.00	9.07248
7845.00	8.86112
7850.00	8.6709
7855.00	8.42207
7860.00	8.25749
7865.00	8.06371
7870.00	7.8966
7875.00	7.70968
7880.00	7.57068
7885.00	7.36977
7890.00	7.20814
7895.00	7.06267
7900.00	6.87056
7905.00	6.69583
7910.00	6.50479
7915.00	6.37759
7920.00	6.22751
7925.00	6.08969
7930.00	5.9693
7935.00	5.82899
7940.00	5.72372
7945.00	5.58331
7950.00	5.44964
7955.00	5.29189
7960.00	5.128
7965.00	5.01337
7970.00	4.87824
7975.00	4.74384
7980.00	4.61192
7985.00	4.45941
7990.00	4.34954
7995.00	4.19221
8000.00	4.11363
8005.00	4.00272
8010.00	3.84446
8015.00	3.71664
8020.00	3.5952
8025.00	3.55714
8030.00	3.40234
8035.00	3.32147
8040.00	3.2085
8045.00	3.11139
8050.00	3.02034
8055.00	2.93384
8060.00	2.85415
8065.00	2.76874
8070.00	2.69095
8075.00	2.59263
8080.00	2.49684
8085.00	2.43254
8090.00	2.34089
8095.00	2.29949
8100.00	2.25128
8105.00	2.19145
8110.00	2.14947
8115.00	2.11352
8120.00	2.07294
8125.00	2.0209
8130.00	1.94758
8135.00	1.85876
8140.00	1.78704
8145.00	1.72249
8150.00	1.65526
8155.00	1.61759
8160.00	1.58003
8165.00	1.53801
8170.00	1.50384
8175.00	1.45483
8180.00	1.40067
8185.00	1.35193
8190.00	1.29436
8195.00	1.29552
8200.00	1.22441
8205.00	1.15037
8210.00	1.09744
8215.00	1.05436
8220.00	0.983627
8225.00	0.976589
8230.00	0.964774
8235.00	0.895694
8240.00	0.834435
8245.00	0.782042
8250.00	0.721189
8255.00	0.666422
8260.00	0.606173
8265.00	0.557427
8270.00	0.540954
8275.00	0.525215
8280.00	0.556712
8285.00	0.496474
8290.00	0.472398
8295.00	0.43977
8300.00	0.400359
8305.00	0.394113
8310.00	0.330957
8315.00	0.310647
8320.00	0.266797
8325.00	0.17619
8330.00	0.13848
8335.00	0.132851
8340.00	0.0729906
8345.00	0.0583856
8350.00	0.0178439
8355.00	-0.00494511
8360.00	-0.0345876
8365.00	-0.0649188
8370.00	-0.0803447
8375.00	-0.114319
8380.00	-0.14581
8385.00	-0.164106
8390.00	-0.175092
8395.00	-0.171282
8400.00	-0.221733
8405.00	-0.217825
8410.00	-0.24901
8415.00	-0.25242
8420.00	-0.278319
8425.00	-0.282451
8430.00	-0.272471
8435.00	-0.269881
8440.00	-0.312299
8445.00	-0.324905
8450.00	-0.357255
8455.00	-0.373584
8460.00	-0.407459
8465.00	-0.433379
8470.00	-0.480452
8475.00	-0.458891
8480.00	-0.454098
8485.00	-0.479008
8490.00	-0.49686
8495.00	-0.477311
8500.00	-0.480722
8505.00	-0.491097
8510.00	-0.520526
8515.00	-0.508656
8520.00	-0.521718
8525.00	-0.569089
8530.00	-0.573368
8535.00	-0.571739
8540.00	-0.593103
8545.00	-0.615072
8550.00	-0.623884
8555.00	-0.631815
8560.00	-0.641693
8565.00	-0.668848
8570.00	-0.686895
8575.00	-0.674826
8580.00	-0.672184
8585.00	-0.626883
8590.00	-0.605291
8595.00	-0.585858
8600.00	-0.504441
8605.00	-0.344408
8610.00	0.0178871
8615.00	0.481852
8620.00	1.17705
8625.00	1.98902
8630.00	2.95816
8635.00	3.9144
8640.00	4.88003
8645.00	5.84043
8650.00	6.73767
8655.00	7.55157
8660.00	8.30053
8665.00	8.9481
8670.00	9.57201
8675.00	10.1354
8680.00	10.5812
8685.00	10.9596
8690.00	11.2956
8695.00	11.5797
8700.00	11.819
8705.00	11.996
8710.00	12.148
8715.00	12.2647
8720.00	12.3223
8725.00	12.3394
8730.00	12.3529
8735.00	12.3505
8740.00	12.3337
8745.00	12.2939
8750.00	12.1851
8755.00	12.0488
8760.00	11.9498
8765.00	11.8307
8770.00	11.6859
8775.00	11.5155
8780.00	11.3466
8785.00	11.1608
8790.00	10.9772
8795.00	10.8018
8800.00	10.612
8805.00	10.4586
8810.00	10.252
8815.00	10.0104
8820.00	9.79746
8825.00	9.58027
8830.00	9.36745
8835.00	9.15217
8840.00	8.94928
8845.00	8.72832
8850.00	8.53951
8855.00	8.32665
8860.00	8.15152
8865.00	7.98569
8870.00	7.8136
8875.00	7.57927
8880.00	7.43687
8885.00	7.20825
8890.00	7.00797
8895.00	6.81951
8900.00	6.61335
8905.00	6.42417
8910.00	6.29956
8915.00	6.13444
8920.00	5.98766
8925.00	5.83365
8930.00	5.69046
8935.00	5.56525
8940.00	5.44069
8945.00	5.30028
8950.00	5.19491
8955.00	5.07085
8960.00	4.93271
8965.00	4.78282
8970.00	4.66253
8975.00	4.54331
8980.00	4.41683
8985.00	4.29844
8990.00	4.17453
8995.00	4.07123
9000.00	3.95726
9005.00	3.86016
9010.00	3.75269
9015.00	3.59294
9020.00	3.49118
9025.00	3.35211
9030.00	3.26621
9035.00	3.16151
9040.00	3.07276
9045.00	2.9737
9050.00	2.87724
9055.00	2.77399
9060.00	2.6902
9065.00	2.63123
9070.00	2.57358
9075.00	2.48974
9080.00	2.40058
9085.00	2.35139
9090.00	2.3053
9095.00	2.20627
9100.00	2.11441
9105.00	2.03265
9110.00	1.91888
9115.00	1.8585
9120.00	1.80964
9125.00	1.78393
9130.00	1.73247
9135.00	1.66973
9140.00	1.62239
9145.00	1.567
9150.00	1.53176
9155.00	1.469
9160.00	1.42347
9165.00	1.35875
9170.00	1.31511
9175.00	1.22652
9180.00	1.17327
9185.00	1.11074
9190.00	1.08917
9195.00	1.07431
9200.00	1.0235
9205.00	0.960421
9210.00	0.945658
9215.00	0.932371
9220.00	0.884796
9225.00	0.802709
9230.00	0.757141
9235.00	0.723436
9240.00	0.653832
9245.00	0.638677
9250.00	0.604946
9255.00	0.546278
9260.00	0.531833
9265.00	0.489609
9270.00	0.439735
9275.00	0.37567
9280.00	0.356368
9285.00	0.308859
9290.00	0.27432
9295.00	0.25876
9300.00	0.229231
9305.00	0.18987
9310.00	0.149878
9315.00	0.124845
9320.00	0.118753
9325.00	0.0931789
9330.00	0.0610299
9335.00	0.0311827
9340.00	-0.0322096
9345.00	-0.0874361
9350.00	-0.115222
9355.00	-0.17128
9360.00	-0.229038
9365.00	-0.282846
9370.00	-0.334927
9375.00	-0.361708
9380.00	-0.343802
9385.00	-0.32586
9390.00	-0.323411
9395.00	-0.333993
9400.00	-0.325251
9405.00	-0.277201
9410.00	-0.295143
9415.00	-0.324989
9420.00	-0.319888
9425.00	-0.318949
9430.00	-0.332716
9435.00	-0.322276
9440.00	-0.359454
9445.00	-0.401135
9450.00	-0.424035
9455.00	-0.45743
9460.00	-0.479267
9465.00	-0.539103
9470.00	-0.599348
9475.00	-0.619779
9480.00	-0.638166
9485.00	-0.646496
9490.00	-0.649426
9495.00	-0.656629
9500.00	-0.682291
9505.00	-0.722737
9510.00	-0.762792
9515.00	-0.744961
9520.00	-0.791926
9525.00	-0.800404
9530.00	-0.822647
9535.00	-0.80157
9540.00	-0.769814
9545.00	-0.79055
9550.00	-0.811038
9555.00	-0.81304
9560.00	-0.819407
9565.00	-0.86258
9570.00	-0.878605
9575.00	-0.897594
9580.00	-0.880894
9585.00	-0.857645
9590.00	-0.854985
9595.00	-0.831587
9600.00	-0.744776
9605.00	-0.582627
9610.00	-0.277789
9615.00	0.271452
9620.00	0.917366
9625.00	1.74618
9630.00	2.6574
9635.00	3.61358
9640.00	4.58556
9645.00	5.53248
9650.00	6.41302
9655.00	7.26761
9660.00	8.03126
9665.00	8.70485
9670.00	9.29829
9675.00	9.83056
9680.00	10.295
9685.00	10.6655
9690.00	10.9989
9695.00	11.2561
9700.00	11.4675
9705.00	11.6404
9710.00	11.7732
9715.00	11.8689
9720.00	11.9478
9725.00	11.9913
9730.00	12.0132
9735.00	11.9681
9740.00	11.9311
9745.00	11.9096
9750.00	11.8392
9755.00	11.7412
9760.00	11.5981
9765.00	11.4593
9770.00	11.3645
9775.00	11.2417
9780.00	11.1039
9785.00	10.9405
9790.00	10.788
9795.00	10.5905
9800.00	10.3862
9805.00	10.1531
9810.00	9.94874
9815.00	9.68172
9820.00	9.44232
9825.00	9.24695
9830.00	9.09485
9835.00	8.90592
9840.00	8.71121
9845.00	8.48484
9850.00	8.28293
9855.00	8.07838
9860.00	7.91529
9865.00	7.71372
9870.00	7.52956
9875.00	7.31085
9880.00	7.1542
9885.00	6.97759
9890.00	6.81864
9895.00	6.65733
9900.00	6.50666
9905.00	6.34184
9910.00	6.16884
9915.00	6.0031
9920.00	5.83475
9925.00	5.67868
9930.00	5.56104
9935.00	5.40859
9940.00	5.22298
9945.00	5.07054
9950.00	4.94888
9955.00	4.76358
[truncated: 56 more rows]
