# Supplementary material for: Abnormal developmental trajectory and vulnerability to cardiac arrhythmias in tetralogy of Fallot with DiGeorge syndrome
Source: Commun Biol. 2023 Sep 22;6:969. doi: 10.1038/s42003-023-05344-6 (PMC10516936; doi:10.1038/s42003-023-05344-6)
Supplement: Supplementary file 6 — Supplementary Data 3 [file 42003_2023_5344_MOESM6_ESM.zip › Supplementary Data3_CAS Measurement/Batch58/TOF-DG2_A2_4835_arrythmia/1A-wave.csv]

1A : V(t) = D'(t) / BackgroundImage *100
D'(t) = WaveFiltered Value( Pixel-Filter=(5 x 5) Tcnst-Filter=10)
average	1.00
frm num	2048
position	[65][77]
background	748.60
total pixel	25
time	value1
0.00	5.81886
5.00	5.47956
10.00	5.11916
15.00	4.74617
20.00	4.39551
25.00	4.03718
30.00	3.66713
35.00	3.33408
40.00	3.0354
45.00	2.76232
50.00	2.4941
55.00	2.26927
60.00	2.03646
65.00	1.83763
70.00	1.61753
75.00	1.46646
80.00	1.33638
85.00	1.17549
90.00	1.05794
95.00	0.95108
100.00	0.859178
105.00	0.779138
110.00	0.69214
115.00	0.630941
120.00	0.561969
125.00	0.506307
130.00	0.475446
135.00	0.410269
140.00	0.391684
145.00	0.342363
150.00	0.283013
155.00	0.251506
160.00	0.201776
165.00	0.165569
170.00	0.131379
175.00	0.0979363
180.00	0.0598232
185.00	0.0228496
190.00	0.0403349
195.00	0.050194
200.00	0.0254044
205.00	-0.00171527
210.00	0.0112802
215.00	0.0138925
220.00	-0.00833566
225.00	-0.0288753
230.00	-0.0436207
235.00	-0.0654409
240.00	-0.070652
245.00	-0.0956467
250.00	-0.098906
255.00	-0.102908
260.00	-0.103838
265.00	-0.119637
270.00	-0.127977
275.00	-0.131744
280.00	-0.144752
285.00	-0.161802
290.00	-0.169132
295.00	-0.177867
300.00	-0.170767
305.00	-0.167583
310.00	-0.19464
315.00	-0.19174
320.00	-0.193939
325.00	-0.180423
330.00	-0.207264
335.00	-0.219132
340.00	-0.202562
345.00	-0.196199
350.00	-0.191006
355.00	-0.199156
360.00	-0.193133
365.00	-0.191453
370.00	-0.201696
375.00	-0.203434
380.00	-0.201257
385.00	-0.196627
390.00	-0.197269
395.00	-0.185023
400.00	-0.174536
405.00	-0.199294
410.00	-0.221577
415.00	-0.211709
420.00	-0.191072
425.00	-0.194941
430.00	-0.189874
435.00	-0.194397
440.00	-0.216635
445.00	-0.22436
450.00	-0.249479
455.00	-0.246439
460.00	-0.249046
465.00	-0.247652
470.00	-0.218078
475.00	-0.217643
480.00	-0.213512
485.00	-0.187886
490.00	-0.196348
495.00	-0.202361
500.00	-0.236627
505.00	-0.253573
510.00	-0.233025
515.00	-0.248194
520.00	-0.266656
525.00	-0.267241
530.00	-0.263493
535.00	-0.267601
540.00	-0.280381
545.00	-0.283868
550.00	-0.289679
555.00	-0.299183
560.00	-0.285829
565.00	-0.308007
570.00	-0.304457
575.00	-0.315155
580.00	-0.305547
585.00	-0.297969
590.00	-0.280996
595.00	-0.288696
600.00	-0.282803
605.00	-0.282308
610.00	-0.279725
615.00	-0.259233
620.00	-0.245065
625.00	-0.273992
630.00	-0.275446
635.00	-0.278359
640.00	-0.279911
645.00	-0.285583
650.00	-0.277863
655.00	-0.254886
660.00	-0.264129
665.00	-0.244128
670.00	-0.248569
675.00	-0.257909
680.00	-0.248683
685.00	-0.264423
690.00	-0.268438
695.00	-0.250143
700.00	-0.263067
705.00	-0.253324
710.00	-0.230663
715.00	-0.202788
720.00	-0.200142
725.00	-0.215394
730.00	-0.199732
735.00	-0.205407
740.00	-0.206239
745.00	-0.206454
750.00	-0.223746
755.00	-0.192288
760.00	-0.20031
765.00	-0.208599
770.00	-0.199494
775.00	-0.199849
780.00	-0.188414
785.00	-0.170107
790.00	-0.193705
795.00	-0.214944
800.00	-0.233524
805.00	-0.240094
810.00	-0.213413
815.00	-0.233215
820.00	-0.216306
825.00	-0.213911
830.00	-0.206413
835.00	-0.190046
840.00	-0.185468
845.00	-0.176539
850.00	-0.185068
855.00	-0.174042
860.00	-0.172667
865.00	-0.156469
870.00	-0.163264
875.00	-0.131977
880.00	-0.127862
885.00	-0.165303
890.00	-0.170146
895.00	-0.170765
900.00	-0.192694
905.00	-0.200676
910.00	-0.181142
915.00	-0.169974
920.00	-0.18664
925.00	-0.211791
930.00	-0.186872
935.00	-0.193298
940.00	-0.175571
945.00	-0.175113
950.00	-0.165082
955.00	-0.15178
960.00	-0.151563
965.00	-0.136941
970.00	-0.107217
975.00	-0.112525
980.00	-0.0777622
985.00	-0.0101409
990.00	0.0501839
995.00	0.127987
1000.00	0.169156
1005.00	0.218497
1010.00	0.245806
1015.00	0.261834
1020.00	0.268779
1025.00	0.262206
1030.00	0.233848
1035.00	0.222219
1040.00	0.179692
1045.00	0.119511
1050.00	0.0813775
1055.00	0.0475918
1060.00	-0.0148751
1065.00	-0.0507907
1070.00	-0.0873895
1075.00	-0.133687
1080.00	-0.159858
1085.00	-0.180207
1090.00	-0.211345
1095.00	-0.221202
1100.00	-0.249308
1105.00	-0.259643
1110.00	-0.255587
1115.00	-0.283995
1120.00	-0.30796
1125.00	-0.31243
1130.00	-0.313247
1135.00	-0.323066
1140.00	-0.329765
1145.00	-0.340604
1150.00	-0.337535
1155.00	-0.322483
1160.00	-0.311073
1165.00	-0.304011
1170.00	-0.292846
1175.00	-0.291346
1180.00	-0.294272
1185.00	-0.276065
1190.00	-0.29174
1195.00	-0.324014
1200.00	-0.334893
1205.00	-0.370867
1210.00	-0.375458
1215.00	-0.388674
1220.00	-0.377057
1225.00	-0.373014
1230.00	-0.358155
1235.00	-0.339438
1240.00	-0.342897
1245.00	-0.373796
1250.00	-0.384506
1255.00	-0.368497
1260.00	-0.36157
1265.00	-0.356939
1270.00	-0.350633
1275.00	-0.338012
1280.00	-0.327187
1285.00	-0.325993
1290.00	-0.318508
1295.00	-0.316045
1300.00	-0.323447
1305.00	-0.321025
1310.00	-0.322585
1315.00	-0.304753
1320.00	-0.326642
1325.00	-0.342068
1330.00	-0.350608
1335.00	-0.357225
1340.00	-0.380813
1345.00	-0.37586
1350.00	-0.356441
1355.00	-0.330415
1360.00	-0.32409
1365.00	-0.310383
1370.00	-0.314076
1375.00	-0.306713
1380.00	-0.304896
1385.00	-0.320893
1390.00	-0.314986
1395.00	-0.312875
1400.00	-0.314716
1405.00	-0.296603
1410.00	-0.301674
1415.00	-0.309444
1420.00	-0.314834
1425.00	-0.329838
1430.00	-0.323036
1435.00	-0.313709
1440.00	-0.321344
1445.00	-0.298293
1450.00	-0.266327
1455.00	-0.284043
1460.00	-0.274341
1465.00	-0.253853
1470.00	-0.244497
1475.00	-0.257451
1480.00	-0.265369
1485.00	-0.24845
1490.00	-0.262611
1495.00	-0.274287
1500.00	-0.283193
1505.00	-0.292811
1510.00	-0.293987
1515.00	-0.303594
1520.00	-0.290868
1525.00	-0.281551
1530.00	-0.302555
1535.00	-0.293672
1540.00	-0.283007
1545.00	-0.286766
1550.00	-0.293889
1555.00	-0.338773
1560.00	-0.335352
1565.00	-0.337617
1570.00	-0.34019
1575.00	-0.332353
1580.00	-0.326903
1585.00	-0.333753
1590.00	-0.334575
1595.00	-0.323025
1600.00	-0.323317
1605.00	-0.327854
1610.00	-0.320182
1615.00	-0.306865
1620.00	-0.284194
1625.00	-0.281422
1630.00	-0.270913
1635.00	-0.248096
1640.00	-0.235576
1645.00	-0.228583
1650.00	-0.22977
1655.00	-0.244196
1660.00	-0.233134
1665.00	-0.228523
1670.00	-0.21422
1675.00	-0.200813
1680.00	-0.18554
1685.00	-0.180879
1690.00	-0.175615
1695.00	-0.17248
1700.00	-0.194238
1705.00	-0.189242
1710.00	-0.192759
1715.00	-0.204475
1720.00	-0.214484
1725.00	-0.219752
1730.00	-0.23144
1735.00	-0.225929
1740.00	-0.23219
1745.00	-0.235687
1750.00	-0.232423
1755.00	-0.234829
1760.00	-0.233253
1765.00	-0.2484
1770.00	-0.252414
1775.00	-0.244271
1780.00	-0.214501
1785.00	-0.191982
1790.00	-0.190951
1795.00	-0.196435
1800.00	-0.194959
1805.00	-0.187218
1810.00	-0.183458
1815.00	-0.165112
1820.00	-0.177989
1825.00	-0.197593
1830.00	-0.192261
1835.00	-0.186393
1840.00	-0.185921
1845.00	-0.168397
1850.00	-0.179877
1855.00	-0.176316
1860.00	-0.176318
1865.00	-0.177922
1870.00	-0.206082
1875.00	-0.227686
1880.00	-0.234306
1885.00	-0.256828
1890.00	-0.284578
1895.00	-0.270013
1900.00	-0.269728
1905.00	-0.250236
1910.00	-0.249791
1915.00	-0.234965
1920.00	-0.227498
1925.00	-0.215435
1930.00	-0.216333
1935.00	-0.220882
1940.00	-0.201466
1945.00	-0.206967
1950.00	-0.186805
1955.00	-0.177742
1960.00	-0.166914
1965.00	-0.173733
1970.00	-0.154757
1975.00	-0.125389
1980.00	-0.0722406
1985.00	-0.030285
1990.00	0.0229706
1995.00	0.0805186
2000.00	0.14193
2005.00	0.219642
2010.00	0.27943
2015.00	0.289425
2020.00	0.269031
2025.00	0.267776
2030.00	0.224969
2035.00	0.186442
2040.00	0.153371
2045.00	0.131622
2050.00	0.078919
2055.00	0.0566002
2060.00	0.0322386
2065.00	-0.00251082
2070.00	-0.0353883
2075.00	-0.0558943
2080.00	-0.0866394
2085.00	-0.0875934
2090.00	-0.118909
2095.00	-0.118239
2100.00	-0.129391
2105.00	-0.136757
2110.00	-0.173308
2115.00	-0.198189
2120.00	-0.189057
2125.00	-0.218776
2130.00	-0.234835
2135.00	-0.229519
2140.00	-0.211911
2145.00	-0.217436
2150.00	-0.225081
2155.00	-0.212191
2160.00	-0.22784
2165.00	-0.246734
2170.00	-0.243434
2175.00	-0.241532
2180.00	-0.22486
2185.00	-0.211992
2190.00	-0.199342
2195.00	-0.206659
2200.00	-0.18813
2205.00	-0.179469
2210.00	-0.191979
2215.00	-0.177056
2220.00	-0.172174
2225.00	-0.18007
2230.00	-0.208016
2235.00	-0.21874
2240.00	-0.211827
2245.00	-0.216292
2250.00	-0.226723
2255.00	-0.228095
2260.00	-0.21437
2265.00	-0.215909
2270.00	-0.188975
2275.00	-0.173283
2280.00	-0.185877
2285.00	-0.191334
2290.00	-0.188765
2295.00	-0.175766
2300.00	-0.19399
2305.00	-0.205582
2310.00	-0.194108
2315.00	-0.177903
2320.00	-0.186295
2325.00	-0.200794
2330.00	-0.188195
2335.00	-0.180062
2340.00	-0.188772
2345.00	-0.151728
2350.00	-0.169684
2355.00	-0.163402
2360.00	-0.166832
2365.00	-0.171522
2370.00	-0.1704
2375.00	-0.188091
2380.00	-0.17516
2385.00	-0.159247
2390.00	-0.173779
2395.00	-0.161744
2400.00	-0.154119
2405.00	-0.150997
2410.00	-0.160476
2415.00	-0.172748
2420.00	-0.171503
2425.00	-0.15649
2430.00	-0.147788
2435.00	-0.137818
2440.00	-0.11709
2445.00	-0.106984
2450.00	-0.123536
2455.00	-0.118129
2460.00	-0.13517
2465.00	-0.125928
2470.00	-0.113335
2475.00	-0.111619
2480.00	-0.0737408
2485.00	-0.0839996
2490.00	-0.0868206
2495.00	-0.103252
2500.00	-0.1143
2505.00	-0.109282
2510.00	-0.123467
2515.00	-0.114861
2520.00	-0.0991002
2525.00	-0.0902589
2530.00	-0.0839046
2535.00	-0.0787202
2540.00	-0.0863437
2545.00	-0.075572
2550.00	-0.0947314
2555.00	-0.0970135
2560.00	-0.112426
2565.00	-0.109732
2570.00	-0.108911
2575.00	-0.118325
2580.00	-0.117713
2585.00	-0.115026
2590.00	-0.12169
2595.00	-0.129826
2600.00	-0.133942
2605.00	-0.137112
2610.00	-0.12821
2615.00	-0.128213
2620.00	-0.114857
2625.00	-0.103371
2630.00	-0.114407
2635.00	-0.101364
2640.00	-0.109929
2645.00	-0.0861121
2650.00	-0.0849815
2655.00	-0.079155
2660.00	-0.0717738
2665.00	-0.0806264
2670.00	-0.0896623
2675.00	-0.09352
2680.00	-0.0996636
2685.00	-0.115345
2690.00	-0.13587
2695.00	-0.137245
2700.00	-0.137413
2705.00	-0.126343
2710.00	-0.151112
2715.00	-0.166458
2720.00	-0.161567
2725.00	-0.168387
2730.00	-0.157426
2735.00	-0.147026
2740.00	-0.162781
2745.00	-0.163601
2750.00	-0.157928
2755.00	-0.156027
2760.00	-0.158058
2765.00	-0.171106
2770.00	-0.14598
2775.00	-0.137794
2780.00	-0.13951
2785.00	-0.151742
2790.00	-0.172902
2795.00	-0.17271
2800.00	-0.162386
2805.00	-0.178741
2810.00	-0.189721
2815.00	-0.204946
2820.00	-0.194604
2825.00	-0.166594
2830.00	-0.190009
2835.00	-0.184901
2840.00	-0.181372
2845.00	-0.175525
2850.00	-0.17133
2855.00	-0.182517
2860.00	-0.184035
2865.00	-0.174181
2870.00	-0.162106
2875.00	-0.140018
2880.00	-0.143649
2885.00	-0.137834
2890.00	-0.132065
2895.00	-0.110309
2900.00	-0.120117
2905.00	-0.122533
2910.00	-0.120432
2915.00	-0.152738
2920.00	-0.148685
2925.00	-0.149312
2930.00	-0.146136
2935.00	-0.138469
2940.00	-0.147598
2945.00	-0.145662
2950.00	-0.149798
2955.00	-0.134284
2960.00	-0.116581
2965.00	-0.116143
2970.00	-0.0938425
2975.00	-0.0759089
2980.00	-0.0790047
2985.00	-0.0310294
2990.00	0.0201633
2995.00	0.0833354
3000.00	0.141793
3005.00	0.177307
3010.00	0.2082
3015.00	0.223715
3020.00	0.213098
3025.00	0.198201
3030.00	0.166625
3035.00	0.12004
3040.00	0.0930748
3045.00	0.0549135
3050.00	-0.00347661
3055.00	-0.0437381
3060.00	-0.0778361
3065.00	-0.110662
3070.00	-0.132724
3075.00	-0.169679
3080.00	-0.212022
3085.00	-0.229291
3090.00	-0.246971
3095.00	-0.271967
3100.00	-0.272021
3105.00	-0.283291
3110.00	-0.305189
3115.00	-0.300852
3120.00	-0.310842
3125.00	-0.299528
3130.00	-0.291483
3135.00	-0.308821
3140.00	-0.316945
3145.00	-0.302349
3150.00	-0.322341
3155.00	-0.325373
3160.00	-0.317949
3165.00	-0.317146
3170.00	-0.313751
3175.00	-0.322985
3180.00	-0.320609
3185.00	-0.31847
3190.00	-0.309065
3195.00	-0.317699
3200.00	-0.311577
3205.00	-0.326372
3210.00	-0.307627
3215.00	-0.307321
3220.00	-0.309183
3225.00	-0.293761
3230.00	-0.285758
3235.00	-0.287105
3240.00	-0.269081
3245.00	-0.264615
3250.00	-0.25258
3255.00	-0.265794
3260.00	-0.268603
3265.00	-0.275405
3270.00	-0.268169
3275.00	-0.275015
3280.00	-0.288657
3285.00	-0.283302
3290.00	-0.274208
3295.00	-0.290068
3300.00	-0.30167
3305.00	-0.299823
3310.00	-0.292282
3315.00	-0.289236
3320.00	-0.277411
3325.00	-0.275318
3330.00	-0.280915
3335.00	-0.289158
3340.00	-0.288561
3345.00	-0.282147
3350.00	-0.288664
3355.00	-0.307887
3360.00	-0.309158
3365.00	-0.309768
3370.00	-0.296959
3375.00	-0.306803
3380.00	-0.306045
3385.00	-0.28773
3390.00	-0.270178
3395.00	-0.251175
3400.00	-0.251706
3405.00	-0.247908
3410.00	-0.259452
3415.00	-0.26717
3420.00	-0.259689
3425.00	-0.231048
3430.00	-0.228248
3435.00	-0.216644
3440.00	-0.236123
3445.00	-0.241365
3450.00	-0.23967
3455.00	-0.221046
3460.00	-0.222987
3465.00	-0.200154
3470.00	-0.183879
3475.00	-0.191673
3480.00	-0.188536
3485.00	-0.206016
3490.00	-0.215872
3495.00	-0.216192
3500.00	-0.214877
3505.00	-0.230793
3510.00	-0.236033
3515.00	-0.23594
3520.00	-0.219827
3525.00	-0.214943
3530.00	-0.265049
3535.00	-0.266864
3540.00	-0.276512
3545.00	-0.255272
3550.00	-0.239897
3555.00	-0.227663
3560.00	-0.217186
3565.00	-0.246229
3570.00	-0.234964
3575.00	-0.253146
3580.00	-0.263097
3585.00	-0.26297
3590.00	-0.234535
3595.00	-0.239401
3600.00	-0.222407
3605.00	-0.208182
3610.00	-0.212477
3615.00	-0.191764
3620.00	-0.179534
3625.00	-0.184022
3630.00	-0.176841
3635.00	-0.188545
3640.00	-0.171828
3645.00	-0.196323
3650.00	-0.20127
3655.00	-0.206256
3660.00	-0.193111
3665.00	-0.198379
3670.00	-0.208464
3675.00	-0.212731
3680.00	-0.242754
3685.00	-0.227562
3690.00	-0.249155
3695.00	-0.24775
3700.00	-0.236868
3705.00	-0.232951
3710.00	-0.229426
3715.00	-0.246559
3720.00	-0.276939
3725.00	-0.287182
3730.00	-0.280906
3735.00	-0.259762
3740.00	-0.254624
3745.00	-0.248398
3750.00	-0.262564
3755.00	-0.261956
3760.00	-0.261942
3765.00	-0.273151
3770.00	-0.260797
3775.00	-0.251816
3780.00	-0.267778
3785.00	-0.26932
3790.00	-0.277654
3795.00	-0.250957
3800.00	-0.257387
3805.00	-0.275463
3810.00	-0.281045
3815.00	-0.280726
3820.00	-0.282576
3825.00	-0.272486
3830.00	-0.25058
3835.00	-0.251705
3840.00	-0.260197
3845.00	-0.247001
3850.00	-0.246346
3855.00	-0.264458
3860.00	-0.255111
3865.00	-0.269674
3870.00	-0.232555
3875.00	-0.234947
3880.00	-0.280381
3885.00	-0.262495
3890.00	-0.271512
3895.00	-0.264665
3900.00	-0.231786
3905.00	-0.243874
3910.00	-0.237119
3915.00	-0.233178
3920.00	-0.216806
3925.00	-0.218102
3930.00	-0.205375
3935.00	-0.221172
3940.00	-0.235924
3945.00	-0.25294
3950.00	-0.260775
3955.00	-0.214927
3960.00	-0.23725
3965.00	-0.203907
3970.00	-0.182982
3975.00	-0.166287
3980.00	-0.145383
3985.00	-0.0784805
3990.00	-0.0407099
3995.00	0.0274808
4000.00	0.0947301
4005.00	0.116248
4010.00	0.149507
4015.00	0.170357
4020.00	0.144237
4025.00	0.115387
4030.00	0.0498806
4035.00	-0.0192272
4040.00	-0.101729
4045.00	-0.164225
4050.00	-0.202304
4055.00	-0.234438
4060.00	-0.275114
4065.00	-0.301036
4070.00	-0.325434
4075.00	-0.332431
4080.00	-0.343537
4085.00	-0.343381
4090.00	-0.362476
4095.00	-0.371646
4100.00	-0.388449
4105.00	-0.408381
4110.00	-0.429525
4115.00	-0.437868
4120.00	-0.428813
4125.00	-0.438296
4130.00	-0.437213
4135.00	-0.439978
4140.00	-0.4601
4145.00	-0.438135
4150.00	-0.468594
4155.00	-0.471427
4160.00	-0.481458
4165.00	-0.503844
4170.00	-0.504755
4175.00	-0.507713
4180.00	-0.517321
4185.00	-0.531311
4190.00	-0.531613
4195.00	-0.5041
4200.00	-0.491093
4205.00	-0.478852
4210.00	-0.502568
4215.00	-0.523377
4220.00	-0.495618
4225.00	-0.495215
4230.00	-0.501264
4235.00	-0.492281
4240.00	-0.482593
4245.00	-0.483492
4250.00	-0.479493
4255.00	-0.470549
4260.00	-0.464638
4265.00	-0.476416
4270.00	-0.470452
4275.00	-0.462413
4280.00	-0.456247
4285.00	-0.439476
4290.00	-0.445755
4295.00	-0.44072
4300.00	-0.43886
4305.00	-0.436652
4310.00	-0.422375
4315.00	-0.427693
4320.00	-0.395076
4325.00	-0.372667
4330.00	-0.352499
4335.00	-0.359995
4340.00	-0.371017
4345.00	-0.392157
4350.00	-0.389276
4355.00	-0.377599
4360.00	-0.35106
4365.00	-0.360304
4370.00	-0.35473
4375.00	-0.367347
4380.00	-0.366947
4385.00	-0.381014
4390.00	-0.370697
4395.00	-0.370496
4400.00	-0.363369
4405.00	-0.327567
4410.00	-0.31458
4415.00	-0.321594
4420.00	-0.330044
4425.00	-0.33284
4430.00	-0.315051
4435.00	-0.323621
4440.00	-0.308357
4445.00	-0.305841
4450.00	-0.291287
4455.00	-0.306508
4460.00	-0.314329
4465.00	-0.304803
4470.00	-0.318138
4475.00	-0.361131
4480.00	-0.372573
4485.00	-0.397832
4490.00	-0.392246
4495.00	-0.380807
4500.00	-0.380664
4505.00	-0.374657
4510.00	-0.373526
4515.00	-0.382126
4520.00	-0.373301
4525.00	-0.353604
4530.00	-0.346029
4535.00	-0.348829
4540.00	-0.330511
4545.00	-0.339672
4550.00	-0.324406
4555.00	-0.337384
4560.00	-0.339445
4565.00	-0.362674
4570.00	-0.379306
4575.00	-0.391602
4580.00	-0.394654
4585.00	-0.369616
4590.00	-0.354027
4595.00	-0.376867
4600.00	-0.37872
4605.00	-0.381457
4610.00	-0.382318
4615.00	-0.407671
4620.00	-0.420337
4625.00	-0.400211
4630.00	-0.394387
4635.00	-0.411053
4640.00	-0.422847
4645.00	-0.423308
4650.00	-0.402351
4655.00	-0.412343
4660.00	-0.401565
4665.00	-0.415911
4670.00	-0.4176
4675.00	-0.42767
4680.00	-0.423375
4685.00	-0.416838
4690.00	-0.416297
4695.00	-0.410468
4700.00	-0.408962
4705.00	-0.391576
4710.00	-0.37486
4715.00	-0.379052
4720.00	-0.367329
4725.00	-0.356778
4730.00	-0.341405
4735.00	-0.336653
4740.00	-0.325964
4745.00	-0.315809
4750.00	-0.331784
4755.00	-0.313567
4760.00	-0.327628
4765.00	-0.313033
4770.00	-0.301499
4775.00	-0.302341
4780.00	-0.268901
4785.00	-0.268727
4790.00	-0.280326
4795.00	-0.301986
4800.00	-0.272856
4805.00	-0.28244
4810.00	-0.263279
4815.00	-0.258325
4820.00	-0.24585
4825.00	-0.264546
4830.00	-0.27496
4835.00	-0.262426
4840.00	-0.270914
4845.00	-0.273211
4850.00	-0.274744
4855.00	-0.272383
4860.00	-0.2927
4865.00	-0.298162
4870.00	-0.29239
4875.00	-0.287731
4880.00	-0.30491
4885.00	-0.318768
4890.00	-0.321089
4895.00	-0.344016
4900.00	-0.316561
4905.00	-0.297194
4910.00	-0.309687
4915.00	-0.289405
4920.00	-0.298402
4925.00	-0.299019
4930.00	-0.308123
4935.00	-0.309905
4940.00	-0.34624
4945.00	-0.354897
4950.00	-0.338643
4955.00	-0.336838
4960.00	-0.33094
4965.00	-0.337921
4970.00	-0.285427
4975.00	-0.246198
4980.00	-0.20822
4985.00	-0.164421
4990.00	-0.114316
4995.00	-0.0286128
5000.00	0.0314219
5005.00	0.0533932
5010.00	0.0785108
5015.00	0.0984449
5020.00	0.0934094
5025.00	0.0835341
5030.00	0.0607538
5035.00	0.0333052
5040.00	-0.0154435
5045.00	-0.0448903
5050.00	-0.0585685
5055.00	-0.0922522
5060.00	-0.113484
5065.00	-0.136333
5070.00	-0.180941
5075.00	-0.210937
5080.00	-0.243811
5085.00	-0.263779
5090.00	-0.286025
5095.00	-0.293757
5100.00	-0.299647
5105.00	-0.307086
5110.00	-0.336757
5115.00	-0.338347
5120.00	-0.357411
5125.00	-0.379912
5130.00	-0.380927
5135.00	-0.413366
5140.00	-0.403555
5145.00	-0.387778
5150.00	-0.406708
5155.00	-0.40825
5160.00	-0.400553
5165.00	-0.397367
5170.00	-0.406788
5175.00	-0.394429
5180.00	-0.408419
5185.00	-0.422613
5190.00	-0.410809
5195.00	-0.401254
5200.00	-0.407615
5205.00	-0.392501
5210.00	-0.415768
5215.00	-0.412129
5220.00	-0.419006
5225.00	-0.425195
5230.00	-0.413132
5235.00	-0.39052
5240.00	-0.378185
5245.00	-0.371892
5250.00	-0.35287
5255.00	-0.368344
5260.00	-0.37105
5265.00	-0.398065
5270.00	-0.404211
5275.00	-0.422032
5280.00	-0.419369
5285.00	-0.43514
5290.00	-0.443456
5295.00	-0.432239
5300.00	-0.414663
5305.00	-0.403654
5310.00	-0.367563
5315.00	-0.385843
5320.00	-0.410309
5325.00	-0.405613
5330.00	-0.394974
5335.00	-0.411047
5340.00	-0.399865
5345.00	-0.392473
5350.00	-0.398643
5355.00	-0.372137
5360.00	-0.340267
5365.00	-0.346315
5370.00	-0.330919
5375.00	-0.298896
5380.00	-0.278625
5385.00	-0.283891
5390.00	-0.288096
5395.00	-0.288674
5400.00	-0.28492
5405.00	-0.27887
5410.00	-0.285715
5415.00	-0.296684
5420.00	-0.289457
5425.00	-0.278679
5430.00	-0.270047
5435.00	-0.26495
5440.00	-0.251813
5445.00	-0.244265
5450.00	-0.251364
5455.00	-0.254547
5460.00	-0.251
5465.00	-0.275592
5470.00	-0.303069
5475.00	-0.304822
5480.00	-0.308537
5485.00	-0.297454
5490.00	-0.273052
5495.00	-0.258036
5500.00	-0.233301
5505.00	-0.256458
5510.00	-0.261269
5515.00	-0.271476
5520.00	-0.261962
5525.00	-0.278512
5530.00	-0.288064
5535.00	-0.266204
5540.00	-0.257216
5545.00	-0.253937
5550.00	-0.265412
5555.00	-0.234062
5560.00	-0.235769
5565.00	-0.243183
5570.00	-0.229017
5575.00	-0.209322
5580.00	-0.188389
5585.00	-0.187718
5590.00	-0.195662
5595.00	-0.200675
5600.00	-0.198775
5605.00	-0.214163
5610.00	-0.211983
5615.00	-0.192388
5620.00	-0.187576
5625.00	-0.178971
5630.00	-0.168554
5635.00	-0.162385
5640.00	-0.176069
5645.00	-0.178767
5650.00	-0.202568
5655.00	-0.227729
5660.00	-0.231673
5665.00	-0.232016
5670.00	-0.237668
5675.00	-0.22726
5680.00	-0.215221
5685.00	-0.197973
5690.00	-0.208098
5695.00	-0.236447
5700.00	-0.240053
5705.00	-0.251848
5710.00	-0.242693
5715.00	-0.263308
5720.00	-0.256213
5725.00	-0.239675
5730.00	-0.241355
5735.00	-0.248211
5740.00	-0.252778
5745.00	-0.259026
5750.00	-0.257702
5755.00	-0.278419
5760.00	-0.259126
5765.00	-0.271151
5770.00	-0.265409
5775.00	-0.26986
5780.00	-0.256766
5785.00	-0.246585
5790.00	-0.225133
5795.00	-0.234679
5800.00	-0.224035
5805.00	-0.239569
5810.00	-0.232711
5815.00	-0.211577
5820.00	-0.202175
5825.00	-0.23165
5830.00	-0.240545
5835.00	-0.235726
5840.00	-0.216428
5845.00	-0.200663
5850.00	-0.187543
5855.00	-0.181613
5860.00	-0.168795
5865.00	-0.164205
5870.00	-0.165952
5875.00	-0.175004
5880.00	-0.174602
5885.00	-0.158211
5890.00	-0.161091
5895.00	-0.140173
5900.00	-0.101042
5905.00	-0.0989531
5910.00	-0.0986757
5915.00	-0.106441
5920.00	-0.086179
5925.00	-0.0732865
5930.00	-0.0883997
5935.00	-0.0918494
5940.00	-0.100297
5945.00	-0.114847
5950.00	-0.123667
5955.00	-0.132673
5960.00	-0.124215
5965.00	-0.0946948
5970.00	-0.094309
5975.00	-0.0891527
5980.00	-0.0444373
5985.00	0.00702757
5990.00	0.0693759
5995.00	0.119077
6000.00	0.17503
6005.00	0.227524
6010.00	0.289196
6015.00	0.318518
6020.00	0.300025
6025.00	0.271625
6030.00	0.220418
6035.00	0.182346
6040.00	0.135258
6045.00	0.09929
6050.00	0.0530265
6055.00	-0.00784657
6060.00	-0.0519457
6065.00	-0.0649184
6070.00	-0.0894177
6075.00	-0.121085
6080.00	-0.167219
6085.00	-0.194312
6090.00	-0.236863
6095.00	-0.25058
6100.00	-0.257047
6105.00	-0.282104
6110.00	-0.294503
6115.00	-0.287494
6120.00	-0.294011
6125.00	-0.284914
6130.00	-0.27833
6135.00	-0.28042
6140.00	-0.280163
6145.00	-0.283672
6150.00	-0.296449
6155.00	-0.315962
6160.00	-0.307876
6165.00	-0.318767
6170.00	-0.318415
6175.00	-0.336267
6180.00	-0.335769
6185.00	-0.348144
6190.00	-0.351267
6195.00	-0.342323
6200.00	-0.361524
6205.00	-0.357431
6210.00	-0.35161
6215.00	-0.334082
6220.00	-0.312429
6225.00	-0.312178
6230.00	-0.286837
6235.00	-0.267772
6240.00	-0.265039
6245.00	-0.243344
6250.00	-0.233971
6255.00	-0.243703
6260.00	-0.232156
6265.00	-0.21749
6270.00	-0.215511
6275.00	-0.208921
6280.00	-0.21902
6285.00	-0.222766
6290.00	-0.227206
6295.00	-0.255247
6300.00	-0.25911
6305.00	-0.266862
6310.00	-0.255672
6315.00	-0.255218
6320.00	-0.24626
6325.00	-0.230184
6330.00	-0.208768
6335.00	-0.194838
6340.00	-0.185506
6345.00	-0.194741
6350.00	-0.192365
6355.00	-0.194502
6360.00	-0.187341
6365.00	-0.180363
6370.00	-0.189577
6375.00	-0.19787
6380.00	-0.199991
6385.00	-0.190678
6390.00	-0.182297
6395.00	-0.203074
6400.00	-0.18811
6405.00	-0.193343
6410.00	-0.166528
6415.00	-0.142395
6420.00	-0.124415
6425.00	-0.124263
6430.00	-0.122524
6435.00	-0.117218
6440.00	-0.100152
6445.00	-0.0976178
6450.00	-0.091062
6455.00	-0.0808872
6460.00	-0.0738671
6465.00	-0.070755
6470.00	-0.0727632
6475.00	-0.0841884
6480.00	-0.0773726
6485.00	-0.0621547
6490.00	-0.0447183
6495.00	-0.0386434
6500.00	-0.0230238
6505.00	-0.044232
6510.00	-0.0585104
6515.00	-0.0382324
6520.00	-0.0274629
6525.00	-0.0193733
6530.00	-0.0158329
6535.00	0.00284894
6540.00	-0.00491659
6545.00	-0.00602792
6550.00	-0.00542513
6555.00	-0.00969159
6560.00	-0.0103254
6565.00	-0.0183765
6570.00	-0.0111955
6575.00	0.00167929
6580.00	-0.0187932
6585.00	-0.0409588
6590.00	-0.0651824
6595.00	-0.0741598
6600.00	-0.08972
6605.00	-0.110671
6610.00	-0.0963975
6615.00	-0.0830174
6620.00	-0.0918143
6625.00	-0.120036
6630.00	-0.122459
6635.00	-0.1209
6640.00	-0.0885054
6645.00	-0.0887385
6650.00	-0.0675751
6655.00	-0.0576116
6660.00	-0.0774983
6665.00	-0.0766948
6670.00	-0.0562013
6675.00	-0.0863814
6680.00	-0.0937732
6685.00	-0.105769
6690.00	-0.106413
6695.00	-0.0947031
6700.00	-0.0836298
6705.00	-0.0966401
6710.00	-0.0864417
6715.00	-0.0633706
6720.00	-0.0356603
6725.00	-0.0320943
6730.00	-0.0427775
6735.00	-0.0352937
6740.00	-0.0547406
6745.00	-0.0663651
6750.00	-0.0843078
6755.00	-0.0699994
6760.00	-0.106815
6765.00	-0.0972018
6770.00	-0.0987026
6775.00	-0.0963129
6780.00	-0.11607
6785.00	-0.115149
6790.00	-0.0988255
6795.00	-0.0942863
6800.00	-0.0666904
6805.00	-0.0584184
6810.00	-0.0525765
6815.00	-0.0462502
6820.00	-0.0400222
6825.00	-0.028005
6830.00	-0.0433718
6835.00	-0.0390346
6840.00	-0.0164295
6845.00	-0.0201299
6850.00	-0.0186512
6855.00	-0.0178548
6860.00	-0.0240843
6865.00	-0.0334311
6870.00	-0.0477209
6875.00	-0.0365369
6880.00	-0.0275399
6885.00	-0.0162366
6890.00	-0.0434668
6895.00	-0.058356
6900.00	-0.0819086
6905.00	-0.0956253
6910.00	-0.0903374
6915.00	-0.085044
6920.00	-0.0727993
6925.00	-0.0868926
6930.00	-0.0894243
6935.00	-0.0981148
6940.00	-0.0802883
6945.00	-0.0866864
6950.00	-0.0705371
6955.00	-0.0389042
6960.00	-0.0120376
6965.00	-0.00976514
6970.00	-0.00878863
6975.00	0.0236158
6980.00	0.0618633
6985.00	0.125674
6990.00	0.185776
6995.00	0.262844
7000.00	0.322586
7005.00	0.390248
7010.00	0.404656
7015.00	0.419226
7020.00	0.392265
7025.00	0.385633
7030.00	0.35829
7035.00	0.340629
7040.00	0.306031
7045.00	0.26207
7050.00	0.23052
7055.00	0.166324
7060.00	0.120304
7065.00	0.0927776
7070.00	0.0605236
7075.00	0.0384413
7080.00	0.0223076
7085.00	0.0238172
7090.00	0.0246414
7095.00	0.00240704
7100.00	-0.0186726
7105.00	-0.0387129
7110.00	-0.0546118
7115.00	-0.0817448
7120.00	-0.0708987
7125.00	-0.0595342
7130.00	-0.0861749
7135.00	-0.094656
7140.00	-0.0894651
7145.00	-0.0965485
7150.00	-0.111473
7155.00	-0.135591
7160.00	-0.12791
7165.00	-0.121531
7170.00	-0.113118
7175.00	-0.103409
7180.00	-0.116045
7185.00	-0.122607
7190.00	-0.144009
7195.00	-0.156859
7200.00	-0.168959
7205.00	-0.168627
7210.00	-0.157108
7215.00	-0.16277
7220.00	-0.15718
7225.00	-0.177796
7230.00	-0.172841
7235.00	-0.160365
7240.00	-0.147001
7245.00	-0.134438
7250.00	-0.110842
7255.00	-0.10617
7260.00	-0.0950183
7265.00	-0.102081
7270.00	-0.111109
7275.00	-0.135264
7280.00	-0.128149
7285.00	-0.141516
7290.00	-0.125227
7295.00	-0.141024
7300.00	-0.171806
7305.00	-0.161571
7310.00	-0.14114
7315.00	-0.146262
7320.00	-0.125223
7325.00	-0.128731
7330.00	-0.1383
7335.00	-0.151721
7340.00	-0.130671
7345.00	-0.149129
7350.00	-0.156658
7355.00	-0.169846
7360.00	-0.16622
7365.00	-0.174177
7370.00	-0.174392
7375.00	-0.194891
7380.00	-0.178608
7385.00	-0.192807
7390.00	-0.175663
7395.00	-0.177867
7400.00	-0.191072
7405.00	-0.174102
7410.00	-0.175928
7415.00	-0.174365
7420.00	-0.146242
7425.00	-0.11345
7430.00	-0.119204
7435.00	-0.106749
7440.00	-0.109432
7445.00	-0.0968862
7450.00	-0.0781139
7455.00	-0.102897
7460.00	-0.138025
7465.00	-0.139184
7470.00	-0.1616
7475.00	-0.165745
7480.00	-0.175887
7485.00	-0.182343
7490.00	-0.180139
7495.00	-0.169605
7500.00	-0.177758
7505.00	-0.14609
7510.00	-0.129344
7515.00	-0.149538
7520.00	-0.152751
7525.00	-0.155643
7530.00	-0.124049
7535.00	-0.101492
7540.00	-0.0993576
7545.00	-0.0952995
7550.00	-0.067068
7555.00	-0.032576
7560.00	-0.0207691
7565.00	-0.0170892
7570.00	-0.0335475
7575.00	-0.0569093
7580.00	-0.0838126
7585.00	-0.071691
7590.00	-0.0575756
7595.00	-0.0657106
7600.00	-0.0847874
7605.00	-0.0885983
7610.00	-0.0834788
7615.00	-0.0991758
7620.00	-0.114372
7625.00	-0.124842
7630.00	-0.132128
7635.00	-0.146166
7640.00	-0.137962
7645.00	-0.127906
7650.00	-0.123664
7655.00	-0.144961
7660.00	-0.130999
7665.00	-0.144081
7670.00	-0.151581
7675.00	-0.138026
7680.00	-0.149871
7685.00	-0.149845
7690.00	-0.154631
7695.00	-0.157335
7700.00	-0.137327
7705.00	-0.116648
7710.00	-0.112464
7715.00	-0.116713
7720.00	-0.118934
7725.00	-0.116124
7730.00	-0.116802
7735.00	-0.107793
7740.00	-0.0809839
7745.00	-0.0862438
7750.00	-0.0941836
7755.00	-0.0911772
7760.00	-0.0954178
7765.00	-0.0992343
7770.00	-0.116027
7775.00	-0.117249
7780.00	-0.106592
7785.00	-0.0857809
7790.00	-0.110331
7795.00	-0.122274
7800.00	-0.119131
7805.00	-0.127522
7810.00	-0.144692
7815.00	-0.127552
7820.00	-0.131361
7825.00	-0.119828
7830.00	-0.104104
7835.00	-0.0862134
7840.00	-0.0893473
7845.00	-0.0964425
7850.00	-0.10924
7855.00	-0.114346
7860.00	-0.121079
7865.00	-0.104696
7870.00	-0.110791
7875.00	-0.104521
7880.00	-0.102618
7885.00	-0.108386
7890.00	-0.0809832
7895.00	-0.0718162
7900.00	-0.0726496
7905.00	-0.0872922
7910.00	-0.0844406
7915.00	-0.0936294
7920.00	-0.0954874
7925.00	-0.118533
7930.00	-0.120572
7935.00	-0.121339
7940.00	-0.0947781
7945.00	-0.0820943
7950.00	-0.0845715
7955.00	-0.0921443
7960.00	-0.0749149
7965.00	-0.076507
7970.00	-0.0709936
7975.00	-0.0564136
7980.00	-0.0123004
7985.00	0.0252641
7990.00	0.0879261
7995.00	0.149131
8000.00	0.213299
8005.00	0.252883
8010.00	0.303469
8015.00	0.30732
8020.00	0.297426
8025.00	0.267149
8030.00	0.231885
8035.00	0.175568
8040.00	0.145187
8045.00	0.120516
8050.00	0.0582376
8055.00	0.00859874
8060.00	-0.0606555
8065.00	-0.0781005
8070.00	-0.0975413
8075.00	-0.112901
8080.00	-0.117106
8085.00	-0.166844
8090.00	-0.181685
8095.00	-0.183287
8100.00	-0.202361
8105.00	-0.208307
8110.00	-0.216865
8115.00	-0.228841
8120.00	-0.236948
8125.00	-0.258137
8130.00	-0.265452
8135.00	-0.278982
8140.00	-0.297036
8145.00	-0.281759
8150.00	-0.298467
8155.00	-0.28091
8160.00	-0.269918
8165.00	-0.284604
8170.00	-0.2866
8175.00	-0.27397
8180.00	-0.263137
8185.00	-0.240029
8190.00	-0.239537
8195.00	-0.254055
8200.00	-0.246817
8205.00	-0.253661
8210.00	-0.243256
8215.00	-0.259539
8220.00	-0.283813
8225.00	-0.280011
8230.00	-0.265902
8235.00	-0.251067
8240.00	-0.243593
8245.00	-0.248622
8250.00	-0.270781
8255.00	-0.241566
8260.00	-0.245729
8265.00	-0.260162
8270.00	-0.227734
8275.00	-0.249844
8280.00	-0.251576
8285.00	-0.25741
8290.00	-0.234341
8295.00	-0.205029
8300.00	-0.21712
8305.00	-0.208232
8310.00	-0.192752
8315.00	-0.193247
8320.00	-0.177128
8325.00	-0.170102
8330.00	-0.180877
8335.00	-0.190575
8340.00	-0.184875
8345.00	-0.173334
8350.00	-0.177374
8355.00	-0.152156
8360.00	-0.139078
8365.00	-0.177
8370.00	-0.180673
8375.00	-0.174896
8380.00	-0.187329
8385.00	-0.192106
8390.00	-0.188391
8395.00	-0.1952
8400.00	-0.185298
8405.00	-0.169974
8410.00	-0.178625
8415.00	-0.181067
8420.00	-0.191814
8425.00	-0.179579
8430.00	-0.191009
8435.00	-0.172443
8440.00	-0.187792
8445.00	-0.184509
8450.00	-0.190637
8455.00	-0.208977
8460.00	-0.209452
8465.00	-0.195453
8470.00	-0.179114
8475.00	-0.160134
8480.00	-0.17618
8485.00	-0.198103
8490.00	-0.179895
8495.00	-0.180073
8500.00	-0.151914
8505.00	-0.170919
8510.00	-0.180544
8515.00	-0.197221
8520.00	-0.171087
8525.00	-0.170543
8530.00	-0.180205
8535.00	-0.164856
8540.00	-0.163332
8545.00	-0.15341
8550.00	-0.166923
8555.00	-0.168933
8560.00	-0.161657
8565.00	-0.159918
8570.00	-0.144461
8575.00	-0.107039
8580.00	-0.104884
8585.00	-0.106151
8590.00	-0.102482
8595.00	-0.112004
8600.00	-0.114696
8605.00	-0.103761
8610.00	-0.117964
8615.00	-0.114717
8620.00	-0.126756
8625.00	-0.13011
8630.00	-0.12458
8635.00	-0.133495
8640.00	-0.136175
8645.00	-0.120955
8650.00	-0.1126
8655.00	-0.100271
8660.00	-0.104137
8665.00	-0.115096
8670.00	-0.113205
8675.00	-0.115242
8680.00	-0.124023
8685.00	-0.121773
8690.00	-0.1299
8695.00	-0.128665
8700.00	-0.115264
8705.00	-0.114959
8710.00	-0.128042
8715.00	-0.118444
8720.00	-0.115683
8725.00	-0.109993
8730.00	-0.118764
8735.00	-0.136275
8740.00	-0.126388
8745.00	-0.119093
8750.00	-0.0932908
8755.00	-0.101595
8760.00	-0.102656
8765.00	-0.0870472
8770.00	-0.0655185
8775.00	-0.0803399
8780.00	-0.0616193
8785.00	-0.0778992
8790.00	-0.0685063
8795.00	-0.0509691
8800.00	-0.0806037
8805.00	-0.0565134
8810.00	-0.0647546
8815.00	-0.0630882
8820.00	-0.0647943
8825.00	-0.0780851
8830.00	-0.054781
8835.00	-0.0653328
8840.00	-0.0887221
8845.00	-0.0974828
8850.00	-0.109108
8855.00	-0.0827014
8860.00	-0.0968731
8865.00	-0.108025
8870.00	-0.102566
8875.00	-0.104064
8880.00	-0.0979325
8885.00	-0.108444
8890.00	-0.128056
8895.00	-0.132884
8900.00	-0.135625
8905.00	-0.0996207
8910.00	-0.0725601
8915.00	-0.066907
8920.00	-0.0746433
8925.00	-0.0741252
8930.00	-0.0677814
8935.00	-0.0855825
8940.00	-0.0983974
8945.00	-0.095504
8950.00	-0.0928999
8955.00	-0.0975025
8960.00	-0.0946986
8965.00	-0.0879004
8970.00	-0.084988
8975.00	-0.0796951
8980.00	-0.0498181
8985.00	-0.0245317
8990.00	0.0586054
8995.00	0.121139
9000.00	0.198793
9005.00	0.248377
9010.00	0.280712
9015.00	0.265465
9020.00	0.268841
9025.00	0.280429
9030.00	0.237425
9035.00	0.198187
9040.00	0.155926
9045.00	0.092778
9050.00	0.0402194
9055.00	0.0121525
9060.00	-0.0152449
9065.00	-0.0190637
9070.00	-0.0652472
9075.00	-0.0833017
9080.00	-0.100619
9085.00	-0.103916
9090.00	-0.110623
9095.00	-0.108644
9100.00	-0.113275
9105.00	-0.137214
9110.00	-0.127233
9115.00	-0.158859
9120.00	-0.179307
9125.00	-0.187559
9130.00	-0.211549
9135.00	-0.224592
9140.00	-0.229918
9145.00	-0.232039
9150.00	-0.221125
9155.00	-0.218249
9160.00	-0.225812
9165.00	-0.225673
9170.00	-0.225547
9175.00	-0.22116
9180.00	-0.224157
9185.00	-0.227924
9190.00	-0.240397
9195.00	-0.232922
9200.00	-0.218713
9205.00	-0.224627
9210.00	-0.204836
9215.00	-0.223359
9220.00	-0.225068
9225.00	-0.218056
9230.00	-0.212281
9235.00	-0.223112
9240.00	-0.213091
9245.00	-0.203537
9250.00	-0.203488
9255.00	-0.207718
9260.00	-0.22809
9265.00	-0.218105
9270.00	-0.203775
9275.00	-0.191412
9280.00	-0.1696
9285.00	-0.152105
9290.00	-0.157734
9295.00	-0.161196
9300.00	-0.164847
9305.00	-0.171873
9310.00	-0.170181
9315.00	-0.167056
9320.00	-0.186684
9325.00	-0.162138
9330.00	-0.133101
9335.00	-0.11605
9340.00	-0.104445
9345.00	-0.107359
9350.00	-0.0955544
9355.00	-0.104701
9360.00	-0.0990394
9365.00	-0.103562
9370.00	-0.112442
9375.00	-0.12364
9380.00	-0.151885
9385.00	-0.154864
9390.00	-0.128156
9395.00	-0.117478
9400.00	-0.108936
9405.00	-0.0969739
9410.00	-0.107581
9415.00	-0.109647
9420.00	-0.108835
9425.00	-0.100623
9430.00	-0.110865
9435.00	-0.117411
9440.00	-0.102999
9445.00	-0.0878898
9450.00	-0.110626
9455.00	-0.108647
9460.00	-0.122896
9465.00	-0.106332
9470.00	-0.0818061
9475.00	-0.0784345
9480.00	-0.100514
9485.00	-0.102217
9490.00	-0.107491
9495.00	-0.10262
9500.00	-0.108922
9505.00	-0.0814656
9510.00	-0.0476712
9515.00	-0.0418354
9520.00	-0.0429952
9525.00	-0.031215
9530.00	-0.0350398
9535.00	-0.0272612
9540.00	0.00378447
9545.00	0.0135583
9550.00	0.0250264
9555.00	0.0171805
9560.00	0.0149281
9565.00	0.0161069
9570.00	0.0123589
9575.00	0.0282216
9580.00	-0.00078276
9585.00	-0.00925378
9590.00	-0.0307703
9595.00	-0.02235
9600.00	-0.0324046
9605.00	-0.0248895
9610.00	-0.00369894
9615.00	0.0314025
9620.00	0.0303995
9625.00	0.0471298
9630.00	0.0226466
9635.00	0.00274902
9640.00	0.000871126
9645.00	-0.0147116
9650.00	0.00546116
9655.00	-0.00737457
9660.00	0.0056525
9665.00	0.0248575
9670.00	0.0223717
9675.00	0.0233406
9680.00	0.0226095
9685.00	0.0187455
9690.00	0.0398472
9695.00	0.0396028
9700.00	0.0522068
9705.00	0.0496578
9710.00	0.0473636
9715.00	0.0469019
9720.00	0.0764089
9725.00	0.0778516
9730.00	0.0577769
9735.00	0.0568082
9740.00	0.0580736
9745.00	0.0784485
9750.00	0.0828932
9755.00	0.0788786
9760.00	0.0752654
9765.00	0.0698761
9770.00	0.0484616
9775.00	0.055905
9780.00	0.0636728
9785.00	0.0637175
9790.00	0.0621547
9795.00	0.0874648
9800.00	0.0867333
9805.00	0.121875
9810.00	0.107016
9815.00	0.10807
9820.00	0.0855073
9825.00	0.0577207
9830.00	0.0562233
9835.00	0.0596846
9840.00	0.0654714
9845.00	0.0786945
9850.00	0.0793743
9855.00	0.0815892
9860.00	0.0819796
9865.00	0.0577517
9870.00	0.0696094
9875.00	0.0631828
9880.00	0.0611392
9885.00	0.0283087
9890.00	0.0366988
9895.00	0.0565395
9900.00	0.0663811
9905.00	0.0522624
9910.00	0.0721497
9915.00	0.0644004
9920.00	0.0750589
9925.00	0.0632784
9930.00	0.0922164
9935.00	0.0952844
9940.00	0.0910992
9945.00	0.0787833
9950.00	0.0618214
9955.00	0.0454869
[truncated: 56 more rows]
