# Supplementary material for: Abnormal developmental trajectory and vulnerability to cardiac arrhythmias in tetralogy of Fallot with DiGeorge syndrome
Source: Commun Biol. 2023 Sep 22;6:969. doi: 10.1038/s42003-023-05344-6 (PMC10516936; doi:10.1038/s42003-023-05344-6)
Supplement: Supplementary file 6 — Supplementary Data 3 [file 42003_2023_5344_MOESM6_ESM.zip › Supplementary Data3_CAS Measurement/Batch58/TOF-DG2_A2_4835_arrythmia/1B-wave.csv]

1B : V(t) = D'(t) / BackgroundImage *100
D'(t) = WaveFiltered Value( Pixel-Filter=(5 x 5) Tcnst-Filter=10)
average	1.00
frm num	2048
position	[50][80]
background	580.32
total pixel	25
time	value1
0.00	0
5.00	0.272953
10.00	0.499311
15.00	0.751971
20.00	0.948349
25.00	1.10786
30.00	1.21626
35.00	1.29797
40.00	1.36393
45.00	1.41364
50.00	1.41909
55.00	1.39643
60.00	1.38637
65.00	1.34354
70.00	1.28707
75.00	1.22867
80.00	1.16646
85.00	1.07876
90.00	0.993634
95.00	0.89496
100.00	0.759283
105.00	0.595816
110.00	0.453522
115.00	0.290993
120.00	0.170909
125.00	0.0366415
130.00	-0.133138
135.00	-0.293521
140.00	-0.430974
145.00	-0.590523
150.00	-0.752728
155.00	-0.921459
160.00	-1.06573
165.00	-1.21695
170.00	-1.35994
175.00	-1.53205
180.00	-1.67868
185.00	-1.85476
190.00	-2.01185
195.00	-2.1815
200.00	-2.33349
205.00	-2.49716
210.00	-2.64998
215.00	-2.802
220.00	-2.96017
225.00	-3.09082
230.00	-3.22839
235.00	-3.36254
240.00	-3.48879
245.00	-3.60448
250.00	-3.741
255.00	-3.86869
260.00	-4.00498
265.00	-4.15246
270.00	-4.24727
275.00	-4.37121
280.00	-4.46966
285.00	-4.61133
290.00	-4.72436
295.00	-4.80748
300.00	-4.88229
305.00	-4.99235
310.00	-5.10037
315.00	-5.19896
320.00	-5.2939
325.00	-5.37452
330.00	-5.45328
335.00	-5.53105
340.00	-5.60243
345.00	-5.69976
350.00	-5.79011
355.00	-5.87762
360.00	-5.96811
365.00	-6.07918
370.00	-6.15365
375.00	-6.23031
380.00	-6.30759
385.00	-6.37093
390.00	-6.43483
395.00	-6.49716
400.00	-6.56912
405.00	-6.6387
410.00	-6.70339
415.00	-6.74714
420.00	-6.81271
425.00	-6.83932
430.00	-6.89498
435.00	-6.95955
440.00	-6.99836
445.00	-7.06018
450.00	-7.0972
455.00	-7.13672
460.00	-7.16953
465.00	-7.17701
470.00	-7.2182
475.00	-7.28215
480.00	-7.35901
485.00	-7.38131
490.00	-7.42413
495.00	-7.4668
500.00	-7.48108
505.00	-7.50289
510.00	-7.57629
515.00	-7.63958
520.00	-7.67243
525.00	-7.7013
530.00	-7.75071
535.00	-7.7883
540.00	-7.81385
545.00	-7.84719
550.00	-7.86961
555.00	-7.91736
560.00	-7.95551
565.00	-7.98296
570.00	-7.99249
575.00	-8.03347
580.00	-8.0669
585.00	-8.09423
590.00	-8.12504
595.00	-8.21066
600.00	-8.24429
605.00	-8.28284
610.00	-8.33338
615.00	-8.37955
620.00	-8.38941
625.00	-8.42998
630.00	-8.45685
635.00	-8.49826
640.00	-8.53346
645.00	-8.5679
650.00	-8.57822
655.00	-8.60267
660.00	-8.60813
665.00	-8.62752
670.00	-8.65118
675.00	-8.66695
680.00	-8.69494
685.00	-8.71737
690.00	-8.78994
695.00	-8.79528
700.00	-8.8125
705.00	-8.83834
710.00	-8.85814
715.00	-8.87872
720.00	-8.89794
725.00	-8.96003
730.00	-8.93803
735.00	-8.97406
740.00	-8.96926
745.00	-8.9939
750.00	-9.02848
755.00	-9.04719
760.00	-9.03508
765.00	-9.05589
770.00	-9.07048
775.00	-9.05605
780.00	-9.05822
785.00	-9.06775
790.00	-9.08805
795.00	-9.09598
800.00	-9.09967
805.00	-9.11196
810.00	-9.13266
815.00	-9.16852
820.00	-9.17806
825.00	-9.18181
830.00	-9.18037
835.00	-9.19078
840.00	-9.17741
845.00	-9.1895
850.00	-9.21486
855.00	-9.18598
860.00	-9.18895
865.00	-9.19506
870.00	-9.21021
875.00	-9.22591
880.00	-9.2042
885.00	-9.22464
890.00	-9.21547
895.00	-9.16585
900.00	-9.18599
905.00	-9.21377
910.00	-9.23049
915.00	-9.28346
920.00	-9.30907
925.00	-9.29972
930.00	-9.29614
935.00	-9.2481
940.00	-9.11665
945.00	-8.88943
950.00	-8.53054
955.00	-7.98077
960.00	-7.32813
965.00	-6.63943
970.00	-5.88933
975.00	-5.17977
980.00	-4.46122
985.00	-3.78763
990.00	-3.13454
995.00	-2.55365
1000.00	-2.04601
1005.00	-1.5974
1010.00	-1.18883
1015.00	-0.843868
1020.00	-0.552009
1025.00	-0.273483
1030.00	-0.0338383
1035.00	0.119118
1040.00	0.299514
1045.00	0.416378
1050.00	0.491917
1055.00	0.568174
1060.00	0.620951
1065.00	0.627783
1070.00	0.628418
1075.00	0.616583
1080.00	0.581117
1085.00	0.507841
1090.00	0.459814
1095.00	0.399358
1100.00	0.291184
1105.00	0.166256
1110.00	0.0710533
1115.00	-0.0628786
1120.00	-0.210299
1125.00	-0.318853
1130.00	-0.435162
1135.00	-0.566721
1140.00	-0.685814
1145.00	-0.849519
1150.00	-1.01271
1155.00	-1.16509
1160.00	-1.32843
1165.00	-1.47887
1170.00	-1.63289
1175.00	-1.80045
1180.00	-1.95677
1185.00	-2.12434
1190.00	-2.28067
1195.00	-2.4062
1200.00	-2.57294
1205.00	-2.70647
1210.00	-2.86386
1215.00	-3.01585
1220.00	-3.15058
1225.00	-3.25874
1230.00	-3.39468
1235.00	-3.50875
1240.00	-3.61142
1245.00	-3.72863
1250.00	-3.84998
1255.00	-3.97505
1260.00	-4.10966
1265.00	-4.26114
1270.00	-4.39403
1275.00	-4.5157
1280.00	-4.62933
1285.00	-4.7447
1290.00	-4.883
1295.00	-4.98747
1300.00	-5.08357
1305.00	-5.18109
1310.00	-5.27712
1315.00	-5.40077
1320.00	-5.47898
1325.00	-5.57417
1330.00	-5.63572
1335.00	-5.71938
1340.00	-5.7802
1345.00	-5.837
1350.00	-5.9281
1355.00	-5.98114
1360.00	-6.03715
1365.00	-6.09445
1370.00	-6.16739
1375.00	-6.23165
1380.00	-6.27088
1385.00	-6.36822
1390.00	-6.42756
1395.00	-6.50028
1400.00	-6.62568
1405.00	-6.72545
1410.00	-6.79595
1415.00	-6.84905
1420.00	-6.9058
1425.00	-6.97412
1430.00	-7.05421
1435.00	-7.11939
1440.00	-7.16221
1445.00	-7.23935
1450.00	-7.28602
1455.00	-7.33906
1460.00	-7.38127
1465.00	-7.44133
1470.00	-7.50227
1475.00	-7.54677
1480.00	-7.5827
1485.00	-7.62605
1490.00	-7.66921
1495.00	-7.70598
1500.00	-7.73288
1505.00	-7.79844
1510.00	-7.83263
1515.00	-7.89097
1520.00	-7.94554
1525.00	-7.99742
1530.00	-8.03515
1535.00	-8.0691
1540.00	-8.06244
1545.00	-8.08332
1550.00	-8.11384
1555.00	-8.14544
1560.00	-8.20145
1565.00	-8.23532
1570.00	-8.2658
1575.00	-8.30701
1580.00	-8.33791
1585.00	-8.36295
1590.00	-8.39652
1595.00	-8.41364
1600.00	-8.47729
1605.00	-8.50563
1610.00	-8.50908
1615.00	-8.5432
1620.00	-8.59321
1625.00	-8.62099
1630.00	-8.65081
1635.00	-8.66042
1640.00	-8.66907
1645.00	-8.69132
1650.00	-8.70102
1655.00	-8.68631
1660.00	-8.71304
1665.00	-8.74538
1670.00	-8.79516
1675.00	-8.8248
1680.00	-8.83906
1685.00	-8.86569
1690.00	-8.86139
1695.00	-8.90233
1700.00	-8.89368
1705.00	-8.90519
1710.00	-8.92452
1715.00	-8.93019
1720.00	-8.96631
1725.00	-8.98504
1730.00	-8.99845
1735.00	-9.01051
1740.00	-9.01379
1745.00	-9.05258
1750.00	-9.05717
1755.00	-9.07232
1760.00	-9.10733
1765.00	-9.09679
1770.00	-9.07283
1775.00	-9.09055
1780.00	-9.10237
1785.00	-9.09508
1790.00	-9.10093
1795.00	-9.10068
1800.00	-9.14043
1805.00	-9.12865
1810.00	-9.10564
1815.00	-9.12215
1820.00	-9.13081
1825.00	-9.17789
1830.00	-9.1851
1835.00	-9.21228
1840.00	-9.26982
1845.00	-9.30369
1850.00	-9.35278
1855.00	-9.36525
1860.00	-9.38613
1865.00	-9.39803
1870.00	-9.4432
1875.00	-9.48592
1880.00	-9.48095
1885.00	-9.46889
1890.00	-9.45734
1895.00	-9.48556
1900.00	-9.50405
1905.00	-9.52621
1910.00	-9.55788
1915.00	-9.55122
1920.00	-9.55006
1925.00	-9.51041
1930.00	-9.45818
1935.00	-9.3905
1940.00	-9.22688
1945.00	-8.98933
1950.00	-8.60322
1955.00	-8.06686
1960.00	-7.43042
1965.00	-6.7053
1970.00	-5.94585
1975.00	-5.21548
1980.00	-4.47888
1985.00	-3.80077
1990.00	-3.18014
1995.00	-2.62226
2000.00	-2.09466
2005.00	-1.68462
2010.00	-1.29559
2015.00	-0.962691
2020.00	-0.675493
2025.00	-0.394958
2030.00	-0.152126
2035.00	-0.00457238
2040.00	0.148215
2045.00	0.26022
2050.00	0.356889
2055.00	0.408738
2060.00	0.465741
2065.00	0.466038
2070.00	0.464926
2075.00	0.439801
2080.00	0.406849
2085.00	0.347554
2090.00	0.288674
2095.00	0.244642
2100.00	0.156076
2105.00	0.0867046
2110.00	-0.0294928
2115.00	-0.113392
2120.00	-0.241976
2125.00	-0.361837
2130.00	-0.492458
2135.00	-0.612773
2140.00	-0.724504
2145.00	-0.90295
2150.00	-1.02909
2155.00	-1.14261
2160.00	-1.27373
2165.00	-1.42
2170.00	-1.55647
2175.00	-1.7489
2180.00	-1.90142
2185.00	-2.07522
2190.00	-2.21922
2195.00	-2.37778
2200.00	-2.51566
2205.00	-2.64595
2210.00	-2.79561
2215.00	-2.93306
2220.00	-3.03953
2225.00	-3.15121
2230.00	-3.27585
2235.00	-3.40319
2240.00	-3.52399
2245.00	-3.6534
2250.00	-3.78985
2255.00	-3.91059
2260.00	-4.05785
2265.00	-4.18143
2270.00	-4.31057
2275.00	-4.4399
2280.00	-4.55973
2285.00	-4.69309
2290.00	-4.80691
2295.00	-4.91624
2300.00	-5.02911
2305.00	-5.11415
2310.00	-5.21825
2315.00	-5.30575
2320.00	-5.41758
2325.00	-5.47756
2330.00	-5.56807
2335.00	-5.65505
2340.00	-5.74849
2345.00	-5.84913
2350.00	-5.93488
2355.00	-6.01068
2360.00	-6.09061
2365.00	-6.16807
2370.00	-6.26259
2375.00	-6.35042
2380.00	-6.43085
2385.00	-6.48945
2390.00	-6.56424
2395.00	-6.61019
2400.00	-6.68807
2405.00	-6.78022
2410.00	-6.80871
2415.00	-6.86881
2420.00	-6.90842
2425.00	-6.94959
2430.00	-6.99147
2435.00	-7.03674
2440.00	-7.10781
2445.00	-7.16557
2450.00	-7.20515
2455.00	-7.26696
2460.00	-7.33431
2465.00	-7.39216
2470.00	-7.46216
2475.00	-7.50103
2480.00	-7.54083
2485.00	-7.59044
2490.00	-7.62751
2495.00	-7.68155
2500.00	-7.73019
2505.00	-7.77051
2510.00	-7.80887
2515.00	-7.84133
2520.00	-7.89811
2525.00	-7.95335
2530.00	-8.00514
2535.00	-8.08345
2540.00	-8.14773
2545.00	-8.17938
2550.00	-8.21339
2555.00	-8.26122
2560.00	-8.3091
2565.00	-8.36529
2570.00	-8.41172
2575.00	-8.43076
2580.00	-8.45824
2585.00	-8.49538
2590.00	-8.50743
2595.00	-8.57687
2600.00	-8.60973
2605.00	-8.63861
2610.00	-8.69148
2615.00	-8.70185
2620.00	-8.71256
2625.00	-8.73254
2630.00	-8.75672
2635.00	-8.80054
2640.00	-8.81861
2645.00	-8.84039
2650.00	-8.85034
2655.00	-8.8655
2660.00	-8.91705
2665.00	-8.92485
2670.00	-8.95668
2675.00	-8.96741
2680.00	-8.99085
2685.00	-9.00643
2690.00	-9.0115
2695.00	-9.05259
2700.00	-9.03511
2705.00	-9.06971
2710.00	-9.08912
2715.00	-9.10659
2720.00	-9.11956
2725.00	-9.13261
2730.00	-9.16917
2735.00	-9.19932
2740.00	-9.22576
2745.00	-9.23302
2750.00	-9.25954
2755.00	-9.28616
2760.00	-9.28186
2765.00	-9.31521
2770.00	-9.3218
2775.00	-9.31531
2780.00	-9.33981
2785.00	-9.35702
2790.00	-9.36011
2795.00	-9.3753
2800.00	-9.39311
2805.00	-9.40775
2810.00	-9.43541
2815.00	-9.45203
2820.00	-9.49249
2825.00	-9.50271
2830.00	-9.52845
2835.00	-9.53646
2840.00	-9.54366
2845.00	-9.56531
2850.00	-9.61236
2855.00	-9.62576
2860.00	-9.60404
2865.00	-9.61827
2870.00	-9.63453
2875.00	-9.6209
2880.00	-9.64723
2885.00	-9.64197
2890.00	-9.67791
2895.00	-9.6689
2900.00	-9.64425
2905.00	-9.62758
2910.00	-9.61809
2915.00	-9.61162
2920.00	-9.61889
2925.00	-9.63852
2930.00	-9.61209
2935.00	-9.55658
2940.00	-9.40669
2945.00	-9.16357
2950.00	-8.7876
2955.00	-8.28243
2960.00	-7.6527
2965.00	-6.93085
2970.00	-6.21226
2975.00	-5.44491
2980.00	-4.71638
2985.00	-4.06209
2990.00	-3.43186
2995.00	-2.87362
3000.00	-2.3588
3005.00	-1.89615
3010.00	-1.52594
3015.00	-1.16794
3020.00	-0.897442
3025.00	-0.642961
3030.00	-0.424267
3035.00	-0.238471
3040.00	-0.0981366
3045.00	0.0412608
3050.00	0.125362
3055.00	0.207946
3060.00	0.286407
3065.00	0.310151
3070.00	0.318425
3075.00	0.311396
3080.00	0.270607
3085.00	0.232517
3090.00	0.172734
3095.00	0.101697
3100.00	0.0322499
3105.00	-0.0667844
3110.00	-0.162119
3115.00	-0.281005
3120.00	-0.39007
3125.00	-0.517867
3130.00	-0.658388
3135.00	-0.844824
3140.00	-0.985045
3145.00	-1.13192
3150.00	-1.27859
3155.00	-1.43264
3160.00	-1.60231
3165.00	-1.76604
3170.00	-1.94027
3175.00	-2.09571
3180.00	-2.24801
3185.00	-2.38645
3190.00	-2.51519
3195.00	-2.65656
3200.00	-2.82239
3205.00	-2.96888
3210.00	-3.09521
3215.00	-3.25301
3220.00	-3.39435
3225.00	-3.52845
3230.00	-3.69601
3235.00	-3.80201
3240.00	-3.90912
3245.00	-4.05171
3250.00	-4.1697
3255.00	-4.29381
3260.00	-4.41723
3265.00	-4.51727
3270.00	-4.63213
3275.00	-4.73137
3280.00	-4.87168
3285.00	-4.98487
3290.00	-5.10053
3295.00	-5.20738
3300.00	-5.31043
3305.00	-5.40181
3310.00	-5.47163
3315.00	-5.5524
3320.00	-5.65611
3325.00	-5.71567
3330.00	-5.79271
3335.00	-5.90892
3340.00	-5.98524
3345.00	-6.05118
3350.00	-6.11535
3355.00	-6.22686
3360.00	-6.3093
3365.00	-6.38626
3370.00	-6.46034
3375.00	-6.52771
3380.00	-6.6035
3385.00	-6.66482
3390.00	-6.74482
3395.00	-6.80097
3400.00	-6.85633
3405.00	-6.93235
3410.00	-7.02627
3415.00	-7.10252
3420.00	-7.14358
3425.00	-7.24463
3430.00	-7.34661
3435.00	-7.43494
3440.00	-7.5172
3445.00	-7.59054
3450.00	-7.65931
3455.00	-7.71844
3460.00	-7.75511
3465.00	-7.79639
3470.00	-7.8301
3475.00	-7.88525
3480.00	-7.93212
3485.00	-7.95915
3490.00	-7.96762
3495.00	-8.02073
3500.00	-8.05544
3505.00	-8.08116
3510.00	-8.105
3515.00	-8.11542
3520.00	-8.14549
3525.00	-8.20839
3530.00	-8.26913
3535.00	-8.32931
3540.00	-8.40209
3545.00	-8.43795
3550.00	-8.46953
3555.00	-8.53173
3560.00	-8.57737
3565.00	-8.62328
3570.00	-8.64805
3575.00	-8.66276
3580.00	-8.64705
3585.00	-8.69356
3590.00	-8.72716
3595.00	-8.74016
3600.00	-8.77667
3605.00	-8.80747
3610.00	-8.83174
3615.00	-8.86737
3620.00	-8.86773
3625.00	-8.89356
3630.00	-8.92438
3635.00	-8.94179
3640.00	-8.98296
3645.00	-9.02966
3650.00	-9.0641
3655.00	-9.0889
3660.00	-9.10157
3665.00	-9.13021
3670.00	-9.11118
3675.00	-9.13265
3680.00	-9.15059
3685.00	-9.1695
3690.00	-9.18101
3695.00	-9.17895
3700.00	-9.17641
3705.00	-9.20721
3710.00	-9.18875
3715.00	-9.19144
3720.00	-9.18489
3725.00	-9.19899
3730.00	-9.20962
3735.00	-9.24054
3740.00	-9.26838
3745.00	-9.28722
3750.00	-9.31935
3755.00	-9.34137
3760.00	-9.33914
3765.00	-9.34195
3770.00	-9.36447
3775.00	-9.3806
3780.00	-9.41441
3785.00	-9.44485
3790.00	-9.47224
3795.00	-9.47966
3800.00	-9.50702
3805.00	-9.51372
3810.00	-9.51424
3815.00	-9.52435
3820.00	-9.55689
3825.00	-9.57584
3830.00	-9.59909
3835.00	-9.62898
3840.00	-9.66277
3845.00	-9.67044
3850.00	-9.64908
3855.00	-9.63813
3860.00	-9.65654
3865.00	-9.6538
3870.00	-9.68097
3875.00	-9.68407
3880.00	-9.70546
3885.00	-9.6999
3890.00	-9.7073
3895.00	-9.70914
3900.00	-9.69356
3905.00	-9.72779
3910.00	-9.76204
3915.00	-9.75633
3920.00	-9.77257
3925.00	-9.76167
3930.00	-9.7436
3935.00	-9.71286
3940.00	-9.54802
3945.00	-9.3528
3950.00	-8.98204
3955.00	-8.47879
3960.00	-7.837
3965.00	-7.12085
3970.00	-6.37499
3975.00	-5.62445
3980.00	-4.90968
3985.00	-4.21813
3990.00	-3.59987
3995.00	-3.05861
4000.00	-2.52184
4005.00	-2.087
4010.00	-1.68254
4015.00	-1.34817
4020.00	-1.02449
4025.00	-0.786257
4030.00	-0.565641
4035.00	-0.349854
4040.00	-0.19011
4045.00	-0.06564
4050.00	0.023637
4055.00	0.0888223
4060.00	0.115782
4065.00	0.161414
4070.00	0.161815
4075.00	0.140119
4080.00	0.0971579
4085.00	0.0474642
4090.00	-0.0282776
4095.00	-0.0743883
4100.00	-0.18068
4105.00	-0.294263
4110.00	-0.396489
4115.00	-0.49883
4120.00	-0.642634
4125.00	-0.757582
4130.00	-0.881713
4135.00	-1.01756
4140.00	-1.16739
4145.00	-1.3105
4150.00	-1.46895
4155.00	-1.63085
4160.00	-1.78138
4165.00	-1.92169
4170.00	-2.09691
4175.00	-2.27597
4180.00	-2.44677
4185.00	-2.62324
4190.00	-2.75863
4195.00	-2.91149
4200.00	-3.05872
4205.00	-3.20364
4210.00	-3.35129
4215.00	-3.5083
4220.00	-3.63928
4225.00	-3.75853
4230.00	-3.88723
4235.00	-3.98238
4240.00	-4.06525
4245.00	-4.19429
4250.00	-4.32697
4255.00	-4.42915
4260.00	-4.5673
4265.00	-4.69163
4270.00	-4.82351
4275.00	-4.92291
4280.00	-5.04063
4285.00	-5.14106
4290.00	-5.24041
4295.00	-5.33671
4300.00	-5.41925
4305.00	-5.53076
4310.00	-5.61664
4315.00	-5.7091
4320.00	-5.81506
4325.00	-5.90284
4330.00	-5.96461
4335.00	-6.04639
4340.00	-6.1455
4345.00	-6.23746
4350.00	-6.32642
4355.00	-6.43544
4360.00	-6.56526
4365.00	-6.66418
4370.00	-6.72977
4375.00	-6.77502
4380.00	-6.84056
4385.00	-6.88024
4390.00	-6.96765
4395.00	-7.03736
4400.00	-7.12698
4405.00	-7.19178
4410.00	-7.23701
4415.00	-7.30804
4420.00	-7.38438
4425.00	-7.46618
4430.00	-7.54807
4435.00	-7.60316
4440.00	-7.66997
4445.00	-7.73562
4450.00	-7.76644
4455.00	-7.81555
4460.00	-7.83562
4465.00	-7.85506
4470.00	-7.94149
4475.00	-7.98895
4480.00	-8.04337
4485.00	-8.07306
4490.00	-8.11425
4495.00	-8.1272
4500.00	-8.1485
4505.00	-8.19662
4510.00	-8.20823
4515.00	-8.22074
4520.00	-8.29886
4525.00	-8.32023
4530.00	-8.36427
4535.00	-8.39357
4540.00	-8.43235
4545.00	-8.47552
4550.00	-8.53506
4555.00	-8.55624
4560.00	-8.56359
4565.00	-8.57296
4570.00	-8.61103
4575.00	-8.62186
4580.00	-8.6385
4585.00	-8.63073
4590.00	-8.68164
4595.00	-8.72607
4600.00	-8.73643
4605.00	-8.77332
4610.00	-8.81892
4615.00	-8.84756
4620.00	-8.89057
4625.00	-8.92032
4630.00	-8.9402
4635.00	-8.99875
4640.00	-9.02458
4645.00	-9.05333
4650.00	-9.09782
4655.00	-9.13579
4660.00	-9.13825
4665.00	-9.1584
4670.00	-9.17032
4675.00	-9.19622
4680.00	-9.21814
4685.00	-9.25304
4690.00	-9.29824
4695.00	-9.31892
4700.00	-9.31411
4705.00	-9.32562
4710.00	-9.33461
4715.00	-9.34201
4720.00	-9.39072
4725.00	-9.4056
4730.00	-9.45208
4735.00	-9.43533
4740.00	-9.44575
4745.00	-9.43445
4750.00	-9.45461
4755.00	-9.47965
4760.00	-9.48978
4765.00	-9.50303
4770.00	-9.51702
4775.00	-9.54478
4780.00	-9.51462
4785.00	-9.51987
4790.00	-9.54734
4795.00	-9.58034
4800.00	-9.59625
4805.00	-9.60713
4810.00	-9.63001
4815.00	-9.64922
4820.00	-9.66238
4825.00	-9.65561
4830.00	-9.66469
4835.00	-9.6956
4840.00	-9.70826
4845.00	-9.71896
4850.00	-9.7217
4855.00	-9.72347
4860.00	-9.73541
4865.00	-9.73306
4870.00	-9.72818
4875.00	-9.74378
4880.00	-9.72267
4885.00	-9.74848
4890.00	-9.77583
4895.00	-9.80666
4900.00	-9.80339
4905.00	-9.78596
4910.00	-9.82336
4915.00	-9.84943
4920.00	-9.8536
4925.00	-9.84012
4930.00	-9.80455
4935.00	-9.74634
4940.00	-9.57747
4945.00	-9.32692
4950.00	-8.96495
4955.00	-8.45376
4960.00	-7.85238
4965.00	-7.16295
4970.00	-6.45562
4975.00	-5.68047
4980.00	-4.97733
4985.00	-4.32382
4990.00	-3.68465
4995.00	-3.13422
5000.00	-2.59816
5005.00	-2.14604
5010.00	-1.73499
5015.00	-1.35057
5020.00	-1.03355
5025.00	-0.748914
5030.00	-0.526517
5035.00	-0.32705
5040.00	-0.171654
5045.00	-0.0683293
5050.00	0.0253523
5055.00	0.109666
5060.00	0.153841
5065.00	0.18326
5070.00	0.194573
5075.00	0.198551
5080.00	0.160775
5085.00	0.108166
5090.00	0.0180823
5095.00	-0.0271502
5100.00	-0.133341
5105.00	-0.235805
5110.00	-0.389368
5115.00	-0.550321
5120.00	-0.648997
5125.00	-0.779162
5130.00	-0.892865
5135.00	-1.03517
5140.00	-1.19496
5145.00	-1.32705
5150.00	-1.51968
5155.00	-1.65376
5160.00	-1.77581
5165.00	-1.94632
5170.00	-2.11562
5175.00	-2.26248
5180.00	-2.38639
5185.00	-2.51582
5190.00	-2.64334
5195.00	-2.79602
5200.00	-2.93756
5205.00	-3.07529
5210.00	-3.19511
5215.00	-3.33259
5220.00	-3.50457
5225.00	-3.62489
5230.00	-3.74351
5235.00	-3.88198
5240.00	-4.00316
5245.00	-4.13565
5250.00	-4.26317
5255.00	-4.40619
5260.00	-4.51424
5265.00	-4.60803
5270.00	-4.70209
5275.00	-4.77572
5280.00	-4.89161
5285.00	-4.99799
5290.00	-5.09165
5295.00	-5.18354
5300.00	-5.32275
5305.00	-5.42461
5310.00	-5.52869
5315.00	-5.63614
5320.00	-5.7425
5325.00	-5.84788
5330.00	-5.98132
5335.00	-6.06074
5340.00	-6.14601
5345.00	-6.22758
5350.00	-6.3003
5355.00	-6.37609
5360.00	-6.45808
5365.00	-6.52912
5370.00	-6.6158
5375.00	-6.67106
5380.00	-6.74631
5385.00	-6.79748
5390.00	-6.86077
5395.00	-6.91773
5400.00	-6.97107
5405.00	-7.01148
5410.00	-7.07543
5415.00	-7.13436
5420.00	-7.22186
5425.00	-7.31371
5430.00	-7.4136
5435.00	-7.50558
5440.00	-7.56354
5445.00	-7.63638
5450.00	-7.68402
5455.00	-7.73586
5460.00	-7.77424
5465.00	-7.83911
5470.00	-7.8906
5475.00	-7.9397
5480.00	-7.95149
5485.00	-8.0007
5490.00	-8.04637
5495.00	-8.09368
5500.00	-8.12867
5505.00	-8.13053
5510.00	-8.15288
5515.00	-8.20263
5520.00	-8.25912
5525.00	-8.29687
5530.00	-8.34463
5535.00	-8.37314
5540.00	-8.38432
5545.00	-8.43092
5550.00	-8.48458
5555.00	-8.52873
5560.00	-8.56433
5565.00	-8.56673
5570.00	-8.60681
5575.00	-8.63736
5580.00	-8.67795
5585.00	-8.73516
5590.00	-8.76735
5595.00	-8.78806
5600.00	-8.80669
5605.00	-8.8138
5610.00	-8.85812
5615.00	-8.8856
5620.00	-8.91722
5625.00	-8.92776
5630.00	-8.94965
5635.00	-8.95488
5640.00	-8.96234
5645.00	-8.96285
5650.00	-8.99364
5655.00	-9.02618
5660.00	-9.06373
5665.00	-9.11269
5670.00	-9.17675
5675.00	-9.20683
5680.00	-9.23459
5685.00	-9.283
5690.00	-9.319
5695.00	-9.32107
5700.00	-9.35463
5705.00	-9.36141
5710.00	-9.37026
5715.00	-9.39064
5720.00	-9.42759
5725.00	-9.4381
5730.00	-9.4641
5735.00	-9.48543
5740.00	-9.51428
5745.00	-9.54989
5750.00	-9.53852
5755.00	-9.55448
5760.00	-9.57298
5765.00	-9.6041
5770.00	-9.60109
5775.00	-9.65215
5780.00	-9.65743
5785.00	-9.67735
5790.00	-9.69114
5795.00	-9.73044
5800.00	-9.74513
5805.00	-9.77144
5810.00	-9.79581
5815.00	-9.82533
5820.00	-9.85465
5825.00	-9.86657
5830.00	-9.89383
5835.00	-9.87771
5840.00	-9.8756
5845.00	-9.87577
5850.00	-9.89591
5855.00	-9.89267
5860.00	-9.89045
5865.00	-9.8719
5870.00	-9.86348
5875.00	-9.86211
5880.00	-9.84709
5885.00	-9.87354
5890.00	-9.8815
5895.00	-9.87626
5900.00	-9.90187
5905.00	-9.93181
5910.00	-9.93187
5915.00	-9.93055
5920.00	-9.93763
5925.00	-9.91161
5930.00	-9.91163
5935.00	-9.89924
5940.00	-9.75161
5945.00	-9.49949
5950.00	-9.09683
5955.00	-8.55522
5960.00	-7.94025
5965.00	-7.26547
5970.00	-6.53272
5975.00	-5.79674
5980.00	-5.07921
5985.00	-4.38587
5990.00	-3.74326
5995.00	-3.15664
6000.00	-2.64177
6005.00	-2.16806
6010.00	-1.77342
6015.00	-1.42789
6020.00	-1.11554
6025.00	-0.838561
6030.00	-0.614782
6035.00	-0.412002
6040.00	-0.279129
6045.00	-0.151271
6050.00	-0.0113849
6055.00	0.0828057
6060.00	0.122774
6065.00	0.148407
6070.00	0.150798
6075.00	0.159154
6080.00	0.115667
6085.00	0.0530943
6090.00	-0.0218319
6095.00	-0.100294
6100.00	-0.203306
6105.00	-0.326344
6110.00	-0.437768
6115.00	-0.531846
6120.00	-0.598596
6125.00	-0.717948
6130.00	-0.846043
6135.00	-1.01027
6140.00	-1.14015
6145.00	-1.27289
6150.00	-1.42683
6155.00	-1.57847
6160.00	-1.7432
6165.00	-1.91903
6170.00	-2.08555
6175.00	-2.26781
6180.00	-2.45046
6185.00	-2.60244
6190.00	-2.77023
6195.00	-2.94193
6200.00	-3.10197
6205.00	-3.23498
6210.00	-3.37881
6215.00	-3.531
6220.00	-3.64109
6225.00	-3.77464
6230.00	-3.91482
6235.00	-4.03961
6240.00	-4.17259
6245.00	-4.28814
6250.00	-4.4204
6255.00	-4.51117
6260.00	-4.61009
6265.00	-4.71498
6270.00	-4.81833
6275.00	-4.93341
6280.00	-5.04732
6285.00	-5.17328
6290.00	-5.29422
6295.00	-5.38859
6300.00	-5.47973
6305.00	-5.58036
6310.00	-5.66542
6315.00	-5.73853
6320.00	-5.8312
6325.00	-5.95528
6330.00	-6.07108
6335.00	-6.15601
6340.00	-6.2283
6345.00	-6.33059
6350.00	-6.4061
6355.00	-6.50095
6360.00	-6.56081
6365.00	-6.62984
6370.00	-6.72989
6375.00	-6.82613
6380.00	-6.91068
6385.00	-6.98402
6390.00	-7.05347
6395.00	-7.11459
6400.00	-7.16272
6405.00	-7.246
6410.00	-7.29753
6415.00	-7.38043
6420.00	-7.43092
6425.00	-7.44465
6430.00	-7.4894
6435.00	-7.55863
6440.00	-7.58579
6445.00	-7.64607
6450.00	-7.71617
6455.00	-7.75376
6460.00	-7.8
6465.00	-7.84644
6470.00	-7.89237
6475.00	-7.93027
6480.00	-7.97402
6485.00	-8.02718
6490.00	-8.09502
6495.00	-8.17675
6500.00	-8.21102
6505.00	-8.22394
6510.00	-8.29209
6515.00	-8.36928
6520.00	-8.40842
6525.00	-8.43744
6530.00	-8.46839
6535.00	-8.50037
6540.00	-8.53123
6545.00	-8.54384
6550.00	-8.56138
6555.00	-8.55995
6560.00	-8.59243
6565.00	-8.64716
6570.00	-8.69574
6575.00	-8.72842
6580.00	-8.75233
6585.00	-8.78004
6590.00	-8.79672
6595.00	-8.84068
6600.00	-8.86025
6605.00	-8.86959
6610.00	-8.91522
6615.00	-8.96801
6620.00	-8.96175
6625.00	-8.94095
6630.00	-8.99599
6635.00	-8.98693
6640.00	-9.00842
6645.00	-9.0188
6650.00	-9.05365
6655.00	-9.07949
6660.00	-9.1062
6665.00	-9.13299
6670.00	-9.1509
6675.00	-9.16358
6680.00	-9.18325
6685.00	-9.21889
6690.00	-9.24475
6695.00	-9.27423
6700.00	-9.27871
6705.00	-9.32271
6710.00	-9.33061
6715.00	-9.36323
6720.00	-9.37604
6725.00	-9.39721
6730.00	-9.40111
6735.00	-9.39772
6740.00	-9.3995
6745.00	-9.42798
6750.00	-9.41433
6755.00	-9.39308
6760.00	-9.39049
6765.00	-9.40057
6770.00	-9.41654
6775.00	-9.43298
6780.00	-9.44777
6785.00	-9.43007
6790.00	-9.4486
6795.00	-9.44667
6800.00	-9.48215
6805.00	-9.50375
6810.00	-9.48734
6815.00	-9.49187
6820.00	-9.50767
6825.00	-9.50948
6830.00	-9.54213
6835.00	-9.59288
6840.00	-9.60409
6845.00	-9.64726
6850.00	-9.64821
6855.00	-9.64838
6860.00	-9.67816
6865.00	-9.66637
6870.00	-9.653
6875.00	-9.69887
6880.00	-9.7236
6885.00	-9.73208
6890.00	-9.71007
6895.00	-9.71025
6900.00	-9.71524
6905.00	-9.72593
6910.00	-9.74796
6915.00	-9.73471
6920.00	-9.74759
6925.00	-9.78055
6930.00	-9.78678
6935.00	-9.76068
6940.00	-9.60692
6945.00	-9.33757
6950.00	-8.93662
6955.00	-8.41654
6960.00	-7.80373
6965.00	-7.09504
6970.00	-6.37727
6975.00	-5.64718
6980.00	-4.93426
6985.00	-4.25956
6990.00	-3.64405
6995.00	-3.09285
7000.00	-2.58712
7005.00	-2.1361
7010.00	-1.73639
7015.00	-1.3863
7020.00	-1.07604
7025.00	-0.829889
7030.00	-0.587677
7035.00	-0.370376
7040.00	-0.223055
7045.00	-0.0849509
7050.00	0.0248676
7055.00	0.0919976
7060.00	0.114505
7065.00	0.167157
7070.00	0.131141
7075.00	0.132502
7080.00	0.0978842
7085.00	0.081203
7090.00	1.95717e-005
7095.00	-0.0627064
7100.00	-0.173613
7105.00	-0.252061
7110.00	-0.336449
7115.00	-0.426184
7120.00	-0.552438
7125.00	-0.683299
7130.00	-0.847944
7135.00	-0.996814
7140.00	-1.10943
7145.00	-1.26868
7150.00	-1.38513
7155.00	-1.52784
7160.00	-1.67903
7165.00	-1.87437
7170.00	-2.02054
7175.00	-2.18863
7180.00	-2.35231
7185.00	-2.50859
7190.00	-2.65406
7195.00	-2.78706
7200.00	-2.96948
7205.00	-3.10677
7210.00	-3.24137
7215.00	-3.38042
7220.00	-3.50282
7225.00	-3.60884
7230.00	-3.74837
7235.00	-3.90634
7240.00	-4.04369
7245.00	-4.15697
7250.00	-4.28166
7255.00	-4.38561
7260.00	-4.50261
7265.00	-4.63203
7270.00	-4.74299
7275.00	-4.86216
7280.00	-4.9701
7285.00	-5.0376
7290.00	-5.14799
7295.00	-5.24389
7300.00	-5.37431
7305.00	-5.50341
7310.00	-5.58789
7315.00	-5.646
7320.00	-5.74724
7325.00	-5.8163
7330.00	-5.89568
7335.00	-6.00021
7340.00	-6.08189
7345.00	-6.16918
7350.00	-6.24912
7355.00	-6.29969
7360.00	-6.39139
7365.00	-6.47462
7370.00	-6.54331
7375.00	-6.63271
7380.00	-6.71592
7385.00	-6.79771
7390.00	-6.86304
7395.00	-6.93977
7400.00	-7.01019
7405.00	-7.05911
7410.00	-7.12243
7415.00	-7.18837
7420.00	-7.22567
7425.00	-7.28543
7430.00	-7.31854
7435.00	-7.3759
7440.00	-7.48199
7445.00	-7.54782
7450.00	-7.64429
7455.00	-7.68011
7460.00	-7.71786
7465.00	-7.78768
7470.00	-7.86086
7475.00	-7.93154
7480.00	-7.99033
7485.00	-8.01981
7490.00	-8.06288
7495.00	-8.11336
7500.00	-8.12984
7505.00	-8.17569
7510.00	-8.20662
7515.00	-8.24066
7520.00	-8.27267
7525.00	-8.31389
7530.00	-8.34548
7535.00	-8.37804
7540.00	-8.41699
7545.00	-8.43688
7550.00	-8.48787
7555.00	-8.51791
7560.00	-8.56287
7565.00	-8.58265
7570.00	-8.64319
7575.00	-8.66597
7580.00	-8.68922
7585.00	-8.76461
7590.00	-8.81936
7595.00	-8.83761
7600.00	-8.87128
7605.00	-8.8678
7610.00	-8.92188
7615.00	-8.98572
7620.00	-8.9901
7625.00	-9.01265
7630.00	-9.04811
7635.00	-9.08347
7640.00	-9.12149
7645.00	-9.16537
7650.00	-9.18762
7655.00	-9.20214
7660.00	-9.20349
7665.00	-9.21159
7670.00	-9.21061
7675.00	-9.21801
7680.00	-9.23293
7685.00	-9.22844
7690.00	-9.26093
7695.00	-9.2695
7700.00	-9.28478
7705.00	-9.31164
7710.00	-9.34477
7715.00	-9.36908
7720.00	-9.40542
7725.00	-9.44917
7730.00	-9.45407
7735.00	-9.45711
7740.00	-9.4688
7745.00	-9.51379
7750.00	-9.54531
7755.00	-9.56473
7760.00	-9.56083
7765.00	-9.5656
7770.00	-9.58712
7775.00	-9.6189
7780.00	-9.63302
7785.00	-9.64022
7790.00	-9.60258
7795.00	-9.59283
7800.00	-9.60612
7805.00	-9.62083
7810.00	-9.6382
7815.00	-9.67314
7820.00	-9.7101
7825.00	-9.7089
7830.00	-9.72574
7835.00	-9.73056
7840.00	-9.71904
7845.00	-9.73349
7850.00	-9.73202
7855.00	-9.74931
7860.00	-9.75935
7865.00	-9.78976
7870.00	-9.78335
7875.00	-9.79964
7880.00	-9.79086
7885.00	-9.81743
7890.00	-9.82135
7895.00	-9.84417
7900.00	-9.83922
7905.00	-9.87267
7910.00	-9.9007
7915.00	-9.89836
7920.00	-9.88867
7925.00	-9.87306
7930.00	-9.81697
7935.00	-9.77544
7940.00	-9.64777
7945.00	-9.39088
7950.00	-8.98943
7955.00	-8.44891
7960.00	-7.78943
7965.00	-7.07183
7970.00	-6.31227
7975.00	-5.59143
7980.00	-4.8841
7985.00	-4.22888
7990.00	-3.61644
7995.00	-3.03492
8000.00	-2.52327
8005.00	-2.06622
8010.00	-1.6604
8015.00	-1.29792
8020.00	-0.985468
8025.00	-0.724942
8030.00	-0.486332
8035.00	-0.290194
8040.00	-0.133659
8045.00	-0.0534333
8050.00	0.0360015
8055.00	0.102018
8060.00	0.14558
8065.00	0.190989
8070.00	0.216693
8075.00	0.216391
8080.00	0.184413
8085.00	0.161836
8090.00	0.10016
8095.00	-0.022897
8100.00	-0.105388
8105.00	-0.233394
8110.00	-0.355491
8115.00	-0.441255
8120.00	-0.591505
8125.00	-0.73569
8130.00	-0.902678
8135.00	-1.07296
8140.00	-1.2138
8145.00	-1.33987
8150.00	-1.4747
8155.00	-1.66015
8160.00	-1.82981
8165.00	-1.96528
8170.00	-2.11614
8175.00	-2.26019
8180.00	-2.405
8185.00	-2.53396
8190.00	-2.66311
8195.00	-2.78624
8200.00	-2.92187
8205.00	-3.07564
8210.00	-3.19543
8215.00	-3.34252
8220.00	-3.47215
8225.00	-3.60743
8230.00	-3.73469
8235.00	-3.87956
8240.00	-4.00718
8245.00	-4.12135
8250.00	-4.22548
8255.00	-4.32678
8260.00	-4.45242
8265.00	-4.55791
8270.00	-4.63286
8275.00	-4.72651
8280.00	-4.84456
8285.00	-4.93152
8290.00	-5.05664
8295.00	-5.14996
8300.00	-5.26014
8305.00	-5.37791
8310.00	-5.48665
8315.00	-5.59556
8320.00	-5.71632
8325.00	-5.80915
8330.00	-5.8989
8335.00	-6.01344
8340.00	-6.09862
8345.00	-6.16356
8350.00	-6.2737
8355.00	-6.36524
8360.00	-6.48278
8365.00	-6.56789
8370.00	-6.66172
8375.00	-6.73997
8380.00	-6.83245
8385.00	-6.89431
8390.00	-6.96928
8395.00	-7.02022
8400.00	-7.06537
8405.00	-7.12531
8410.00	-7.16684
8415.00	-7.20767
8420.00	-7.2651
8425.00	-7.31953
8430.00	-7.3706
8435.00	-7.41311
8440.00	-7.48514
8445.00	-7.53619
8450.00	-7.59453
8455.00	-7.60845
8460.00	-7.67266
8465.00	-7.70633
8470.00	-7.75732
8475.00	-7.80665
8480.00	-7.84484
8485.00	-7.86612
8490.00	-7.89837
8495.00	-7.94531
8500.00	-7.98067
8505.00	-8.06694
8510.00	-8.11357
8515.00	-8.14657
8520.00	-8.19971
8525.00	-8.26546
8530.00	-8.30533
8535.00	-8.34742
8540.00	-8.40253
8545.00	-8.45213
8550.00	-8.50091
8555.00	-8.58823
8560.00	-8.62271
8565.00	-8.67373
8570.00	-8.68725
8575.00	-8.7518
8580.00	-8.78164
8585.00	-8.81332
8590.00	-8.84872
8595.00	-8.88679
8600.00	-8.92587
8605.00	-8.96243
8610.00	-9.00429
8615.00	-9.03094
8620.00	-9.04802
8625.00	-9.0703
8630.00	-9.08965
8635.00	-9.08708
8640.00	-9.09442
8645.00	-9.13066
8650.00	-9.15915
8655.00	-9.1834
8660.00	-9.18731
8665.00	-9.21289
8670.00	-9.23246
8675.00	-9.2163
8680.00	-9.27068
8685.00	-9.29137
8690.00	-9.33755
8695.00	-9.38188
8700.00	-9.36318
8705.00	-9.40839
8710.00	-9.4222
8715.00	-9.46702
8720.00	-9.50116
8725.00	-9.5305
8730.00	-9.55346
8735.00	-9.57551
8740.00	-9.56778
8745.00	-9.5753
8750.00	-9.59378
8755.00	-9.60214
8760.00	-9.6145
8765.00	-9.64009
8770.00	-9.68311
8775.00	-9.68599
8780.00	-9.68168
8785.00	-9.69091
8790.00	-9.72264
8795.00	-9.7326
8800.00	-9.72363
8805.00	-9.74451
8810.00	-9.78054
8815.00	-9.80538
8820.00	-9.81395
8825.00	-9.81408
8830.00	-9.82041
8835.00	-9.84057
8840.00	-9.84976
8845.00	-9.82012
8850.00	-9.81619
8855.00	-9.80645
8860.00	-9.81974
8865.00	-9.7931
8870.00	-9.79463
8875.00	-9.77739
8880.00	-9.78738
8885.00	-9.83084
8890.00	-9.87202
8895.00	-9.86152
8900.00	-9.88515
8905.00	-9.87817
8910.00	-9.87119
8915.00	-9.88834
8920.00	-9.87208
8925.00	-9.85123
8930.00	-9.82558
8935.00	-9.76113
8940.00	-9.64593
8945.00	-9.38508
8950.00	-8.97456
8955.00	-8.49756
8960.00	-7.86837
8965.00	-7.16149
8970.00	-6.42466
8975.00	-5.6664
8980.00	-4.95088
8985.00	-4.28692
8990.00	-3.65351
8995.00	-3.07793
9000.00	-2.5799
9005.00	-2.1165
9010.00	-1.72495
9015.00	-1.37393
9020.00	-1.06078
9025.00	-0.79065
9030.00	-0.570284
9035.00	-0.397457
9040.00	-0.252253
9045.00	-0.141557
9050.00	-0.0439991
9055.00	0.0127857
9060.00	0.063892
9065.00	0.108509
9070.00	0.0914548
9075.00	0.0643881
9080.00	0.00418587
9085.00	-0.0424141
9090.00	-0.130536
9095.00	-0.187788
9100.00	-0.264819
9105.00	-0.332767
9110.00	-0.424249
9115.00	-0.527261
9120.00	-0.672357
9125.00	-0.829136
9130.00	-0.974372
9135.00	-1.13266
9140.00	-1.28821
9145.00	-1.42683
9150.00	-1.57708
9155.00	-1.75919
9160.00	-1.88448
9165.00	-2.03309
9170.00	-2.14685
9175.00	-2.29472
9180.00	-2.42367
9185.00	-2.5735
9190.00	-2.73454
9195.00	-2.87396
9200.00	-3.02564
9205.00	-3.15732
9210.00	-3.30409
9215.00	-3.4286
9220.00	-3.58133
9225.00	-3.6988
9230.00	-3.8438
9235.00	-3.98258
9240.00	-4.08612
9245.00	-4.22341
9250.00	-4.34215
9255.00	-4.47107
9260.00	-4.59744
9265.00	-4.72289
9270.00	-4.81788
9275.00	-4.90336
9280.00	-5.01545
9285.00	-5.1246
9290.00	-5.2642
9295.00	-5.36157
9300.00	-5.48919
9305.00	-5.59784
9310.00	-5.68184
9315.00	-5.80499
9320.00	-5.87448
9325.00	-5.97562
9330.00	-6.06733
9335.00	-6.15332
9340.00	-6.22795
9345.00	-6.27858
9350.00	-6.34689
9355.00	-6.41733
9360.00	-6.51588
9365.00	-6.57355
9370.00	-6.66751
9375.00	-6.73483
9380.00	-6.8168
9385.00	-6.90917
9390.00	-6.98335
9395.00	-7.04184
9400.00	-7.11033
9405.00	-7.17198
9410.00	-7.23986
9415.00	-7.31819
9420.00	-7.35285
9425.00	-7.39162
9430.00	-7.43134
9435.00	-7.4919
9440.00	-7.53951
9445.00	-7.58029
9450.00	-7.63492
9455.00	-7.68132
9460.00	-7.71482
9465.00	-7.73738
9470.00	-7.80869
9475.00	-7.86185
9480.00	-7.90279
9485.00	-7.96859
9490.00	-7.99059
9495.00	-8.04072
9500.00	-8.10789
9505.00	-8.14905
9510.00	-8.21021
9515.00	-8.27629
9520.00	-8.31508
9525.00	-8.36101
9530.00	-8.39754
9535.00	-8.44626
9540.00	-8.4715
9545.00	-8.49766
9550.00	-8.54464
9555.00	-8.59244
9560.00	-8.59065
9565.00	-8.5918
9570.00	-8.62868
9575.00	-8.64808
9580.00	-8.71173
9585.00	-8.75384
9590.00	-8.76418
9595.00	-8.80518
9600.00	-8.83658
9605.00	-8.89033
9610.00	-8.89942
9615.00	-8.91381
9620.00	-8.94123
9625.00	-8.97625
9630.00	-9.01328
9635.00	-9.02456
9640.00	-9.03677
9645.00	-9.08774
9650.00	-9.11707
9655.00	-9.13243
9660.00	-9.15385
9665.00	-9.18484
9670.00	-9.20377
9675.00	-9.21943
9680.00	-9.24661
9685.00	-9.29521
9690.00	-9.35893
9695.00	-9.377
9700.00	-9.39325
9705.00	-9.38652
9710.00	-9.38252
9715.00	-9.40443
9720.00	-9.4269
9725.00	-9.4361
9730.00	-9.44989
9735.00	-9.46438
9740.00	-9.49188
9745.00	-9.4808
9750.00	-9.49426
9755.00	-9.5367
9760.00	-9.54595
9765.00	-9.60527
9770.00	-9.59112
9775.00	-9.6094
9780.00	-9.60931
9785.00	-9.62577
9790.00	-9.60888
9795.00	-9.63917
9800.00	-9.66229
9805.00	-9.64175
9810.00	-9.64601
9815.00	-9.66362
9820.00	-9.68223
9825.00	-9.69347
9830.00	-9.70496
9835.00	-9.72771
9840.00	-9.77024
9845.00	-9.79129
9850.00	-9.79989
9855.00	-9.80281
9860.00	-9.82473
9865.00	-9.83206
9870.00	-9.84899
9875.00	-9.86905
9880.00	-9.87332
9885.00	-9.86269
9890.00	-9.87656
9895.00	-9.87802
9900.00	-9.88277
9905.00	-9.89946
9910.00	-9.87518
9915.00	-9.86437
9920.00	-9.85739
9925.00	-9.82423
9930.00	-9.76544
9935.00	-9.68908
9940.00	-9.53007
9945.00	-9.26841
9950.00	-8.9116
9955.00	-8.39058
[truncated: 56 more rows]
