# Supplementary material for: Abnormal developmental trajectory and vulnerability to cardiac arrhythmias in tetralogy of Fallot with DiGeorge syndrome
Source: Commun Biol. 2023 Sep 22;6:969. doi: 10.1038/s42003-023-05344-6 (PMC10516936; doi:10.1038/s42003-023-05344-6)
Supplement: Supplementary file 6 — Supplementary Data 3 [file 42003_2023_5344_MOESM6_ESM.zip › Supplementary Data3_CAS Measurement/Batch58/TOF-ND2_A1_4995/1A-wave.csv]

1A : V(t) = D'(t) / BackgroundImage *100
D'(t) = WaveFiltered Value( Pixel-Filter=(5 x 5) Tcnst-Filter=10)
average	1.00
frm num	2048
position	[55][66]
background	584.28
total pixel	25
time	value1
0.00	4.06654
5.00	3.83104
10.00	3.61772
15.00	3.41477
20.00	3.17599
25.00	3.00147
30.00	2.79991
35.00	2.61508
40.00	2.46653
45.00	2.3301
50.00	2.20251
55.00	2.07605
60.00	1.98552
65.00	1.87596
70.00	1.81091
75.00	1.73388
80.00	1.6447
85.00	1.54595
90.00	1.46255
95.00	1.432
100.00	1.39902
105.00	1.3755
110.00	1.38103
115.00	1.36068
120.00	1.36427
125.00	1.44829
130.00	1.56087
135.00	1.70532
140.00	1.81411
145.00	1.9394
150.00	2.03505
155.00	2.07868
160.00	2.17136
165.00	2.24038
170.00	2.27786
175.00	2.3294
180.00	2.42575
185.00	2.47345
190.00	2.50542
195.00	2.5431
200.00	2.57495
205.00	2.59677
210.00	2.60546
215.00	2.62013
220.00	2.61415
225.00	2.59783
230.00	2.60367
235.00	2.60277
240.00	2.61223
245.00	2.61731
250.00	2.56028
255.00	2.57741
260.00	2.55654
265.00	2.55693
270.00	2.55728
275.00	2.5261
280.00	2.49256
285.00	2.48086
290.00	2.4272
295.00	2.42067
300.00	2.37098
305.00	2.33241
310.00	2.28744
315.00	2.24012
320.00	2.14755
325.00	2.08272
330.00	2.00589
335.00	1.93264
340.00	1.8585
345.00	1.76918
350.00	1.68879
355.00	1.59658
360.00	1.48759
365.00	1.36895
370.00	1.24643
375.00	1.14027
380.00	1.04268
385.00	0.993861
390.00	0.893106
395.00	0.816118
400.00	0.748198
405.00	0.689124
410.00	0.635273
415.00	0.608715
420.00	0.582073
425.00	0.556727
430.00	0.517485
435.00	0.489013
440.00	0.49488
445.00	0.474145
450.00	0.434261
455.00	0.392889
460.00	0.352915
465.00	0.335423
470.00	0.336796
475.00	0.313385
480.00	0.312854
485.00	0.288415
490.00	0.264365
495.00	0.249567
500.00	0.22461
505.00	0.217895
510.00	0.219382
515.00	0.196075
520.00	0.213436
525.00	0.209892
530.00	0.203964
535.00	0.193152
540.00	0.170414
545.00	0.149949
550.00	0.144539
555.00	0.140354
560.00	0.14138
565.00	0.139565
570.00	0.149569
575.00	0.146935
580.00	0.158257
585.00	0.142431
590.00	0.132296
595.00	0.13002
600.00	0.125233
605.00	0.106548
610.00	0.106162
615.00	0.0921232
620.00	0.077434
625.00	0.0840673
630.00	0.11126
635.00	0.10698
640.00	0.0983358
645.00	0.112463
650.00	0.117647
655.00	0.121629
660.00	0.116996
665.00	0.134735
670.00	0.119207
675.00	0.12714
680.00	0.137018
685.00	0.115101
690.00	0.143983
695.00	0.163814
700.00	0.154964
705.00	0.153844
710.00	0.137775
715.00	0.139059
720.00	0.132683
725.00	0.14543
730.00	0.143895
735.00	0.134982
740.00	0.115322
745.00	0.142812
750.00	0.140169
755.00	0.133683
760.00	0.11963
765.00	0.11999
770.00	0.116891
775.00	0.106571
780.00	0.106183
785.00	0.100357
790.00	0.116336
795.00	0.125925
800.00	0.145509
805.00	0.138489
810.00	0.107525
815.00	0.123472
820.00	0.133032
825.00	0.147113
830.00	0.153624
835.00	0.148531
840.00	0.141893
845.00	0.135234
850.00	0.112811
855.00	0.11043
860.00	0.11924
865.00	0.110055
870.00	0.108634
875.00	0.123101
880.00	0.140913
885.00	0.137091
890.00	0.157612
895.00	0.158281
900.00	0.165045
905.00	0.17524
910.00	0.197423
915.00	0.181104
920.00	0.193116
925.00	0.16422
930.00	0.164913
935.00	0.162798
940.00	0.151995
945.00	0.160757
950.00	0.154266
955.00	0.148424
960.00	0.159596
965.00	0.160067
970.00	0.16186
975.00	0.17922
980.00	0.205112
985.00	0.203085
990.00	0.172508
995.00	0.199072
1000.00	0.191487
1005.00	0.200407
1010.00	0.211858
1015.00	0.208472
1020.00	0.221855
1025.00	0.218838
1030.00	0.234608
1035.00	0.209778
1040.00	0.231245
1045.00	0.229344
1050.00	0.222155
1055.00	0.236908
1060.00	0.233071
1065.00	0.241256
1070.00	0.243145
1075.00	0.260591
1080.00	0.274239
1085.00	0.25503
1090.00	0.25965
1095.00	0.263807
1100.00	0.287403
1105.00	0.310692
1110.00	0.337814
1115.00	0.383447
1120.00	0.4964
1125.00	0.663779
1130.00	0.834274
1135.00	0.974712
1140.00	1.10864
1145.00	1.25861
1150.00	1.38331
1155.00	1.49486
1160.00	1.60073
1165.00	1.70765
1170.00	1.77513
1175.00	1.85982
1180.00	1.89291
1185.00	1.94255
1190.00	2.00091
1195.00	2.02468
1200.00	2.05498
1205.00	2.05418
1210.00	2.08563
1215.00	2.1071
1220.00	2.14216
1225.00	2.14359
1230.00	2.16885
1235.00	2.14228
1240.00	2.15603
1245.00	2.15539
1250.00	2.16098
1255.00	2.17422
1260.00	2.16081
1265.00	2.16791
1270.00	2.14623
1275.00	2.1185
1280.00	2.1004
1285.00	2.09026
1290.00	2.07156
1295.00	2.0602
1300.00	2.01027
1305.00	1.97423
1310.00	1.9192
1315.00	1.88063
1320.00	1.83291
1325.00	1.78244
1330.00	1.6973
1335.00	1.62478
1340.00	1.56157
1345.00	1.51221
1350.00	1.41987
1355.00	1.32923
1360.00	1.24149
1365.00	1.17964
1370.00	1.09248
1375.00	1.02568
1380.00	0.947756
1385.00	0.841342
1390.00	0.738039
1395.00	0.658073
1400.00	0.569674
1405.00	0.518868
1410.00	0.464243
1415.00	0.39865
1420.00	0.333454
1425.00	0.298055
1430.00	0.279888
1435.00	0.219723
1440.00	0.189535
1445.00	0.158259
1450.00	0.152017
1455.00	0.153246
1460.00	0.114645
1465.00	0.103865
1470.00	0.0825249
1475.00	0.0441499
1480.00	0.0178276
1485.00	0.00440656
1490.00	-0.000141713
1495.00	-0.00834278
1500.00	-0.0259928
1505.00	-0.0418778
1510.00	-0.0349516
1515.00	-0.0622636
1520.00	-0.103275
1525.00	-0.111432
1530.00	-0.0989193
1535.00	-0.0719123
1540.00	-0.0633518
1545.00	-0.052909
1550.00	-0.0346107
1555.00	-0.0379956
1560.00	-0.0403575
1565.00	-0.0335833
1570.00	-0.0514477
1575.00	-0.0736871
1580.00	-0.0676876
1585.00	-0.0759801
1590.00	-0.0800203
1595.00	-0.100772
1600.00	-0.0872715
1605.00	-0.0580062
1610.00	-0.0248215
1615.00	-0.0011166
1620.00	0.00378729
1625.00	-0.00275287
1630.00	-0.0113774
1635.00	-0.0314624
1640.00	-0.0426928
1645.00	-0.0569078
1650.00	-0.0765474
1655.00	-0.0996998
1660.00	-0.0856222
1665.00	-0.0900674
1670.00	-0.0906451
1675.00	-0.0897959
1680.00	-0.0493245
1685.00	-0.0601379
1690.00	-0.0712392
1695.00	-0.075069
1700.00	-0.0826233
1705.00	-0.070938
1710.00	-0.0460445
1715.00	-0.0421246
1720.00	-0.039966
1725.00	-0.0585613
1730.00	-0.0670818
1735.00	-0.0733811
1740.00	-0.0674122
1745.00	-0.057248
1750.00	-0.0809611
1755.00	-0.0824495
1760.00	-0.0796813
1765.00	-0.066921
1770.00	-0.0581751
1775.00	-0.0749495
1780.00	-0.0523932
1785.00	-0.0622152
1790.00	-0.0628397
1795.00	-0.0832553
1800.00	-0.105737
1805.00	-0.0883172
1810.00	-0.0657934
1815.00	-0.0598986
1820.00	-0.0374783
1825.00	-0.0487917
1830.00	-0.0398049
1835.00	-0.0632086
1840.00	-0.102072
1845.00	-0.100764
1850.00	-0.0900032
1855.00	-0.0974334
1860.00	-0.0897438
1865.00	-0.0896693
1870.00	-0.0902868
1875.00	-0.101112
1880.00	-0.0889467
1885.00	-0.0889518
1890.00	-0.0862181
1895.00	-0.0686964
1900.00	-0.100849
1905.00	-0.103772
1910.00	-0.11804
1915.00	-0.0952826
1920.00	-0.096708
1925.00	-0.0706067
1930.00	-0.0395849
1935.00	-0.0226189
1940.00	-0.0217263
1945.00	0.00851511
1950.00	0.0295709
1955.00	0.0307214
1960.00	0.0119034
1965.00	0.0175591
1970.00	0.0349721
1975.00	0.0348979
1980.00	0.0122392
1985.00	-0.0060998
1990.00	0.0116253
1995.00	-0.0128138
2000.00	-0.0163246
2005.00	-0.0461839
2010.00	-0.0436193
2015.00	-0.0632185
2020.00	-0.0986575
2025.00	-0.0805765
2030.00	-0.0677266
2035.00	-0.0424697
2040.00	-0.0354843
2045.00	-0.0435741
2050.00	-0.017994
2055.00	-0.0100332
2060.00	-0.0179297
2065.00	-0.00929068
2070.00	-0.00220018
2075.00	-0.0389487
2080.00	-0.0186234
2085.00	-0.0112842
2090.00	0.0158591
2095.00	0.0231731
2100.00	0.0509783
2105.00	0.0527265
2110.00	0.081684
2115.00	0.132392
2120.00	0.293726
2125.00	0.460835
2130.00	0.631771
2135.00	0.765759
2140.00	0.908256
2145.00	1.03787
2150.00	1.18534
2155.00	1.29204
2160.00	1.37369
2165.00	1.46909
2170.00	1.54673
2175.00	1.64262
2180.00	1.70633
2185.00	1.76436
2190.00	1.81247
2195.00	1.82223
2200.00	1.84812
2205.00	1.84952
2210.00	1.85694
2215.00	1.87595
2220.00	1.91085
2225.00	1.92994
2230.00	1.94643
2235.00	1.9558
2240.00	1.97039
2245.00	1.976
2250.00	1.93791
2255.00	1.92828
2260.00	1.94425
2265.00	1.93878
2270.00	1.94412
2275.00	1.92291
2280.00	1.91341
2285.00	1.88911
2290.00	1.86861
2295.00	1.85222
2300.00	1.85389
2305.00	1.82665
2310.00	1.82403
2315.00	1.79293
2320.00	1.77862
2325.00	1.74247
2330.00	1.68461
2335.00	1.63664
2340.00	1.55102
2345.00	1.46301
2350.00	1.35299
2355.00	1.2574
2360.00	1.15288
2365.00	1.06635
2370.00	1.0179
2375.00	0.929121
2380.00	0.829363
2385.00	0.734104
2390.00	0.655901
2395.00	0.617695
2400.00	0.538126
2405.00	0.482944
2410.00	0.456557
2415.00	0.418432
2420.00	0.35742
2425.00	0.32647
2430.00	0.268493
2435.00	0.211521
2440.00	0.204061
2445.00	0.154217
2450.00	0.106619
2455.00	0.109649
2460.00	0.11443
2465.00	0.107779
2470.00	0.112747
2475.00	0.095311
2480.00	0.0905721
2485.00	0.0856225
2490.00	0.075691
2495.00	0.0729142
2500.00	0.0621997
2505.00	0.0580336
2510.00	0.087145
2515.00	0.0770613
2520.00	0.0933163
2525.00	0.0915153
2530.00	0.0782561
2535.00	0.0635845
2540.00	0.0688643
2545.00	0.0763545
2550.00	0.0776189
2555.00	0.0835491
2560.00	0.0813556
2565.00	0.0930735
2570.00	0.129635
2575.00	0.167332
2580.00	0.178667
2585.00	0.185446
2590.00	0.185386
2595.00	0.188755
2600.00	0.183571
2605.00	0.209713
2610.00	0.201065
2615.00	0.155628
2620.00	0.142119
2625.00	0.132699
2630.00	0.129014
2635.00	0.15445
2640.00	0.162282
2645.00	0.145369
2650.00	0.137678
2655.00	0.160879
2660.00	0.135891
2665.00	0.138733
2670.00	0.168674
2675.00	0.166868
2680.00	0.15155
2685.00	0.179525
2690.00	0.20881
2695.00	0.235852
2700.00	0.23212
2705.00	0.270522
2710.00	0.259216
2715.00	0.25794
2720.00	0.271853
2725.00	0.291221
2730.00	0.299067
2735.00	0.296545
2740.00	0.282636
2745.00	0.269434
2750.00	0.265082
2755.00	0.259797
2760.00	0.276947
2765.00	0.286906
2770.00	0.262323
2775.00	0.27032
2780.00	0.282995
2785.00	0.26428
2790.00	0.245383
2795.00	0.248913
2800.00	0.258937
2805.00	0.248104
2810.00	0.239724
2815.00	0.272574
2820.00	0.269278
2825.00	0.277949
2830.00	0.280277
2835.00	0.280318
2840.00	0.283778
2845.00	0.336183
2850.00	0.327211
2855.00	0.31982
2860.00	0.326176
2865.00	0.31615
2870.00	0.30165
2875.00	0.296131
2880.00	0.301433
2885.00	0.28772
2890.00	0.273324
2895.00	0.254892
2900.00	0.248572
2905.00	0.27369
2910.00	0.289451
2915.00	0.303636
2920.00	0.288334
2925.00	0.275246
2930.00	0.260045
2935.00	0.26964
2940.00	0.29539
2945.00	0.270643
2950.00	0.265486
2955.00	0.258791
2960.00	0.252765
2965.00	0.282942
2970.00	0.290932
2975.00	0.28443
2980.00	0.27721
2985.00	0.276189
2990.00	0.2828
2995.00	0.275743
3000.00	0.295406
3005.00	0.272027
3010.00	0.273577
3015.00	0.264704
3020.00	0.256033
3025.00	0.241384
3030.00	0.23573
3035.00	0.229272
3040.00	0.253582
3045.00	0.252185
3050.00	0.252981
3055.00	0.247537
3060.00	0.241952
3065.00	0.243087
3070.00	0.24274
3075.00	0.262965
3080.00	0.264052
3085.00	0.268454
3090.00	0.235447
3095.00	0.225595
3100.00	0.207143
3105.00	0.235035
3110.00	0.241654
3115.00	0.29348
3120.00	0.428437
3125.00	0.58139
3130.00	0.761493
3135.00	0.918793
3140.00	1.07816
3145.00	1.19421
3150.00	1.29729
3155.00	1.37842
3160.00	1.4706
3165.00	1.55562
3170.00	1.60681
3175.00	1.67479
3180.00	1.72022
3185.00	1.76111
3190.00	1.81913
3195.00	1.86588
3200.00	1.91958
3205.00	1.95491
3210.00	1.98397
3215.00	2.00465
3220.00	2.02394
3225.00	2.04267
3230.00	2.03968
3235.00	2.04452
3240.00	2.05435
3245.00	2.05087
3250.00	2.05869
3255.00	2.09791
3260.00	2.08666
3265.00	2.05941
3270.00	2.04447
3275.00	2.04472
3280.00	2.0114
3285.00	1.98278
3290.00	1.96045
3295.00	1.93966
3300.00	1.93533
3305.00	1.92253
3310.00	1.91307
3315.00	1.87443
3320.00	1.8328
3325.00	1.77207
3330.00	1.71741
3335.00	1.65109
3340.00	1.57019
3345.00	1.50285
3350.00	1.45115
3355.00	1.34643
3360.00	1.24944
3365.00	1.17926
3370.00	1.08256
3375.00	1.04482
3380.00	0.973197
3385.00	0.921745
3390.00	0.862432
3395.00	0.787827
3400.00	0.721367
3405.00	0.647861
3410.00	0.559114
3415.00	0.462126
3420.00	0.395376
3425.00	0.368161
3430.00	0.316968
3435.00	0.265418
3440.00	0.236822
3445.00	0.227517
3450.00	0.210242
3455.00	0.187164
3460.00	0.159548
3465.00	0.1477
3470.00	0.1343
3475.00	0.118816
3480.00	0.10488
3485.00	0.0868617
3490.00	0.0761217
3495.00	0.0561867
3500.00	0.0485142
3505.00	0.0833698
3510.00	0.0887249
3515.00	0.0791678
3520.00	0.0589282
3525.00	0.0324972
3530.00	0.0237707
3535.00	0.0446701
3540.00	0.0285649
3545.00	0.0291314
3550.00	0.0433333
3555.00	0.0547459
3560.00	0.0191487
3565.00	0.004911
3570.00	-0.00242613
3575.00	0.0135624
3580.00	0.024529
3585.00	0.0254991
3590.00	0.0304798
3595.00	0.0534468
3600.00	0.0494713
3605.00	0.0383627
3610.00	0.0509569
3615.00	0.0465459
3620.00	0.0398375
3625.00	0.0242155
3630.00	0.0135787
3635.00	0.0327589
3640.00	0.0109987
3645.00	0.00989885
3650.00	0.0164396
3655.00	-0.0269652
3660.00	-0.023584
3665.00	-0.0212256
3670.00	0.00417344
3675.00	-0.00240534
3680.00	0.00810425
3685.00	0.0216705
3690.00	0.0284033
3695.00	0.0228245
3700.00	0.039711
3705.00	0.0336861
3710.00	0.0440095
3715.00	0.0690465
3720.00	0.0635111
3725.00	0.0961824
3730.00	0.0762951
3735.00	0.0666118
3740.00	0.0654274
3745.00	0.0753151
3750.00	0.11776
3755.00	0.123099
3760.00	0.142965
3765.00	0.16153
3770.00	0.178922
3775.00	0.184307
3780.00	0.185729
3785.00	0.179479
3790.00	0.177962
3795.00	0.149212
3800.00	0.146614
3805.00	0.129214
3810.00	0.121085
3815.00	0.114453
3820.00	0.118069
3825.00	0.117216
3830.00	0.126032
3835.00	0.140129
3840.00	0.165823
3845.00	0.197847
3850.00	0.173955
3855.00	0.18942
3860.00	0.175955
3865.00	0.17479
3870.00	0.153888
3875.00	0.152191
3880.00	0.140395
3885.00	0.181124
3890.00	0.177388
3895.00	0.187034
3900.00	0.167646
3905.00	0.151566
3910.00	0.122032
3915.00	0.142006
3920.00	0.161351
3925.00	0.158223
3930.00	0.163623
3935.00	0.14863
3940.00	0.146775
3945.00	0.161535
3950.00	0.17345
3955.00	0.182805
3960.00	0.187801
3965.00	0.192982
3970.00	0.212706
3975.00	0.218135
3980.00	0.210698
3985.00	0.206059
3990.00	0.193668
3995.00	0.187993
4000.00	0.189732
4005.00	0.199512
4010.00	0.219268
4015.00	0.193918
4020.00	0.214233
4025.00	0.205818
4030.00	0.218097
4035.00	0.205872
4040.00	0.205822
4045.00	0.200301
4050.00	0.205602
4055.00	0.195311
4060.00	0.194264
4065.00	0.233029
4070.00	0.223418
4075.00	0.234622
4080.00	0.247443
4085.00	0.242553
4090.00	0.240205
4095.00	0.278483
4100.00	0.27665
4105.00	0.316076
4110.00	0.336498
4115.00	0.382947
4120.00	0.524018
4125.00	0.676998
4130.00	0.845486
4135.00	0.993018
4140.00	1.1525
4145.00	1.25358
4150.00	1.35003
4155.00	1.44437
4160.00	1.53955
4165.00	1.62315
4170.00	1.69565
4175.00	1.79377
4180.00	1.86838
4185.00	1.88555
4190.00	1.93456
4195.00	1.96633
4200.00	2.01068
4205.00	2.03006
4210.00	2.05776
4215.00	2.08475
4220.00	2.08782
4225.00	2.11865
4230.00	2.13544
4235.00	2.13412
4240.00	2.1302
4245.00	2.1164
4250.00	2.10535
4255.00	2.10088
4260.00	2.08111
4265.00	2.0729
4270.00	2.06072
4275.00	2.04566
4280.00	2.04647
4285.00	2.03899
4290.00	2.0213
4295.00	2.00128
4300.00	2.02365
4305.00	1.97806
4310.00	1.98426
4315.00	1.94672
4320.00	1.86774
4325.00	1.8528
4330.00	1.81814
4335.00	1.77187
4340.00	1.73435
4345.00	1.73891
4350.00	1.65539
4355.00	1.58569
4360.00	1.49969
4365.00	1.42297
4370.00	1.31422
4375.00	1.22114
4380.00	1.14626
4385.00	1.07408
4390.00	1.0276
4395.00	0.937849
4400.00	0.891302
4405.00	0.834348
4410.00	0.772136
4415.00	0.698345
4420.00	0.677802
4425.00	0.63946
4430.00	0.605637
4435.00	0.528642
4440.00	0.517539
4445.00	0.467154
4450.00	0.420439
4455.00	0.396879
4460.00	0.364722
4465.00	0.333727
4470.00	0.338007
4475.00	0.33296
4480.00	0.330471
4485.00	0.308377
4490.00	0.323408
4495.00	0.334197
4500.00	0.304201
4505.00	0.293634
4510.00	0.249209
4515.00	0.224973
4520.00	0.210691
4525.00	0.199891
4530.00	0.147041
4535.00	0.125491
4540.00	0.126634
4545.00	0.118078
4550.00	0.109693
4555.00	0.109678
4560.00	0.0843331
4565.00	0.047831
4570.00	0.0320943
4575.00	0.0610612
4580.00	0.0501629
4585.00	0.054731
4590.00	0.0821189
4595.00	0.07733
4600.00	0.105881
4605.00	0.0911853
4610.00	0.0895974
4615.00	0.0936451
4620.00	0.126041
4625.00	0.140137
4630.00	0.163092
4635.00	0.162528
4640.00	0.145591
4645.00	0.135139
4650.00	0.145587
4655.00	0.124867
4660.00	0.142502
4665.00	0.128252
4670.00	0.10995
4675.00	0.0893707
4680.00	0.103026
4685.00	0.10573
4690.00	0.100634
4695.00	0.085094
4700.00	0.107392
4705.00	0.108975
4710.00	0.113824
4715.00	0.128456
4720.00	0.151895
4725.00	0.149028
4730.00	0.171094
4735.00	0.153984
4740.00	0.162547
4745.00	0.181892
4750.00	0.182187
4755.00	0.198883
4760.00	0.16188
4765.00	0.167599
4770.00	0.148101
4775.00	0.142875
4780.00	0.152549
4785.00	0.16057
4790.00	0.169159
4795.00	0.197427
4800.00	0.201645
4805.00	0.211603
4810.00	0.206189
4815.00	0.188993
4820.00	0.18447
4825.00	0.175608
4830.00	0.174477
4835.00	0.179622
4840.00	0.171244
4845.00	0.18835
4850.00	0.175676
4855.00	0.18207
4860.00	0.161809
4865.00	0.148366
4870.00	0.136953
4875.00	0.156803
4880.00	0.187676
4885.00	0.209984
4890.00	0.211578
4895.00	0.225335
4900.00	0.226078
4905.00	0.224008
4910.00	0.23173
4915.00	0.225672
4920.00	0.233912
4925.00	0.206413
4930.00	0.181664
4935.00	0.171713
4940.00	0.178503
4945.00	0.196252
4950.00	0.217018
4955.00	0.230916
4960.00	0.222886
4965.00	0.222504
4970.00	0.235853
4975.00	0.226645
4980.00	0.223834
4985.00	0.215142
4990.00	0.214166
4995.00	0.233141
5000.00	0.234473
5005.00	0.213079
5010.00	0.215048
5015.00	0.214766
5020.00	0.206297
5025.00	0.216474
5030.00	0.211257
5035.00	0.256538
5040.00	0.259638
5045.00	0.246681
5050.00	0.238444
5055.00	0.207753
5060.00	0.236269
5065.00	0.231811
5070.00	0.252445
5075.00	0.237469
5080.00	0.25206
5085.00	0.292576
5090.00	0.284541
5095.00	0.312909
5100.00	0.305579
5105.00	0.300352
5110.00	0.3155
5115.00	0.395541
5120.00	0.533984
5125.00	0.71335
5130.00	0.903534
5135.00	1.0391
5140.00	1.1303
5145.00	1.25688
5150.00	1.38244
5155.00	1.48792
5160.00	1.60475
5165.00	1.67225
5170.00	1.75491
5175.00	1.81286
5180.00	1.89378
5185.00	1.93169
5190.00	1.9795
5195.00	1.97666
5200.00	1.97069
5205.00	1.98379
5210.00	2.02092
5215.00	2.03653
5220.00	2.0629
5225.00	2.09006
5230.00	2.07548
5235.00	2.07674
5240.00	2.09019
5245.00	2.08587
5250.00	2.10389
5255.00	2.09614
5260.00	2.07616
5265.00	2.05407
5270.00	2.03214
5275.00	2.00418
5280.00	1.98998
5285.00	1.99088
5290.00	1.99923
5295.00	1.96977
5300.00	1.90972
5305.00	1.87689
5310.00	1.87473
5315.00	1.83376
5320.00	1.78251
5325.00	1.72749
5330.00	1.68139
5335.00	1.63443
5340.00	1.57368
5345.00	1.50531
5350.00	1.4205
5355.00	1.35923
5360.00	1.25548
5365.00	1.17101
5370.00	1.08609
5375.00	1.00075
5380.00	0.929433
5385.00	0.838543
5390.00	0.790288
5395.00	0.714682
5400.00	0.639106
5405.00	0.599157
5410.00	0.50638
5415.00	0.458481
5420.00	0.38251
5425.00	0.327829
5430.00	0.292307
5435.00	0.2398
5440.00	0.229512
5445.00	0.173015
5450.00	0.140652
5455.00	0.124533
5460.00	0.0963342
5465.00	0.0928622
5470.00	0.0623533
5475.00	0.0684408
5480.00	0.0636505
5485.00	0.0175785
5490.00	0.00418237
5495.00	-0.0174586
5500.00	-0.0252972
5505.00	-0.0309827
5510.00	-0.0333612
5515.00	-0.0211253
5520.00	-0.0231204
5525.00	-0.0427156
5530.00	-0.061036
5535.00	-0.0727321
5540.00	-0.053136
5545.00	-0.0526146
5550.00	-0.0624144
5555.00	-0.0486424
5560.00	-0.0704777
5565.00	-0.0997139
5570.00	-0.0979577
5575.00	-0.0751545
5580.00	-0.0690082
5585.00	-0.0888069
5590.00	-0.0895107
5595.00	-0.0990439
5600.00	-0.0603862
5605.00	-0.0632474
5610.00	-0.0986835
5615.00	-0.110722
5620.00	-0.109919
5625.00	-0.115358
5630.00	-0.117514
5635.00	-0.141362
5640.00	-0.12791
5645.00	-0.117858
5650.00	-0.0964876
5655.00	-0.084785
5660.00	-0.0769911
5665.00	-0.0864071
5670.00	-0.0935123
5675.00	-0.077315
5680.00	-0.0709527
5685.00	-0.0686496
5690.00	-0.0569925
5695.00	-0.0437626
5700.00	-0.0393863
5705.00	-0.0566704
5710.00	-0.0482649
5715.00	-0.0324848
5720.00	-0.0490898
5725.00	-0.0345964
5730.00	-0.0592055
5735.00	-0.0642386
5740.00	-0.0879373
5745.00	-0.0846204
5750.00	-0.102173
5755.00	-0.112494
5760.00	-0.0957678
5765.00	-0.103306
5770.00	-0.114198
5775.00	-0.10004
5780.00	-0.0879822
5785.00	-0.0784993
5790.00	-0.0884491
5795.00	-0.0734427
5800.00	-0.0784213
5805.00	-0.0452489
5810.00	-0.0516776
5815.00	-0.0321332
5820.00	0.0203716
5825.00	0.00601155
5830.00	0.0074642
5835.00	0.0197252
5840.00	0.0417138
5845.00	0.0464423
5850.00	0.074659
5855.00	0.0418628
5860.00	0.0486302
5865.00	0.0711513
5870.00	0.0654054
5875.00	0.0883028
5880.00	0.0945338
5885.00	0.0953494
5890.00	0.114568
5895.00	0.107219
5900.00	0.113612
5905.00	0.117312
5910.00	0.100789
5915.00	0.0770176
5920.00	0.093277
5925.00	0.0832647
5930.00	0.0776766
5935.00	0.073332
5940.00	0.0653142
5945.00	0.073844
5950.00	0.0616674
5955.00	0.0801464
5960.00	0.0707625
5965.00	0.052048
5970.00	0.0427356
5975.00	0.0501003
5980.00	0.0560439
5985.00	0.0545471
5990.00	0.0449848
5995.00	0.0665013
6000.00	0.0769662
6005.00	0.11993
6010.00	0.13806
6015.00	0.109193
6020.00	0.0941656
6025.00	0.07448
6030.00	0.0341711
6035.00	0.0328078
6040.00	0.0445883
6045.00	0.0551907
6050.00	0.0613099
6055.00	0.0681864
6060.00	0.103129
6065.00	0.0996617
6070.00	0.0883263
6075.00	0.0747015
6080.00	0.0864002
6085.00	0.116783
6090.00	0.0934661
6095.00	0.0984961
6100.00	0.0831697
6105.00	0.0529454
6110.00	0.107896
6115.00	0.210751
6120.00	0.37178
6125.00	0.569421
6130.00	0.729498
6135.00	0.883837
6140.00	1.01521
6145.00	1.1533
6150.00	1.26663
6155.00	1.35288
6160.00	1.45172
6165.00	1.53384
6170.00	1.58378
6175.00	1.62531
6180.00	1.68664
6185.00	1.74664
6190.00	1.78146
6195.00	1.81486
6200.00	1.85313
6205.00	1.86772
6210.00	1.9233
6215.00	1.97948
6220.00	2.00677
6225.00	2.03338
6230.00	2.05596
6235.00	2.09408
6240.00	2.11196
6245.00	2.12668
6250.00	2.10981
6255.00	2.11174
6260.00	2.12443
6265.00	2.12285
6270.00	2.11184
6275.00	2.10809
6280.00	2.08691
6285.00	2.0528
6290.00	2.05016
6295.00	2.01013
6300.00	1.96658
6305.00	1.92601
6310.00	1.89361
6315.00	1.84664
6320.00	1.79616
6325.00	1.75415
6330.00	1.72661
6335.00	1.66485
6340.00	1.60722
6345.00	1.55398
6350.00	1.48279
6355.00	1.43515
6360.00	1.34298
6365.00	1.2477
6370.00	1.17496
6375.00	1.07458
6380.00	1.01436
6385.00	0.948524
6390.00	0.869417
6395.00	0.797537
6400.00	0.712991
6405.00	0.636215
6410.00	0.584232
6415.00	0.5573
6420.00	0.532377
6425.00	0.494201
6430.00	0.456419
6435.00	0.452538
6440.00	0.384008
6445.00	0.342868
6450.00	0.312005
6455.00	0.286281
6460.00	0.272714
6465.00	0.257766
6470.00	0.227197
6475.00	0.196262
6480.00	0.182797
6485.00	0.191902
6490.00	0.181611
6495.00	0.151127
6500.00	0.138753
6505.00	0.1372
6510.00	0.131011
6515.00	0.139133
6520.00	0.151234
6525.00	0.148434
6530.00	0.147282
6535.00	0.138716
6540.00	0.141275
6545.00	0.140839
6550.00	0.133601
6555.00	0.131195
6560.00	0.118075
6565.00	0.0877835
6570.00	0.102966
6575.00	0.128269
6580.00	0.0942194
6585.00	0.0930127
6590.00	0.0748116
6595.00	0.107037
6600.00	0.124402
6605.00	0.107855
6610.00	0.116238
6615.00	0.135421
6620.00	0.12941
6625.00	0.108254
6630.00	0.0748363
6635.00	0.0796756
6640.00	0.0744464
6645.00	0.0622095
6650.00	0.0731037
6655.00	0.0842776
6660.00	0.0909111
6665.00	0.0941429
6670.00	0.084044
6675.00	0.0811164
6680.00	0.0784816
6685.00	0.0761103
6690.00	0.0931449
6695.00	0.0906765
6700.00	0.0624399
6705.00	0.0876877
6710.00	0.119995
6715.00	0.11758
6720.00	0.122937
6725.00	0.111328
6730.00	0.100195
6735.00	0.0983909
6740.00	0.121413
6745.00	0.0880488
6750.00	0.0901976
6755.00	0.0818624
6760.00	0.105168
6765.00	0.111082
6770.00	0.123935
6775.00	0.116333
6780.00	0.12113
6785.00	0.107648
6790.00	0.123583
6795.00	0.109855
6800.00	0.0886008
6805.00	0.0633103
6810.00	0.0473948
6815.00	0.0522398
6820.00	0.0655001
6825.00	0.0575809
6830.00	0.0922144
6835.00	0.0884698
6840.00	0.087838
6845.00	0.0989077
6850.00	0.0951784
6855.00	0.115098
6860.00	0.115227
6865.00	0.111919
6870.00	0.106889
6875.00	0.109892
6880.00	0.106434
6885.00	0.119067
6890.00	0.140706
6895.00	0.151281
6900.00	0.152583
6905.00	0.183878
6910.00	0.172336
6915.00	0.167425
6920.00	0.152052
6925.00	0.129316
6930.00	0.110908
6935.00	0.13747
6940.00	0.127146
6945.00	0.145239
6950.00	0.149199
6955.00	0.142494
6960.00	0.128245
6965.00	0.11542
6970.00	0.0922402
6975.00	0.0809623
6980.00	0.0749199
6985.00	0.0831738
6990.00	0.0769102
6995.00	0.0466273
7000.00	0.0501798
7005.00	0.0698075
7010.00	0.0847341
7015.00	0.110491
7020.00	0.122034
7025.00	0.125576
7030.00	0.142457
7035.00	0.128211
7040.00	0.122236
7045.00	0.116858
7050.00	0.128449
7055.00	0.132719
7060.00	0.138616
7065.00	0.129547
7070.00	0.173414
7075.00	0.171134
7080.00	0.181405
7085.00	0.194071
7090.00	0.215056
7095.00	0.206558
7100.00	0.222186
7105.00	0.23899
7110.00	0.271913
7115.00	0.415872
7120.00	0.539959
7125.00	0.701613
7130.00	0.863533
7135.00	1.00515
7140.00	1.13877
7145.00	1.24602
7150.00	1.32338
7155.00	1.44845
7160.00	1.54595
7165.00	1.63166
7170.00	1.70399
7175.00	1.77457
7180.00	1.83194
7185.00	1.88219
7190.00	1.92605
7195.00	1.96484
7200.00	2.01619
7205.00	2.04391
7210.00	2.07434
7215.00	2.09625
7220.00	2.092
7225.00	2.08818
7230.00	2.08611
7235.00	2.09315
7240.00	2.10223
7245.00	2.09602
7250.00	2.10343
7255.00	2.12928
7260.00	2.11283
7265.00	2.10145
7270.00	2.12133
7275.00	2.12006
7280.00	2.12028
7285.00	2.09994
7290.00	2.08369
7295.00	2.05811
7300.00	2.0125
7305.00	1.98103
7310.00	1.94381
7315.00	1.91852
7320.00	1.87728
7325.00	1.84633
7330.00	1.79519
7335.00	1.73274
7340.00	1.69913
7345.00	1.65313
7350.00	1.57065
7355.00	1.48068
7360.00	1.41682
7365.00	1.35318
7370.00	1.2651
7375.00	1.17761
7380.00	1.08176
7385.00	1.01123
7390.00	0.906688
7395.00	0.824235
7400.00	0.724696
7405.00	0.650173
7410.00	0.574886
7415.00	0.518082
7420.00	0.482704
7425.00	0.428273
7430.00	0.385445
7435.00	0.345532
7440.00	0.319878
7445.00	0.302267
7450.00	0.280256
7455.00	0.266607
7460.00	0.250215
7465.00	0.256001
7470.00	0.2571
7475.00	0.228652
7480.00	0.222217
7485.00	0.223272
7490.00	0.224221
7495.00	0.204537
7500.00	0.175184
7505.00	0.206272
7510.00	0.148677
7515.00	0.163931
7520.00	0.166023
7525.00	0.18502
7530.00	0.163779
7535.00	0.167939
7540.00	0.147722
7545.00	0.120627
7550.00	0.131841
7555.00	0.15631
7560.00	0.181071
7565.00	0.191717
7570.00	0.187607
7575.00	0.183223
7580.00	0.197077
7585.00	0.208176
7590.00	0.223643
7595.00	0.199224
7600.00	0.204632
7605.00	0.201284
7610.00	0.211278
7615.00	0.210004
7620.00	0.196534
7625.00	0.211111
7630.00	0.187261
7635.00	0.197289
7640.00	0.176875
7645.00	0.164664
7650.00	0.158467
7655.00	0.139882
7660.00	0.148486
7665.00	0.160337
7670.00	0.145672
7675.00	0.150958
7680.00	0.120117
7685.00	0.115636
7690.00	0.100649
7695.00	0.121391
7700.00	0.131844
7705.00	0.131667
7710.00	0.126716
7715.00	0.144167
7720.00	0.157819
7725.00	0.163944
7730.00	0.157819
7735.00	0.13656
7740.00	0.167403
7745.00	0.150663
7750.00	0.174619
7755.00	0.181118
7760.00	0.186283
7765.00	0.182716
7770.00	0.193198
7775.00	0.155394
7780.00	0.152177
7785.00	0.152021
7790.00	0.162149
7795.00	0.169895
7800.00	0.130998
7805.00	0.143913
7810.00	0.152114
7815.00	0.111572
7820.00	0.103153
7825.00	0.110638
7830.00	0.123535
7835.00	0.102282
7840.00	0.0899998
7845.00	0.0803152
7850.00	0.064753
7855.00	0.0425318
7860.00	0.0540245
7865.00	0.0554681
7870.00	0.0793593
7875.00	0.104284
7880.00	0.0740024
7885.00	0.0844018
7890.00	0.0896537
7895.00	0.0765807
7900.00	0.0771379
7905.00	0.0796931
7910.00	0.0936311
7915.00	0.10686
7920.00	0.107128
7925.00	0.101207
7930.00	0.116417
7935.00	0.118467
7940.00	0.143589
7945.00	0.151137
7950.00	0.146293
7955.00	0.165894
7960.00	0.130135
7965.00	0.11986
7970.00	0.130466
7975.00	0.140696
7980.00	0.142372
7985.00	0.135666
7990.00	0.113199
7995.00	0.110095
8000.00	0.126469
8005.00	0.0898612
8010.00	0.0726598
8015.00	0.0975702
8020.00	0.0891824
8025.00	0.0754719
8030.00	0.0953089
8035.00	0.092624
8040.00	0.121699
8045.00	0.134175
8050.00	0.139927
8055.00	0.17591
8060.00	0.185703
8065.00	0.184248
8070.00	0.161031
8075.00	0.154512
8080.00	0.171237
8085.00	0.189713
8090.00	0.203603
8095.00	0.21405
8100.00	0.195383
8105.00	0.240882
8110.00	0.263347
8115.00	0.356818
8120.00	0.516933
8125.00	0.698004
8130.00	0.857546
8135.00	1.01003
8140.00	1.14385
8145.00	1.29098
8150.00	1.3659
8155.00	1.4785
8160.00	1.57437
8165.00	1.65723
8170.00	1.74139
8175.00	1.82534
8180.00	1.91391
8185.00	1.96966
8190.00	2.01094
8195.00	2.05904
8200.00	2.06742
8205.00	2.12014
8210.00	2.145
8215.00	2.14273
8220.00	2.15163
8225.00	2.15144
8230.00	2.16427
8235.00	2.1628
8240.00	2.17107
8245.00	2.13881
8250.00	2.14674
8255.00	2.184
8260.00	2.16003
8265.00	2.17747
8270.00	2.16168
8275.00	2.142
8280.00	2.101
8285.00	2.1045
8290.00	2.1275
8295.00	2.10986
8300.00	2.08988
8305.00	2.05067
8310.00	2.02839
8315.00	1.98028
8320.00	1.95614
8325.00	1.89402
8330.00	1.84154
8335.00	1.79841
8340.00	1.76439
8345.00	1.70639
8350.00	1.61448
8355.00	1.54888
8360.00	1.45903
8365.00	1.38432
8370.00	1.31435
8375.00	1.20619
8380.00	1.11022
8385.00	1.01494
8390.00	0.91824
8395.00	0.840793
8400.00	0.771775
8405.00	0.713082
8410.00	0.679427
8415.00	0.605323
8420.00	0.54479
8425.00	0.480042
8430.00	0.437515
8435.00	0.417724
8440.00	0.383483
8445.00	0.360196
8450.00	0.33513
8455.00	0.282448
8460.00	0.245988
8465.00	0.230973
8470.00	0.185284
8475.00	0.146902
8480.00	0.129474
8485.00	0.153495
8490.00	0.157999
8495.00	0.179168
8500.00	0.19685
8505.00	0.238095
8510.00	0.2314
8515.00	0.211683
8520.00	0.20763
8525.00	0.177967
8530.00	0.200562
8535.00	0.214052
8540.00	0.200862
8545.00	0.184198
8550.00	0.172625
8555.00	0.165631
8560.00	0.157968
8565.00	0.166132
8570.00	0.124189
8575.00	0.168592
8580.00	0.168848
8585.00	0.178663
8590.00	0.147789
8595.00	0.139856
8600.00	0.122447
8605.00	0.0958259
8610.00	0.0814511
8615.00	0.0822059
8620.00	0.0637162
8625.00	0.0607676
8630.00	0.0745443
8635.00	0.0787282
8640.00	0.0674323
8645.00	0.0682197
8650.00	0.0607132
8655.00	0.092295
8660.00	0.117296
8665.00	0.155542
8670.00	0.183803
8675.00	0.174322
8680.00	0.175374
8685.00	0.141406
8690.00	0.137535
8695.00	0.149796
8700.00	0.139609
8705.00	0.157824
8710.00	0.120135
8715.00	0.135505
8720.00	0.162346
8725.00	0.176234
8730.00	0.154503
8735.00	0.14453
8740.00	0.136923
8745.00	0.103377
8750.00	0.0807164
8755.00	0.0849676
8760.00	0.0764709
8765.00	0.0832004
8770.00	0.0817264
8775.00	0.104361
8780.00	0.0665407
8785.00	0.0667327
8790.00	0.0758053
8795.00	0.0661709
8800.00	0.0746151
8805.00	0.09933
8810.00	0.101035
8815.00	0.0840857
8820.00	0.0900538
8825.00	0.10501
8830.00	0.102724
8835.00	0.0972436
8840.00	0.082727
8845.00	0.0908848
8850.00	0.100281
8855.00	0.0683453
8860.00	0.0621953
8865.00	0.0771985
8870.00	0.0927552
8875.00	0.0814258
8880.00	0.0931368
8885.00	0.133799
8890.00	0.122473
8895.00	0.0985875
8900.00	0.0757212
8905.00	0.0708875
8910.00	0.0631142
8915.00	0.0862407
8920.00	0.105685
8925.00	0.135508
8930.00	0.150026
8935.00	0.170623
8940.00	0.187791
8945.00	0.197765
8950.00	0.197842
8955.00	0.174635
8960.00	0.161964
8965.00	0.177944
8970.00	0.203279
8975.00	0.204174
8980.00	0.204979
8985.00	0.180374
8990.00	0.182875
8995.00	0.172802
9000.00	0.178799
9005.00	0.167765
9010.00	0.187272
9015.00	0.191822
9020.00	0.196601
9025.00	0.218017
9030.00	0.208538
9035.00	0.215068
9040.00	0.216153
9045.00	0.203438
9050.00	0.180356
9055.00	0.149997
9060.00	0.137736
9065.00	0.120539
9070.00	0.108485
9075.00	0.105167
9080.00	0.0953353
9085.00	0.122086
9090.00	0.115354
9095.00	0.129834
9100.00	0.17778
9105.00	0.183963
9110.00	0.213489
9115.00	0.334538
9120.00	0.493457
9125.00	0.673454
9130.00	0.842981
9135.00	0.982548
9140.00	1.10953
9145.00	1.21012
9150.00	1.32324
9155.00	1.39356
9160.00	1.46643
9165.00	1.53612
9170.00	1.60569
9175.00	1.64708
9180.00	1.72609
9185.00	1.78145
9190.00	1.8484
9195.00	1.88605
9200.00	1.91241
9205.00	1.95873
9210.00	1.97371
9215.00	1.99405
9220.00	2.01098
9225.00	2.04538
9230.00	2.05102
9235.00	2.03418
9240.00	2.04573
9245.00	2.04038
9250.00	2.07184
9255.00	2.07825
9260.00	2.09772
9265.00	2.07484
9270.00	2.07274
9275.00	2.02292
9280.00	1.99589
9285.00	1.99347
9290.00	1.95226
9295.00	1.89053
9300.00	1.83772
9305.00	1.78402
9310.00	1.76924
9315.00	1.72855
9320.00	1.7289
9325.00	1.68198
9330.00	1.65823
9335.00	1.61564
9340.00	1.55608
9345.00	1.48878
9350.00	1.40289
9355.00	1.31258
9360.00	1.26347
9365.00	1.18436
9370.00	1.05976
9375.00	0.990756
9380.00	0.893734
9385.00	0.813945
9390.00	0.755143
9395.00	0.685105
9400.00	0.614541
9405.00	0.549664
9410.00	0.484428
9415.00	0.434616
9420.00	0.382255
9425.00	0.322807
9430.00	0.289841
9435.00	0.257434
9440.00	0.242644
9445.00	0.20058
9450.00	0.203799
9455.00	0.208065
9460.00	0.181781
9465.00	0.172503
9470.00	0.144299
9475.00	0.131923
9480.00	0.0776544
9485.00	0.033605
9490.00	-0.0190469
9495.00	-0.0102962
9500.00	-0.0311739
9505.00	-0.0403794
9510.00	-0.0390798
9515.00	-0.0358565
9520.00	-0.0493859
9525.00	-0.0567702
9530.00	-0.0661544
9535.00	-0.0540622
9540.00	-0.0596096
9545.00	-0.0632331
9550.00	-0.0706018
9555.00	-0.108041
9560.00	-0.115721
9565.00	-0.120579
9570.00	-0.114683
9575.00	-0.115538
9580.00	-0.152591
9585.00	-0.131855
9590.00	-0.112508
9595.00	-0.0985186
9600.00	-0.0825053
9605.00	-0.0989005
9610.00	-0.109549
9615.00	-0.0910631
9620.00	-0.0942796
9625.00	-0.073898
9630.00	-0.0938923
9635.00	-0.122841
9640.00	-0.0900187
9645.00	-0.085809
9650.00	-0.0621669
9655.00	-0.0586886
9660.00	-0.0843115
9665.00	-0.0683497
9670.00	-0.0745222
9675.00	-0.0800774
9680.00	-0.0919232
9685.00	-0.0834155
9690.00	-0.0600126
9695.00	-0.0807109
9700.00	-0.0685322
9705.00	-0.0740018
9710.00	-0.0631786
9715.00	-0.065076
9720.00	-0.0352919
9725.00	-0.017386
9730.00	-0.0546698
9735.00	-0.047149
9740.00	-0.0451725
9745.00	-0.0659856
9750.00	-0.0477488
9755.00	-0.0607736
9760.00	-0.0375812
9765.00	-0.0221848
9770.00	-0.00695883
9775.00	-0.0220088
9780.00	-0.0143311
9785.00	-0.0416514
9790.00	-0.0450169
9795.00	-0.0706377
9800.00	-0.0786352
9805.00	-0.0454414
9810.00	-0.0450049
9815.00	-0.0329737
9820.00	-0.0310456
9825.00	-0.0142489
9830.00	0.00634485
9835.00	-0.0072971
9840.00	0.00301706
9845.00	0.0280457
9850.00	0.0129183
9855.00	0.00341119
9860.00	-0.00582978
9865.00	-0.0353694
9870.00	-0.0578473
9875.00	-0.0684931
9880.00	-0.0746512
9885.00	-0.0671861
9890.00	-0.0248681
9895.00	-0.0381272
9900.00	-0.0158302
9905.00	-0.012878
9910.00	-0.0143286
9915.00	-0.0238494
9920.00	-0.0269413
9925.00	-0.0235625
9930.00	0.00343945
9935.00	0.0208952
9940.00	-0.000363224
9945.00	0.0133652
9950.00	0.0140825
9955.00	0.0366353
[truncated: 56 more rows]
