# Supplementary material for: Abnormal developmental trajectory and vulnerability to cardiac arrhythmias in tetralogy of Fallot with DiGeorge syndrome
Source: Commun Biol. 2023 Sep 22;6:969. doi: 10.1038/s42003-023-05344-6 (PMC10516936; doi:10.1038/s42003-023-05344-6)
Supplement: Supplementary file 6 — Supplementary Data 3 [file 42003_2023_5344_MOESM6_ESM.zip › Supplementary Data3_CAS Measurement/Batch58/TOF-ND2_A1_4995/1B-wave.csv]

1B : V(t) = D'(t) / BackgroundImage *100
D'(t) = WaveFiltered Value( Pixel-Filter=(5 x 5) Tcnst-Filter=10)
average	1.00
frm num	2048
position	[55][66]
background	353.48
total pixel	25
time	value1
0.00	0
5.00	0.252348
10.00	0.428539
15.00	0.630112
20.00	0.795685
25.00	0.934517
30.00	1.05494
35.00	1.16445
40.00	1.26301
45.00	1.36416
50.00	1.41333
55.00	1.46324
60.00	1.50702
65.00	1.57472
70.00	1.63678
75.00	1.67113
80.00	1.71676
85.00	1.74085
90.00	1.75122
95.00	1.76394
100.00	1.79803
105.00	1.83776
110.00	1.91425
115.00	1.96725
120.00	2.16885
125.00	2.65243
130.00	3.42261
135.00	4.33303
140.00	5.19881
145.00	6.00291
150.00	6.81826
155.00	7.53963
160.00	8.21941
165.00	8.838
170.00	9.43547
175.00	10.0456
180.00	10.5891
185.00	11.0352
190.00	11.4956
195.00	11.8963
200.00	12.2955
205.00	12.6717
210.00	13.0114
215.00	13.2922
220.00	13.5846
225.00	13.8455
230.00	14.0836
235.00	14.3161
240.00	14.4868
245.00	14.6948
250.00	14.899
255.00	15.0397
260.00	15.2162
265.00	15.3603
270.00	15.4809
275.00	15.6065
280.00	15.7523
285.00	15.9028
290.00	15.985
295.00	16.0749
300.00	16.1365
305.00	16.1773
310.00	16.2253
315.00	16.2786
320.00	16.2882
325.00	16.2391
330.00	16.2096
335.00	16.139
340.00	16.0641
345.00	15.9853
350.00	15.9065
355.00	15.8549
360.00	15.6952
365.00	15.5391
370.00	15.4336
375.00	15.2663
380.00	15.0897
385.00	14.959
390.00	14.7554
395.00	14.5427
400.00	14.3547
405.00	14.1267
410.00	13.9169
415.00	13.684
420.00	13.4698
425.00	13.2737
430.00	13.1005
435.00	12.9198
440.00	12.6848
445.00	12.4947
450.00	12.2467
455.00	12.0518
460.00	11.8662
465.00	11.6086
470.00	11.3587
475.00	11.1689
480.00	10.9358
485.00	10.7475
490.00	10.5588
495.00	10.3821
500.00	10.2028
505.00	9.97806
510.00	9.75314
515.00	9.57447
520.00	9.34918
525.00	9.15546
530.00	8.93698
535.00	8.75846
540.00	8.56724
545.00	8.39626
550.00	8.25937
555.00	8.11466
560.00	7.91199
565.00	7.77147
570.00	7.58389
575.00	7.43657
580.00	7.25984
585.00	7.11777
590.00	6.98311
595.00	6.80307
600.00	6.72818
605.00	6.61437
610.00	6.43274
615.00	6.27945
620.00	6.14715
625.00	6.03939
630.00	5.93902
635.00	5.86113
640.00	5.73105
645.00	5.65812
650.00	5.54947
655.00	5.42001
660.00	5.29104
665.00	5.17498
670.00	5.04788
675.00	4.97084
680.00	4.90603
685.00	4.84544
690.00	4.74903
695.00	4.64756
700.00	4.58792
705.00	4.50935
710.00	4.42958
715.00	4.34987
720.00	4.23739
725.00	4.15539
730.00	4.06689
735.00	4.02684
740.00	3.97382
745.00	3.87405
750.00	3.81029
755.00	3.69518
760.00	3.68325
765.00	3.60236
770.00	3.52729
775.00	3.42804
780.00	3.35682
785.00	3.2418
790.00	3.1926
795.00	3.13927
800.00	3.11843
805.00	3.03517
810.00	2.97042
815.00	2.91667
820.00	2.91696
825.00	2.87422
830.00	2.81877
835.00	2.7768
840.00	2.74468
845.00	2.70445
850.00	2.6773
855.00	2.69247
860.00	2.68123
865.00	2.61906
870.00	2.57216
875.00	2.46658
880.00	2.41343
885.00	2.32938
890.00	2.2741
895.00	2.21756
900.00	2.15084
905.00	2.15981
910.00	2.16902
915.00	2.12865
920.00	2.08552
925.00	1.99579
930.00	1.9535
935.00	1.90639
940.00	1.89115
945.00	1.91704
950.00	1.87471
955.00	1.81511
960.00	1.79542
965.00	1.81278
970.00	1.77295
975.00	1.73824
980.00	1.73076
985.00	1.71498
990.00	1.69625
995.00	1.69523
1000.00	1.63321
1005.00	1.56608
1010.00	1.53508
1015.00	1.50265
1020.00	1.49157
1025.00	1.48726
1030.00	1.49017
1035.00	1.45884
1040.00	1.4612
1045.00	1.46105
1050.00	1.43716
1055.00	1.40547
1060.00	1.3713
1065.00	1.33601
1070.00	1.28276
1075.00	1.28914
1080.00	1.27791
1085.00	1.31194
1090.00	1.34596
1095.00	1.37205
1100.00	1.39893
1105.00	1.3937
1110.00	1.40483
1115.00	1.49633
1120.00	1.87176
1125.00	2.51632
1130.00	3.38611
1135.00	4.21305
1140.00	5.02519
1145.00	5.78215
1150.00	6.51773
1155.00	7.22841
1160.00	7.83521
1165.00	8.45601
1170.00	8.9672
1175.00	9.45896
1180.00	9.90834
1185.00	10.3807
1190.00	10.825
1195.00	11.2226
1200.00	11.5635
1205.00	11.8828
1210.00	12.1962
1215.00	12.5121
1220.00	12.7931
1225.00	13.0064
1230.00	13.264
1235.00	13.4743
1240.00	13.6704
1245.00	13.8604
1250.00	14.036
1255.00	14.2314
1260.00	14.4242
1265.00	14.6384
1270.00	14.7837
1275.00	14.8817
1280.00	15.0219
1285.00	15.1322
1290.00	15.1682
1295.00	15.2503
1300.00	15.3322
1305.00	15.4138
1310.00	15.4804
1315.00	15.529
1320.00	15.5989
1325.00	15.6051
1330.00	15.5519
1335.00	15.5063
1340.00	15.4754
1345.00	15.4612
1350.00	15.402
1355.00	15.2729
1360.00	15.2393
1365.00	15.0914
1370.00	14.9459
1375.00	14.8115
1380.00	14.6769
1385.00	14.5219
1390.00	14.3733
1395.00	14.2113
1400.00	14.0429
1405.00	13.846
1410.00	13.6677
1415.00	13.4789
1420.00	13.2536
1425.00	13.1096
1430.00	12.9427
1435.00	12.7359
1440.00	12.5147
1445.00	12.2647
1450.00	11.999
1455.00	11.7824
1460.00	11.6215
1465.00	11.4043
1470.00	11.1578
1475.00	10.9201
1480.00	10.6836
1485.00	10.4889
1490.00	10.266
1495.00	10.0474
1500.00	9.79971
1505.00	9.61413
1510.00	9.45276
1515.00	9.26906
1520.00	9.08222
1525.00	8.89596
1530.00	8.74078
1535.00	8.54001
1540.00	8.36157
1545.00	8.1693
1550.00	7.9906
1555.00	7.87389
1560.00	7.69757
1565.00	7.54907
1570.00	7.4222
1575.00	7.28878
1580.00	7.18568
1585.00	7.08724
1590.00	6.89792
1595.00	6.7513
1600.00	6.60915
1605.00	6.45067
1610.00	6.32727
1615.00	6.19359
1620.00	6.0529
1625.00	5.90704
1630.00	5.71692
1635.00	5.59221
1640.00	5.46979
1645.00	5.4094
1650.00	5.32224
1655.00	5.18947
1660.00	5.08469
1665.00	5.0051
1670.00	4.9165
1675.00	4.82543
1680.00	4.71858
1685.00	4.62468
1690.00	4.52885
1695.00	4.45619
1700.00	4.37721
1705.00	4.29934
1710.00	4.23944
1715.00	4.17874
1720.00	4.12864
1725.00	4.01339
1730.00	3.90174
1735.00	3.83181
1740.00	3.74285
1745.00	3.66957
1750.00	3.52893
1755.00	3.45215
1760.00	3.40229
1765.00	3.32006
1770.00	3.26304
1775.00	3.154
1780.00	3.0819
1785.00	3.03737
1790.00	2.99164
1795.00	2.94143
1800.00	2.87927
1805.00	2.81313
1810.00	2.73664
1815.00	2.72211
1820.00	2.6932
1825.00	2.64454
1830.00	2.60641
1835.00	2.55851
1840.00	2.5188
1845.00	2.42195
1850.00	2.35628
1855.00	2.32321
1860.00	2.28553
1865.00	2.28329
1870.00	2.24281
1875.00	2.20977
1880.00	2.25359
1885.00	2.26813
1890.00	2.26538
1895.00	2.25724
1900.00	2.22502
1905.00	2.15528
1910.00	2.11742
1915.00	2.05505
1920.00	2.02721
1925.00	1.99309
1930.00	1.98163
1935.00	1.97358
1940.00	1.95388
1945.00	1.97237
1950.00	1.94713
1955.00	1.96969
1960.00	1.94472
1965.00	1.90415
1970.00	1.91516
1975.00	1.88207
1980.00	1.87945
1985.00	1.87482
1990.00	1.92271
1995.00	1.93074
2000.00	1.92098
2005.00	1.93936
2010.00	1.88801
2015.00	1.85198
2020.00	1.87612
2025.00	1.91144
2030.00	1.86288
2035.00	1.82257
2040.00	1.81571
2045.00	1.76654
2050.00	1.74604
2055.00	1.71968
2060.00	1.70387
2065.00	1.66249
2070.00	1.64109
2075.00	1.58561
2080.00	1.57869
2085.00	1.58943
2090.00	1.59909
2095.00	1.64627
2100.00	1.6842
2105.00	1.6957
2110.00	1.73209
2115.00	1.83838
2120.00	2.25656
2125.00	2.99051
2130.00	3.79817
2135.00	4.62351
2140.00	5.40819
2145.00	6.17324
2150.00	6.86745
2155.00	7.52845
2160.00	8.15503
2165.00	8.73253
2170.00	9.31905
2175.00	9.8571
2180.00	10.3244
2185.00	10.7868
2190.00	11.1283
2195.00	11.4922
2200.00	11.8684
2205.00	12.2217
2210.00	12.5226
2215.00	12.8127
2220.00	13.1112
2225.00	13.3707
2230.00	13.6281
2235.00	13.8824
2240.00	14.0591
2245.00	14.3438
2250.00	14.5028
2255.00	14.7227
2260.00	14.8924
2265.00	15.0463
2270.00	15.1474
2275.00	15.2395
2280.00	15.2976
2285.00	15.3871
2290.00	15.4666
2295.00	15.5721
2300.00	15.6851
2305.00	15.7767
2310.00	15.8387
2315.00	15.864
2320.00	15.8517
2325.00	15.8496
2330.00	15.8625
2335.00	15.8073
2340.00	15.7825
2345.00	15.7625
2350.00	15.6913
2355.00	15.5717
2360.00	15.506
2365.00	15.3914
2370.00	15.2894
2375.00	15.1524
2380.00	14.9747
2385.00	14.8397
2390.00	14.6412
2395.00	14.4275
2400.00	14.2454
2405.00	14.0928
2410.00	13.8807
2415.00	13.7272
2420.00	13.4691
2425.00	13.2708
2430.00	13.0708
2435.00	12.841
2440.00	12.5844
2445.00	12.3546
2450.00	12.1263
2455.00	11.8631
2460.00	11.5922
2465.00	11.3881
2470.00	11.1953
2475.00	10.9799
2480.00	10.7725
2485.00	10.6118
2490.00	10.4084
2495.00	10.231
2500.00	10.0272
2505.00	9.84827
2510.00	9.61369
2515.00	9.41955
2520.00	9.21767
2525.00	9.03597
2530.00	8.80002
2535.00	8.61369
2540.00	8.45166
2545.00	8.27866
2550.00	8.12976
2555.00	7.99688
2560.00	7.8456
2565.00	7.71058
2570.00	7.53136
2575.00	7.34515
2580.00	7.23981
2585.00	7.04429
2590.00	6.85361
2595.00	6.72613
2600.00	6.59216
2605.00	6.46706
2610.00	6.39295
2615.00	6.27872
2620.00	6.11707
2625.00	5.96253
2630.00	5.83137
2635.00	5.73143
2640.00	5.57132
2645.00	5.49738
2650.00	5.38105
2655.00	5.22882
2660.00	5.08503
2665.00	4.96467
2670.00	4.8835
2675.00	4.73689
2680.00	4.6355
2685.00	4.52275
2690.00	4.45296
2695.00	4.37543
2700.00	4.27171
2705.00	4.16479
2710.00	4.11382
2715.00	4.08379
2720.00	4.033
2725.00	3.96239
2730.00	3.92487
2735.00	3.85149
2740.00	3.76622
2745.00	3.67589
2750.00	3.59121
2755.00	3.52404
2760.00	3.43077
2765.00	3.37173
2770.00	3.34348
2775.00	3.30222
2780.00	3.20737
2785.00	3.16275
2790.00	3.0943
2795.00	3.0259
2800.00	2.97
2805.00	2.88574
2810.00	2.81896
2815.00	2.72491
2820.00	2.64479
2825.00	2.627
2830.00	2.58949
2835.00	2.49576
2840.00	2.46798
2845.00	2.43166
2850.00	2.37973
2855.00	2.34771
2860.00	2.32342
2865.00	2.26648
2870.00	2.20278
2875.00	2.18506
2880.00	2.11932
2885.00	2.09523
2890.00	2.12109
2895.00	2.04364
2900.00	1.98299
2905.00	1.9103
2910.00	1.87203
2915.00	1.81723
2920.00	1.78375
2925.00	1.74682
2930.00	1.70906
2935.00	1.68979
2940.00	1.66226
2945.00	1.63636
2950.00	1.66283
2955.00	1.62555
2960.00	1.58068
2965.00	1.53804
2970.00	1.52795
2975.00	1.52339
2980.00	1.51251
2985.00	1.48913
2990.00	1.47714
2995.00	1.45051
3000.00	1.45709
3005.00	1.43812
3010.00	1.40521
3015.00	1.37106
3020.00	1.32335
3025.00	1.30191
3030.00	1.27243
3035.00	1.2278
3040.00	1.22497
3045.00	1.15
3050.00	1.08366
3055.00	1.05224
3060.00	1.03528
3065.00	0.99286
3070.00	0.924127
3075.00	0.905269
3080.00	0.886033
3085.00	0.878906
3090.00	0.848727
3095.00	0.796671
3100.00	0.812059
3105.00	0.80667
3110.00	0.859533
3115.00	1.03838
3120.00	1.5739
3125.00	2.3614
3130.00	3.24102
3135.00	4.04852
3140.00	4.8692
3145.00	5.57273
3150.00	6.3202
3155.00	6.95558
3160.00	7.55345
3165.00	8.09492
3170.00	8.63204
3175.00	9.09847
3180.00	9.58955
3185.00	10.0179
3190.00	10.4397
3195.00	10.7774
3200.00	11.0927
3205.00	11.4183
3210.00	11.6944
3215.00	11.9915
3220.00	12.2544
3225.00	12.5159
3230.00	12.7852
3235.00	13.0219
3240.00	13.2417
3245.00	13.4361
3250.00	13.6349
3255.00	13.7798
3260.00	13.9601
3265.00	14.068
3270.00	14.2228
3275.00	14.3191
3280.00	14.476
3285.00	14.564
3290.00	14.6726
3295.00	14.7749
3300.00	14.8692
3305.00	14.9971
3310.00	15.1371
3315.00	15.2359
3320.00	15.2581
3325.00	15.3075
3330.00	15.301
3335.00	15.2929
3340.00	15.2562
3345.00	15.2141
3350.00	15.1785
3355.00	15.1001
3360.00	15.0068
3365.00	14.8969
3370.00	14.7606
3375.00	14.6413
3380.00	14.517
3385.00	14.3418
3390.00	14.1773
3395.00	14.0496
3400.00	13.9131
3405.00	13.7451
3410.00	13.5384
3415.00	13.3399
3420.00	13.1341
3425.00	12.9885
3430.00	12.7557
3435.00	12.537
3440.00	12.2825
3445.00	12.015
3450.00	11.7731
3455.00	11.569
3460.00	11.3785
3465.00	11.1787
3470.00	10.9605
3475.00	10.7754
3480.00	10.5828
3485.00	10.3777
3490.00	10.2237
3495.00	10.0127
3500.00	9.81714
3505.00	9.58908
3510.00	9.38834
3515.00	9.22579
3520.00	9.0082
3525.00	8.78182
3530.00	8.58147
3535.00	8.41926
3540.00	8.27667
3545.00	8.11325
3550.00	7.94128
3555.00	7.76275
3560.00	7.54775
3565.00	7.37462
3570.00	7.19278
3575.00	7.05514
3580.00	6.83622
3585.00	6.71614
3590.00	6.59109
3595.00	6.43328
3600.00	6.33652
3605.00	6.17362
3610.00	6.02813
3615.00	5.84628
3620.00	5.71316
3625.00	5.65446
3630.00	5.52129
3635.00	5.43764
3640.00	5.26957
3645.00	5.11039
3650.00	4.99767
3655.00	4.92905
3660.00	4.88652
3665.00	4.78601
3670.00	4.65481
3675.00	4.56616
3680.00	4.46826
3685.00	4.34168
3690.00	4.23681
3695.00	4.11187
3700.00	3.97906
3705.00	3.855
3710.00	3.72751
3715.00	3.61389
3720.00	3.5388
3725.00	3.45764
3730.00	3.36535
3735.00	3.28003
3740.00	3.16704
3745.00	3.09815
3750.00	3.03277
3755.00	2.90376
3760.00	2.8646
3765.00	2.78296
3770.00	2.73438
3775.00	2.64539
3780.00	2.57436
3785.00	2.52966
3790.00	2.47925
3795.00	2.38975
3800.00	2.32618
3805.00	2.28706
3810.00	2.26092
3815.00	2.17062
3820.00	2.14819
3825.00	2.10085
3830.00	2.07182
3835.00	2.04004
3840.00	1.96391
3845.00	1.86483
3850.00	1.80962
3855.00	1.77576
3860.00	1.77698
3865.00	1.72036
3870.00	1.68299
3875.00	1.63011
3880.00	1.59497
3885.00	1.54637
3890.00	1.47774
3895.00	1.44313
3900.00	1.39047
3905.00	1.31593
3910.00	1.28618
3915.00	1.2628
3920.00	1.218
3925.00	1.17315
3930.00	1.20294
3935.00	1.20373
3940.00	1.13654
3945.00	1.06928
3950.00	1.02686
3955.00	1.0113
3960.00	0.993912
3965.00	0.932995
3970.00	0.901934
3975.00	0.926033
3980.00	0.949985
3985.00	0.934199
3990.00	0.948282
3995.00	0.897586
4000.00	0.904014
4005.00	0.893957
4010.00	0.880378
4015.00	0.846658
4020.00	0.794808
4025.00	0.792277
4030.00	0.739076
4035.00	0.727407
4040.00	0.679561
4045.00	0.691949
4050.00	0.661229
4055.00	0.655081
4060.00	0.661996
4065.00	0.611639
4070.00	0.643266
4075.00	0.66381
4080.00	0.659668
4085.00	0.646886
4090.00	0.663673
4095.00	0.702545
4100.00	0.745451
4105.00	0.759171
4110.00	0.735308
4115.00	0.92431
4120.00	1.42145
4125.00	2.14272
4130.00	2.97179
4135.00	3.79377
4140.00	4.57655
4145.00	5.33876
4150.00	6.04626
4155.00	6.72261
4160.00	7.37093
4165.00	7.92953
4170.00	8.53864
4175.00	9.03817
4180.00	9.48889
4185.00	9.90019
4190.00	10.2873
4195.00	10.7071
4200.00	11.0509
4205.00	11.3829
4210.00	11.6637
4215.00	11.9152
4220.00	12.2083
4225.00	12.4529
4230.00	12.6493
4235.00	12.8702
4240.00	13.1086
4245.00	13.2971
4250.00	13.4826
4255.00	13.6609
4260.00	13.8428
4265.00	13.9851
4270.00	14.1052
4275.00	14.271
4280.00	14.4191
4285.00	14.4845
4290.00	14.5976
4295.00	14.6848
4300.00	14.796
4305.00	14.8735
4310.00	14.9546
4315.00	15.0117
4320.00	15.0416
4325.00	15.0764
4330.00	15.1213
4335.00	15.1674
4340.00	15.1399
4345.00	15.1128
4350.00	15.0851
4355.00	15.042
4360.00	14.9444
4365.00	14.8418
4370.00	14.7314
4375.00	14.5607
4380.00	14.4467
4385.00	14.3249
4390.00	14.1655
4395.00	14.0378
4400.00	13.8811
4405.00	13.7072
4410.00	13.5201
4415.00	13.3359
4420.00	13.1124
4425.00	12.9271
4430.00	12.6891
4435.00	12.5133
4440.00	12.2827
4445.00	12.074
4450.00	11.8104
4455.00	11.5742
4460.00	11.356
4465.00	11.1619
4470.00	10.942
4475.00	10.727
4480.00	10.5234
4485.00	10.2756
4490.00	10.073
4495.00	9.88951
4500.00	9.67345
4505.00	9.48465
4510.00	9.29436
4515.00	9.07896
4520.00	8.85795
4525.00	8.67149
4530.00	8.52857
4535.00	8.36712
4540.00	8.19014
4545.00	8.04103
4550.00	7.89439
4555.00	7.71828
4560.00	7.48623
4565.00	7.30567
4570.00	7.11488
4575.00	6.99749
4580.00	6.87938
4585.00	6.71764
4590.00	6.54944
4595.00	6.43767
4600.00	6.27031
4605.00	6.14345
4610.00	5.9908
4615.00	5.83983
4620.00	5.7481
4625.00	5.56822
4630.00	5.46178
4635.00	5.35353
4640.00	5.21877
4645.00	5.1269
4650.00	4.97519
4655.00	4.83413
4660.00	4.74338
4665.00	4.60174
4670.00	4.51499
4675.00	4.41316
4680.00	4.33169
4685.00	4.24706
4690.00	4.11657
4695.00	4.01497
4700.00	3.94956
4705.00	3.87711
4710.00	3.81757
4715.00	3.69721
4720.00	3.64887
4725.00	3.56462
4730.00	3.45711
4735.00	3.35922
4740.00	3.28583
4745.00	3.22544
4750.00	3.14619
4755.00	3.04658
4760.00	3.00332
4765.00	2.89536
4770.00	2.84912
4775.00	2.78827
4780.00	2.70973
4785.00	2.63113
4790.00	2.57963
4795.00	2.50725
4800.00	2.47379
4805.00	2.41766
4810.00	2.40334
4815.00	2.36896
4820.00	2.34141
4825.00	2.28606
4830.00	2.22607
4835.00	2.15283
4840.00	2.08126
4845.00	1.98856
4850.00	1.93229
4855.00	1.87938
4860.00	1.83742
4865.00	1.80192
4870.00	1.7213
4875.00	1.64876
4880.00	1.63212
4885.00	1.6081
4890.00	1.60232
4895.00	1.61183
4900.00	1.59775
4905.00	1.56019
4910.00	1.55694
4915.00	1.55967
4920.00	1.54515
4925.00	1.51511
4930.00	1.48808
4935.00	1.46148
4940.00	1.43302
4945.00	1.38025
4950.00	1.32936
4955.00	1.25413
4960.00	1.20454
4965.00	1.17914
4970.00	1.12346
4975.00	1.0892
4980.00	1.03912
4985.00	0.99858
4990.00	0.924748
4995.00	0.918276
5000.00	0.91245
5005.00	0.940024
5010.00	0.954656
5015.00	0.951982
5020.00	0.929206
5025.00	0.901919
5030.00	0.903387
5035.00	0.862839
5040.00	0.847846
5045.00	0.816247
5050.00	0.786676
5055.00	0.803063
5060.00	0.807628
5065.00	0.790235
5070.00	0.800608
5075.00	0.802023
5080.00	0.815744
5085.00	0.81225
5090.00	0.775158
5095.00	0.77346
5100.00	0.810406
5105.00	0.779156
5110.00	0.823454
5115.00	0.985535
5120.00	1.46863
5125.00	2.20781
5130.00	3.02358
5135.00	3.85622
5140.00	4.67463
5145.00	5.3897
5150.00	6.1102
5155.00	6.77111
5160.00	7.41119
5165.00	7.95218
5170.00	8.48886
5175.00	8.9549
5180.00	9.40489
5185.00	9.80535
5190.00	10.1533
5195.00	10.5197
5200.00	10.8528
5205.00	11.1877
5210.00	11.4981
5215.00	11.773
5220.00	12.0577
5225.00	12.3129
5230.00	12.5425
5235.00	12.722
5240.00	12.8971
5245.00	13.1102
5250.00	13.3031
5255.00	13.4812
5260.00	13.5725
5265.00	13.6908
5270.00	13.8426
5275.00	13.9351
5280.00	14.0546
5285.00	14.1417
5290.00	14.2586
5295.00	14.3694
5300.00	14.416
5305.00	14.4987
5310.00	14.5629
5315.00	14.6083
5320.00	14.6638
5325.00	14.733
5330.00	14.7772
5335.00	14.7909
5340.00	14.8169
5345.00	14.787
5350.00	14.8122
5355.00	14.7602
5360.00	14.6116
5365.00	14.5106
5370.00	14.3914
5375.00	14.2842
5380.00	14.1503
5385.00	13.9733
5390.00	13.8139
5395.00	13.6479
5400.00	13.4826
5405.00	13.3135
5410.00	13.1047
5415.00	12.919
5420.00	12.7214
5425.00	12.5333
5430.00	12.3222
5435.00	12.0994
5440.00	11.8626
5445.00	11.6099
5450.00	11.4221
5455.00	11.2429
5460.00	11.0703
5465.00	10.8606
5470.00	10.6572
5475.00	10.4029
5480.00	10.1988
5485.00	10.022
5490.00	9.80965
5495.00	9.57781
5500.00	9.3816
5505.00	9.16654
5510.00	8.90848
5515.00	8.66038
5520.00	8.46765
5525.00	8.29193
5530.00	8.12359
5535.00	7.95738
5540.00	7.82137
5545.00	7.63559
5550.00	7.41067
5555.00	7.18222
5560.00	6.98906
5565.00	6.85257
5570.00	6.69011
5575.00	6.58464
5580.00	6.41163
5585.00	6.24914
5590.00	6.09837
5595.00	6.00002
5600.00	5.8685
5605.00	5.74221
5610.00	5.63761
5615.00	5.53328
5620.00	5.43712
5625.00	5.34718
5630.00	5.23682
5635.00	5.13296
5640.00	5.04402
5645.00	4.91644
5650.00	4.82878
5655.00	4.72386
5660.00	4.5389
5665.00	4.40639
5670.00	4.30976
5675.00	4.18544
5680.00	4.09959
5685.00	4.00082
5690.00	3.89156
5695.00	3.79436
5700.00	3.71028
5705.00	3.6131
5710.00	3.50527
5715.00	3.41161
5720.00	3.30243
5725.00	3.19285
5730.00	3.06141
5735.00	3.00309
5740.00	2.87479
5745.00	2.79326
5750.00	2.69612
5755.00	2.5838
5760.00	2.53024
5765.00	2.48204
5770.00	2.40697
5775.00	2.40618
5780.00	2.35114
5785.00	2.31293
5790.00	2.27061
5795.00	2.19405
5800.00	2.16136
5805.00	2.1376
5810.00	2.13206
5815.00	2.07841
5820.00	2.05049
5825.00	2.00047
5830.00	1.93961
5835.00	1.89729
5840.00	1.79922
5845.00	1.75056
5850.00	1.73393
5855.00	1.68841
5860.00	1.63952
5865.00	1.62494
5870.00	1.61861
5875.00	1.56538
5880.00	1.4824
5885.00	1.43374
5890.00	1.40466
5895.00	1.37282
5900.00	1.36568
5905.00	1.31398
5910.00	1.27877
5915.00	1.19729
5920.00	1.14206
5925.00	1.08443
5930.00	1.07897
5935.00	1.08084
5940.00	1.07007
5945.00	1.04793
5950.00	0.992931
5955.00	0.917402
5960.00	0.912795
5965.00	0.92336
5970.00	0.922684
5975.00	0.879075
5980.00	0.89188
5985.00	0.84343
5990.00	0.836036
5995.00	0.803355
6000.00	0.760362
6005.00	0.717143
6010.00	0.690693
6015.00	0.699704
6020.00	0.678393
6025.00	0.619606
6030.00	0.634595
6035.00	0.619794
6040.00	0.611
6045.00	0.621192
6050.00	0.616784
6055.00	0.566422
6060.00	0.575413
6065.00	0.547293
6070.00	0.550276
6075.00	0.578987
6080.00	0.568616
6085.00	0.55136
6090.00	0.574305
6095.00	0.581376
6100.00	0.58774
6105.00	0.597994
6110.00	0.627592
6115.00	0.809259
6120.00	1.33714
6125.00	2.08494
6130.00	2.93224
6135.00	3.75025
6140.00	4.49665
6145.00	5.24422
6150.00	5.94307
6155.00	6.62068
6160.00	7.1932
6165.00	7.7277
6170.00	8.27099
6175.00	8.78371
6180.00	9.27571
6185.00	9.69701
6190.00	10.0626
6195.00	10.429
6200.00	10.727
6205.00	11.0473
6210.00	11.3345
6215.00	11.637
6220.00	11.8946
6225.00	12.1468
6230.00	12.4021
6235.00	12.6115
6240.00	12.8441
6245.00	13.016
6250.00	13.207
6255.00	13.3087
6260.00	13.4637
6265.00	13.6744
6270.00	13.8244
6275.00	13.9617
6280.00	14.0785
6285.00	14.2244
6290.00	14.3296
6295.00	14.482
6300.00	14.5558
6305.00	14.6969
6310.00	14.8171
6315.00	14.9072
6320.00	14.9612
6325.00	14.9848
6330.00	15.0321
6335.00	15.0328
6340.00	15.0492
6345.00	15.055
6350.00	14.9663
6355.00	14.9192
6360.00	14.8543
6365.00	14.729
6370.00	14.622
6375.00	14.4826
6380.00	14.3459
6385.00	14.2398
6390.00	14.1036
6395.00	13.8995
6400.00	13.7193
6405.00	13.5106
6410.00	13.3308
6415.00	13.1078
6420.00	12.9151
6425.00	12.7201
6430.00	12.5265
6435.00	12.3138
6440.00	12.0839
6445.00	11.9188
6450.00	11.7329
6455.00	11.5249
6460.00	11.3037
6465.00	11.0786
6470.00	10.8761
6475.00	10.6768
6480.00	10.4861
6485.00	10.2975
6490.00	10.1278
6495.00	9.95577
6500.00	9.73761
6505.00	9.50618
6510.00	9.33637
6515.00	9.15412
6520.00	8.90409
6525.00	8.67907
6530.00	8.47315
6535.00	8.23464
6540.00	8.07769
6545.00	7.89004
6550.00	7.68947
6555.00	7.48859
6560.00	7.33948
6565.00	7.20529
6570.00	7.0483
6575.00	6.8923
6580.00	6.74284
6585.00	6.56194
6590.00	6.40591
6595.00	6.30284
6600.00	6.17498
6605.00	6.07576
6610.00	5.93214
6615.00	5.80741
6620.00	5.67253
6625.00	5.58168
6630.00	5.42523
6635.00	5.28216
6640.00	5.09343
6645.00	4.95186
6650.00	4.82671
6655.00	4.71634
6660.00	4.60568
6665.00	4.4812
6670.00	4.39406
6675.00	4.27943
6680.00	4.13439
6685.00	4.02875
6690.00	3.92122
6695.00	3.855
6700.00	3.7343
6705.00	3.66301
6710.00	3.56037
6715.00	3.46686
6720.00	3.4144
6725.00	3.32757
6730.00	3.22566
6735.00	3.14865
6740.00	3.08048
6745.00	2.9863
6750.00	2.9321
6755.00	2.85163
6760.00	2.7645
6765.00	2.68608
6770.00	2.62229
6775.00	2.54451
6780.00	2.42246
6785.00	2.37938
6790.00	2.29534
6795.00	2.21857
6800.00	2.18682
6805.00	2.15146
6810.00	2.08003
6815.00	2.05195
6820.00	2.02216
6825.00	1.96252
6830.00	1.86019
6835.00	1.76697
6840.00	1.69777
6845.00	1.68642
6850.00	1.67507
6855.00	1.58225
6860.00	1.5734
6865.00	1.53035
6870.00	1.4735
6875.00	1.45968
6880.00	1.45064
6885.00	1.37347
6890.00	1.33344
6895.00	1.29402
6900.00	1.25628
6905.00	1.25852
6910.00	1.23112
6915.00	1.19967
6920.00	1.17023
6925.00	1.12676
6930.00	1.10688
6935.00	1.06635
6940.00	1.02308
6945.00	1.02262
6950.00	0.971279
6955.00	0.920547
6960.00	0.902047
6965.00	0.949898
6970.00	0.959016
6975.00	0.933274
6980.00	0.925949
6985.00	0.90804
6990.00	0.835341
6995.00	0.79594
7000.00	0.754821
7005.00	0.729129
7010.00	0.707138
7015.00	0.719032
7020.00	0.675419
7025.00	0.644088
7030.00	0.613628
7035.00	0.645057
7040.00	0.645052
7045.00	0.612232
7050.00	0.544219
7055.00	0.515824
7060.00	0.4914
7065.00	0.480735
7070.00	0.490373
7075.00	0.473021
7080.00	0.444956
7085.00	0.451383
7090.00	0.383612
7095.00	0.413147
7100.00	0.422755
7105.00	0.434797
7110.00	0.447897
7115.00	0.692799
7120.00	1.25495
7125.00	2.01098
7130.00	2.80343
7135.00	3.60717
7140.00	4.38485
7145.00	5.15379
7150.00	5.82659
7155.00	6.44909
7160.00	7.07724
7165.00	7.64031
7170.00	8.12784
7175.00	8.63677
7180.00	9.0586
7185.00	9.46314
7190.00	9.88833
7195.00	10.2891
7200.00	10.6589
7205.00	11.0131
7210.00	11.3388
7215.00	11.6624
7220.00	11.9707
7225.00	12.2356
7230.00	12.4752
7235.00	12.7056
7240.00	12.8688
7245.00	13.0915
7250.00	13.2568
7255.00	13.4339
7260.00	13.5853
7265.00	13.7737
7270.00	13.9217
7275.00	14.012
7280.00	14.1973
7285.00	14.3505
7290.00	14.5144
7295.00	14.6212
7300.00	14.7252
7305.00	14.7475
7310.00	14.771
7315.00	14.8318
7320.00	14.8536
7325.00	14.8643
7330.00	14.8795
7335.00	14.9079
7340.00	14.8633
7345.00	14.8469
7350.00	14.7654
7355.00	14.7498
7360.00	14.6893
7365.00	14.5738
7370.00	14.523
7375.00	14.415
7380.00	14.336
7385.00	14.1551
7390.00	14.0194
7395.00	13.8622
7400.00	13.6755
7405.00	13.4599
7410.00	13.2014
7415.00	13.0106
7420.00	12.8174
7425.00	12.6537
7430.00	12.4939
7435.00	12.2912
7440.00	12.1111
7445.00	11.88
7450.00	11.6425
7455.00	11.4515
7460.00	11.2501
7465.00	11.0394
7470.00	10.8079
7475.00	10.5815
7480.00	10.3653
7485.00	10.1955
7490.00	9.9749
7495.00	9.75256
7500.00	9.54906
7505.00	9.36365
7510.00	9.18093
7515.00	8.9848
7520.00	8.78226
7525.00	8.58073
7530.00	8.35523
7535.00	8.18735
7540.00	8.00119
7545.00	7.79742
7550.00	7.59819
7555.00	7.4302
7560.00	7.31975
7565.00	7.17508
7570.00	6.98716
7575.00	6.82822
7580.00	6.69649
7585.00	6.5587
7590.00	6.42676
7595.00	6.26954
7600.00	6.14502
7605.00	6.01824
7610.00	5.86453
7615.00	5.71262
7620.00	5.60305
7625.00	5.45012
7630.00	5.29891
7635.00	5.20356
7640.00	5.06795
7645.00	4.97306
7650.00	4.84352
7655.00	4.74052
7660.00	4.62406
7665.00	4.50566
7670.00	4.42626
7675.00	4.32764
7680.00	4.26378
7685.00	4.26968
7690.00	4.14711
7695.00	4.0832
7700.00	4.02115
7705.00	3.93815
7710.00	3.87137
7715.00	3.76939
7720.00	3.68894
7725.00	3.60181
7730.00	3.54037
7735.00	3.46132
7740.00	3.34603
7745.00	3.24567
7750.00	3.15874
7755.00	3.09069
7760.00	3.01247
7765.00	2.87078
7770.00	2.82247
7775.00	2.81294
7780.00	2.73194
7785.00	2.63414
7790.00	2.59931
7795.00	2.50573
7800.00	2.44527
7805.00	2.42932
7810.00	2.36632
7815.00	2.34243
7820.00	2.28019
7825.00	2.20494
7830.00	2.18813
7835.00	2.1798
7840.00	2.16664
7845.00	2.16385
7850.00	2.17605
7855.00	2.1395
7860.00	2.06474
7865.00	2.0314
7870.00	2.01384
7875.00	1.96296
7880.00	1.92396
7885.00	1.92846
7890.00	1.88272
7895.00	1.85627
7900.00	1.80304
7905.00	1.74382
7910.00	1.65997
7915.00	1.62637
7920.00	1.58821
7925.00	1.57763
7930.00	1.57263
7935.00	1.53306
7940.00	1.46462
7945.00	1.36569
7950.00	1.3287
7955.00	1.24222
7960.00	1.20287
7965.00	1.16859
7970.00	1.12189
7975.00	1.0527
7980.00	1.07983
7985.00	1.03522
7990.00	1.02109
7995.00	1.0378
8000.00	0.982679
8005.00	0.947781
8010.00	0.97069
8015.00	0.989045
8020.00	0.978405
8025.00	0.96883
8030.00	0.950028
8035.00	0.938764
8040.00	0.913916
8045.00	0.9255
8050.00	0.862372
8055.00	0.842899
8060.00	0.869507
8065.00	0.867427
8070.00	0.882528
8075.00	0.838408
8080.00	0.834911
8085.00	0.791026
8090.00	0.780952
8095.00	0.784332
8100.00	0.740979
8105.00	0.787963
8110.00	0.795168
8115.00	1.02684
8120.00	1.55899
8125.00	2.24727
8130.00	3.06022
8135.00	3.86997
8140.00	4.60552
8145.00	5.32297
8150.00	6.03997
8155.00	6.67395
8160.00	7.2434
8165.00	7.80343
8170.00	8.32896
8175.00	8.77478
8180.00	9.21675
8185.00	9.63943
8190.00	10.073
8195.00	10.4463
8200.00	10.8512
8205.00	11.1908
8210.00	11.4625
8215.00	11.7771
8220.00	12.0399
8225.00	12.3172
8230.00	12.5351
8235.00	12.7538
8240.00	12.9518
8245.00	13.1662
8250.00	13.3625
8255.00	13.5573
8260.00	13.7123
8265.00	13.8642
8270.00	14.01
8275.00	14.1491
8280.00	14.2958
8285.00	14.3758
8290.00	14.5111
8295.00	14.6726
8300.00	14.8054
8305.00	14.9385
8310.00	14.9803
8315.00	14.9805
8320.00	14.9999
8325.00	15.0321
8330.00	15.0023
8335.00	15.0014
8340.00	14.9226
8345.00	14.8969
8350.00	14.859
8355.00	14.8714
8360.00	14.792
8365.00	14.7114
8370.00	14.6163
8375.00	14.5296
8380.00	14.3689
8385.00	14.2073
8390.00	14.0506
8395.00	13.9062
8400.00	13.7513
8405.00	13.5473
8410.00	13.3638
8415.00	13.1489
8420.00	12.9871
8425.00	12.8358
8430.00	12.6454
8435.00	12.4298
8440.00	12.1691
8445.00	11.9536
8450.00	11.7077
8455.00	11.4603
8460.00	11.2026
8465.00	10.9378
8470.00	10.721
8475.00	10.4807
8480.00	10.2949
8485.00	10.1084
8490.00	9.94064
8495.00	9.78849
8500.00	9.57914
8505.00	9.376
8510.00	9.14905
8515.00	8.93122
8520.00	8.76911
8525.00	8.56437
8530.00	8.3869
8535.00	8.21812
8540.00	8.0153
8545.00	7.79428
8550.00	7.62366
8555.00	7.46104
8560.00	7.27735
8565.00	7.0792
8570.00	6.9269
8575.00	6.72533
8580.00	6.57333
8585.00	6.43993
8590.00	6.27235
8595.00	6.11699
8600.00	5.99528
8605.00	5.89592
8610.00	5.78726
8615.00	5.63402
8620.00	5.46894
8625.00	5.30906
8630.00	5.23871
8635.00	5.17314
8640.00	5.06207
8645.00	4.93043
8650.00	4.77234
8655.00	4.67193
8660.00	4.57138
8665.00	4.44806
8670.00	4.35519
8675.00	4.25236
8680.00	4.12247
8685.00	4.02708
8690.00	3.90388
8695.00	3.78734
8700.00	3.72093
8705.00	3.65776
8710.00	3.53754
8715.00	3.45651
8720.00	3.38131
8725.00	3.24234
8730.00	3.17272
8735.00	3.0829
8740.00	3.00998
8745.00	2.90362
8750.00	2.78866
8755.00	2.71574
8760.00	2.70783
8765.00	2.64413
8770.00	2.56191
8775.00	2.46414
8780.00	2.42029
8785.00	2.37742
8790.00	2.39542
8795.00	2.3177
8800.00	2.28283
8805.00	2.23108
8810.00	2.18563
8815.00	2.12776
8820.00	2.04851
8825.00	1.99303
8830.00	1.95781
8835.00	1.95327
8840.00	1.90732
8845.00	1.93272
8850.00	1.87637
8855.00	1.79511
8860.00	1.78081
8865.00	1.7521
8870.00	1.73418
8875.00	1.71466
8880.00	1.66654
8885.00	1.63908
8890.00	1.55551
8895.00	1.50067
8900.00	1.45698
8905.00	1.43689
8910.00	1.44483
8915.00	1.46557
8920.00	1.45028
8925.00	1.38559
8930.00	1.32964
8935.00	1.30192
8940.00	1.2747
8945.00	1.22871
8950.00	1.16468
8955.00	1.10479
8960.00	1.05429
8965.00	1.0292
8970.00	0.969283
8975.00	0.949304
8980.00	0.948297
8985.00	0.914574
8990.00	0.876302
8995.00	0.863358
9000.00	0.831339
9005.00	0.787811
9010.00	0.771268
9015.00	0.752985
9020.00	0.727477
9025.00	0.707915
9030.00	0.729915
9035.00	0.736136
9040.00	0.722498
9045.00	0.714749
9050.00	0.729276
9055.00	0.706139
9060.00	0.651368
9065.00	0.629232
9070.00	0.60252
9075.00	0.581874
9080.00	0.598373
9085.00	0.523825
9090.00	0.524628
9095.00	0.53893
9100.00	0.533696
9105.00	0.559539
9110.00	0.623535
9115.00	0.884821
9120.00	1.41306
9125.00	2.15102
9130.00	2.97473
9135.00	3.71267
9140.00	4.46622
9145.00	5.21571
9150.00	5.95814
9155.00	6.62746
9160.00	7.27738
9165.00	7.84872
9170.00	8.39123
9175.00	8.83421
9180.00	9.28609
9185.00	9.74596
9190.00	10.1101
9195.00	10.4773
9200.00	10.8011
9205.00	11.1932
9210.00	11.4895
9215.00	11.7958
9220.00	12.0466
9225.00	12.3187
9230.00	12.5466
9235.00	12.7698
9240.00	12.9515
9245.00	13.1048
9250.00	13.2778
9255.00	13.4234
9260.00	13.5793
9265.00	13.7751
9270.00	13.9626
9275.00	14.111
9280.00	14.249
9285.00	14.405
9290.00	14.5046
9295.00	14.6667
9300.00	14.808
9305.00	14.8888
9310.00	14.9469
9315.00	15.0104
9320.00	15.0619
9325.00	15.1196
9330.00	15.1591
9335.00	15.1414
9340.00	15.19
9345.00	15.1331
9350.00	15.1123
9355.00	15.0812
9360.00	15.0306
9365.00	14.9613
9370.00	14.8367
9375.00	14.7075
9380.00	14.5381
9385.00	14.3698
9390.00	14.2331
9395.00	14.0409
9400.00	13.8692
9405.00	13.6489
9410.00	13.427
9415.00	13.208
9420.00	13.0154
9425.00	12.8285
9430.00	12.5573
9435.00	12.3041
9440.00	12.0978
9445.00	11.9484
9450.00	11.6996
9455.00	11.4926
9460.00	11.2701
9465.00	11.0665
9470.00	10.8436
9475.00	10.6227
9480.00	10.4001
9485.00	10.1861
9490.00	10.0253
9495.00	9.85335
9500.00	9.67372
9505.00	9.47131
9510.00	9.26991
9515.00	9.09996
9520.00	8.94927
9525.00	8.73897
9530.00	8.53498
9535.00	8.35818
9540.00	8.19906
9545.00	7.97438
9550.00	7.77443
9555.00	7.5809
9560.00	7.38974
9565.00	7.15999
9570.00	6.95661
9575.00	6.79167
9580.00	6.60815
9585.00	6.45769
9590.00	6.34151
9595.00	6.18376
9600.00	6.06103
9605.00	5.92568
9610.00	5.83328
9615.00	5.65507
9620.00	5.56596
9625.00	5.49935
9630.00	5.35001
9635.00	5.25067
9640.00	5.14656
9645.00	5.00534
9650.00	4.90426
9655.00	4.76576
9660.00	4.67959
9665.00	4.56582
9670.00	4.44872
9675.00	4.37049
9680.00	4.26161
9685.00	4.1738
9690.00	4.08572
9695.00	3.98607
9700.00	3.9326
9705.00	3.83696
9710.00	3.78482
9715.00	3.71074
9720.00	3.69952
9725.00	3.65547
9730.00	3.60338
9735.00	3.5282
9740.00	3.45036
9745.00	3.3622
9750.00	3.3598
9755.00	3.27278
9760.00	3.20351
9765.00	3.14682
9770.00	3.07091
9775.00	2.97995
9780.00	2.92299
9785.00	2.89775
9790.00	2.88748
9795.00	2.84995
9800.00	2.84559
9805.00	2.78509
9810.00	2.73517
9815.00	2.63139
9820.00	2.56289
9825.00	2.51595
9830.00	2.48615
9835.00	2.46385
9840.00	2.40758
9845.00	2.3739
9850.00	2.31304
9855.00	2.23111
9860.00	2.17774
9865.00	2.15121
9870.00	2.08093
9875.00	2.01769
9880.00	1.98566
9885.00	1.89573
9890.00	1.84874
9895.00	1.82908
9900.00	1.84986
9905.00	1.7554
9910.00	1.69302
9915.00	1.69685
9920.00	1.67428
9925.00	1.61775
9930.00	1.59742
9935.00	1.56216
9940.00	1.49534
9945.00	1.44312
9950.00	1.41537
9955.00	1.39491
[truncated: 56 more rows]
