# Supplementary material for: Abnormal developmental trajectory and vulnerability to cardiac arrhythmias in tetralogy of Fallot with DiGeorge syndrome
Source: Commun Biol. 2023 Sep 22;6:969. doi: 10.1038/s42003-023-05344-6 (PMC10516936; doi:10.1038/s42003-023-05344-6)
Supplement: Supplementary file 6 — Supplementary Data 3 [file 42003_2023_5344_MOESM6_ESM.zip › Supplementary Data3_CAS Measurement/Batch58/TOF-ND2_A2_5010/1A-wave.csv]

1A : V(t) = D'(t) / BackgroundImage *100
D'(t) = WaveFiltered Value( Pixel-Filter=(5 x 5) Tcnst-Filter=10)
average	1.00
frm num	2048
position	[56][73]
background	607.56
total pixel	25
time	value1
0.00	4.37817
5.00	4.18987
10.00	4.05728
15.00	3.8675
20.00	3.77701
25.00	3.65147
30.00	3.53584
35.00	3.44758
40.00	3.36815
45.00	3.30456
50.00	3.21836
55.00	3.13354
60.00	3.0651
65.00	3.00745
70.00	2.99902
75.00	2.98222
80.00	2.92891
85.00	2.89147
90.00	2.87686
95.00	2.82487
100.00	2.80968
105.00	2.7677
110.00	2.75823
115.00	2.72337
120.00	2.6999
125.00	2.64915
130.00	2.58965
135.00	2.55914
140.00	2.55933
145.00	2.52461
150.00	2.50258
155.00	2.45707
160.00	2.41875
165.00	2.38426
170.00	2.32096
175.00	2.2686
180.00	2.26427
185.00	2.23931
190.00	2.23527
195.00	2.177
200.00	2.15549
205.00	2.12231
210.00	2.07599
215.00	2.02311
220.00	1.96696
225.00	1.91773
230.00	1.85303
235.00	1.77109
240.00	1.68813
245.00	1.63453
250.00	1.5593
255.00	1.46657
260.00	1.36468
265.00	1.26245
270.00	1.1711
275.00	1.06189
280.00	0.951092
285.00	0.875734
290.00	0.811204
295.00	0.733375
300.00	0.648187
305.00	0.606411
310.00	0.528652
315.00	0.434968
320.00	0.397397
325.00	0.334614
330.00	0.290619
335.00	0.230613
340.00	0.187801
345.00	0.157828
350.00	0.123611
355.00	0.0967659
360.00	0.0502205
365.00	0.0234722
370.00	-0.00323477
375.00	0.000380563
380.00	-0.0134833
385.00	-0.0364947
390.00	-0.0710308
395.00	-0.113306
400.00	-0.117118
405.00	-0.119232
410.00	-0.144836
415.00	-0.149445
420.00	-0.171369
425.00	-0.20756
430.00	-0.199972
435.00	-0.208943
440.00	-0.230184
445.00	-0.247327
450.00	-0.228519
455.00	-0.226077
460.00	-0.24758
465.00	-0.245865
470.00	-0.225229
475.00	-0.229041
480.00	-0.243664
485.00	-0.231806
490.00	-0.212576
495.00	-0.185393
500.00	-0.189238
505.00	-0.211134
510.00	-0.195946
515.00	-0.206636
520.00	-0.199798
525.00	-0.202203
530.00	-0.21556
535.00	-0.209146
540.00	-0.227734
545.00	-0.232612
550.00	-0.242269
555.00	-0.240427
560.00	-0.237452
565.00	-0.2328
570.00	-0.255606
575.00	-0.260989
580.00	-0.253983
585.00	-0.253602
590.00	-0.246677
595.00	-0.235835
600.00	-0.205668
605.00	-0.210119
610.00	-0.196349
615.00	-0.178031
620.00	-0.16352
625.00	-0.168236
630.00	-0.184331
635.00	-0.194207
640.00	-0.184662
645.00	-0.183972
650.00	-0.180059
655.00	-0.173245
660.00	-0.171722
665.00	-0.181543
670.00	-0.187748
675.00	-0.184774
680.00	-0.208433
685.00	-0.232359
690.00	-0.234799
695.00	-0.23107
700.00	-0.244174
705.00	-0.27901
710.00	-0.252426
715.00	-0.252201
720.00	-0.257266
725.00	-0.222981
730.00	-0.245452
735.00	-0.238024
740.00	-0.249116
745.00	-0.232104
750.00	-0.246421
755.00	-0.248114
760.00	-0.225278
765.00	-0.226451
770.00	-0.234091
775.00	-0.210024
780.00	-0.196922
785.00	-0.191714
790.00	-0.196902
795.00	-0.189063
800.00	-0.191883
805.00	-0.195079
810.00	-0.186105
815.00	-0.186587
820.00	-0.198214
825.00	-0.202752
830.00	-0.196303
835.00	-0.19379
840.00	-0.202063
845.00	-0.181856
850.00	-0.172888
855.00	-0.144407
860.00	-0.141158
865.00	-0.0947824
870.00	-0.0879376
875.00	-0.0916529
880.00	-0.0745871
885.00	-0.0631782
890.00	-0.0950459
895.00	-0.102001
900.00	-0.106943
905.00	-0.113366
910.00	-0.10598
915.00	-0.0861648
920.00	-0.0762316
925.00	-0.0949433
930.00	-0.0808403
935.00	-0.105017
940.00	-0.103732
945.00	-0.0979674
950.00	-0.094096
955.00	-0.0866615
960.00	-0.0891877
965.00	-0.0940947
970.00	-0.0662509
975.00	-0.0530421
980.00	-0.0470795
985.00	-0.0430299
990.00	-0.00514997
995.00	-0.0257029
1000.00	-0.0369584
1005.00	-0.00363582
1010.00	0.0112119
1015.00	0.0463012
1020.00	0.0278452
1025.00	0.0560042
1030.00	0.0931979
1035.00	0.166175
1040.00	0.321392
1045.00	0.475572
1050.00	0.646594
1055.00	0.790638
1060.00	0.962414
1065.00	1.09331
1070.00	1.21638
1075.00	1.31991
1080.00	1.42427
1085.00	1.52874
1090.00	1.59642
1095.00	1.6672
1100.00	1.72038
1105.00	1.81169
1110.00	1.84515
1115.00	1.90028
1120.00	1.93608
1125.00	1.97158
1130.00	1.98708
1135.00	1.9793
1140.00	1.99139
1145.00	2.0477
1150.00	2.06414
1155.00	2.03351
1160.00	2.03491
1165.00	2.04934
1170.00	2.05509
1175.00	2.05433
1180.00	2.05431
1185.00	2.06022
1190.00	2.02998
1195.00	1.99421
1200.00	1.96596
1205.00	1.97083
1210.00	1.95941
1215.00	1.93793
1220.00	1.93704
1225.00	1.91386
1230.00	1.88509
1235.00	1.85986
1240.00	1.83517
1245.00	1.7853
1250.00	1.73384
1255.00	1.65592
1260.00	1.62398
1265.00	1.54585
1270.00	1.47159
1275.00	1.4245
1280.00	1.36896
1285.00	1.2821
1290.00	1.18417
1295.00	1.10855
1300.00	1.0339
1305.00	0.931172
1310.00	0.847272
1315.00	0.741477
1320.00	0.664696
1325.00	0.569916
1330.00	0.474081
1335.00	0.379928
1340.00	0.341935
1345.00	0.282065
1350.00	0.221599
1355.00	0.207339
1360.00	0.135252
1365.00	0.0848582
1370.00	0.075714
1375.00	0.0418078
1380.00	0.00141658
1385.00	-0.0237432
1390.00	-0.0114933
1395.00	-0.0254865
1400.00	-0.0756076
1405.00	-0.120058
1410.00	-0.112003
1415.00	-0.135038
1420.00	-0.166961
1425.00	-0.179234
1430.00	-0.178428
1435.00	-0.187578
1440.00	-0.171454
1445.00	-0.186569
1450.00	-0.190955
1455.00	-0.224529
1460.00	-0.201418
1465.00	-0.231971
1470.00	-0.274611
1475.00	-0.293236
1480.00	-0.272471
1485.00	-0.232715
1490.00	-0.228536
1495.00	-0.233334
1500.00	-0.195516
1505.00	-0.195058
1510.00	-0.224271
1515.00	-0.241346
1520.00	-0.228404
1525.00	-0.254942
1530.00	-0.251174
1535.00	-0.257
1540.00	-0.273435
1545.00	-0.244775
1550.00	-0.230832
1555.00	-0.241325
1560.00	-0.243528
1565.00	-0.237609
1570.00	-0.254667
1575.00	-0.24171
1580.00	-0.263625
1585.00	-0.251746
1590.00	-0.260807
1595.00	-0.286738
1600.00	-0.314025
1605.00	-0.279331
1610.00	-0.298801
1615.00	-0.283405
1620.00	-0.274157
1625.00	-0.263201
1630.00	-0.276383
1635.00	-0.274421
1640.00	-0.260146
1645.00	-0.251249
1650.00	-0.251801
1655.00	-0.26349
1660.00	-0.245041
1665.00	-0.24358
1670.00	-0.237656
1675.00	-0.232984
1680.00	-0.227461
1685.00	-0.218541
1690.00	-0.221705
1695.00	-0.221261
1700.00	-0.224811
1705.00	-0.229982
1710.00	-0.17604
1715.00	-0.182796
1720.00	-0.172417
1725.00	-0.192044
1730.00	-0.175473
1735.00	-0.162534
1740.00	-0.144964
1745.00	-0.151535
1750.00	-0.13704
1755.00	-0.150329
1760.00	-0.136613
1765.00	-0.119002
1770.00	-0.0893255
1775.00	-0.100144
1780.00	-0.106589
1785.00	-0.121607
1790.00	-0.148948
1795.00	-0.169605
1800.00	-0.141453
1805.00	-0.133233
1810.00	-0.131102
1815.00	-0.121942
1820.00	-0.120281
1825.00	-0.147756
1830.00	-0.148781
1835.00	-0.158263
1840.00	-0.156262
1845.00	-0.163679
1850.00	-0.174304
1855.00	-0.154899
1860.00	-0.132167
1865.00	-0.15121
1870.00	-0.140039
1875.00	-0.109576
1880.00	-0.109153
1885.00	-0.116013
1890.00	-0.112312
1895.00	-0.118857
1900.00	-0.126723
1905.00	-0.100883
1910.00	-0.073677
1915.00	-0.0794767
1920.00	-0.0906218
1925.00	-0.0914352
1930.00	-0.0921672
1935.00	-0.0836089
1940.00	-0.0798566
1945.00	-0.0870135
1950.00	-0.113864
1955.00	-0.10972
1960.00	-0.0882139
1965.00	-0.0701753
1970.00	-0.0763252
1975.00	-0.0733013
1980.00	-0.0574123
1985.00	-0.0582548
1990.00	-0.0702054
1995.00	-0.0506758
2000.00	-0.0686512
2005.00	-0.0558607
2010.00	-0.0568584
2015.00	-0.0366884
2020.00	-0.0231439
2025.00	-0.0083205
2030.00	0.00831247
2035.00	0.0331577
2040.00	0.0522266
2045.00	0.0621464
2050.00	0.147445
2055.00	0.224873
2060.00	0.395288
2065.00	0.582239
2070.00	0.77288
2075.00	0.944456
2080.00	1.09953
2085.00	1.21474
2090.00	1.35596
2095.00	1.45145
2100.00	1.53542
2105.00	1.65576
2110.00	1.71271
2115.00	1.78636
2120.00	1.86185
2125.00	1.91795
2130.00	1.96646
2135.00	2.01868
2140.00	2.06501
2145.00	2.07183
2150.00	2.10034
2155.00	2.10493
2160.00	2.12158
2165.00	2.11747
2170.00	2.15722
2175.00	2.17588
2180.00	2.16699
2185.00	2.14846
2190.00	2.16207
2195.00	2.1572
2200.00	2.1278
2205.00	2.12307
2210.00	2.11551
2215.00	2.08831
2220.00	2.08489
2225.00	2.0614
2230.00	2.04026
2235.00	2.02124
2240.00	1.99292
2245.00	1.97863
2250.00	1.95129
2255.00	1.92141
2260.00	1.89715
2265.00	1.85228
2270.00	1.81914
2275.00	1.75441
2280.00	1.72447
2285.00	1.68962
2290.00	1.60625
2295.00	1.55557
2300.00	1.45466
2305.00	1.38359
2310.00	1.29527
2315.00	1.2059
2320.00	1.09848
2325.00	1.00575
2330.00	0.949943
2335.00	0.870091
2340.00	0.767281
2345.00	0.693845
2350.00	0.609318
2355.00	0.543777
2360.00	0.4894
2365.00	0.426634
2370.00	0.381995
2375.00	0.349721
2380.00	0.314749
2385.00	0.280641
2390.00	0.228217
2395.00	0.208687
2400.00	0.168067
2405.00	0.157844
2410.00	0.133501
2415.00	0.0819652
2420.00	0.0685017
2425.00	0.0511176
2430.00	0.0282298
2435.00	0.00631408
2440.00	-0.00287615
2445.00	-0.0150976
2450.00	-0.0392643
2455.00	-0.0261207
2460.00	-0.0564272
2465.00	-0.0705356
2470.00	-0.0799413
2475.00	-0.0897232
2480.00	-0.0820676
2485.00	-0.101512
2490.00	-0.0946531
2495.00	-0.089138
2500.00	-0.0769323
2505.00	-0.0185445
2510.00	-0.0364412
2515.00	-0.0604487
2520.00	-0.0537454
2525.00	-0.0536379
2530.00	-0.0647334
2535.00	-0.0477261
2540.00	-0.0317612
2545.00	-0.0279267
2550.00	0.0117348
2555.00	0.0131948
2560.00	0.0131921
2565.00	-0.0111701
2570.00	-0.0429717
2575.00	-0.0426248
2580.00	-0.0363872
2585.00	-0.0360403
2590.00	-0.0363865
2595.00	-0.0176053
2600.00	0.000614509
2605.00	0.00845351
2610.00	0.0319679
2615.00	0.0248209
2620.00	0.008513
2625.00	0.0162205
2630.00	0.0290826
2635.00	-0.000818849
2640.00	0.00782186
2645.00	-0.00415264
2650.00	-0.00505412
2655.00	-0.0223247
2660.00	-0.0273343
2665.00	-0.0120919
2670.00	-0.0200999
2675.00	-0.0417912
2680.00	-0.0297117
2685.00	-0.0379328
2690.00	-0.0486237
2695.00	-0.0595622
2700.00	-0.0489974
2705.00	-0.0513398
2710.00	-0.078466
2715.00	-0.0936624
2720.00	-0.0981219
2725.00	-0.0790925
2730.00	-0.0764503
2735.00	-0.0859229
2740.00	-0.103665
2745.00	-0.104491
2750.00	-0.069024
2755.00	-0.0693637
2760.00	-0.0907373
2765.00	-0.0691545
2770.00	-0.0721146
2775.00	-0.0622697
2780.00	-0.0415585
2785.00	-0.0176515
2790.00	-0.0316873
2795.00	-0.00942578
2800.00	-0.0157253
2805.00	-0.00691068
2810.00	-0.0233373
2815.00	-0.0249538
2820.00	-0.0277254
2825.00	-0.0249528
2830.00	-0.0441838
2835.00	-0.0654419
2840.00	-0.0819407
2845.00	-0.0717715
2850.00	-0.0435265
2855.00	-0.0510245
2860.00	-0.0643565
2865.00	-0.0526538
2870.00	-0.0559473
2875.00	-0.0365268
2880.00	-0.0440664
2885.00	-0.0580941
2890.00	-0.0549182
2895.00	-0.0296753
2900.00	-0.0188073
2905.00	0.00809157
2910.00	0.0257168
2915.00	0.00339399
2920.00	0.0221474
2925.00	0.0113738
2930.00	0.0135283
2935.00	0.0200759
2940.00	0.0279439
2945.00	0.0297581
2950.00	0.0195402
2955.00	0.0182445
2960.00	0.0328794
2965.00	0.0098403
2970.00	0.0128065
2975.00	-0.00756692
2980.00	0.0162328
2985.00	0.0290937
2990.00	0.0235508
2995.00	0.00868667
3000.00	-0.0013992
3005.00	0.038243
3010.00	0.0383689
3015.00	0.0391406
3020.00	0.0576112
3025.00	0.0584338
3030.00	0.0637827
3035.00	0.0666216
3040.00	0.0876111
3045.00	0.096626
3050.00	0.096839
3055.00	0.069379
3060.00	0.0775837
3065.00	0.0928683
3070.00	0.138226
3075.00	0.256736
3080.00	0.379855
3085.00	0.552548
3090.00	0.734307
3095.00	0.903157
3100.00	1.03471
3105.00	1.16628
3110.00	1.27086
3115.00	1.39791
3120.00	1.50567
3125.00	1.5954
3130.00	1.70053
3135.00	1.78856
3140.00	1.83223
3145.00	1.90182
3150.00	1.94931
3155.00	1.99008
3160.00	2.05639
3165.00	2.07394
3170.00	2.095
3175.00	2.13371
3180.00	2.1297
3185.00	2.12938
3190.00	2.14161
3195.00	2.16775
3200.00	2.1847
3205.00	2.18613
3210.00	2.15712
3215.00	2.15604
3220.00	2.16955
3225.00	2.20607
3230.00	2.17968
3235.00	2.16976
3240.00	2.18848
3245.00	2.16648
3250.00	2.15393
3255.00	2.10379
3260.00	2.11265
3265.00	2.0877
3270.00	2.05142
3275.00	2.01746
3280.00	1.98623
3285.00	1.9364
3290.00	1.91196
3295.00	1.86561
3300.00	1.79887
3305.00	1.70128
3310.00	1.62859
3315.00	1.56383
3320.00	1.50291
3325.00	1.43689
3330.00	1.34785
3335.00	1.22491
3340.00	1.13929
3345.00	1.03129
3350.00	0.930791
3355.00	0.833103
3360.00	0.764935
3365.00	0.69305
3370.00	0.637571
3375.00	0.59554
3380.00	0.531377
3385.00	0.493382
3390.00	0.448653
3395.00	0.387328
3400.00	0.366371
3405.00	0.335659
3410.00	0.323161
3415.00	0.290187
3420.00	0.282894
3425.00	0.27699
3430.00	0.257191
3435.00	0.240031
3440.00	0.224587
3445.00	0.229779
3450.00	0.202851
3455.00	0.187833
3460.00	0.183534
3465.00	0.134896
3470.00	0.108897
3475.00	0.100641
3480.00	0.107694
3485.00	0.0857325
3490.00	0.0850597
3495.00	0.0515356
3500.00	0.0516491
3505.00	0.0510927
3510.00	0.0670514
3515.00	0.0524458
3520.00	0.0761695
3525.00	0.0606521
3530.00	0.0506367
3535.00	0.0383309
3540.00	0.0200137
3545.00	0.0272295
3550.00	0.0205563
3555.00	0.0112586
3560.00	-0.0155437
3565.00	-0.0343989
3570.00	-0.0283255
3575.00	-0.048536
3580.00	-0.0476326
3585.00	-0.0573535
3590.00	-0.0713693
3595.00	-0.0418477
3600.00	-0.0350295
3605.00	-0.0440356
3610.00	-0.0376569
3615.00	-0.0668098
3620.00	-0.0627623
3625.00	-0.0380517
3630.00	-0.0513641
3635.00	-0.0916554
3640.00	-0.100266
3645.00	-0.0869474
3650.00	-0.078911
3655.00	-0.088796
3660.00	-0.0660906
3665.00	-0.0864747
3670.00	-0.0817775
3675.00	-0.0841337
3680.00	-0.0941547
3685.00	-0.0992234
3690.00	-0.106419
3695.00	-0.126062
3700.00	-0.102263
3705.00	-0.10718
3710.00	-0.0701268
3715.00	-0.055872
3720.00	-0.0496264
3725.00	-0.053881
3730.00	-0.0550766
3735.00	-0.00150784
3740.00	-0.00464892
3745.00	-0.0134012
3750.00	0.0162489
3755.00	0.00804027
3760.00	0.0256706
3765.00	0.0257371
3770.00	0.0554235
3775.00	0.0834581
3780.00	0.0790625
3785.00	0.0560137
3790.00	0.0866228
3795.00	0.0950782
3800.00	0.0987378
3805.00	0.107298
3810.00	0.101836
3815.00	0.0969189
3820.00	0.113562
3825.00	0.0785043
3830.00	0.0772376
3835.00	0.0688555
3840.00	0.0784292
3845.00	0.0705863
3850.00	0.0404847
3855.00	0.0245855
3860.00	0.0313442
3865.00	0.0183342
3870.00	0.03296
3875.00	0.0415147
3880.00	0.0557976
3885.00	0.0449509
3890.00	0.0154377
3895.00	0.0119188
3900.00	0.0100686
3905.00	0.00576985
3910.00	0.00980147
3915.00	-0.0129049
3920.00	0.00681996
3925.00	-0.00571272
3930.00	-0.00184959
3935.00	0.00162722
3940.00	0.0179238
3945.00	0.00296398
3950.00	-0.00720799
3955.00	0.000754893
3960.00	-0.00458757
3965.00	0.000479789
3970.00	0.0188662
3975.00	0.00842076
3980.00	0.0214045
3985.00	0.0376984
3990.00	0.0352453
3995.00	0.0415964
4000.00	0.0374367
4005.00	0.0356682
4010.00	0.0413185
4015.00	0.0654967
4020.00	0.0602637
4025.00	0.0812306
4030.00	0.123802
4035.00	0.123273
4040.00	0.145181
4045.00	0.175432
4050.00	0.178298
4055.00	0.174952
4060.00	0.179183
4065.00	0.210643
4070.00	0.255416
4075.00	0.346406
4080.00	0.540879
4085.00	0.700761
4090.00	0.884158
4095.00	1.05185
4100.00	1.19948
4105.00	1.34288
4110.00	1.45877
4115.00	1.55913
4120.00	1.63891
4125.00	1.72191
4130.00	1.81109
4135.00	1.88345
4140.00	1.94661
4145.00	1.98435
4150.00	2.0203
4155.00	2.04014
4160.00	2.09552
4165.00	2.12628
4170.00	2.16449
4175.00	2.19427
4180.00	2.19803
4185.00	2.19812
4190.00	2.18899
4195.00	2.20315
4200.00	2.21129
4205.00	2.22125
4210.00	2.20717
4215.00	2.19582
4220.00	2.19745
4225.00	2.1818
4230.00	2.16969
4235.00	2.14628
4240.00	2.10349
4245.00	2.07814
4250.00	2.03755
4255.00	2.03526
4260.00	2.00028
4265.00	1.9971
4270.00	1.987
4275.00	1.94236
4280.00	1.87848
4285.00	1.79992
4290.00	1.76346
4295.00	1.73195
4300.00	1.67595
4305.00	1.60843
4310.00	1.56741
4315.00	1.49099
4320.00	1.40312
4325.00	1.34181
4330.00	1.2445
4335.00	1.15362
4340.00	1.05735
4345.00	0.989805
4350.00	0.909259
4355.00	0.818991
4360.00	0.731167
4365.00	0.690969
4370.00	0.65084
4375.00	0.585098
4380.00	0.511445
4385.00	0.454375
4390.00	0.409596
4395.00	0.375879
4400.00	0.317881
4405.00	0.279509
4410.00	0.227199
4415.00	0.170244
4420.00	0.126226
4425.00	0.124137
4430.00	0.0807801
4435.00	0.0931116
4440.00	0.102235
4445.00	0.0827942
4450.00	0.0797817
4455.00	0.0711452
4460.00	0.0831234
4465.00	0.0998292
4470.00	0.101697
4475.00	0.0941607
4480.00	0.0663103
4485.00	0.0340028
4490.00	0.0411364
4495.00	0.0416314
4500.00	0.0308845
4505.00	0.0324047
4510.00	0.0640579
4515.00	0.0583105
4520.00	0.0379953
4525.00	0.0427546
4530.00	0.0641556
4535.00	0.0544482
4540.00	0.0496617
4545.00	0.0506209
4550.00	0.0580679
4555.00	0.0595031
4560.00	0.0535528
4565.00	0.0547813
4570.00	0.0466696
4575.00	0.0143511
4580.00	0.0326671
4585.00	0.0596855
4590.00	0.0622758
4595.00	0.0527563
4600.00	0.0540644
4605.00	0.0638005
4610.00	0.0534702
4615.00	0.0586571
4620.00	0.0758344
4625.00	0.0853686
4630.00	0.107117
4635.00	0.0832377
4640.00	0.101907
4645.00	0.0877662
4650.00	0.0658222
4655.00	0.0585816
4660.00	0.0527234
4665.00	0.0309918
4670.00	0.0357931
4675.00	0.0598654
4680.00	0.0598042
4685.00	0.0604075
4690.00	0.0649007
4695.00	0.066311
4700.00	0.0886483
4705.00	0.0652993
4710.00	0.0785205
4715.00	0.103587
4720.00	0.114955
4725.00	0.110701
4730.00	0.123332
4735.00	0.1189
4740.00	0.113593
4745.00	0.0831413
4750.00	0.0952367
4755.00	0.0830795
4760.00	0.0866222
4765.00	0.0733514
4770.00	0.0963014
4775.00	0.113006
4780.00	0.106972
4785.00	0.123268
4790.00	0.0885569
4795.00	0.0770678
4800.00	0.0621189
4805.00	0.0539319
4810.00	0.0505138
4815.00	0.0283448
4820.00	0.0314356
4825.00	0.0177581
4830.00	0.0271746
4835.00	0.0165567
4840.00	0.037944
4845.00	0.0453419
4850.00	0.0684593
4855.00	0.0622718
4860.00	0.0507776
4865.00	0.0397745
4870.00	0.0423808
4875.00	0.0467015
4880.00	0.0795585
4885.00	0.0893787
4890.00	0.0929499
4895.00	0.0770712
4900.00	0.0759478
4905.00	0.0802037
4910.00	0.0998349
4915.00	0.0990686
4920.00	0.123397
4925.00	0.0827474
4930.00	0.0817147
4935.00	0.0834188
4940.00	0.0869276
4945.00	0.0933774
4950.00	0.084698
4955.00	0.0703029
4960.00	0.063931
4965.00	0.0529293
4970.00	0.00681732
4975.00	0.00613558
4980.00	0.0292234
4985.00	0.0394685
4990.00	0.0453972
4995.00	0.0362489
5000.00	0.0444747
5005.00	0.0499028
5010.00	0.0593967
5015.00	0.053457
5020.00	0.0428443
5025.00	0.0477771
5030.00	0.0805265
5035.00	0.0836662
5040.00	0.105585
5045.00	0.124653
5050.00	0.124697
5055.00	0.154363
5060.00	0.163945
5065.00	0.175202
5070.00	0.191258
5075.00	0.305124
5080.00	0.491874
5085.00	0.68365
5090.00	0.854274
5095.00	1.04075
5100.00	1.15394
5105.00	1.28478
5110.00	1.42097
5115.00	1.54156
5120.00	1.64219
5125.00	1.72684
5130.00	1.79248
5135.00	1.86934
5140.00	1.94839
5145.00	2.0011
5150.00	2.07553
5155.00	2.11157
5160.00	2.14072
5165.00	2.17881
5170.00	2.23283
5175.00	2.23076
5180.00	2.25918
5185.00	2.2716
5190.00	2.26697
5195.00	2.24963
5200.00	2.2472
5205.00	2.23974
5210.00	2.21328
5215.00	2.20395
5220.00	2.20015
5225.00	2.21518
5230.00	2.22672
5235.00	2.18971
5240.00	2.18208
5245.00	2.16599
5250.00	2.13242
5255.00	2.11603
5260.00	2.10655
5265.00	2.11315
5270.00	2.05787
5275.00	2.01668
5280.00	2.00265
5285.00	1.96039
5290.00	1.92434
5295.00	1.85765
5300.00	1.82397
5305.00	1.77456
5310.00	1.67545
5315.00	1.58099
5320.00	1.48214
5325.00	1.41293
5330.00	1.31443
5335.00	1.24158
5340.00	1.1589
5345.00	1.07066
5350.00	1.00903
5355.00	0.917999
5360.00	0.826199
5365.00	0.771889
5370.00	0.696675
5375.00	0.626349
5380.00	0.574907
5385.00	0.502274
5390.00	0.469822
5395.00	0.447858
5400.00	0.42019
5405.00	0.388705
5410.00	0.366952
5415.00	0.345399
5420.00	0.293742
5425.00	0.234082
5430.00	0.184339
5435.00	0.163272
5440.00	0.141019
5445.00	0.131526
5450.00	0.0979639
5455.00	0.0855341
5460.00	0.06513
5465.00	0.0349156
5470.00	0.0478833
5475.00	0.0292692
5480.00	0.0144916
5485.00	0.0209429
5490.00	0.0234572
5495.00	0.00465219
5500.00	-0.00634697
5505.00	0.00745515
5510.00	0.00539289
5515.00	-0.0102889
5520.00	0.00654087
5525.00	0.00127818
5530.00	0.0116843
5535.00	-0.00528504
5540.00	-0.040967
5545.00	-0.0474042
5550.00	-0.0775575
5555.00	-0.0967949
5560.00	-0.104891
5565.00	-0.144439
5570.00	-0.151721
5575.00	-0.161567
5580.00	-0.148044
5585.00	-0.151674
5590.00	-0.172717
5595.00	-0.159395
5600.00	-0.169132
5605.00	-0.151561
5610.00	-0.164715
5615.00	-0.162069
5620.00	-0.162321
5625.00	-0.168474
5630.00	-0.134509
5635.00	-0.146734
5640.00	-0.141936
5645.00	-0.131693
5650.00	-0.130374
5655.00	-0.100219
5660.00	-0.111265
5665.00	-0.138983
5670.00	-0.14286
5675.00	-0.148984
5680.00	-0.125527
5685.00	-0.126141
5690.00	-0.117478
5695.00	-0.124823
5700.00	-0.141967
5705.00	-0.135671
5710.00	-0.0898435
5715.00	-0.0979768
5720.00	-0.10793
5725.00	-0.12413
5730.00	-0.132127
5735.00	-0.124181
5740.00	-0.131514
5745.00	-0.139431
5750.00	-0.131413
5755.00	-0.116297
5760.00	-0.088866
5765.00	-0.0905133
5770.00	-0.0900208
5775.00	-0.0777269
5780.00	-0.0897053
5785.00	-0.120895
5790.00	-0.143041
5795.00	-0.14388
5800.00	-0.132125
5805.00	-0.142614
5810.00	-0.114527
5815.00	-0.129409
5820.00	-0.104617
5825.00	-0.12049
5830.00	-0.118317
5835.00	-0.10451
5840.00	-0.120394
5845.00	-0.107038
5850.00	-0.0726327
5855.00	-0.0337676
5860.00	-0.00603111
5865.00	-0.0212289
5870.00	-0.0592667
5875.00	-0.0908672
5880.00	-0.107457
5885.00	-0.109879
5890.00	-0.110741
5895.00	-0.0950587
5900.00	-0.0658017
5905.00	-0.0829229
5910.00	-0.0608048
5915.00	-0.0277311
5920.00	-0.0111322
5925.00	0.00775705
5930.00	-0.0114531
5935.00	-0.0432263
5940.00	-0.0303449
5945.00	-0.0437697
5950.00	-0.073628
5955.00	-0.0767991
5960.00	-0.0809699
5965.00	-0.0761648
5970.00	-0.0534058
5975.00	-0.0520154
5980.00	-0.0402301
5985.00	-0.0434492
5990.00	-0.068731
5995.00	-0.0480321
6000.00	-0.0458624
6005.00	-0.0155997
6010.00	-0.0344492
6015.00	-0.042855
6020.00	-0.0872889
6025.00	-0.0647343
6030.00	-0.0655029
6035.00	-0.0635612
6040.00	-0.0242865
6045.00	-0.0179076
6050.00	0.00363426
6055.00	0.00458758
6060.00	0.00544556
6065.00	0.0384779
6070.00	0.0675487
6075.00	0.172059
6080.00	0.344464
6085.00	0.53123
6090.00	0.702612
6095.00	0.838421
6100.00	0.965257
6105.00	1.05571
6110.00	1.15489
6115.00	1.26917
6120.00	1.38454
6125.00	1.48244
6130.00	1.55475
6135.00	1.65406
6140.00	1.72765
6145.00	1.77609
6150.00	1.80587
6155.00	1.8939
6160.00	1.93626
6165.00	1.96121
6170.00	1.97774
6175.00	2.00513
6180.00	2.01135
6185.00	2.03801
6190.00	2.05015
6195.00	2.0703
6200.00	2.08778
6205.00	2.10548
6210.00	2.11351
6215.00	2.11942
6220.00	2.09577
6225.00	2.11992
6230.00	2.12255
6235.00	2.119
6240.00	2.09276
6245.00	2.0573
6250.00	2.06883
6255.00	2.0351
6260.00	1.99421
6265.00	1.96662
6270.00	1.92204
6275.00	1.89114
6280.00	1.85674
6285.00	1.84224
6290.00	1.79694
6295.00	1.7476
6300.00	1.72229
6305.00	1.63565
6310.00	1.58862
6315.00	1.53378
6320.00	1.46796
6325.00	1.39293
6330.00	1.27668
6335.00	1.18456
6340.00	1.11746
6345.00	1.02086
6350.00	0.909554
6355.00	0.857442
6360.00	0.767748
6365.00	0.706115
6370.00	0.624312
6375.00	0.563855
6380.00	0.51537
6385.00	0.472392
6390.00	0.418569
6395.00	0.379346
6400.00	0.318368
6405.00	0.266122
6410.00	0.212516
6415.00	0.211016
6420.00	0.183331
6425.00	0.197258
6430.00	0.153831
6435.00	0.142398
6440.00	0.143301
6445.00	0.140163
6450.00	0.0919112
6455.00	0.129464
6460.00	0.124418
6465.00	0.102759
6470.00	0.0648319
6475.00	0.0497898
6480.00	0.0665371
6485.00	0.0519829
6490.00	0.0461263
6495.00	0.0303213
6500.00	0.0246557
6505.00	0.0169232
6510.00	0.0330069
6515.00	0.0198306
6520.00	0.0520829
6525.00	0.0567502
6530.00	0.0662177
6535.00	0.061571
6540.00	0.0475135
6545.00	0.0427621
6550.00	0.0253185
6555.00	0.0129111
6560.00	-0.0127398
6565.00	-0.0608437
6570.00	-0.0725353
6575.00	-0.102151
6580.00	-0.118929
6585.00	-0.115595
6590.00	-0.108644
6595.00	-0.10568
6600.00	-0.108938
6605.00	-0.131621
6610.00	-0.103975
6615.00	-0.103453
6620.00	-0.106275
6625.00	-0.129224
6630.00	-0.138028
6635.00	-0.14661
6640.00	-0.120098
6645.00	-0.113355
6650.00	-0.111895
6655.00	-0.141525
6660.00	-0.141857
6665.00	-0.154006
6670.00	-0.137288
6675.00	-0.144627
6680.00	-0.135432
6685.00	-0.130447
6690.00	-0.104894
6695.00	-0.0845286
6700.00	-0.06225
6705.00	-0.0698508
6710.00	-0.0529901
6715.00	-0.0299151
6720.00	-0.017048
6725.00	-0.0271939
6730.00	-0.0152573
6735.00	0.00865306
6740.00	0.00976287
6745.00	0.00812821
6750.00	0.0237747
6755.00	-0.00230417
6760.00	-0.0205081
6765.00	-0.0217492
6770.00	-0.049201
6775.00	-0.0706157
6780.00	-0.0754048
6785.00	-0.0974911
6790.00	-0.118027
6795.00	-0.112808
6800.00	-0.127204
6805.00	-0.113167
6810.00	-0.0840739
6815.00	-0.0736914
6820.00	-0.0808064
6825.00	-0.0852348
6830.00	-0.099096
6835.00	-0.0905031
6840.00	-0.0992288
6845.00	-0.110374
6850.00	-0.123038
6855.00	-0.133119
6860.00	-0.129024
6865.00	-0.12468
6870.00	-0.120113
6875.00	-0.098226
6880.00	-0.0568015
6885.00	-0.0491463
6890.00	-0.050157
6895.00	-0.0451413
6900.00	-0.0742041
6905.00	-0.0628335
6910.00	-0.0763013
6915.00	-0.0693295
6920.00	-0.0571296
6925.00	-0.0652424
6930.00	-0.06201
6935.00	-0.0860941
6940.00	-0.0735345
6945.00	-0.0635475
6950.00	-0.0506091
6955.00	-0.059374
6960.00	-0.0797714
6965.00	-0.067844
6970.00	-0.0696185
6975.00	-0.0573896
6980.00	-0.06811
6985.00	-0.0836836
6990.00	-0.0930913
6995.00	-0.0976079
7000.00	-0.0885055
7005.00	-0.0849219
7010.00	-0.0606288
7015.00	-0.0644415
7020.00	-0.069848
7025.00	-0.0668135
7030.00	-0.0324805
7035.00	-0.0239655
7040.00	-0.0400033
7045.00	-0.0439035
7050.00	-0.0270041
7055.00	-0.0170616
7060.00	-0.000212868
7065.00	0.0142926
7070.00	0.0470986
7075.00	0.159579
7080.00	0.296363
7085.00	0.501765
7090.00	0.703087
7095.00	0.890201
7100.00	1.05531
7105.00	1.18745
7110.00	1.33008
7115.00	1.43475
7120.00	1.52763
7125.00	1.61846
7130.00	1.70219
7135.00	1.76964
7140.00	1.81455
7145.00	1.87076
7150.00	1.94177
7155.00	1.96946
7160.00	1.97925
7165.00	2.00978
7170.00	2.0175
7175.00	2.06396
7180.00	2.07614
7185.00	2.08645
7190.00	2.08848
7195.00	2.06464
7200.00	2.06424
7205.00	2.07311
7210.00	2.09162
7215.00	2.07997
7220.00	2.04512
7225.00	2.03154
7230.00	2.02063
7235.00	1.98184
7240.00	1.95352
7245.00	1.95304
7250.00	1.93879
7255.00	1.9286
7260.00	1.89638
7265.00	1.88648
7270.00	1.89863
7275.00	1.87797
7280.00	1.81
7285.00	1.76001
7290.00	1.72227
7295.00	1.70081
7300.00	1.6545
7305.00	1.61217
7310.00	1.54773
7315.00	1.46735
7320.00	1.37263
7325.00	1.2933
7330.00	1.21006
7335.00	1.12461
7340.00	1.04506
7345.00	0.962942
7350.00	0.872573
7355.00	0.774123
7360.00	0.671693
7365.00	0.592673
7370.00	0.529455
7375.00	0.48046
7380.00	0.450848
7385.00	0.393913
7390.00	0.355838
7395.00	0.303795
7400.00	0.265515
7405.00	0.22448
7410.00	0.19874
7415.00	0.156481
7420.00	0.120423
7425.00	0.111015
7430.00	0.0985964
7435.00	0.0604268
7440.00	0.0445085
7445.00	0.0196482
7450.00	0.000565699
7455.00	-0.0126583
7460.00	-0.0219264
7465.00	-0.0506772
7470.00	-0.0416593
7475.00	-0.0697535
7480.00	-0.0924049
7485.00	-0.108841
7490.00	-0.0946649
7495.00	-0.116142
7500.00	-0.0972856
7505.00	-0.0770231
7510.00	-0.0969724
7515.00	-0.0899086
7520.00	-0.0940852
7525.00	-0.105086
7530.00	-0.0978694
7535.00	-0.0999332
7540.00	-0.132076
7545.00	-0.135986
7550.00	-0.127654
7555.00	-0.110938
7560.00	-0.0985279
7565.00	-0.0952588
7570.00	-0.092975
7575.00	-0.106062
7580.00	-0.104015
7585.00	-0.103489
7590.00	-0.115525
7595.00	-0.111214
7600.00	-0.136962
7605.00	-0.139066
7610.00	-0.163345
7615.00	-0.168737
7620.00	-0.186757
7625.00	-0.167423
7630.00	-0.179649
7635.00	-0.209087
7640.00	-0.238873
7645.00	-0.256463
7650.00	-0.270319
7655.00	-0.293323
7660.00	-0.281108
7665.00	-0.258923
7670.00	-0.268583
7675.00	-0.281885
7680.00	-0.285298
7685.00	-0.297588
7690.00	-0.302064
7695.00	-0.273174
7700.00	-0.274167
7705.00	-0.247409
7710.00	-0.26612
7715.00	-0.252017
7720.00	-0.197847
7725.00	-0.176087
7730.00	-0.162429
7735.00	-0.144211
7740.00	-0.113989
7745.00	-0.117733
7750.00	-0.114518
7755.00	-0.0892405
7760.00	-0.0730743
7765.00	-0.0815678
7770.00	-0.0971124
7775.00	-0.0979351
7780.00	-0.0815579
7785.00	-0.103687
7790.00	-0.101219
7795.00	-0.10624
7800.00	-0.115367
7805.00	-0.113706
7810.00	-0.116819
7815.00	-0.0722187
7820.00	-0.056438
7825.00	-0.0586947
7830.00	-0.0455831
7835.00	-0.060776
7840.00	-0.0244133
7845.00	-0.0364561
7850.00	-0.05322
7855.00	-0.0505315
7860.00	-0.0632544
7865.00	-0.10499
7870.00	-0.0885657
7875.00	-0.102094
7880.00	-0.0958346
7885.00	-0.0967851
7890.00	-0.0680138
7895.00	-0.0855722
7900.00	-0.10335
7905.00	-0.0930148
7910.00	-0.095564
7915.00	-0.102467
7920.00	-0.108679
7925.00	-0.114929
7930.00	-0.127138
7935.00	-0.161168
7940.00	-0.145051
7945.00	-0.118037
7950.00	-0.102942
7955.00	-0.110423
7960.00	-0.10399
7965.00	-0.0665975
7970.00	-0.0744219
7975.00	-0.0814639
7980.00	-0.0799012
7985.00	-0.0916623
7990.00	-0.0706453
7995.00	-0.0853071
8000.00	-0.0853352
8005.00	-0.064951
8010.00	-0.0624061
8015.00	-0.0627492
8020.00	-0.0643747
8025.00	-0.0678128
8030.00	-0.0432555
8035.00	-0.0343214
8040.00	-0.0348395
8045.00	-0.0274053
8050.00	0.00364521
8055.00	0.0282988
8060.00	0.037978
8065.00	0.0532729
8070.00	0.0815226
8075.00	0.18266
8080.00	0.33162
8085.00	0.526913
8090.00	0.695435
8095.00	0.866197
8100.00	1.02317
8105.00	1.1763
8110.00	1.2733
8115.00	1.3876
8120.00	1.48453
8125.00	1.58165
8130.00	1.65194
8135.00	1.73825
8140.00	1.77707
8145.00	1.83441
8150.00	1.85769
8155.00	1.90235
8160.00	1.91358
8165.00	1.93093
8170.00	1.93074
8175.00	1.9806
8180.00	1.98532
8185.00	2.00339
8190.00	1.95975
8195.00	1.96128
8200.00	1.95871
8205.00	1.93863
8210.00	1.91858
8215.00	1.89526
8220.00	1.9151
8225.00	1.90859
8230.00	1.89878
8235.00	1.87942
8240.00	1.84291
8245.00	1.82847
8250.00	1.78323
8255.00	1.76225
8260.00	1.74931
8265.00	1.73107
8270.00	1.72124
8275.00	1.66762
8280.00	1.62463
8285.00	1.5708
8290.00	1.54803
8295.00	1.49132
8300.00	1.40869
8305.00	1.33892
8310.00	1.28601
8315.00	1.19954
8320.00	1.15596
8325.00	1.06999
8330.00	0.988668
8335.00	0.89836
8340.00	0.827617
8345.00	0.759339
8350.00	0.636661
8355.00	0.543368
8360.00	0.476522
8365.00	0.390026
8370.00	0.32403
8375.00	0.248833
8380.00	0.183131
8385.00	0.135849
8390.00	0.0834205
8395.00	0.0408431
8400.00	-0.00340184
8405.00	-0.049806
8410.00	-0.0876196
8415.00	-0.121652
8420.00	-0.162156
8425.00	-0.202561
8430.00	-0.202714
8435.00	-0.208119
8440.00	-0.237343
8445.00	-0.252453
8450.00	-0.271977
8455.00	-0.281648
8460.00	-0.261384
8465.00	-0.256972
8470.00	-0.262218
8475.00	-0.259697
8480.00	-0.235703
8485.00	-0.214766
8490.00	-0.217649
8495.00	-0.219586
8500.00	-0.230546
8505.00	-0.233826
8510.00	-0.243362
8515.00	-0.240752
8520.00	-0.244987
8525.00	-0.243531
8530.00	-0.28699
8535.00	-0.280017
8540.00	-0.282301
8545.00	-0.273163
8550.00	-0.270865
8555.00	-0.27143
8560.00	-0.281814
8565.00	-0.270092
8570.00	-0.277977
8575.00	-0.262688
8580.00	-0.229836
8585.00	-0.23582
8590.00	-0.237915
8595.00	-0.244408
8600.00	-0.26737
8605.00	-0.276185
8610.00	-0.293336
8615.00	-0.290996
8620.00	-0.284281
8625.00	-0.30128
8630.00	-0.306704
8635.00	-0.320803
8640.00	-0.291356
8645.00	-0.299089
8650.00	-0.306049
8655.00	-0.299146
8660.00	-0.31005
8665.00	-0.30933
8670.00	-0.313291
8675.00	-0.327389
8680.00	-0.326911
8685.00	-0.344914
8690.00	-0.342683
8695.00	-0.355159
8700.00	-0.355854
8705.00	-0.352528
8710.00	-0.329126
8715.00	-0.286996
8720.00	-0.247104
8725.00	-0.244779
8730.00	-0.231493
8735.00	-0.227436
8740.00	-0.215885
8745.00	-0.206806
8750.00	-0.194684
8755.00	-0.212743
8760.00	-0.190152
8765.00	-0.202738
8770.00	-0.205507
8775.00	-0.229726
8780.00	-0.246914
8785.00	-0.201813
8790.00	-0.212575
8795.00	-0.193293
8800.00	-0.181206
8805.00	-0.184811
8810.00	-0.19464
8815.00	-0.176493
8820.00	-0.197029
8825.00	-0.213537
8830.00	-0.20535
8835.00	-0.167039
8840.00	-0.174037
8845.00	-0.190868
8850.00	-0.158614
8855.00	-0.179621
8860.00	-0.184044
8865.00	-0.205142
8870.00	-0.206354
8875.00	-0.221929
8880.00	-0.228704
8885.00	-0.2032
8890.00	-0.202632
8895.00	-0.210678
8900.00	-0.192244
8905.00	-0.192112
8910.00	-0.176851
8915.00	-0.184184
8920.00	-0.171033
8925.00	-0.180264
8930.00	-0.19779
8935.00	-0.22278
8940.00	-0.219595
8945.00	-0.22002
8950.00	-0.261222
8955.00	-0.288428
8960.00	-0.311596
8965.00	-0.304796
8970.00	-0.298676
8975.00	-0.278684
8980.00	-0.274517
8985.00	-0.239823
8990.00	-0.230984
8995.00	-0.223028
9000.00	-0.184924
9005.00	-0.175649
9010.00	-0.190344
9015.00	-0.18316
9020.00	-0.160236
9025.00	-0.172522
9030.00	-0.161854
9035.00	-0.146985
9040.00	-0.150721
9045.00	-0.165276
9050.00	-0.1764
9055.00	-0.153493
9060.00	-0.118392
9065.00	-0.114453
9070.00	-0.07799
9075.00	0.0377819
9080.00	0.182137
9085.00	0.360118
9090.00	0.52886
9095.00	0.69192
9100.00	0.823531
9105.00	0.948565
9110.00	1.05583
9115.00	1.18133
9120.00	1.30087
9125.00	1.37949
9130.00	1.47658
9135.00	1.51129
9140.00	1.58335
9145.00	1.63701
9150.00	1.65502
9155.00	1.70546
9160.00	1.74625
9165.00	1.76848
9170.00	1.79244
9175.00	1.82914
9180.00	1.84242
9185.00	1.8333
9190.00	1.83958
9195.00	1.86367
9200.00	1.8577
9205.00	1.87602
9210.00	1.89383
9215.00	1.88155
9220.00	1.8942
9225.00	1.90624
9230.00	1.89535
9235.00	1.87304
9240.00	1.8872
9245.00	1.88809
9250.00	1.87375
9255.00	1.87204
9260.00	1.86786
9265.00	1.84237
9270.00	1.84775
9275.00	1.846
9280.00	1.80888
9285.00	1.78402
9290.00	1.70438
9295.00	1.67549
9300.00	1.62184
9305.00	1.52154
9310.00	1.47143
9315.00	1.39803
9320.00	1.31748
9325.00	1.27593
9330.00	1.2043
9335.00	1.10164
9340.00	1.01255
9345.00	0.931043
9350.00	0.850448
9355.00	0.750919
9360.00	0.677802
9365.00	0.603438
9370.00	0.527952
9375.00	0.480423
9380.00	0.398146
9385.00	0.364256
9390.00	0.284378
9395.00	0.228289
9400.00	0.206777
9405.00	0.174907
9410.00	0.133056
9415.00	0.151353
9420.00	0.113174
9425.00	0.075522
9430.00	0.0725784
9435.00	0.0640038
9440.00	0.0398274
9445.00	0.0292609
9450.00	0.040819
9455.00	0.0446376
9460.00	0.0625584
9465.00	0.0484021
9470.00	0.0376366
9475.00	0.018072
9480.00	0.0274571
9485.00	0.0385372
9490.00	0.0234912
9495.00	0.0349678
9500.00	0.0459552
9505.00	0.0426765
9510.00	0.0443341
9515.00	0.0524098
9520.00	0.033343
9525.00	0.0174997
9530.00	-0.00663494
9535.00	-0.0230891
9540.00	-0.047115
9545.00	-0.0233108
9550.00	-0.0453394
9555.00	-0.0671403
9560.00	-0.0624014
9565.00	-0.0917133
9570.00	-0.100976
9575.00	-0.0968041
9580.00	-0.0765897
9585.00	-0.0689308
9590.00	-0.0580875
9595.00	-0.0338443
9600.00	-0.0205843
9605.00	-0.0369603
9610.00	-0.0530154
9615.00	-0.0878745
9620.00	-0.0929128
9625.00	-0.0441193
9630.00	-0.0541915
9635.00	-0.030338
9640.00	-0.0384965
9645.00	-0.0583482
9650.00	-0.0485632
9655.00	-0.0232973
9660.00	-0.021626
9665.00	-0.0128797
9670.00	-0.022784
9675.00	-0.0178721
9680.00	-0.0378112
9685.00	-0.0662902
9690.00	-0.0813875
9695.00	-0.1009
9700.00	-0.107928
9705.00	-0.0931849
9710.00	-0.0871583
9715.00	-0.0679085
9720.00	-0.0360995
9725.00	-0.0496072
9730.00	-0.0137031
9735.00	0.00280979
9740.00	0.0143795
9745.00	0.00833294
9750.00	0.0298843
9755.00	0.0104366
9760.00	0.00149245
9765.00	-0.00458214
9770.00	-0.00149044
9775.00	0.00260883
9780.00	-0.0167448
9785.00	0.00336406
9790.00	0.0214621
9795.00	0.0232661
9800.00	0.0499078
9805.00	0.044917
9810.00	0.0476674
9815.00	0.036317
9820.00	0.00700877
9825.00	-0.00225093
9830.00	-0.0303358
9835.00	-0.0365194
9840.00	-0.0197001
9845.00	-0.00851285
9850.00	-0.0267543
9855.00	0.00159758
9860.00	0.0132885
9865.00	0.00208409
9870.00	0.00977613
9875.00	0.011432
9880.00	0.00633858
9885.00	0.00241286
9890.00	-0.00309539
9895.00	0.0103816
9900.00	-0.00250727
9905.00	0.0293453
9910.00	0.0665714
9915.00	0.0730817
9920.00	0.101984
9925.00	0.113512
9930.00	0.0916267
9935.00	0.0923396
9940.00	0.0936396
9945.00	0.107319
9950.00	0.118971
9955.00	0.114316
[truncated: 56 more rows]
