# Supplementary material for: Abnormal developmental trajectory and vulnerability to cardiac arrhythmias in tetralogy of Fallot with DiGeorge syndrome
Source: Commun Biol. 2023 Sep 22;6:969. doi: 10.1038/s42003-023-05344-6 (PMC10516936; doi:10.1038/s42003-023-05344-6)
Supplement: Supplementary file 6 — Supplementary Data 3 [file 42003_2023_5344_MOESM6_ESM.zip › Supplementary Data3_CAS Measurement/Batch58/TOF-ND2_A2_5010/1B-wave.csv]

1B : V(t) = D'(t) / BackgroundImage *100
D'(t) = WaveFiltered Value( Pixel-Filter=(5 x 5) Tcnst-Filter=10)
average	1.00
frm num	2048
position	[56][74]
background	478.68
total pixel	25
time	value1
0.00	0
5.00	0.382719
10.00	0.912677
15.00	1.47654
20.00	2.03166
25.00	2.57638
30.00	3.08502
35.00	3.55532
40.00	4.00952
45.00	4.46927
50.00	4.86382
55.00	5.2724
60.00	5.64263
65.00	6.00675
70.00	6.34449
75.00	6.62756
80.00	6.90406
85.00	7.18382
90.00	7.459
95.00	7.71335
100.00	7.9548
105.00	8.18047
110.00	8.38356
115.00	8.5722
120.00	8.76536
125.00	8.93671
130.00	9.12184
135.00	9.2425
140.00	9.37866
145.00	9.53129
150.00	9.68955
155.00	9.80191
160.00	9.92057
165.00	10.0725
170.00	10.1708
175.00	10.2776
180.00	10.3763
185.00	10.4643
190.00	10.5409
195.00	10.6074
200.00	10.6907
205.00	10.7463
210.00	10.7697
215.00	10.8025
220.00	10.8428
225.00	10.8816
230.00	10.9074
235.00	10.9071
240.00	10.8593
245.00	10.8296
250.00	10.8095
255.00	10.7197
260.00	10.663
265.00	10.5719
270.00	10.4924
275.00	10.3464
280.00	10.2552
285.00	10.1439
290.00	10.0044
295.00	9.82873
300.00	9.63553
305.00	9.48588
310.00	9.32947
315.00	9.12854
320.00	8.93516
325.00	8.75862
330.00	8.56129
335.00	8.36447
340.00	8.1606
345.00	7.97711
350.00	7.80529
355.00	7.61137
360.00	7.42014
365.00	7.21125
370.00	7.03914
375.00	6.87337
380.00	6.70078
385.00	6.51704
390.00	6.31407
395.00	6.11469
400.00	5.93357
405.00	5.77725
410.00	5.64157
415.00	5.50275
420.00	5.3143
425.00	5.13634
430.00	4.972
435.00	4.78482
440.00	4.61051
445.00	4.44026
450.00	4.27868
455.00	4.12072
460.00	3.96101
465.00	3.83899
470.00	3.69826
475.00	3.5574
480.00	3.4231
485.00	3.29722
490.00	3.1154
495.00	2.9735
500.00	2.85247
505.00	2.74019
510.00	2.60656
515.00	2.49465
520.00	2.37638
525.00	2.28163
530.00	2.19803
535.00	2.10357
540.00	2.02441
545.00	1.92726
550.00	1.80222
555.00	1.69136
560.00	1.65592
565.00	1.5647
570.00	1.47675
575.00	1.34328
580.00	1.26494
585.00	1.20028
590.00	1.16131
595.00	1.09448
600.00	1.01261
605.00	0.923048
610.00	0.838264
615.00	0.730204
620.00	0.644649
625.00	0.560965
630.00	0.521581
635.00	0.450203
640.00	0.365073
645.00	0.316867
650.00	0.24507
655.00	0.196329
660.00	0.0872838
665.00	0.025075
670.00	-0.0701876
675.00	-0.126677
680.00	-0.186709
685.00	-0.252437
690.00	-0.278167
695.00	-0.36901
700.00	-0.411494
705.00	-0.458086
710.00	-0.534279
715.00	-0.581127
720.00	-0.62914
725.00	-0.68405
730.00	-0.740989
735.00	-0.800592
740.00	-0.881809
745.00	-0.92148
750.00	-0.930443
755.00	-0.933497
760.00	-0.964656
765.00	-0.996042
770.00	-1.00089
775.00	-1.08046
780.00	-1.12367
785.00	-1.14834
790.00	-1.16972
795.00	-1.20984
800.00	-1.24345
805.00	-1.30629
810.00	-1.35448
815.00	-1.39702
820.00	-1.442
825.00	-1.46158
830.00	-1.46584
835.00	-1.50058
840.00	-1.50846
845.00	-1.54897
850.00	-1.57624
855.00	-1.58825
860.00	-1.61494
865.00	-1.62308
870.00	-1.65464
875.00	-1.69808
880.00	-1.7188
885.00	-1.75081
890.00	-1.76291
895.00	-1.79971
900.00	-1.80859
905.00	-1.8241
910.00	-1.84224
915.00	-1.84102
920.00	-1.87669
925.00	-1.92049
930.00	-1.91897
935.00	-1.94016
940.00	-1.97594
945.00	-1.97639
950.00	-2.03863
955.00	-2.03616
960.00	-2.04061
965.00	-2.04045
970.00	-2.03612
975.00	-2.05645
980.00	-2.0898
985.00	-2.10811
990.00	-2.13462
995.00	-2.19107
1000.00	-2.18672
1005.00	-2.19534
1010.00	-2.18889
1015.00	-2.1764
1020.00	-2.20277
1025.00	-2.21647
1030.00	-2.14523
1035.00	-1.94408
1040.00	-1.49731
1045.00	-0.877955
1050.00	-0.233629
1055.00	0.434006
1060.00	1.06412
1065.00	1.67385
1070.00	2.28694
1075.00	2.87717
1080.00	3.38497
1085.00	3.86957
1090.00	4.35334
1095.00	4.80963
1100.00	5.20273
1105.00	5.56071
1110.00	5.94974
1115.00	6.3124
1120.00	6.65968
1125.00	6.9338
1130.00	7.21811
1135.00	7.48652
1140.00	7.77405
1145.00	8.00024
1150.00	8.24308
1155.00	8.47501
1160.00	8.65534
1165.00	8.85189
1170.00	9.03213
1175.00	9.2236
1180.00	9.41263
1185.00	9.56688
1190.00	9.72994
1195.00	9.87
1200.00	10.0119
1205.00	10.1313
1210.00	10.2488
1215.00	10.3537
1220.00	10.4865
1225.00	10.6128
1230.00	10.7481
1235.00	10.8114
1240.00	10.876
1245.00	10.9148
1250.00	10.9823
1255.00	10.9972
1260.00	11.0322
1265.00	11.0663
1270.00	11.0744
1275.00	11.055
1280.00	11.0583
1285.00	11.0313
1290.00	10.9669
1295.00	10.9064
1300.00	10.8218
1305.00	10.6513
1310.00	10.5438
1315.00	10.427
1320.00	10.2701
1325.00	10.1121
1330.00	9.97917
1335.00	9.79265
1340.00	9.60556
1345.00	9.42465
1350.00	9.25264
1355.00	9.08613
1360.00	8.93794
1365.00	8.74023
1370.00	8.57148
1375.00	8.37949
1380.00	8.17495
1385.00	8.01844
1390.00	7.85418
1395.00	7.62697
1400.00	7.41161
1405.00	7.14509
1410.00	6.93613
1415.00	6.69961
1420.00	6.50262
1425.00	6.32699
1430.00	6.14554
1435.00	5.95882
1440.00	5.79162
1445.00	5.61356
1450.00	5.48256
1455.00	5.34042
1460.00	5.21249
1465.00	5.03134
1470.00	4.8892
1475.00	4.75877
1480.00	4.63135
1485.00	4.4774
1490.00	4.33634
1495.00	4.17679
1500.00	4.04406
1505.00	3.92962
1510.00	3.79737
1515.00	3.6466
1520.00	3.53931
1525.00	3.42772
1530.00	3.29552
1535.00	3.20914
1540.00	3.08209
1545.00	2.98279
1550.00	2.81988
1555.00	2.70001
1560.00	2.57875
1565.00	2.45207
1570.00	2.32218
1575.00	2.18689
1580.00	2.05344
1585.00	1.95255
1590.00	1.85172
1595.00	1.78437
1600.00	1.70788
1605.00	1.63152
1610.00	1.49762
1615.00	1.4122
1620.00	1.32529
1625.00	1.23872
1630.00	1.13324
1635.00	1.06838
1640.00	0.999144
1645.00	0.913435
1650.00	0.828777
1655.00	0.790188
1660.00	0.724539
1665.00	0.679661
1670.00	0.57242
1675.00	0.490945
1680.00	0.436836
1685.00	0.402345
1690.00	0.30863
1695.00	0.234314
1700.00	0.157402
1705.00	0.119936
1710.00	0.0770236
1715.00	0.0208546
1720.00	-0.0288618
1725.00	-0.0652503
1730.00	-0.154823
1735.00	-0.212041
1740.00	-0.248495
1745.00	-0.307209
1750.00	-0.360887
1755.00	-0.410868
1760.00	-0.455851
1765.00	-0.499679
1770.00	-0.539123
1775.00	-0.55624
1780.00	-0.575823
1785.00	-0.616009
1790.00	-0.678917
1795.00	-0.718822
1800.00	-0.779805
1805.00	-0.785388
1810.00	-0.829687
1815.00	-0.880419
1820.00	-0.911037
1825.00	-0.953634
1830.00	-0.98278
1835.00	-1.01068
1840.00	-1.07507
1845.00	-1.0904
1850.00	-1.13846
1855.00	-1.17419
1860.00	-1.17292
1865.00	-1.20354
1870.00	-1.24697
1875.00	-1.31781
1880.00	-1.3682
1885.00	-1.38346
1890.00	-1.44567
1895.00	-1.47658
1900.00	-1.5253
1905.00	-1.59505
1910.00	-1.62439
1915.00	-1.66501
1920.00	-1.68987
1925.00	-1.75235
1930.00	-1.78519
1935.00	-1.8465
1940.00	-1.85739
1945.00	-1.83627
1950.00	-1.81642
1955.00	-1.85205
1960.00	-1.86154
1965.00	-1.88095
1970.00	-1.90845
1975.00	-1.93571
1980.00	-1.94937
1985.00	-1.9717
1990.00	-1.98594
1995.00	-2.03135
2000.00	-2.04883
2005.00	-2.08377
2010.00	-2.06257
2015.00	-2.10116
2020.00	-2.06569
2025.00	-2.07722
2030.00	-2.06253
2035.00	-2.07772
2040.00	-2.0613
2045.00	-1.99472
2050.00	-1.8128
2055.00	-1.4176
2060.00	-0.828776
2065.00	-0.159285
2070.00	0.5076
2075.00	1.1688
2080.00	1.81652
2085.00	2.39864
2090.00	2.98521
2095.00	3.53319
2100.00	4.02135
2105.00	4.53757
2110.00	4.97878
2115.00	5.3767
2120.00	5.78663
2125.00	6.15725
2130.00	6.50918
2135.00	6.82258
2140.00	7.14225
2145.00	7.4266
2150.00	7.71762
2155.00	7.97201
2160.00	8.22687
2165.00	8.46126
2170.00	8.67638
2175.00	8.88587
2180.00	9.08862
2185.00	9.27861
2190.00	9.44626
2195.00	9.58545
2200.00	9.72242
2205.00	9.82396
2210.00	9.97051
2215.00	10.0907
2220.00	10.2081
2225.00	10.3095
2230.00	10.42
2235.00	10.5095
2240.00	10.6292
2245.00	10.6986
2250.00	10.7543
2255.00	10.8204
2260.00	10.8531
2265.00	10.9468
2270.00	10.9861
2275.00	11.0022
2280.00	11.0284
2285.00	11.0345
2290.00	11.0357
2295.00	11.0235
2300.00	11.0309
2305.00	10.9681
2310.00	10.9017
2315.00	10.8017
2320.00	10.6541
2325.00	10.5296
2330.00	10.3875
2335.00	10.2287
2340.00	10.0632
2345.00	9.92088
2350.00	9.74604
2355.00	9.58785
2360.00	9.42291
2365.00	9.27698
2370.00	9.09884
2375.00	8.92598
2380.00	8.7186
2385.00	8.50522
2390.00	8.32655
2395.00	8.139
2400.00	7.956
2405.00	7.72947
2410.00	7.51806
2415.00	7.29605
2420.00	7.09874
2425.00	6.89359
2430.00	6.68889
2435.00	6.50551
2440.00	6.28447
2445.00	6.10141
2450.00	5.86981
2455.00	5.67809
2460.00	5.50637
2465.00	5.3326
2470.00	5.18791
2475.00	5.04014
2480.00	4.88625
2485.00	4.73522
2490.00	4.58175
2495.00	4.41688
2500.00	4.29106
2505.00	4.13604
2510.00	4.00989
2515.00	3.86377
2520.00	3.71054
2525.00	3.57931
2530.00	3.48126
2535.00	3.33953
2540.00	3.2078
2545.00	3.08089
2550.00	2.96082
2555.00	2.87364
2560.00	2.74505
2565.00	2.63683
2570.00	2.49766
2575.00	2.41586
2580.00	2.32301
2585.00	2.22692
2590.00	2.12205
2595.00	1.9767
2600.00	1.87262
2605.00	1.76808
2610.00	1.68319
2615.00	1.56501
2620.00	1.46617
2625.00	1.35883
2630.00	1.28395
2635.00	1.18396
2640.00	1.09732
2645.00	1.02352
2650.00	0.928689
2655.00	0.877602
2660.00	0.781485
2665.00	0.710858
2670.00	0.633087
2675.00	0.5656
2680.00	0.488149
2685.00	0.40758
2690.00	0.332561
2695.00	0.280921
2700.00	0.183472
2705.00	0.101617
2710.00	0.0337963
2715.00	-0.0055155
2720.00	-0.0509237
2725.00	-0.0742428
2730.00	-0.1086
2735.00	-0.192166
2740.00	-0.280746
2745.00	-0.378852
2750.00	-0.440407
2755.00	-0.483272
2760.00	-0.550262
2765.00	-0.624759
2770.00	-0.670915
2775.00	-0.727497
2780.00	-0.749173
2785.00	-0.8113
2790.00	-0.814568
2795.00	-0.877676
2800.00	-0.901883
2805.00	-0.924505
2810.00	-0.966591
2815.00	-0.99277
2820.00	-1.03304
2825.00	-1.05091
2830.00	-1.07367
2835.00	-1.10251
2840.00	-1.13849
2845.00	-1.17506
2850.00	-1.2322
2855.00	-1.26858
2860.00	-1.29214
2865.00	-1.30582
2870.00	-1.35824
2875.00	-1.39957
2880.00	-1.44763
2885.00	-1.52598
2890.00	-1.57059
2895.00	-1.64082
2900.00	-1.64387
2905.00	-1.71931
2910.00	-1.76464
2915.00	-1.78622
2920.00	-1.7789
2925.00	-1.76898
2930.00	-1.77341
2935.00	-1.79662
2940.00	-1.83172
2945.00	-1.86748
2950.00	-1.87126
2955.00	-1.90307
2960.00	-1.95091
2965.00	-1.95052
2970.00	-1.97357
2975.00	-1.99264
2980.00	-1.99226
2985.00	-1.97854
2990.00	-1.97957
2995.00	-1.9713
3000.00	-1.95467
3005.00	-1.9773
3010.00	-1.97009
3015.00	-1.95107
3020.00	-1.98577
3025.00	-2.02033
3030.00	-1.98877
3035.00	-1.97707
3040.00	-2.01835
3045.00	-1.96693
3050.00	-1.92984
3055.00	-1.92989
3060.00	-1.96754
3065.00	-1.96465
3070.00	-1.91609
3075.00	-1.78298
3080.00	-1.46179
3085.00	-0.940408
3090.00	-0.309892
3095.00	0.35952
3100.00	1.01714
3105.00	1.64995
3110.00	2.24454
3115.00	2.82229
3120.00	3.38489
3125.00	3.90543
3130.00	4.38144
3135.00	4.79647
3140.00	5.23268
3145.00	5.6378
3150.00	5.99655
3155.00	6.31943
3160.00	6.5766
3165.00	6.86989
3170.00	7.14137
3175.00	7.41495
3180.00	7.65198
3185.00	7.84609
3190.00	8.01828
3195.00	8.2167
3200.00	8.41784
3205.00	8.59051
3210.00	8.78519
3215.00	8.94787
3220.00	9.09094
3225.00	9.24895
3230.00	9.41873
3235.00	9.58992
3240.00	9.73062
3245.00	9.85808
3250.00	9.96026
3255.00	10.074
3260.00	10.203
3265.00	10.3325
3270.00	10.4291
3275.00	10.5184
3280.00	10.6005
3285.00	10.636
3290.00	10.6679
3295.00	10.6891
3300.00	10.704
3305.00	10.699
3310.00	10.6979
3315.00	10.7044
3320.00	10.6777
3325.00	10.6578
3330.00	10.614
3335.00	10.5804
3340.00	10.5059
3345.00	10.3971
3350.00	10.2565
3355.00	10.1325
3360.00	9.96993
3365.00	9.81274
3370.00	9.67128
3375.00	9.51221
3380.00	9.32893
3385.00	9.16148
3390.00	9.02999
3395.00	8.83727
3400.00	8.63876
3405.00	8.48852
3410.00	8.28644
3415.00	8.09873
3420.00	7.93146
3425.00	7.75918
3430.00	7.56152
3435.00	7.37444
3440.00	7.19102
3445.00	6.99753
3450.00	6.77993
3455.00	6.62087
3460.00	6.44512
3465.00	6.25435
3470.00	6.08852
3475.00	5.89999
3480.00	5.69939
3485.00	5.51551
3490.00	5.40685
3495.00	5.29233
3500.00	5.14081
3505.00	5.0061
3510.00	4.86732
3515.00	4.71735
3520.00	4.54393
3525.00	4.38452
3530.00	4.2143
3535.00	4.04774
3540.00	3.88614
3545.00	3.71896
3550.00	3.60695
3555.00	3.44931
3560.00	3.29741
3565.00	3.1465
3570.00	3.01485
3575.00	2.85208
3580.00	2.72313
3585.00	2.60374
3590.00	2.50047
3595.00	2.36991
3600.00	2.25576
3605.00	2.15135
3610.00	2.04234
3615.00	1.92418
3620.00	1.8195
3625.00	1.71944
3630.00	1.6319
3635.00	1.55645
3640.00	1.48353
3645.00	1.38866
3650.00	1.32584
3655.00	1.21498
3660.00	1.13693
3665.00	1.07756
3670.00	1.02746
3675.00	0.943097
3680.00	0.852965
3685.00	0.751792
3690.00	0.64653
3695.00	0.571014
3700.00	0.490514
3705.00	0.396339
3710.00	0.307403
3715.00	0.247415
3720.00	0.179221
3725.00	0.0919415
3730.00	0.0292669
3735.00	-0.0363322
3740.00	-0.137989
3745.00	-0.166807
3750.00	-0.216141
3755.00	-0.227117
3760.00	-0.308859
3765.00	-0.397468
3770.00	-0.456326
3775.00	-0.50512
3780.00	-0.539842
3785.00	-0.589476
3790.00	-0.622448
3795.00	-0.667164
3800.00	-0.689025
3805.00	-0.752152
3810.00	-0.795596
3815.00	-0.823833
3820.00	-0.884343
3825.00	-0.9505
3830.00	-1.01506
3835.00	-1.05059
3840.00	-1.09595
3845.00	-1.15181
3850.00	-1.22047
3855.00	-1.25301
3860.00	-1.2681
3865.00	-1.25911
3870.00	-1.2786
3875.00	-1.31703
3880.00	-1.37836
3885.00	-1.39929
3890.00	-1.44237
3895.00	-1.4452
3900.00	-1.44357
3905.00	-1.47888
3910.00	-1.53655
3915.00	-1.56423
3920.00	-1.58496
3925.00	-1.64624
3930.00	-1.68551
3935.00	-1.71333
3940.00	-1.77012
3945.00	-1.77862
3950.00	-1.82471
3955.00	-1.88123
3960.00	-1.89282
3965.00	-1.9208
3970.00	-1.95017
3975.00	-1.96573
3980.00	-1.9906
3985.00	-1.97538
3990.00	-1.97087
3995.00	-1.96514
4000.00	-1.97754
4005.00	-1.97448
4010.00	-1.99179
4015.00	-2.01406
4020.00	-2.04245
4025.00	-2.03959
4030.00	-2.05707
4035.00	-2.0586
4040.00	-2.06917
4045.00	-2.07283
4050.00	-2.06861
4055.00	-2.05896
4060.00	-2.04526
4065.00	-2.00702
4070.00	-1.96258
4075.00	-1.85323
4080.00	-1.50997
4085.00	-0.915255
4090.00	-0.221239
4095.00	0.489445
4100.00	1.1675
4105.00	1.79864
4110.00	2.40511
4115.00	2.95009
4120.00	3.47483
4125.00	3.96632
4130.00	4.41702
4135.00	4.84521
4140.00	5.26317
4145.00	5.67778
4150.00	6.02502
4155.00	6.32583
4160.00	6.61829
4165.00	6.94669
4170.00	7.25227
4175.00	7.54818
4180.00	7.78693
4185.00	7.97841
4190.00	8.24349
4195.00	8.44279
4200.00	8.6723
4205.00	8.86632
4210.00	9.03091
4215.00	9.20662
4220.00	9.36643
4225.00	9.51611
4230.00	9.63828
4235.00	9.78919
4240.00	9.91414
4245.00	10.0625
4250.00	10.171
4255.00	10.267
4260.00	10.3508
4265.00	10.428
4270.00	10.5325
4275.00	10.5731
4280.00	10.6196
4285.00	10.6749
4290.00	10.743
4295.00	10.7442
4300.00	10.7594
4305.00	10.8066
4310.00	10.8139
4315.00	10.7637
4320.00	10.7461
4325.00	10.7093
4330.00	10.6687
4335.00	10.6038
4340.00	10.4785
4345.00	10.354
4350.00	10.2495
4355.00	10.1253
4360.00	9.98271
4365.00	9.81589
4370.00	9.68999
4375.00	9.50481
4380.00	9.35486
4385.00	9.12716
4390.00	8.93225
4395.00	8.76352
4400.00	8.6033
4405.00	8.37304
4410.00	8.14073
4415.00	7.91828
4420.00	7.68131
4425.00	7.50481
4430.00	7.34011
4435.00	7.14675
4440.00	6.97106
4445.00	6.80792
4450.00	6.65608
4455.00	6.47848
4460.00	6.28772
4465.00	6.14028
4470.00	5.94991
4475.00	5.79864
4480.00	5.63576
4485.00	5.45407
4490.00	5.30809
4495.00	5.18173
4500.00	5.04377
4505.00	4.88534
4510.00	4.74527
4515.00	4.5841
4520.00	4.4307
4525.00	4.2943
4530.00	4.14314
4535.00	3.95779
4540.00	3.79348
4545.00	3.65396
4550.00	3.50666
4555.00	3.34819
4560.00	3.1713
4565.00	3.00459
4570.00	2.83532
4575.00	2.69134
4580.00	2.56928
4585.00	2.47196
4590.00	2.38186
4595.00	2.27152
4600.00	2.17557
4605.00	2.07918
4610.00	1.96903
4615.00	1.87073
4620.00	1.80733
4625.00	1.7135
4630.00	1.58895
4635.00	1.4593
4640.00	1.35599
4645.00	1.2605
4650.00	1.20297
4655.00	1.11108
4660.00	1.01335
4665.00	0.982205
4670.00	0.883149
4675.00	0.812382
4680.00	0.722788
4685.00	0.673906
4690.00	0.629078
4695.00	0.572855
4700.00	0.513898
4705.00	0.411535
4710.00	0.353669
4715.00	0.289055
4720.00	0.253464
4725.00	0.193021
4730.00	0.101855
4735.00	0.0315039
4740.00	-0.0735935
4745.00	-0.118879
4750.00	-0.210609
4755.00	-0.257235
4760.00	-0.31006
4765.00	-0.340891
4770.00	-0.397886
4775.00	-0.432468
4780.00	-0.465264
4785.00	-0.524863
4790.00	-0.570981
4795.00	-0.636721
4800.00	-0.665804
4805.00	-0.727075
4810.00	-0.785562
4815.00	-0.841542
4820.00	-0.891925
4825.00	-0.920556
4830.00	-0.968051
4835.00	-0.995755
4840.00	-1.01484
4845.00	-1.02115
4850.00	-1.03101
4855.00	-1.02986
4860.00	-1.04637
4865.00	-1.03114
4870.00	-1.09599
4875.00	-1.12845
4880.00	-1.2195
4885.00	-1.2605
4890.00	-1.28486
4895.00	-1.34773
4900.00	-1.3851
4905.00	-1.42542
4910.00	-1.47758
4915.00	-1.49611
4920.00	-1.49775
4925.00	-1.5293
4930.00	-1.53514
4935.00	-1.5663
4940.00	-1.57429
4945.00	-1.55641
4950.00	-1.60801
4955.00	-1.5901
4960.00	-1.63916
4965.00	-1.65073
4970.00	-1.6695
4975.00	-1.68388
4980.00	-1.76033
4985.00	-1.79989
4990.00	-1.85054
4995.00	-1.86687
5000.00	-1.90664
5005.00	-1.92655
5010.00	-1.95283
5015.00	-1.95225
5020.00	-1.97178
5025.00	-1.98602
5030.00	-2.01137
5035.00	-2.03502
5040.00	-2.01786
5045.00	-2.03835
5050.00	-2.04092
5055.00	-2.04908
5060.00	-2.03135
5065.00	-1.96777
5070.00	-1.94647
5075.00	-1.84207
5080.00	-1.5484
5085.00	-1.01502
5090.00	-0.319381
5095.00	0.39109
5100.00	1.1099
5105.00	1.69583
5110.00	2.28249
5115.00	2.83138
5120.00	3.34794
5125.00	3.81368
5130.00	4.2763
5135.00	4.72441
5140.00	5.1344
5145.00	5.53848
5150.00	5.89046
5155.00	6.18802
5160.00	6.50596
5165.00	6.79043
5170.00	7.08991
5175.00	7.34441
5180.00	7.60102
5185.00	7.82947
5190.00	8.0685
5195.00	8.28112
5200.00	8.47917
5205.00	8.67245
5210.00	8.84222
5215.00	9.02761
5220.00	9.21451
5225.00	9.39024
5230.00	9.53921
5235.00	9.66242
5240.00	9.79085
5245.00	9.89725
5250.00	10.0331
5255.00	10.1078
5260.00	10.1992
5265.00	10.2614
5270.00	10.3651
5275.00	10.4224
5280.00	10.4798
5285.00	10.5641
5290.00	10.5857
5295.00	10.6126
5300.00	10.6343
5305.00	10.6656
5310.00	10.6494
5315.00	10.6231
5320.00	10.5527
5325.00	10.4827
5330.00	10.4321
5335.00	10.38
5340.00	10.3021
5345.00	10.2087
5350.00	10.1396
5355.00	9.99635
5360.00	9.86744
5365.00	9.7297
5370.00	9.58567
5375.00	9.43767
5380.00	9.27271
5385.00	9.05656
5390.00	8.88125
5395.00	8.71009
5400.00	8.50258
5405.00	8.30829
5410.00	8.14012
5415.00	7.94029
5420.00	7.7663
5425.00	7.55957
5430.00	7.36683
5435.00	7.16412
5440.00	6.94825
5445.00	6.75146
5450.00	6.59691
5455.00	6.43275
5460.00	6.21732
5465.00	6.03262
5470.00	5.88812
5475.00	5.68955
5480.00	5.56014
5485.00	5.45118
5490.00	5.29547
5495.00	5.11271
5500.00	4.95408
5505.00	4.74613
5510.00	4.56231
5515.00	4.442
5520.00	4.29362
5525.00	4.10325
5530.00	3.94612
5535.00	3.793
5540.00	3.65854
5545.00	3.49491
5550.00	3.36519
5555.00	3.2334
5560.00	3.11981
5565.00	2.99333
5570.00	2.84358
5575.00	2.70211
5580.00	2.58817
5585.00	2.4923
5590.00	2.35755
5595.00	2.24881
5600.00	2.13757
5605.00	2.04415
5610.00	1.93249
5615.00	1.81278
5620.00	1.69501
5625.00	1.59486
5630.00	1.52061
5635.00	1.39195
5640.00	1.3196
5645.00	1.20519
5650.00	1.15654
5655.00	1.08601
5660.00	0.997461
5665.00	0.938661
5670.00	0.840617
5675.00	0.774939
5680.00	0.685746
5685.00	0.633884
5690.00	0.564646
5695.00	0.516538
5700.00	0.449007
5705.00	0.358982
5710.00	0.315563
5715.00	0.286514
5720.00	0.226109
5725.00	0.170908
5730.00	0.13794
5735.00	0.0673233
5740.00	0.00376798
5745.00	-0.0726513
5750.00	-0.131401
5755.00	-0.170906
5760.00	-0.205624
5765.00	-0.24272
5770.00	-0.2736
5775.00	-0.34568
5780.00	-0.409717
5785.00	-0.424732
5790.00	-0.474179
5795.00	-0.549599
5800.00	-0.625833
5805.00	-0.653498
5810.00	-0.681739
5815.00	-0.747266
5820.00	-0.776158
5825.00	-0.807174
5830.00	-0.857651
5835.00	-0.936505
5840.00	-0.999118
5845.00	-1.00867
5850.00	-1.04652
5855.00	-1.09563
5860.00	-1.12227
5865.00	-1.11366
5870.00	-1.11845
5875.00	-1.13863
5880.00	-1.17602
5885.00	-1.16621
5890.00	-1.22675
5895.00	-1.24864
5900.00	-1.30678
5905.00	-1.32568
5910.00	-1.3594
5915.00	-1.34128
5920.00	-1.39434
5925.00	-1.41367
5930.00	-1.48706
5935.00	-1.50465
5940.00	-1.54053
5945.00	-1.58953
5950.00	-1.59102
5955.00	-1.63999
5960.00	-1.66902
5965.00	-1.68095
5970.00	-1.7017
5975.00	-1.72791
5980.00	-1.72475
5985.00	-1.75617
5990.00	-1.80534
5995.00	-1.8546
6000.00	-1.88223
6005.00	-1.94637
6010.00	-1.95312
6015.00	-1.94164
6020.00	-1.94469
6025.00	-1.96665
6030.00	-2.00145
6035.00	-2.01606
6040.00	-2.03089
6045.00	-2.03169
6050.00	-2.03492
6055.00	-2.01276
6060.00	-1.99783
6065.00	-1.94094
6070.00	-1.8747
6075.00	-1.75909
6080.00	-1.42191
6085.00	-0.920395
6090.00	-0.264305
6095.00	0.441494
6100.00	1.121
6105.00	1.73924
6110.00	2.41933
6115.00	2.98713
6120.00	3.56917
6125.00	4.04621
6130.00	4.50731
6135.00	4.91728
6140.00	5.35477
6145.00	5.72428
6150.00	6.07606
6155.00	6.43194
6160.00	6.7305
6165.00	6.99921
6170.00	7.29035
6175.00	7.52563
6180.00	7.75661
6185.00	7.97952
6190.00	8.17681
6195.00	8.39364
6200.00	8.59547
6205.00	8.77879
6210.00	8.97721
6215.00	9.15494
6220.00	9.33078
6225.00	9.49238
6230.00	9.66205
6235.00	9.80139
6240.00	9.94016
6245.00	10.0876
6250.00	10.2078
6255.00	10.2984
6260.00	10.4209
6265.00	10.5203
6270.00	10.6264
6275.00	10.671
6280.00	10.7262
6285.00	10.7633
6290.00	10.8209
6295.00	10.887
6300.00	10.9205
6305.00	10.9282
6310.00	10.9325
6315.00	10.9231
6320.00	10.9321
6325.00	10.9152
6330.00	10.8724
6335.00	10.8046
6340.00	10.7395
6345.00	10.6156
6350.00	10.4708
6355.00	10.3462
6360.00	10.2066
6365.00	10.0441
6370.00	9.88033
6375.00	9.73712
6380.00	9.55809
6385.00	9.38778
6390.00	9.22447
6395.00	9.04991
6400.00	8.83682
6405.00	8.64337
6410.00	8.48431
6415.00	8.26009
6420.00	8.09674
6425.00	7.85864
6430.00	7.65103
6435.00	7.47254
6440.00	7.2743
6445.00	7.07415
6450.00	6.89151
6455.00	6.68452
6460.00	6.51577
6465.00	6.33048
6470.00	6.09937
6475.00	5.9248
6480.00	5.72423
6485.00	5.5362
6490.00	5.38368
6495.00	5.22552
6500.00	5.06898
6505.00	4.92057
6510.00	4.75608
6515.00	4.60219
6520.00	4.46118
6525.00	4.34263
6530.00	4.19081
6535.00	4.02158
6540.00	3.87011
6545.00	3.75719
6550.00	3.63467
6555.00	3.51353
6560.00	3.35521
6565.00	3.24782
6570.00	3.15033
6575.00	3.01161
6580.00	2.90014
6585.00	2.76305
6590.00	2.63799
6595.00	2.51458
6600.00	2.45782
6605.00	2.33153
6610.00	2.24211
6615.00	2.12486
6620.00	2.03855
6625.00	1.945
6630.00	1.88086
6635.00	1.80224
6640.00	1.72146
6645.00	1.63705
6650.00	1.54688
6655.00	1.4557
6660.00	1.37615
6665.00	1.28031
6670.00	1.23417
6675.00	1.13833
6680.00	1.02199
6685.00	0.944027
6690.00	0.89057
6695.00	0.822404
6700.00	0.750191
6705.00	0.678514
6710.00	0.621526
6715.00	0.581936
6720.00	0.528756
6725.00	0.499278
6730.00	0.410911
6735.00	0.344751
6740.00	0.265152
6745.00	0.241979
6750.00	0.169315
6755.00	0.121465
6760.00	0.0842493
6765.00	0.0390566
6770.00	-0.0174938
6775.00	-0.0541835
6780.00	-0.0846973
6785.00	-0.134722
6790.00	-0.180579
6795.00	-0.200125
6800.00	-0.267018
6805.00	-0.325551
6810.00	-0.374052
6815.00	-0.446114
6820.00	-0.524341
6825.00	-0.553799
6830.00	-0.586996
6835.00	-0.668682
6840.00	-0.737186
6845.00	-0.815553
6850.00	-0.888589
6855.00	-0.904184
6860.00	-0.916548
6865.00	-0.950238
6870.00	-0.986409
6875.00	-1.01144
6880.00	-1.04734
6885.00	-1.10054
6890.00	-1.09912
6895.00	-1.11121
6900.00	-1.15635
6905.00	-1.18277
6910.00	-1.23831
6915.00	-1.26823
6920.00	-1.29517
6925.00	-1.36035
6930.00	-1.39896
6935.00	-1.40864
6940.00	-1.40984
6945.00	-1.43765
6950.00	-1.44012
6955.00	-1.49165
6960.00	-1.52047
6965.00	-1.56229
6970.00	-1.55397
6975.00	-1.59745
6980.00	-1.58561
6985.00	-1.63011
6990.00	-1.67016
6995.00	-1.7062
7000.00	-1.71858
7005.00	-1.71636
7010.00	-1.73441
7015.00	-1.74314
7020.00	-1.76854
7025.00	-1.76717
7030.00	-1.78181
7035.00	-1.7858
7040.00	-1.77518
7045.00	-1.77983
7050.00	-1.77733
7055.00	-1.7592
7060.00	-1.722
7065.00	-1.67431
7070.00	-1.63473
7075.00	-1.50468
7080.00	-1.1921
7085.00	-0.67095
7090.00	-0.012228
7095.00	0.687583
7100.00	1.3475
7105.00	2.00325
7110.00	2.60012
7115.00	3.16989
7120.00	3.69856
7125.00	4.15431
7130.00	4.64554
7135.00	5.05255
7140.00	5.45897
7145.00	5.8565
7150.00	6.24436
7155.00	6.57505
7160.00	6.88353
7165.00	7.17538
7170.00	7.41714
7175.00	7.69239
7180.00	7.94429
7185.00	8.19775
7190.00	8.43254
7195.00	8.65973
7200.00	8.84665
7205.00	9.02575
7210.00	9.18526
7215.00	9.38314
7220.00	9.58379
7225.00	9.73513
7230.00	9.90727
7235.00	9.98698
7240.00	10.1231
7245.00	10.228
7250.00	10.3584
7255.00	10.5133
7260.00	10.6285
7265.00	10.7239
7270.00	10.7946
7275.00	10.8784
7280.00	10.9253
7285.00	10.9709
7290.00	11.0036
7295.00	11.0422
7300.00	11.0477
7305.00	11.0577
7310.00	11.0549
7315.00	11.0307
7320.00	11.0048
7325.00	10.953
7330.00	10.8605
7335.00	10.7613
7340.00	10.6896
7345.00	10.5783
7350.00	10.4773
7355.00	10.3813
7360.00	10.2532
7365.00	10.1003
7370.00	9.93172
7375.00	9.78671
7380.00	9.60858
7385.00	9.39979
7390.00	9.21271
7395.00	9.02429
7400.00	8.8405
7405.00	8.61994
7410.00	8.42646
7415.00	8.23811
7420.00	8.04353
7425.00	7.84835
7430.00	7.6635
7435.00	7.47541
7440.00	7.28774
7445.00	7.10797
7450.00	6.89103
7455.00	6.7008
7460.00	6.55801
7465.00	6.39356
7470.00	6.21881
7475.00	6.02812
7480.00	5.85816
7485.00	5.6793
7490.00	5.52166
7495.00	5.3472
7500.00	5.15593
7505.00	5.02472
7510.00	4.88993
7515.00	4.72015
7520.00	4.55648
7525.00	4.40333
7530.00	4.28054
7535.00	4.16334
7540.00	4.02694
7545.00	3.86658
7550.00	3.73646
7555.00	3.6227
7560.00	3.50777
7565.00	3.3776
7570.00	3.25794
7575.00	3.14106
7580.00	3.00327
7585.00	2.86255
7590.00	2.71417
7595.00	2.60487
7600.00	2.50399
7605.00	2.404
7610.00	2.29981
7615.00	2.1676
7620.00	2.06615
7625.00	1.96316
7630.00	1.85876
7635.00	1.76898
7640.00	1.64724
7645.00	1.53349
7650.00	1.45618
7655.00	1.34566
7660.00	1.24702
7665.00	1.13736
7670.00	1.09967
7675.00	1.0624
7680.00	0.995437
7685.00	0.940181
7690.00	0.912178
7695.00	0.856893
7700.00	0.792094
7705.00	0.710378
7710.00	0.640176
7715.00	0.566966
7720.00	0.545366
7725.00	0.501693
7730.00	0.45403
7735.00	0.439546
7740.00	0.38807
7745.00	0.344249
7750.00	0.2647
7755.00	0.191435
7760.00	0.126332
7765.00	0.0744239
7770.00	-0.00822534
7775.00	-0.0801028
7780.00	-0.117217
7785.00	-0.181537
7790.00	-0.226892
7795.00	-0.261025
7800.00	-0.302609
7805.00	-0.332514
7810.00	-0.374469
7815.00	-0.412229
7820.00	-0.443706
7825.00	-0.491255
7830.00	-0.531542
7835.00	-0.575321
7840.00	-0.613886
7845.00	-0.652774
7850.00	-0.692786
7855.00	-0.710413
7860.00	-0.742154
7865.00	-0.794119
7870.00	-0.858436
7875.00	-0.88206
7880.00	-0.918363
7885.00	-0.997831
7890.00	-1.02506
7895.00	-1.06127
7900.00	-1.11726
7905.00	-1.13088
7910.00	-1.16235
7915.00	-1.2216
7920.00	-1.21309
7925.00	-1.22882
7930.00	-1.26137
7935.00	-1.31907
7940.00	-1.38186
7945.00	-1.39075
7950.00	-1.43551
7955.00	-1.49502
7960.00	-1.55192
7965.00	-1.60062
7970.00	-1.60685
7975.00	-1.68432
7980.00	-1.69889
7985.00	-1.71535
7990.00	-1.75021
7995.00	-1.80833
8000.00	-1.84393
8005.00	-1.85842
8010.00	-1.89402
8015.00	-1.88428
8020.00	-1.87467
8025.00	-1.88442
8030.00	-1.85641
8035.00	-1.86798
8040.00	-1.84664
8045.00	-1.87172
8050.00	-1.89345
8055.00	-1.89798
8060.00	-1.8845
8065.00	-1.86401
8070.00	-1.84223
8075.00	-1.72569
8080.00	-1.38683
8085.00	-0.865428
8090.00	-0.183916
8095.00	0.48794
8100.00	1.1603
8105.00	1.80051
8110.00	2.39927
8115.00	2.92896
8120.00	3.43911
8125.00	3.94253
8130.00	4.43153
8135.00	4.89671
8140.00	5.2995
8145.00	5.66869
8150.00	5.98842
8155.00	6.33301
8160.00	6.68659
8165.00	6.99478
8170.00	7.26798
8175.00	7.49881
8180.00	7.7567
8185.00	7.95705
8190.00	8.14488
8195.00	8.32563
8200.00	8.54346
8205.00	8.73699
8210.00	8.9212
8215.00	9.08198
8220.00	9.19743
8225.00	9.34562
8230.00	9.50407
8235.00	9.65586
8240.00	9.82255
8245.00	9.9308
8250.00	10.0575
8255.00	10.1631
8260.00	10.2515
8265.00	10.3352
8270.00	10.4549
8275.00	10.5316
8280.00	10.6149
8285.00	10.6398
8290.00	10.6989
8295.00	10.7487
8300.00	10.8128
8305.00	10.8521
8310.00	10.89
8315.00	10.8798
8320.00	10.823
8325.00	10.8078
8330.00	10.7365
8335.00	10.6622
8340.00	10.5436
8345.00	10.4109
8350.00	10.279
8355.00	10.1327
8360.00	10.0019
8365.00	9.88076
8370.00	9.75757
8375.00	9.59571
8380.00	9.43333
8385.00	9.26045
8390.00	9.10319
8395.00	8.98003
8400.00	8.78229
8405.00	8.58009
8410.00	8.37638
8415.00	8.19889
8420.00	8.00489
8425.00	7.80438
8430.00	7.61473
8435.00	7.4357
8440.00	7.252
8445.00	7.05575
8450.00	6.87496
8455.00	6.69218
8460.00	6.44746
8465.00	6.27401
8470.00	6.01513
8475.00	5.83394
8480.00	5.63995
8485.00	5.46285
8490.00	5.30597
8495.00	5.13302
8500.00	4.94227
8505.00	4.77645
8510.00	4.613
8515.00	4.43999
8520.00	4.30601
8525.00	4.15201
8530.00	4.02844
8535.00	3.87796
8540.00	3.74754
8545.00	3.60592
8550.00	3.50688
8555.00	3.37012
8560.00	3.21694
8565.00	3.10332
8570.00	2.99103
8575.00	2.86324
8580.00	2.76827
8585.00	2.6569
8590.00	2.52658
8595.00	2.43186
8600.00	2.33992
8605.00	2.23712
8610.00	2.13374
8615.00	2.01814
8620.00	1.90741
8625.00	1.82446
8630.00	1.72057
8635.00	1.62372
8640.00	1.48892
8645.00	1.40186
8650.00	1.29928
8655.00	1.21782
8660.00	1.12027
8665.00	1.02997
8670.00	0.950371
8675.00	0.894609
8680.00	0.799298
8685.00	0.749451
8690.00	0.703753
8695.00	0.65009
8700.00	0.613493
8705.00	0.526239
8710.00	0.494506
8715.00	0.417479
8720.00	0.338128
8725.00	0.293452
8730.00	0.232353
8735.00	0.151459
8740.00	0.0811614
8745.00	-0.000490322
8750.00	-0.0388803
8755.00	-0.109364
8760.00	-0.173634
8765.00	-0.241505
8770.00	-0.302589
8775.00	-0.403524
8780.00	-0.45342
8785.00	-0.494148
8790.00	-0.540831
8795.00	-0.596215
8800.00	-0.620993
8805.00	-0.665854
8810.00	-0.693695
8815.00	-0.735465
8820.00	-0.768043
8825.00	-0.834968
8830.00	-0.873473
8835.00	-0.893922
8840.00	-0.954108
8845.00	-0.979864
8850.00	-0.980482
8855.00	-1.04705
8860.00	-1.11115
8865.00	-1.14125
8870.00	-1.2001
8875.00	-1.24053
8880.00	-1.27274
8885.00	-1.30675
8890.00	-1.32147
8895.00	-1.34642
8900.00	-1.39562
8905.00	-1.3931
8910.00	-1.41089
8915.00	-1.44361
8920.00	-1.48309
8925.00	-1.52948
8930.00	-1.58294
8935.00	-1.58675
8940.00	-1.59855
8945.00	-1.63423
8950.00	-1.663
8955.00	-1.72149
8960.00	-1.73318
8965.00	-1.76208
8970.00	-1.75969
8975.00	-1.76923
8980.00	-1.79871
8985.00	-1.8244
8990.00	-1.82663
8995.00	-1.86876
9000.00	-1.8816
9005.00	-1.97672
9010.00	-2.00717
9015.00	-2.02957
9020.00	-2.04722
9025.00	-2.04138
9030.00	-2.05367
9035.00	-2.05554
9040.00	-2.07393
9045.00	-2.0813
9050.00	-2.09377
9055.00	-2.07743
9060.00	-2.08193
9065.00	-2.06427
9070.00	-2.00992
9075.00	-1.89751
9080.00	-1.56821
9085.00	-1.03034
9090.00	-0.327321
9095.00	0.36556
9100.00	1.0535
9105.00	1.68183
9110.00	2.2582
9115.00	2.83458
9120.00	3.41015
9125.00	3.90644
9130.00	4.38736
9135.00	4.81183
9140.00	5.20555
9145.00	5.59249
9150.00	5.94158
9155.00	6.26411
9160.00	6.5619
9165.00	6.83243
9170.00	7.08676
9175.00	7.3165
9180.00	7.57173
9185.00	7.84322
9190.00	8.09258
9195.00	8.30864
9200.00	8.529
9205.00	8.67217
9210.00	8.87038
9215.00	9.04376
9220.00	9.20983
9225.00	9.36681
9230.00	9.52146
9235.00	9.66065
9240.00	9.76336
9245.00	9.90259
9250.00	10.0137
9255.00	10.0761
9260.00	10.1799
9265.00	10.2657
9270.00	10.3313
9275.00	10.4037
9280.00	10.4581
9285.00	10.552
9290.00	10.6141
9295.00	10.6741
9300.00	10.6955
9305.00	10.7231
9310.00	10.7305
9315.00	10.6894
9320.00	10.6642
9325.00	10.6106
9330.00	10.5715
9335.00	10.4954
9340.00	10.3834
9345.00	10.2868
9350.00	10.2099
9355.00	10.0772
9360.00	9.89509
9365.00	9.73619
9370.00	9.58651
9375.00	9.4426
9380.00	9.25542
9385.00	9.0761
9390.00	8.9239
9395.00	8.76519
9400.00	8.60815
9405.00	8.41835
9410.00	8.20407
9415.00	8.04966
9420.00	7.86808
9425.00	7.67708
9430.00	7.44417
9435.00	7.23289
9440.00	7.02685
9445.00	6.81886
9450.00	6.66844
9455.00	6.4779
9460.00	6.29055
9465.00	6.07764
9470.00	5.91276
9475.00	5.76353
9480.00	5.56906
9485.00	5.39237
9490.00	5.23418
9495.00	5.04334
9500.00	4.88245
9505.00	4.73765
9510.00	4.5973
9515.00	4.41333
9520.00	4.26781
9525.00	4.12598
9530.00	3.97326
9535.00	3.84668
9540.00	3.67844
9545.00	3.54792
9550.00	3.4012
9555.00	3.25411
9560.00	3.10585
9565.00	3.01504
9570.00	2.92161
9575.00	2.7715
9580.00	2.67318
9585.00	2.53538
9590.00	2.40719
9595.00	2.30518
9600.00	2.17244
9605.00	2.05881
9610.00	1.89805
9615.00	1.80267
9620.00	1.68341
9625.00	1.5861
9630.00	1.49434
9635.00	1.37916
9640.00	1.30476
9645.00	1.21021
9650.00	1.12512
9655.00	1.04938
9660.00	0.980373
9665.00	0.932473
9670.00	0.889364
9675.00	0.823825
9680.00	0.752306
9685.00	0.67039
9690.00	0.575775
9695.00	0.493964
9700.00	0.417828
9705.00	0.375209
9710.00	0.309277
9715.00	0.240746
9720.00	0.152328
9725.00	0.0727512
9730.00	-0.0022101
9735.00	-0.0713465
9740.00	-0.138583
9745.00	-0.261768
9750.00	-0.329182
9755.00	-0.415759
9760.00	-0.474459
9765.00	-0.522275
9770.00	-0.555282
9775.00	-0.58666
9780.00	-0.642475
9785.00	-0.675996
9790.00	-0.70533
9795.00	-0.754292
9800.00	-0.797523
9805.00	-0.833923
9810.00	-0.882561
9815.00	-0.917978
9820.00	-0.970744
9825.00	-1.00486
9830.00	-1.04309
9835.00	-1.08168
9840.00	-1.1022
9845.00	-1.14155
9850.00	-1.19118
9855.00	-1.21161
9860.00	-1.23168
9865.00	-1.30822
9870.00	-1.3579
9875.00	-1.4143
9880.00	-1.4283
9885.00	-1.47182
9890.00	-1.46836
9895.00	-1.46943
9900.00	-1.50382
9905.00	-1.53644
9910.00	-1.56747
9915.00	-1.62298
9920.00	-1.64034
9925.00	-1.66934
9930.00	-1.69961
9935.00	-1.716
9940.00	-1.75999
9945.00	-1.77368
9950.00	-1.80522
9955.00	-1.84781
[truncated: 56 more rows]
