# Supplementary material for: Abnormal developmental trajectory and vulnerability to cardiac arrhythmias in tetralogy of Fallot with DiGeorge syndrome
Source: Commun Biol. 2023 Sep 22;6:969. doi: 10.1038/s42003-023-05344-6 (PMC10516936; doi:10.1038/s42003-023-05344-6)
Supplement: Supplementary file 6 — Supplementary Data 3 [file 42003_2023_5344_MOESM6_ESM.zip › Supplementary Data3_CAS Measurement/Batch59/TOF-DG2_A1_arrythmia_4875/1A-wave.csv]

1A : V(t) = D'(t) / BackgroundImage *100
D'(t) = WaveFiltered Value( Pixel-Filter=(5 x 5) Tcnst-Filter=10)
average	1.00
frm num	2048
position	[93][54]
background	616.88
total pixel	25
time	value1
0.00	-7.58656
5.00	-7.22085
10.00	-6.74582
15.00	-6.28651
20.00	-5.79727
25.00	-5.36863
30.00	-4.95497
35.00	-4.54701
40.00	-4.1552
45.00	-3.81036
50.00	-3.45461
55.00	-3.18696
60.00	-2.89745
65.00	-2.66476
70.00	-2.4735
75.00	-2.2683
80.00	-2.08881
85.00	-1.89873
90.00	-1.77694
95.00	-1.63296
100.00	-1.50079
105.00	-1.39092
110.00	-1.29916
115.00	-1.21009
120.00	-1.09297
125.00	-1.0135
130.00	-0.925771
135.00	-0.86367
140.00	-0.802592
145.00	-0.726223
150.00	-0.684725
155.00	-0.637002
160.00	-0.588216
165.00	-0.54755
170.00	-0.535591
175.00	-0.496946
180.00	-0.458923
185.00	-0.411734
190.00	-0.404278
195.00	-0.367741
200.00	-0.368575
205.00	-0.353764
210.00	-0.338489
215.00	-0.324741
220.00	-0.265033
225.00	-0.231397
230.00	-0.217336
235.00	-0.214406
240.00	-0.196856
245.00	-0.179116
250.00	-0.176766
255.00	-0.163629
260.00	-0.148563
265.00	-0.168073
270.00	-0.162937
275.00	-0.181658
280.00	-0.188133
285.00	-0.190069
290.00	-0.176898
295.00	-0.178012
300.00	-0.166047
305.00	-0.149442
310.00	-0.122826
315.00	-0.130645
320.00	-0.126658
325.00	-0.126313
330.00	-0.107846
335.00	-0.0931704
340.00	-0.0624554
345.00	-0.0575067
350.00	-0.0407328
355.00	-0.0600028
360.00	-0.0572447
365.00	-0.0482781
370.00	-0.0337239
375.00	-0.0621243
380.00	-0.0844425
385.00	-0.0870215
390.00	-0.0835067
395.00	-0.0855309
400.00	-0.0873526
405.00	-0.0695394
410.00	-0.0671244
415.00	-0.0591151
420.00	-0.0616331
425.00	-0.0353686
430.00	-0.021457
435.00	-0.017366
440.00	-0.0156294
445.00	-0.0069338
450.00	0.0125639
455.00	0.0087138
460.00	0.0169204
465.00	0.0113378
470.00	-0.00535818
475.00	-0.00676764
480.00	-0.0106298
485.00	-0.0134574
490.00	-0.0134085
495.00	-0.00298972
500.00	0.00638719
505.00	-0.0143527
510.00	-0.000597351
515.00	0.020212
520.00	0.0344014
525.00	0.0367971
530.00	0.0648902
535.00	0.0726665
540.00	0.0563219
545.00	0.0669003
550.00	0.0854988
555.00	0.0918627
560.00	0.086567
565.00	0.0247395
570.00	0.0358824
575.00	0.0498017
580.00	0.0551963
585.00	0.0568093
590.00	0.0731748
595.00	0.0496467
600.00	0.0446821
605.00	0.0784709
610.00	0.081647
615.00	0.0721855
620.00	0.0837712
625.00	0.0805815
630.00	0.0777107
635.00	0.0855019
640.00	0.0860296
645.00	0.0942857
650.00	0.0835603
655.00	0.0563999
660.00	0.0176903
665.00	0.0120307
670.00	0.0348193
675.00	0.0229079
680.00	0.0348824
685.00	0.0651123
690.00	0.0741632
695.00	0.0635048
700.00	0.0993019
705.00	0.101043
710.00	0.0831579
715.00	0.0631705
720.00	0.0374007
725.00	0.0323638
730.00	0.0330179
735.00	0.0115603
740.00	0.0376381
745.00	0.0299837
750.00	0.0438444
755.00	0.0556705
760.00	0.0909542
765.00	0.128545
770.00	0.109855
775.00	0.113135
780.00	0.140727
785.00	0.141568
790.00	0.154645
795.00	0.152797
800.00	0.125846
805.00	0.132066
810.00	0.116914
815.00	0.141534
820.00	0.136459
825.00	0.135133
830.00	0.124862
835.00	0.11043
840.00	0.124027
845.00	0.136265
850.00	0.139497
855.00	0.123602
860.00	0.108648
865.00	0.0802761
870.00	0.0151871
875.00	-0.0790563
880.00	-0.198242
885.00	-0.288001
890.00	-0.367488
895.00	-0.41698
900.00	-0.431695
905.00	-0.43197
910.00	-0.419249
915.00	-0.38705
920.00	-0.319814
925.00	-0.259951
930.00	-0.206722
935.00	-0.157519
940.00	-0.0827604
945.00	-0.0161262
950.00	0.0607037
955.00	0.131147
960.00	0.175742
965.00	0.21912
970.00	0.281503
975.00	0.329867
980.00	0.356535
985.00	0.364975
990.00	0.391374
995.00	0.413837
1000.00	0.408117
1005.00	0.440577
1010.00	0.472385
1015.00	0.497122
1020.00	0.52522
1025.00	0.553751
1030.00	0.561922
1035.00	0.563439
1040.00	0.522658
1045.00	0.524211
1050.00	0.50486
1055.00	0.519216
1060.00	0.527598
1065.00	0.534493
1070.00	0.562097
1075.00	0.551277
1080.00	0.524031
1085.00	0.533877
1090.00	0.520043
1095.00	0.510187
1100.00	0.529846
1105.00	0.531329
1110.00	0.51386
1115.00	0.529261
1120.00	0.542474
1125.00	0.545288
1130.00	0.530313
1135.00	0.522023
1140.00	0.53596
1145.00	0.547207
1150.00	0.508048
1155.00	0.500688
1160.00	0.463588
1165.00	0.44122
1170.00	0.443785
1175.00	0.433125
1180.00	0.420288
1185.00	0.391876
1190.00	0.39743
1195.00	0.384272
1200.00	0.386047
1205.00	0.371434
1210.00	0.401079
1215.00	0.37783
1220.00	0.372468
1225.00	0.35208
1230.00	0.377176
1235.00	0.341403
1240.00	0.326067
1245.00	0.327179
1250.00	0.310023
1255.00	0.308848
1260.00	0.329837
1265.00	0.324087
1270.00	0.313725
1275.00	0.306993
1280.00	0.306121
1285.00	0.303391
1290.00	0.295747
1295.00	0.31221
1300.00	0.304981
1305.00	0.305607
1310.00	0.332756
1315.00	0.344222
1320.00	0.348705
1325.00	0.34885
1330.00	0.345737
1335.00	0.331913
1340.00	0.343463
1345.00	0.325976
1350.00	0.299863
1355.00	0.288032
1360.00	0.281275
1365.00	0.278436
1370.00	0.275881
1375.00	0.252184
1380.00	0.223075
1385.00	0.255883
1390.00	0.224459
1395.00	0.214982
1400.00	0.216178
1405.00	0.201693
1410.00	0.195141
1415.00	0.224907
1420.00	0.208901
1425.00	0.218486
1430.00	0.221926
1435.00	0.215296
1440.00	0.239804
1445.00	0.248894
1450.00	0.276527
1455.00	0.25471
1460.00	0.24091
1465.00	0.224601
1470.00	0.226132
1475.00	0.222972
1480.00	0.234393
1485.00	0.258288
1490.00	0.245428
1495.00	0.228018
1500.00	0.22402
1505.00	0.227555
1510.00	0.212581
1515.00	0.175761
1520.00	0.152997
1525.00	0.137697
1530.00	0.134951
1535.00	0.142854
1540.00	0.147373
1545.00	0.164408
1550.00	0.162881
1555.00	0.155023
1560.00	0.116825
1565.00	0.114869
1570.00	0.116351
1575.00	0.124168
1580.00	0.130556
1585.00	0.105829
1590.00	0.0991364
1595.00	0.091168
1600.00	0.0930744
1605.00	0.0759859
1610.00	0.0820042
1615.00	0.0919597
1620.00	0.0782247
1625.00	0.0768865
1630.00	0.108752
1635.00	0.103712
1640.00	0.0894506
1645.00	0.0895835
1650.00	0.121476
1655.00	0.111922
1660.00	0.124073
1665.00	0.166133
1670.00	0.171566
1675.00	0.177753
1680.00	0.187212
1685.00	0.178865
1690.00	0.181728
1695.00	0.196625
1700.00	0.2029
1705.00	0.22346
1710.00	0.197872
1715.00	0.178085
1720.00	0.191401
1725.00	0.171612
1730.00	0.127866
1735.00	0.149446
1740.00	0.171461
1745.00	0.151073
1750.00	0.132075
1755.00	0.138969
1760.00	0.127666
1765.00	0.121383
1770.00	0.103409
1775.00	0.119005
1780.00	0.10905
1785.00	0.117598
1790.00	0.101947
1795.00	0.0982369
1800.00	0.102679
1805.00	0.10927
1810.00	0.122334
1815.00	0.119827
1820.00	0.091634
1825.00	0.087658
1830.00	0.105478
1835.00	0.0975235
1840.00	0.110466
1845.00	0.146106
1850.00	0.158729
1855.00	0.125997
1860.00	0.114694
1865.00	0.0779364
1870.00	0.00594872
1875.00	-0.0841287
1880.00	-0.176222
1885.00	-0.27791
1890.00	-0.322742
1895.00	-0.358553
1900.00	-0.377165
1905.00	-0.382893
1910.00	-0.376376
1915.00	-0.334848
1920.00	-0.282559
1925.00	-0.239389
1930.00	-0.179139
1935.00	-0.141772
1940.00	-0.0847988
1945.00	0.00603098
1950.00	0.103988
1955.00	0.170104
1960.00	0.219233
1965.00	0.27512
1970.00	0.296888
1975.00	0.335933
1980.00	0.337354
1985.00	0.382727
1990.00	0.421616
1995.00	0.424845
2000.00	0.484163
2005.00	0.514206
2010.00	0.55551
2015.00	0.56934
2020.00	0.544179
2025.00	0.538393
2030.00	0.563013
2035.00	0.567015
2040.00	0.551164
2045.00	0.534953
2050.00	0.526199
2055.00	0.508594
2060.00	0.481078
2065.00	0.475766
2070.00	0.467095
2075.00	0.48458
2080.00	0.454926
2085.00	0.450933
2090.00	0.439557
2095.00	0.447476
2100.00	0.470813
2105.00	0.457449
2110.00	0.427267
2115.00	0.470132
2120.00	0.459431
2125.00	0.423214
2130.00	0.417853
2135.00	0.425348
2140.00	0.444413
2145.00	0.41294
2150.00	0.383966
2155.00	0.38253
2160.00	0.348816
2165.00	0.329496
2170.00	0.30757
2175.00	0.307937
2180.00	0.298542
2185.00	0.289437
2190.00	0.275407
2195.00	0.263429
2200.00	0.295444
2205.00	0.322961
2210.00	0.343187
2215.00	0.334805
2220.00	0.326613
2225.00	0.313405
2230.00	0.313837
2235.00	0.323304
2240.00	0.329231
2245.00	0.313815
2250.00	0.325878
2255.00	0.357484
2260.00	0.353509
2265.00	0.338907
2270.00	0.333547
2275.00	0.334559
2280.00	0.330282
2285.00	0.316707
2290.00	0.33691
2295.00	0.33564
2300.00	0.318287
2305.00	0.300723
2310.00	0.276487
2315.00	0.281908
2320.00	0.297162
2325.00	0.294679
2330.00	0.314492
2335.00	0.272668
2340.00	0.281713
2345.00	0.274291
2350.00	0.250104
2355.00	0.271132
2360.00	0.262174
2365.00	0.265136
2370.00	0.274934
2375.00	0.297369
2380.00	0.324694
2385.00	0.337614
2390.00	0.338219
2395.00	0.310233
2400.00	0.355724
2405.00	0.328581
2410.00	0.30091
2415.00	0.297405
2420.00	0.274797
2425.00	0.271957
2430.00	0.228551
2435.00	0.226445
2440.00	0.251784
2445.00	0.244762
2450.00	0.212504
2455.00	0.223675
2460.00	0.243455
2465.00	0.234672
2470.00	0.215095
2475.00	0.206554
2480.00	0.194328
2485.00	0.205371
2490.00	0.224388
2495.00	0.220105
2500.00	0.217547
2505.00	0.206816
2510.00	0.199103
2515.00	0.20513
2520.00	0.194343
2525.00	0.193713
2530.00	0.187959
2535.00	0.208717
2540.00	0.198868
2545.00	0.201676
2550.00	0.204203
2555.00	0.229821
2560.00	0.241206
2565.00	0.250803
2570.00	0.263331
2575.00	0.270716
2580.00	0.255965
2585.00	0.236204
2590.00	0.257973
2595.00	0.23866
2600.00	0.192099
2605.00	0.185858
2610.00	0.178295
2615.00	0.189645
2620.00	0.173274
2625.00	0.198743
2630.00	0.184056
2635.00	0.176673
2640.00	0.19856
2645.00	0.219555
2650.00	0.210568
2655.00	0.209612
2660.00	0.224314
2665.00	0.235601
2670.00	0.219822
2675.00	0.208214
2680.00	0.180909
2685.00	0.14531
2690.00	0.136615
2695.00	0.121008
2700.00	0.0972359
2705.00	0.138089
2710.00	0.143085
2715.00	0.155362
2720.00	0.15863
2725.00	0.163516
2730.00	0.165969
2735.00	0.157153
2740.00	0.127173
2745.00	0.137799
2750.00	0.131151
2755.00	0.109607
2760.00	0.0979977
2765.00	0.0752294
2770.00	0.0962371
2775.00	0.0613249
2780.00	0.0616766
2785.00	0.0490247
2790.00	0.0525518
2795.00	0.0278439
2800.00	0.0198721
2805.00	0.0152912
2810.00	-0.00180014
2815.00	0.00486412
2820.00	0.00697141
2825.00	-0.0254985
2830.00	-0.0560183
2835.00	-0.0231827
2840.00	-0.0344813
2845.00	-0.0232521
2850.00	-0.0209269
2855.00	0.00450909
2860.00	-0.0270662
2865.00	-0.0645619
2870.00	-0.103495
2875.00	-0.202081
2880.00	-0.293402
2885.00	-0.391801
2890.00	-0.474525
2895.00	-0.523688
2900.00	-0.569231
2905.00	-0.562885
2910.00	-0.537073
2915.00	-0.494389
2920.00	-0.446246
2925.00	-0.380872
2930.00	-0.344082
2935.00	-0.242238
2940.00	-0.180405
2945.00	-0.152638
2950.00	-0.111437
2955.00	-0.0412871
2960.00	0.0017471
2965.00	0.0832739
2970.00	0.0956961
2975.00	0.126329
2980.00	0.180484
2985.00	0.201341
2990.00	0.227893
2995.00	0.253087
3000.00	0.26409
3005.00	0.255189
3010.00	0.263388
3015.00	0.280494
3020.00	0.284217
3025.00	0.270709
3030.00	0.296809
3035.00	0.272964
3040.00	0.292354
3045.00	0.324719
3050.00	0.331153
3055.00	0.336294
3060.00	0.336383
3065.00	0.363048
3070.00	0.355922
3075.00	0.354048
3080.00	0.347174
3085.00	0.359143
3090.00	0.375103
3095.00	0.384279
3100.00	0.38346
3105.00	0.373645
3110.00	0.334335
3115.00	0.347588
3120.00	0.340063
3125.00	0.363118
3130.00	0.354688
3135.00	0.332836
3140.00	0.343646
3145.00	0.311875
3150.00	0.264477
3155.00	0.242568
3160.00	0.261107
3165.00	0.257691
3170.00	0.262398
3175.00	0.288032
3180.00	0.327962
3185.00	0.30165
3190.00	0.279266
3195.00	0.257824
3200.00	0.25733
3205.00	0.254292
3210.00	0.258042
3215.00	0.274385
3220.00	0.276126
3225.00	0.271856
3230.00	0.255046
3235.00	0.278821
3240.00	0.29179
3245.00	0.306055
3250.00	0.303332
3255.00	0.286616
3260.00	0.274813
3265.00	0.249277
3270.00	0.234076
3275.00	0.23466
3280.00	0.238428
3285.00	0.225608
3290.00	0.201102
3295.00	0.231569
3300.00	0.258341
3305.00	0.258444
3310.00	0.258536
3315.00	0.252784
3320.00	0.269005
3325.00	0.276471
3330.00	0.289674
3335.00	0.28016
3340.00	0.289752
3345.00	0.245863
3350.00	0.217386
3355.00	0.226772
3360.00	0.254024
3365.00	0.246129
3370.00	0.240969
3375.00	0.218169
3380.00	0.200242
3385.00	0.160765
3390.00	0.171923
3395.00	0.148246
3400.00	0.147038
3405.00	0.160217
3410.00	0.174023
3415.00	0.157269
3420.00	0.145432
3425.00	0.152287
3430.00	0.137058
3435.00	0.109736
3440.00	0.124051
3445.00	0.0889508
3450.00	0.0917273
3455.00	0.0819062
3460.00	0.0763092
3465.00	0.09267
3470.00	0.118418
3475.00	0.0962014
3480.00	0.0911202
3485.00	0.083305
3490.00	0.0678418
3495.00	0.0740261
3500.00	0.0847794
3505.00	0.0808404
3510.00	0.105178
3515.00	0.114113
3520.00	0.112428
3525.00	0.114802
3530.00	0.0948921
3535.00	0.11134
3540.00	0.1028
3545.00	0.080848
3550.00	0.0857317
3555.00	0.117361
3560.00	0.101734
3565.00	0.135005
3570.00	0.139661
3575.00	0.128288
3580.00	0.129725
3585.00	0.110268
3590.00	0.115452
3595.00	0.116875
3600.00	0.103891
3605.00	0.103228
3610.00	0.12403
3615.00	0.129783
3620.00	0.114859
3625.00	0.11699
3630.00	0.135119
3635.00	0.141708
3640.00	0.148287
3645.00	0.166528
3650.00	0.175163
3655.00	0.171264
3660.00	0.196285
3665.00	0.184438
3670.00	0.18804
3675.00	0.169885
3680.00	0.184669
3685.00	0.173983
3690.00	0.17928
3695.00	0.181453
3700.00	0.178221
3705.00	0.162993
3710.00	0.170037
3715.00	0.162111
3720.00	0.187399
3725.00	0.203674
3730.00	0.198221
3735.00	0.184883
3740.00	0.204003
3745.00	0.230938
3750.00	0.240265
3755.00	0.268113
3760.00	0.292527
3765.00	0.298938
3770.00	0.319621
3775.00	0.304518
3780.00	0.305839
3785.00	0.307028
3790.00	0.300965
3795.00	0.293563
3800.00	0.310245
3805.00	0.335634
3810.00	0.318281
3815.00	0.305257
3820.00	0.329199
3825.00	0.335185
3830.00	0.326306
3835.00	0.336472
3840.00	0.321629
3845.00	0.311512
3850.00	0.310189
3855.00	0.257772
3860.00	0.213839
3865.00	0.185971
3870.00	0.103828
3875.00	0.0227668
3880.00	-0.0715861
3885.00	-0.159746
3890.00	-0.206668
3895.00	-0.221017
3900.00	-0.266999
3905.00	-0.266236
3910.00	-0.227941
3915.00	-0.19996
3920.00	-0.139761
3925.00	-0.0862314
3930.00	-0.0250858
3935.00	0.0292967
3940.00	0.0905611
3945.00	0.137918
3950.00	0.220093
3955.00	0.290808
3960.00	0.316195
3965.00	0.34877
3970.00	0.385868
3975.00	0.427686
3980.00	0.462728
3985.00	0.493618
3990.00	0.544113
3995.00	0.575294
4000.00	0.601411
4005.00	0.595089
4010.00	0.599774
4015.00	0.595562
4020.00	0.585286
4025.00	0.572795
4030.00	0.55507
4035.00	0.553382
4040.00	0.573261
4045.00	0.576887
4050.00	0.590525
4055.00	0.56519
4060.00	0.608529
4065.00	0.612518
4070.00	0.619351
4075.00	0.641063
4080.00	0.617159
4085.00	0.634551
4090.00	0.617782
4095.00	0.566379
4100.00	0.576528
4105.00	0.573992
4110.00	0.559388
4115.00	0.56505
4120.00	0.538372
4125.00	0.546784
4130.00	0.556948
4135.00	0.544049
4140.00	0.566158
4145.00	0.56401
4150.00	0.554296
4155.00	0.544256
4160.00	0.543649
4165.00	0.557369
4170.00	0.578146
4175.00	0.598791
4180.00	0.585598
4185.00	0.580209
4190.00	0.561742
4195.00	0.576246
4200.00	0.587355
4205.00	0.594759
4210.00	0.574837
4215.00	0.568578
4220.00	0.567485
4225.00	0.581415
4230.00	0.593303
4235.00	0.611135
4240.00	0.574013
4245.00	0.54644
4250.00	0.520975
4255.00	0.534368
4260.00	0.532805
4265.00	0.537883
4270.00	0.518461
4275.00	0.535996
4280.00	0.499256
4285.00	0.489533
4290.00	0.49375
4295.00	0.47096
4300.00	0.456934
4305.00	0.446256
4310.00	0.439887
4315.00	0.449069
4320.00	0.463817
4325.00	0.469958
4330.00	0.445009
4335.00	0.435523
4340.00	0.414665
4345.00	0.412104
4350.00	0.403963
4355.00	0.414144
4360.00	0.432385
4365.00	0.43713
4370.00	0.423893
4375.00	0.450236
4380.00	0.451251
4385.00	0.455406
4390.00	0.477302
4395.00	0.491172
4400.00	0.462804
4405.00	0.456726
4410.00	0.442826
4415.00	0.448472
4420.00	0.43864
4425.00	0.449244
4430.00	0.446467
4435.00	0.448507
4440.00	0.44321
4445.00	0.421584
4450.00	0.405362
4455.00	0.349912
4460.00	0.333725
4465.00	0.319806
4470.00	0.307926
4475.00	0.294641
4480.00	0.290465
4485.00	0.260122
4490.00	0.301546
4495.00	0.27204
4500.00	0.242242
4505.00	0.230986
4510.00	0.214372
4515.00	0.216927
4520.00	0.197179
4525.00	0.200804
4530.00	0.204716
4535.00	0.211478
4540.00	0.220806
4545.00	0.212991
4550.00	0.223465
4555.00	0.229
4560.00	0.221663
4565.00	0.194309
4570.00	0.202112
4575.00	0.208486
4580.00	0.198012
4585.00	0.174969
4590.00	0.149691
4595.00	0.121753
4600.00	0.114117
4605.00	0.118916
4610.00	0.127125
4615.00	0.113116
4620.00	0.11607
4625.00	0.0966817
4630.00	0.108412
4635.00	0.087844
4640.00	0.0920281
4645.00	0.124324
4650.00	0.12486
4655.00	0.134421
4660.00	0.144322
4665.00	0.140265
4670.00	0.12948
4675.00	0.130149
4680.00	0.15993
4685.00	0.153015
4690.00	0.178564
4695.00	0.213879
4700.00	0.227506
4705.00	0.236528
4710.00	0.230383
4715.00	0.223555
4720.00	0.245941
4725.00	0.22394
4730.00	0.217757
4735.00	0.24591
4740.00	0.232342
4745.00	0.248662
4750.00	0.252326
4755.00	0.260163
4760.00	0.240631
4765.00	0.229537
4770.00	0.20788
4775.00	0.198115
4780.00	0.208131
4785.00	0.182779
4790.00	0.189141
4795.00	0.194219
4800.00	0.178039
4805.00	0.191359
4810.00	0.228636
4815.00	0.220687
4820.00	0.23493
4825.00	0.22246
4830.00	0.205401
4835.00	0.201072
4840.00	0.192636
4845.00	0.151975
4850.00	0.13548
4855.00	0.126471
4860.00	0.0989103
4865.00	0.0792929
4870.00	0.0331066
4875.00	-0.0486634
4880.00	-0.154678
4885.00	-0.260465
4890.00	-0.329089
4895.00	-0.375288
4900.00	-0.372125
4905.00	-0.371225
4910.00	-0.342532
4915.00	-0.329676
4920.00	-0.261045
4925.00	-0.207059
4930.00	-0.155228
4935.00	-0.104042
4940.00	-0.0424125
4945.00	0.00916377
4950.00	0.093191
4955.00	0.122777
4960.00	0.185068
4965.00	0.208709
4970.00	0.237119
4975.00	0.263335
4980.00	0.306383
4985.00	0.300385
4990.00	0.319627
4995.00	0.306468
5000.00	0.352336
5005.00	0.395561
5010.00	0.392965
5015.00	0.417215
5020.00	0.455249
5025.00	0.457059
5030.00	0.442478
5035.00	0.441026
5040.00	0.453336
5045.00	0.424213
5050.00	0.440799
5055.00	0.419414
5060.00	0.402112
5065.00	0.394971
5070.00	0.391137
5075.00	0.431779
5080.00	0.472897
5085.00	0.464513
5090.00	0.435569
5095.00	0.395254
5100.00	0.373236
5105.00	0.363146
5110.00	0.392322
5115.00	0.380972
5120.00	0.370757
5125.00	0.376478
5130.00	0.364767
5135.00	0.345149
5140.00	0.340462
5145.00	0.373203
5150.00	0.36182
5155.00	0.366489
5160.00	0.369394
5165.00	0.373305
5170.00	0.369044
5175.00	0.374936
5180.00	0.397746
5185.00	0.396877
5190.00	0.361728
5195.00	0.33593
5200.00	0.34643
5205.00	0.383113
5210.00	0.385653
5215.00	0.356166
5220.00	0.31601
5225.00	0.310346
5230.00	0.307842
5235.00	0.310776
5240.00	0.332221
5245.00	0.322342
5250.00	0.327716
5255.00	0.304671
5260.00	0.285876
5265.00	0.294897
5270.00	0.304961
5275.00	0.271871
5280.00	0.283589
5285.00	0.251988
5290.00	0.219657
5295.00	0.195097
5300.00	0.189205
5305.00	0.192331
5310.00	0.222378
5315.00	0.23321
5320.00	0.242958
5325.00	0.242654
5330.00	0.255349
5335.00	0.262235
5340.00	0.206833
5345.00	0.209493
5350.00	0.193082
5355.00	0.184797
5360.00	0.171505
5365.00	0.123879
5370.00	0.118623
5375.00	0.107409
5380.00	0.0940748
5385.00	0.0755894
5390.00	0.0848895
5395.00	0.0822363
5400.00	0.0824422
5405.00	0.0748464
5410.00	0.0556901
5415.00	0.0611443
5420.00	0.0692952
5425.00	0.0610689
5430.00	0.0821958
5435.00	0.062953
5440.00	0.0780557
5445.00	0.0935934
5450.00	0.0816404
5455.00	0.0773669
5460.00	0.0508259
5465.00	0.0567665
5470.00	0.0569257
5475.00	0.0505847
5480.00	0.0370967
5485.00	0.0483008
5490.00	0.0609782
5495.00	0.0944342
5500.00	0.11806
5505.00	0.0952312
5510.00	0.101919
5515.00	0.103398
5520.00	0.116402
5525.00	0.134589
5530.00	0.120482
5535.00	0.101301
5540.00	0.109975
5545.00	0.128157
5550.00	0.141927
5555.00	0.158858
5560.00	0.122223
5565.00	0.122321
5570.00	0.0951748
5575.00	0.110946
5580.00	0.130976
5585.00	0.126308
5590.00	0.122106
5595.00	0.122216
5600.00	0.113885
5605.00	0.0966604
5610.00	0.110986
5615.00	0.105723
5620.00	0.143134
5625.00	0.14568
5630.00	0.154455
5635.00	0.135768
5640.00	0.133862
5645.00	0.106859
5650.00	0.095525
5655.00	0.106722
5660.00	0.0954014
5665.00	0.0702991
5670.00	0.047707
5675.00	0.0429363
5680.00	0.0334553
5685.00	0.0164928
5690.00	0.0317026
5695.00	0.0641957
5700.00	0.0597214
5705.00	0.0764441
5710.00	0.0934398
5715.00	0.108088
5720.00	0.114138
5725.00	0.137739
5730.00	0.144715
5735.00	0.141266
5740.00	0.11871
5745.00	0.110081
5750.00	0.113987
5755.00	0.120744
5760.00	0.134607
5765.00	0.13606
5770.00	0.154227
5775.00	0.166686
5780.00	0.147424
5785.00	0.187798
5790.00	0.17615
5795.00	0.172801
5800.00	0.161357
5805.00	0.152354
5810.00	0.148141
5815.00	0.161209
5820.00	0.168432
5825.00	0.165854
5830.00	0.199846
5835.00	0.188939
5840.00	0.181717
5845.00	0.166139
5850.00	0.171571
5855.00	0.188781
5860.00	0.197785
5865.00	0.161796
5870.00	0.104117
5875.00	0.0178397
5880.00	-0.0675911
5885.00	-0.138643
5890.00	-0.207777
5895.00	-0.261568
5900.00	-0.311925
5905.00	-0.341036
5910.00	-0.345838
5915.00	-0.317739
5920.00	-0.282723
5925.00	-0.246669
5930.00	-0.164941
5935.00	-0.119916
5940.00	-0.0657769
5945.00	0.0127759
5950.00	0.0685596
5955.00	0.105797
5960.00	0.128935
5965.00	0.183478
5970.00	0.242941
5975.00	0.297106
5980.00	0.330941
5985.00	0.364635
5990.00	0.407927
5995.00	0.413173
6000.00	0.413355
6005.00	0.429729
6010.00	0.461325
6015.00	0.48198
6020.00	0.489547
6025.00	0.484036
6030.00	0.507608
6035.00	0.497698
6040.00	0.445983
6045.00	0.432509
6050.00	0.433351
6055.00	0.428273
6060.00	0.413976
6065.00	0.413429
6070.00	0.412937
6075.00	0.438431
6080.00	0.46786
6085.00	0.45155
6090.00	0.484854
6095.00	0.486946
6100.00	0.468079
6105.00	0.4712
6110.00	0.449368
6115.00	0.464086
6120.00	0.442966
6125.00	0.422661
6130.00	0.404387
6135.00	0.374971
6140.00	0.362114
6145.00	0.361566
6150.00	0.349401
6155.00	0.365038
6160.00	0.370034
6165.00	0.334976
6170.00	0.31704
6175.00	0.311273
6180.00	0.294411
6185.00	0.279884
6190.00	0.277832
6195.00	0.28247
6200.00	0.270434
6205.00	0.251172
6210.00	0.235132
6215.00	0.220697
6220.00	0.221971
6225.00	0.207555
6230.00	0.201713
6235.00	0.189323
6240.00	0.180765
6245.00	0.18668
6250.00	0.198488
6255.00	0.187717
6260.00	0.190344
6265.00	0.188817
6270.00	0.160857
6275.00	0.171357
6280.00	0.182103
6285.00	0.176862
6290.00	0.196136
6295.00	0.196623
6300.00	0.19771
6305.00	0.210361
6310.00	0.214613
6315.00	0.248268
6320.00	0.250675
6325.00	0.230795
6330.00	0.25116
6335.00	0.251981
6340.00	0.237157
6345.00	0.219926
6350.00	0.218683
6355.00	0.21108
6360.00	0.18673
6365.00	0.15444
6370.00	0.15391
6375.00	0.168346
6380.00	0.152808
6385.00	0.161519
6390.00	0.157687
6395.00	0.185363
6400.00	0.147374
6405.00	0.137176
6410.00	0.0975211
6415.00	0.08323
6420.00	0.0943598
6425.00	0.0985407
6430.00	0.0854445
6435.00	0.0678221
6440.00	0.0513135
6445.00	0.0247842
6450.00	0.0184152
6455.00	-0.00482433
6460.00	-0.0270368
6465.00	-0.000341371
6470.00	0.00358331
6475.00	-0.00779823
6480.00	-0.00442471
6485.00	-0.0130602
6490.00	-0.0143479
6495.00	-0.00707726
6500.00	-0.0361971
6505.00	-0.0559206
6510.00	-0.0438443
6515.00	-0.0420536
6520.00	-0.0631368
6525.00	-0.065901
6530.00	-0.0813574
6535.00	-0.0673858
6540.00	-0.0548114
6545.00	-0.0629472
6550.00	-0.0255281
6555.00	-0.00806151
6560.00	-0.00401324
6565.00	0.014544
6570.00	0.0169801
6575.00	0.0204695
6580.00	0.0287973
6585.00	0.00776172
6590.00	0.00179815
6595.00	-0.00162378
6600.00	-0.00275825
6605.00	0.00918921
6610.00	-0.0072919
6615.00	0.00770263
6620.00	0.00628394
6625.00	0.0153819
6630.00	0.00671106
6635.00	0.039758
6640.00	0.0656097
6645.00	0.0739625
6650.00	0.0594336
6655.00	0.0859115
6660.00	0.0831561
6665.00	0.106613
6670.00	0.107624
6675.00	0.102697
6680.00	0.112529
6685.00	0.089604
6690.00	0.103338
6695.00	0.116996
6700.00	0.105297
6705.00	0.0999544
6710.00	0.105521
6715.00	0.0988596
6720.00	0.0889736
6725.00	0.0975837
6730.00	0.101442
6735.00	0.0900012
6740.00	0.104344
6745.00	0.0978005
6750.00	0.0854267
6755.00	0.085962
6760.00	0.103303
6765.00	0.105941
6770.00	0.098589
6775.00	0.097808
6780.00	0.108128
6785.00	0.088886
6790.00	0.118254
6795.00	0.107726
6800.00	0.107328
6805.00	0.10697
6810.00	0.105351
6815.00	0.0896285
6820.00	0.090392
6825.00	0.102751
6830.00	0.115171
6835.00	0.115974
6840.00	0.14004
6845.00	0.131871
6850.00	0.134246
6855.00	0.159079
6860.00	0.147062
6865.00	0.0928015
6870.00	0.0186789
6875.00	-0.0648905
6880.00	-0.17836
6885.00	-0.253249
6890.00	-0.309625
6895.00	-0.376575
6900.00	-0.387549
6905.00	-0.394832
6910.00	-0.369614
6915.00	-0.348864
6920.00	-0.30879
6925.00	-0.270778
6930.00	-0.207389
6935.00	-0.139963
6940.00	-0.0591791
6945.00	-0.0124105
6950.00	0.0206034
6955.00	0.0678233
6960.00	0.118102
6965.00	0.15233
6970.00	0.218799
6975.00	0.270839
6980.00	0.357878
6985.00	0.402495
6990.00	0.40958
6995.00	0.396505
7000.00	0.414564
7005.00	0.410068
7010.00	0.451411
7015.00	0.438042
7020.00	0.435089
7025.00	0.444751
7030.00	0.455392
7035.00	0.451352
7040.00	0.451606
7045.00	0.456374
7050.00	0.474283
7055.00	0.469002
7060.00	0.467491
7065.00	0.483639
7070.00	0.456025
7075.00	0.434414
7080.00	0.419503
7085.00	0.432669
7090.00	0.417933
7095.00	0.419584
7100.00	0.388649
7105.00	0.404252
7110.00	0.4157
7115.00	0.435731
7120.00	0.421985
7125.00	0.395349
7130.00	0.384345
7135.00	0.408159
7140.00	0.412084
7145.00	0.384493
7150.00	0.369387
7155.00	0.349307
7160.00	0.323454
7165.00	0.332608
7170.00	0.326581
7175.00	0.297165
7180.00	0.301815
7185.00	0.280063
7190.00	0.277345
7195.00	0.284626
7200.00	0.274967
7205.00	0.288321
7210.00	0.30877
7215.00	0.299291
7220.00	0.3154
7225.00	0.327304
7230.00	0.336721
7235.00	0.31926
7240.00	0.30938
7245.00	0.295301
7250.00	0.277443
7255.00	0.27369
7260.00	0.259938
7265.00	0.22746
7270.00	0.236487
7275.00	0.253689
7280.00	0.26139
7285.00	0.274805
7290.00	0.256402
7295.00	0.277448
7300.00	0.261375
7305.00	0.259229
7310.00	0.272212
7315.00	0.279357
7320.00	0.301999
7325.00	0.25494
7330.00	0.255383
7335.00	0.262914
7340.00	0.269044
7345.00	0.250569
7350.00	0.230051
7355.00	0.212882
7360.00	0.209101
7365.00	0.226448
7370.00	0.22585
7375.00	0.240873
7380.00	0.258285
7385.00	0.265526
7390.00	0.292144
7395.00	0.274602
7400.00	0.284102
7405.00	0.295894
7410.00	0.324014
7415.00	0.32144
7420.00	0.315882
7425.00	0.300504
7430.00	0.310656
7435.00	0.300988
7440.00	0.289045
7445.00	0.288023
7450.00	0.262463
7455.00	0.266044
7460.00	0.248518
7465.00	0.245712
7470.00	0.256156
7475.00	0.255829
7480.00	0.270448
7485.00	0.282957
7490.00	0.294864
7495.00	0.302338
7500.00	0.27794
7505.00	0.279973
7510.00	0.272726
7515.00	0.291491
7520.00	0.27985
7525.00	0.283637
7530.00	0.267594
7535.00	0.231756
7540.00	0.21312
7545.00	0.214503
7550.00	0.203427
7555.00	0.207076
7560.00	0.1734
7565.00	0.181349
7570.00	0.167104
7575.00	0.167253
7580.00	0.179058
7585.00	0.13327
7590.00	0.14199
7595.00	0.162157
7600.00	0.164746
7605.00	0.154107
7610.00	0.154907
7615.00	0.149143
7620.00	0.153033
7625.00	0.138378
7630.00	0.140102
7635.00	0.149435
7640.00	0.148109
7645.00	0.147563
7650.00	0.149017
7655.00	0.161998
7660.00	0.164602
7665.00	0.159814
7670.00	0.138645
7675.00	0.139694
7680.00	0.165279
7685.00	0.131892
7690.00	0.129726
7695.00	0.143987
7700.00	0.136073
7705.00	0.12052
7710.00	0.134405
7715.00	0.163112
7720.00	0.127348
7725.00	0.143792
7730.00	0.135249
7735.00	0.167762
7740.00	0.207399
7745.00	0.191846
7750.00	0.179146
7755.00	0.170309
7760.00	0.190887
7765.00	0.225618
7770.00	0.229641
7775.00	0.252067
7780.00	0.254094
7785.00	0.265645
7790.00	0.279931
7795.00	0.261016
7800.00	0.232321
7805.00	0.224651
7810.00	0.213209
7815.00	0.234684
7820.00	0.238449
7825.00	0.248971
7830.00	0.278541
7835.00	0.268195
7840.00	0.279632
7845.00	0.278903
7850.00	0.27695
7855.00	0.279082
7860.00	0.270627
7865.00	0.248751
7870.00	0.150604
7875.00	0.060975
7880.00	-0.0112618
7885.00	-0.074978
7890.00	-0.143994
7895.00	-0.178227
7900.00	-0.209036
7905.00	-0.220554
7910.00	-0.208225
7915.00	-0.177676
7920.00	-0.137862
7925.00	-0.0871153
7930.00	-0.0193972
7935.00	0.0370102
7940.00	0.0715662
7945.00	0.119526
7950.00	0.18279
7955.00	0.204065
7960.00	0.241368
7965.00	0.268457
7970.00	0.333688
7975.00	0.349599
7980.00	0.373646
7985.00	0.408256
7990.00	0.428383
7995.00	0.459465
8000.00	0.447885
8005.00	0.440705
8010.00	0.44786
8015.00	0.479588
8020.00	0.499065
8025.00	0.495197
8030.00	0.528027
8035.00	0.536825
8040.00	0.53761
8045.00	0.516919
8050.00	0.511265
8055.00	0.535356
8060.00	0.538881
8065.00	0.547242
8070.00	0.515861
8075.00	0.521336
8080.00	0.532748
8085.00	0.526808
8090.00	0.523408
8095.00	0.509972
8100.00	0.485561
8105.00	0.465535
8110.00	0.44427
8115.00	0.416054
8120.00	0.411409
8125.00	0.390369
8130.00	0.41812
8135.00	0.406784
8140.00	0.450401
8145.00	0.409251
8150.00	0.405934
8155.00	0.426293
8160.00	0.447858
8165.00	0.441977
8170.00	0.414639
8175.00	0.374472
8180.00	0.344806
8185.00	0.314864
8190.00	0.324228
8195.00	0.325524
8200.00	0.287784
8205.00	0.284942
8210.00	0.301838
8215.00	0.289162
8220.00	0.28294
8225.00	0.288364
8230.00	0.308808
8235.00	0.303216
8240.00	0.275488
8245.00	0.281009
8250.00	0.298298
8255.00	0.297647
8260.00	0.311975
8265.00	0.297637
8270.00	0.28149
8275.00	0.298082
8280.00	0.314961
8285.00	0.345713
8290.00	0.317626
8295.00	0.301426
8300.00	0.29722
8305.00	0.275279
8310.00	0.250993
8315.00	0.267393
8320.00	0.249732
8325.00	0.24875
8330.00	0.229711
8335.00	0.213873
8340.00	0.242414
8345.00	0.224008
8350.00	0.261911
8355.00	0.261009
8360.00	0.240095
8365.00	0.243319
8370.00	0.23844
8375.00	0.243775
8380.00	0.240147
8385.00	0.237531
8390.00	0.234527
8395.00	0.214965
8400.00	0.229132
8405.00	0.261983
8410.00	0.246808
8415.00	0.282431
8420.00	0.287906
8425.00	0.296724
8430.00	0.264458
8435.00	0.27173
8440.00	0.25558
8445.00	0.230022
8450.00	0.232957
8455.00	0.253106
8460.00	0.247248
8465.00	0.227062
8470.00	0.230941
8475.00	0.196175
8480.00	0.188878
8485.00	0.188146
8490.00	0.196565
8495.00	0.190526
8500.00	0.200652
8505.00	0.214305
8510.00	0.229186
8515.00	0.262681
8520.00	0.233819
8525.00	0.249991
8530.00	0.245741
8535.00	0.259424
8540.00	0.270442
8545.00	0.298514
8550.00	0.314701
8555.00	0.322784
8560.00	0.324224
8565.00	0.330059
8570.00	0.341794
8575.00	0.341981
8580.00	0.331775
8585.00	0.310917
8590.00	0.288255
8595.00	0.274992
8600.00	0.254625
8605.00	0.257693
8610.00	0.252025
8615.00	0.265728
8620.00	0.29492
8625.00	0.266076
8630.00	0.241414
8635.00	0.228944
8640.00	0.23458
8645.00	0.225388
8650.00	0.232676
8655.00	0.221729
8660.00	0.227438
8665.00	0.260459
8670.00	0.244788
8675.00	0.231332
8680.00	0.220519
8685.00	0.248396
8690.00	0.2469
8695.00	0.272138
8700.00	0.267619
8705.00	0.25642
8710.00	0.261254
8715.00	0.251987
8720.00	0.258561
8725.00	0.249564
8730.00	0.243412
8735.00	0.226852
8740.00	0.20676
8745.00	0.193865
8750.00	0.187447
8755.00	0.170648
8760.00	0.197676
8765.00	0.209681
8770.00	0.208814
8775.00	0.202847
8780.00	0.213686
8785.00	0.208528
8790.00	0.211019
8795.00	0.218448
8800.00	0.232266
8805.00	0.260913
8810.00	0.272431
8815.00	0.273718
8820.00	0.267744
8825.00	0.248751
8830.00	0.234251
8835.00	0.249083
8840.00	0.225471
8845.00	0.254798
8850.00	0.259146
8855.00	0.23388
8860.00	0.200765
8865.00	0.182634
8870.00	0.143621
8875.00	0.0702523
8880.00	-0.0269039
8885.00	-0.108509
8890.00	-0.161203
8895.00	-0.19566
8900.00	-0.226023
8905.00	-0.215741
8910.00	-0.203244
8915.00	-0.172545
8920.00	-0.109253
8925.00	-0.0354301
8930.00	0.0102605
8935.00	0.0786158
8940.00	0.165424
8945.00	0.216318
8950.00	0.290653
8955.00	0.332914
8960.00	0.364465
8965.00	0.414259
8970.00	0.429246
8975.00	0.453758
8980.00	0.469982
8985.00	0.517654
8990.00	0.530083
8995.00	0.543214
9000.00	0.593937
9005.00	0.608464
9010.00	0.593655
9015.00	0.592648
9020.00	0.626756
9025.00	0.594557
9030.00	0.620693
9035.00	0.641622
9040.00	0.629982
9045.00	0.656467
9050.00	0.64853
9055.00	0.6563
9060.00	0.63995
9065.00	0.630423
9070.00	0.622497
9075.00	0.645839
9080.00	0.654527
9085.00	0.65262
9090.00	0.645716
9095.00	0.629128
9100.00	0.617441
9105.00	0.596547
9110.00	0.593954
9115.00	0.574112
9120.00	0.556904
9125.00	0.546603
9130.00	0.5302
9135.00	0.537483
9140.00	0.545984
9145.00	0.527697
9150.00	0.539121
9155.00	0.507904
9160.00	0.531034
9165.00	0.512945
9170.00	0.5239
9175.00	0.50004
9180.00	0.484403
9185.00	0.489782
9190.00	0.498513
9195.00	0.488864
9200.00	0.483422
9205.00	0.466853
9210.00	0.477229
9215.00	0.478138
9220.00	0.438754
9225.00	0.436377
9230.00	0.446559
9235.00	0.477769
9240.00	0.473436
9245.00	0.476021
9250.00	0.486777
9255.00	0.502294
9260.00	0.497454
9265.00	0.478833
9270.00	0.476339
9275.00	0.485767
9280.00	0.457291
9285.00	0.42907
9290.00	0.408857
9295.00	0.409471
9300.00	0.389922
9305.00	0.380109
9310.00	0.351176
9315.00	0.299199
9320.00	0.282896
9325.00	0.31491
9330.00	0.304169
9335.00	0.289314
9340.00	0.279835
9345.00	0.274547
9350.00	0.283404
9355.00	0.283594
9360.00	0.277929
9365.00	0.263105
9370.00	0.27959
9375.00	0.280811
9380.00	0.260511
9385.00	0.248076
9390.00	0.249206
9395.00	0.269026
9400.00	0.240179
9405.00	0.23691
9410.00	0.253422
9415.00	0.23197
9420.00	0.216554
9425.00	0.230562
9430.00	0.221123
9435.00	0.19512
9440.00	0.185334
9445.00	0.193386
9450.00	0.195446
9455.00	0.186276
9460.00	0.17089
9465.00	0.156395
9470.00	0.131029
9475.00	0.116629
9480.00	0.142575
9485.00	0.142583
9490.00	0.126379
9495.00	0.147459
9500.00	0.163189
9505.00	0.133902
9510.00	0.135426
9515.00	0.120586
9520.00	0.122793
9525.00	0.0878187
9530.00	0.094599
9535.00	0.114318
9540.00	0.119745
9545.00	0.120739
9550.00	0.130063
9555.00	0.104737
9560.00	0.0864822
9565.00	0.0830214
9570.00	0.0922267
9575.00	0.10116
9580.00	0.0910439
9585.00	0.082588
9590.00	0.0996177
9595.00	0.101328
9600.00	0.100273
9605.00	0.103862
9610.00	0.0753203
9615.00	0.082702
9620.00	0.0809161
9625.00	0.0844961
9630.00	0.0922571
9635.00	0.116101
9640.00	0.117459
9645.00	0.13165
9650.00	0.087361
9655.00	0.0475005
9660.00	0.00773557
9665.00	0.0270632
9670.00	-0.00741595
9675.00	-0.00408066
9680.00	-0.0121021
9685.00	-0.0160793
9690.00	-0.0164166
9695.00	0.0221852
9700.00	0.0147793
9705.00	0.0133014
9710.00	0.0113228
9715.00	-0.0235275
9720.00	-0.0056126
9725.00	-0.0186683
9730.00	5.76078e-005
9735.00	0.00783294
9740.00	0.025854
9745.00	0.0505024
9750.00	0.0571238
9755.00	0.0747547
9760.00	0.0912709
9765.00	0.0886281
9770.00	0.0700389
9775.00	0.0708161
9780.00	0.0754061
9785.00	0.0905604
9790.00	0.113926
9795.00	0.103181
9800.00	0.0902696
9805.00	0.0890237
9810.00	0.0820666
9815.00	0.0855316
9820.00	0.107454
9825.00	0.0915215
9830.00	0.094041
9835.00	0.102793
9840.00	0.088623
9845.00	0.0758701
9850.00	0.0715252
9855.00	0.0533495
9860.00	0.0266165
9865.00	-0.00716949
9870.00	-0.0797245
9875.00	-0.185226
9880.00	-0.268506
9885.00	-0.347997
9890.00	-0.416297
9895.00	-0.450533
9900.00	-0.478752
9905.00	-0.498961
9910.00	-0.493158
9915.00	-0.441248
9920.00	-0.409444
9925.00	-0.356179
9930.00	-0.269336
9935.00	-0.187934
9940.00	-0.125048
9945.00	-0.0502946
9950.00	0.00466359
9955.00	0.0930314
[truncated: 56 more rows]
