# Supplementary material for: Abnormal developmental trajectory and vulnerability to cardiac arrhythmias in tetralogy of Fallot with DiGeorge syndrome
Source: Commun Biol. 2023 Sep 22;6:969. doi: 10.1038/s42003-023-05344-6 (PMC10516936; doi:10.1038/s42003-023-05344-6)
Supplement: Supplementary file 6 — Supplementary Data 3 [file 42003_2023_5344_MOESM6_ESM.zip › Supplementary Data3_CAS Measurement/Batch59/TOF-DG2_A1_arrythmia_4875/1B-wave.csv]

1B : V(t) = D'(t) / BackgroundImage *100
D'(t) = WaveFiltered Value( Pixel-Filter=(5 x 5) Tcnst-Filter=10)
average	1.00
frm num	2048
position	[65][61]
background	356.84
total pixel	25
time	value1
0.00	0
5.00	-0.209618
10.00	-0.398274
15.00	-0.607298
20.00	-0.76179
25.00	-0.877294
30.00	-0.959949
35.00	-1.01977
40.00	-1.07921
45.00	-1.13943
50.00	-1.12861
55.00	-1.14466
60.00	-1.11427
65.00	-1.05665
70.00	-1.03505
75.00	-0.909128
80.00	-0.794675
85.00	-0.69503
90.00	-0.586294
95.00	-0.509729
100.00	-0.384774
105.00	-0.188242
110.00	-0.0494763
115.00	0.0888645
120.00	0.204404
125.00	0.327445
130.00	0.449392
135.00	0.561386
140.00	0.670027
145.00	0.803674
150.00	0.929562
155.00	1.07201
160.00	1.22038
165.00	1.35168
170.00	1.49226
175.00	1.63449
180.00	1.74791
185.00	1.87802
190.00	1.9727
195.00	2.1162
200.00	2.23974
205.00	2.38008
210.00	2.55906
215.00	2.68092
220.00	2.78386
225.00	2.95834
230.00	3.05932
235.00	3.11209
240.00	3.23021
245.00	3.30624
250.00	3.40046
255.00	3.53346
260.00	3.62737
265.00	3.70068
270.00	3.77451
275.00	3.84768
280.00	3.91241
285.00	4.01775
290.00	4.061
295.00	4.19407
300.00	4.28806
305.00	4.36929
310.00	4.44015
315.00	4.47366
320.00	4.52175
325.00	4.59194
330.00	4.64166
335.00	4.72228
340.00	4.76793
345.00	4.85609
350.00	4.9758
355.00	5.0656
360.00	5.12848
365.00	5.1918
370.00	5.22973
375.00	5.34122
380.00	5.39223
385.00	5.47626
390.00	5.54179
395.00	5.60413
400.00	5.64791
405.00	5.66826
410.00	5.72244
415.00	5.71852
420.00	5.74974
425.00	5.82716
430.00	5.89347
435.00	6.0092
440.00	6.04162
445.00	6.13805
450.00	6.25511
455.00	6.35261
460.00	6.45717
465.00	6.50645
470.00	6.60572
475.00	6.68497
480.00	6.75742
485.00	6.789
490.00	6.83311
495.00	6.9042
500.00	6.9637
505.00	6.97241
510.00	7.01387
515.00	7.03326
520.00	7.08545
525.00	7.08311
530.00	7.12359
535.00	7.1589
540.00	7.19069
545.00	7.19463
550.00	7.24526
555.00	7.24599
560.00	7.29036
565.00	7.27425
570.00	7.2889
575.00	7.28526
580.00	7.32907
585.00	7.36401
590.00	7.41004
595.00	7.42455
600.00	7.44434
605.00	7.45879
610.00	7.49422
615.00	7.51601
620.00	7.58046
625.00	7.57345
630.00	7.57275
635.00	7.61471
640.00	7.56616
645.00	7.57852
650.00	7.58852
655.00	7.62666
660.00	7.72601
665.00	7.73359
670.00	7.76844
675.00	7.81213
680.00	7.83352
685.00	7.89984
690.00	7.94721
695.00	7.99096
700.00	8.02697
705.00	8.01567
710.00	8.01782
715.00	8.05339
720.00	8.05738
725.00	8.07217
730.00	8.05635
735.00	8.05892
740.00	8.08029
745.00	8.05805
750.00	8.0526
755.00	8.05218
760.00	8.09664
765.00	8.10752
770.00	8.13075
775.00	8.13485
780.00	8.11836
785.00	8.13379
790.00	8.09835
795.00	8.06533
800.00	7.99078
805.00	7.91808
810.00	7.7271
815.00	7.4689
820.00	7.0796
825.00	6.57341
830.00	5.96091
835.00	5.20676
840.00	4.38231
845.00	3.46655
850.00	2.59865
855.00	1.68864
860.00	0.802365
865.00	0.020413
870.00	-0.770778
875.00	-1.47052
880.00	-2.10701
885.00	-2.67313
890.00	-3.16134
895.00	-3.57831
900.00	-3.95806
905.00	-4.32002
910.00	-4.5774
915.00	-4.79671
920.00	-5.00419
925.00	-5.10123
930.00	-5.20091
935.00	-5.2738
940.00	-5.2856
945.00	-5.29397
950.00	-5.30263
955.00	-5.28128
960.00	-5.20041
965.00	-5.10745
970.00	-5.0406
975.00	-4.92775
980.00	-4.81722
985.00	-4.79173
990.00	-4.63091
995.00	-4.47047
1000.00	-4.33169
1005.00	-4.15297
1010.00	-3.9316
1015.00	-3.73573
1020.00	-3.5841
1025.00	-3.40504
1030.00	-3.20354
1035.00	-3.06478
1040.00	-2.94101
1045.00	-2.77919
1050.00	-2.61112
1055.00	-2.3926
1060.00	-2.18025
1065.00	-1.99697
1070.00	-1.81521
1075.00	-1.59109
1080.00	-1.42526
1085.00	-1.26031
1090.00	-1.08496
1095.00	-0.959649
1100.00	-0.717961
1105.00	-0.534069
1110.00	-0.347269
1115.00	-0.20381
1120.00	-0.050036
1125.00	0.0849979
1130.00	0.256971
1135.00	0.421836
1140.00	0.562367
1145.00	0.698934
1150.00	0.831933
1155.00	1.00992
1160.00	1.15442
1165.00	1.35957
1170.00	1.50945
1175.00	1.59951
1180.00	1.72092
1185.00	1.84252
1190.00	1.96428
1195.00	2.07612
1200.00	2.19807
1205.00	2.30221
1210.00	2.46769
1215.00	2.65024
1220.00	2.80782
1225.00	2.9317
1230.00	3.00172
1235.00	3.11181
1240.00	3.19296
1245.00	3.28842
1250.00	3.35079
1255.00	3.41141
1260.00	3.5377
1265.00	3.60093
1270.00	3.65222
1275.00	3.73202
1280.00	3.75563
1285.00	3.8363
1290.00	3.93131
1295.00	4.0314
1300.00	4.15623
1305.00	4.24279
1310.00	4.30949
1315.00	4.39081
1320.00	4.49539
1325.00	4.57606
1330.00	4.76188
1335.00	4.88877
1340.00	4.95028
1345.00	4.98546
1350.00	5.0855
1355.00	5.17554
1360.00	5.26666
1365.00	5.31168
1370.00	5.3522
1375.00	5.40435
1380.00	5.54321
1385.00	5.59645
1390.00	5.66454
1395.00	5.67537
1400.00	5.6997
1405.00	5.79781
1410.00	5.85585
1415.00	5.90809
1420.00	5.96967
1425.00	6.01725
1430.00	6.0455
1435.00	6.17742
1440.00	6.18853
1445.00	6.23776
1450.00	6.22939
1455.00	6.22521
1460.00	6.26405
1465.00	6.27995
1470.00	6.34358
1475.00	6.39525
1480.00	6.45968
1485.00	6.5087
1490.00	6.52368
1495.00	6.56181
1500.00	6.55803
1505.00	6.6342
1510.00	6.68931
1515.00	6.73106
1520.00	6.7182
1525.00	6.72119
1530.00	6.75191
1535.00	6.84457
1540.00	6.89097
1545.00	6.95179
1550.00	6.95945
1555.00	6.98539
1560.00	6.98633
1565.00	7.00622
1570.00	7.08578
1575.00	7.11591
1580.00	7.18114
1585.00	7.18268
1590.00	7.21769
1595.00	7.2335
1600.00	7.2511
1605.00	7.26133
1610.00	7.32435
1615.00	7.38667
1620.00	7.38559
1625.00	7.41712
1630.00	7.42533
1635.00	7.46297
1640.00	7.50583
1645.00	7.53655
1650.00	7.53169
1655.00	7.54861
1660.00	7.5885
1665.00	7.65467
1670.00	7.65369
1675.00	7.62591
1680.00	7.66256
1685.00	7.74262
1690.00	7.75078
1695.00	7.7458
1700.00	7.72449
1705.00	7.75352
1710.00	7.78302
1715.00	7.84991
1720.00	7.87312
1725.00	7.92877
1730.00	7.96988
1735.00	7.97997
1740.00	7.99467
1745.00	8.03367
1750.00	8.06429
1755.00	8.09297
1760.00	8.11766
1765.00	8.13316
1770.00	8.19867
1775.00	8.21503
1780.00	8.25778
1785.00	8.26375
1790.00	8.25791
1795.00	8.19212
1800.00	8.09032
1805.00	7.98076
1810.00	7.79584
1815.00	7.55768
1820.00	7.15949
1825.00	6.67334
1830.00	6.05533
1835.00	5.29398
1840.00	4.42045
1845.00	3.51097
1850.00	2.59603
1855.00	1.68292
1860.00	0.76695
1865.00	-0.0473304
1870.00	-0.832868
1875.00	-1.53425
1880.00	-2.16773
1885.00	-2.77149
1890.00	-3.29246
1895.00	-3.68399
1900.00	-4.05766
1905.00	-4.42535
1910.00	-4.7417
1915.00	-4.92552
1920.00	-5.1033
1925.00	-5.21173
1930.00	-5.30484
1935.00	-5.38303
1940.00	-5.43883
1945.00	-5.44197
1950.00	-5.43695
1955.00	-5.39657
1960.00	-5.33443
1965.00	-5.25946
1970.00	-5.17293
1975.00	-5.08608
1980.00	-4.95187
1985.00	-4.84005
1990.00	-4.7282
1995.00	-4.63986
2000.00	-4.49983
2005.00	-4.33009
2010.00	-4.17283
2015.00	-3.94947
2020.00	-3.71931
2025.00	-3.5839
2030.00	-3.38804
2035.00	-3.25661
2040.00	-3.06771
2045.00	-2.93244
2050.00	-2.72775
2055.00	-2.54129
2060.00	-2.41383
2065.00	-2.2554
2070.00	-2.11729
2075.00	-1.9022
2080.00	-1.69404
2085.00	-1.5493
2090.00	-1.41006
2095.00	-1.27354
2100.00	-1.10247
2105.00	-0.919361
2110.00	-0.727661
2115.00	-0.497961
2120.00	-0.382029
2125.00	-0.231731
2130.00	-0.0359316
2135.00	0.103297
2140.00	0.277924
2145.00	0.404823
2150.00	0.608708
2155.00	0.772027
2160.00	0.887628
2165.00	1.04435
2170.00	1.16411
2175.00	1.36381
2180.00	1.52448
2185.00	1.67693
2190.00	1.86794
2195.00	2.00398
2200.00	2.13987
2205.00	2.24759
2210.00	2.32997
2215.00	2.40524
2220.00	2.5548
2225.00	2.6995
2230.00	2.85776
2235.00	2.95871
2240.00	3.05405
2245.00	3.16788
2250.00	3.28714
2255.00	3.39111
2260.00	3.47236
2265.00	3.56902
2270.00	3.65377
2275.00	3.69866
2280.00	3.80184
2285.00	3.88573
2290.00	3.96459
2295.00	4.09498
2300.00	4.13947
2305.00	4.22995
2310.00	4.30017
2315.00	4.37682
2320.00	4.48953
2325.00	4.62683
2330.00	4.691
2335.00	4.80143
2340.00	4.92772
2345.00	5.00103
2350.00	5.09951
2355.00	5.11753
2360.00	5.21669
2365.00	5.29698
2370.00	5.39277
2375.00	5.46889
2380.00	5.53292
2385.00	5.61072
2390.00	5.68635
2395.00	5.77123
2400.00	5.79606
2405.00	5.82849
2410.00	5.92158
2415.00	5.96724
2420.00	6.03524
2425.00	6.07402
2430.00	6.11341
2435.00	6.16903
2440.00	6.21685
2445.00	6.23411
2450.00	6.27094
2455.00	6.33659
2460.00	6.40353
2465.00	6.43238
2470.00	6.46059
2475.00	6.4871
2480.00	6.51545
2485.00	6.57122
2490.00	6.58555
2495.00	6.64552
2500.00	6.63673
2505.00	6.69383
2510.00	6.72952
2515.00	6.75156
2520.00	6.81735
2525.00	6.78353
2530.00	6.83267
2535.00	6.84103
2540.00	6.89563
2545.00	6.90891
2550.00	6.94327
2555.00	6.98541
2560.00	7.08386
2565.00	7.15454
2570.00	7.24168
2575.00	7.26967
2580.00	7.34306
2585.00	7.38109
2590.00	7.44671
2595.00	7.49567
2600.00	7.57673
2605.00	7.64631
2610.00	7.66074
2615.00	7.68942
2620.00	7.69394
2625.00	7.7462
2630.00	7.77194
2635.00	7.79959
2640.00	7.86931
2645.00	7.94215
2650.00	7.98752
2655.00	8.00258
2660.00	8.05313
2665.00	8.04481
2670.00	8.05526
2675.00	8.08708
2680.00	8.1303
2685.00	8.14789
2690.00	8.16036
2695.00	8.18616
2700.00	8.20377
2705.00	8.24541
2710.00	8.2896
2715.00	8.31705
2720.00	8.31261
2725.00	8.32654
2730.00	8.27631
2735.00	8.28267
2740.00	8.28615
2745.00	8.25341
2750.00	8.23515
2755.00	8.24899
2760.00	8.2166
2765.00	8.21772
2770.00	8.21536
2775.00	8.19418
2780.00	8.13253
2785.00	8.12972
2790.00	8.11262
2795.00	8.13871
2800.00	8.09942
2805.00	7.98895
2810.00	7.86375
2815.00	7.60758
2820.00	7.25261
2825.00	6.76387
2830.00	6.11214
2835.00	5.37538
2840.00	4.4825
2845.00	3.63071
2850.00	2.71613
2855.00	1.82463
2860.00	1.06712
2865.00	0.299046
2870.00	-0.432573
2875.00	-1.13699
2880.00	-1.76536
2885.00	-2.35107
2890.00	-2.81656
2895.00	-3.26464
2900.00	-3.6724
2905.00	-4.02369
2910.00	-4.31183
2915.00	-4.48932
2920.00	-4.65131
2925.00	-4.787
2930.00	-4.90353
2935.00	-4.98262
2940.00	-5.01345
2945.00	-5.04792
2950.00	-5.02513
2955.00	-5.06292
2960.00	-5.02967
2965.00	-4.92352
2970.00	-4.85264
2975.00	-4.77092
2980.00	-4.58864
2985.00	-4.45933
2990.00	-4.34632
2995.00	-4.23004
3000.00	-4.0514
3005.00	-3.90744
3010.00	-3.78685
3015.00	-3.64244
3020.00	-3.48109
3025.00	-3.29888
3030.00	-3.13153
3035.00	-2.94841
3040.00	-2.74997
3045.00	-2.57362
3050.00	-2.34652
3055.00	-2.10514
3060.00	-1.92714
3065.00	-1.72209
3070.00	-1.57342
3075.00	-1.39702
3080.00	-1.1867
3085.00	-1.05346
3090.00	-0.887582
3095.00	-0.743897
3100.00	-0.579831
3105.00	-0.410874
3110.00	-0.219579
3115.00	-0.0238739
3120.00	0.105181
3125.00	0.317732
3130.00	0.492214
3135.00	0.686239
3140.00	0.857498
3145.00	1.00266
3150.00	1.14564
3155.00	1.25863
3160.00	1.37041
3165.00	1.52482
3170.00	1.69853
3175.00	1.82461
3180.00	1.98516
3185.00	2.19467
3190.00	2.35184
3195.00	2.49218
3200.00	2.5983
3205.00	2.71735
3210.00	2.83234
3215.00	2.92687
3220.00	3.02876
3225.00	3.09467
3230.00	3.22686
3235.00	3.3604
3240.00	3.4974
3245.00	3.59268
3250.00	3.71878
3255.00	3.83788
3260.00	3.9361
3265.00	3.97518
3270.00	4.07088
3275.00	4.19288
3280.00	4.28362
3285.00	4.38771
3290.00	4.50269
3295.00	4.62859
3300.00	4.70827
3305.00	4.75196
3310.00	4.86302
3315.00	4.92935
3320.00	5.01146
3325.00	5.10218
3330.00	5.17149
3335.00	5.23163
3340.00	5.28352
3345.00	5.35824
3350.00	5.41764
3355.00	5.45765
3360.00	5.52728
3365.00	5.60117
3370.00	5.66094
3375.00	5.73266
3380.00	5.81515
3385.00	5.88603
3390.00	5.91283
3395.00	5.96497
3400.00	5.99733
3405.00	6.02421
3410.00	6.0484
3415.00	6.07241
3420.00	6.16128
3425.00	6.21436
3430.00	6.30249
3435.00	6.37395
3440.00	6.40689
3445.00	6.4993
3450.00	6.52194
3455.00	6.56698
3460.00	6.55707
3465.00	6.57281
3470.00	6.63406
3475.00	6.65892
3480.00	6.69698
3485.00	6.69985
3490.00	6.71813
3495.00	6.77045
3500.00	6.79849
3505.00	6.82932
3510.00	6.87276
3515.00	6.97127
3520.00	6.9725
3525.00	6.97921
3530.00	7.0312
3535.00	7.12956
3540.00	7.20463
3545.00	7.26771
3550.00	7.33458
3555.00	7.37345
3560.00	7.43647
3565.00	7.4674
3570.00	7.49748
3575.00	7.53127
3580.00	7.55384
3585.00	7.51363
3590.00	7.55253
3595.00	7.62566
3600.00	7.65
3605.00	7.69993
3610.00	7.7841
3615.00	7.79148
3620.00	7.80484
3625.00	7.84378
3630.00	7.83061
3635.00	7.85463
3640.00	7.83702
3645.00	7.8279
3650.00	7.84322
3655.00	7.82339
3660.00	7.86607
3665.00	7.86189
3670.00	7.8996
3675.00	7.87525
3680.00	7.88248
3685.00	7.90355
3690.00	7.94943
3695.00	7.99744
3700.00	8.04626
3705.00	8.03638
3710.00	8.09812
3715.00	8.15032
3720.00	8.18048
3725.00	8.18858
3730.00	8.20819
3735.00	8.25947
3740.00	8.28657
3745.00	8.29414
3750.00	8.26733
3755.00	8.22414
3760.00	8.20657
3765.00	8.21878
3770.00	8.24434
3775.00	8.23596
3780.00	8.2441
3785.00	8.2548
3790.00	8.2252
3795.00	8.23554
3800.00	8.1507
3805.00	7.99923
3810.00	7.82143
3815.00	7.56838
3820.00	7.16576
3825.00	6.67562
3830.00	5.9946
3835.00	5.19337
3840.00	4.36017
3845.00	3.43318
3850.00	2.52602
3855.00	1.64905
3860.00	0.840717
3865.00	0.058293
3870.00	-0.707541
3875.00	-1.37998
3880.00	-1.9549
3885.00	-2.4488
3890.00	-2.96729
3895.00	-3.39805
3900.00	-3.80817
3905.00	-4.13467
3910.00	-4.4061
3915.00	-4.65264
3920.00	-4.84985
3925.00	-4.96009
3930.00	-5.09406
3935.00	-5.19333
3940.00	-5.17394
3945.00	-5.20469
3950.00	-5.21443
3955.00	-5.19405
3960.00	-5.13087
3965.00	-5.02581
3970.00	-5.003
3975.00	-4.90176
3980.00	-4.79158
3985.00	-4.68794
3990.00	-4.54198
3995.00	-4.36914
4000.00	-4.22255
4005.00	-4.03458
4010.00	-3.85419
4015.00	-3.68399
4020.00	-3.52745
4025.00	-3.32155
4030.00	-3.1396
4035.00	-2.96688
4040.00	-2.77444
4045.00	-2.59564
4050.00	-2.39549
4055.00	-2.20414
4060.00	-1.94449
4065.00	-1.75229
4070.00	-1.52774
4075.00	-1.34694
4080.00	-1.15283
4085.00	-0.948995
4090.00	-0.727428
4095.00	-0.575098
4100.00	-0.43688
4105.00	-0.283339
4110.00	-0.129458
4115.00	0.033695
4120.00	0.161477
4125.00	0.315714
4130.00	0.464615
4135.00	0.652433
4140.00	0.837161
4145.00	1.00005
4150.00	1.15563
4155.00	1.29228
4160.00	1.41751
4165.00	1.59523
4170.00	1.74284
4175.00	1.89924
4180.00	2.06578
4185.00	2.16522
4190.00	2.24463
4195.00	2.3912
4200.00	2.50518
4205.00	2.64363
4210.00	2.75703
4215.00	2.8759
4220.00	2.95486
4225.00	3.07413
4230.00	3.18931
4235.00	3.26944
4240.00	3.40433
4245.00	3.4977
4250.00	3.58959
4255.00	3.73954
4260.00	3.85208
4265.00	3.91413
4270.00	4.01481
4275.00	4.08413
4280.00	4.19136
4285.00	4.30355
4290.00	4.38099
4295.00	4.45628
4300.00	4.51284
4305.00	4.63212
4310.00	4.71705
4315.00	4.79125
4320.00	4.88269
4325.00	4.9392
4330.00	5.01248
4335.00	5.10534
4340.00	5.20909
4345.00	5.31143
4350.00	5.36766
4355.00	5.42052
4360.00	5.47145
4365.00	5.51056
4370.00	5.6119
4375.00	5.64705
4380.00	5.71008
4385.00	5.78362
4390.00	5.86438
4395.00	5.91912
4400.00	5.94037
4405.00	6.02339
4410.00	6.08801
4415.00	6.08901
4420.00	6.14483
4425.00	6.19171
4430.00	6.22157
4435.00	6.22154
4440.00	6.2529
4445.00	6.30803
4450.00	6.36437
4455.00	6.40498
4460.00	6.49422
4465.00	6.56782
4470.00	6.60714
4475.00	6.62236
4480.00	6.69099
4485.00	6.74826
4490.00	6.78188
4495.00	6.83343
4500.00	6.91682
4505.00	6.93358
4510.00	6.96884
4515.00	6.99833
4520.00	7.02823
4525.00	7.03161
4530.00	6.99541
4535.00	7.03682
4540.00	7.09202
4545.00	7.12377
4550.00	7.177
4555.00	7.19801
4560.00	7.23933
4565.00	7.25971
4570.00	7.30271
4575.00	7.30554
4580.00	7.3888
4585.00	7.37405
4590.00	7.42916
4595.00	7.45185
4600.00	7.479
4605.00	7.50119
4610.00	7.59627
4615.00	7.61683
4620.00	7.67007
4625.00	7.69782
4630.00	7.75754
4635.00	7.77878
4640.00	7.78781
4645.00	7.83741
4650.00	7.85627
4655.00	7.89454
4660.00	7.88527
4665.00	7.85675
4670.00	7.8804
4675.00	7.88151
4680.00	7.91838
4685.00	7.94483
4690.00	8.01797
4695.00	8.04792
4700.00	8.08272
4705.00	8.05238
4710.00	8.05871
4715.00	8.07786
4720.00	8.09397
4725.00	8.09166
4730.00	8.09406
4735.00	8.09062
4740.00	8.13236
4745.00	8.16096
4750.00	8.16316
4755.00	8.12142
4760.00	8.10403
4765.00	8.10744
4770.00	8.11387
4775.00	8.16449
4780.00	8.21454
4785.00	8.26294
4790.00	8.26279
4795.00	8.27834
4800.00	8.27441
4805.00	8.16325
4810.00	7.96681
4815.00	7.70146
4820.00	7.29114
4825.00	6.74474
4830.00	6.0557
4835.00	5.31561
4840.00	4.47803
4845.00	3.55046
4850.00	2.63718
4855.00	1.70426
4860.00	0.825389
4865.00	0.0175946
4870.00	-0.746411
4875.00	-1.40151
4880.00	-2.04154
4885.00	-2.60187
4890.00	-3.06134
4895.00	-3.51857
4900.00	-3.82695
4905.00	-4.13589
4910.00	-4.4341
4915.00	-4.64196
4920.00	-4.81335
4925.00	-4.9519
4930.00	-5.05193
4935.00	-5.07022
4940.00	-5.11022
4945.00	-5.14174
4950.00	-5.11294
4955.00	-5.1184
4960.00	-5.04934
4965.00	-4.99951
4970.00	-4.90422
4975.00	-4.83752
4980.00	-4.72256
4985.00	-4.61573
4990.00	-4.4613
4995.00	-4.2842
5000.00	-4.12032
5005.00	-4.00198
5010.00	-3.77665
5015.00	-3.64672
5020.00	-3.49839
5025.00	-3.31557
5030.00	-3.14655
5035.00	-2.9496
5040.00	-2.81717
5045.00	-2.64083
5050.00	-2.46978
5055.00	-2.29791
5060.00	-2.10062
5065.00	-1.89392
5070.00	-1.71686
5075.00	-1.53172
5080.00	-1.35725
5085.00	-1.17781
5090.00	-0.93
5095.00	-0.710333
5100.00	-0.500302
5105.00	-0.275403
5110.00	-0.0416078
5115.00	0.131817
5120.00	0.358518
5125.00	0.572639
5130.00	0.713783
5135.00	0.873321
5140.00	1.05165
5145.00	1.2144
5150.00	1.36311
5155.00	1.54851
5160.00	1.74564
5165.00	1.87709
5170.00	1.98307
5175.00	2.10872
5180.00	2.24646
5185.00	2.38725
5190.00	2.48593
5195.00	2.58259
5200.00	2.72002
5205.00	2.84932
5210.00	2.95784
5215.00	3.07793
5220.00	3.21628
5225.00	3.31052
5230.00	3.42449
5235.00	3.50688
5240.00	3.59112
5245.00	3.71177
5250.00	3.81588
5255.00	3.91742
5260.00	3.98527
5265.00	4.09005
5270.00	4.18099
5275.00	4.27965
5280.00	4.33369
5285.00	4.38345
5290.00	4.48541
5295.00	4.58501
5300.00	4.62869
5305.00	4.68707
5310.00	4.78892
5315.00	4.81446
5320.00	4.85986
5325.00	4.92314
5330.00	5.02269
5335.00	5.09547
5340.00	5.11389
5345.00	5.16746
5350.00	5.21231
5355.00	5.32441
5360.00	5.3659
5365.00	5.43462
5370.00	5.46397
5375.00	5.53633
5380.00	5.60931
5385.00	5.65033
5390.00	5.67604
5395.00	5.78325
5400.00	5.88086
5405.00	5.86558
5410.00	5.91796
5415.00	5.9752
5420.00	6.04912
5425.00	6.10894
5430.00	6.20985
5435.00	6.25583
5440.00	6.33196
5445.00	6.38927
5450.00	6.4812
5455.00	6.54713
5460.00	6.55153
5465.00	6.54541
5470.00	6.58138
5475.00	6.62383
5480.00	6.66989
5485.00	6.76178
5490.00	6.82319
5495.00	6.85043
5500.00	6.89625
5505.00	6.96999
5510.00	7.00497
5515.00	7.0656
5520.00	7.13586
5525.00	7.22263
5530.00	7.2615
5535.00	7.38166
5540.00	7.43825
5545.00	7.46116
5550.00	7.47729
5555.00	7.49629
5560.00	7.51003
5565.00	7.54481
5570.00	7.56715
5575.00	7.62424
5580.00	7.6633
5585.00	7.685
5590.00	7.67314
5595.00	7.62884
5600.00	7.68537
5605.00	7.70822
5610.00	7.68956
5615.00	7.72993
5620.00	7.72591
5625.00	7.75368
5630.00	7.77755
5635.00	7.75755
5640.00	7.77992
5645.00	7.82134
5650.00	7.86535
5655.00	7.84666
5660.00	7.87244
5665.00	7.86538
5670.00	7.88144
5675.00	7.91271
5680.00	7.88369
5685.00	7.87662
5690.00	7.88035
5695.00	7.91509
5700.00	7.93739
5705.00	7.97428
5710.00	8.00972
5715.00	7.97548
5720.00	8.01752
5725.00	8.02734
5730.00	8.02945
5735.00	8.0773
5740.00	8.11029
5745.00	8.17696
5750.00	8.2067
5755.00	8.20545
5760.00	8.17966
5765.00	8.16765
5770.00	8.16694
5775.00	8.18199
5780.00	8.15967
5785.00	8.14966
5790.00	8.07789
5795.00	8.05364
5800.00	7.97578
5805.00	7.84516
5810.00	7.66932
5815.00	7.3575
5820.00	6.99951
5825.00	6.49909
5830.00	5.79873
5835.00	5.0709
5840.00	4.23761
5845.00	3.35538
5850.00	2.37866
5855.00	1.47719
5860.00	0.668109
5865.00	-0.116111
5870.00	-0.862262
5875.00	-1.58312
5880.00	-2.19602
5885.00	-2.75772
5890.00	-3.2442
5895.00	-3.68202
5900.00	-4.04356
5905.00	-4.35998
5910.00	-4.59767
5915.00	-4.88446
5920.00	-5.0428
5925.00	-5.21669
5930.00	-5.325
5935.00	-5.37876
5940.00	-5.41144
5945.00	-5.39603
5950.00	-5.30929
5955.00	-5.33435
5960.00	-5.32776
5965.00	-5.29269
5970.00	-5.2331
5975.00	-5.13463
5980.00	-4.9978
5985.00	-4.85337
5990.00	-4.72001
5995.00	-4.56075
6000.00	-4.40509
6005.00	-4.18317
6010.00	-3.93972
6015.00	-3.76882
6020.00	-3.5881
6025.00	-3.41313
6030.00	-3.24556
6035.00	-3.0757
6040.00	-2.86565
6045.00	-2.63177
6050.00	-2.43137
6055.00	-2.19495
6060.00	-1.94631
6065.00	-1.79988
6070.00	-1.62662
6075.00	-1.37765
6080.00	-1.20065
6085.00	-0.99427
6090.00	-0.846642
6095.00	-0.680148
6100.00	-0.495554
6105.00	-0.342872
6110.00	-0.130353
6115.00	0.0328896
6120.00	0.222404
6125.00	0.394088
6130.00	0.569902
6135.00	0.757279
6140.00	0.916951
6145.00	1.08307
6150.00	1.16197
6155.00	1.30247
6160.00	1.46143
6165.00	1.60337
6170.00	1.74457
6175.00	1.85147
6180.00	2.00933
6185.00	2.10433
6190.00	2.21785
6195.00	2.34805
6200.00	2.47531
6205.00	2.63356
6210.00	2.78047
6215.00	2.88915
6220.00	2.97576
6225.00	3.11087
6230.00	3.17642
6235.00	3.23206
6240.00	3.33929
6245.00	3.47056
6250.00	3.56852
6255.00	3.6735
6260.00	3.76238
6265.00	3.90066
6270.00	4.02623
6275.00	4.1101
6280.00	4.18558
6285.00	4.28714
6290.00	4.35389
6295.00	4.42965
6300.00	4.48327
6305.00	4.58533
6310.00	4.64916
6315.00	4.72903
6320.00	4.81996
6325.00	4.91525
6330.00	5.00102
6335.00	5.10287
6340.00	5.21583
6345.00	5.31189
6350.00	5.3961
6355.00	5.44835
6360.00	5.52677
6365.00	5.59398
6370.00	5.68025
6375.00	5.77695
6380.00	5.88191
6385.00	5.92145
6390.00	5.97497
6395.00	6.05565
6400.00	6.1249
6405.00	6.16816
6410.00	6.26203
6415.00	6.31737
6420.00	6.35372
6425.00	6.39428
6430.00	6.42294
6435.00	6.51262
6440.00	6.5855
6445.00	6.604
6450.00	6.65989
6455.00	6.70682
6460.00	6.70759
6465.00	6.72509
6470.00	6.75206
6475.00	6.78641
6480.00	6.82518
6485.00	6.86792
6490.00	6.87724
6495.00	6.93046
6500.00	6.94137
6505.00	6.94559
6510.00	6.98301
6515.00	7.00884
6520.00	7.07133
6525.00	7.09617
6530.00	7.14096
6535.00	7.18238
6540.00	7.20173
6545.00	7.20793
6550.00	7.22697
6555.00	7.25419
6560.00	7.33249
6565.00	7.36036
6570.00	7.34622
6575.00	7.38057
6580.00	7.39355
6585.00	7.45904
6590.00	7.50453
6595.00	7.50175
6600.00	7.51158
6605.00	7.51818
6610.00	7.55888
6615.00	7.60447
6620.00	7.67689
6625.00	7.73198
6630.00	7.74905
6635.00	7.81598
6640.00	7.8168
6645.00	7.81755
6650.00	7.82942
6655.00	7.87038
6660.00	7.92406
6665.00	7.96003
6670.00	7.97223
6675.00	8.0303
6680.00	8.0904
6685.00	8.12768
6690.00	8.15002
6695.00	8.14546
6700.00	8.14585
6705.00	8.19888
6710.00	8.20737
6715.00	8.20605
6720.00	8.2015
6725.00	8.28035
6730.00	8.28742
6735.00	8.34759
6740.00	8.33225
6745.00	8.34422
6750.00	8.40208
6755.00	8.41379
6760.00	8.43554
6765.00	8.47418
6770.00	8.43609
6775.00	8.42759
6780.00	8.44796
6785.00	8.43827
6790.00	8.37126
6795.00	8.31768
6800.00	8.25825
6805.00	8.1319
6810.00	7.93859
6815.00	7.69624
6820.00	7.2898
6825.00	6.76035
6830.00	6.12579
6835.00	5.33722
6840.00	4.45825
6845.00	3.53041
6850.00	2.59784
6855.00	1.72714
6860.00	0.882976
6865.00	0.0638182
6870.00	-0.658851
6875.00	-1.3653
6880.00	-1.99774
6885.00	-2.6185
6890.00	-3.14132
6895.00	-3.57822
6900.00	-3.97144
6905.00	-4.31636
6910.00	-4.56739
6915.00	-4.79219
6920.00	-4.97657
6925.00	-5.06629
6930.00	-5.17843
6935.00	-5.23675
6940.00	-5.28252
6945.00	-5.29793
6950.00	-5.25239
6955.00	-5.21812
6960.00	-5.19738
6965.00	-5.13499
6970.00	-5.07211
6975.00	-4.96956
6980.00	-4.83579
6985.00	-4.74679
6990.00	-4.60167
6995.00	-4.46434
7000.00	-4.31832
7005.00	-4.14655
7010.00	-3.95496
7015.00	-3.75787
7020.00	-3.56368
7025.00	-3.42253
7030.00	-3.19574
7035.00	-2.98826
7040.00	-2.80265
7045.00	-2.64121
7050.00	-2.4208
7055.00	-2.23925
7060.00	-2.06913
7065.00	-1.85998
7070.00	-1.71546
7075.00	-1.54391
7080.00	-1.36262
7085.00	-1.14789
7090.00	-0.966963
7095.00	-0.787316
7100.00	-0.589764
7105.00	-0.417571
7110.00	-0.240179
7115.00	-0.08501
7120.00	0.0916336
7125.00	0.229315
7130.00	0.373405
7135.00	0.54344
7140.00	0.722254
7145.00	0.903364
7150.00	1.03722
7155.00	1.19019
7160.00	1.33236
7165.00	1.47599
7170.00	1.60975
7175.00	1.75592
7180.00	1.88635
7185.00	2.04409
7190.00	2.13785
7195.00	2.25362
7200.00	2.36455
7205.00	2.46326
7210.00	2.579
7215.00	2.73809
7220.00	2.88016
7225.00	3.0125
7230.00	3.13833
7235.00	3.23925
7240.00	3.37491
7245.00	3.46899
7250.00	3.60522
7255.00	3.74576
7260.00	3.85544
7265.00	3.96647
7270.00	4.06865
7275.00	4.11465
7280.00	4.18743
7285.00	4.30226
7290.00	4.3518
7295.00	4.4076
7300.00	4.49369
7305.00	4.57004
7310.00	4.69369
7315.00	4.80161
7320.00	4.89762
7325.00	5.03223
7330.00	5.1332
7335.00	5.20277
7340.00	5.25978
7345.00	5.36826
7350.00	5.47374
7355.00	5.54625
7360.00	5.65523
7365.00	5.70623
7370.00	5.788
7375.00	5.85038
7380.00	5.91662
7385.00	6.00649
7390.00	6.08738
7395.00	6.11983
7400.00	6.16248
7405.00	6.22553
7410.00	6.30469
7415.00	6.32325
7420.00	6.42291
7425.00	6.47785
7430.00	6.53738
7435.00	6.5338
7440.00	6.58101
7445.00	6.64816
7450.00	6.67049
7455.00	6.70404
7460.00	6.73983
7465.00	6.79447
7470.00	6.85597
7475.00	6.87769
7480.00	6.88043
7485.00	6.9423
7490.00	7.02601
7495.00	7.05203
7500.00	7.11131
7505.00	7.12544
7510.00	7.11124
7515.00	7.1321
7520.00	7.14639
7525.00	7.18503
7530.00	7.19178
7535.00	7.20122
7540.00	7.20972
7545.00	7.22745
7550.00	7.29049
7555.00	7.3136
7560.00	7.33776
7565.00	7.35502
7570.00	7.40306
7575.00	7.43061
7580.00	7.48903
7585.00	7.52255
7590.00	7.56168
7595.00	7.61036
7600.00	7.67995
7605.00	7.69662
7610.00	7.75982
7615.00	7.80998
7620.00	7.79571
7625.00	7.76718
7630.00	7.71796
7635.00	7.79024
7640.00	7.78915
7645.00	7.80835
7650.00	7.81218
7655.00	7.89186
7660.00	7.95684
7665.00	8.02428
7670.00	8.06257
7675.00	8.05779
7680.00	8.07591
7685.00	8.07765
7690.00	8.08369
7695.00	8.09922
7700.00	8.10647
7705.00	8.19483
7710.00	8.19924
7715.00	8.19873
7720.00	8.23078
7725.00	8.28092
7730.00	8.34063
7735.00	8.34391
7740.00	8.32669
7745.00	8.29999
7750.00	8.30286
7755.00	8.30432
7760.00	8.2989
7765.00	8.31309
7770.00	8.32473
7775.00	8.33297
7780.00	8.30676
7785.00	8.3437
7790.00	8.27494
7795.00	8.27695
7800.00	8.20702
7805.00	8.11942
7810.00	7.92288
7815.00	7.60811
7820.00	7.21834
7825.00	6.63999
7830.00	5.95357
7835.00	5.12281
7840.00	4.30115
7845.00	3.39239
7850.00	2.4781
7855.00	1.59807
7860.00	0.756728
7865.00	-0.0217809
7870.00	-0.748221
7875.00	-1.45246
7880.00	-2.07955
7885.00	-2.60806
7890.00	-3.11062
7895.00	-3.53154
7900.00	-3.88683
7905.00	-4.19537
7910.00	-4.40693
7915.00	-4.68925
7920.00	-4.8929
7925.00	-5.04479
7930.00	-5.14114
7935.00	-5.21104
7940.00	-5.23248
7945.00	-5.23496
7950.00	-5.1632
7955.00	-5.15804
7960.00	-5.09846
7965.00	-5.01121
7970.00	-4.95511
7975.00	-4.84969
7980.00	-4.738
7985.00	-4.63859
7990.00	-4.54465
7995.00	-4.3693
8000.00	-4.17786
8005.00	-4.0078
8010.00	-3.88278
8015.00	-3.73774
8020.00	-3.57135
8025.00	-3.37563
8030.00	-3.17594
8035.00	-2.98165
8040.00	-2.79222
8045.00	-2.58138
8050.00	-2.37368
8055.00	-2.19236
8060.00	-1.97761
8065.00	-1.78321
8070.00	-1.58695
8075.00	-1.44395
8080.00	-1.27377
8085.00	-1.10604
8090.00	-0.975261
8095.00	-0.794785
8100.00	-0.665984
8105.00	-0.4985
8110.00	-0.367942
8115.00	-0.220174
8120.00	-0.0972707
8125.00	0.0906876
8130.00	0.274422
8135.00	0.442026
8140.00	0.601836
8145.00	0.790504
8150.00	0.965909
8155.00	1.13274
8160.00	1.23357
8165.00	1.34113
8170.00	1.47716
8175.00	1.58502
8180.00	1.74263
8185.00	1.89568
8190.00	2.06482
8195.00	2.18454
8200.00	2.31021
8205.00	2.4648
8210.00	2.59832
8215.00	2.69159
8220.00	2.79459
8225.00	2.94109
8230.00	3.01689
8235.00	3.13444
8240.00	3.23126
8245.00	3.32177
8250.00	3.4447
8255.00	3.52283
8260.00	3.65143
8265.00	3.75597
8270.00	3.88704
8275.00	3.96129
8280.00	4.08976
8285.00	4.21884
8290.00	4.28681
8295.00	4.37041
8300.00	4.44564
8305.00	4.4999
8310.00	4.57676
8315.00	4.64369
8320.00	4.7297
8325.00	4.74435
8330.00	4.83599
8335.00	4.90726
8340.00	4.96805
8345.00	4.98688
8350.00	5.07445
8355.00	5.07031
8360.00	5.09349
8365.00	5.1491
8370.00	5.22717
8375.00	5.2795
8380.00	5.38153
8385.00	5.4442
8390.00	5.56675
8395.00	5.59297
8400.00	5.65692
8405.00	5.66852
8410.00	5.72828
8415.00	5.81457
8420.00	5.85972
8425.00	5.94072
8430.00	6.03939
8435.00	6.11811
8440.00	6.16878
8445.00	6.21551
8450.00	6.27549
8455.00	6.28801
8460.00	6.29703
8465.00	6.35447
8470.00	6.35796
8475.00	6.36223
8480.00	6.39858
8485.00	6.4694
8490.00	6.5253
8495.00	6.57224
8500.00	6.67054
8505.00	6.75564
8510.00	6.77731
8515.00	6.81587
8520.00	6.8685
8525.00	6.95847
8530.00	6.96882
8535.00	6.91985
8540.00	6.94415
8545.00	7.00189
8550.00	6.99109
8555.00	7.01724
8560.00	7.02059
8565.00	7.0606
8570.00	7.08204
8575.00	7.11702
8580.00	7.2012
8585.00	7.2209
8590.00	7.29357
8595.00	7.36457
8600.00	7.3926
8605.00	7.41447
8610.00	7.46105
8615.00	7.50297
8620.00	7.55079
8625.00	7.58822
8630.00	7.64545
8635.00	7.65324
8640.00	7.64008
8645.00	7.66634
8650.00	7.70455
8655.00	7.69298
8660.00	7.69601
8665.00	7.70211
8670.00	7.69302
8675.00	7.677
8680.00	7.69957
8685.00	7.74454
8690.00	7.73234
8695.00	7.75722
8700.00	7.79755
8705.00	7.79237
8710.00	7.87066
8715.00	7.86938
8720.00	7.86823
8725.00	7.82908
8730.00	7.88577
8735.00	7.93118
8740.00	7.98325
8745.00	8.03685
8750.00	8.05707
8755.00	8.02033
8760.00	8.05565
8765.00	8.0964
8770.00	8.09721
8775.00	8.10578
8780.00	8.12359
8785.00	8.11495
8790.00	8.05561
8795.00	8.05041
8800.00	8.0177
8805.00	7.87841
8810.00	7.67459
8815.00	7.41268
8820.00	7.02003
8825.00	6.44133
8830.00	5.75908
8835.00	4.96459
8840.00	4.09709
8845.00	3.19305
8850.00	2.26058
8855.00	1.42921
8860.00	0.613718
8865.00	-0.205417
8870.00	-0.925823
8875.00	-1.6549
8880.00	-2.2326
8885.00	-2.77159
8890.00	-3.20063
8895.00	-3.59237
8900.00	-3.92924
8905.00	-4.21113
8910.00	-4.43456
8915.00	-4.6648
8920.00	-4.81036
8925.00	-4.9436
8930.00	-5.02765
8935.00	-5.11339
8940.00	-5.16813
8945.00	-5.17704
8950.00	-5.09763
8955.00	-5.07212
8960.00	-5.02898
8965.00	-4.94419
8970.00	-4.81521
8975.00	-4.68342
8980.00	-4.59508
8985.00	-4.48083
8990.00	-4.32195
8995.00	-4.19129
9000.00	-4.01541
9005.00	-3.83918
9010.00	-3.66039
9015.00	-3.4625
9020.00	-3.29336
9025.00	-3.12768
9030.00	-2.93934
9035.00	-2.83709
9040.00	-2.70358
9045.00	-2.61706
9050.00	-2.43831
9055.00	-2.26061
9060.00	-2.06033
9065.00	-1.88905
9070.00	-1.72256
9075.00	-1.5391
9080.00	-1.36725
9085.00	-1.17784
9090.00	-0.987196
9095.00	-0.813373
9100.00	-0.650206
9105.00	-0.46076
9110.00	-0.28017
9115.00	-0.0929777
9120.00	0.0474713
9125.00	0.186206
9130.00	0.31443
9135.00	0.535201
9140.00	0.68121
9145.00	0.824949
9150.00	0.966644
9155.00	1.10986
9160.00	1.20065
9165.00	1.37539
9170.00	1.5237
9175.00	1.62466
9180.00	1.7727
9185.00	1.89472
9190.00	2.07292
9195.00	2.1851
9200.00	2.36565
9205.00	2.4777
9210.00	2.5976
9215.00	2.72905
9220.00	2.83391
9225.00	2.93949
9230.00	3.00873
9235.00	3.08449
9240.00	3.17174
9245.00	3.23345
9250.00	3.35064
9255.00	3.5144
9260.00	3.61806
9265.00	3.75844
9270.00	3.86573
9275.00	3.99367
9280.00	4.11442
9285.00	4.24776
9290.00	4.32517
9295.00	4.40717
9300.00	4.48209
9305.00	4.53831
9310.00	4.61805
9315.00	4.65843
9320.00	4.74186
9325.00	4.81245
9330.00	4.86814
9335.00	4.94853
9340.00	4.99173
9345.00	5.06873
9350.00	5.16044
9355.00	5.26653
9360.00	5.34407
9365.00	5.406
9370.00	5.4539
9375.00	5.50822
9380.00	5.61876
9385.00	5.67453
9390.00	5.75611
9395.00	5.83849
9400.00	5.89471
9405.00	5.94306
9410.00	6.00563
9415.00	6.11463
9420.00	6.16677
9425.00	6.20809
9430.00	6.28227
9435.00	6.29523
9440.00	6.33155
9445.00	6.36424
9450.00	6.38805
9455.00	6.43975
9460.00	6.48628
9465.00	6.51471
9470.00	6.57728
9475.00	6.57307
9480.00	6.576
9485.00	6.60442
9490.00	6.70174
9495.00	6.73329
9500.00	6.75607
9505.00	6.80235
9510.00	6.881
9515.00	6.91591
9520.00	6.96303
9525.00	6.99759
9530.00	7.0399
9535.00	7.06228
9540.00	7.15978
9545.00	7.1825
9550.00	7.20408
9555.00	7.22014
9560.00	7.30072
9565.00	7.35083
9570.00	7.46655
9575.00	7.52586
9580.00	7.54113
9585.00	7.62773
9590.00	7.64065
9595.00	7.63995
9600.00	7.68304
9605.00	7.71173
9610.00	7.72186
9615.00	7.73995
9620.00	7.7764
9625.00	7.79239
9630.00	7.81015
9635.00	7.83958
9640.00	7.85822
9645.00	7.90303
9650.00	7.92653
9655.00	7.99253
9660.00	8.08555
9665.00	8.09081
9670.00	8.09105
9675.00	8.12827
9680.00	8.12028
9685.00	8.13776
9690.00	8.16133
9695.00	8.12426
9700.00	8.16375
9705.00	8.18361
9710.00	8.19139
9715.00	8.21072
9720.00	8.21915
9725.00	8.2458
9730.00	8.25632
9735.00	8.20303
9740.00	8.20999
9745.00	8.20952
9750.00	8.19453
9755.00	8.18441
9760.00	8.2022
9765.00	8.17449
9770.00	8.13834
9775.00	8.17531
9780.00	8.13348
9785.00	8.07229
9790.00	8.04972
9795.00	8.0339
9800.00	7.995
9805.00	7.87816
9810.00	7.64409
9815.00	7.35048
9820.00	6.94611
9825.00	6.37705
9830.00	5.68778
9835.00	4.80065
9840.00	3.91816
9845.00	2.99838
9850.00	2.14143
9855.00	1.27938
9860.00	0.444119
9865.00	-0.346846
9870.00	-1.07217
9875.00	-1.76531
9880.00	-2.38689
9885.00	-2.91045
9890.00	-3.33681
9895.00	-3.71382
9900.00	-4.05424
9905.00	-4.37183
9910.00	-4.6599
9915.00	-4.86424
9920.00	-5.04814
9925.00	-5.18675
9930.00	-5.31375
9935.00	-5.35966
9940.00	-5.34942
9945.00	-5.32563
9950.00	-5.32776
9955.00	-5.27139
[truncated: 56 more rows]
