# Supplementary material for: Abnormal developmental trajectory and vulnerability to cardiac arrhythmias in tetralogy of Fallot with DiGeorge syndrome
Source: Commun Biol. 2023 Sep 22;6:969. doi: 10.1038/s42003-023-05344-6 (PMC10516936; doi:10.1038/s42003-023-05344-6)
Supplement: Supplementary file 6 — Supplementary Data 3 [file 42003_2023_5344_MOESM6_ESM.zip › Supplementary Data3_CAS Measurement/Batch59/TOF-DG2_A2_arrythmia_4875/1A-wave.csv]

1A : V(t) = D'(t) / BackgroundImage *100
D'(t) = WaveFiltered Value( Pixel-Filter=(5 x 5) Tcnst-Filter=10)
average	1.00
frm num	2048
position	[41][67]
background	556.00
total pixel	25
time	value1
0.00	-4.05036
5.00	-3.72878
10.00	-3.34295
15.00	-2.93024
20.00	-2.51059
25.00	-2.11781
30.00	-1.75926
35.00	-1.40204
40.00	-1.10141
45.00	-0.794144
50.00	-0.510413
55.00	-0.232034
60.00	-0.0296936
65.00	0.215722
70.00	0.403502
75.00	0.591929
80.00	0.780938
85.00	0.913635
90.00	1.02587
95.00	1.14127
100.00	1.25304
105.00	1.33349
110.00	1.40949
115.00	1.4743
120.00	1.53982
125.00	1.6031
130.00	1.68452
135.00	1.74485
140.00	1.79051
145.00	1.85246
150.00	1.91326
155.00	1.9615
160.00	1.98621
165.00	2.01781
170.00	2.06207
175.00	2.0832
180.00	2.15258
185.00	2.16826
190.00	2.17733
195.00	2.20852
200.00	2.21788
205.00	2.22991
210.00	2.258
215.00	2.27033
220.00	2.30085
225.00	2.32544
230.00	2.3411
235.00	2.34368
240.00	2.34168
245.00	2.38018
250.00	2.4213
255.00	2.4432
260.00	2.44348
265.00	2.45237
270.00	2.49274
275.00	2.49958
280.00	2.54747
285.00	2.60351
290.00	2.62518
295.00	2.5864
300.00	2.59467
305.00	2.56613
310.00	2.57427
315.00	2.57584
320.00	2.59235
325.00	2.62808
330.00	2.6293
335.00	2.6563
340.00	2.65973
345.00	2.65707
350.00	2.68345
355.00	2.69424
360.00	2.70036
365.00	2.71377
370.00	2.71578
375.00	2.72693
380.00	2.71179
385.00	2.74277
390.00	2.74404
395.00	2.72431
400.00	2.69288
405.00	2.69266
410.00	2.68742
415.00	2.66832
420.00	2.6684
425.00	2.67566
430.00	2.66493
435.00	2.6639
440.00	2.6673
445.00	2.67179
450.00	2.67008
455.00	2.64983
460.00	2.65391
465.00	2.64392
470.00	2.6414
475.00	2.65711
480.00	2.66694
485.00	2.6578
490.00	2.66037
495.00	2.68857
500.00	2.66216
505.00	2.69523
510.00	2.70484
515.00	2.75306
520.00	2.7461
525.00	2.7312
530.00	2.7142
535.00	2.70033
540.00	2.66555
545.00	2.63928
550.00	2.65305
555.00	2.64386
560.00	2.63991
565.00	2.65577
570.00	2.66789
575.00	2.6529
580.00	2.64589
585.00	2.67554
590.00	2.70511
595.00	2.7051
600.00	2.72884
605.00	2.71782
610.00	2.72158
615.00	2.7041
620.00	2.69988
625.00	2.69104
630.00	2.67158
635.00	2.68068
640.00	2.6752
645.00	2.69761
650.00	2.69403
655.00	2.71456
660.00	2.75174
665.00	2.76361
670.00	2.76279
675.00	2.7786
680.00	2.79139
685.00	2.78419
690.00	2.76261
695.00	2.73239
700.00	2.73829
705.00	2.74072
710.00	2.75513
715.00	2.75084
720.00	2.73691
725.00	2.72149
730.00	2.71121
735.00	2.71563
740.00	2.74982
745.00	2.77556
750.00	2.78218
755.00	2.80252
760.00	2.8309
765.00	2.8327
770.00	2.85015
775.00	2.85866
780.00	2.86344
785.00	2.86559
790.00	2.88982
795.00	2.87926
800.00	2.83665
805.00	2.79544
810.00	2.73532
815.00	2.65459
820.00	2.59129
825.00	2.51849
830.00	2.47887
835.00	2.45545
840.00	2.4322
845.00	2.44798
850.00	2.45066
855.00	2.4725
860.00	2.50007
865.00	2.53711
870.00	2.59419
875.00	2.58729
880.00	2.62497
885.00	2.70132
890.00	2.76212
895.00	2.80246
900.00	2.84739
905.00	2.90294
910.00	2.96229
915.00	2.98476
920.00	3.03233
925.00	3.06291
930.00	3.07748
935.00	3.09419
940.00	3.11067
945.00	3.14349
950.00	3.13562
955.00	3.14436
960.00	3.12561
965.00	3.13894
970.00	3.16534
975.00	3.18693
980.00	3.20277
985.00	3.21775
990.00	3.25065
995.00	3.24501
1000.00	3.25216
1005.00	3.27659
1010.00	3.29209
1015.00	3.29814
1020.00	3.29062
1025.00	3.29394
1030.00	3.27677
1035.00	3.27787
1040.00	3.31699
1045.00	3.30616
1050.00	3.32518
1055.00	3.30561
1060.00	3.31462
1065.00	3.31697
1070.00	3.31549
1075.00	3.29401
1080.00	3.27037
1085.00	3.28865
1090.00	3.28569
1095.00	3.29597
1100.00	3.30954
1105.00	3.28794
1110.00	3.28144
1115.00	3.27488
1120.00	3.27113
1125.00	3.2951
1130.00	3.30228
1135.00	3.28644
1140.00	3.23406
1145.00	3.22216
1150.00	3.20282
1155.00	3.19909
1160.00	3.21083
1165.00	3.20198
1170.00	3.21416
1175.00	3.1877
1180.00	3.17901
1185.00	3.16111
1190.00	3.15794
1195.00	3.11337
1200.00	3.13729
1205.00	3.1027
1210.00	3.10322
1215.00	3.09937
1220.00	3.08296
1225.00	3.10488
1230.00	3.1095
1235.00	3.11078
1240.00	3.09251
1245.00	3.10772
1250.00	3.08903
1255.00	3.07365
1260.00	3.06341
1265.00	3.04916
1270.00	3.05359
1275.00	3.01154
1280.00	3.01255
1285.00	3.01705
1290.00	3.03477
1295.00	3.03992
1300.00	3.04097
1305.00	3.04478
1310.00	3.02304
1315.00	3.038
1320.00	3.04355
1325.00	3.04927
1330.00	3.06017
1335.00	3.05056
1340.00	3.05485
1345.00	3.04937
1350.00	3.04731
1355.00	3.02963
1360.00	3.03818
1365.00	3.05019
1370.00	3.06099
1375.00	3.0549
1380.00	3.09113
1385.00	3.08706
1390.00	3.1359
1395.00	3.14677
1400.00	3.14361
1405.00	3.11702
1410.00	3.13769
1415.00	3.11744
1420.00	3.1352
1425.00	3.14902
1430.00	3.13627
1435.00	3.12552
1440.00	3.14534
1445.00	3.138
1450.00	3.16089
1455.00	3.13329
1460.00	3.14874
1465.00	3.15041
1470.00	3.14401
1475.00	3.13464
1480.00	3.13125
1485.00	3.11525
1490.00	3.1102
1495.00	3.10277
1500.00	3.11552
1505.00	3.08454
1510.00	3.06745
1515.00	3.05711
1520.00	3.02622
1525.00	3.02504
1530.00	3.03045
1535.00	3.03172
1540.00	3.03071
1545.00	2.99742
1550.00	3.03221
1555.00	3.00669
1560.00	3.04055
1565.00	3.03793
1570.00	2.99673
1575.00	2.99922
1580.00	2.98563
1585.00	3.02735
1590.00	3.06059
1595.00	3.00705
1600.00	3.01929
1605.00	3.01592
1610.00	3.02368
1615.00	3.00549
1620.00	3.04379
1625.00	3.0243
1630.00	3.02187
1635.00	3.02328
1640.00	3.01664
1645.00	3.01497
1650.00	2.9847
1655.00	2.96896
1660.00	2.94329
1665.00	2.93745
1670.00	2.92644
1675.00	2.92516
1680.00	2.93696
1685.00	2.94758
1690.00	2.96074
1695.00	2.97905
1700.00	3.00129
1705.00	3.01411
1710.00	3.03069
1715.00	3.01611
1720.00	3.02385
1725.00	3.00636
1730.00	3.02658
1735.00	3.02464
1740.00	3.02506
1745.00	3.03478
1750.00	3.04713
1755.00	3.05393
1760.00	3.05285
1765.00	3.05476
1770.00	3.04929
1775.00	3.05155
1780.00	3.05719
1785.00	3.05435
1790.00	3.0597
1795.00	3.03934
1800.00	3.01742
1805.00	2.96388
1810.00	2.91426
1815.00	2.84154
1820.00	2.75019
1825.00	2.71114
1830.00	2.66089
1835.00	2.6243
1840.00	2.60503
1845.00	2.58554
1850.00	2.6018
1855.00	2.63227
1860.00	2.67624
1865.00	2.73236
1870.00	2.77279
1875.00	2.82357
1880.00	2.86783
1885.00	2.9091
1890.00	2.95416
1895.00	2.97961
1900.00	3.0428
1905.00	3.08456
1910.00	3.15453
1915.00	3.17648
1920.00	3.23078
1925.00	3.24439
1930.00	3.27103
1935.00	3.28853
1940.00	3.26471
1945.00	3.29436
1950.00	3.29082
1955.00	3.27972
1960.00	3.27334
1965.00	3.25248
1970.00	3.28191
1975.00	3.31343
1980.00	3.31662
1985.00	3.31373
1990.00	3.32912
1995.00	3.33866
2000.00	3.34652
2005.00	3.35647
2010.00	3.37838
2015.00	3.38083
2020.00	3.35497
2025.00	3.35545
2030.00	3.35803
2035.00	3.34885
2040.00	3.34058
2045.00	3.35544
2050.00	3.35731
2055.00	3.3741
2060.00	3.3482
2065.00	3.33208
2070.00	3.33341
2075.00	3.3051
2080.00	3.32927
2085.00	3.3244
2090.00	3.31858
2095.00	3.32053
2100.00	3.29783
2105.00	3.27524
2110.00	3.25923
2115.00	3.23547
2120.00	3.2299
2125.00	3.18749
2130.00	3.14716
2135.00	3.14539
2140.00	3.13157
2145.00	3.13424
2150.00	3.14816
2155.00	3.12687
2160.00	3.12785
2165.00	3.13377
2170.00	3.11464
2175.00	3.14058
2180.00	3.17185
2185.00	3.14027
2190.00	3.11905
2195.00	3.10571
2200.00	3.11672
2205.00	3.09426
2210.00	3.10498
2215.00	3.10671
2220.00	3.10467
2225.00	3.10284
2230.00	3.09471
2235.00	3.08668
2240.00	3.10103
2245.00	3.1082
2250.00	3.13335
2255.00	3.1121
2260.00	3.12967
2265.00	3.11958
2270.00	3.11553
2275.00	3.10614
2280.00	3.0984
2285.00	3.09791
2290.00	3.11402
2295.00	3.12132
2300.00	3.07538
2305.00	3.08439
2310.00	3.08386
2315.00	3.10857
2320.00	3.1085
2325.00	3.12715
2330.00	3.09573
2335.00	3.05522
2340.00	3.06409
2345.00	3.06056
2350.00	3.05306
2355.00	3.06862
2360.00	3.03802
2365.00	3.02774
2370.00	3.0372
2375.00	3.05074
2380.00	3.03416
2385.00	2.99261
2390.00	2.98472
2395.00	2.99128
2400.00	2.98208
2405.00	2.99107
2410.00	2.97685
2415.00	3.00507
2420.00	3.00384
2425.00	3.04518
2430.00	3.05937
2435.00	3.0894
2440.00	3.08334
2445.00	3.08004
2450.00	3.05981
2455.00	3.03584
2460.00	3.05168
2465.00	3.05803
2470.00	3.07021
2475.00	3.0488
2480.00	3.03744
2485.00	3.01571
2490.00	3.00839
2495.00	3.03345
2500.00	3.03298
2505.00	3.02321
2510.00	3.02448
2515.00	3.04362
2520.00	3.07163
2525.00	3.07526
2530.00	3.085
2535.00	3.07362
2540.00	3.05835
2545.00	3.07553
2550.00	3.08309
2555.00	3.06111
2560.00	3.05932
2565.00	3.07425
2570.00	3.07905
2575.00	3.09777
2580.00	3.10741
2585.00	3.12905
2590.00	3.15139
2595.00	3.13625
2600.00	3.14421
2605.00	3.18375
2610.00	3.20998
2615.00	3.21848
2620.00	3.2103
2625.00	3.20509
2630.00	3.23135
2635.00	3.21972
2640.00	3.17617
2645.00	3.15855
2650.00	3.16356
2655.00	3.17023
2660.00	3.12874
2665.00	3.12378
2670.00	3.07687
2675.00	3.06343
2680.00	3.06932
2685.00	3.06814
2690.00	3.05701
2695.00	3.04268
2700.00	3.07654
2705.00	3.09406
2710.00	3.09761
2715.00	3.10439
2720.00	3.11626
2725.00	3.11614
2730.00	3.10453
2735.00	3.10127
2740.00	3.12352
2745.00	3.1421
2750.00	3.11422
2755.00	3.09057
2760.00	3.07504
2765.00	3.09271
2770.00	3.10071
2775.00	3.10862
2780.00	3.11215
2785.00	3.1182
2790.00	3.13084
2795.00	3.09761
2800.00	3.0526
2805.00	2.9977
2810.00	2.92239
2815.00	2.88051
2820.00	2.8457
2825.00	2.76616
2830.00	2.69674
2835.00	2.67527
2840.00	2.64084
2845.00	2.63215
2850.00	2.62073
2855.00	2.6529
2860.00	2.67322
2865.00	2.72676
2870.00	2.78358
2875.00	2.81242
2880.00	2.87003
2885.00	2.93914
2890.00	3.01933
2895.00	3.09006
2900.00	3.1458
2905.00	3.19309
2910.00	3.2522
2915.00	3.28022
2920.00	3.29824
2925.00	3.33676
2930.00	3.36423
2935.00	3.37313
2940.00	3.3574
2945.00	3.39217
2950.00	3.40043
2955.00	3.3906
2960.00	3.38536
2965.00	3.40653
2970.00	3.39394
2975.00	3.41282
2980.00	3.44492
2985.00	3.44431
2990.00	3.42434
2995.00	3.45025
3000.00	3.43256
3005.00	3.43535
3010.00	3.45081
3015.00	3.42443
3020.00	3.45753
3025.00	3.45782
3030.00	3.4811
3035.00	3.45314
3040.00	3.44595
3045.00	3.44668
3050.00	3.45021
3055.00	3.45555
3060.00	3.45172
3065.00	3.44828
3070.00	3.49769
3075.00	3.48318
3080.00	3.47946
3085.00	3.4495
3090.00	3.45707
3095.00	3.43439
3100.00	3.39526
3105.00	3.39746
3110.00	3.38362
3115.00	3.39202
3120.00	3.41181
3125.00	3.38286
3130.00	3.37191
3135.00	3.38364
3140.00	3.38484
3145.00	3.3773
3150.00	3.37482
3155.00	3.39849
3160.00	3.38454
3165.00	3.39285
3170.00	3.4068
3175.00	3.38123
3180.00	3.36253
3185.00	3.35793
3190.00	3.36314
3195.00	3.39374
3200.00	3.36947
3205.00	3.34979
3210.00	3.3774
3215.00	3.37779
3220.00	3.37814
3225.00	3.34249
3230.00	3.33989
3235.00	3.37065
3240.00	3.37675
3245.00	3.39735
3250.00	3.41733
3255.00	3.40653
3260.00	3.38962
3265.00	3.38735
3270.00	3.3889
3275.00	3.3831
3280.00	3.38076
3285.00	3.36139
3290.00	3.3454
3295.00	3.34467
3300.00	3.34546
3305.00	3.34256
3310.00	3.35507
3315.00	3.36561
3320.00	3.34271
3325.00	3.33075
3330.00	3.32285
3335.00	3.32798
3340.00	3.34194
3345.00	3.34803
3350.00	3.36647
3355.00	3.3809
3360.00	3.37662
3365.00	3.40155
3370.00	3.37507
3375.00	3.35698
3380.00	3.35582
3385.00	3.36052
3390.00	3.35613
3395.00	3.34569
3400.00	3.3399
3405.00	3.34332
3410.00	3.32266
3415.00	3.32996
3420.00	3.30991
3425.00	3.30194
3430.00	3.32139
3435.00	3.31803
3440.00	3.32867
3445.00	3.31235
3450.00	3.33867
3455.00	3.34725
3460.00	3.35641
3465.00	3.3553
3470.00	3.37373
3475.00	3.3788
3480.00	3.33588
3485.00	3.34906
3490.00	3.32494
3495.00	3.28454
3500.00	3.26112
3505.00	3.25947
3510.00	3.281
3515.00	3.26082
3520.00	3.25128
3525.00	3.26428
3530.00	3.27886
3535.00	3.3186
3540.00	3.2925
3545.00	3.30569
3550.00	3.30318
3555.00	3.2966
3560.00	3.28133
3565.00	3.27406
3570.00	3.26896
3575.00	3.26364
3580.00	3.26534
3585.00	3.27765
3590.00	3.26068
3595.00	3.24109
3600.00	3.24216
3605.00	3.21722
3610.00	3.22715
3615.00	3.23897
3620.00	3.24097
3625.00	3.25429
3630.00	3.25907
3635.00	3.24899
3640.00	3.24208
3645.00	3.2265
3650.00	3.25134
3655.00	3.25426
3660.00	3.26121
3665.00	3.26674
3670.00	3.27316
3675.00	3.29692
3680.00	3.31256
3685.00	3.34605
3690.00	3.30929
3695.00	3.31289
3700.00	3.30678
3705.00	3.31423
3710.00	3.32022
3715.00	3.31841
3720.00	3.32182
3725.00	3.31698
3730.00	3.3083
3735.00	3.30913
3740.00	3.30124
3745.00	3.29917
3750.00	3.29443
3755.00	3.26859
3760.00	3.26043
3765.00	3.24086
3770.00	3.24052
3775.00	3.23373
3780.00	3.26791
3785.00	3.21235
3790.00	3.19327
3795.00	3.1725
3800.00	3.14158
3805.00	3.09865
3810.00	3.06648
3815.00	3.02962
3820.00	2.96191
3825.00	2.91967
3830.00	2.88022
3835.00	2.82458
3840.00	2.79895
3845.00	2.81186
3850.00	2.79614
3855.00	2.80934
3860.00	2.83991
3865.00	2.89189
3870.00	2.95019
3875.00	2.97963
3880.00	3.01188
3885.00	3.07904
3890.00	3.1438
3895.00	3.20927
3900.00	3.23799
3905.00	3.30627
3910.00	3.3591
3915.00	3.38506
3920.00	3.41634
3925.00	3.43082
3930.00	3.46687
3935.00	3.47702
3940.00	3.45738
3945.00	3.47567
3950.00	3.48062
3955.00	3.50234
3960.00	3.51614
3965.00	3.51848
3970.00	3.50476
3975.00	3.5068
3980.00	3.49569
3985.00	3.52238
3990.00	3.51619
3995.00	3.53003
4000.00	3.53962
4005.00	3.55544
4010.00	3.55242
4015.00	3.56984
4020.00	3.56681
4025.00	3.55833
4030.00	3.5471
4035.00	3.5521
4040.00	3.51056
4045.00	3.49404
4050.00	3.48133
4055.00	3.50082
4060.00	3.48959
4065.00	3.47084
4070.00	3.45038
4075.00	3.44779
4080.00	3.44186
4085.00	3.42789
4090.00	3.42395
4095.00	3.43191
4100.00	3.41102
4105.00	3.38575
4110.00	3.40617
4115.00	3.38425
4120.00	3.38899
4125.00	3.41197
4130.00	3.41106
4135.00	3.39225
4140.00	3.36166
4145.00	3.35355
4150.00	3.33115
4155.00	3.33328
4160.00	3.32514
4165.00	3.34226
4170.00	3.31379
4175.00	3.33493
4180.00	3.3482
4185.00	3.32273
4190.00	3.32787
4195.00	3.31091
4200.00	3.30356
4205.00	3.27536
4210.00	3.26006
4215.00	3.26283
4220.00	3.24518
4225.00	3.28181
4230.00	3.26874
4235.00	3.24618
4240.00	3.21221
4245.00	3.20034
4250.00	3.19829
4255.00	3.19141
4260.00	3.19385
4265.00	3.1421
4270.00	3.14299
4275.00	3.13085
4280.00	3.13719
4285.00	3.1393
4290.00	3.13472
4295.00	3.13564
4300.00	3.13287
4305.00	3.16994
4310.00	3.19323
4315.00	3.17247
4320.00	3.17825
4325.00	3.18632
4330.00	3.18064
4335.00	3.17624
4340.00	3.20754
4345.00	3.19254
4350.00	3.19127
4355.00	3.19733
4360.00	3.20421
4365.00	3.21401
4370.00	3.23002
4375.00	3.21709
4380.00	3.20041
4385.00	3.20052
4390.00	3.18478
4395.00	3.18213
4400.00	3.16536
4405.00	3.15889
4410.00	3.16602
4415.00	3.16813
4420.00	3.18585
4425.00	3.20683
4430.00	3.19766
4435.00	3.15919
4440.00	3.12744
4445.00	3.15642
4450.00	3.13503
4455.00	3.14958
4460.00	3.16268
4465.00	3.16728
4470.00	3.17573
4475.00	3.16751
4480.00	3.15939
4485.00	3.12834
4490.00	3.12486
4495.00	3.11813
4500.00	3.11351
4505.00	3.10216
4510.00	3.10777
4515.00	3.07541
4520.00	3.07363
4525.00	3.07849
4530.00	3.10518
4535.00	3.14718
4540.00	3.1375
4545.00	3.10864
4550.00	3.12511
4555.00	3.13131
4560.00	3.134
4565.00	3.11988
4570.00	3.17264
4575.00	3.20574
4580.00	3.20747
4585.00	3.19319
4590.00	3.19402
4595.00	3.1516
4600.00	3.15154
4605.00	3.14718
4610.00	3.15117
4615.00	3.14109
4620.00	3.15576
4625.00	3.14378
4630.00	3.12868
4635.00	3.1302
4640.00	3.13157
4645.00	3.11553
4650.00	3.11981
4655.00	3.14236
4660.00	3.16266
4665.00	3.17157
4670.00	3.19758
4675.00	3.18573
4680.00	3.18011
4685.00	3.19088
4690.00	3.18402
4695.00	3.18144
4700.00	3.20431
4705.00	3.21121
4710.00	3.21815
4715.00	3.22224
4720.00	3.23598
4725.00	3.23684
4730.00	3.22395
4735.00	3.21163
4740.00	3.22931
4745.00	3.24883
4750.00	3.24121
4755.00	3.23508
4760.00	3.20437
4765.00	3.21775
4770.00	3.20389
4775.00	3.2094
4780.00	3.22587
4785.00	3.20112
4790.00	3.19252
4795.00	3.15816
4800.00	3.11141
4805.00	3.07509
4810.00	3.05823
4815.00	3.00852
4820.00	2.95227
4825.00	2.89518
4830.00	2.84666
4835.00	2.79437
4840.00	2.76314
4845.00	2.75589
4850.00	2.75512
4855.00	2.83069
4860.00	2.89654
4865.00	2.93135
4870.00	2.96699
4875.00	3.01849
4880.00	3.07563
4885.00	3.13426
4890.00	3.21939
4895.00	3.27731
4900.00	3.34742
4905.00	3.40045
4910.00	3.44745
4915.00	3.46314
4920.00	3.48877
4925.00	3.53054
4930.00	3.55087
4935.00	3.56628
4940.00	3.56577
4945.00	3.5984
4950.00	3.59252
4955.00	3.59514
4960.00	3.57807
4965.00	3.58573
4970.00	3.53363
4975.00	3.52415
4980.00	3.54152
4985.00	3.54852
4990.00	3.53827
4995.00	3.52401
5000.00	3.52917
5005.00	3.541
5010.00	3.56388
5015.00	3.58303
5020.00	3.55782
5025.00	3.57254
5030.00	3.57716
5035.00	3.60505
5040.00	3.6316
5045.00	3.62383
5050.00	3.63627
5055.00	3.64746
5060.00	3.64315
5065.00	3.66517
5070.00	3.64829
5075.00	3.62735
5080.00	3.62504
5085.00	3.60283
5090.00	3.59722
5095.00	3.60512
5100.00	3.62159
5105.00	3.60403
5110.00	3.5796
5115.00	3.57776
5120.00	3.57106
5125.00	3.60892
5130.00	3.5876
5135.00	3.5684
5140.00	3.56912
5145.00	3.55249
5150.00	3.55048
5155.00	3.52781
5160.00	3.5333
5165.00	3.5145
5170.00	3.51701
5175.00	3.51567
5180.00	3.51014
5185.00	3.51237
5190.00	3.4971
5195.00	3.47617
5200.00	3.47028
5205.00	3.48224
5210.00	3.4556
5215.00	3.46472
5220.00	3.47508
5225.00	3.47362
5230.00	3.45431
5235.00	3.43334
5240.00	3.43029
5245.00	3.43187
5250.00	3.46062
5255.00	3.44838
5260.00	3.44383
5265.00	3.4239
5270.00	3.44051
5275.00	3.45833
5280.00	3.42976
5285.00	3.4429
5290.00	3.47487
5295.00	3.44465
5300.00	3.43759
5305.00	3.43628
5310.00	3.44733
5315.00	3.43857
5320.00	3.4314
5325.00	3.41632
5330.00	3.43943
5335.00	3.45448
5340.00	3.43565
5345.00	3.43022
5350.00	3.43684
5355.00	3.42409
5360.00	3.44067
5365.00	3.41603
5370.00	3.43846
5375.00	3.42411
5380.00	3.41407
5385.00	3.37698
5390.00	3.34216
5395.00	3.32233
5400.00	3.33039
5405.00	3.34195
5410.00	3.38114
5415.00	3.37108
5420.00	3.36059
5425.00	3.36554
5430.00	3.36712
5435.00	3.38436
5440.00	3.40995
5445.00	3.45097
5450.00	3.42746
5455.00	3.41421
5460.00	3.41236
5465.00	3.38839
5470.00	3.39631
5475.00	3.43294
5480.00	3.41123
5485.00	3.41543
5490.00	3.4041
5495.00	3.41189
5500.00	3.42754
5505.00	3.44234
5510.00	3.43767
5515.00	3.46801
5520.00	3.48667
5525.00	3.44808
5530.00	3.44572
5535.00	3.42704
5540.00	3.43398
5545.00	3.43087
5550.00	3.41872
5555.00	3.39123
5560.00	3.37513
5565.00	3.3592
5570.00	3.35278
5575.00	3.34844
5580.00	3.35676
5585.00	3.32971
5590.00	3.32552
5595.00	3.33326
5600.00	3.33518
5605.00	3.34843
5610.00	3.33445
5615.00	3.35424
5620.00	3.34328
5625.00	3.36003
5630.00	3.34057
5635.00	3.34968
5640.00	3.33126
5645.00	3.34993
5650.00	3.34731
5655.00	3.35719
5660.00	3.35168
5665.00	3.36328
5670.00	3.35573
5675.00	3.36188
5680.00	3.34368
5685.00	3.35104
5690.00	3.34183
5695.00	3.31988
5700.00	3.32746
5705.00	3.30766
5710.00	3.31575
5715.00	3.31439
5720.00	3.30597
5725.00	3.30631
5730.00	3.3023
5735.00	3.30084
5740.00	3.30026
5745.00	3.28534
5750.00	3.28055
5755.00	3.28127
5760.00	3.30422
5765.00	3.27092
5770.00	3.24743
5775.00	3.26009
5780.00	3.26862
5785.00	3.29068
5790.00	3.27168
5795.00	3.22437
5800.00	3.19042
5805.00	3.12462
5810.00	3.06683
5815.00	2.96662
5820.00	2.94622
5825.00	2.87606
5830.00	2.82586
5835.00	2.82313
5840.00	2.79693
5845.00	2.78127
5850.00	2.83983
5855.00	2.84218
5860.00	2.88674
5865.00	2.93404
5870.00	2.98955
5875.00	3.02873
5880.00	3.07046
5885.00	3.13464
5890.00	3.17585
5895.00	3.21366
5900.00	3.24913
5905.00	3.32709
5910.00	3.36489
5915.00	3.36581
5920.00	3.39973
5925.00	3.4281
5930.00	3.47234
5935.00	3.46396
5940.00	3.46576
5945.00	3.46091
5950.00	3.49756
5955.00	3.49169
5960.00	3.48137
5965.00	3.45841
5970.00	3.42552
5975.00	3.44771
5980.00	3.431
5985.00	3.41668
5990.00	3.41314
5995.00	3.4042
6000.00	3.37529
6005.00	3.37373
6010.00	3.37089
6015.00	3.38632
6020.00	3.36136
6025.00	3.36047
6030.00	3.34529
6035.00	3.37479
6040.00	3.36249
6045.00	3.37156
6050.00	3.38549
6055.00	3.38938
6060.00	3.38858
6065.00	3.34252
6070.00	3.34137
6075.00	3.32018
6080.00	3.29895
6085.00	3.30359
6090.00	3.29769
6095.00	3.25281
6100.00	3.22394
6105.00	3.20802
6110.00	3.19297
6115.00	3.21396
6120.00	3.23285
6125.00	3.24554
6130.00	3.2548
6135.00	3.24371
6140.00	3.25171
6145.00	3.25244
6150.00	3.24158
6155.00	3.21167
6160.00	3.19914
6165.00	3.16915
6170.00	3.13137
6175.00	3.1355
6180.00	3.14425
6185.00	3.16508
6190.00	3.14282
6195.00	3.14652
6200.00	3.16496
6205.00	3.17508
6210.00	3.17124
6215.00	3.17858
6220.00	3.20605
6225.00	3.19839
6230.00	3.19294
6235.00	3.1607
6240.00	3.17988
6245.00	3.17556
6250.00	3.17887
6255.00	3.20918
6260.00	3.21272
6265.00	3.21016
6270.00	3.20065
6275.00	3.19354
6280.00	3.19361
6285.00	3.21238
6290.00	3.20265
6295.00	3.18886
6300.00	3.15127
6305.00	3.15772
6310.00	3.14195
6315.00	3.12272
6320.00	3.14354
6325.00	3.15725
6330.00	3.1408
6335.00	3.13176
6340.00	3.10635
6345.00	3.10939
6350.00	3.10996
6355.00	3.08313
6360.00	3.08705
6365.00	3.11576
6370.00	3.11569
6375.00	3.1329
6380.00	3.12608
6385.00	3.11707
6390.00	3.12119
6395.00	3.12274
6400.00	3.11119
6405.00	3.12669
6410.00	3.09531
6415.00	3.10449
6420.00	3.07389
6425.00	3.09025
6430.00	3.06396
6435.00	3.07123
6440.00	3.07202
6445.00	3.08065
6450.00	3.0546
6455.00	3.01173
6460.00	2.98034
6465.00	2.97439
6470.00	2.98486
6475.00	2.97846
6480.00	2.97918
6485.00	2.97335
6490.00	3.00191
6495.00	2.98517
6500.00	2.96939
6505.00	2.98252
6510.00	2.98427
6515.00	3.00455
6520.00	3.02064
6525.00	3.02577
6530.00	3.01888
6535.00	2.98749
6540.00	2.97795
6545.00	2.93268
6550.00	2.91567
6555.00	2.92554
6560.00	2.93874
6565.00	2.93839
6570.00	2.94024
6575.00	2.94765
6580.00	2.95217
6585.00	2.95479
6590.00	2.95643
6595.00	2.96007
6600.00	2.97629
6605.00	2.96572
6610.00	2.96051
6615.00	2.95007
6620.00	2.97017
6625.00	2.95949
6630.00	2.97289
6635.00	2.98711
6640.00	2.99919
6645.00	2.96978
6650.00	2.96345
6655.00	2.95127
6660.00	2.97054
6665.00	2.926
6670.00	2.92692
6675.00	2.91337
6680.00	2.9321
6685.00	2.90652
6690.00	2.91083
6695.00	2.94637
6700.00	2.96396
6705.00	2.9762
6710.00	2.97138
6715.00	2.9872
6720.00	2.96977
6725.00	2.99653
6730.00	2.99041
6735.00	3.01079
6740.00	3.01331
6745.00	3.01342
6750.00	3.00416
6755.00	2.99223
6760.00	2.99301
6765.00	2.98364
6770.00	2.96441
6775.00	2.96509
6780.00	2.97937
6785.00	3.0059
6790.00	3.0089
6795.00	2.95765
6800.00	2.91081
6805.00	2.85858
6810.00	2.80797
6815.00	2.72861
6820.00	2.68381
6825.00	2.62838
6830.00	2.62741
6835.00	2.60064
6840.00	2.59741
6845.00	2.59091
6850.00	2.60664
6855.00	2.60569
6860.00	2.63073
6865.00	2.66766
6870.00	2.74118
6875.00	2.81382
6880.00	2.8569
6885.00	2.90071
6890.00	2.91208
6895.00	2.94605
6900.00	2.95144
6905.00	2.98436
6910.00	3.0406
6915.00	3.04949
6920.00	3.069
6925.00	3.10526
6930.00	3.10049
6935.00	3.10555
6940.00	3.13025
6945.00	3.11866
6950.00	3.14421
6955.00	3.16144
6960.00	3.17839
6965.00	3.16703
6970.00	3.1755
6975.00	3.17018
6980.00	3.17547
6985.00	3.1867
6990.00	3.18098
6995.00	3.15425
7000.00	3.18918
7005.00	3.18753
7010.00	3.20763
7015.00	3.18902
7020.00	3.20537
7025.00	3.16973
7030.00	3.17362
7035.00	3.17424
7040.00	3.17049
7045.00	3.17862
7050.00	3.17442
7055.00	3.17281
7060.00	3.17711
7065.00	3.16012
7070.00	3.13979
7075.00	3.12221
7080.00	3.1287
7085.00	3.12806
7090.00	3.12532
7095.00	3.13725
7100.00	3.14943
7105.00	3.13017
7110.00	3.11283
7115.00	3.11522
7120.00	3.08643
7125.00	3.09937
7130.00	3.0844
7135.00	3.06876
7140.00	3.05541
7145.00	3.03548
7150.00	3.01251
7155.00	3.00838
7160.00	3.01114
7165.00	3.01434
7170.00	3.04528
7175.00	3.04291
7180.00	3.07963
7185.00	3.07167
7190.00	3.06738
7195.00	3.04121
7200.00	3.03997
7205.00	3.03885
7210.00	3.04216
7215.00	3.05377
7220.00	3.04336
7225.00	3.02895
7230.00	3.03397
7235.00	2.99676
7240.00	2.98413
7245.00	2.97421
7250.00	2.95664
7255.00	2.96314
7260.00	2.96898
7265.00	2.92532
7270.00	2.93207
7275.00	2.91872
7280.00	2.92901
7285.00	2.93898
7290.00	2.93717
7295.00	2.96863
7300.00	2.97825
7305.00	2.95812
7310.00	2.93137
7315.00	2.95262
7320.00	2.94009
7325.00	2.92234
7330.00	2.94666
7335.00	2.94839
7340.00	2.95283
7345.00	2.96546
7350.00	2.95885
7355.00	2.95217
7360.00	2.93825
7365.00	2.95665
7370.00	2.93653
7375.00	2.94719
7380.00	2.96111
7385.00	2.93766
7390.00	2.94821
7395.00	2.92605
7400.00	2.93057
7405.00	2.94686
7410.00	2.95721
7415.00	2.95142
7420.00	2.9757
7425.00	2.96878
7430.00	2.98629
7435.00	2.97039
7440.00	2.96041
7445.00	2.96293
7450.00	2.96807
7455.00	2.95112
7460.00	2.91284
7465.00	2.8748
7470.00	2.87509
7475.00	2.8365
7480.00	2.82983
7485.00	2.80296
7490.00	2.82698
7495.00	2.83133
7500.00	2.83381
7505.00	2.8418
7510.00	2.83963
7515.00	2.82401
7520.00	2.8114
7525.00	2.78565
7530.00	2.78263
7535.00	2.75257
7540.00	2.74493
7545.00	2.72296
7550.00	2.74707
7555.00	2.73423
7560.00	2.74354
7565.00	2.76199
7570.00	2.76493
7575.00	2.78484
7580.00	2.79772
7585.00	2.79709
7590.00	2.82457
7595.00	2.84427
7600.00	2.84834
7605.00	2.83544
7610.00	2.83967
7615.00	2.83484
7620.00	2.78373
7625.00	2.79672
7630.00	2.80842
7635.00	2.83189
7640.00	2.77532
7645.00	2.77189
7650.00	2.75801
7655.00	2.76135
7660.00	2.76651
7665.00	2.78554
7670.00	2.76454
7675.00	2.77514
7680.00	2.76669
7685.00	2.76124
7690.00	2.76282
7695.00	2.76063
7700.00	2.75076
7705.00	2.79798
7710.00	2.78653
7715.00	2.79996
7720.00	2.79767
7725.00	2.80927
7730.00	2.78733
7735.00	2.76543
7740.00	2.74932
7745.00	2.71612
7750.00	2.70206
7755.00	2.69516
7760.00	2.69903
7765.00	2.68596
7770.00	2.71305
7775.00	2.72879
7780.00	2.73001
7785.00	2.70737
7790.00	2.69131
7795.00	2.66966
7800.00	2.60557
7805.00	2.54861
7810.00	2.50886
7815.00	2.45366
7820.00	2.39534
7825.00	2.35581
7830.00	2.29289
7835.00	2.30748
7840.00	2.2753
7845.00	2.25784
7850.00	2.26515
7855.00	2.27748
7860.00	2.29794
7865.00	2.36239
7870.00	2.38442
7875.00	2.44454
7880.00	2.46412
7885.00	2.50763
7890.00	2.56262
7895.00	2.60996
7900.00	2.64752
7905.00	2.68277
7910.00	2.70011
7915.00	2.73945
7920.00	2.76047
7925.00	2.82687
7930.00	2.83627
7935.00	2.87422
7940.00	2.89399
7945.00	2.88229
7950.00	2.85737
7955.00	2.86876
7960.00	2.89052
7965.00	2.91873
7970.00	2.87434
7975.00	2.89482
7980.00	2.89311
7985.00	2.91243
7990.00	2.8737
7995.00	2.86619
8000.00	2.88964
8005.00	2.89924
8010.00	2.87047
8015.00	2.89421
8020.00	2.87314
8025.00	2.82395
8030.00	2.83508
8035.00	2.85013
8040.00	2.84642
8045.00	2.83012
8050.00	2.79675
8055.00	2.80916
8060.00	2.81745
8065.00	2.79542
8070.00	2.77631
8075.00	2.77062
8080.00	2.75399
8085.00	2.75269
8090.00	2.73785
8095.00	2.72522
8100.00	2.71673
8105.00	2.71412
8110.00	2.7312
8115.00	2.73146
8120.00	2.74464
8125.00	2.74212
8130.00	2.7233
8135.00	2.72795
8140.00	2.70624
8145.00	2.68238
8150.00	2.69615
8155.00	2.67906
8160.00	2.67446
8165.00	2.69766
8170.00	2.70847
8175.00	2.73187
8180.00	2.7076
8185.00	2.6908
8190.00	2.67424
8195.00	2.6989
8200.00	2.73333
8205.00	2.74345
8210.00	2.74896
8215.00	2.70859
8220.00	2.69961
8225.00	2.72029
8230.00	2.75258
8235.00	2.73344
8240.00	2.76225
8245.00	2.76804
8250.00	2.75023
8255.00	2.74427
8260.00	2.73459
8265.00	2.7489
8270.00	2.7589
8275.00	2.76503
8280.00	2.73601
8285.00	2.71708
8290.00	2.71804
8295.00	2.69515
8300.00	2.72204
8305.00	2.71602
8310.00	2.68687
8315.00	2.68509
8320.00	2.69428
8325.00	2.69751
8330.00	2.70186
8335.00	2.68275
8340.00	2.63534
8345.00	2.61281
8350.00	2.60117
8355.00	2.62091
8360.00	2.62645
8365.00	2.64654
8370.00	2.63512
8375.00	2.63995
8380.00	2.62776
8385.00	2.64268
8390.00	2.63884
8395.00	2.65194
8400.00	2.66084
8405.00	2.66814
8410.00	2.66607
8415.00	2.66062
8420.00	2.67585
8425.00	2.67086
8430.00	2.7124
8435.00	2.71095
8440.00	2.72043
8445.00	2.73184
8450.00	2.73923
8455.00	2.74588
8460.00	2.7454
8465.00	2.75215
8470.00	2.76614
8475.00	2.77874
8480.00	2.75698
8485.00	2.7597
8490.00	2.76862
8495.00	2.76658
8500.00	2.77122
8505.00	2.76604
8510.00	2.78871
8515.00	2.75373
8520.00	2.73879
8525.00	2.7462
8530.00	2.75576
8535.00	2.74709
8540.00	2.73569
8545.00	2.72399
8550.00	2.75087
8555.00	2.78226
8560.00	2.8141
8565.00	2.8255
8570.00	2.78396
8575.00	2.75808
8580.00	2.77508
8585.00	2.7652
8590.00	2.77932
8595.00	2.75103
8600.00	2.74571
8605.00	2.76035
8610.00	2.76417
8615.00	2.76473
8620.00	2.76883
8625.00	2.76461
8630.00	2.76441
8635.00	2.7779
8640.00	2.76845
8645.00	2.78729
8650.00	2.76899
8655.00	2.76044
8660.00	2.72828
8665.00	2.76193
8670.00	2.76487
8675.00	2.76464
8680.00	2.76084
8685.00	2.74591
8690.00	2.71304
8695.00	2.70937
8700.00	2.68159
8705.00	2.68754
8710.00	2.72598
8715.00	2.74043
8720.00	2.75056
8725.00	2.77622
8730.00	2.74968
8735.00	2.75313
8740.00	2.74544
8745.00	2.74356
8750.00	2.73755
8755.00	2.73861
8760.00	2.72446
8765.00	2.74986
8770.00	2.71444
8775.00	2.72717
8780.00	2.73359
8785.00	2.73361
8790.00	2.6955
8795.00	2.68063
8800.00	2.64206
8805.00	2.60591
8810.00	2.56978
8815.00	2.5236
8820.00	2.45685
8825.00	2.41476
8830.00	2.37185
8835.00	2.32819
8840.00	2.29609
8845.00	2.31396
8850.00	2.34156
8855.00	2.32755
8860.00	2.36601
8865.00	2.39848
8870.00	2.42554
8875.00	2.45852
8880.00	2.51123
8885.00	2.54644
8890.00	2.58028
8895.00	2.60715
8900.00	2.62125
8905.00	2.67352
8910.00	2.68027
8915.00	2.66835
8920.00	2.68857
8925.00	2.71108
8930.00	2.72702
8935.00	2.74497
8940.00	2.75248
8945.00	2.76501
8950.00	2.75901
8955.00	2.73706
8960.00	2.77703
8965.00	2.76623
8970.00	2.78026
8975.00	2.79216
8980.00	2.78488
8985.00	2.79776
8990.00	2.77842
8995.00	2.78043
9000.00	2.79088
9005.00	2.79237
9010.00	2.80162
9015.00	2.82937
9020.00	2.86586
9025.00	2.86632
9030.00	2.88041
9035.00	2.88805
9040.00	2.91364
9045.00	2.90429
9050.00	2.89299
9055.00	2.86413
9060.00	2.85253
9065.00	2.85721
9070.00	2.87796
9075.00	2.90312
9080.00	2.92144
9085.00	2.92426
9090.00	2.9268
9095.00	2.91325
9100.00	2.89603
9105.00	2.86902
9110.00	2.88643
9115.00	2.8611
9120.00	2.86707
9125.00	2.84943
9130.00	2.8465
9135.00	2.82228
9140.00	2.81344
9145.00	2.80404
9150.00	2.76824
9155.00	2.76839
9160.00	2.7599
9165.00	2.76952
9170.00	2.73142
9175.00	2.75324
9180.00	2.7218
9185.00	2.73595
9190.00	2.69977
9195.00	2.70389
9200.00	2.71192
9205.00	2.70547
9210.00	2.6968
9215.00	2.70266
9220.00	2.71872
9225.00	2.72383
9230.00	2.68454
9235.00	2.69162
9240.00	2.68074
9245.00	2.67381
9250.00	2.67694
9255.00	2.64665
9260.00	2.65033
9265.00	2.62703
9270.00	2.62691
9275.00	2.63688
9280.00	2.64945
9285.00	2.63487
9290.00	2.63541
9295.00	2.6582
9300.00	2.68087
9305.00	2.72357
9310.00	2.72963
9315.00	2.72717
9320.00	2.71345
9325.00	2.70613
9330.00	2.6866
9335.00	2.70355
9340.00	2.6742
9345.00	2.68232
9350.00	2.67524
9355.00	2.67534
9360.00	2.6632
9365.00	2.68178
9370.00	2.72439
9375.00	2.71238
9380.00	2.6915
9385.00	2.67343
9390.00	2.63631
9395.00	2.61584
9400.00	2.58591
9405.00	2.59782
9410.00	2.60711
9415.00	2.62193
9420.00	2.63384
9425.00	2.63161
9430.00	2.6224
9435.00	2.61772
9440.00	2.62501
9445.00	2.64237
9450.00	2.63353
9455.00	2.66442
9460.00	2.67064
9465.00	2.64098
9470.00	2.61573
9475.00	2.62395
9480.00	2.65508
9485.00	2.63561
9490.00	2.64543
9495.00	2.64636
9500.00	2.6587
9505.00	2.63671
9510.00	2.63132
9515.00	2.6279
9520.00	2.6205
9525.00	2.63183
9530.00	2.61685
9535.00	2.62351
9540.00	2.60936
9545.00	2.58943
9550.00	2.57581
9555.00	2.54485
9560.00	2.56159
9565.00	2.53708
9570.00	2.54309
9575.00	2.57655
9580.00	2.56206
9585.00	2.56053
9590.00	2.58937
9595.00	2.58151
9600.00	2.58595
9605.00	2.60002
9610.00	2.59757
9615.00	2.56947
9620.00	2.57871
9625.00	2.564
9630.00	2.53998
9635.00	2.51691
9640.00	2.50983
9645.00	2.52
9650.00	2.52123
9655.00	2.51803
9660.00	2.52594
9665.00	2.48989
9670.00	2.48191
9675.00	2.50494
9680.00	2.49905
9685.00	2.47217
9690.00	2.4674
9695.00	2.45303
9700.00	2.45881
9705.00	2.45969
9710.00	2.47199
9715.00	2.45645
9720.00	2.43814
9725.00	2.43821
9730.00	2.43828
9735.00	2.42682
9740.00	2.41723
9745.00	2.41796
9750.00	2.44595
9755.00	2.42365
9760.00	2.40647
9765.00	2.44927
9770.00	2.45974
9775.00	2.48931
9780.00	2.50656
9785.00	2.50627
9790.00	2.49089
9795.00	2.45331
9800.00	2.43748
9805.00	2.35776
9810.00	2.29824
9815.00	2.26482
9820.00	2.21028
9825.00	2.16263
9830.00	2.14421
9835.00	2.13411
9840.00	2.14588
9845.00	2.12913
9850.00	2.13708
9855.00	2.17517
9860.00	2.22672
9865.00	2.30261
9870.00	2.36515
9875.00	2.39698
9880.00	2.42419
9885.00	2.50336
9890.00	2.51777
9895.00	2.53721
9900.00	2.54968
9905.00	2.56522
9910.00	2.59431
9915.00	2.5989
9920.00	2.63182
9925.00	2.67799
9930.00	2.72962
9935.00	2.75018
9940.00	2.77804
9945.00	2.78657
9950.00	2.78057
9955.00	2.78597
[truncated: 56 more rows]
