# Supplementary material for: Abnormal developmental trajectory and vulnerability to cardiac arrhythmias in tetralogy of Fallot with DiGeorge syndrome
Source: Commun Biol. 2023 Sep 22;6:969. doi: 10.1038/s42003-023-05344-6 (PMC10516936; doi:10.1038/s42003-023-05344-6)
Supplement: Supplementary file 6 — Supplementary Data 3 [file 42003_2023_5344_MOESM6_ESM.zip › Supplementary Data3_CAS Measurement/Batch59/TOF-DG2_A2_arrythmia_4875/1B-wave.csv]

1B : V(t) = D'(t) / BackgroundImage *100
D'(t) = WaveFiltered Value( Pixel-Filter=(5 x 5) Tcnst-Filter=10)
average	1.00
frm num	2048
position	[74][75]	Ana1
background	515.56	-
total pixel	25	-
time	value1	value2
0.00	0	-32768
5.00	-0.274653	44
10.00	-0.554426	36
15.00	-0.85355	36
20.00	-1.15147	44
25.00	-1.39554	64
30.00	-1.62762	28
35.00	-1.82331	52
40.00	-2.02502	40
45.00	-2.212	52
50.00	-2.33606	56
55.00	-2.44771	52
60.00	-2.54198	52
65.00	-2.59347	68
70.00	-2.65688	40
75.00	-2.67981	40
80.00	-2.68338	52
85.00	-2.65711	24
90.00	-2.6226	52
95.00	-2.58069	44
100.00	-2.48787	24
105.00	-2.38805	28
110.00	-2.30597	52
115.00	-2.21192	20
120.00	-2.11176	28
125.00	-1.9836	16
130.00	-1.84343	24
135.00	-1.71805	20
140.00	-1.57418	8
145.00	-1.39504	28
150.00	-1.27105	16
155.00	-1.08343	8
160.00	-0.917673	12
165.00	-0.739785	8
170.00	-0.599859	-4
175.00	-0.442115	20
180.00	-0.275319	-16
185.00	-0.120547	-12
190.00	0.0761618	0
195.00	0.236906	-24
200.00	0.404076	-20
205.00	0.61427	-8
210.00	0.777065	-36
215.00	0.910391	-24
220.00	1.1103	-40
225.00	1.28866	-24
230.00	1.46859	-40
235.00	1.63052	-36
240.00	1.81505	-44
245.00	1.95397	-40
250.00	2.10461	-36
255.00	2.24483	-52
260.00	2.37802	-56
265.00	2.48082	-44
270.00	2.63075	-64
275.00	2.7494	-48
280.00	2.90195	-44
285.00	3.04468	-56
290.00	3.18323	-56
295.00	3.31801	-44
300.00	3.4843	-20
305.00	3.63553	-56
310.00	3.75999	-56
315.00	3.88984	-24
320.00	3.9912	-48
325.00	4.1088	-44
330.00	4.22007	-24
335.00	4.33185	-36
340.00	4.43711	-44
345.00	4.57064	-40
350.00	4.68227	-40
355.00	4.77809	-36
360.00	4.87209	-24
365.00	4.98151	-36
370.00	5.08931	-16
375.00	5.19175	-36
380.00	5.308	-20
385.00	5.3909	0
390.00	5.45775	-24
395.00	5.56447	0
400.00	5.65431	-20
405.00	5.73439	-12
410.00	5.77155	4
415.00	5.82362	-16
420.00	5.91702	-16
425.00	5.96385	24
430.00	6.00755	20
435.00	6.0748	8
440.00	6.17878	12
445.00	6.21728	4
450.00	6.26356	-8
455.00	6.30987	-12
460.00	6.34302	-12
465.00	6.41785	12
470.00	6.45416	0
475.00	6.52176	-8
480.00	6.56242	-4
485.00	6.62539	0
490.00	6.70535	-4
495.00	6.76955	0
500.00	6.80871	0
505.00	6.85326	-20
510.00	6.88638	8
515.00	6.94877	4
520.00	6.96845	-8
525.00	7.03505	8
530.00	7.0593	0
535.00	7.13543	0
540.00	7.17757	-12
545.00	7.22403	-4
550.00	7.26662	4
555.00	7.33288	-8
560.00	7.34752	8
565.00	7.39483	8
570.00	7.44284	0
575.00	7.50389	0
580.00	7.53479	20
585.00	7.53622	20
590.00	7.55302	-12
595.00	7.5922	28
600.00	7.60418	0
605.00	7.63979	8
610.00	7.63925	-8
615.00	7.66902	4
620.00	7.72686	0
625.00	7.75485	0
630.00	7.82272	-12
635.00	7.85975	0
640.00	7.89231	8
645.00	7.91307	4
650.00	7.9302	0
655.00	7.9464	8
660.00	7.95632	8
665.00	7.96758	0
670.00	7.98702	4
675.00	8.02392	8
680.00	8.06643	-8
685.00	8.11556	8
690.00	8.15589	0
695.00	8.20228	0
700.00	8.22075	8
705.00	8.25056	24
710.00	8.24636	12
715.00	8.27827	8
720.00	8.34966	24
725.00	8.36038	-8
730.00	8.38786	24
735.00	8.39398	-8
740.00	8.40648	-8
745.00	8.42625	12
750.00	8.47043	8
755.00	8.50321	-4
760.00	8.51564	0
765.00	8.57338	8
770.00	8.59431	20
775.00	8.59064	-32768
780.00	8.60752	-32768
785.00	8.60099	-100
790.00	8.61062	-72
795.00	8.63093	-52
800.00	8.62593	-12
805.00	8.62221	-4
810.00	8.6561	-20
815.00	8.69204	8
820.00	8.653	4
825.00	8.64036	-8
830.00	8.65692	0
835.00	8.64778	0
840.00	8.62325	12
845.00	8.59962	24
850.00	8.58457	0
855.00	8.61136	-8
860.00	8.5897	-12
865.00	8.56012	-12
870.00	8.53272	-12
875.00	8.50341	-8
880.00	8.48168	-4
885.00	8.48463	12
890.00	8.43142	4
895.00	8.42309	8
900.00	8.39621	8
905.00	8.36581	-12
910.00	8.33999	-4
915.00	8.31288	-12
920.00	8.27219	20
925.00	8.23169	4
930.00	8.22084	0
935.00	8.23047	-12
940.00	8.19725	8
945.00	8.14096	-8
950.00	8.12057	-20
955.00	8.03782	8
960.00	7.91601	20
965.00	7.68458	-8
970.00	7.36146	20
975.00	6.95428	-16
980.00	6.44428	12
985.00	5.89218	28
990.00	5.27115	-8
995.00	4.59507	-8
1000.00	3.89117	20
1005.00	3.20335	0
1010.00	2.54862	20
1015.00	1.93454	-12
1020.00	1.36712	0
1025.00	0.826963	4
1030.00	0.372632	-8
1035.00	-0.0424732	-4
1040.00	-0.386585	-8
1045.00	-0.734303	4
1050.00	-0.978197	20
1055.00	-1.19305	12
1060.00	-1.39029	-4
1065.00	-1.57247	8
1070.00	-1.67048	0
1075.00	-1.74006	20
1080.00	-1.79804	20
1085.00	-1.86496	-12
1090.00	-1.89182	20
1095.00	-1.88264	8
1100.00	-1.8736	-12
1105.00	-1.8127	-8
1110.00	-1.7385	24
1115.00	-1.63991	0
1120.00	-1.56281	0
1125.00	-1.48256	20
1130.00	-1.40103	24
1135.00	-1.24464	-8
1140.00	-1.12793	-16
1145.00	-0.96781	8
1150.00	-0.857064	8
1155.00	-0.699203	-8
1160.00	-0.561783	-20
1165.00	-0.441209	24
1170.00	-0.274503	20
1175.00	-0.105071	24
1180.00	0.0427626	28
1185.00	0.210726	8
1190.00	0.360342	12
1195.00	0.529134	-8
1200.00	0.681046	0
1205.00	0.850353	20
1210.00	0.973247	4
1215.00	1.13739	-8
1220.00	1.31382	8
1225.00	1.47959	-4
1230.00	1.62025	20
1235.00	1.71813	28
1240.00	1.85899	44
1245.00	2.0455	8
1250.00	2.18776	12
1255.00	2.34295	-8
1260.00	2.47098	20
1265.00	2.6056	20
1270.00	2.74693	20
1275.00	2.89974	0
1280.00	3.0039	-8
1285.00	3.13333	0
1290.00	3.28706	0
1295.00	3.4518	-8
1300.00	3.59153	16
1305.00	3.72117	-8
1310.00	3.84249	20
1315.00	4.01143	24
1320.00	4.11459	0
1325.00	4.23847	-8
1330.00	4.35695	44
1335.00	4.4822	0
1340.00	4.56777	16
1345.00	4.67116	20
1350.00	4.75645	0
1355.00	4.85494	0
1360.00	4.92263	20
1365.00	5.03088	-8
1370.00	5.10968	4
1375.00	5.21086	8
1380.00	5.26546	24
1385.00	5.32546	0
1390.00	5.40041	12
1395.00	5.46243	0
1400.00	5.57955	-16
1405.00	5.64926	-8
1410.00	5.73217	8
1415.00	5.80059	-8
1420.00	5.85828	-8
1425.00	5.93891	-8
1430.00	5.99829	-16
1435.00	6.12389	-8
1440.00	6.2152	28
1445.00	6.28186	0
1450.00	6.33798	-8
1455.00	6.38926	0
1460.00	6.43619	-12
1465.00	6.46447	-8
1470.00	6.52793	0
1475.00	6.62228	-4
1480.00	6.69324	-8
1485.00	6.75167	8
1490.00	6.77244	0
1495.00	6.82838	-12
1500.00	6.91286	4
1505.00	6.99898	4
1510.00	7.0602	8
1515.00	7.10754	-12
1520.00	7.12764	-4
1525.00	7.14806	-4
1530.00	7.19281	8
1535.00	7.22378	0
1540.00	7.24002	8
1545.00	7.26937	4
1550.00	7.28493	20
1555.00	7.33307	8
1560.00	7.39424	8
1565.00	7.4361	20
1570.00	7.46835	8
1575.00	7.51521	8
1580.00	7.54498	24
1585.00	7.57021	20
1590.00	7.59525	8
1595.00	7.63796	40
1600.00	7.67563	28
1605.00	7.739	24
1610.00	7.77975	20
1615.00	7.7978	20
1620.00	7.82724	8
1625.00	7.87779	40
1630.00	7.90931	20
1635.00	7.93536	20
1640.00	7.93319	24
1645.00	7.94754	8
1650.00	7.93562	12
1655.00	7.92567	20
1660.00	7.92991	40
1665.00	7.94691	40
1670.00	8.01187	40
1675.00	8.04473	44
1680.00	8.07275	-8
1685.00	8.1034	-8
1690.00	8.13564	28
1695.00	8.14525	-4
1700.00	8.17564	0
1705.00	8.22237	48
1710.00	8.25203	20
1715.00	8.26397	8
1720.00	8.28481	8
1725.00	8.30201	16
1730.00	8.31128	0
1735.00	8.32351	36
1740.00	8.35546	8
1745.00	8.35474	4
1750.00	8.36727	4
1755.00	8.40028	4
1760.00	8.43619	12
1765.00	8.46929	48
1770.00	8.48744	0
1775.00	8.49291	-32768
1780.00	8.52422	-32768
1785.00	8.54618	-84
1790.00	8.55432	-76
1795.00	8.54302	-64
1800.00	8.53672	-20
1805.00	8.53727	-40
1810.00	8.56647	-12
1815.00	8.56016	-8
1820.00	8.53896	-12
1825.00	8.54161	-8
1830.00	8.55563	0
1835.00	8.58144	-20
1840.00	8.58139	-36
1845.00	8.6085	-8
1850.00	8.57937	-24
1855.00	8.58341	-20
1860.00	8.57696	-16
1865.00	8.5502	-24
1870.00	8.48578	-8
1875.00	8.44487	-4
1880.00	8.42977	-24
1885.00	8.41385	-8
1890.00	8.37548	-8
1895.00	8.33318	-20
1900.00	8.29822	-20
1905.00	8.24968	-8
1910.00	8.23083	-24
1915.00	8.19214	-16
1920.00	8.1705	-24
1925.00	8.14793	0
1930.00	8.12839	-20
1935.00	8.10925	0
1940.00	8.09901	8
1945.00	8.09134	12
1950.00	8.04099	-12
1955.00	7.90723	12
1960.00	7.76435	0
1965.00	7.53722	8
1970.00	7.21177	4
1975.00	6.80249	0
1980.00	6.29137	4
1985.00	5.72353	4
1990.00	5.09531	20
1995.00	4.42828	-8
2000.00	3.7558	24
2005.00	3.07841	8
2010.00	2.45713	28
2015.00	1.84909	40
2020.00	1.30418	0
2025.00	0.754027	44
2030.00	0.300783	44
2035.00	-0.0986026	24
2040.00	-0.479774	44
2045.00	-0.827483	40
2050.00	-1.11171	24
2055.00	-1.35201	44
2060.00	-1.55585	40
2065.00	-1.66639	44
2070.00	-1.76509	64
2075.00	-1.82367	-24
2080.00	-1.89656	64
2085.00	-1.91017	44
2090.00	-1.90614	28
2095.00	-1.93354	44
2100.00	-1.93337	52
2105.00	-1.86728	28
2110.00	-1.79227	56
2115.00	-1.72942	44
2120.00	-1.63717	48
2125.00	-1.56035	56
2130.00	-1.4625	44
2135.00	-1.36746	44
2140.00	-1.25942	48
2145.00	-1.1102	52
2150.00	-0.951855	28
2155.00	-0.824083	64
2160.00	-0.653227	44
2165.00	-0.50644	24
2170.00	-0.324676	24
2175.00	-0.18902	40
2180.00	-0.0607221	12
2185.00	0.129228	20
2190.00	0.279235	4
2195.00	0.483292	0
2200.00	0.648323	12
2205.00	0.803058	0
2210.00	0.966371	0
2215.00	1.16611	-8
2220.00	1.33889	8
2225.00	1.53629	-32
2230.00	1.69223	-28
2235.00	1.84421	8
2240.00	2.00194	-36
2245.00	2.15166	-36
2250.00	2.29184	-24
2255.00	2.48627	-20
2260.00	2.65428	-20
2265.00	2.78609	-24
2270.00	2.9311	-44
2275.00	3.07324	-52
2280.00	3.21824	-24
2285.00	3.32469	-44
2290.00	3.44222	-48
2295.00	3.55808	-40
2300.00	3.68485	-44
2305.00	3.84705	8
2310.00	3.93484	-60
2315.00	4.04799	-60
2320.00	4.16224	-44
2325.00	4.24411	-44
2330.00	4.3597	-56
2335.00	4.45519	-44
2340.00	4.54967	-44
2345.00	4.63625	-40
2350.00	4.73357	-48
2355.00	4.8227	-44
2360.00	4.93396	-12
2365.00	5.03487	-40
2370.00	5.13035	-20
2375.00	5.23567	-40
2380.00	5.33899	-40
2385.00	5.45293	-4
2390.00	5.55315	0
2395.00	5.63714	-36
2400.00	5.69877	-36
2405.00	5.76819	0
2410.00	5.82137	-20
2415.00	5.8669	-40
2420.00	5.94512	-20
2425.00	6.01008	-24
2430.00	6.08174	-20
2435.00	6.14235	-24
2440.00	6.1907	-20
2445.00	6.27455	-12
2450.00	6.36399	-20
2455.00	6.41267	-20
2460.00	6.45028	0
2465.00	6.5299	16
2470.00	6.58294	0
2475.00	6.61205	8
2480.00	6.66541	4
2485.00	6.72895	20
2490.00	6.7776	0
2495.00	6.83147	-12
2500.00	6.86754	12
2505.00	6.89845	-8
2510.00	6.91541	-4
2515.00	6.98343	-4
2520.00	7.01595	-12
2525.00	7.04676	-20
2530.00	7.08302	24
2535.00	7.13351	0
2540.00	7.17119	4
2545.00	7.2051	20
2550.00	7.25811	0
2555.00	7.30816	4
2560.00	7.33923	-4
2565.00	7.40677	0
2570.00	7.42488	0
2575.00	7.48074	0
2580.00	7.5124	-12
2585.00	7.5378	-12
2590.00	7.59168	4
2595.00	7.62001	-8
2600.00	7.63153	-8
2605.00	7.64346	0
2610.00	7.66971	20
2615.00	7.70808	-4
2620.00	7.73407	0
2625.00	7.7629	8
2630.00	7.81445	-4
2635.00	7.84765	-8
2640.00	7.90391	28
2645.00	7.95377	0
2650.00	8.03356	4
2655.00	8.0689	12
2660.00	8.09451	-8
2665.00	8.11677	-8
2670.00	8.12362	20
2675.00	8.12281	20
2680.00	8.14302	4
2685.00	8.16586	0
2690.00	8.17789	8
2695.00	8.18173	0
2700.00	8.17743	0
2705.00	8.1852	0
2710.00	8.19529	0
2715.00	8.21446	8
2720.00	8.23637	8
2725.00	8.2654	0
2730.00	8.30859	-12
2735.00	8.31721	40
2740.00	8.35134	4
2745.00	8.33163	8
2750.00	8.36898	20
2755.00	8.37699	-12
2760.00	8.38032	0
2765.00	8.38331	20
2770.00	8.4023	0
2775.00	8.40155	-32768
2780.00	8.46449	-32768
2785.00	8.50562	-108
2790.00	8.52479	-60
2795.00	8.56532	-24
2800.00	8.60878	-40
2805.00	8.65255	-4
2810.00	8.67022	20
2815.00	8.67991	-24
2820.00	8.66536	4
2825.00	8.65382	-12
2830.00	8.67291	4
2835.00	8.64432	-8
2840.00	8.65195	0
2845.00	8.64563	-12
2850.00	8.63218	-12
2855.00	8.62162	-8
2860.00	8.58032	0
2865.00	8.57185	0
2870.00	8.57897	4
2875.00	8.57063	0
2880.00	8.53365	40
2885.00	8.50424	24
2890.00	8.50571	8
2895.00	8.46358	-12
2900.00	8.46057	8
2905.00	8.45322	4
2910.00	8.42875	-12
2915.00	8.40673	20
2920.00	8.33648	8
2925.00	8.333	-8
2930.00	8.2965	0
2935.00	8.26909	8
2940.00	8.25062	0
2945.00	8.22391	0
2950.00	8.15022	0
2955.00	8.04355	-8
2960.00	7.84126	-12
2965.00	7.58006	-8
2970.00	7.23171	0
2975.00	6.83517	4
2980.00	6.32777	-12
2985.00	5.7656	-8
2990.00	5.14559	-16
2995.00	4.45026	-12
3000.00	3.77248	20
3005.00	3.12601	0
3010.00	2.46893	0
3015.00	1.88376	16
3020.00	1.32297	12
3025.00	0.844644	8
3030.00	0.376131	8
3035.00	-0.0447545	-8
3040.00	-0.438293	-8
3045.00	-0.741271	8
3050.00	-1.0155	0
3055.00	-1.25688	12
3060.00	-1.4361	20
3065.00	-1.58577	4
3070.00	-1.67857	-8
3075.00	-1.77761	0
3080.00	-1.80855	20
3085.00	-1.8395	4
3090.00	-1.89296	-12
3095.00	-1.86505	-4
3100.00	-1.81975	-12
3105.00	-1.79837	-20
3110.00	-1.7675	0
3115.00	-1.7242	0
3120.00	-1.67747	-8
3125.00	-1.58032	0
3130.00	-1.48126	-8
3135.00	-1.35485	16
3140.00	-1.22325	4
3145.00	-1.09704	20
3150.00	-0.953202	8
3155.00	-0.815985	20
3160.00	-0.68318	16
3165.00	-0.529518	-8
3170.00	-0.386567	8
3175.00	-0.203601	-12
3180.00	-0.022639	0
3185.00	0.135572	24
3190.00	0.266324	-8
3195.00	0.418138	0
3200.00	0.605978	0
3205.00	0.816929	8
3210.00	0.965665	-4
3215.00	1.1166	20
3220.00	1.24002	12
3225.00	1.38059	0
3230.00	1.50865	0
3235.00	1.6945	8
3240.00	1.83539	20
3245.00	1.9653	0
3250.00	2.15282	-4
3255.00	2.26417	8
3260.00	2.43887	4
3265.00	2.60619	28
3270.00	2.7785	20
3275.00	2.90875	24
3280.00	3.05468	8
3285.00	3.20541	12
3290.00	3.29685	12
3295.00	3.45828	20
3300.00	3.6028	20
3305.00	3.72898	8
3310.00	3.84177	44
3315.00	3.95569	20
3320.00	4.04658	0
3325.00	4.14157	8
3330.00	4.24258	20
3335.00	4.37306	20
3340.00	4.4998	20
3345.00	4.5937	12
3350.00	4.68674	0
3355.00	4.79685	4
3360.00	4.93164	-8
3365.00	5.02891	8
3370.00	5.10713	-8
3375.00	5.15736	0
3380.00	5.22352	-4
3385.00	5.29625	8
3390.00	5.35937	4
3395.00	5.40843	4
3400.00	5.50069	20
3405.00	5.56587	28
3410.00	5.66954	8
3415.00	5.74887	-4
3420.00	5.8001	20
3425.00	5.885	8
3430.00	5.96141	-8
3435.00	6.0356	12
3440.00	6.10937	8
3445.00	6.18041	0
3450.00	6.22495	20
3455.00	6.33176	-12
3460.00	6.39685	0
3465.00	6.47018	8
3470.00	6.51367	0
3475.00	6.55592	-16
3480.00	6.59627	-12
3485.00	6.63569	-12
3490.00	6.66108	12
3495.00	6.73746	-8
3500.00	6.81009	8
3505.00	6.89873	-8
3510.00	6.91644	8
3515.00	7.00996	0
3520.00	7.03516	-16
3525.00	7.07957	-4
3530.00	7.17152	8
3535.00	7.23333	-8
3540.00	7.28275	-12
3545.00	7.34119	8
3550.00	7.38913	0
3555.00	7.44004	-8
3560.00	7.46413	20
3565.00	7.49745	0
3570.00	7.52589	4
3575.00	7.55381	20
3580.00	7.56343	-8
3585.00	7.61708	-20
3590.00	7.67545	-8
3595.00	7.71402	12
3600.00	7.77666	-12
3605.00	7.81287	0
3610.00	7.82295	-8
3615.00	7.84755	12
3620.00	7.87201	-12
3625.00	7.90256	-12
3630.00	7.92152	-4
3635.00	7.96496	-8
3640.00	7.99708	20
3645.00	8.06556	0
3650.00	8.06744	-8
3655.00	8.11647	4
3660.00	8.1249	0
3665.00	8.14956	8
3670.00	8.1733	24
3675.00	8.18924	16
3680.00	8.20824	0
3685.00	8.22844	40
3690.00	8.2474	24
3695.00	8.23653	24
3700.00	8.24615	24
3705.00	8.27963	40
3710.00	8.29114	28
3715.00	8.32556	48
3720.00	8.35187	8
3725.00	8.36702	24
3730.00	8.38454	20
3735.00	8.42125	24
3740.00	8.44886	20
3745.00	8.46517	20
3750.00	8.48606	24
3755.00	8.46762	16
3760.00	8.48826	20
3765.00	8.5084	20
3770.00	8.4885	24
3775.00	8.48766	-32768
3780.00	8.50164	-32768
3785.00	8.53207	-100
3790.00	8.5455	-52
3795.00	8.55835	-4
3800.00	8.57536	-8
3805.00	8.586	-12
3810.00	8.54748	20
3815.00	8.53221	16
3820.00	8.527	-4
3825.00	8.53395	44
3830.00	8.52623	12
3835.00	8.54102	4
3840.00	8.51786	44
3845.00	8.51175	0
3850.00	8.5016	8
3855.00	8.50721	16
3860.00	8.51459	0
3865.00	8.49252	4
3870.00	8.48119	-8
3875.00	8.46944	4
3880.00	8.45266	-8
3885.00	8.39722	-8
3890.00	8.38378	-12
3895.00	8.35772	-12
3900.00	8.34126	-8
3905.00	8.34117	24
3910.00	8.29377	-8
3915.00	8.29223	-8
3920.00	8.27223	0
3925.00	8.21077	0
3930.00	8.18495	-20
3935.00	8.16791	4
3940.00	8.14017	-12
3945.00	8.13226	-24
3950.00	8.08481	12
3955.00	7.9971	-16
3960.00	7.81109	-4
3965.00	7.5948	0
3970.00	7.29851	-20
3975.00	6.88521	-12
3980.00	6.39298	4
3985.00	5.7917	-24
3990.00	5.17451	0
3995.00	4.51896	0
4000.00	3.84051	-12
4005.00	3.15388	-8
4010.00	2.52892	-16
4015.00	1.90827	-12
4020.00	1.28219	-24
4025.00	0.771475	-12
4030.00	0.317262	-28
4035.00	-0.11403	-8
4040.00	-0.468831	-12
4045.00	-0.781169	0
4050.00	-1.04676	0
4055.00	-1.30596	-4
4060.00	-1.48648	0
4065.00	-1.63809	4
4070.00	-1.75824	0
4075.00	-1.82992	12
4080.00	-1.88511	40
4085.00	-1.8991	0
4090.00	-1.91014	20
4095.00	-1.89059	8
4100.00	-1.85903	24
4105.00	-1.82131	28
4110.00	-1.78892	28
4115.00	-1.72951	64
4120.00	-1.64345	64
4125.00	-1.54816	24
4130.00	-1.4205	20
4135.00	-1.29009	16
4140.00	-1.13392	40
4145.00	-0.986394	44
4150.00	-0.828013	8
4155.00	-0.687799	40
4160.00	-0.53445	4
4165.00	-0.396437	28
4170.00	-0.223346	52
4175.00	-0.0598059	40
4180.00	0.0827252	48
4185.00	0.25833	56
4190.00	0.405513	44
4195.00	0.564357	56
4200.00	0.726712	56
4205.00	0.895332	24
4210.00	1.0983	52
4215.00	1.23829	72
4220.00	1.40075	44
4225.00	1.56016	40
4230.00	1.70905	56
4235.00	1.8384	24
4240.00	2.00758	-4
4245.00	2.16294	32
4250.00	2.31673	68
4255.00	2.45126	44
4260.00	2.63285	40
4265.00	2.76681	24
4270.00	2.88659	28
4275.00	3.00448	28
4280.00	3.14084	20
4285.00	3.25735	24
4290.00	3.40411	8
4295.00	3.55404	24
4300.00	3.6851	8
4305.00	3.83098	20
4310.00	3.99719	8
4315.00	4.11109	-12
4320.00	4.24385	0
4325.00	4.35791	-4
4330.00	4.47996	-8
4335.00	4.56498	-24
4340.00	4.68106	-8
4345.00	4.78166	-20
4350.00	4.87374	-20
4355.00	4.97757	20
4360.00	5.07412	-20
4365.00	5.17886	-36
4370.00	5.2545	-36
4375.00	5.32491	-20
4380.00	5.45345	-36
4385.00	5.53887	-24
4390.00	5.62196	-44
4395.00	5.71459	-44
4400.00	5.76381	0
4405.00	5.81432	-56
4410.00	5.85668	-44
4415.00	5.90178	-60
4420.00	5.95789	-52
4425.00	6.02003	-60
4430.00	6.08448	-44
4435.00	6.15491	-40
4440.00	6.22527	-60
4445.00	6.27464	-36
4450.00	6.36019	-24
4455.00	6.4108	-52
4460.00	6.41756	-44
4465.00	6.48493	-20
4470.00	6.5448	-44
4475.00	6.61574	-56
4480.00	6.70287	-16
4485.00	6.74094	-40
4490.00	6.80779	-36
4495.00	6.82838	-24
4500.00	6.8826	-20
4505.00	6.91511	-36
4510.00	6.9661	-36
4515.00	7.01043	-24
4520.00	7.10076	-12
4525.00	7.16576	20
4530.00	7.22737	-8
4535.00	7.30687	-16
4540.00	7.3466	-20
4545.00	7.35676	-8
4550.00	7.40005	-8
4555.00	7.42348	-12
4560.00	7.47406	8
4565.00	7.51725	-16
4570.00	7.57319	-12
4575.00	7.60259	8
4580.00	7.62827	0
4585.00	7.65604	-8
4590.00	7.70276	0
4595.00	7.7448	4
4600.00	7.75704	8
4605.00	7.77892	-8
4610.00	7.88007	8
4615.00	7.93697	-20
4620.00	7.96025	0
4625.00	8.00758	12
4630.00	8.06879	-8
4635.00	8.12234	-12
4640.00	8.14182	4
4645.00	8.15315	-8
4650.00	8.168	-8
4655.00	8.21085	-8
4660.00	8.237	-8
4665.00	8.26131	0
4670.00	8.25526	-4
4675.00	8.26377	-12
4680.00	8.27144	0
4685.00	8.27058	20
4690.00	8.30085	-20
4695.00	8.31955	-8
4700.00	8.32086	12
4705.00	8.33446	0
4710.00	8.31256	-12
4715.00	8.29983	0
4720.00	8.30389	-4
4725.00	8.32073	0
4730.00	8.34753	24
4735.00	8.33441	20
4740.00	8.32648	0
4745.00	8.35581	0
4750.00	8.37289	0
4755.00	8.41387	-8
4760.00	8.4267	20
4765.00	8.43592	-4
4770.00	8.46904	12
4775.00	8.48412	-32768
4780.00	8.52639	-32768
4785.00	8.52796	-104
4790.00	8.55344	-68
4795.00	8.56239	-40
4800.00	8.57589	-20
4805.00	8.59502	-4
4810.00	8.60059	-24
4815.00	8.61182	-12
4820.00	8.63744	4
4825.00	8.6155	8
4830.00	8.60662	-16
4835.00	8.60095	-4
4840.00	8.61679	16
4845.00	8.60778	-8
4850.00	8.64622	-20
4855.00	8.62262	0
4860.00	8.62078	8
4865.00	8.59818	-4
4870.00	8.58637	0
4875.00	8.55092	-4
4880.00	8.54694	8
4885.00	8.54801	24
4890.00	8.54976	-8
4895.00	8.52107	-12
4900.00	8.50999	-8
4905.00	8.48372	0
4910.00	8.43836	4
4915.00	8.42159	8
4920.00	8.40804	-20
4925.00	8.38654	8
4930.00	8.33848	-8
4935.00	8.30997	16
4940.00	8.27423	16
4945.00	8.21956	8
4950.00	8.13777	20
4955.00	8.0564	-4
4960.00	7.90791	0
4965.00	7.66177	16
4970.00	7.31067	24
4975.00	6.90314	0
4980.00	6.39593	12
4985.00	5.81297	0
4990.00	5.20219	0
4995.00	4.54542	40
5000.00	3.87519	-4
5005.00	3.17112	-8
5010.00	2.5266	20
5015.00	1.94498	-8
5020.00	1.36953	12
5025.00	0.87879	0
5030.00	0.416949	0
5035.00	0.00361893	-8
5040.00	-0.367602	12
5045.00	-0.716442	4
5050.00	-0.967554	-8
5055.00	-1.19355	0
5060.00	-1.34032	12
5065.00	-1.48171	-16
5070.00	-1.57871	0
5075.00	-1.68153	24
5080.00	-1.75156	-12
5085.00	-1.79442	8
5090.00	-1.80662	0
5095.00	-1.78423	0
5100.00	-1.73615	8
5105.00	-1.69055	28
5110.00	-1.62158	8
5115.00	-1.56882	0
5120.00	-1.50892	24
5125.00	-1.45346	4
5130.00	-1.33371	4
5135.00	-1.21431	28
5140.00	-1.09521	-8
5145.00	-0.956202	0
5150.00	-0.844289	-4
5155.00	-0.693912	-12
5160.00	-0.570211	0
5165.00	-0.409226	12
5170.00	-0.227097	-4
5175.00	-0.0686128	-4
5180.00	0.0918679	-8
5185.00	0.269662	0
5190.00	0.451401	0
5195.00	0.650656	0
5200.00	0.788088	8
5205.00	0.956777	12
5210.00	1.08532	-8
5215.00	1.21187	8
5220.00	1.35603	-8
5225.00	1.52534	-8
5230.00	1.68547	8
5235.00	1.82882	8
5240.00	2.00128	8
5245.00	2.13787	8
5250.00	2.274	20
5255.00	2.45625	0
5260.00	2.61252	24
5265.00	2.73299	-12
5270.00	2.88175	44
5275.00	3.00866	16
5280.00	3.17098	-4
5285.00	3.32172	0
5290.00	3.48377	-8
5295.00	3.61875	-8
5300.00	3.74877	0
5305.00	3.81458	28
5310.00	3.92734	4
5315.00	4.02495	8
5320.00	4.119	4
5325.00	4.24709	20
5330.00	4.36936	-8
5335.00	4.47087	-8
5340.00	4.58007	28
5345.00	4.67913	16
5350.00	4.75742	20
5355.00	4.84417	20
5360.00	4.95794	8
5365.00	5.01378	40
5370.00	5.1486	16
5375.00	5.23736	4
5380.00	5.33198	8
5385.00	5.43033	40
5390.00	5.50332	12
5395.00	5.59385	8
5400.00	5.6761	40
5405.00	5.72917	-8
5410.00	5.80642	0
5415.00	5.9	8
5420.00	6.00284	0
5425.00	6.07522	4
5430.00	6.15433	4
5435.00	6.21932	8
5440.00	6.30497	-4
5445.00	6.36033	8
5450.00	6.42955	4
5455.00	6.48564	0
5460.00	6.55784	28
5465.00	6.60964	24
5470.00	6.6741	-8
5475.00	6.72901	4
5480.00	6.78929	8
5485.00	6.84743	-8
5490.00	6.90052	0
5495.00	6.96771	8
5500.00	7.00489	-8
5505.00	7.05155	12
5510.00	7.07803	20
5515.00	7.11194	-4
5520.00	7.14324	0
5525.00	7.17296	12
5530.00	7.26178	-12
5535.00	7.30137	4
5540.00	7.34088	20
5545.00	7.37877	8
5550.00	7.3733	-8
5555.00	7.4514	-12
5560.00	7.48987	-8
5565.00	7.50122	0
5570.00	7.48661	-12
5575.00	7.50139	-8
5580.00	7.49375	4
5585.00	7.50859	4
5590.00	7.55376	-8
5595.00	7.5882	0
5600.00	7.6355	0
5605.00	7.65556	8
5610.00	7.68448	-8
5615.00	7.73301	0
5620.00	7.76892	24
5625.00	7.78961	-12
5630.00	7.82995	-12
5635.00	7.82747	20
5640.00	7.86635	4
5645.00	7.91376	-12
5650.00	7.95488	12
5655.00	8.00507	0
5660.00	8.01766	12
5665.00	8.07787	20
5670.00	8.13749	0
5675.00	8.15158	-12
5680.00	8.19297	-8
5685.00	8.22711	-12
5690.00	8.24077	20
5695.00	8.25927	24
5700.00	8.29687	16
5705.00	8.27097	16
5710.00	8.29344	8
5715.00	8.31288	8
5720.00	8.3521	20
5725.00	8.41533	4
5730.00	8.44819	40
5735.00	8.49095	0
5740.00	8.51857	12
5745.00	8.51627	24
5750.00	8.53593	24
5755.00	8.56371	40
5760.00	8.62983	52
5765.00	8.63581	8
5770.00	8.65205	20
5775.00	8.65425	-32768
5780.00	8.64692	-32768
5785.00	8.64498	-92
5790.00	8.68435	-40
5795.00	8.72599	-12
5800.00	8.70916	-8
5805.00	8.71341	-8
5810.00	8.68931	20
5815.00	8.70252	8
5820.00	8.68416	-8
5825.00	8.64824	-8
5830.00	8.65315	24
5835.00	8.6467	4
5840.00	8.64013	20
5845.00	8.62723	20
5850.00	8.61407	12
5855.00	8.59291	4
5860.00	8.58086	12
5865.00	8.59949	24
5870.00	8.5891	20
5875.00	8.59294	0
5880.00	8.57002	0
5885.00	8.57422	24
5890.00	8.54774	0
5895.00	8.51071	0
5900.00	8.48826	4
5905.00	8.47037	-12
5910.00	8.38678	-8
5915.00	8.37904	28
5920.00	8.33173	0
5925.00	8.28993	20
5930.00	8.26162	-8
5935.00	8.20045	-8
5940.00	8.15859	-8
5945.00	8.11936	4
5950.00	8.04914	-20
5955.00	7.95491	-8
5960.00	7.8158	-4
5965.00	7.58973	-24
5970.00	7.27765	4
5975.00	6.84238	-16
5980.00	6.30555	-12
5985.00	5.69052	-8
5990.00	5.07802	-24
5995.00	4.41039	8
6000.00	3.76995	-8
6005.00	3.12606	-12
6010.00	2.49225	8
6015.00	1.90553	4
6020.00	1.38834	-12
6025.00	0.860029	-16
6030.00	0.363599	-16
6035.00	-0.0187927	-12
6040.00	-0.379238	8
6045.00	-0.694328	-24
6050.00	-0.962393	-12
6055.00	-1.17572	-8
6060.00	-1.37935	-12
6065.00	-1.52383	-12
6070.00	-1.6205	-8
6075.00	-1.7075	-8
6080.00	-1.78967	-12
6085.00	-1.80933	-12
6090.00	-1.82158	-16
6095.00	-1.81399	0
6100.00	-1.75207	8
6105.00	-1.71419	0
6110.00	-1.67467	0
6115.00	-1.62668	0
6120.00	-1.53927	16
6125.00	-1.42336	20
6130.00	-1.3012	20
6135.00	-1.18116	24
6140.00	-1.05451	20
6145.00	-0.915701	0
6150.00	-0.753528	28
6155.00	-0.61921	40
6160.00	-0.492117	44
6165.00	-0.321872	36
6170.00	-0.158565	28
6175.00	-0.00615799	4
6180.00	0.156612	20
6185.00	0.30388	24
6190.00	0.435646	20
6195.00	0.607769	24
6200.00	0.765784	48
6205.00	0.932824	52
6210.00	1.10566	36
6215.00	1.30544	44
6220.00	1.48523	56
6225.00	1.63309	44
6230.00	1.81348	40
6235.00	1.98127	40
6240.00	2.10357	40
6245.00	2.24623	24
6250.00	2.39945	40
6255.00	2.54277	0
6260.00	2.65703	84
6265.00	2.78158	40
6270.00	2.87971	44
6275.00	3.04096	76
6280.00	3.19384	44
6285.00	3.29032	60
6290.00	3.42602	52
6295.00	3.54428	40
6300.00	3.66545	24
6305.00	3.7939	52
6310.00	3.89632	28
6315.00	3.98694	52
6320.00	4.14143	52
6325.00	4.24478	24
6330.00	4.39444	52
6335.00	4.50197	0
6340.00	4.62281	24
6345.00	4.76724	24
6350.00	4.8856	8
6355.00	5.00764	20
6360.00	5.09808	24
6365.00	5.23456	20
6370.00	5.33101	-12
6375.00	5.44032	12
6380.00	5.50611	8
6385.00	5.62196	20
6390.00	5.70527	-20
6395.00	5.75931	-20
6400.00	5.83742	8
6405.00	5.9085	-32
6410.00	5.94454	-36
6415.00	6.01345	-12
6420.00	6.10494	-20
6425.00	6.16789	-36
6430.00	6.20359	-20
6435.00	6.27452	-24
6440.00	6.36008	-24
6445.00	6.42467	-12
6450.00	6.47737	-60
6455.00	6.52868	-40
6460.00	6.5958	-40
6465.00	6.66165	-48
6470.00	6.68987	-40
6475.00	6.7595	-52
6480.00	6.80199	-36
6485.00	6.84567	-40
6490.00	6.8648	-40
6495.00	6.88125	-20
6500.00	6.93251	-56
6505.00	6.96779	-52
6510.00	7.02514	-40
6515.00	7.07676	-56
6520.00	7.11235	-40
6525.00	7.1568	-40
6530.00	7.16422	-36
6535.00	7.16934	-60
6540.00	7.2399	-24
6545.00	7.28401	-44
6550.00	7.29655	-40
6555.00	7.38542	-20
6560.00	7.42273	-36
6565.00	7.48502	-36
6570.00	7.53022	-20
6575.00	7.56702	-8
6580.00	7.60091	-12
6585.00	7.66944	0
6590.00	7.69464	-36
6595.00	7.69405	-36
6600.00	7.72921	-16
6605.00	7.76085	-12
6610.00	7.80795	-36
6615.00	7.81464	-20
6620.00	7.86102	-16
6625.00	7.87017	-24
6630.00	7.90323	8
6635.00	7.9454	0
6640.00	8.02525	-12
6645.00	8.02263	0
6650.00	8.08002	8
6655.00	8.12158	8
6660.00	8.1357	-4
6665.00	8.1523	8
6670.00	8.1393	-12
6675.00	8.14933	-12
6680.00	8.16301	8
6685.00	8.20869	-12
6690.00	8.20867	-8
6695.00	8.23969	8
6700.00	8.2358	-12
6705.00	8.21523	0
6710.00	8.26344	0
6715.00	8.3177	-8
6720.00	8.31997	8
6725.00	8.329	8
6730.00	8.36273	-12
6735.00	8.37369	-8
6740.00	8.4208	-12
6745.00	8.4438	0
6750.00	8.442	-20
6755.00	8.48072	-12
6760.00	8.47755	0
6765.00	8.49565	-8
6770.00	8.53987	-8
6775.00	8.54321	-32768
6780.00	8.56483	-32768
6785.00	8.57808	-108
6790.00	8.57759	-52
6795.00	8.59422	-24
6800.00	8.58979	-12
6805.00	8.60132	-4
6810.00	8.60782	-24
6815.00	8.58729	-12
6820.00	8.59441	0
6825.00	8.58066	-12
6830.00	8.57293	12
6835.00	8.57063	0
6840.00	8.57554	-4
6845.00	8.58384	-4
6850.00	8.59597	20
6855.00	8.56343	0
6860.00	8.53493	-4
6865.00	8.53177	-12
6870.00	8.48781	4
6875.00	8.48316	-4
6880.00	8.44018	-12
6885.00	8.45271	8
6890.00	8.44924	0
6895.00	8.45853	-12
6900.00	8.42035	20
6905.00	8.39063	-8
6910.00	8.36079	-8
6915.00	8.31608	20
6920.00	8.28826	0
6925.00	8.27796	-8
6930.00	8.27102	28
6935.00	8.219	0
6940.00	8.20554	0
6945.00	8.16239	0
6950.00	8.11658	-8
6955.00	8.01793	-8
6960.00	7.8601	24
6965.00	7.60865	0
6970.00	7.30011	12
6975.00	6.8401	0
6980.00	6.35238	28
6985.00	5.76214	28
6990.00	5.1192	8
6995.00	4.42108	24
7000.00	3.70975	8
7005.00	3.0424	-12
7010.00	2.42238	20
7015.00	1.81316	28
7020.00	1.27263	0
7025.00	0.75666	0
7030.00	0.326428	8
7035.00	-0.0856078	4
7040.00	-0.408337	16
7045.00	-0.711208	4
7050.00	-0.957412	8
7055.00	-1.18986	8
7060.00	-1.38121	-8
7065.00	-1.52706	-4
7070.00	-1.62961	24
7075.00	-1.71182	-8
7080.00	-1.74934	-8
7085.00	-1.79475	20
7090.00	-1.7945	-8
7095.00	-1.78573	0
7100.00	-1.76078	4
7105.00	-1.72901	0
7110.00	-1.67016	-20
7115.00	-1.58151	0
7120.00	-1.47534	-16
7125.00	-1.36194	-8
7130.00	-1.27695	8
7135.00	-1.15624	8
7140.00	-1.067	-4
7145.00	-0.910642	0
7150.00	-0.788544	-12
7155.00	-0.600294	8
7160.00	-0.451041	-4
7165.00	-0.277921	24
7170.00	-0.139181	-12
7175.00	0.0237013	-8
7180.00	0.177278	20
7185.00	0.30929	0
7190.00	0.435084	-8
7195.00	0.602608	8
7200.00	0.755708	12
7205.00	0.887291	-8
7210.00	1.06701	4
7215.00	1.21168	-8
7220.00	1.33181	4
7225.00	1.53535	12
7230.00	1.72009	0
7235.00	1.88169	0
7240.00	2.04654	-16
7245.00	2.18714	-8
7250.00	2.33618	-8
7255.00	2.45558	-12
7260.00	2.5995	-12
7265.00	2.77558	-4
7270.00	2.8588	0
7275.00	2.97326	8
7280.00	3.12903	20
7285.00	3.2863	-12
7290.00	3.42551	24
7295.00	3.55545	0
7300.00	3.66775	-4
7305.00	3.78278	16
7310.00	3.91191	4
7315.00	4.03977	-4
7320.00	4.14708	8
7325.00	4.2584	4
7330.00	4.37954	12
7335.00	4.51805	28
7340.00	4.61167	0
7345.00	4.72541	8
7350.00	4.85493	20
7355.00	4.93426	8
7360.00	4.98704	4
7365.00	5.05626	-8
7370.00	5.13718	0
7375.00	5.21234	12
7380.00	5.2986	-8
7385.00	5.40106	20
7390.00	5.47078	24
7395.00	5.57387	20
7400.00	5.64415	20
7405.00	5.70042	0
7410.00	5.72933	0
7415.00	5.80191	0
7420.00	5.89827	-8
7425.00	5.97257	8
7430.00	6.0441	20
7435.00	6.1077	0
7440.00	6.20451	4
7445.00	6.23035	24
7450.00	6.32188	12
7455.00	6.4027	8
7460.00	6.49018	24
7465.00	6.55573	8
7470.00	6.57825	4
7475.00	6.60861	24
7480.00	6.68481	8
7485.00	6.73167	0
7490.00	6.7816	0
7495.00	6.8374	8
7500.00	6.8977	0
7505.00	6.9675	-4
7510.00	7.03419	-8
7515.00	7.06085	0
7520.00	7.10114	-8
7525.00	7.14671	8
7530.00	7.21177	-12
7535.00	7.26412	-8
7540.00	7.28951	-12
7545.00	7.35969	8
7550.00	7.40036	-12
7555.00	7.4385	20
7560.00	7.47982	-12
7565.00	7.51623	-12
7570.00	7.54046	16
7575.00	7.56848	-8
7580.00	7.603	-8
7585.00	7.67209	0
7590.00	7.68927	12
7595.00	7.70396	20
7600.00	7.70864	8
7605.00	7.72993	-8
7610.00	7.73822	-12
7615.00	7.76741	4
7620.00	7.79135	-12
7625.00	7.79816	8
7630.00	7.78178	4
7635.00	7.81903	-8
7640.00	7.83936	-8
7645.00	7.87318	-12
7650.00	7.8974	4
7655.00	7.9161	-8
7660.00	7.96785	-8
7665.00	7.98416	0
7670.00	8.01591	-8
7675.00	8.01345	-8
7680.00	8.02365	20
7685.00	8.03128	-4
7690.00	8.07538	-12
7695.00	8.11663	0
7700.00	8.15686	-8
7705.00	8.2272	0
7710.00	8.25326	16
7715.00	8.2806	0
7720.00	8.31297	-8
7725.00	8.34597	20
7730.00	8.3237	-8
7735.00	8.33468	0
7740.00	8.31121	24
7745.00	8.33042	0
7750.00	8.38418	0
7755.00	8.41783	8
7760.00	8.42793	20
7765.00	8.42927	12
7770.00	8.44056	20
7775.00	8.44994	-32768
7780.00	8.51193	-32768
7785.00	8.53047	-96
7790.00	8.54793	-36
7795.00	8.55356	-12
7800.00	8.55708	-8
7805.00	8.54007	20
7810.00	8.52321	8
7815.00	8.54528	-8
7820.00	8.52479	20
7825.00	8.47145	0
7830.00	8.47154	4
7835.00	8.47239	8
7840.00	8.43049	12
7845.00	8.41605	4
7850.00	8.40849	40
7855.00	8.4079	20
7860.00	8.41046	28
7865.00	8.37553	52
7870.00	8.39685	-8
7875.00	8.37569	8
7880.00	8.39699	-4
7885.00	8.40375	20
7890.00	8.40828	8
7895.00	8.39374	0
7900.00	8.36902	20
7905.00	8.34443	0
7910.00	8.29671	4
7915.00	8.29488	0
7920.00	8.31029	0
7925.00	8.30943	-8
7930.00	8.2877	0
7935.00	8.24332	8
7940.00	8.19795	0
7945.00	8.13617	4
7950.00	8.05961	0
7955.00	7.95735	-8
7960.00	7.77066	-4
7965.00	7.52894	-8
7970.00	7.17949	0
7975.00	6.77266	8
7980.00	6.27151	-8
7985.00	5.66919	-12
7990.00	5.01382	0
7995.00	4.34718	-24
8000.00	3.67195	-20
8005.00	3.03941	-12
8010.00	2.38866	-24
8015.00	1.81307	-24
8020.00	1.27099	-12
8025.00	0.778466	-12
8030.00	0.327433	0
8035.00	-0.0978932	-20
8040.00	-0.441118	-24
8045.00	-0.728297	-20
8050.00	-1.02012	-12
8055.00	-1.23621	-20
8060.00	-1.41439	-36
8065.00	-1.56856	-12
8070.00	-1.67549	-4
8075.00	-1.78647	-24
8080.00	-1.86231	12
8085.00	-1.89254	0
8090.00	-1.89803	-12
8095.00	-1.90529	0
8100.00	-1.8358	8
8105.00	-1.79885	8
8110.00	-1.75086	20
8115.00	-1.71853	24
8120.00	-1.62194	-8
8125.00	-1.50242	-12
8130.00	-1.40571	24
8135.00	-1.24884	16
8140.00	-1.13793	28
8145.00	-0.988444	20
8150.00	-0.836841	20
8155.00	-0.689537	20
8160.00	-0.558515	0
8165.00	-0.421198	20
8170.00	-0.247183	28
8175.00	-0.119276	20
8180.00	0.00670234	24
8185.00	0.142583	20
8190.00	0.304444	-8
8195.00	0.463308	56
8200.00	0.614045	28
8205.00	0.800914	44
8210.00	0.963665	44
8215.00	1.12799	60
8220.00	1.28208	64
8225.00	1.44637	56
8230.00	1.6338	40
8235.00	1.8118	28
8240.00	1.98518	56
8245.00	2.14356	52
8250.00	2.28765	24
8255.00	2.41578	64
8260.00	2.54351	40
8265.00	2.68407	36
8270.00	2.80591	44
8275.00	2.96213	28
8280.00	3.09109	40
8285.00	3.19318	20
8290.00	3.34093	40
8295.00	3.45218	60
8300.00	3.59652	44
8305.00	3.71014	40
8310.00	3.80542	24
8315.00	3.90823	8
8320.00	4.03413	12
8325.00	4.14666	12
8330.00	4.25182	20
8335.00	4.34879	8
8340.00	4.44925	8
8345.00	4.51484	8
8350.00	4.60955	24
8355.00	4.69325	-8
8360.00	4.78642	-12
8365.00	4.9207	-8
8370.00	5.0307	-20
8375.00	5.12504	-20
8380.00	5.20839	-12
8385.00	5.28341	-20
8390.00	5.3517	-36
8395.00	5.4217	-16
8400.00	5.52426	-48
8405.00	5.56381	-44
8410.00	5.62424	-44
8415.00	5.68095	-48
8420.00	5.75681	-52
8425.00	5.84681	-52
8430.00	5.94256	-64
8435.00	6.01554	-24
8440.00	6.07967	-52
8445.00	6.16997	-56
8450.00	6.22797	-44
8455.00	6.29801	-44
8460.00	6.36415	-36
8465.00	6.4229	-52
8470.00	6.50837	-56
8475.00	6.59692	-24
8480.00	6.68593	-44
8485.00	6.69466	-48
8490.00	6.74363	-36
8495.00	6.80478	-40
8500.00	6.84895	-40
8505.00	6.8825	-32
8510.00	6.9189	-36
8515.00	6.96485	-36
8520.00	6.97594	-20
8525.00	7.02782	-24
8530.00	7.08383	-36
8535.00	7.13113	-36
8540.00	7.18068	-20
8545.00	7.20588	-36
8550.00	7.25649	-20
8555.00	7.32299	-20
8560.00	7.36034	-24
8565.00	7.43585	-8
8570.00	7.51778	-8
8575.00	7.55272	16
8580.00	7.61442	-8
8585.00	7.66375	-8
8590.00	7.70194	0
8595.00	7.69906	0
8600.00	7.72286	8
8605.00	7.75436	4
8610.00	7.78581	-4
8615.00	7.80946	20
8620.00	7.85248	44
8625.00	7.88808	8
8630.00	7.89996	12
8635.00	7.92461	16
8640.00	7.96697	-16
8645.00	7.97794	12
8650.00	7.99634	8
8655.00	8.02144	-8
8660.00	8.02929	0
8665.00	8.06506	0
8670.00	8.06079	20
8675.00	8.09341	24
8680.00	8.15148	8
8685.00	8.17037	-8
8690.00	8.20678	8
8695.00	8.24264	12
8700.00	8.26406	0
8705.00	8.2748	8
8710.00	8.30542	8
8715.00	8.3547	-8
8720.00	8.36879	0
8725.00	8.38613	0
8730.00	8.41259	-4
8735.00	8.43409	-8
8740.00	8.42627	16
8745.00	8.48829	0
8750.00	8.49601	-8
8755.00	8.54718	16
8760.00	8.53116	16
8765.00	8.5245	0
8770.00	8.56584	24
8775.00	8.59993	-32768
8780.00	8.63373	-32768
8785.00	8.67578	-76
8790.00	8.6981	-76
8795.00	8.68251	-40
8800.00	8.6708	-36
8805.00	8.64863	-36
8810.00	8.64652	-12
8815.00	8.6322	-12
8820.00	8.60536	-24
8825.00	8.55093	-12
8830.00	8.55859	-20
8835.00	8.54143	-20
8840.00	8.53452	-16
8845.00	8.50037	-12
8850.00	8.51697	-8
8855.00	8.48225	-12
8860.00	8.45565	-4
8865.00	8.46508	-8
8870.00	8.45805	-12
8875.00	8.43775	0
8880.00	8.39078	8
8885.00	8.38575	-8
8890.00	8.32303	8
8895.00	8.32011	-4
8900.00	8.26861	-16
8905.00	8.26804	-8
8910.00	8.24735	24
8915.00	8.19769	-12
8920.00	8.1755	4
8925.00	8.13924	-12
8930.00	8.09884	0
8935.00	8.08033	-12
8940.00	8.05979	-16
8945.00	7.99398	8
8950.00	7.91613	12
8955.00	7.8383	-12
8960.00	7.66972	4
8965.00	7.42413	20
8970.00	7.08516	-8
8975.00	6.69319	4
8980.00	6.1899	12
8985.00	5.59497	20
8990.00	4.96952	0
8995.00	4.2949	12
9000.00	3.64274	0
9005.00	2.96657	16
9010.00	2.35724	8
9015.00	1.7879	0
9020.00	1.27782	12
9025.00	0.778403	20
9030.00	0.354532	8
9035.00	-0.0587633	20
9040.00	-0.397367	12
9045.00	-0.702886	4
9050.00	-0.928198	20
9055.00	-1.124	-12
9060.00	-1.30177	16
9065.00	-1.43848	0
9070.00	-1.56308	0
9075.00	-1.631	0
9080.00	-1.66652	8
9085.00	-1.68219	-8
9090.00	-1.68466	8
9095.00	-1.66826	12
9100.00	-1.61704	-12
9105.00	-1.5655	8
9110.00	-1.47413	20
9115.00	-1.42137	24
9120.00	-1.32345	8
9125.00	-1.24542	4
9130.00	-1.15036	8
9135.00	-1.05627	4
9140.00	-0.990989	0
9145.00	-0.842236	20
9150.00	-0.708357	-8
9155.00	-0.560712	16
9160.00	-0.398348	16
9165.00	-0.26929	4
9170.00	-0.119	-8
9175.00	0.0131576	36
9180.00	0.146065	4
9185.00	0.299043	0
9190.00	0.459999	-8
9195.00	0.656066	-12
9200.00	0.841061	-12
9205.00	0.990487	0
9210.00	1.14049	0
9215.00	1.27471	0
9220.00	1.42189	12
9225.00	1.57996	0
9230.00	1.72998	-20
9235.00	1.85724	-12
9240.00	1.9772	40
9245.00	2.12474	-4
9250.00	2.26295	-8
9255.00	2.39277	20
9260.00	2.51039	12
9265.00	2.63564	20
9270.00	2.75612	8
9275.00	2.88628	8
9280.00	3.01739	-4
9285.00	3.13229	28
9290.00	3.24345	24
9295.00	3.38462	-12
9300.00	3.48917	4
9305.00	3.58792	0
9310.00	3.74818	-8
9315.00	3.87534	12
9320.00	4.01073	24
9325.00	4.14345	20
9330.00	4.24815	-8
9335.00	4.35867	-8
9340.00	4.46979	0
9345.00	4.56125	0
9350.00	4.63503	-36
9355.00	4.77204	-12
9360.00	4.85113	-8
9365.00	4.95411	-8
9370.00	5.05533	8
9375.00	5.15807	16
9380.00	5.23502	20
9385.00	5.33375	0
9390.00	5.43503	0
9395.00	5.51066	24
9400.00	5.60045	0
9405.00	5.69445	0
9410.00	5.81086	28
9415.00	5.92572	0
9420.00	6.03529	20
9425.00	6.09124	28
9430.00	6.15789	-12
9435.00	6.23416	-8
9440.00	6.30514	-12
9445.00	6.34807	16
9450.00	6.40144	20
9455.00	6.44638	24
9460.00	6.48061	28
9465.00	6.5091	12
9470.00	6.54249	-8
9475.00	6.60358	20
9480.00	6.63761	-8
9485.00	6.66514	-8
9490.00	6.74578	0
9495.00	6.83852	0
9500.00	6.87776	8
9505.00	6.88127	8
9510.00	6.93099	8
9515.00	6.96409	-4
9520.00	7.0094	0
9525.00	7.03	0
9530.00	7.07648	-8
9535.00	7.12451	0
9540.00	7.153	-20
9545.00	7.17942	4
9550.00	7.21251	8
9555.00	7.27254	-8
9560.00	7.30252	0
9565.00	7.33649	8
9570.00	7.38878	8
9575.00	7.40636	4
9580.00	7.42684	-12
9585.00	7.4763	20
9590.00	7.50375	-8
9595.00	7.50596	-4
9600.00	7.54053	8
9605.00	7.59336	0
9610.00	7.61376	-8
9615.00	7.64997	-12
9620.00	7.7097	12
9625.00	7.73631	-8
9630.00	7.77733	16
9635.00	7.81269	-4
9640.00	7.83831	-12
9645.00	7.85904	12
9650.00	7.89322	0
9655.00	7.93406	0
9660.00	7.9522	20
9665.00	7.96697	0
9670.00	7.96786	20
9675.00	7.97486	16
9680.00	7.99978	-12
9685.00	8.05091	8
9690.00	8.0434	0
9695.00	8.06767	-12
9700.00	8.09883	-4
9705.00	8.11523	8
9710.00	8.15405	0
9715.00	8.15562	0
9720.00	8.19815	8
9725.00	8.24342	-8
9730.00	8.28881	4
9735.00	8.33121	-12
9740.00	8.34921	-36
9745.00	8.35842	20
9750.00	8.38455	-8
9755.00	8.41117	24
9760.00	8.41807	8
9765.00	8.43436	-12
9770.00	8.4529	24
9775.00	8.46648	-32768
9780.00	8.51284	-32768
9785.00	8.49327	-76
9790.00	8.51833	-76
9795.00	8.48503	-44
9800.00	8.51247	-4
9805.00	8.51699	-16
9810.00	8.52726	-8
9815.00	8.50625	0
9820.00	8.50907	-20
9825.00	8.50229	-8
9830.00	8.50938	-16
9835.00	8.50258	0
9840.00	8.45998	-4
9845.00	8.45812	-12
9850.00	8.43083	-8
9855.00	8.40783	20
9860.00	8.39566	4
9865.00	8.401	16
9870.00	8.38874	-8
9875.00	8.36451	0
9880.00	8.36443	12
9885.00	8.34264	-8
9890.00	8.35173	24
9895.00	8.32345	16
9900.00	8.30575	-8
9905.00	8.28439	-8
9910.00	8.25974	20
9915.00	8.25384	-20
9920.00	8.21673	-12
9925.00	8.20582	20
9930.00	8.22084	0
9935.00	8.19323	0
9940.00	8.15985	20
9945.00	8.09955	0
9950.00	8.02278	-12
9955.00	7.90558	8
[truncated: 56 more rows]
