# Supplementary material for: Abnormal developmental trajectory and vulnerability to cardiac arrhythmias in tetralogy of Fallot with DiGeorge syndrome
Source: Commun Biol. 2023 Sep 22;6:969. doi: 10.1038/s42003-023-05344-6 (PMC10516936; doi:10.1038/s42003-023-05344-6)
Supplement: Supplementary file 6 — Supplementary Data 3 [file 42003_2023_5344_MOESM6_ESM.zip › Supplementary Data3_CAS Measurement/Batch60/TOF-DG2_A1_arrythmia/1.0A-wave.csv]

1.0A : V(t) = -D'(t) / BackgroundImage *100
D'(t) = WaveFiltered Value( Pixel-Filter=(5 x 5) Tcnst-Filter=10)
average	1.00
frm num	2048
position	[49][64]
background	895.40
total pixel	25
time	value1
0.00	4.08309
5.00	3.80165
10.00	3.51307
15.00	3.25468
20.00	3.00426
25.00	2.8106
30.00	2.61085
35.00	2.43777
40.00	2.26904
45.00	2.11317
50.00	1.95992
55.00	1.8363
60.00	1.7304
65.00	1.62571
70.00	1.52077
75.00	1.46563
80.00	1.39099
85.00	1.33186
90.00	1.25853
95.00	1.18673
100.00	1.1315
105.00	1.06525
110.00	1.00429
115.00	0.964619
120.00	0.91551
125.00	0.871759
130.00	0.841317
135.00	0.802305
140.00	0.791764
145.00	0.751453
150.00	0.721874
155.00	0.705527
160.00	0.684115
165.00	0.671991
170.00	0.654379
175.00	0.652376
180.00	0.654148
185.00	0.66155
190.00	0.650342
195.00	0.634448
200.00	0.609868
205.00	0.593108
210.00	0.589191
215.00	0.578072
220.00	0.572085
225.00	0.572058
230.00	0.566672
235.00	0.550657
240.00	0.529096
245.00	0.52622
250.00	0.495934
255.00	0.494141
260.00	0.49342
265.00	0.524936
270.00	0.555534
275.00	0.603174
280.00	0.658559
285.00	0.692324
290.00	0.715117
295.00	0.714635
300.00	0.727603
305.00	0.734807
310.00	0.713147
315.00	0.686505
320.00	0.675482
325.00	0.62759
330.00	0.606824
335.00	0.575178
340.00	0.522128
345.00	0.48153
350.00	0.43025
355.00	0.389459
360.00	0.342025
365.00	0.327032
370.00	0.308624
375.00	0.271954
380.00	0.248779
385.00	0.219881
390.00	0.212635
395.00	0.203433
400.00	0.18711
405.00	0.193863
410.00	0.186091
415.00	0.172396
420.00	0.152029
425.00	0.146208
430.00	0.142308
435.00	0.136119
440.00	0.126527
445.00	0.124149
450.00	0.127817
455.00	0.137371
460.00	0.162053
465.00	0.133786
470.00	0.117727
475.00	0.109975
480.00	0.115506
485.00	0.125399
490.00	0.12492
495.00	0.106621
500.00	0.0928316
505.00	0.097397
510.00	0.116248
515.00	0.112664
520.00	0.107652
525.00	0.098227
530.00	0.0772361
535.00	0.0847012
540.00	0.106609
545.00	0.11069
550.00	0.0920264
555.00	0.0698686
560.00	0.0557341
565.00	0.0510542
570.00	0.066945
575.00	0.0825869
580.00	0.0720945
585.00	0.0675654
590.00	0.0724238
595.00	0.0687553
600.00	0.086003
605.00	0.0823167
610.00	0.090614
615.00	0.0918273
620.00	0.0924726
625.00	0.0867992
630.00	0.0740987
635.00	0.0890252
640.00	0.100225
645.00	0.113879
650.00	0.107852
655.00	0.137719
660.00	0.151198
665.00	0.135631
670.00	0.154233
675.00	0.153551
680.00	0.137303
685.00	0.137421
690.00	0.129486
695.00	0.139321
700.00	0.138344
705.00	0.130764
710.00	0.148511
715.00	0.166718
720.00	0.172383
725.00	0.154698
730.00	0.153077
735.00	0.150277
740.00	0.146864
745.00	0.137985
750.00	0.132675
755.00	0.138617
760.00	0.131903
765.00	0.120052
770.00	0.133064
775.00	0.126012
780.00	0.157637
785.00	0.14634
790.00	0.15985
795.00	0.15682
800.00	0.1532
805.00	0.145474
810.00	0.158624
815.00	0.13338
820.00	0.123169
825.00	0.110406
830.00	0.108746
835.00	0.134503
840.00	0.130881
845.00	0.134322
850.00	0.140099
855.00	0.131897
860.00	0.148191
865.00	0.177151
870.00	0.169264
875.00	0.155465
880.00	0.143492
885.00	0.15684
890.00	0.155451
895.00	0.139906
900.00	0.138424
905.00	0.136643
910.00	0.142188
915.00	0.13601
920.00	0.144299
925.00	0.158013
930.00	0.133724
935.00	0.127499
940.00	0.132618
945.00	0.123824
950.00	0.135565
955.00	0.145238
960.00	0.129821
965.00	0.112371
970.00	0.107835
975.00	0.123409
980.00	0.111961
985.00	0.123101
990.00	0.106324
995.00	0.117135
1000.00	0.135352
1005.00	0.151747
1010.00	0.144167
1015.00	0.152533
1020.00	0.136833
1025.00	0.139679
1030.00	0.136879
1035.00	0.126765
1040.00	0.119449
1045.00	0.128501
1050.00	0.125925
1055.00	0.132095
1060.00	0.12782
1065.00	0.115485
1070.00	0.113318
1075.00	0.122089
1080.00	0.120155
1085.00	0.0947374
1090.00	0.0959851
1095.00	0.0980015
1100.00	0.101156
1105.00	0.105783
1110.00	0.11218
1115.00	0.100515
1120.00	0.1128
1125.00	0.102414
1130.00	0.109148
1135.00	0.0977865
1140.00	0.0830938
1145.00	0.0926535
1150.00	0.102597
1155.00	0.0811695
1160.00	0.0685853
1165.00	0.0523455
1170.00	0.0301353
1175.00	0.0306956
1180.00	0.0267326
1185.00	0.0253995
1190.00	0.0317941
1195.00	0.0366558
1200.00	0.046392
1205.00	0.048007
1210.00	0.04544
1215.00	0.0395558
1220.00	0.0548095
1225.00	0.0631771
1230.00	0.0934911
1235.00	0.0604654
1240.00	0.0597796
1245.00	0.0627362
1250.00	0.0560158
1255.00	0.0589021
1260.00	0.0597128
1265.00	0.0850125
1270.00	0.124758
1275.00	0.174824
1280.00	0.235072
1285.00	0.293316
1290.00	0.344842
1295.00	0.37022
1300.00	0.385018
1305.00	0.393869
1310.00	0.380393
1315.00	0.350394
1320.00	0.314462
1325.00	0.279442
1330.00	0.264899
1335.00	0.234389
1340.00	0.222118
1345.00	0.181144
1350.00	0.155882
1355.00	0.117957
1360.00	0.0780175
1365.00	0.0407317
1370.00	0.0406791
1375.00	0.0339308
1380.00	0.025177
1385.00	0.0244462
1390.00	0.0112801
1395.00	0.00702503
1400.00	-0.00305876
1405.00	-0.0188351
1410.00	-0.0133778
1415.00	-0.0133802
1420.00	-0.010702
1425.00	-0.0292878
1430.00	-0.0245721
1435.00	-0.0230083
1440.00	-0.0519785
1445.00	-0.0432068
1450.00	-0.0482674
1455.00	-0.0541621
1460.00	-0.0505328
1465.00	-0.0486066
1470.00	-0.0455329
1475.00	-0.0347254
1480.00	-0.0455481
1485.00	-0.0503746
1490.00	-0.0551652
1495.00	-0.0648374
1500.00	-0.0583537
1505.00	-0.0453706
1510.00	-0.0618298
1515.00	-0.0703888
1520.00	-0.0637967
1525.00	-0.0511628
1530.00	-0.0263905
1535.00	-0.00320197
1540.00	0.000692049
1545.00	0.0104509
1550.00	0.0116394
1555.00	0.00958201
1560.00	0.00996399
1565.00	0.0196891
1570.00	0.04095
1575.00	0.0243466
1580.00	0.00448957
1585.00	0.0161023
1590.00	0.0435293
1595.00	0.0356026
1600.00	0.022661
1605.00	0.0101202
1610.00	0.000620352
1615.00	-0.00435569
1620.00	-0.0262565
1625.00	-0.0280981
1630.00	-0.0386902
1635.00	-0.0330342
1640.00	-0.0333046
1645.00	-0.00719105
1650.00	0.000675704
1655.00	0.023838
1660.00	0.00135143
1665.00	-0.000570625
1670.00	0.028077
1675.00	0.0163348
1680.00	0.0191686
1685.00	0.0185919
1690.00	0.0171794
1695.00	0.00563347
1700.00	0.00417667
1705.00	0.0068861
1710.00	0.026747
1715.00	0.034347
1720.00	0.0371665
1725.00	0.0392573
1730.00	0.0174625
1735.00	0.0103555
1740.00	-0.007209
1745.00	0.0046801
1750.00	0.0234214
1755.00	0.00767741
1760.00	-0.0087258
1765.00	-0.0190214
1770.00	-0.0443697
1775.00	-0.0698635
1780.00	-0.0642173
1785.00	-0.0711974
1790.00	-0.0685449
1795.00	-0.0514157
1800.00	-0.0538685
1805.00	-0.0605433
1810.00	-0.0482348
1815.00	-0.0268824
1820.00	-0.0442969
1825.00	-0.0349532
1830.00	-0.0260971
1835.00	-0.0404631
1840.00	-0.0408841
1845.00	-0.0216069
1850.00	-0.0212331
1855.00	-0.0325116
1860.00	-0.0408754
1865.00	-0.0385748
1870.00	-0.010594
1875.00	0.0016336
1880.00	0.00593752
1885.00	0.0129381
1890.00	0.0170051
1895.00	0.0340671
1900.00	0.0351277
1905.00	0.034742
1910.00	0.0536042
1915.00	0.0576251
1920.00	0.0558831
1925.00	0.041807
1930.00	0.0434337
1935.00	0.0547258
1940.00	0.0568476
1945.00	0.042675
1950.00	0.0254524
1955.00	0.0148661
1960.00	0.00801873
1965.00	-0.0245008
1970.00	-0.036346
1975.00	-0.0295843
1980.00	-0.0315399
1985.00	-0.0185579
1990.00	-0.003747
1995.00	0.0144968
2000.00	0.0206415
2005.00	0.0418072
2010.00	0.0403068
2015.00	0.0394033
2020.00	0.0645002
2025.00	0.0705586
2030.00	0.0460803
2035.00	0.0445994
2040.00	0.06873
2045.00	0.0654309
2050.00	0.0660354
2055.00	0.0433497
2060.00	0.0528633
2065.00	0.0632124
2070.00	0.0519772
2075.00	0.0405253
2080.00	0.0302185
2085.00	0.0405985
2090.00	0.0316247
2095.00	0.0262286
2100.00	0.00797023
2105.00	-0.0102492
2110.00	-0.00431026
2115.00	-0.0226418
2120.00	-0.0467346
2125.00	-0.0550162
2130.00	-0.0566622
2135.00	-0.0532296
2140.00	-0.0438861
2145.00	-0.0488788
2150.00	-0.06186
2155.00	-0.0498666
2160.00	-0.0426463
2165.00	-0.0236396
2170.00	-0.0257429
2175.00	-0.0231686
2180.00	-0.0212985
2185.00	-0.0102341
2190.00	0.00285096
2195.00	0.0271359
2200.00	0.0226354
2205.00	0.0239457
2210.00	0.0345062
2215.00	0.0516051
2220.00	0.0437642
2225.00	0.0282196
2230.00	0.0312051
2235.00	0.0334453
2240.00	0.0158055
2245.00	0.0249464
2250.00	0.0488087
2255.00	0.0506288
2260.00	0.0612013
2265.00	0.0934998
2270.00	0.156073
2275.00	0.226684
2280.00	0.279066
2285.00	0.341398
2290.00	0.380969
2295.00	0.407201
2300.00	0.405346
2305.00	0.398763
2310.00	0.384797
2315.00	0.363293
2320.00	0.33009
2325.00	0.303782
2330.00	0.257769
2335.00	0.209209
2340.00	0.195882
2345.00	0.169146
2350.00	0.154018
2355.00	0.127895
2360.00	0.118679
2365.00	0.0889424
2370.00	0.0586052
2375.00	0.0317485
2380.00	0.0174055
2385.00	-0.0120322
2390.00	-0.0175299
2395.00	-0.045261
2400.00	-0.0532432
2405.00	-0.0273694
2410.00	-0.0626044
2415.00	-0.0353477
2420.00	-0.0541493
2425.00	-0.0585624
2430.00	-0.0580669
2435.00	-0.0634284
2440.00	-0.0883565
2445.00	-0.0799676
2450.00	-0.0884998
2455.00	-0.122982
2460.00	-0.133021
2465.00	-0.116145
2470.00	-0.139822
2475.00	-0.167385
2480.00	-0.158241
2485.00	-0.163413
2490.00	-0.160027
2495.00	-0.16368
2500.00	-0.15178
2505.00	-0.128114
2510.00	-0.111282
2515.00	-0.0787107
2520.00	-0.0632452
2525.00	-0.0671955
2530.00	-0.0747712
2535.00	-0.064167
2540.00	-0.0501559
2545.00	-0.0339721
2550.00	-0.0448702
2555.00	-0.0318953
2560.00	-0.0313862
2565.00	-0.0519241
2570.00	-0.0704083
2575.00	-0.067388
2580.00	-0.0673501
2585.00	-0.0668693
2590.00	-0.077158
2595.00	-0.048446
2600.00	-0.0538762
2605.00	-0.0377671
2610.00	-0.0438184
2615.00	-0.045244
2620.00	-0.0246374
2625.00	-0.010112
2630.00	0.00519449
2635.00	0.0229909
2640.00	0.00863014
2645.00	0.00866058
2650.00	0.00198706
2655.00	-0.00133874
2660.00	-0.00477869
2665.00	-0.0194896
2670.00	-0.0287088
2675.00	0.0018592
2680.00	0.00926765
2685.00	0.0257633
2690.00	0.0423962
2695.00	0.0564725
2700.00	0.0557392
2705.00	0.065354
2710.00	0.051671
2715.00	0.0558852
2720.00	0.052977
2725.00	0.0628681
2730.00	0.0775775
2735.00	0.0747337
2740.00	0.0708342
2745.00	0.0820666
2750.00	0.0948561
2755.00	0.0987724
2760.00	0.0960428
2765.00	0.0944796
2770.00	0.0819045
2775.00	0.0741608
2780.00	0.0738924
2785.00	0.0906264
2790.00	0.0963058
2795.00	0.104991
2800.00	0.106554
2805.00	0.112427
2810.00	0.129775
2815.00	0.127966
2820.00	0.101321
2825.00	0.0818072
2830.00	0.0803274
2835.00	0.0830162
2840.00	0.0662267
2845.00	0.0716657
2850.00	0.0823682
2855.00	0.0723445
2860.00	0.0771717
2865.00	0.0792825
2870.00	0.066887
2875.00	0.070473
2880.00	0.0866556
2885.00	0.0989862
2890.00	0.121252
2895.00	0.134144
2900.00	0.137705
2905.00	0.131975
2910.00	0.123692
2915.00	0.121597
2920.00	0.111671
2925.00	0.0933566
2930.00	0.0853611
2935.00	0.0763783
2940.00	0.0611461
2945.00	0.0679866
2950.00	0.074143
2955.00	0.0519867
2960.00	0.0356198
2965.00	0.0101682
2970.00	0.00379062
2975.00	0.0194938
2980.00	0.0465817
2985.00	0.0535384
2990.00	0.0544388
2995.00	0.0387202
3000.00	0.0504836
3005.00	0.0637511
3010.00	0.0783722
3015.00	0.0709817
3020.00	0.0835396
3025.00	0.0800996
3030.00	0.0939793
3035.00	0.0568842
3040.00	0.0453884
3045.00	0.0462103
3050.00	0.0442696
3055.00	0.0380557
3060.00	0.0177212
3065.00	0.00388745
3070.00	0.00483889
3075.00	-0.0135141
3080.00	-0.011716
3085.00	-0.00429019
3090.00	-0.00743499
3095.00	-0.0084784
3100.00	-0.0018231
3105.00	-0.000747335
3110.00	0.00334795
3115.00	0.00167297
3120.00	0.0099935
3125.00	0.00765397
3130.00	0.00822875
3135.00	0.00517224
3140.00	-0.0105337
3145.00	-0.0103738
3150.00	-0.0209514
3155.00	-0.0277908
3160.00	-0.0303724
3165.00	-0.0049988
3170.00	-0.0058391
3175.00	-0.0106159
3180.00	-0.00330014
3185.00	-0.0101178
3190.00	0.00608275
3195.00	0.00234738
3200.00	-0.00994901
3205.00	-0.00672047
3210.00	0.00780014
3215.00	0.00210612
3220.00	0.00993661
3225.00	0.0303859
3230.00	0.0273473
3235.00	0.0129976
3240.00	0.0134848
3245.00	0.0206241
3250.00	0.0306234
3255.00	0.0253274
3260.00	0.0397703
3265.00	0.067511
3270.00	0.116154
3275.00	0.170208
3280.00	0.242979
3285.00	0.296859
3290.00	0.331055
3295.00	0.366299
3300.00	0.390424
3305.00	0.388013
3310.00	0.381376
3315.00	0.360661
3320.00	0.338443
3325.00	0.318001
3330.00	0.263864
3335.00	0.240605
3340.00	0.205823
3345.00	0.183007
3350.00	0.158005
3355.00	0.141311
3360.00	0.105737
3365.00	0.0813151
3370.00	0.0579948
3375.00	0.0343262
3380.00	0.0210656
3385.00	-0.000696985
3390.00	-0.02073
3395.00	-0.0342925
3400.00	-0.0304165
3405.00	-0.0506047
3410.00	-0.0419704
3415.00	-0.0257117
3420.00	-0.0226938
3425.00	-0.053929
3430.00	-0.0690856
3435.00	-0.0733452
3440.00	-0.095048
3445.00	-0.0900105
3450.00	-0.0988786
3455.00	-0.0997122
3460.00	-0.102696
3465.00	-0.114316
3470.00	-0.109585
3475.00	-0.0999671
3480.00	-0.106499
3485.00	-0.0828942
3490.00	-0.0897936
3495.00	-0.0888553
3500.00	-0.0835436
3505.00	-0.0760827
3510.00	-0.0903641
3515.00	-0.102324
3520.00	-0.109067
3525.00	-0.12005
3530.00	-0.127254
3535.00	-0.102021
3540.00	-0.0882447
3545.00	-0.087908
3550.00	-0.0867116
3555.00	-0.0851881
3560.00	-0.0793496
3565.00	-0.0749885
3570.00	-0.0777644
3575.00	-0.0811561
3580.00	-0.0873358
3585.00	-0.0897704
3590.00	-0.0883878
3595.00	-0.0831228
3600.00	-0.0752572
3605.00	-0.0628175
3610.00	-0.0574292
3615.00	-0.0543667
3620.00	-0.0458029
3625.00	-0.0251404
3630.00	-0.0378151
3635.00	-0.026886
3640.00	-0.0112423
3645.00	-0.000290013
3650.00	-0.0167899
3655.00	-0.0289595
3660.00	-0.022043
3665.00	-0.0511097
3670.00	-0.0361707
3675.00	-0.0379143
3680.00	-0.0336762
3685.00	-0.0419235
3690.00	-0.0439853
3695.00	-0.0239513
3700.00	-0.0211095
3705.00	-0.0386545
3710.00	-0.0338956
3715.00	-0.0345266
3720.00	-0.0346478
3725.00	-0.0347568
3730.00	-0.0254737
3735.00	-0.00907774
3740.00	0.00835896
3745.00	0.0160109
3750.00	0.0291518
3755.00	0.00702734
3760.00	0.0165993
3765.00	0.0328085
3770.00	0.0398024
3775.00	0.0416296
3780.00	0.0361265
3785.00	0.0530633
3790.00	0.0499906
3795.00	0.0485654
3800.00	0.0347743
3805.00	0.0505062
3810.00	0.0454555
3815.00	0.0431436
3820.00	0.0669731
3825.00	0.0745711
3830.00	0.0823027
3835.00	0.0834537
3840.00	0.0947644
3845.00	0.0723328
3850.00	0.0927967
3855.00	0.0946852
3860.00	0.0937045
3865.00	0.081207
3870.00	0.0860414
3875.00	0.100667
3880.00	0.0973013
3885.00	0.081317
3890.00	0.0696114
3895.00	0.0689045
3900.00	0.0673748
3905.00	0.0552766
3910.00	0.0671713
3915.00	0.0805569
3920.00	0.0885834
3925.00	0.102061
3930.00	0.114638
3935.00	0.113896
3940.00	0.119929
3945.00	0.120891
3950.00	0.134265
3955.00	0.143622
3960.00	0.147576
3965.00	0.142646
3970.00	0.132402
3975.00	0.109781
3980.00	0.114438
3985.00	0.107908
3990.00	0.107839
3995.00	0.104203
4000.00	0.112098
4005.00	0.108036
4010.00	0.127163
4015.00	0.13723
4020.00	0.128868
4025.00	0.142785
4030.00	0.137887
4035.00	0.133927
4040.00	0.153145
4045.00	0.153019
4050.00	0.172115
4055.00	0.176347
4060.00	0.191323
4065.00	0.19006
4070.00	0.183562
4075.00	0.173247
4080.00	0.153242
4085.00	0.153107
4090.00	0.130202
4095.00	0.116288
4100.00	0.120741
4105.00	0.130557
4110.00	0.138051
4115.00	0.143902
4120.00	0.131298
4125.00	0.134251
4130.00	0.124846
4135.00	0.118169
4140.00	0.100545
4145.00	0.103892
4150.00	0.102884
4155.00	0.0979565
4160.00	0.114964
4165.00	0.111062
4170.00	0.121399
4175.00	0.103898
4180.00	0.0997628
4185.00	0.0853192
4190.00	0.0691929
4195.00	0.0662942
4200.00	0.0694928
4205.00	0.0795192
4210.00	0.0840756
4215.00	0.0863895
4220.00	0.0697095
4225.00	0.07346
4230.00	0.0571794
4235.00	0.0429737
4240.00	0.0507379
4245.00	0.0550454
4250.00	0.0540082
4255.00	0.0633494
4260.00	0.0713097
4265.00	0.112425
4270.00	0.173106
4275.00	0.232186
4280.00	0.301887
4285.00	0.342281
4290.00	0.389357
4295.00	0.421898
4300.00	0.441803
4305.00	0.442296
4310.00	0.414595
4315.00	0.404853
4320.00	0.361241
4325.00	0.342986
4330.00	0.311368
4335.00	0.290506
4340.00	0.272177
4345.00	0.232004
4350.00	0.202102
4355.00	0.176531
4360.00	0.146817
4365.00	0.132135
4370.00	0.118028
4375.00	0.129008
4380.00	0.0995786
4385.00	0.0757722
4390.00	0.0891912
4395.00	0.0579356
4400.00	0.0400804
4405.00	0.0141827
4410.00	0.00695699
4415.00	0.00670802
4420.00	-0.0203197
4425.00	-0.0370503
4430.00	-0.0498742
4435.00	-0.0551615
4440.00	-0.0599201
4445.00	-0.0717972
4450.00	-0.0650642
4455.00	-0.0456027
4460.00	-0.0330013
4465.00	-0.0198732
4470.00	-0.00448402
4475.00	-0.00894963
4480.00	-0.0236901
4485.00	-0.0128333
4490.00	-0.016464
4495.00	-0.0125839
4500.00	0.00475666
4505.00	0.014109
4510.00	0.0189523
4515.00	0.0170571
4520.00	0.0233925
4525.00	0.0250738
4530.00	0.0364149
4535.00	0.0291996
4540.00	0.0231526
4545.00	0.0409401
4550.00	0.0636497
4555.00	0.0626455
4560.00	0.0554875
4565.00	0.0561929
4570.00	0.0653156
4575.00	0.0735261
4580.00	0.06528
4585.00	0.0797482
4590.00	0.074007
4595.00	0.0634792
4600.00	0.0843817
4605.00	0.0723697
4610.00	0.0678131
4615.00	0.0757738
4620.00	0.0802581
4625.00	0.0780397
4630.00	0.0822974
4635.00	0.083449
4640.00	0.0617022
4645.00	0.0497245
4650.00	0.0425184
4655.00	0.0543488
4660.00	0.0431065
4665.00	0.0419229
4670.00	0.0488988
4675.00	0.0542837
4680.00	0.060917
4685.00	0.055272
4690.00	0.0604662
4695.00	0.0722887
4700.00	0.0628262
4705.00	0.0717323
4710.00	0.0377554
4715.00	0.0438079
4720.00	0.0470215
4725.00	0.0409792
4730.00	0.0382214
4735.00	0.0433338
4740.00	0.0206846
4745.00	0.0355918
4750.00	0.0530288
4755.00	0.0535334
4760.00	0.0414791
4765.00	0.0400116
4770.00	0.0360104
4775.00	0.0181141
4780.00	0.0171961
4785.00	0.0257513
4790.00	0.0249631
4795.00	0.0336349
4800.00	0.039206
4805.00	0.0696834
4810.00	0.079244
4815.00	0.0704262
4820.00	0.0803592
4825.00	0.0750037
4830.00	0.0902864
4835.00	0.0995736
4840.00	0.100784
4845.00	0.102768
4850.00	0.0996385
4855.00	0.0932485
4860.00	0.0705218
4865.00	0.0764247
4870.00	0.106307
4875.00	0.11846
4880.00	0.131184
4885.00	0.143529
4890.00	0.13409
4895.00	0.133636
4900.00	0.105084
4905.00	0.0798334
4910.00	0.0772108
4915.00	0.0677028
4920.00	0.0734409
4925.00	0.0580557
4930.00	0.0669921
4935.00	0.0531453
4940.00	0.0585522
4945.00	0.0660988
4950.00	0.0706571
4955.00	0.092182
4960.00	0.0985993
4965.00	0.102141
4970.00	0.0977345
4975.00	0.0964489
4980.00	0.0935049
4985.00	0.109618
4990.00	0.0973159
4995.00	0.0965189
5000.00	0.0855268
5005.00	0.0997573
5010.00	0.118372
5015.00	0.114576
5020.00	0.0897166
5025.00	0.098614
5030.00	0.0945601
5035.00	0.113248
5040.00	0.107284
5045.00	0.120679
5050.00	0.131394
5055.00	0.15846
5060.00	0.164504
5065.00	0.171283
5070.00	0.179618
5075.00	0.177292
5080.00	0.182346
5085.00	0.196722
5090.00	0.206088
5095.00	0.198881
5100.00	0.204009
5105.00	0.188969
5110.00	0.186154
5115.00	0.197916
5120.00	0.196441
5125.00	0.205834
5130.00	0.210714
5135.00	0.210192
5140.00	0.21687
5145.00	0.22288
5150.00	0.220248
5155.00	0.234408
5160.00	0.213648
5165.00	0.22266
5170.00	0.199501
5175.00	0.199654
5180.00	0.196664
5185.00	0.198887
5190.00	0.194187
5195.00	0.195765
5200.00	0.215054
5205.00	0.235541
5210.00	0.225388
5215.00	0.204636
5220.00	0.18596
5225.00	0.195954
5230.00	0.200929
5235.00	0.177262
5240.00	0.18634
5245.00	0.196743
5250.00	0.201639
5255.00	0.223467
5260.00	0.258302
5265.00	0.266423
5270.00	0.314831
5275.00	0.363312
5280.00	0.427495
5285.00	0.468283
5290.00	0.487124
5295.00	0.507654
5300.00	0.528365
5305.00	0.528689
5310.00	0.528534
5315.00	0.525714
5320.00	0.486545
5325.00	0.441911
5330.00	0.412462
5335.00	0.402487
5340.00	0.368045
5345.00	0.336155
5350.00	0.302093
5355.00	0.270096
5360.00	0.24398
5365.00	0.211094
5370.00	0.189091
5375.00	0.181797
5380.00	0.158257
5385.00	0.150472
5390.00	0.126937
5395.00	0.122731
5400.00	0.112692
5405.00	0.0929347
5410.00	0.069346
5415.00	0.0579441
5420.00	0.0525964
5425.00	0.0459966
5430.00	0.0637333
5435.00	0.0497656
5440.00	0.0389816
5445.00	0.0283825
5450.00	0.0304583
5455.00	0.0224984
5460.00	0.00774021
5465.00	-0.00598892
5470.00	-0.0111975
5475.00	-0.00293009
5480.00	-0.0276538
5485.00	-0.0172941
5490.00	0.00632499
5495.00	0.0204345
5500.00	0.0107967
5505.00	0.0177581
5510.00	0.028044
5515.00	0.0368545
5520.00	0.0474643
5525.00	0.0440581
5530.00	0.0369719
5535.00	0.0493569
5540.00	0.0533558
5545.00	0.0547211
5550.00	0.0488023
5555.00	0.0376679
5560.00	0.0263067
5565.00	0.0397582
5570.00	0.0639263
5575.00	0.0691486
5580.00	0.0626804
5585.00	0.0711544
5590.00	0.0828015
5595.00	0.0919438
5600.00	0.108213
5605.00	0.11124
5610.00	0.115752
5615.00	0.119812
5620.00	0.123913
5625.00	0.133858
5630.00	0.136554
5635.00	0.120665
5640.00	0.109046
5645.00	0.0909933
5650.00	0.0885949
5655.00	0.0926905
5660.00	0.0892289
5665.00	0.103536
5670.00	0.0963094
5675.00	0.113929
5680.00	0.125766
5685.00	0.118997
5690.00	0.0811868
5695.00	0.0632401
5700.00	0.0394937
5705.00	0.0400116
5710.00	0.0377974
5715.00	0.0344644
5720.00	0.0524609
5725.00	0.068211
5730.00	0.0712179
5735.00	0.0654363
5740.00	0.0557656
5745.00	0.0577834
5750.00	0.0537919
5755.00	0.0671753
5760.00	0.0622447
5765.00	0.0765697
5770.00	0.0849949
5775.00	0.0796225
5780.00	0.0872958
5785.00	0.0901811
5790.00	0.0900975
5795.00	0.092256
5800.00	0.0919649
5805.00	0.115826
5810.00	0.105137
5815.00	0.0839019
5820.00	0.0759585
5825.00	0.0768505
5830.00	0.0821205
5835.00	0.0841832
5840.00	0.0851462
5845.00	0.0739512
5850.00	0.0696832
5855.00	0.0515466
5860.00	0.0477322
5865.00	0.0349178
5870.00	0.033213
5875.00	0.0410599
5880.00	0.0248922
5885.00	0.0340179
5890.00	0.012747
5895.00	0.0364891
5900.00	0.0507093
5905.00	0.0300029
5910.00	0.0368306
5915.00	0.0353812
5920.00	0.0193347
5925.00	0.0281227
5930.00	0.0413926
5935.00	0.0528888
5940.00	0.0422392
5945.00	0.0460564
5950.00	0.0588731
5955.00	0.0525391
5960.00	0.0463917
5965.00	0.0435395
5970.00	0.0231033
5975.00	0.0458097
5980.00	0.0345278
5985.00	0.0502844
5990.00	0.0416821
5995.00	0.0500223
6000.00	0.0570817
6005.00	0.0464595
6010.00	0.067277
6015.00	0.0587624
6020.00	0.0667347
6025.00	0.0841846
6030.00	0.0704054
6035.00	0.084361
6040.00	0.095581
6045.00	0.0882565
6050.00	0.0897056
6055.00	0.0954771
6060.00	0.0948639
6065.00	0.101013
6070.00	0.0819771
6075.00	0.0938822
6080.00	0.0862809
6085.00	0.0941817
6090.00	0.0820832
6095.00	0.0743216
6100.00	0.0869922
6105.00	0.100629
6110.00	0.102628
6115.00	0.0816438
6120.00	0.0623112
6125.00	0.0395511
6130.00	0.0360428
6135.00	0.0270777
6140.00	0.0261569
6145.00	0.0396234
6150.00	0.0553171
6155.00	0.0493386
6160.00	0.0327899
6165.00	0.0254903
6170.00	0.0318758
6175.00	0.0478976
6180.00	0.0475751
6185.00	0.0423708
6190.00	0.0443879
6195.00	0.0685397
6200.00	0.0536447
6205.00	0.0438129
6210.00	0.0497064
6215.00	0.0657319
6220.00	0.0756877
6225.00	0.0828609
6230.00	0.0928907
6235.00	0.0996838
6240.00	0.09865
6245.00	0.0883382
6250.00	0.0683362
6255.00	0.0695437
6260.00	0.0858192
6265.00	0.102701
6270.00	0.145591
6275.00	0.195808
6280.00	0.266019
6285.00	0.31
6290.00	0.343776
6295.00	0.364346
6300.00	0.385986
6305.00	0.39206
6310.00	0.378764
6315.00	0.374839
6320.00	0.340929
6325.00	0.31443
6330.00	0.291028
6335.00	0.274881
6340.00	0.252753
6345.00	0.236413
6350.00	0.204284
6355.00	0.180281
6360.00	0.122048
6365.00	0.0977813
6370.00	0.0679004
6375.00	0.0410076
6380.00	0.0248452
6385.00	0.0232541
6390.00	-0.0152563
6395.00	-0.0217717
6400.00	-0.0169142
6405.00	-0.016563
6410.00	-0.0242879
6415.00	-0.0147115
6420.00	-0.0123469
6425.00	-0.0343421
6430.00	-0.0590517
6435.00	-0.0826306
6440.00	-0.0984908
6445.00	-0.0975763
6450.00	-0.130705
6455.00	-0.118081
6460.00	-0.102252
6465.00	-0.109449
6470.00	-0.0918035
6475.00	-0.0875371
6480.00	-0.104694
6485.00	-0.105839
6490.00	-0.113571
6495.00	-0.104894
6500.00	-0.0912778
6505.00	-0.0910846
6510.00	-0.0913574
6515.00	-0.0893693
6520.00	-0.0983015
6525.00	-0.0996395
6530.00	-0.0896756
6535.00	-0.0909828
6540.00	-0.0716097
6545.00	-0.0671291
6550.00	-0.0479078
6555.00	-0.03999
6560.00	-0.0328639
6565.00	-0.0358317
6570.00	-0.0443102
6575.00	-0.0541744
6580.00	-0.0621588
6585.00	-0.0465617
6590.00	-0.036098
6595.00	-0.047677
6600.00	-0.0438027
6605.00	-0.00725805
6610.00	-0.0141266
6615.00	-0.0194149
6620.00	-0.0340023
6625.00	-0.0252413
6630.00	-0.00708174
6635.00	-0.00101283
6640.00	0.003109
6645.00	0.00949902
6650.00	-0.00351253
6655.00	-0.013436
6660.00	0.00309633
6665.00	-0.0128488
6670.00	-0.0312199
6675.00	-0.0517745
6680.00	-0.0586587
6685.00	-0.0559199
6690.00	-0.0355859
6695.00	-0.0333675
6700.00	-0.0233298
6705.00	-0.0201034
6710.00	0.0180919
6715.00	0.00556124
6720.00	0.0161733
6725.00	0.00785506
6730.00	0.0142172
6735.00	0.0150291
6740.00	0.0188869
6745.00	0.0277197
6750.00	0.0463907
6755.00	0.0457722
6760.00	0.0483426
6765.00	0.0519962
6770.00	0.067346
6775.00	0.0588245
6780.00	0.0730448
6785.00	0.0840562
6790.00	0.081458
6795.00	0.0889477
6800.00	0.0845202
6805.00	0.0791953
6810.00	0.0668085
6815.00	0.0632547
6820.00	0.0685442
6825.00	0.0871532
6830.00	0.107922
6835.00	0.109638
6840.00	0.109842
6845.00	0.0984115
6850.00	0.0943778
6855.00	0.0746653
6860.00	0.083281
6865.00	0.0990762
6870.00	0.126247
6875.00	0.150254
6880.00	0.152204
6885.00	0.157087
6890.00	0.150759
6895.00	0.140151
6900.00	0.156513
6905.00	0.177047
6910.00	0.194633
6915.00	0.193486
6920.00	0.179051
6925.00	0.170974
6930.00	0.167279
6935.00	0.171994
6940.00	0.17043
6945.00	0.189125
6950.00	0.196569
6955.00	0.213991
6960.00	0.233691
6965.00	0.245166
6970.00	0.225117
6975.00	0.213774
6980.00	0.199991
6985.00	0.180885
6990.00	0.197195
6995.00	0.196238
7000.00	0.206545
7005.00	0.208673
7010.00	0.216843
7015.00	0.221069
7020.00	0.232914
7025.00	0.221237
7030.00	0.230831
7035.00	0.238572
7040.00	0.232137
7045.00	0.212051
7050.00	0.228817
7055.00	0.222911
7060.00	0.22117
7065.00	0.24864
7070.00	0.25862
7075.00	0.251521
7080.00	0.229943
7085.00	0.222584
7090.00	0.218641
7095.00	0.207052
7100.00	0.220745
7105.00	0.215199
7110.00	0.228077
7115.00	0.226712
7120.00	0.247821
7125.00	0.25699
7130.00	0.270603
7135.00	0.281068
7140.00	0.284232
7145.00	0.284399
7150.00	0.30912
7155.00	0.300991
7160.00	0.295015
7165.00	0.295444
7170.00	0.29315
7175.00	0.291979
7180.00	0.290925
7185.00	0.280148
7190.00	0.280277
7195.00	0.287541
7200.00	0.269509
7205.00	0.252832
7210.00	0.245418
7215.00	0.24768
7220.00	0.25463
7225.00	0.255524
7230.00	0.252754
7235.00	0.250262
7240.00	0.239084
7245.00	0.256722
7250.00	0.269915
7255.00	0.290723
7260.00	0.316598
7265.00	0.349267
7270.00	0.383583
7275.00	0.454227
7280.00	0.514679
7285.00	0.550323
7290.00	0.61546
7295.00	0.646833
7300.00	0.663008
7305.00	0.660589
7310.00	0.640543
7315.00	0.637244
7320.00	0.587815
7325.00	0.550923
7330.00	0.527102
7335.00	0.483773
7340.00	0.463092
7345.00	0.446267
7350.00	0.398513
7355.00	0.369384
7360.00	0.347187
7365.00	0.32319
7370.00	0.302933
7375.00	0.291402
7380.00	0.276557
7385.00	0.268557
7390.00	0.262251
7395.00	0.234686
7400.00	0.225959
7405.00	0.200683
7410.00	0.217693
7415.00	0.213793
7420.00	0.202688
7425.00	0.210117
7430.00	0.20072
7435.00	0.197177
7440.00	0.192648
7445.00	0.189019
7450.00	0.188879
7455.00	0.166864
7460.00	0.176088
7465.00	0.16786
7470.00	0.168497
7475.00	0.152987
7480.00	0.136348
7485.00	0.124947
7490.00	0.130322
7495.00	0.115056
7500.00	0.107571
7505.00	0.12183
7510.00	0.134217
7515.00	0.121242
7520.00	0.117606
7525.00	0.126842
7530.00	0.13158
7535.00	0.143439
7540.00	0.130435
7545.00	0.151789
7550.00	0.146885
7555.00	0.171955
7560.00	0.161461
7565.00	0.168098
7570.00	0.156202
7575.00	0.164258
7580.00	0.15498
7585.00	0.171647
7590.00	0.200495
7595.00	0.23718
7600.00	0.22195
7605.00	0.218071
7610.00	0.231555
7615.00	0.228056
7620.00	0.226693
7625.00	0.218319
7630.00	0.21525
7635.00	0.219188
7640.00	0.210224
7645.00	0.213325
7650.00	0.196907
7655.00	0.214294
7660.00	0.215648
7665.00	0.222674
7670.00	0.231677
7675.00	0.201809
7680.00	0.207985
7685.00	0.222478
7690.00	0.219886
7695.00	0.223361
7700.00	0.250612
7705.00	0.238506
7710.00	0.229844
7715.00	0.219368
7720.00	0.218427
7725.00	0.21222
7730.00	0.223162
7735.00	0.228543
7740.00	0.219984
7745.00	0.207367
7750.00	0.210754
7755.00	0.203974
7760.00	0.200552
7765.00	0.18273
7770.00	0.201089
7775.00	0.214038
7780.00	0.204249
7785.00	0.195886
7790.00	0.187912
7795.00	0.189224
7800.00	0.189957
7805.00	0.18481
7810.00	0.160075
7815.00	0.159256
7820.00	0.146458
7825.00	0.142533
7830.00	0.116665
7835.00	0.125101
7840.00	0.107677
7845.00	0.112545
7850.00	0.119606
7855.00	0.105859
7860.00	0.12297
7865.00	0.123181
7870.00	0.142581
7875.00	0.170762
7880.00	0.1586
7885.00	0.162396
7890.00	0.163579
7895.00	0.16643
7900.00	0.157828
7905.00	0.165275
7910.00	0.160809
7915.00	0.155897
7920.00	0.151028
7925.00	0.168983
7930.00	0.183803
7935.00	0.165869
7940.00	0.15911
7945.00	0.154367
7950.00	0.166628
7955.00	0.176322
7960.00	0.166284
7965.00	0.161271
7970.00	0.16882
7975.00	0.157299
7980.00	0.143803
7985.00	0.164267
7990.00	0.182685
7995.00	0.184519
8000.00	0.173662
8005.00	0.160763
8010.00	0.16747
8015.00	0.170379
8020.00	0.16987
8025.00	0.160477
8030.00	0.179274
8035.00	0.18547
8040.00	0.187473
8045.00	0.192402
8050.00	0.195498
8055.00	0.194711
8060.00	0.194002
8065.00	0.195152
8070.00	0.180104
8075.00	0.166114
8080.00	0.17854
8085.00	0.163813
8090.00	0.152792
8095.00	0.145554
8100.00	0.146188
8105.00	0.140503
8110.00	0.151916
8115.00	0.159061
8120.00	0.165491
8125.00	0.167705
8130.00	0.19248
8135.00	0.197355
8140.00	0.201743
8145.00	0.217754
8150.00	0.225909
8155.00	0.234142
8160.00	0.229938
8165.00	0.219005
8170.00	0.225695
8175.00	0.211614
8180.00	0.214576
8185.00	0.214114
8190.00	0.206998
8195.00	0.218016
8200.00	0.227485
8205.00	0.217245
8210.00	0.210709
8215.00	0.207954
8220.00	0.206815
8225.00	0.196855
8230.00	0.196825
8235.00	0.200373
8240.00	0.225902
8245.00	0.21716
8250.00	0.232076
8255.00	0.215122
8260.00	0.21684
8265.00	0.238489
8270.00	0.289243
8275.00	0.351898
8280.00	0.389525
8285.00	0.438578
8290.00	0.468877
8295.00	0.49838
8300.00	0.502596
8305.00	0.50237
8310.00	0.47983
8315.00	0.455077
8320.00	0.44486
8325.00	0.428518
8330.00	0.402195
8335.00	0.367783
8340.00	0.359149
8345.00	0.335742
8350.00	0.310656
8355.00	0.267529
8360.00	0.247923
8365.00	0.211069
8370.00	0.186835
8375.00	0.160111
8380.00	0.143206
8385.00	0.123525
8390.00	0.127255
8395.00	0.123464
8400.00	0.118712
8405.00	0.112201
8410.00	0.0813251
8415.00	0.0776598
8420.00	0.0743611
8425.00	0.0562035
8430.00	0.0581776
8435.00	0.0532533
8440.00	0.0791989
8445.00	0.0529632
8450.00	0.0414126
8455.00	0.0529069
8460.00	0.0431489
8465.00	0.0294527
8470.00	0.0318682
8475.00	0.0228739
8480.00	0.0406893
8485.00	0.0460016
8490.00	0.0351473
8495.00	0.0235914
8500.00	0.0274865
8505.00	0.00597526
8510.00	0.0339683
8515.00	0.0319117
8520.00	0.0318476
8525.00	0.0478721
8530.00	0.0529129
8535.00	0.0529824
8540.00	0.0499178
8545.00	0.0534138
8550.00	0.0552201
8555.00	0.0541654
8560.00	0.0603637
8565.00	0.0489666
8570.00	0.0530045
8575.00	0.049491
8580.00	0.0641979
8585.00	0.0591183
8590.00	0.0545466
8595.00	0.0526658
8600.00	0.0666085
8605.00	0.072456
8610.00	0.0893337
8615.00	0.0933555
8620.00	0.0925078
8625.00	0.102913
8630.00	0.125233
8635.00	0.11941
8640.00	0.11015
8645.00	0.118791
8650.00	0.117186
8655.00	0.114402
8660.00	0.123065
8665.00	0.108971
8670.00	0.100755
8675.00	0.11927
8680.00	0.120298
8685.00	0.11899
8690.00	0.125406
8695.00	0.118673
8700.00	0.0992116
8705.00	0.119221
8710.00	0.134996
8715.00	0.131771
8720.00	0.122168
8725.00	0.112185
8730.00	0.0862243
8735.00	0.106639
8740.00	0.121885
8745.00	0.119078
8750.00	0.115212
8755.00	0.114859
8760.00	0.130623
8765.00	0.118454
8770.00	0.122244
8775.00	0.120295
8780.00	0.148024
8785.00	0.149304
8790.00	0.134373
8795.00	0.143272
8800.00	0.155749
8805.00	0.149108
8810.00	0.131517
8815.00	0.144276
8820.00	0.148164
8825.00	0.143176
8830.00	0.153428
8835.00	0.163102
8840.00	0.149919
8845.00	0.167538
8850.00	0.182055
8855.00	0.172338
8860.00	0.170739
8865.00	0.159026
8870.00	0.159206
8875.00	0.162494
8880.00	0.154733
8885.00	0.141493
8890.00	0.142533
8895.00	0.1323
8900.00	0.144533
8905.00	0.13276
8910.00	0.132439
8915.00	0.144212
8920.00	0.132025
8925.00	0.130437
8930.00	0.108459
8935.00	0.119503
8940.00	0.129889
8945.00	0.11958
8950.00	0.11477
8955.00	0.125629
8960.00	0.114853
8965.00	0.116323
8970.00	0.112732
8975.00	0.130943
8980.00	0.126783
8985.00	0.127506
8990.00	0.142006
8995.00	0.140761
9000.00	0.147234
9005.00	0.140999
9010.00	0.154149
9015.00	0.147222
9020.00	0.145455
9025.00	0.166648
9030.00	0.171426
9035.00	0.185107
9040.00	0.19206
9045.00	0.202338
9050.00	0.221416
9055.00	0.214017
9060.00	0.217632
9065.00	0.213291
9070.00	0.215639
9075.00	0.204349
9080.00	0.218759
9085.00	0.193756
9090.00	0.219053
9095.00	0.219931
9100.00	0.227422
9105.00	0.222102
9110.00	0.218208
9115.00	0.218277
9120.00	0.199576
9125.00	0.186766
9130.00	0.185959
9135.00	0.179424
9140.00	0.178011
9145.00	0.177632
9150.00	0.199181
9155.00	0.211874
9160.00	0.226872
9165.00	0.24707
9170.00	0.243359
9175.00	0.248954
9180.00	0.247289
9185.00	0.245343
9190.00	0.249846
9195.00	0.2673
9200.00	0.257546
9205.00	0.26753
9210.00	0.270707
9215.00	0.270887
9220.00	0.275963
9225.00	0.269363
9230.00	0.276378
9235.00	0.269736
9240.00	0.277161
9245.00	0.291884
9250.00	0.324344
9255.00	0.32318
9260.00	0.340002
9265.00	0.373905
9270.00	0.412011
9275.00	0.460156
9280.00	0.508846
9285.00	0.563836
9290.00	0.609307
9295.00	0.646209
9300.00	0.655298
9305.00	0.640249
9310.00	0.632512
9315.00	0.608126
9320.00	0.574564
9325.00	0.533636
9330.00	0.495461
9335.00	0.467805
9340.00	0.473291
9345.00	0.442044
9350.00	0.400074
9355.00	0.374362
9360.00	0.357028
9365.00	0.336067
9370.00	0.326137
9375.00	0.299778
9380.00	0.29839
9385.00	0.285974
9390.00	0.258717
9395.00	0.231505
9400.00	0.211035
9405.00	0.20244
9410.00	0.197831
9415.00	0.182515
9420.00	0.190174
9425.00	0.179644
9430.00	0.159
9435.00	0.177051
9440.00	0.195531
9445.00	0.179998
9450.00	0.184335
9455.00	0.187344
9460.00	0.171737
9465.00	0.197449
9470.00	0.189319
9475.00	0.186916
9480.00	0.187434
9485.00	0.201302
9490.00	0.199934
9495.00	0.176367
9500.00	0.165431
9505.00	0.156036
9510.00	0.160535
9515.00	0.163244
9520.00	0.168809
9525.00	0.172924
9530.00	0.189137
9535.00	0.184965
9540.00	0.208014
9545.00	0.201508
9550.00	0.20012
9555.00	0.173854
9560.00	0.189973
9565.00	0.175443
9570.00	0.190063
9575.00	0.188479
9580.00	0.218324
9585.00	0.238038
9590.00	0.229423
9595.00	0.239091
9600.00	0.241093
9605.00	0.236639
9610.00	0.229951
9615.00	0.219018
9620.00	0.222579
9625.00	0.227125
9630.00	0.233003
9635.00	0.228465
9640.00	0.242697
9645.00	0.23853
9650.00	0.247288
9655.00	0.247576
9660.00	0.241134
9665.00	0.256333
9670.00	0.275819
9675.00	0.283976
9680.00	0.276574
9685.00	0.259638
9690.00	0.272093
9695.00	0.270794
9700.00	0.268285
9705.00	0.256198
9710.00	0.26587
9715.00	0.259832
9720.00	0.260653
9725.00	0.260498
9730.00	0.250083
9735.00	0.252325
9740.00	0.264618
9745.00	0.26898
9750.00	0.254144
9755.00	0.272509
9760.00	0.271168
9765.00	0.277109
9770.00	0.286477
9775.00	0.306969
9780.00	0.316478
9785.00	0.319228
9790.00	0.314556
9795.00	0.296055
9800.00	0.301294
9805.00	0.28546
9810.00	0.296226
9815.00	0.300555
9820.00	0.308025
9825.00	0.314301
9830.00	0.322629
9835.00	0.31583
9840.00	0.318645
9845.00	0.325199
9850.00	0.340926
9855.00	0.324702
9860.00	0.324396
9865.00	0.312506
9870.00	0.317887
9875.00	0.327644
9880.00	0.319003
9885.00	0.322394
9890.00	0.320086
9895.00	0.313541
9900.00	0.315691
9905.00	0.328348
9910.00	0.323657
9915.00	0.312288
9920.00	0.316797
9925.00	0.307007
9930.00	0.318745
9935.00	0.319929
9940.00	0.315633
9945.00	0.304172
9950.00	0.28671
9955.00	0.274121
[truncated: 56 more rows]
