# Supplementary material for: Abnormal developmental trajectory and vulnerability to cardiac arrhythmias in tetralogy of Fallot with DiGeorge syndrome
Source: Commun Biol. 2023 Sep 22;6:969. doi: 10.1038/s42003-023-05344-6 (PMC10516936; doi:10.1038/s42003-023-05344-6)
Supplement: Supplementary file 6 — Supplementary Data 3 [file 42003_2023_5344_MOESM6_ESM.zip › Supplementary Data3_CAS Measurement/Batch60/TOF-DG2_A1_arrythmia/1.0B-wave.csv]

1.0B : V(t) = -D'(t) / BackgroundImage *100
D'(t) = WaveFiltered Value( Pixel-Filter=(5 x 5) Tcnst-Filter=10)
average	1.00
frm num	2048
position	[52][73]
background	653.48
total pixel	25
time	value1
0.00	-0
5.00	0.239334
10.00	0.461468
15.00	0.657104
20.00	0.858272
25.00	1.02525
30.00	1.14981
35.00	1.24417
40.00	1.35786
45.00	1.47182
50.00	1.57499
55.00	1.64825
60.00	1.69216
65.00	1.74759
70.00	1.80359
75.00	1.87175
80.00	1.89942
85.00	1.94637
90.00	1.98617
95.00	2.0275
100.00	2.03898
105.00	2.04626
110.00	2.08587
115.00	2.08111
120.00	2.07745
125.00	2.09006
130.00	2.09407
135.00	2.06646
140.00	2.05385
145.00	2.02291
150.00	2.01466
155.00	1.97908
160.00	1.97582
165.00	1.96677
170.00	1.96045
175.00	1.94253
180.00	1.94966
185.00	1.91262
190.00	1.92703
195.00	1.90388
200.00	1.89406
205.00	1.90359
210.00	1.91767
215.00	1.90587
220.00	1.91911
225.00	1.93409
230.00	1.91513
235.00	1.90419
240.00	1.8821
245.00	1.87324
250.00	1.85853
255.00	1.85631
260.00	1.8286
265.00	1.81774
270.00	1.83246
275.00	1.86712
280.00	1.94362
285.00	2.09509
290.00	2.3869
295.00	2.77746
300.00	3.26546
305.00	3.78117
310.00	4.32122
315.00	4.7993
320.00	5.27671
325.00	5.6776
330.00	6.04881
335.00	6.36577
340.00	6.67428
345.00	6.94767
350.00	7.20473
355.00	7.3865
360.00	7.57764
365.00	7.73987
370.00	7.85467
375.00	7.95002
380.00	8.04135
385.00	8.10396
390.00	8.13583
395.00	8.15471
400.00	8.18395
405.00	8.16558
410.00	8.13925
415.00	8.11188
420.00	8.08236
425.00	8.0466
430.00	7.98871
435.00	7.95803
440.00	7.91023
445.00	7.83047
450.00	7.744
455.00	7.65822
460.00	7.56021
465.00	7.47934
470.00	7.39677
475.00	7.30409
480.00	7.19191
485.00	7.08911
490.00	6.99904
495.00	6.94185
500.00	6.8512
505.00	6.77146
510.00	6.68683
515.00	6.60944
520.00	6.53551
525.00	6.44693
530.00	6.37762
535.00	6.30728
540.00	6.19379
545.00	6.11061
550.00	5.97883
555.00	5.88165
560.00	5.815
565.00	5.73972
570.00	5.69216
575.00	5.60773
580.00	5.57459
585.00	5.50866
590.00	5.4334
595.00	5.34853
600.00	5.27582
605.00	5.20548
610.00	5.14156
615.00	5.06445
620.00	5.02198
625.00	4.95255
630.00	4.86251
635.00	4.79249
640.00	4.73131
645.00	4.68971
650.00	4.58433
655.00	4.51459
660.00	4.44019
665.00	4.38914
670.00	4.36279
675.00	4.29439
680.00	4.24507
685.00	4.20007
690.00	4.14855
695.00	4.09667
700.00	4.06957
705.00	4.02315
710.00	3.97463
715.00	3.89914
720.00	3.85384
725.00	3.81674
730.00	3.76561
735.00	3.73611
740.00	3.70651
745.00	3.66211
750.00	3.60318
755.00	3.57584
760.00	3.52248
765.00	3.49709
770.00	3.44487
775.00	3.42235
780.00	3.35618
785.00	3.35477
790.00	3.31923
795.00	3.28724
800.00	3.256
805.00	3.23767
810.00	3.20405
815.00	3.18235
820.00	3.15364
825.00	3.12903
830.00	3.12096
835.00	3.07574
840.00	3.06504
845.00	3.02602
850.00	2.98051
855.00	2.97688
860.00	2.95464
865.00	2.92422
870.00	2.88154
875.00	2.86822
880.00	2.84522
885.00	2.82574
890.00	2.80453
895.00	2.76464
900.00	2.75689
905.00	2.73829
910.00	2.72705
915.00	2.69919
920.00	2.66738
925.00	2.66018
930.00	2.62309
935.00	2.5995
940.00	2.61071
945.00	2.60061
950.00	2.58539
955.00	2.58455
960.00	2.57522
965.00	2.54663
970.00	2.50926
975.00	2.47931
980.00	2.4603
985.00	2.45177
990.00	2.41471
995.00	2.39666
1000.00	2.36389
1005.00	2.3301
1010.00	2.32541
1015.00	2.33465
1020.00	2.31236
1025.00	2.26598
1030.00	2.26586
1035.00	2.27004
1040.00	2.26034
1045.00	2.24854
1050.00	2.23915
1055.00	2.19581
1060.00	2.17455
1065.00	2.16888
1070.00	2.15399
1075.00	2.14365
1080.00	2.12148
1085.00	2.11439
1090.00	2.10066
1095.00	2.08953
1100.00	2.10951
1105.00	2.12075
1110.00	2.1021
1115.00	2.08532
1120.00	2.05613
1125.00	2.03599
1130.00	2.00806
1135.00	1.99395
1140.00	1.99349
1145.00	1.97043
1150.00	1.97661
1155.00	1.95646
1160.00	1.9475
1165.00	1.9572
1170.00	1.94389
1175.00	1.92272
1180.00	1.91592
1185.00	1.90123
1190.00	1.86535
1195.00	1.84899
1200.00	1.84282
1205.00	1.8183
1210.00	1.76991
1215.00	1.76247
1220.00	1.77843
1225.00	1.74321
1230.00	1.74089
1235.00	1.73574
1240.00	1.72866
1245.00	1.73147
1250.00	1.71257
1255.00	1.72923
1260.00	1.75463
1265.00	1.75239
1270.00	1.79629
1275.00	1.80335
1280.00	1.86419
1285.00	2.00708
1290.00	2.26178
1295.00	2.65873
1300.00	3.16901
1305.00	3.71273
1310.00	4.22718
1315.00	4.74772
1320.00	5.22661
1325.00	5.6417
1330.00	6.00487
1335.00	6.36784
1340.00	6.67676
1345.00	6.95296
1350.00	7.19908
1355.00	7.35755
1360.00	7.50874
1365.00	7.64787
1370.00	7.75533
1375.00	7.8747
1380.00	7.96683
1385.00	8.02465
1390.00	8.04975
1395.00	8.0748
1400.00	8.07897
1405.00	8.07416
1410.00	8.08697
1415.00	8.09237
1420.00	8.07153
1425.00	8.01972
1430.00	7.96941
1435.00	7.90639
1440.00	7.83314
1445.00	7.7464
1450.00	7.66528
1455.00	7.59288
1460.00	7.53385
1465.00	7.45868
1470.00	7.4051
1475.00	7.32812
1480.00	7.25393
1485.00	7.17921
1490.00	7.12298
1495.00	7.02891
1500.00	6.9522
1505.00	6.85868
1510.00	6.76105
1515.00	6.6487
1520.00	6.57023
1525.00	6.46655
1530.00	6.36773
1535.00	6.27267
1540.00	6.19508
1545.00	6.10259
1550.00	6.0163
1555.00	5.92027
1560.00	5.82772
1565.00	5.74076
1570.00	5.69248
1575.00	5.65087
1580.00	5.59812
1585.00	5.5133
1590.00	5.44554
1595.00	5.36067
1600.00	5.27512
1605.00	5.20608
1610.00	5.09129
1615.00	4.99717
1620.00	4.94797
1625.00	4.88654
1630.00	4.80066
1635.00	4.7356
1640.00	4.66236
1645.00	4.62398
1650.00	4.55027
1655.00	4.49495
1660.00	4.41946
1665.00	4.35334
1670.00	4.31098
1675.00	4.29489
1680.00	4.22226
1685.00	4.15445
1690.00	4.12524
1695.00	4.10141
1700.00	4.04629
1705.00	4.00219
1710.00	3.96128
1715.00	3.9618
1720.00	3.90778
1725.00	3.87815
1730.00	3.81781
1735.00	3.76045
1740.00	3.718
1745.00	3.66756
1750.00	3.63256
1755.00	3.57597
1760.00	3.53851
1765.00	3.48826
1770.00	3.44059
1775.00	3.4032
1780.00	3.3775
1785.00	3.36601
1790.00	3.33791
1795.00	3.30038
1800.00	3.26782
1805.00	3.22445
1810.00	3.19765
1815.00	3.13558
1820.00	3.11767
1825.00	3.06972
1830.00	3.06207
1835.00	3.04111
1840.00	3.04611
1845.00	3.03041
1850.00	3.0475
1855.00	3.0384
1860.00	3.03205
1865.00	3.00857
1870.00	2.9948
1875.00	2.97505
1880.00	2.93279
1885.00	2.90272
1890.00	2.88912
1895.00	2.88239
1900.00	2.84818
1905.00	2.83575
1910.00	2.78967
1915.00	2.74514
1920.00	2.72098
1925.00	2.65822
1930.00	2.63847
1935.00	2.5913
1940.00	2.57028
1945.00	2.56728
1950.00	2.56947
1955.00	2.53778
1960.00	2.53864
1965.00	2.50575
1970.00	2.48839
1975.00	2.4697
1980.00	2.41309
1985.00	2.39276
1990.00	2.37078
1995.00	2.34549
2000.00	2.31294
2005.00	2.27262
2010.00	2.26817
2015.00	2.25987
2020.00	2.2371
2025.00	2.24599
2030.00	2.23747
2035.00	2.22429
2040.00	2.21548
2045.00	2.20511
2050.00	2.17558
2055.00	2.13431
2060.00	2.10145
2065.00	2.10432
2070.00	2.07752
2075.00	2.07666
2080.00	2.05201
2085.00	2.0384
2090.00	1.99738
2095.00	2.00576
2100.00	1.98943
2105.00	1.9582
2110.00	1.94173
2115.00	1.96179
2120.00	1.96945
2125.00	1.94022
2130.00	1.92738
2135.00	1.94154
2140.00	1.93897
2145.00	1.92259
2150.00	1.91947
2155.00	1.89646
2160.00	1.86841
2165.00	1.88663
2170.00	1.87425
2175.00	1.86128
2180.00	1.85205
2185.00	1.89149
2190.00	1.89576
2195.00	1.88309
2200.00	1.85087
2205.00	1.83901
2210.00	1.83751
2215.00	1.82638
2220.00	1.7784
2225.00	1.76338
2230.00	1.72844
2235.00	1.68292
2240.00	1.6701
2245.00	1.66224
2250.00	1.62823
2255.00	1.6117
2260.00	1.63477
2265.00	1.63718
2270.00	1.63689
2275.00	1.66418
2280.00	1.71322
2285.00	1.87305
2290.00	2.13075
2295.00	2.51693
2300.00	3.00282
2305.00	3.52338
2310.00	4.03472
2315.00	4.53595
2320.00	5.02439
2325.00	5.47683
2330.00	5.84364
2335.00	6.17866
2340.00	6.48447
2345.00	6.7805
2350.00	7.00592
2355.00	7.20941
2360.00	7.35766
2365.00	7.48252
2370.00	7.61387
2375.00	7.73392
2380.00	7.7734
2385.00	7.83159
2390.00	7.8809
2395.00	7.92099
2400.00	7.94483
2405.00	7.96445
2410.00	7.97109
2415.00	7.94524
2420.00	7.90911
2425.00	7.83498
2430.00	7.81723
2435.00	7.78044
2440.00	7.72101
2445.00	7.63875
2450.00	7.60635
2455.00	7.53005
2460.00	7.44485
2465.00	7.37001
2470.00	7.28552
2475.00	7.1856
2480.00	7.092
2485.00	7.02919
2490.00	6.94021
2495.00	6.87115
2500.00	6.79982
2505.00	6.71725
2510.00	6.6105
2515.00	6.52361
2520.00	6.4399
2525.00	6.35843
2530.00	6.2894
2535.00	6.1783
2540.00	6.08933
2545.00	6.03313
2550.00	5.94154
2555.00	5.83769
2560.00	5.76013
2565.00	5.66952
2570.00	5.57511
2575.00	5.46567
2580.00	5.39899
2585.00	5.31144
2590.00	5.23632
2595.00	5.20115
2600.00	5.13521
2605.00	5.06363
2610.00	4.99309
2615.00	4.91124
2620.00	4.82656
2625.00	4.72647
2630.00	4.68046
2635.00	4.58947
2640.00	4.51432
2645.00	4.44912
2650.00	4.38494
2655.00	4.34309
2660.00	4.2785
2665.00	4.19894
2670.00	4.13957
2675.00	4.09043
2680.00	4.02784
2685.00	3.98498
2690.00	3.93477
2695.00	3.88591
2700.00	3.83643
2705.00	3.80658
2710.00	3.76503
2715.00	3.69336
2720.00	3.66803
2725.00	3.63299
2730.00	3.59533
2735.00	3.54675
2740.00	3.51404
2745.00	3.46257
2750.00	3.43828
2755.00	3.39683
2760.00	3.38952
2765.00	3.37193
2770.00	3.34752
2775.00	3.32066
2780.00	3.28485
2785.00	3.25324
2790.00	3.23397
2795.00	3.21846
2800.00	3.18676
2805.00	3.14169
2810.00	3.11093
2815.00	3.09487
2820.00	3.06879
2825.00	3.06123
2830.00	3.04219
2835.00	3.04525
2840.00	3.01617
2845.00	3.01571
2850.00	2.96816
2855.00	2.95108
2860.00	2.91
2865.00	2.85956
2870.00	2.84293
2875.00	2.79124
2880.00	2.7441
2885.00	2.71331
2890.00	2.68927
2895.00	2.66213
2900.00	2.64626
2905.00	2.63505
2910.00	2.62496
2915.00	2.59323
2920.00	2.561
2925.00	2.53138
2930.00	2.53349
2935.00	2.51641
2940.00	2.51023
2945.00	2.50772
2950.00	2.50363
2955.00	2.47974
2960.00	2.45764
2965.00	2.43774
2970.00	2.43697
2975.00	2.3965
2980.00	2.36802
2985.00	2.34729
2990.00	2.32558
2995.00	2.29563
3000.00	2.25949
3005.00	2.23125
3010.00	2.19911
3015.00	2.14691
3020.00	2.14462
3025.00	2.13277
3030.00	2.11414
3035.00	2.09554
3040.00	2.08615
3045.00	2.07402
3050.00	2.06004
3055.00	2.08174
3060.00	2.07679
3065.00	2.04662
3070.00	2.04395
3075.00	2.01952
3080.00	2.01834
3085.00	2.00871
3090.00	1.98902
3095.00	1.9866
3100.00	1.98443
3105.00	2.01063
3110.00	1.97728
3115.00	1.96319
3120.00	1.95907
3125.00	1.96394
3130.00	1.96464
3135.00	1.9414
3140.00	1.91804
3145.00	1.9117
3150.00	1.86866
3155.00	1.84645
3160.00	1.80198
3165.00	1.81031
3170.00	1.79271
3175.00	1.78055
3180.00	1.7696
3185.00	1.75362
3190.00	1.73129
3195.00	1.71914
3200.00	1.68801
3205.00	1.66428
3210.00	1.65639
3215.00	1.63827
3220.00	1.64093
3225.00	1.64578
3230.00	1.6477
3235.00	1.61331
3240.00	1.61174
3245.00	1.64215
3250.00	1.61995
3255.00	1.66423
3260.00	1.6539
3265.00	1.65378
3270.00	1.66285
3275.00	1.70896
3280.00	1.78352
3285.00	1.92285
3290.00	2.17618
3295.00	2.58047
3300.00	3.06919
3305.00	3.56964
3310.00	4.11125
3315.00	4.61094
3320.00	5.06923
3325.00	5.49639
3330.00	5.86491
3335.00	6.20882
3340.00	6.52752
3345.00	6.80273
3350.00	7.04123
3355.00	7.22466
3360.00	7.41117
3365.00	7.55394
3370.00	7.71977
3375.00	7.81637
3380.00	7.87149
3385.00	7.94312
3390.00	7.97148
3395.00	8.00558
3400.00	8.01851
3405.00	8.02893
3410.00	8.02789
3415.00	7.9933
3420.00	7.96033
3425.00	7.93371
3430.00	7.89507
3435.00	7.84621
3440.00	7.79796
3445.00	7.73616
3450.00	7.67076
3455.00	7.61862
3460.00	7.50315
3465.00	7.44145
3470.00	7.37552
3475.00	7.29476
3480.00	7.1829
3485.00	7.11406
3490.00	6.98783
3495.00	6.91401
3500.00	6.80411
3505.00	6.71622
3510.00	6.61447
3515.00	6.51677
3520.00	6.4521
3525.00	6.39941
3530.00	6.30302
3535.00	6.2077
3540.00	6.14456
3545.00	6.05958
3550.00	5.95861
3555.00	5.86223
3560.00	5.76753
3565.00	5.70556
3570.00	5.60265
3575.00	5.5033
3580.00	5.42001
3585.00	5.34505
3590.00	5.25493
3595.00	5.17322
3600.00	5.08498
3605.00	5.00557
3610.00	4.9439
3615.00	4.86635
3620.00	4.80023
3625.00	4.76583
3630.00	4.7018
3635.00	4.62766
3640.00	4.58296
3645.00	4.54641
3650.00	4.48596
3655.00	4.43462
3660.00	4.36638
3665.00	4.30436
3670.00	4.24731
3675.00	4.20392
3680.00	4.15508
3685.00	4.1001
3690.00	4.06041
3695.00	3.99409
3700.00	3.94848
3705.00	3.87621
3710.00	3.84117
3715.00	3.79371
3720.00	3.78221
3725.00	3.74188
3730.00	3.71965
3735.00	3.69475
3740.00	3.64051
3745.00	3.60577
3750.00	3.56839
3755.00	3.52311
3760.00	3.47441
3765.00	3.42139
3770.00	3.39632
3775.00	3.35111
3780.00	3.32389
3785.00	3.27246
3790.00	3.2476
3795.00	3.20563
3800.00	3.185
3805.00	3.14807
3810.00	3.13258
3815.00	3.11191
3820.00	3.10739
3825.00	3.06965
3830.00	3.05099
3835.00	3.0299
3840.00	3.05194
3845.00	3.04607
3850.00	3.02303
3855.00	3.01087
3860.00	2.98156
3865.00	2.96069
3870.00	2.9315
3875.00	2.90706
3880.00	2.8918
3885.00	2.84747
3890.00	2.83266
3895.00	2.79301
3900.00	2.74141
3905.00	2.71579
3910.00	2.69517
3915.00	2.67846
3920.00	2.65178
3925.00	2.60819
3930.00	2.58487
3935.00	2.57183
3940.00	2.55521
3945.00	2.52617
3950.00	2.5135
3955.00	2.51066
3960.00	2.48975
3965.00	2.44583
3970.00	2.43997
3975.00	2.43592
3980.00	2.43533
3985.00	2.40604
3990.00	2.38763
3995.00	2.36678
4000.00	2.37127
4005.00	2.36123
4010.00	2.37118
4015.00	2.37033
4020.00	2.35182
4025.00	2.337
4030.00	2.34937
4035.00	2.3354
4040.00	2.32956
4045.00	2.32064
4050.00	2.29241
4055.00	2.28475
4060.00	2.25949
4065.00	2.2337
4070.00	2.19335
4075.00	2.19376
4080.00	2.19291
4085.00	2.19704
4090.00	2.15301
4095.00	2.1195
4100.00	2.08445
4105.00	2.06392
4110.00	2.02525
4115.00	2.01003
4120.00	1.96634
4125.00	1.94171
4130.00	1.91831
4135.00	1.89726
4140.00	1.85628
4145.00	1.82674
4150.00	1.80443
4155.00	1.80211
4160.00	1.81594
4165.00	1.80941
4170.00	1.79557
4175.00	1.79781
4180.00	1.80656
4185.00	1.8028
4190.00	1.8135
4195.00	1.78212
4200.00	1.78631
4205.00	1.77907
4210.00	1.76888
4215.00	1.74257
4220.00	1.73971
4225.00	1.71019
4230.00	1.70138
4235.00	1.69162
4240.00	1.6663
4245.00	1.66616
4250.00	1.67094
4255.00	1.67156
4260.00	1.65315
4265.00	1.65983
4270.00	1.66646
4275.00	1.69263
4280.00	1.78168
4285.00	1.96159
4290.00	2.24227
4295.00	2.64178
4300.00	3.11703
4305.00	3.59127
4310.00	4.0946
4315.00	4.6235
4320.00	5.06034
4325.00	5.49879
4330.00	5.88054
4335.00	6.21554
4340.00	6.51215
4345.00	6.74849
4350.00	6.97589
4355.00	7.20503
4360.00	7.38616
4365.00	7.53571
4370.00	7.67765
4375.00	7.78398
4380.00	7.86865
4385.00	7.90507
4390.00	7.92867
4395.00	7.96276
4400.00	7.95916
4405.00	7.92899
4410.00	7.89939
4415.00	7.88866
4420.00	7.87228
4425.00	7.83549
4430.00	7.78402
4435.00	7.7426
4440.00	7.66737
4445.00	7.59476
4450.00	7.53125
4455.00	7.48082
4460.00	7.41647
4465.00	7.35242
4470.00	7.2905
4475.00	7.21028
4480.00	7.1136
4485.00	7.01741
4490.00	6.92533
4495.00	6.84919
4500.00	6.74761
4505.00	6.62252
4510.00	6.52341
4515.00	6.40911
4520.00	6.29706
4525.00	6.19254
4530.00	6.10827
4535.00	6.01835
4540.00	5.90926
4545.00	5.83189
4550.00	5.76287
4555.00	5.66709
4560.00	5.59741
4565.00	5.51573
4570.00	5.45384
4575.00	5.37366
4580.00	5.26783
4585.00	5.19278
4590.00	5.07504
4595.00	5.00581
4600.00	4.93248
4605.00	4.86587
4610.00	4.82796
4615.00	4.75038
4620.00	4.70749
4625.00	4.64073
4630.00	4.6033
4635.00	4.54022
4640.00	4.47611
4645.00	4.42148
4650.00	4.38026
4655.00	4.31011
4660.00	4.2586
4665.00	4.19572
4670.00	4.12566
4675.00	4.0571
4680.00	4.04253
4685.00	3.98228
4690.00	3.93969
4695.00	3.88177
4700.00	3.83637
4705.00	3.79245
4710.00	3.75905
4715.00	3.71062
4720.00	3.6854
4725.00	3.63271
4730.00	3.59202
4735.00	3.56703
4740.00	3.53535
4745.00	3.47869
4750.00	3.44177
4755.00	3.39447
4760.00	3.3372
4765.00	3.31076
4770.00	3.31512
4775.00	3.29823
4780.00	3.28303
4785.00	3.25405
4790.00	3.23653
4795.00	3.22444
4800.00	3.20193
4805.00	3.148
4810.00	3.11906
4815.00	3.08689
4820.00	3.05364
4825.00	3.02128
4830.00	2.99154
4835.00	2.94641
4840.00	2.90641
4845.00	2.8551
4850.00	2.82851
4855.00	2.80458
4860.00	2.75366
4865.00	2.70478
4870.00	2.69322
4875.00	2.65956
4880.00	2.61457
4885.00	2.58082
4890.00	2.5382
4895.00	2.50964
4900.00	2.47903
4905.00	2.44537
4910.00	2.3814
4915.00	2.32995
4920.00	2.29589
4925.00	2.28238
4930.00	2.25552
4935.00	2.24849
4940.00	2.23972
4945.00	2.23855
4950.00	2.20935
4955.00	2.19592
4960.00	2.19056
4965.00	2.1833
4970.00	2.15472
4975.00	2.1339
4980.00	2.12128
4985.00	2.10503
4990.00	2.08366
4995.00	2.04852
5000.00	2.03587
5005.00	2.02326
5010.00	1.99539
5015.00	2.00825
5020.00	1.98922
5025.00	1.98373
5030.00	1.95736
5035.00	1.97096
5040.00	1.96362
5045.00	1.95578
5050.00	1.94445
5055.00	1.93853
5060.00	1.91668
5065.00	1.89824
5070.00	1.89021
5075.00	1.89278
5080.00	1.87673
5085.00	1.87208
5090.00	1.84034
5095.00	1.84362
5100.00	1.81595
5105.00	1.79963
5110.00	1.77392
5115.00	1.75628
5120.00	1.7294
5125.00	1.73764
5130.00	1.72425
5135.00	1.70118
5140.00	1.69511
5145.00	1.70739
5150.00	1.66764
5155.00	1.67655
5160.00	1.68212
5165.00	1.67306
5170.00	1.66001
5175.00	1.61153
5180.00	1.62544
5185.00	1.63122
5190.00	1.63153
5195.00	1.63181
5200.00	1.62166
5205.00	1.62293
5210.00	1.60203
5215.00	1.59302
5220.00	1.59348
5225.00	1.60613
5230.00	1.60283
5235.00	1.59312
5240.00	1.57582
5245.00	1.55351
5250.00	1.55241
5255.00	1.56428
5260.00	1.56883
5265.00	1.58151
5270.00	1.58373
5275.00	1.60654
5280.00	1.69807
5285.00	1.86615
5290.00	2.13555
5295.00	2.53717
5300.00	3.04981
5305.00	3.56689
5310.00	4.0849
5315.00	4.5707
5320.00	5.06056
5325.00	5.48552
5330.00	5.83921
5335.00	6.19365
5340.00	6.5102
5345.00	6.75959
5350.00	7.00241
5355.00	7.17564
5360.00	7.36767
5365.00	7.51356
5370.00	7.60508
5375.00	7.6905
5380.00	7.75147
5385.00	7.80328
5390.00	7.81808
5395.00	7.84548
5400.00	7.86708
5405.00	7.88039
5410.00	7.87769
5415.00	7.87586
5420.00	7.84484
5425.00	7.80591
5430.00	7.77821
5435.00	7.72512
5440.00	7.66816
5445.00	7.62057
5450.00	7.54714
5455.00	7.51104
5460.00	7.40265
5465.00	7.30265
5470.00	7.23591
5475.00	7.16543
5480.00	7.08732
5485.00	7.00355
5490.00	6.89633
5495.00	6.80472
5500.00	6.73085
5505.00	6.65702
5510.00	6.56241
5515.00	6.48155
5520.00	6.39898
5525.00	6.31121
5530.00	6.22486
5535.00	6.14899
5540.00	6.08927
5545.00	5.96085
5550.00	5.87098
5555.00	5.77112
5560.00	5.67328
5565.00	5.61584
5570.00	5.54088
5575.00	5.4673
5580.00	5.40291
5585.00	5.31497
5590.00	5.21011
5595.00	5.12492
5600.00	5.03968
5605.00	4.95868
5610.00	4.90659
5615.00	4.82237
5620.00	4.75698
5625.00	4.69812
5630.00	4.65066
5635.00	4.58102
5640.00	4.53731
5645.00	4.44901
5650.00	4.39708
5655.00	4.34178
5660.00	4.30976
5665.00	4.25094
5670.00	4.20229
5675.00	4.14994
5680.00	4.08324
5685.00	4.04769
5690.00	4.03528
5695.00	4.0033
5700.00	3.97452
5705.00	3.95351
5710.00	3.90461
5715.00	3.87162
5720.00	3.83275
5725.00	3.8247
5730.00	3.79174
5735.00	3.76147
5740.00	3.71219
5745.00	3.66661
5750.00	3.60845
5755.00	3.54937
5760.00	3.50233
5765.00	3.48753
5770.00	3.45768
5775.00	3.40634
5780.00	3.34789
5785.00	3.29467
5790.00	3.27125
5795.00	3.21346
5800.00	3.15777
5805.00	3.12784
5810.00	3.10887
5815.00	3.07588
5820.00	3.04925
5825.00	3.02589
5830.00	2.99569
5835.00	2.99361
5840.00	2.94827
5845.00	2.92094
5850.00	2.86205
5855.00	2.82926
5860.00	2.80464
5865.00	2.78433
5870.00	2.75441
5875.00	2.73605
5880.00	2.72076
5885.00	2.67639
5890.00	2.63461
5895.00	2.60865
5900.00	2.59936
5905.00	2.58549
5910.00	2.54791
5915.00	2.56123
5920.00	2.55178
5925.00	2.52064
5930.00	2.48771
5935.00	2.47031
5940.00	2.44548
5945.00	2.42435
5950.00	2.43471
5955.00	2.4116
5960.00	2.40733
5965.00	2.40654
5970.00	2.39604
5975.00	2.3921
5980.00	2.36835
5985.00	2.36717
5990.00	2.3551
5995.00	2.36749
6000.00	2.35294
6005.00	2.34106
6010.00	2.31752
6015.00	2.30858
6020.00	2.29135
6025.00	2.26298
6030.00	2.2399
6035.00	2.21056
6040.00	2.19946
6045.00	2.16804
6050.00	2.1416
6055.00	2.12822
6060.00	2.09597
6065.00	2.05837
6070.00	2.0478
6075.00	2.0291
6080.00	2.01288
6085.00	1.99706
6090.00	1.97793
6095.00	1.94969
6100.00	1.92672
6105.00	1.91401
6110.00	1.89094
6115.00	1.90935
6120.00	1.88552
6125.00	1.85428
6130.00	1.82861
6135.00	1.8251
6140.00	1.79194
6145.00	1.78903
6150.00	1.7601
6155.00	1.76772
6160.00	1.79723
6165.00	1.79257
6170.00	1.75532
6175.00	1.75852
6180.00	1.73631
6185.00	1.73835
6190.00	1.75672
6195.00	1.74754
6200.00	1.75703
6205.00	1.74905
6210.00	1.74553
6215.00	1.7136
6220.00	1.70445
6225.00	1.69131
6230.00	1.68562
6235.00	1.70191
6240.00	1.72637
6245.00	1.73002
6250.00	1.72167
6255.00	1.70315
6260.00	1.70177
6265.00	1.69809
6270.00	1.7364
6275.00	1.77577
6280.00	1.8259
6285.00	1.98915
6290.00	2.24748
6295.00	2.65932
6300.00	3.13526
6305.00	3.67012
6310.00	4.20229
6315.00	4.70573
6320.00	5.12149
6325.00	5.53363
6330.00	5.90148
6335.00	6.22644
6340.00	6.52318
6345.00	6.79637
6350.00	7.01347
6355.00	7.18805
6360.00	7.38312
6365.00	7.52441
6370.00	7.63259
6375.00	7.73852
6380.00	7.80387
6385.00	7.8737
6390.00	7.92981
6395.00	7.954
6400.00	7.96719
6405.00	7.96499
6410.00	7.97708
6415.00	7.96777
6420.00	7.9502
6425.00	7.93991
6430.00	7.9239
6435.00	7.86359
6440.00	7.81115
6445.00	7.74926
6450.00	7.69662
6455.00	7.60273
6460.00	7.53046
6465.00	7.45869
6470.00	7.41797
6475.00	7.37092
6480.00	7.26246
6485.00	7.16974
6490.00	7.05202
6495.00	6.99137
6500.00	6.94045
6505.00	6.84383
6510.00	6.75319
6515.00	6.65325
6520.00	6.56759
6525.00	6.48499
6530.00	6.40085
6535.00	6.28351
6540.00	6.21646
6545.00	6.10776
6550.00	6.0234
6555.00	5.91441
6560.00	5.81021
6565.00	5.75744
6570.00	5.68301
6575.00	5.62276
6580.00	5.55139
6585.00	5.48227
6590.00	5.39802
6595.00	5.31424
6600.00	5.22353
6605.00	5.11313
6610.00	5.05661
6615.00	4.99105
6620.00	4.91247
6625.00	4.82643
6630.00	4.74411
6635.00	4.68471
6640.00	4.61227
6645.00	4.54218
6650.00	4.4693
6655.00	4.39637
6660.00	4.32216
6665.00	4.26884
6670.00	4.208
6675.00	4.14956
6680.00	4.07678
6685.00	4.00698
6690.00	3.98701
6695.00	3.95252
6700.00	3.92208
6705.00	3.88796
6710.00	3.83031
6715.00	3.80842
6720.00	3.75322
6725.00	3.71823
6730.00	3.69531
6735.00	3.6453
6740.00	3.61682
6745.00	3.59791
6750.00	3.55703
6755.00	3.5031
6760.00	3.46863
6765.00	3.44068
6770.00	3.41185
6775.00	3.35529
6780.00	3.32643
6785.00	3.29188
6790.00	3.25589
6795.00	3.25044
6800.00	3.23757
6805.00	3.19783
6810.00	3.20797
6815.00	3.17364
6820.00	3.14642
6825.00	3.09927
6830.00	3.09417
6835.00	3.0804
6840.00	3.06984
6845.00	3.01566
6850.00	2.98403
6855.00	2.94761
6860.00	2.93993
6865.00	2.89812
6870.00	2.85744
6875.00	2.81593
6880.00	2.77183
6885.00	2.71256
6890.00	2.67084
6895.00	2.63636
6900.00	2.63226
6905.00	2.61877
6910.00	2.61643
6915.00	2.62105
6920.00	2.55727
6925.00	2.52129
6930.00	2.49625
6935.00	2.47249
6940.00	2.43642
6945.00	2.42844
6950.00	2.40045
6955.00	2.37831
6960.00	2.37982
6965.00	2.34995
6970.00	2.33837
6975.00	2.31939
6980.00	2.3127
6985.00	2.28282
6990.00	2.24919
6995.00	2.23238
7000.00	2.23869
7005.00	2.20273
7010.00	2.19547
7015.00	2.19567
7020.00	2.21666
7025.00	2.17373
7030.00	2.18774
7035.00	2.17892
7040.00	2.15384
7045.00	2.11352
7050.00	2.08212
7055.00	2.04836
7060.00	2.02532
7065.00	2.03029
7070.00	2.03416
7075.00	2.026
7080.00	2.0303
7085.00	1.99498
7090.00	1.96626
7095.00	1.96184
7100.00	1.93398
7105.00	1.91136
7110.00	1.90019
7115.00	1.90053
7120.00	1.85371
7125.00	1.81402
7130.00	1.80707
7135.00	1.81367
7140.00	1.80124
7145.00	1.77904
7150.00	1.75723
7155.00	1.73882
7160.00	1.74979
7165.00	1.74314
7170.00	1.73654
7175.00	1.72938
7180.00	1.73273
7185.00	1.73697
7190.00	1.72181
7195.00	1.70816
7200.00	1.69711
7205.00	1.69083
7210.00	1.65519
7215.00	1.6782
7220.00	1.66708
7225.00	1.65156
7230.00	1.63821
7235.00	1.64516
7240.00	1.65265
7245.00	1.63674
7250.00	1.63221
7255.00	1.61712
7260.00	1.60844
7265.00	1.5896
7270.00	1.62039
7275.00	1.63036
7280.00	1.69625
7285.00	1.83329
7290.00	2.1121
7295.00	2.51239
7300.00	2.98588
7305.00	3.4861
7310.00	4.01464
7315.00	4.52093
7320.00	4.96863
7325.00	5.39973
7330.00	5.75955
7335.00	6.08584
7340.00	6.39909
7345.00	6.70122
7350.00	6.94558
7355.00	7.13552
7360.00	7.29545
7365.00	7.44611
7370.00	7.56029
7375.00	7.66733
7380.00	7.74837
7385.00	7.82069
7390.00	7.86619
7395.00	7.88939
7400.00	7.90659
7405.00	7.91779
7410.00	7.92176
7415.00	7.89594
7420.00	7.89351
7425.00	7.83808
7430.00	7.77901
7435.00	7.71544
7440.00	7.64598
7445.00	7.60367
7450.00	7.54967
7455.00	7.46558
7460.00	7.3856
7465.00	7.32587
7470.00	7.21886
7475.00	7.13234
7480.00	7.05141
7485.00	6.96572
7490.00	6.90085
7495.00	6.82532
7500.00	6.74755
7505.00	6.68184
7510.00	6.58965
7515.00	6.50423
7520.00	6.39062
7525.00	6.30491
7530.00	6.19838
7535.00	6.11475
7540.00	6.02969
7545.00	5.93232
7550.00	5.83367
7555.00	5.76141
7560.00	5.67863
7565.00	5.57413
7570.00	5.49294
7575.00	5.40089
7580.00	5.31376
7585.00	5.25065
7590.00	5.16813
7595.00	5.07857
7600.00	5.00164
7605.00	4.91954
7610.00	4.8732
7615.00	4.80395
7620.00	4.74102
7625.00	4.6452
7630.00	4.60303
7635.00	4.56692
7640.00	4.49524
7645.00	4.4038
7650.00	4.34721
7655.00	4.28832
7660.00	4.22186
7665.00	4.15041
7670.00	4.10263
7675.00	4.05596
7680.00	4.00661
7685.00	3.95791
7690.00	3.90429
7695.00	3.87929
7700.00	3.8268
7705.00	3.782
7710.00	3.71291
7715.00	3.66175
7720.00	3.62673
7725.00	3.59827
7730.00	3.55918
7735.00	3.52462
7740.00	3.45128
7745.00	3.3914
7750.00	3.35464
7755.00	3.33135
7760.00	3.31896
7765.00	3.29067
7770.00	3.25296
7775.00	3.22454
7780.00	3.18488
7785.00	3.15102
7790.00	3.10525
7795.00	3.04263
7800.00	3.00157
7805.00	2.99706
7810.00	2.96546
7815.00	2.92906
7820.00	2.90731
7825.00	2.86143
7830.00	2.84767
7835.00	2.83223
7840.00	2.79691
7845.00	2.76084
7850.00	2.7449
7855.00	2.74464
7860.00	2.69482
7865.00	2.66467
7870.00	2.64549
7875.00	2.63986
7880.00	2.62562
7885.00	2.6128
7890.00	2.61227
7895.00	2.61976
7900.00	2.58427
7905.00	2.52783
7910.00	2.50826
7915.00	2.47474
7920.00	2.45497
7925.00	2.45492
7930.00	2.43836
7935.00	2.41243
7940.00	2.41114
7945.00	2.3812
7950.00	2.36589
7955.00	2.38271
7960.00	2.3752
7965.00	2.35009
7970.00	2.33788
7975.00	2.33058
7980.00	2.31237
7985.00	2.29782
7990.00	2.30186
7995.00	2.25898
8000.00	2.24732
8005.00	2.22275
8010.00	2.19022
8015.00	2.19156
8020.00	2.17501
8025.00	2.17359
8030.00	2.157
8035.00	2.12003
8040.00	2.11737
8045.00	2.08927
8050.00	2.07866
8055.00	2.07402
8060.00	2.03923
8065.00	2.02996
8070.00	2.01549
8075.00	1.9988
8080.00	1.97704
8085.00	1.96174
8090.00	1.93451
8095.00	1.94856
8100.00	1.95938
8105.00	1.95625
8110.00	1.95161
8115.00	1.94069
8120.00	1.91617
8125.00	1.90268
8130.00	1.88992
8135.00	1.86436
8140.00	1.84442
8145.00	1.80444
8150.00	1.78436
8155.00	1.7865
8160.00	1.76577
8165.00	1.74283
8170.00	1.7228
8175.00	1.70783
8180.00	1.6962
8185.00	1.67961
8190.00	1.68793
8195.00	1.66604
8200.00	1.65675
8205.00	1.62635
8210.00	1.63511
8215.00	1.62768
8220.00	1.6106
8225.00	1.61113
8230.00	1.61651
8235.00	1.60238
8240.00	1.58905
8245.00	1.59847
8250.00	1.6143
8255.00	1.59978
8260.00	1.60629
8265.00	1.62562
8270.00	1.62037
8275.00	1.66278
8280.00	1.74869
8285.00	1.94292
8290.00	2.25301
8295.00	2.62757
8300.00	3.09628
8305.00	3.58851
8310.00	4.08294
8315.00	4.5873
8320.00	5.01184
8325.00	5.41474
8330.00	5.77735
8335.00	6.11655
8340.00	6.3998
8345.00	6.62901
8350.00	6.87876
8355.00	7.09374
8360.00	7.26519
8365.00	7.38889
8370.00	7.49287
8375.00	7.59686
8380.00	7.64883
8385.00	7.70478
8390.00	7.75637
8395.00	7.77341
8400.00	7.79854
8405.00	7.8028
8410.00	7.80295
8415.00	7.78167
8420.00	7.78884
8425.00	7.76285
8430.00	7.72782
8435.00	7.67794
8440.00	7.61529
8445.00	7.55708
8450.00	7.47163
8455.00	7.39411
8460.00	7.33965
8465.00	7.2839
8470.00	7.1872
8475.00	7.1063
8480.00	6.99982
8485.00	6.93582
8490.00	6.84455
8495.00	6.74466
8500.00	6.66332
8505.00	6.61155
8510.00	6.52394
8515.00	6.45672
8520.00	6.365
8525.00	6.30266
8530.00	6.21227
8535.00	6.11623
8540.00	6.03102
8545.00	5.93842
8550.00	5.86548
8555.00	5.76801
8560.00	5.66865
8565.00	5.56882
8570.00	5.51081
8575.00	5.42982
8580.00	5.34592
8585.00	5.28143
8590.00	5.22094
8595.00	5.14935
8600.00	5.0886
8605.00	5.02168
8610.00	4.9737
8615.00	4.8944
8620.00	4.84629
8625.00	4.78279
8630.00	4.69932
8635.00	4.65541
8640.00	4.58835
8645.00	4.51515
8650.00	4.45661
8655.00	4.35189
8660.00	4.29131
8665.00	4.18966
8670.00	4.13367
8675.00	4.09675
8680.00	4.03353
8685.00	3.97663
8690.00	3.93215
8695.00	3.88845
8700.00	3.84116
8705.00	3.77106
8710.00	3.71959
8715.00	3.69653
8720.00	3.66538
8725.00	3.60979
8730.00	3.5922
8735.00	3.5525
8740.00	3.5131
8745.00	3.4556
8750.00	3.42344
8755.00	3.39756
8760.00	3.39568
8765.00	3.34687
8770.00	3.32129
8775.00	3.30562
8780.00	3.23031
8785.00	3.18456
8790.00	3.13482
8795.00	3.10964
8800.00	3.0827
8805.00	3.02845
8810.00	2.99861
8815.00	2.98154
8820.00	2.93557
8825.00	2.91746
8830.00	2.87729
8835.00	2.85767
8840.00	2.83694
8845.00	2.82258
8850.00	2.79496
8855.00	2.77867
8860.00	2.76523
8865.00	2.71947
8870.00	2.69053
8875.00	2.65163
8880.00	2.61907
8885.00	2.62159
8890.00	2.59571
8895.00	2.57118
8900.00	2.54728
8905.00	2.54535
8910.00	2.55035
8915.00	2.50098
8920.00	2.48593
8925.00	2.48708
8930.00	2.47342
8935.00	2.48378
8940.00	2.45147
8945.00	2.44382
8950.00	2.4045
8955.00	2.39481
8960.00	2.37324
8965.00	2.35015
8970.00	2.29693
8975.00	2.28332
8980.00	2.2325
8985.00	2.2192
8990.00	2.22131
8995.00	2.21709
9000.00	2.20595
9005.00	2.18306
9010.00	2.13492
9015.00	2.11669
9020.00	2.14068
9025.00	2.13534
9030.00	2.12074
9035.00	2.09597
9040.00	2.11347
9045.00	2.10901
9050.00	2.09215
9055.00	2.07514
9060.00	2.06472
9065.00	2.06575
9070.00	2.02935
9075.00	1.99658
9080.00	2.0032
9085.00	1.98039
9090.00	1.96354
9095.00	1.94102
9100.00	1.91647
9105.00	1.90295
9110.00	1.87364
9115.00	1.87419
9120.00	1.87591
9125.00	1.8744
9130.00	1.86631
9135.00	1.84127
9140.00	1.80956
9145.00	1.81714
9150.00	1.8111
9155.00	1.81239
9160.00	1.81662
9165.00	1.81859
9170.00	1.8222
9175.00	1.80831
9180.00	1.79336
9185.00	1.79888
9190.00	1.8167
9195.00	1.83887
9200.00	1.8178
9205.00	1.78293
9210.00	1.7497
9215.00	1.75653
9220.00	1.7339
9225.00	1.69456
9230.00	1.70201
9235.00	1.68789
9240.00	1.70396
9245.00	1.66211
9250.00	1.65566
9255.00	1.65414
9260.00	1.63196
9265.00	1.63097
9270.00	1.65273
9275.00	1.67904
9280.00	1.74313
9285.00	1.90731
9290.00	2.21178
9295.00	2.63453
9300.00	3.11785
9305.00	3.59324
9310.00	4.10923
9315.00	4.59627
9320.00	5.03766
9325.00	5.45879
9330.00	5.86474
9335.00	6.19214
9340.00	6.51925
9345.00	6.76589
9350.00	6.96829
9355.00	7.1884
9360.00	7.36691
9365.00	7.50737
9370.00	7.61236
9375.00	7.6995
9380.00	7.7663
9385.00	7.82398
9390.00	7.86119
9395.00	7.8855
9400.00	7.90248
9405.00	7.92389
9410.00	7.88317
9415.00	7.89427
9420.00	7.86814
9425.00	7.82748
9430.00	7.79518
9435.00	7.77467
9440.00	7.75255
9445.00	7.69468
9450.00	7.61506
9455.00	7.5385
9460.00	7.44756
9465.00	7.38531
9470.00	7.30357
9475.00	7.24837
9480.00	7.15216
9485.00	7.06068
9490.00	6.97284
9495.00	6.89256
9500.00	6.83561
9505.00	6.71703
9510.00	6.63479
9515.00	6.53995
9520.00	6.48215
9525.00	6.39034
9530.00	6.31077
9535.00	6.21958
9540.00	6.13566
9545.00	6.05034
9550.00	5.94969
9555.00	5.85787
9560.00	5.77217
9565.00	5.70423
9570.00	5.63574
9575.00	5.56552
9580.00	5.48519
9585.00	5.37004
9590.00	5.29028
9595.00	5.21544
9600.00	5.12727
9605.00	5.05158
9610.00	4.96082
9615.00	4.91892
9620.00	4.84143
9625.00	4.76372
9630.00	4.72623
9635.00	4.67107
9640.00	4.59816
9645.00	4.52764
9650.00	4.43357
9655.00	4.35197
9660.00	4.30057
9665.00	4.27878
9670.00	4.22552
9675.00	4.19777
9680.00	4.15628
9685.00	4.10669
9690.00	4.0743
9695.00	4.01639
9700.00	3.9508
9705.00	3.91196
9710.00	3.86844
9715.00	3.79928
9720.00	3.7401
9725.00	3.69295
9730.00	3.63951
9735.00	3.60426
9740.00	3.59641
9745.00	3.58016
9750.00	3.53921
9755.00	3.50359
9760.00	3.46051
9765.00	3.42847
9770.00	3.39351
9775.00	3.34063
9780.00	3.31384
9785.00	3.29218
9790.00	3.26841
9795.00	3.22681
9800.00	3.21936
9805.00	3.17777
9810.00	3.15075
9815.00	3.11785
9820.00	3.10172
9825.00	3.02047
9830.00	2.96143
9835.00	2.92543
9840.00	2.88569
9845.00	2.86584
9850.00	2.83389
9855.00	2.81799
9860.00	2.81715
9865.00	2.79742
9870.00	2.78149
9875.00	2.72921
9880.00	2.70848
9885.00	2.71798
9890.00	2.67388
9895.00	2.62196
9900.00	2.62113
9905.00	2.60386
9910.00	2.58403
9915.00	2.54476
9920.00	2.51371
9925.00	2.47902
9930.00	2.44964
9935.00	2.43361
9940.00	2.41734
9945.00	2.3776
9950.00	2.35591
9955.00	2.34129
[truncated: 56 more rows]
