# Supplementary material for: Abnormal developmental trajectory and vulnerability to cardiac arrhythmias in tetralogy of Fallot with DiGeorge syndrome
Source: Commun Biol. 2023 Sep 22;6:969. doi: 10.1038/s42003-023-05344-6 (PMC10516936; doi:10.1038/s42003-023-05344-6)
Supplement: Supplementary file 6 — Supplementary Data 3 [file 42003_2023_5344_MOESM6_ESM.zip › Supplementary Data3_CAS Measurement/Batch60/TOF-DG2_A1_arrythmia/CV_AP.csv]

1.0A : V(t) = D'(t) / BackgroundImage *100
D'(t) = WaveFiltered Value( Pixel-Filter=(5 x 5) Tcnst-Filter=10)
average	1.00
frm num	2048
position	[58][50]	[56][67]	[53][92]	[75][52]	[92][54]
background	421.64	855.96	764.40	663.08	681.52
total pixel	25	25	25	25	25
time	value1	value2	value3	value4	value5
0.00	0	0	0	0	0
5.00	-0.205863	-0.289733	-0.333333	-0.263618	-0.223618
10.00	-0.467034	-0.585542	-0.655835	-0.51113	-0.496479
15.00	-0.680268	-0.853171	-0.930911	-0.769482	-0.731489
20.00	-0.878819	-1.08235	-1.17953	-1.0026	-0.970583
25.00	-1.05182	-1.29656	-1.42107	-1.20879	-1.16933
30.00	-1.17053	-1.51272	-1.63166	-1.39436	-1.35056
35.00	-1.30488	-1.71333	-1.83375	-1.56922	-1.53185
40.00	-1.44761	-1.88454	-2.01353	-1.73081	-1.67917
45.00	-1.57227	-2.08021	-2.19366	-1.89072	-1.80178
50.00	-1.74898	-2.21473	-2.34896	-2.02921	-1.9315
55.00	-1.87955	-2.34047	-2.4945	-2.13696	-2.02359
60.00	-1.97146	-2.44242	-2.61292	-2.23032	-2.11822
65.00	-2.04468	-2.53137	-2.72839	-2.33123	-2.20455
70.00	-2.09541	-2.62919	-2.83284	-2.43532	-2.30338
75.00	-2.17142	-2.73357	-2.94621	-2.52719	-2.36475
80.00	-2.25027	-2.8065	-3.02521	-2.63039	-2.43406
85.00	-2.33641	-2.86044	-3.1183	-2.7492	-2.52931
90.00	-2.43196	-2.95572	-3.20626	-2.83201	-2.60388
95.00	-2.46388	-3.01344	-3.276	-2.89085	-2.66395
100.00	-2.53909	-3.08735	-3.34034	-2.94561	-2.69513
105.00	-2.59919	-3.16181	-3.39511	-2.99188	-2.73434
110.00	-2.64	-3.24518	-3.44702	-3.01121	-2.76141
115.00	-2.6312	-3.29451	-3.49635	-3.04972	-2.7934
120.00	-2.65648	-3.33143	-3.53709	-3.13022	-2.83335
125.00	-2.69061	-3.36933	-3.58265	-3.1526	-2.84171
130.00	-2.72892	-3.3969	-3.60638	-3.183	-2.84161
135.00	-2.77194	-3.42218	-3.63664	-3.22846	-2.84504
140.00	-2.79547	-3.4683	-3.66701	-3.2567	-2.86809
145.00	-2.81002	-3.49252	-3.68492	-3.30444	-2.88941
150.00	-2.8231	-3.51151	-3.70837	-3.30095	-2.90919
155.00	-2.8586	-3.53888	-3.73	-3.30385	-2.92876
160.00	-2.87537	-3.56912	-3.76098	-3.30103	-2.93345
165.00	-2.91133	-3.60008	-3.76949	-3.32443	-2.93181
170.00	-2.9067	-3.62186	-3.77559	-3.3473	-2.93737
175.00	-2.89399	-3.64848	-3.81143	-3.35521	-2.94238
180.00	-2.91671	-3.66075	-3.81385	-3.37621	-2.92634
185.00	-2.93525	-3.68488	-3.82912	-3.35529	-2.93949
190.00	-2.95384	-3.68978	-3.83239	-3.3624	-2.95485
195.00	-2.92693	-3.69231	-3.83691	-3.37906	-2.954
200.00	-2.95679	-3.71188	-3.82266	-3.42482	-2.97613
205.00	-2.96658	-3.72623	-3.82396	-3.41533	-3.01424
210.00	-2.93935	-3.72979	-3.83769	-3.42308	-2.99336
215.00	-2.97745	-3.75169	-3.82598	-3.43427	-3.0227
220.00	-2.98992	-3.77093	-3.83637	-3.43409	-3.05087
225.00	-2.99071	-3.78872	-3.84938	-3.42126	-3.07446
230.00	-3.02937	-3.79397	-3.86162	-3.45375	-3.07632
235.00	-3.06321	-3.79263	-3.87368	-3.48058	-3.07096
240.00	-3.04339	-3.78441	-3.88139	-3.48723	-3.05087
245.00	-3.01796	-3.80132	-3.88205	-3.5095	-3.07504
250.00	-3.00457	-3.79457	-3.90411	-3.54101	-3.07157
255.00	-2.95361	-3.76606	-3.89883	-3.56213	-3.07196
260.00	-2.91439	-3.72452	-3.91083	-3.56183	-3.07348
265.00	-2.90376	-3.67218	-3.93629	-3.58931	-3.09716
270.00	-2.8923	-3.64142	-3.93722	-3.60198	-3.12845
275.00	-2.89431	-3.57496	-3.96422	-3.61821	-3.14193
280.00	-2.88189	-3.53336	-3.96811	-3.63341	-3.15465
285.00	-2.90961	-3.5464	-3.99621	-3.65072	-3.17197
290.00	-2.92982	-3.55112	-4.01103	-3.6663	-3.16056
295.00	-2.95369	-3.59416	-4.01233	-3.68997	-3.15382
300.00	-2.93154	-3.63149	-4.0156	-3.67085	-3.14422
305.00	-2.97896	-3.65668	-4.01906	-3.66571	-3.16552
310.00	-3.04062	-3.6971	-4.0452	-3.6623	-3.17354
315.00	-3.07523	-3.74283	-4.05722	-3.68637	-3.21538
320.00	-3.095	-3.78399	-4.06803	-3.67666	-3.20902
325.00	-3.12987	-3.85374	-4.05213	-3.65526	-3.18686
330.00	-3.15366	-3.88007	-4.0488	-3.64866	-3.19274
335.00	-3.20733	-3.91778	-4.05574	-3.64273	-3.17808
340.00	-3.28125	-3.94612	-4.06461	-3.65669	-3.16958
345.00	-3.2918	-3.95293	-4.06056	-3.65538	-3.16252
350.00	-3.32881	-3.99831	-4.04854	-3.65541	-3.17495
355.00	-3.35074	-4.01626	-4.02307	-3.61864	-3.17322
360.00	-3.34201	-4.03755	-4.00276	-3.58977	-3.18574
365.00	-3.35502	-4.06652	-3.93163	-3.56499	-3.18704
370.00	-3.40278	-4.07438	-3.86081	-3.54027	-3.19173
375.00	-3.41257	-4.08098	-3.79707	-3.51984	-3.19889
380.00	-3.41283	-4.09953	-3.75018	-3.50929	-3.18185
385.00	-3.39884	-4.13259	-3.74931	-3.50101	-3.18589
390.00	-3.47258	-4.13804	-3.73492	-3.51527	-3.18189
395.00	-3.47918	-4.15931	-3.75023	-3.53775	-3.19062
400.00	-3.48322	-4.17984	-3.79122	-3.54834	-3.22371
405.00	-3.45366	-4.18338	-3.83491	-3.57234	-3.22063
410.00	-3.4574	-4.19403	-3.89465	-3.61084	-3.21902
415.00	-3.46836	-4.2125	-3.92381	-3.62135	-3.22404
420.00	-3.46305	-4.20949	-3.95424	-3.64952	-3.21975
425.00	-3.43171	-4.22641	-4.00675	-3.6622	-3.23467
430.00	-3.45947	-4.24772	-4.0425	-3.70136	-3.23225
435.00	-3.47971	-4.24166	-4.08461	-3.72514	-3.22831
440.00	-3.47042	-4.25256	-4.10629	-3.74956	-3.23885
445.00	-3.463	-4.25069	-4.14988	-3.77938	-3.22897
450.00	-3.44115	-4.26115	-4.18648	-3.82432	-3.21538
455.00	-3.4784	-4.28459	-4.21995	-3.84305	-3.21372
460.00	-3.48252	-4.2697	-4.22915	-3.85749	-3.22454
465.00	-3.53651	-4.28387	-4.26254	-3.86385	-3.25542
470.00	-3.58225	-4.28635	-4.29625	-3.89431	-3.25033
475.00	-3.61298	-4.28343	-4.31037	-3.91086	-3.25633
480.00	-3.58752	-4.29063	-4.32361	-3.92093	-3.25644
485.00	-3.5627	-4.2742	-4.33918	-3.94809	-3.2489
490.00	-3.56503	-4.26783	-4.35215	-3.97918	-3.25621
495.00	-3.58041	-4.28452	-4.36068	-3.99388	-3.25751
500.00	-3.6265	-4.28693	-4.35423	-4.00711	-3.25867
505.00	-3.65281	-4.27228	-4.36988	-4.00937	-3.24857
510.00	-3.63664	-4.26049	-4.36879	-4.03432	-3.24417
515.00	-3.60312	-4.24848	-4.37095	-4.03506	-3.25196
520.00	-3.6033	-4.24328	-4.34725	-4.03453	-3.25074
525.00	-3.60347	-4.23439	-4.36046	-4.05093	-3.27019
530.00	-3.615	-4.21891	-4.36763	-4.04881	-3.25424
535.00	-3.62254	-4.21199	-4.36101	-4.06198	-3.26747
540.00	-3.6464	-4.21278	-4.36238	-4.06659	-3.28349
545.00	-3.63277	-4.21488	-4.35157	-4.05385	-3.27325
550.00	-3.62714	-4.20369	-4.35912	-4.0454	-3.28928
555.00	-3.67331	-4.21138	-4.37271	-4.04503	-3.29196
560.00	-3.68165	-4.23092	-4.38128	-4.08693	-3.2844
565.00	-3.6607	-4.23121	-4.39788	-4.08	-3.26468
570.00	-3.64659	-4.21372	-4.38928	-4.06411	-3.25867
575.00	-3.6244	-4.21152	-4.39672	-4.03714	-3.23977
580.00	-3.61203	-4.23292	-4.39922	-4.01166	-3.22686
585.00	-3.6227	-4.23721	-4.402	-4.04363	-3.24107
590.00	-3.62473	-4.24015	-4.40345	-4.04887	-3.25738
595.00	-3.60757	-4.23111	-4.39273	-4.0379	-3.26853
600.00	-3.61205	-4.21923	-4.41342	-4.0033	-3.26683
605.00	-3.6474	-4.21976	-4.41112	-4.01438	-3.28291
610.00	-3.65264	-4.23051	-4.41585	-3.99721	-3.288
615.00	-3.63269	-4.24019	-4.42167	-4.00287	-3.28024
620.00	-3.61949	-4.23535	-4.40703	-3.99348	-3.26974
625.00	-3.66926	-4.22585	-4.39856	-3.99348	-3.24562
630.00	-3.66094	-4.23553	-4.38152	-4.01761	-3.23624
635.00	-3.67052	-4.25639	-4.37299	-4.01158	-3.24892
640.00	-3.64214	-4.26629	-4.39199	-4.01339	-3.24097
645.00	-3.63748	-4.24996	-4.37404	-3.9933	-3.2432
650.00	-3.6219	-4.24087	-4.35317	-4.01142	-3.24345
655.00	-3.63254	-4.22848	-4.34486	-4.03134	-3.25189
660.00	-3.6535	-4.23229	-4.35464	-4.02213	-3.21429
665.00	-3.61639	-4.23946	-4.35769	-4.0259	-3.19396
670.00	-3.5754	-4.23188	-4.34735	-4.02567	-3.13633
675.00	-3.57836	-4.26432	-4.34904	-4.05624	-3.10794
680.00	-3.54118	-4.26174	-4.34951	-4.04272	-3.05011
685.00	-3.54376	-4.2454	-4.35726	-4.04323	-3.04267
690.00	-3.56221	-4.24612	-4.34539	-4.06842	-2.99078
695.00	-3.53234	-4.2533	-4.32477	-4.05067	-2.96814
700.00	-3.51114	-4.27799	-4.32296	-4.06184	-2.93662
705.00	-3.49206	-4.25956	-4.32761	-4.0351	-2.92585
710.00	-3.51664	-4.26119	-4.3433	-4.0436	-2.9461
715.00	-3.49321	-4.27248	-4.34958	-4.04161	-2.96373
720.00	-3.54329	-4.24992	-4.34162	-4.03499	-3.01658
725.00	-3.56558	-4.26794	-4.34074	-4.02722	-3.03479
730.00	-3.53157	-4.2678	-4.31326	-4.03169	-3.07466
735.00	-3.51615	-4.26955	-4.32882	-4.0345	-3.06712
740.00	-3.48803	-4.26925	-4.31352	-4.03281	-3.08086
745.00	-3.52724	-4.26898	-4.31336	-4.06628	-3.10674
750.00	-3.55683	-4.26827	-4.3017	-4.06443	-3.15585
755.00	-3.58726	-4.26015	-4.30115	-4.06518	-3.18068
760.00	-3.59946	-4.25425	-4.31216	-4.04896	-3.20068
765.00	-3.55543	-4.26763	-4.30899	-4.05126	-3.23452
770.00	-3.54805	-4.26799	-4.31399	-4.04427	-3.24797
775.00	-3.54236	-4.27299	-4.33681	-4.05065	-3.27063
780.00	-3.55905	-4.25832	-4.32594	-4.06002	-3.28985
785.00	-3.59875	-4.2484	-4.32977	-4.04613	-3.269
790.00	-3.58419	-4.24461	-4.32065	-4.01432	-3.29191
795.00	-3.56445	-4.22577	-4.30251	-4.02008	-3.30372
800.00	-3.57609	-4.22424	-4.3003	-4.00173	-3.3167
805.00	-3.56949	-4.22988	-4.29727	-3.98824	-3.32427
810.00	-3.52466	-4.2284	-4.27833	-3.98635	-3.31524
815.00	-3.55356	-4.22427	-4.30889	-3.99672	-3.31826
820.00	-3.55396	-4.2042	-4.31495	-4.00665	-3.31922
825.00	-3.56855	-4.19174	-4.32406	-3.99387	-3.32126
830.00	-3.55511	-4.22633	-4.32389	-3.98659	-3.32074
835.00	-3.51361	-4.22381	-4.32687	-3.9909	-3.32556
840.00	-3.55975	-4.23229	-4.3259	-3.9978	-3.34751
845.00	-3.56427	-4.21796	-4.31037	-3.97686	-3.3608
850.00	-3.56644	-4.24338	-4.31732	-4.00808	-3.37042
855.00	-3.54848	-4.25037	-4.31573	-4.03497	-3.37966
860.00	-3.54748	-4.24124	-4.30331	-4.04289	-3.39444
865.00	-3.59687	-4.24798	-4.30469	-4.06147	-3.39893
870.00	-3.60527	-4.25638	-4.29547	-4.05407	-3.39417
875.00	-3.60334	-4.27188	-4.2924	-4.06309	-3.37815
880.00	-3.62817	-4.27556	-4.31842	-4.0495	-3.40364
885.00	-3.6268	-4.28073	-4.31724	-4.03847	-3.4078
890.00	-3.59141	-4.26483	-4.30781	-4.05026	-3.3957
895.00	-3.58708	-4.26687	-4.3281	-4.06931	-3.41356
900.00	-3.59076	-4.26637	-4.32281	-4.09611	-3.43258
905.00	-3.63013	-4.26265	-4.31963	-4.09973	-3.41682
910.00	-3.64374	-4.26024	-4.3335	-4.09634	-3.40382
915.00	-3.64746	-4.26694	-4.34913	-4.08063	-3.38214
920.00	-3.65269	-4.26503	-4.35169	-4.06829	-3.38199
925.00	-3.65172	-4.25958	-4.32887	-4.07408	-3.38479
930.00	-3.65748	-4.26542	-4.33973	-4.08352	-3.3744
935.00	-3.65128	-4.25992	-4.35892	-4.08718	-3.37327
940.00	-3.61819	-4.25685	-4.36992	-4.0947	-3.37284
945.00	-3.6273	-4.25922	-4.39342	-4.08518	-3.36717
950.00	-3.61179	-4.2707	-4.38997	-4.07782	-3.36734
955.00	-3.62249	-4.26421	-4.38687	-4.09231	-3.36692
960.00	-3.60366	-4.25603	-4.38147	-4.09269	-3.35655
965.00	-3.62277	-4.25896	-4.3541	-4.11112	-3.35779
970.00	-3.6077	-4.26252	-4.36139	-4.0897	-3.3231
975.00	-3.62735	-4.25264	-4.33498	-4.10843	-3.3183
980.00	-3.62701	-4.26011	-4.3468	-4.08487	-3.33569
985.00	-3.63619	-4.24393	-4.33546	-4.09625	-3.31554
990.00	-3.63781	-4.2532	-4.34671	-4.09864	-3.29446
995.00	-3.61461	-4.26856	-4.35683	-4.08752	-3.2937
1000.00	-3.58329	-4.26836	-4.3335	-4.09139	-3.29828
1005.00	-3.57407	-4.27378	-4.31878	-4.08763	-3.30594
1010.00	-3.60277	-4.26886	-4.31181	-4.08968	-3.31106
1015.00	-3.61343	-4.26068	-4.29402	-4.09635	-3.32683
1020.00	-3.65527	-4.27482	-4.30784	-4.0933	-3.34337
1025.00	-3.6825	-4.27026	-4.3161	-4.11589	-3.36177
1030.00	-3.72313	-4.25587	-4.32195	-4.10184	-3.37481
1035.00	-3.73408	-4.23544	-4.31257	-4.11514	-3.38362
1040.00	-3.73445	-4.21799	-4.29524	-4.12348	-3.38919
1045.00	-3.76799	-4.23967	-4.28225	-4.12074	-3.40653
1050.00	-3.74505	-4.24516	-4.3051	-4.13214	-3.41275
1055.00	-3.75001	-4.26179	-4.3042	-4.13155	-3.42187
1060.00	-3.72128	-4.2632	-4.31596	-4.14127	-3.39662
1065.00	-3.69447	-4.2612	-4.31608	-4.14821	-3.39914
1070.00	-3.68362	-4.27528	-4.34444	-4.14721	-3.39494
1075.00	-3.6805	-4.32114	-4.34851	-4.16502	-3.41523
1080.00	-3.73746	-4.33064	-4.35112	-4.15752	-3.41823
1085.00	-3.74413	-4.35507	-4.36761	-4.15077	-3.37574
1090.00	-3.76057	-4.37566	-4.37198	-4.13805	-3.38152
1095.00	-3.78201	-4.35354	-4.38219	-4.14471	-3.37439
1100.00	-3.733	-4.34203	-4.39138	-4.1694	-3.39087
1105.00	-3.73538	-4.35832	-4.38186	-4.1862	-3.39572
1110.00	-3.71	-4.35896	-4.37643	-4.19407	-3.41358
1115.00	-3.70519	-4.35205	-4.36265	-4.21503	-3.39797
1120.00	-3.67714	-4.34444	-4.39054	-4.20856	-3.39095
1125.00	-3.69839	-4.31655	-4.3811	-4.19007	-3.3823
1130.00	-3.68335	-4.31296	-4.37889	-4.19937	-3.40092
1135.00	-3.6518	-4.30691	-4.39364	-4.19929	-3.37013
1140.00	-3.6566	-4.31923	-4.38024	-4.18655	-3.36414
1145.00	-3.70551	-4.32191	-4.39328	-4.19922	-3.36815
1150.00	-3.73436	-4.32946	-4.40398	-4.19131	-3.37644
1155.00	-3.72996	-4.32831	-4.4157	-4.17877	-3.40269
1160.00	-3.77817	-4.33335	-4.41788	-4.19221	-3.42044
1165.00	-3.7656	-4.34116	-4.41461	-4.22	-3.43701
1170.00	-3.74099	-4.3636	-4.39805	-4.22871	-3.44253
1175.00	-3.74542	-4.35904	-4.39362	-4.23294	-3.42402
1180.00	-3.75983	-4.36334	-4.39068	-4.24097	-3.39386
1185.00	-3.7766	-4.36254	-4.38228	-4.25181	-3.40076
1190.00	-3.77367	-4.3665	-4.38152	-4.24045	-3.40286
1195.00	-3.77577	-4.35977	-4.38711	-4.23325	-3.4247
1200.00	-3.78051	-4.37569	-4.38116	-4.22436	-3.43967
1205.00	-3.77434	-4.38814	-4.38731	-4.21092	-3.4596
1210.00	-3.79156	-4.38392	-4.39756	-4.20004	-3.43703
1215.00	-3.7748	-4.39742	-4.39684	-4.2023	-3.44431
1220.00	-3.76445	-4.41331	-4.40352	-4.20495	-3.43032
1225.00	-3.76463	-4.42948	-4.41424	-4.18863	-3.44413
1230.00	-3.78187	-4.41365	-4.42389	-4.20652	-3.44659
1235.00	-3.72149	-4.41016	-4.44252	-4.21477	-3.44352
1240.00	-3.68992	-4.38879	-4.42003	-4.19264	-3.44193
1245.00	-3.68901	-4.36628	-4.40922	-4.17212	-3.46222
1250.00	-3.67871	-4.35958	-4.38222	-4.17537	-3.47578
1255.00	-3.63623	-4.32598	-4.38826	-4.18976	-3.48212
1260.00	-3.59421	-4.27751	-4.39737	-4.21115	-3.47784
1265.00	-3.5488	-4.20165	-4.39981	-4.21774	-3.48691
1270.00	-3.50604	-4.12963	-4.42084	-4.22367	-3.4845
1275.00	-3.46565	-4.07042	-4.39216	-4.20909	-3.45358
1280.00	-3.45587	-4.01433	-4.40768	-4.19658	-3.43807
1285.00	-3.44611	-4.00217	-4.41955	-4.22936	-3.45874
1290.00	-3.47054	-3.99215	-4.41925	-4.24257	-3.49965
1295.00	-3.52003	-4.01305	-4.41636	-4.25566	-3.49421
1300.00	-3.5086	-4.05242	-4.42057	-4.25478	-3.48051
1305.00	-3.55334	-4.07711	-4.41702	-4.24132	-3.48696
1310.00	-3.54996	-4.12035	-4.42378	-4.2286	-3.49394
1315.00	-3.58487	-4.15273	-4.433	-4.23163	-3.49259
1320.00	-3.57835	-4.1828	-4.44914	-4.19575	-3.46262
1325.00	-3.56583	-4.21548	-4.45111	-4.19061	-3.47555
1330.00	-3.59346	-4.24956	-4.43771	-4.17572	-3.45491
1335.00	-3.62876	-4.27135	-4.43612	-4.17017	-3.43575
1340.00	-3.71271	-4.28209	-4.43259	-4.15431	-3.45666
1345.00	-3.74558	-4.3025	-4.43988	-4.13038	-3.46725
1350.00	-3.83682	-4.33162	-4.42551	-4.12393	-3.45038
1355.00	-3.84494	-4.35175	-4.41781	-4.13502	-3.4528
1360.00	-3.82853	-4.38248	-4.36797	-4.09432	-3.45087
1365.00	-3.85077	-4.41108	-4.33253	-4.04623	-3.46615
1370.00	-3.89829	-4.43448	-4.26558	-4.02286	-3.45819
1375.00	-3.90121	-4.44479	-4.21317	-4.00303	-3.44105
1380.00	-3.8991	-4.48491	-4.18066	-3.99544	-3.44206
1385.00	-3.92376	-4.48551	-4.12942	-3.98499	-3.40012
1390.00	-3.90516	-4.49352	-4.09638	-3.96231	-3.38878
1395.00	-3.89981	-4.4998	-4.09072	-3.95638	-3.3821
1400.00	-3.87222	-4.49283	-4.094	-3.97035	-3.40368
1405.00	-3.87111	-4.48469	-4.10741	-3.9612	-3.37027
1410.00	-3.91375	-4.48764	-4.15298	-4.00666	-3.35722
1415.00	-3.88667	-4.48563	-4.19555	-4.03188	-3.37776
1420.00	-3.89265	-4.49924	-4.24905	-4.06243	-3.3851
1425.00	-3.93219	-4.50494	-4.27626	-4.07423	-3.39346
1430.00	-3.88998	-4.52129	-4.31175	-4.0933	-3.37575
1435.00	-3.89278	-4.51264	-4.36356	-4.12676	-3.3827
1440.00	-3.84977	-4.49644	-4.36049	-4.13273	-3.36195
1445.00	-3.89455	-4.48046	-4.38964	-4.14776	-3.38437
1450.00	-3.90164	-4.49646	-4.40384	-4.1625	-3.3793
1455.00	-3.89759	-4.47627	-4.44331	-4.17455	-3.36829
1460.00	-3.86358	-4.46652	-4.46732	-4.19264	-3.38714
1465.00	-3.8548	-4.44559	-4.47271	-4.21797	-3.38356
1470.00	-3.84025	-4.4375	-4.47808	-4.2474	-3.37799
1475.00	-3.83949	-4.44704	-4.51431	-4.26122	-3.37591
1480.00	-3.85873	-4.45469	-4.52233	-4.26461	-3.36934
1485.00	-3.8694	-4.45691	-4.53739	-4.27309	-3.37576
1490.00	-3.86383	-4.4332	-4.54728	-4.2777	-3.37977
1495.00	-3.8721	-4.43382	-4.55252	-4.27884	-3.38045
1500.00	-3.83685	-4.42457	-4.55619	-4.29917	-3.37871
1505.00	-3.84212	-4.41905	-4.56577	-4.32349	-3.37304
1510.00	-3.82315	-4.41175	-4.5676	-4.31704	-3.35385
1515.00	-3.80892	-4.4234	-4.57237	-4.3251	-3.36005
1520.00	-3.79801	-4.40304	-4.6154	-4.31305	-3.36505
1525.00	-3.7512	-4.38098	-4.60598	-4.29859	-3.3402
1530.00	-3.75555	-4.36486	-4.59541	-4.29583	-3.33662
1535.00	-3.79077	-4.37653	-4.60787	-4.29696	-3.34807
1540.00	-3.79685	-4.37301	-4.59502	-4.27989	-3.35896
1545.00	-3.79285	-4.34274	-4.58659	-4.26391	-3.34235
1550.00	-3.7807	-4.33699	-4.57272	-4.25617	-3.34266
1555.00	-3.78969	-4.33368	-4.5728	-4.25162	-3.34353
1560.00	-3.78924	-4.34146	-4.56764	-4.24511	-3.34196
1565.00	-3.77935	-4.34191	-4.55724	-4.24529	-3.34818
1570.00	-3.78468	-4.3498	-4.5505	-4.26233	-3.3708
1575.00	-3.75438	-4.34755	-4.52977	-4.27949	-3.36768
1580.00	-3.75746	-4.3544	-4.53467	-4.29492	-3.39187
1585.00	-3.74221	-4.37132	-4.52861	-4.2696	-3.39075
1590.00	-3.75126	-4.38047	-4.53886	-4.28663	-3.39913
1595.00	-3.74327	-4.39338	-4.53605	-4.27783	-3.39905
1600.00	-3.74462	-4.41715	-4.54869	-4.29524	-3.40601
1605.00	-3.73635	-4.42265	-4.53809	-4.30367	-3.40583
1610.00	-3.7327	-4.41265	-4.5385	-4.30463	-3.4039
1615.00	-3.73415	-4.40552	-4.54985	-4.28437	-3.38338
1620.00	-3.74685	-4.40891	-4.53024	-4.31199	-3.39544
1625.00	-3.73361	-4.40682	-4.53875	-4.30849	-3.37459
1630.00	-3.74731	-4.40074	-4.52444	-4.32645	-3.36288
1635.00	-3.75489	-4.38826	-4.53353	-4.32332	-3.36348
1640.00	-3.74749	-4.4116	-4.53596	-4.29939	-3.37401
1645.00	-3.73893	-4.40271	-4.52349	-4.26518	-3.37409
1650.00	-3.72459	-4.40311	-4.52012	-4.25731	-3.37944
1655.00	-3.73824	-4.38431	-4.52076	-4.25325	-3.37487
1660.00	-3.75242	-4.40291	-4.53022	-4.2888	-3.35256
1665.00	-3.7946	-4.4089	-4.53403	-4.30572	-3.36242
1670.00	-3.7671	-4.40962	-4.51338	-4.32276	-3.33783
1675.00	-3.75278	-4.41821	-4.50527	-4.29405	-3.30338
1680.00	-3.76267	-4.40258	-4.51628	-4.29597	-3.27237
1685.00	-3.76872	-4.39085	-4.4995	-4.28321	-3.23977
1690.00	-3.79029	-4.3887	-4.50429	-4.28561	-3.17052
1695.00	-3.78124	-4.38349	-4.50807	-4.28173	-3.14458
1700.00	-3.75413	-4.37414	-4.49054	-4.28488	-3.12828
1705.00	-3.78949	-4.38114	-4.50041	-4.25453	-3.10187
1710.00	-3.79476	-4.39164	-4.50458	-4.27247	-3.08984
1715.00	-3.82985	-4.39736	-4.47799	-4.28137	-3.11423
1720.00	-3.84152	-4.40998	-4.47917	-4.25017	-3.12855
1725.00	-3.83779	-4.40311	-4.46139	-4.27396	-3.15552
1730.00	-3.86289	-4.39694	-4.43702	-4.24773	-3.18449
1735.00	-3.85797	-4.40072	-4.46009	-4.2591	-3.21233
1740.00	-3.81844	-4.42235	-4.47091	-4.2633	-3.24442
1745.00	-3.83883	-4.4021	-4.47332	-4.26709	-3.2915
1750.00	-3.8515	-4.40957	-4.47968	-4.23671	-3.3057
1755.00	-3.84771	-4.41864	-4.47232	-4.23772	-3.3044
1760.00	-3.83103	-4.38894	-4.49447	-4.25372	-3.33081
1765.00	-3.82265	-4.40334	-4.48668	-4.25303	-3.35399
1770.00	-3.87868	-4.42191	-4.48385	-4.2687	-3.39481
1775.00	-3.92151	-4.44095	-4.4902	-4.26651	-3.44563
1780.00	-3.94772	-4.42118	-4.51737	-4.26937	-3.45557
1785.00	-4.0216	-4.43235	-4.55072	-4.28341	-3.49503
1790.00	-4.01029	-4.42278	-4.54411	-4.28337	-3.52057
1795.00	-3.9764	-4.41043	-4.55437	-4.29963	-3.56763
1800.00	-4.00661	-4.41287	-4.53745	-4.32391	-3.56302
1805.00	-4.01483	-4.39683	-4.54577	-4.35421	-3.58645
1810.00	-4.00895	-4.39128	-4.55378	-4.33804	-3.59522
1815.00	-3.98752	-4.38862	-4.54738	-4.35547	-3.58844
1820.00	-3.95306	-4.41006	-4.54319	-4.34581	-3.5706
1825.00	-3.90118	-4.42048	-4.53209	-4.36668	-3.55689
1830.00	-3.9095	-4.42097	-4.52263	-4.36314	-3.53633
1835.00	-3.89992	-4.41208	-4.52563	-4.35332	-3.55892
1840.00	-3.89225	-4.40687	-4.53042	-4.35353	-3.55166
1845.00	-3.88818	-4.41246	-4.52164	-4.35734	-3.5463
1850.00	-3.91014	-4.39647	-4.50328	-4.35655	-3.53619
1855.00	-3.90998	-4.3989	-4.50298	-4.36971	-3.52592
1860.00	-3.91838	-4.39548	-4.52992	-4.36647	-3.51727
1865.00	-3.92309	-4.39287	-4.52434	-4.36778	-3.53941
1870.00	-3.89507	-4.37884	-4.49629	-4.36896	-3.51943
1875.00	-3.82147	-4.36714	-4.45587	-4.31754	-3.52375
1880.00	-3.79508	-4.34026	-4.44199	-4.28875	-3.51707
1885.00	-3.76468	-4.34784	-4.43108	-4.28456	-3.50109
1890.00	-3.73543	-4.33738	-4.43276	-4.28441	-3.49961
1895.00	-3.748	-4.31861	-4.43637	-4.30177	-3.50004
1900.00	-3.70524	-4.31481	-4.46055	-4.27878	-3.49339
1905.00	-3.73221	-4.30998	-4.44673	-4.29067	-3.49562
1910.00	-3.68818	-4.32386	-4.45627	-4.28387	-3.50466
1915.00	-3.69788	-4.31907	-4.47114	-4.27233	-3.51163
1920.00	-3.73508	-4.30961	-4.46463	-4.26194	-3.50089
1925.00	-3.73155	-4.31418	-4.44255	-4.24474	-3.49532
1930.00	-3.71225	-4.32905	-4.43995	-4.24616	-3.5044
1935.00	-3.67971	-4.33215	-4.43918	-4.23477	-3.47735
1940.00	-3.68646	-4.33727	-4.43848	-4.22813	-3.45243
1945.00	-3.68401	-4.3559	-4.41797	-4.2282	-3.45699
1950.00	-3.66946	-4.37968	-4.42411	-4.2373	-3.44995
1955.00	-3.6706	-4.37117	-4.4019	-4.20447	-3.45124
1960.00	-3.70293	-4.37706	-4.41801	-4.21595	-3.47764
1965.00	-3.70927	-4.37115	-4.42415	-4.23955	-3.48555
1970.00	-3.74722	-4.39107	-4.43908	-4.24873	-3.47447
1975.00	-3.7311	-4.38469	-4.45096	-4.25578	-3.4557
1980.00	-3.71564	-4.40185	-4.43862	-4.24945	-3.47872
1985.00	-3.69698	-4.41262	-4.44531	-4.26427	-3.48711
1990.00	-3.68968	-4.41063	-4.42673	-4.26736	-3.51814
1995.00	-3.70018	-4.39622	-4.43618	-4.27978	-3.49148
2000.00	-3.68307	-4.38045	-4.46352	-4.28554	-3.48979
2005.00	-3.71605	-4.38963	-4.45934	-4.29494	-3.48475
2010.00	-3.741	-4.37592	-4.47599	-4.31547	-3.49371
2015.00	-3.69704	-4.37713	-4.47214	-4.32791	-3.5006
2020.00	-3.69067	-4.38804	-4.47338	-4.30955	-3.46689
2025.00	-3.74187	-4.37262	-4.46874	-4.30388	-3.4706
2030.00	-3.73387	-4.37323	-4.47137	-4.29697	-3.47217
2035.00	-3.76747	-4.35041	-4.45752	-4.29136	-3.48474
2040.00	-3.75122	-4.34202	-4.46598	-4.26519	-3.48431
2045.00	-3.74134	-4.33681	-4.47883	-4.26939	-3.48099
2050.00	-3.7258	-4.34334	-4.48359	-4.25145	-3.45805
2055.00	-3.71087	-4.338	-4.47636	-4.25461	-3.45383
2060.00	-3.71167	-4.33786	-4.45991	-4.26831	-3.47351
2065.00	-3.73325	-4.34849	-4.4472	-4.27823	-3.47127
2070.00	-3.72422	-4.37067	-4.45251	-4.28474	-3.46515
2075.00	-3.69048	-4.36914	-4.4353	-4.28578	-3.46198
2080.00	-3.67528	-4.36542	-4.42401	-4.29757	-3.46148
2085.00	-3.67015	-4.34853	-4.41279	-4.30879	-3.4446
2090.00	-3.6864	-4.33939	-4.43305	-4.27726	-3.42882
2095.00	-3.7162	-4.32463	-4.44919	-4.27301	-3.44454
2100.00	-3.73449	-4.32864	-4.45273	-4.27703	-3.43346
2105.00	-3.7462	-4.36729	-4.46272	-4.28849	-3.45401
2110.00	-3.75959	-4.37965	-4.4513	-4.3175	-3.43259
2115.00	-3.78967	-4.36086	-4.47451	-4.3213	-3.4227
2120.00	-3.81578	-4.3776	-4.47237	-4.32049	-3.41967
2125.00	-3.82791	-4.38472	-4.48563	-4.33967	-3.42399
2130.00	-3.8483	-4.41683	-4.47087	-4.34064	-3.42905
2135.00	-3.89512	-4.40461	-4.50835	-4.37228	-3.46119
2140.00	-3.91164	-4.40342	-4.48085	-4.35431	-3.4684
2145.00	-3.92556	-4.40562	-4.47389	-4.32607	-3.45258
2150.00	-3.91058	-4.41368	-4.48333	-4.29884	-3.43776
2155.00	-3.91892	-4.41345	-4.46096	-4.30872	-3.41738
2160.00	-3.92262	-4.42073	-4.46175	-4.28444	-3.42545
2165.00	-3.92786	-4.39363	-4.46298	-4.29395	-3.44386
2170.00	-3.92213	-4.3898	-4.46566	-4.30191	-3.44635
2175.00	-3.91034	-4.40692	-4.47436	-4.28675	-3.47441
2180.00	-3.93957	-4.41718	-4.48218	-4.30086	-3.49145
2185.00	-3.91085	-4.42875	-4.48817	-4.30933	-3.48213
2190.00	-3.90588	-4.4373	-4.48101	-4.29765	-3.46318
2195.00	-3.89191	-4.41275	-4.4866	-4.28473	-3.45024
2200.00	-3.88978	-4.39019	-4.47017	-4.26647	-3.43682
2205.00	-3.87174	-4.39745	-4.47004	-4.26933	-3.45117
2210.00	-3.88111	-4.39604	-4.47359	-4.26226	-3.42005
2215.00	-3.89429	-4.37889	-4.47782	-4.28364	-3.43607
2220.00	-3.88813	-4.38635	-4.47902	-4.28901	-3.45929
2225.00	-3.87973	-4.38512	-4.44138	-4.26971	-3.44497
2230.00	-3.84182	-4.38494	-4.42843	-4.26682	-3.41331
2235.00	-3.83237	-4.35675	-4.44712	-4.25819	-3.41826
2240.00	-3.83429	-4.35848	-4.46081	-4.2649	-3.42096
2245.00	-3.86923	-4.34555	-4.4501	-4.26369	-3.43336
2250.00	-3.82573	-4.30073	-4.42948	-4.25899	-3.42399
2255.00	-3.76855	-4.29311	-4.42557	-4.24149	-3.42142
2260.00	-3.69622	-4.23858	-4.45135	-4.25892	-3.42732
2265.00	-3.63207	-4.15492	-4.43793	-4.2565	-3.41209
2270.00	-3.54493	-4.08197	-4.44521	-4.23865	-3.41717
2275.00	-3.48073	-4.00557	-4.42769	-4.24852	-3.41117
2280.00	-3.47893	-3.94661	-4.42814	-4.25921	-3.38817
2285.00	-3.45263	-3.92346	-4.42907	-4.26039	-3.41207
2290.00	-3.47071	-3.91431	-4.43358	-4.2711	-3.41069
2295.00	-3.45378	-3.93692	-4.43083	-4.26445	-3.38186
2300.00	-3.42431	-3.95166	-4.4205	-4.2464	-3.39935
2305.00	-3.43099	-4.00418	-4.429	-4.23679	-3.40453
2310.00	-3.49772	-4.03322	-4.44084	-4.25167	-3.42269
2315.00	-3.53027	-4.07665	-4.43422	-4.2723	-3.42846
2320.00	-3.54248	-4.10171	-4.41885	-4.27036	-3.43777
2325.00	-3.57814	-4.1453	-4.41548	-4.25776	-3.42854
2330.00	-3.63585	-4.15789	-4.42134	-4.23495	-3.41319
2335.00	-3.6745	-4.1982	-4.42504	-4.24036	-3.39996
2340.00	-3.65996	-4.24522	-4.43989	-4.2199	-3.39216
2345.00	-3.69525	-4.27633	-4.43703	-4.19122	-3.39043
2350.00	-3.75168	-4.30386	-4.44283	-4.1998	-3.40119
2355.00	-3.74555	-4.33938	-4.44648	-4.15685	-3.39797
2360.00	-3.7628	-4.37416	-4.38383	-4.1381	-3.39682
2365.00	-3.75461	-4.39751	-4.32693	-4.11459	-3.36821
2370.00	-3.77949	-4.3947	-4.26891	-4.10308	-3.36241
2375.00	-3.79998	-4.41413	-4.2214	-4.08006	-3.34076
2380.00	-3.81084	-4.45965	-4.15457	-4.06537	-3.35767
2385.00	-3.8244	-4.4796	-4.13472	-4.06361	-3.3811
2390.00	-3.82618	-4.46764	-4.13045	-4.05901	-3.38516
2395.00	-3.85054	-4.46435	-4.15435	-4.06392	-3.40937
2400.00	-3.88196	-4.47215	-4.15912	-4.06592	-3.43702
2405.00	-3.91213	-4.46374	-4.20108	-4.04843	-3.43549
2410.00	-3.95256	-4.46037	-4.23466	-4.08154	-3.42649
2415.00	-3.94152	-4.45922	-4.26175	-4.07937	-3.42426
2420.00	-3.97143	-4.46238	-4.30548	-4.09672	-3.42401
2425.00	-3.98696	-4.47504	-4.36996	-4.13647	-3.44667
2430.00	-3.98007	-4.47569	-4.40131	-4.13484	-3.44066
2435.00	-4.02889	-4.49216	-4.43318	-4.19068	-3.42879
2440.00	-4.04057	-4.50605	-4.46082	-4.24335	-3.4322
2445.00	-4.01883	-4.49752	-4.49459	-4.2624	-3.44641
2450.00	-4.02962	-4.50387	-4.50039	-4.2705	-3.45158
2455.00	-4.02605	-4.51986	-4.52811	-4.28381	-3.44977
2460.00	-4.02568	-4.52958	-4.55568	-4.31812	-3.47338
2465.00	-4.03959	-4.53739	-4.56636	-4.34779	-3.47937
2470.00	-4.02648	-4.56778	-4.62411	-4.36484	-3.47537
2475.00	-4.01374	-4.5643	-4.63109	-4.35968	-3.46297
2480.00	-3.99373	-4.55368	-4.64469	-4.33935	-3.46648
2485.00	-3.98901	-4.53805	-4.64072	-4.33734	-3.45731
2490.00	-4.02365	-4.55063	-4.67481	-4.39163	-3.46902
2495.00	-4.0406	-4.54512	-4.68876	-4.41938	-3.45842
2500.00	-4.03688	-4.53081	-4.68927	-4.40635	-3.46649
2505.00	-4.05631	-4.51887	-4.68921	-4.42901	-3.49195
2510.00	-4.06714	-4.51233	-4.68601	-4.46327	-3.52015
2515.00	-4.02662	-4.50925	-4.67424	-4.46998	-3.5062
2520.00	-4.01007	-4.48966	-4.69504	-4.4531	-3.48015
2525.00	-3.9743	-4.48557	-4.69911	-4.47168	-3.4837
2530.00	-3.96583	-4.47909	-4.68603	-4.46489	-3.48162
2535.00	-3.97623	-4.48354	-4.67373	-4.47264	-3.47974
2540.00	-3.96661	-4.47493	-4.66266	-4.48445	-3.47218
2545.00	-3.96271	-4.4625	-4.64904	-4.47516	-3.47242
2550.00	-3.93452	-4.44945	-4.65719	-4.45414	-3.47733
2555.00	-3.94995	-4.44097	-4.66347	-4.46116	-3.45534
2560.00	-3.90786	-4.4483	-4.67436	-4.42827	-3.46079
2565.00	-3.91172	-4.46844	-4.66637	-4.41918	-3.44808
2570.00	-3.94841	-4.47022	-4.66232	-4.41702	-3.47304
2575.00	-3.95391	-4.4606	-4.67018	-4.4181	-3.47084
2580.00	-3.95506	-4.47437	-4.62807	-4.4233	-3.47063
2585.00	-3.91816	-4.46481	-4.61425	-4.42134	-3.45342
2590.00	-3.89632	-4.46788	-4.61174	-4.4063	-3.42267
2595.00	-3.8596	-4.46924	-4.5985	-4.37648	-3.39675
2600.00	-3.86544	-4.46907	-4.5735	-4.37015	-3.35876
2605.00	-3.86786	-4.45957	-4.56304	-4.35722	-3.3498
2610.00	-3.86149	-4.45849	-4.57089	-4.35583	-3.3206
2615.00	-3.83394	-4.43369	-4.55336	-4.35037	-3.32544
2620.00	-3.82622	-4.42305	-4.54805	-4.35329	-3.3157
2625.00	-3.82497	-4.41441	-4.53752	-4.33299	-3.31633
2630.00	-3.8153	-4.40991	-4.53588	-4.3286	-3.32511
2635.00	-3.79711	-4.38903	-4.525	-4.31077	-3.32597
2640.00	-3.79213	-4.37024	-4.51049	-4.29111	-3.32499
2645.00	-3.77247	-4.36828	-4.49586	-4.28065	-3.33819
2650.00	-3.76331	-4.36045	-4.50415	-4.27184	-3.33657
2655.00	-3.77878	-4.3618	-4.48335	-4.25124	-3.31222
2660.00	-3.7595	-4.35041	-4.49342	-4.25382	-3.29617
2665.00	-3.73646	-4.3752	-4.48416	-4.2682	-3.2876
2670.00	-3.72141	-4.37369	-4.50356	-4.25642	-3.2752
2675.00	-3.75056	-4.37886	-4.50637	-4.24158	-3.24114
2680.00	-3.72082	-4.37791	-4.49529	-4.23608	-3.21694
2685.00	-3.74624	-4.36958	-4.51201	-4.23897	-3.16465
2690.00	-3.70175	-4.35273	-4.51712	-4.24518	-3.13636
2695.00	-3.70441	-4.34785	-4.50758	-4.23509	-3.08567
2700.00	-3.7049	-4.33832	-4.49272	-4.23144	-3.07056
2705.00	-3.67688	-4.3447	-4.47778	-4.2179	-3.06108
2710.00	-3.71143	-4.34015	-4.49154	-4.222	-3.06721
2715.00	-3.69604	-4.33279	-4.49084	-4.21906	-3.08271
2720.00	-3.68599	-4.33832	-4.49597	-4.22666	-3.08375
2725.00	-3.65986	-4.33862	-4.48959	-4.213	-3.08468
2730.00	-3.67904	-4.32394	-4.46031	-4.22061	-3.10313
2735.00	-3.66025	-4.31259	-4.45332	-4.22202	-3.08569
2740.00	-3.64998	-4.29958	-4.44388	-4.21968	-3.13221
2745.00	-3.63978	-4.28366	-4.44272	-4.21335	-3.18347
2750.00	-3.65812	-4.27587	-4.41708	-4.22514	-3.20613
2755.00	-3.66893	-4.25765	-4.42173	-4.23516	-3.22123
2760.00	-3.70048	-4.25433	-4.42383	-4.23633	-3.24715
2765.00	-3.68714	-4.27051	-4.42624	-4.2229	-3.26286
2770.00	-3.68841	-4.28273	-4.42213	-4.22348	-3.28814
2775.00	-3.67722	-4.30635	-4.43151	-4.23306	-3.30326
2780.00	-3.65861	-4.29816	-4.43996	-4.24409	-3.33272
2785.00	-3.65419	-4.28425	-4.44965	-4.26427	-3.36569
2790.00	-3.63884	-4.29697	-4.43587	-4.26494	-3.38421
2795.00	-3.64019	-4.29206	-4.42766	-4.2565	-3.41261
2800.00	-3.68126	-4.29512	-4.42864	-4.25191	-3.43466
2805.00	-3.67268	-4.29366	-4.43005	-4.27493	-3.45978
2810.00	-3.66022	-4.29703	-4.44021	-4.27092	-3.48298
2815.00	-3.66608	-4.3094	-4.42894	-4.25343	-3.46805
2820.00	-3.66566	-4.32801	-4.4366	-4.27328	-3.47047
2825.00	-3.65105	-4.32607	-4.42831	-4.25978	-3.4744
2830.00	-3.67965	-4.33087	-4.44022	-4.25668	-3.47324
2835.00	-3.66649	-4.33005	-4.42372	-4.25871	-3.46927
2840.00	-3.70208	-4.32089	-4.43713	-4.26114	-3.48565
2845.00	-3.67909	-4.31406	-4.42565	-4.27359	-3.48396
2850.00	-3.71152	-4.30463	-4.4059	-4.27333	-3.50826
2855.00	-3.7113	-4.30643	-4.40016	-4.25077	-3.49785
2860.00	-3.71869	-4.30899	-4.38976	-4.24254	-3.48789
2865.00	-3.74052	-4.32484	-4.39611	-4.24599	-3.49243
2870.00	-3.71843	-4.32649	-4.3971	-4.2708	-3.48419
2875.00	-3.69665	-4.32283	-4.38858	-4.27685	-3.47736
2880.00	-3.69602	-4.31954	-4.39818	-4.25033	-3.46652
2885.00	-3.67174	-4.32032	-4.39059	-4.23309	-3.45617
2890.00	-3.64039	-4.29017	-4.39319	-4.2224	-3.43336
2895.00	-3.59511	-4.28174	-4.38192	-4.1989	-3.40168
2900.00	-3.60843	-4.28255	-4.37073	-4.19465	-3.43773
2905.00	-3.60619	-4.28095	-4.34653	-4.17393	-3.41911
2910.00	-3.59278	-4.28606	-4.37551	-4.14985	-3.40001
2915.00	-3.61108	-4.30233	-4.366	-4.15955	-3.38164
2920.00	-3.60098	-4.30203	-4.39199	-4.14838	-3.36864
2925.00	-3.61181	-4.32091	-4.39497	-4.16305	-3.39332
2930.00	-3.61398	-4.32202	-4.40393	-4.20159	-3.41436
2935.00	-3.63869	-4.31507	-4.39001	-4.21275	-3.44033
2940.00	-3.61445	-4.33966	-4.4204	-4.25477	-3.43906
2945.00	-3.62394	-4.32487	-4.42472	-4.26303	-3.43264
2950.00	-3.63437	-4.33212	-4.42181	-4.24633	-3.42451
2955.00	-3.64471	-4.33631	-4.42024	-4.25121	-3.42071
2960.00	-3.68533	-4.35037	-4.42824	-4.26163	-3.42434
2965.00	-3.72947	-4.34619	-4.43335	-4.26618	-3.44814
2970.00	-3.70943	-4.34243	-4.4683	-4.26847	-3.47133
2975.00	-3.71606	-4.31849	-4.44847	-4.2651	-3.47107
2980.00	-3.7021	-4.30068	-4.44946	-4.24699	-3.48257
2985.00	-3.71326	-4.30241	-4.43727	-4.2524	-3.46299
2990.00	-3.70243	-4.31144	-4.42473	-4.26693	-3.44068
2995.00	-3.70597	-4.30321	-4.43333	-4.30112	-3.44231
3000.00	-3.69302	-4.29441	-4.43479	-4.32103	-3.43732
3005.00	-3.70129	-4.31031	-4.44239	-4.30516	-3.44691
3010.00	-3.6983	-4.32229	-4.42201	-4.29632	-3.45027
3015.00	-3.69751	-4.31765	-4.41728	-4.28835	-3.42922
3020.00	-3.6892	-4.31675	-4.42191	-4.29023	-3.42261
3025.00	-3.70734	-4.33042	-4.43603	-4.26961	-3.41783
3030.00	-3.70375	-4.32871	-4.40687	-4.25949	-3.41118
3035.00	-3.68154	-4.34072	-4.39527	-4.28115	-3.43219
3040.00	-3.6236	-4.34592	-4.38641	-4.27712	-3.42939
3045.00	-3.63027	-4.34125	-4.38157	-4.2765	-3.44212
3050.00	-3.62869	-4.33659	-4.39397	-4.26871	-3.46298
3055.00	-3.66996	-4.33706	-4.42239	-4.27799	-3.44771
3060.00	-3.68149	-4.33468	-4.4307	-4.26462	-3.45274
3065.00	-3.65486	-4.35965	-4.42928	-4.27008	-3.45903
3070.00	-3.67738	-4.35828	-4.42591	-4.28585	-3.46939
3075.00	-3.67489	-4.33556	-4.42602	-4.28376	-3.47226
3080.00	-3.70584	-4.31978	-4.40624	-4.30179	-3.4496
3085.00	-3.67393	-4.3196	-4.43029	-4.31138	-3.45562
3090.00	-3.69455	-4.31196	-4.41426	-4.29165	-3.44754
3095.00	-3.66472	-4.31115	-4.40298	-4.31733	-3.43381
3100.00	-3.71472	-4.29221	-4.41061	-4.32597	-3.42263
3105.00	-3.75877	-4.30647	-4.41487	-4.3253	-3.4425
3110.00	-3.76046	-4.31556	-4.40352	-4.33072	-3.44864
3115.00	-3.73638	-4.31627	-4.38756	-4.33259	-3.44126
3120.00	-3.72134	-4.33046	-4.39883	-4.33668	-3.42757
3125.00	-3.75334	-4.34743	-4.40217	-4.3283	-3.41819
3130.00	-3.71099	-4.34355	-4.41041	-4.32257	-3.42735
3135.00	-3.70229	-4.34192	-4.4309	-4.31922	-3.41857
3140.00	-3.6992	-4.35261	-4.42319	-4.33732	-3.39248
3145.00	-3.69547	-4.34494	-4.42095	-4.32224	-3.3731
3150.00	-3.71677	-4.34505	-4.40586	-4.32375	-3.35919
3155.00	-3.72362	-4.34608	-4.40954	-4.304	-3.34138
3160.00	-3.70511	-4.36663	-4.39821	-4.27294	-3.34473
3165.00	-3.70269	-4.36503	-4.39114	-4.26249	-3.32778
3170.00	-3.74035	-4.37014	-4.39578	-4.26213	-3.33894
3175.00	-3.75432	-4.36539	-4.39524	-4.25397	-3.33313
3180.00	-3.75646	-4.36719	-4.40679	-4.25024	-3.35902
3185.00	-3.77642	-4.35526	-4.42189	-4.25412	-3.34475
3190.00	-3.75927	-4.3576	-4.44385	-4.25822	-3.3548
3195.00	-3.72771	-4.36906	-4.45264	-4.25829	-3.37147
3200.00	-3.71544	-4.36255	-4.45373	-4.26861	-3.37415
3205.00	-3.7319	-4.37211	-4.4406	-4.25738	-3.38889
3210.00	-3.78562	-4.36482	-4.43243	-4.28649	-3.4315
3215.00	-3.78558	-4.37696	-4.43503	-4.27107	-3.42173
3220.00	-3.75613	-4.39162	-4.43213	-4.26985	-3.40882
3225.00	-3.75335	-4.37024	-4.42273	-4.26574	-3.40189
3230.00	-3.7831	-4.35192	-4.4174	-4.27833	-3.40271
3235.00	-3.77477	-4.33871	-4.41993	-4.28061	-3.4005
3240.00	-3.74262	-4.3329	-4.41802	-4.26457	-3.3815
3245.00	-3.74308	-4.33187	-4.41421	-4.25737	-3.36616
3250.00	-3.69891	-4.31459	-4.40921	-4.26235	-3.35587
3255.00	-3.63544	-4.28923	-4.42616	-4.26683	-3.35718
3260.00	-3.62955	-4.22574	-4.41369	-4.26423	-3.36129
3265.00	-3.6195	-4.16487	-4.4213	-4.29989	-3.39492
3270.00	-3.60856	-4.11335	-4.41768	-4.29217	-3.40289
3275.00	-3.59967	-4.06418	-4.42489	-4.29548	-3.41123
3280.00	-3.59166	-3.98909	-4.39685	-4.28821	-3.40172
3285.00	-3.57686	-3.97431	-4.39201	-4.28709	-3.40314
3290.00	-3.57398	-3.97923	-4.40598	-4.28668	-3.41498
3295.00	-3.58467	-3.9846	-4.39814	-4.30381	-3.4227
3300.00	-3.57247	-4.03476	-4.40887	-4.29088	-3.42906
3305.00	-3.57192	-4.07149	-4.42272	-4.28587	-3.42657
3310.00	-3.57713	-4.11296	-4.42524	-4.29343	-3.47481
3315.00	-3.58465	-4.14514	-4.41757	-4.2942	-3.51763
3320.00	-3.57151	-4.17084	-4.4295	-4.29309	-3.50628
3325.00	-3.65929	-4.18975	-4.43919	-4.31561	-3.51955
3330.00	-3.6548	-4.22547	-4.44582	-4.3033	-3.51329
3335.00	-3.69631	-4.25949	-4.42196	-4.30007	-3.49827
3340.00	-3.70235	-4.28029	-4.42927	-4.2851	-3.48299
3345.00	-3.70779	-4.29387	-4.39869	-4.28006	-3.46219
3350.00	-3.73071	-4.30376	-4.36803	-4.25744	-3.42
3355.00	-3.71719	-4.31966	-4.34515	-4.19606	-3.40844
3360.00	-3.74486	-4.3494	-4.32351	-4.15468	-3.3816
3365.00	-3.78115	-4.36729	-4.281	-4.13917	-3.38092
3370.00	-3.78915	-4.36048	-4.20037	-4.12219	-3.39263
3375.00	-3.7954	-4.35249	-4.13407	-4.10449	-3.4067
3380.00	-3.82189	-4.36726	-4.07388	-4.08856	-3.41349
3385.00	-3.85333	-4.38196	-4.04849	-4.08268	-3.40903
3390.00	-3.89869	-4.38911	-4.05495	-4.0822	-3.42909
3395.00	-3.92339	-4.39181	-4.06337	-4.06187	-3.42542
3400.00	-3.88966	-4.39377	-4.07933	-4.07675	-3.41977
3405.00	-3.8887	-4.40769	-4.09421	-4.0823	-3.41586
3410.00	-3.86412	-4.42021	-4.13691	-4.08065	-3.40119
3415.00	-3.8401	-4.41185	-4.17167	-4.09848	-3.41205
3420.00	-3.83461	-4.39779	-4.20192	-4.15494	-3.40481
3425.00	-3.82967	-4.40616	-4.23489	-4.16232	-3.38596
3430.00	-3.78918	-4.41183	-4.27765	-4.19792	-3.36724
3435.00	-3.84096	-4.40198	-4.30253	-4.22815	-3.37445
3440.00	-3.8629	-4.43844	-4.36312	-4.2457	-3.34984
3445.00	-3.85418	-4.42078	-4.4098	-4.28624	-3.36407
3450.00	-3.93172	-4.42312	-4.42774	-4.31789	-3.37571
3455.00	-3.9332	-4.42662	-4.44546	-4.34698	-3.37973
3460.00	-3.92883	-4.42884	-4.46245	-4.38342	-3.39861
3465.00	-3.92111	-4.44112	-4.49135	-4.40716	-3.39094
3470.00	-3.92745	-4.44329	-4.48387	-4.40621	-3.40166
3475.00	-3.93125	-4.43262	-4.47713	-4.42526	-3.39017
3480.00	-3.89293	-4.42256	-4.48625	-4.40802	-3.39509
3485.00	-3.88216	-4.40976	-4.49602	-4.40759	-3.37134
3490.00	-3.92654	-4.41787	-4.51372	-4.42771	-3.36054
3495.00	-3.90292	-4.41396	-4.52336	-4.42712	-3.35903
3500.00	-3.90253	-4.39501	-4.53309	-4.42236	-3.36002
3505.00	-3.89744	-4.406	-4.54707	-4.43196	-3.36796
3510.00	-3.88907	-4.43037	-4.56018	-4.43637	-3.40092
3515.00	-3.9043	-4.44624	-4.56047	-4.47774	-3.42414
3520.00	-3.93128	-4.4535	-4.57224	-4.48904	-3.46087
3525.00	-3.9366	-4.475	-4.57551	-4.50886	-3.47633
3530.00	-3.9651	-4.48032	-4.60409	-4.51825	-3.47968
3535.00	-3.96988	-4.46502	-4.60888	-4.55565	-3.44572
3540.00	-3.98177	-4.462	-4.61267	-4.57726	-3.44625
3545.00	-3.98394	-4.45834	-4.6119	-4.56593	-3.44791
3550.00	-4.00676	-4.45552	-4.57405	-4.59917	-3.44589
3555.00	-4.01306	-4.47681	-4.56824	-4.63392	-3.45639
3560.00	-3.98933	-4.47728	-4.56929	-4.62417	-3.45234
3565.00	-3.9822	-4.47163	-4.56657	-4.63831	-3.44576
3570.00	-3.95871	-4.46701	-4.55994	-4.60701	-3.44042
3575.00	-3.94231	-4.46005	-4.55083	-4.5909	-3.44091
3580.00	-3.94937	-4.46407	-4.54107	-4.5758	-3.44838
3585.00	-3.98418	-4.456	-4.54274	-4.58091	-3.42753
3590.00	-3.95764	-4.45107	-4.5228	-4.56439	-3.4428
3595.00	-3.96317	-4.43449	-4.54147	-4.53204	-3.44891
3600.00	-3.94063	-4.42751	-4.5452	-4.51076	-3.44796
3605.00	-3.93742	-4.41609	-4.54908	-4.48859	-3.44475
3610.00	-3.96584	-4.3988	-4.5735	-4.48492	-3.45888
3615.00	-3.93924	-4.4024	-4.55467	-4.48283	-3.45341
3620.00	-3.97317	-4.39863	-4.54085	-4.47552	-3.45259
3625.00	-4.0094	-4.39991	-4.53313	-4.46774	-3.43719
3630.00	-3.95567	-4.4076	-4.51048	-4.46555	-3.43506
3635.00	-3.96709	-4.4005	-4.51103	-4.45092	-3.42199
3640.00	-3.92519	-4.39132	-4.52775	-4.43715	-3.40964
3645.00	-3.91309	-4.39847	-4.52447	-4.41028	-3.40498
3650.00	-3.90599	-4.41659	-4.51682	-4.3879	-3.40666
3655.00	-3.90435	-4.43429	-4.53557	-4.3925	-3.4205
3660.00	-3.89339	-4.41612	-4.53937	-4.40689	-3.4306
3665.00	-3.967	-4.42126	-4.56476	-4.39631	-3.41739
3670.00	-3.98392	-4.40438	-4.53843	-4.40308	-3.41431
3675.00	-3.98777	-4.38873	-4.52414	-4.40918	-3.40273
3680.00	-3.96182	-4.39334	-4.53431	-4.42431	-3.36355
3685.00	-3.97357	-4.39982	-4.52986	-4.43371	-3.33122
3690.00	-4.00027	-4.39537	-4.51225	-4.45665	-3.27512
3695.00	-3.97118	-4.39604	-4.50896	-4.44412	-3.25281
3700.00	-3.95733	-4.37935	-4.5039	-4.44309	-3.22275
3705.00	-3.94012	-4.38116	-4.49988	-4.4295	-3.18338
3710.00	-3.92842	-4.35194	-4.49416	-4.43174	-3.17082
3715.00	-3.93023	-4.33032	-4.50105	-4.42713	-3.14251
3720.00	-3.95367	-4.32861	-4.50045	-4.41755	-3.14226
3725.00	-3.95485	-4.33923	-4.49781	-4.39987	-3.15671
3730.00	-3.95686	-4.3357	-4.47817	-4.4093	-3.1838
3735.00	-3.96816	-4.33159	-4.44375	-4.42322	-3.20936
3740.00	-3.9603	-4.33864	-4.45149	-4.44841	-3.22356
3745.00	-3.90674	-4.36414	-4.45637	-4.44937	-3.24866
3750.00	-3.87182	-4.37214	-4.46652	-4.43334	-3.3006
3755.00	-3.83945	-4.37654	-4.50129	-4.41529	-3.36319
3760.00	-3.86153	-4.36507	-4.50328	-4.42379	-3.3802
3765.00	-3.89375	-4.37718	-4.49094	-4.42238	-3.40079
3770.00	-3.86582	-4.38808	-4.48141	-4.42232	-3.39937
3775.00	-3.85586	-4.3792	-4.47806	-4.40719	-3.40924
3780.00	-3.85544	-4.35906	-4.4515	-4.40563	-3.40403
3785.00	-3.87118	-4.35355	-4.4637	-4.40845	-3.44513
3790.00	-3.90148	-4.36401	-4.4548	-4.40858	-3.4739
3795.00	-3.90409	-4.37763	-4.44626	-4.3918	-3.4951
3800.00	-3.90453	-4.35717	-4.43963	-4.38455	-3.48189
3805.00	-3.87363	-4.32942	-4.43104	-4.39611	-3.47999
3810.00	-3.83728	-4.32126	-4.42279	-4.40773	-3.47593
3815.00	-3.82922	-4.32234	-4.44257	-4.39707	-3.46464
3820.00	-3.85328	-4.30648	-4.45252	-4.3911	-3.45801
3825.00	-3.87114	-4.30061	-4.44212	-4.39296	-3.46553
3830.00	-3.8284	-4.28132	-4.42439	-4.40489	-3.45822
3835.00	-3.85444	-4.28592	-4.40634	-4.40598	-3.43873
3840.00	-3.83708	-4.28725	-4.40422	-4.38886	-3.47342
3845.00	-3.85656	-4.30528	-4.3976	-4.38069	-3.48352
3850.00	-3.82761	-4.30468	-4.38903	-4.40833	-3.49847
3855.00	-3.84708	-4.31769	-4.39387	-4.41631	-3.4908
3860.00	-3.85039	-4.29762	-4.37887	-4.43737	-3.44985
3865.00	-3.81066	-4.29685	-4.39519	-4.42435	-3.47698
3870.00	-3.79768	-4.2784	-4.38791	-4.40298	-3.4697
3875.00	-3.81067	-4.28236	-4.38973	-4.41149	-3.46197
3880.00	-3.79579	-4.29059	-4.38874	-4.4089	-3.46793
3885.00	-3.79189	-4.2952	-4.38891	-4.42286	-3.4727
3890.00	-3.78837	-4.29841	-4.39847	-4.40828	-3.48287
3895.00	-3.77003	-4.29616	-4.40185	-4.39696	-3.49789
3900.00	-3.78294	-4.28478	-4.39547	-4.42056	-3.49086
3905.00	-3.78032	-4.25913	-4.39496	-4.39776	-3.47808
3910.00	-3.7846	-4.27436	-4.37723	-4.41102	-3.49945
3915.00	-3.81787	-4.26844	-4.37122	-4.3946	-3.48522
3920.00	-3.78235	-4.26077	-4.35796	-4.36293	-3.47477
3925.00	-3.75418	-4.25341	-4.35911	-4.36037	-3.45303
3930.00	-3.73926	-4.24911	-4.32665	-4.34601	-3.44286
3935.00	-3.70116	-4.25226	-4.3325	-4.31437	-3.40436
3940.00	-3.71146	-4.24948	-4.3184	-4.30883	-3.41315
3945.00	-3.70935	-4.24278	-4.32246	-4.31771	-3.41342
3950.00	-3.68279	-4.25357	-4.31093	-4.32631	-3.41484
3955.00	-3.70631	-4.26281	-4.33039	-4.32078	-3.41025
3960.00	-3.72938	-4.26132	-4.3186	-4.33812	-3.42314
3965.00	-3.74445	-4.25016	-4.30955	-4.32597	-3.41596
3970.00	-3.79027	-4.26068	-4.29723	-4.34038	-3.41595
3975.00	-3.76415	-4.24537	-4.29451	-4.34249	-3.3866
3980.00	-3.76816	-4.25217	-4.30566	-4.32388	-3.37603
3985.00	-3.74235	-4.23258	-4.28535	-4.30954	-3.37943
3990.00	-3.77984	-4.22476	-4.27388	-4.32619	-3.38895
3995.00	-3.80789	-4.23127	-4.27768	-4.31283	-3.37403
4000.00	-3.78096	-4.21097	-4.27743	-4.31106	-3.37059
4005.00	-3.7681	-4.20064	-4.27041	-4.32213	-3.37688
4010.00	-3.76887	-4.18901	-4.27665	-4.3146	-3.39546
4015.00	-3.74109	-4.20938	-4.26919	-4.30903	-3.39809
4020.00	-3.6791	-4.19266	-4.2609	-4.28351	-3.36289
4025.00	-3.69256	-4.21174	-4.26076	-4.30096	-3.36173
4030.00	-3.70087	-4.23918	-4.26273	-4.31545	-3.39884
4035.00	-3.69698	-4.24379	-4.28439	-4.33091	-3.3847
4040.00	-3.72382	-4.23532	-4.29394	-4.30984	-3.38547
4045.00	-3.72522	-4.25199	-4.30149	-4.32345	-3.38147
4050.00	-3.73596	-4.24457	-4.31038	-4.33087	-3.36437
4055.00	-3.74753	-4.2192	-4.2964	-4.34298	-3.36072
4060.00	-3.72474	-4.23328	-4.27911	-4.3213	-3.33748
4065.00	-3.70422	-4.22119	-4.26878	-4.30903	-3.33828
4070.00	-3.70663	-4.22245	-4.26263	-4.32272	-3.32726
4075.00	-3.70595	-4.21705	-4.25709	-4.28617	-3.31793
4080.00	-3.7006	-4.24583	-4.27251	-4.26957	-3.30601
4085.00	-3.7157	-4.23342	-4.27749	-4.2866	-3.31054
4090.00	-3.72455	-4.24094	-4.26942	-4.28323	-3.30288
4095.00	-3.7382	-4.23742	-4.25483	-4.29588	-3.32709
4100.00	-3.73437	-4.23753	-4.25321	-4.31149	-3.32071
4105.00	-3.70625	-4.25165	-4.25227	-4.30683	-3.33728
4110.00	-3.69992	-4.2466	-4.26451	-4.31109	-3.32929
4115.00	-3.72837	-4.22429	-4.27134	-4.30527	-3.33149
4120.00	-3.70749	-4.23413	-4.289	-4.30365	-3.3235
4125.00	-3.73044	-4.23176	-4.24942	-4.30823	-3.32041
4130.00	-3.70556	-4.22449	-4.25933	-4.30872	-3.30472
4135.00	-3.67843	-4.21702	-4.26877	-4.28745	-3.31408
4140.00	-3.66824	-4.21309	-4.27361	-4.27435	-3.29902
4145.00	-3.64958	-4.22685	-4.25232	-4.27823	-3.30778
4150.00	-3.63848	-4.23643	-4.25566	-4.29621	-3.33854
4155.00	-3.66264	-4.23851	-4.24558	-4.32566	-3.35743
4160.00	-3.65402	-4.2329	-4.25954	-4.34914	-3.3486
4165.00	-3.66809	-4.24608	-4.27995	-4.36908	-3.3477
4170.00	-3.72914	-4.25794	-4.26901	-4.37676	-3.36978
4175.00	-3.72431	-4.25553	-4.27277	-4.3698	-3.37205
4180.00	-3.73799	-4.26364	-4.2657	-4.38284	-3.38641
4185.00	-3.75979	-4.26206	-4.27712	-4.3807	-3.39992
4190.00	-3.77941	-4.25737	-4.26803	-4.38119	-3.40269
4195.00	-3.79707	-4.27465	-4.26509	-4.36233	-3.41692
4200.00	-3.79303	-4.27244	-4.26611	-4.38577	-3.41037
4205.00	-3.80838	-4.27278	-4.289	-4.40506	-3.42735
4210.00	-3.79373	-4.28151	-4.28344	-4.42724	-3.41388
4215.00	-3.79762	-4.30571	-4.3046	-4.42127	-3.41408
4220.00	-3.76223	-4.31254	-4.30899	-4.38754	-3.41602
4225.00	-3.76927	-4.31589	-4.29986	-4.38493	-3.40897
4230.00	-3.76707	-4.32311	-4.29321	-4.39887	-3.41905
4235.00	-3.78312	-4.31465	-4.28095	-4.3897	-3.42284
4240.00	-3.81843	-4.30376	-4.24951	-4.38507	-3.39163
4245.00	-3.80088	-4.29303	-4.239	-4.37004	-3.38877
4250.00	-3.75472	-4.26094	-4.2353	-4.3535	-3.37564
4255.00	-3.72647	-4.24094	-4.24766	-4.37179	-3.37673
4260.00	-3.6906	-4.19818	-4.24885	-4.39127	-3.37008
4265.00	-3.64314	-4.10501	-4.25359	-4.40156	-3.3594
4270.00	-3.63363	-4.02817	-4.25575	-4.37583	-3.34744
4275.00	-3.57385	-3.97677	-4.24985	-4.36052	-3.3314
4280.00	-3.53332	-3.93098	-4.23303	-4.38052	-3.33809
4285.00	-3.46459	-3.89771	-4.254	-4.37982	-3.32357
4290.00	-3.49665	-3.88693	-4.26083	-4.38221	-3.34923
4295.00	-3.51602	-3.87582	-4.24605	-4.37471	-3.35355
4300.00	-3.51923	-3.89807	-4.25054	-4.36976	-3.36683
4305.00	-3.52685	-3.941	-4.25092	-4.35747	-3.38113
4310.00	-3.56028	-3.99411	-4.26853	-4.34701	-3.39047
4315.00	-3.63115	-4.03538	-4.26501	-4.34785	-3.37423
4320.00	-3.66459	-4.08186	-4.28801	-4.36973	-3.36373
4325.00	-3.68803	-4.12229	-4.27104	-4.34417	-3.36249
4330.00	-3.71009	-4.15027	-4.26675	-4.35072	-3.37135
4335.00	-3.72424	-4.17872	-4.26551	-4.35059	-3.39048
4340.00	-3.74172	-4.2062	-4.26857	-4.35047	-3.40241
4345.00	-3.77358	-4.24401	-4.25197	-4.34373	-3.41608
4350.00	-3.77854	-4.27804	-4.23023	-4.32197	-3.37909
4355.00	-3.79249	-4.29652	-4.19915	-4.30662	-3.3634
4360.00	-3.79556	-4.30334	-4.16804	-4.26565	-3.34224
4365.00	-3.79547	-4.30574	-4.10288	-4.20707	-3.332
4370.00	-3.78401	-4.30789	-4.01651	-4.17123	-3.32571
4375.00	-3.82493	-4.33507	-3.9597	-4.13898	-3.31654
4380.00	-3.80957	-4.34504	-3.89706	-4.11779	-3.34232
4385.00	-3.82706	-4.34467	-3.86424	-4.11019	-3.3397
4390.00	-3.84185	-4.36069	-3.85981	-4.09188	-3.3573
4395.00	-3.83713	-4.35642	-3.83961	-4.10074	-3.36785
4400.00	-3.80158	-4.35584	-3.87061	-4.10872	-3.35446
4405.00	-3.81323	-4.35579	-3.89747	-4.12736	-3.36002
4410.00	-3.81233	-4.35528	-3.93787	-4.15982	-3.35621
4415.00	-3.82195	-4.36977	-4.00143	-4.17576	-3.36101
4420.00	-3.86002	-4.373	-4.01521	-4.19976	-3.36239
4425.00	-3.86582	-4.3946	-4.04226	-4.18758	-3.356
4430.00	-3.85396	-4.39909	-4.07864	-4.22367	-3.35201
4435.00	-3.86511	-4.40686	-4.10877	-4.26037	-3.36838
4440.00	-3.86851	-4.39797	-4.11652	-4.28556	-3.35317
4445.00	-3.86397	-4.40352	-4.16222	-4.31306	-3.33597
4450.00	-3.90733	-4.41132	-4.19969	-4.32393	-3.32342
4455.00	-3.89512	-4.40292	-4.24806	-4.33794	-3.31623
4460.00	-3.87274	-4.39022	-4.2377	-4.37347	-3.28805
4465.00	-3.84597	-4.39187	-4.23046	-4.37408	-3.29966
4470.00	-3.82756	-4.38588	-4.24174	-4.37945	-3.30013
4475.00	-3.8053	-4.3875	-4.24143	-4.41385	-3.2941
4480.00	-3.80993	-4.38896	-4.27412	-4.42068	-3.30921
4485.00	-3.77805	-4.37859	-4.26952	-4.39907	-3.31108
4490.00	-3.76169	-4.36365	-4.29835	-4.37902	-3.29045
4495.00	-3.71661	-4.36422	-4.33267	-4.38571	-3.2983
4500.00	-3.72252	-4.3652	-4.33896	-4.42672	-3.313
4505.00	-3.77054	-4.38711	-4.33364	-4.44191	-3.33561
4510.00	-3.77105	-4.38394	-4.3435	-4.41577	-3.31723
4515.00	-3.76678	-4.36332	-4.35185	-4.45257	-3.33883
4520.00	-3.73447	-4.36392	-4.36931	-4.42476	-3.34067
4525.00	-3.76421	-4.35933	-4.37665	-4.45522	-3.39397
4530.00	-3.76821	-4.35145	-4.39476	-4.46515	-3.38853
4535.00	-3.82114	-4.36025	-4.39537	-4.49279	-3.42942
4540.00	-3.81755	-4.37612	-4.38231	-4.49715	-3.43746
4545.00	-3.8219	-4.38011	-4.37684	-4.47453	-3.42708
4550.00	-3.77649	-4.37997	-4.38395	-4.49279	-3.42421
4555.00	-3.74132	-4.37144	-4.39349	-4.49534	-3.42572
4560.00	-3.72673	-4.36048	-4.3869	-4.46566	-3.4042
4565.00	-3.70507	-4.34314	-4.35951	-4.4655	-3.37485
4570.00	-3.70265	-4.33595	-4.33905	-4.46294	-3.3766
4575.00	-3.73083	-4.34116	-4.329	-4.45822	-3.36351
4580.00	-3.75145	-4.35333	-4.3409	-4.46785	-3.37051
4585.00	-3.72921	-4.35026	-4.34689	-4.46867	-3.34922
4590.00	-3.72248	-4.3489	-4.33502	-4.45131	-3.34298
4595.00	-3.74203	-4.33085	-4.31073	-4.44414	-3.33795
4600.00	-3.74635	-4.34498	-4.35532	-4.45638	-3.33048
4605.00	-3.79483	-4.35396	-4.3583	-4.43422	-3.33257
4610.00	-3.78912	-4.37092	-4.37145	-4.41126	-3.31566
4615.00	-3.80391	-4.37778	-4.37753	-4.41895	-3.33742
4620.00	-3.81627	-4.36479	-4.34846	-4.40838	-3.33236
4625.00	-3.81032	-4.37085	-4.34637	-4.40368	-3.31019
4630.00	-3.78979	-4.37818	-4.34293	-4.41334	-3.33074
4635.00	-3.80735	-4.39178	-4.36285	-4.4365	-3.35921
4640.00	-3.82317	-4.41384	-4.36036	-4.45554	-3.35314
4645.00	-3.80229	-4.4136	-4.38639	-4.47388	-3.37878
4650.00	-3.77782	-4.41478	-4.38365	-4.4741	-3.37663
4655.00	-3.7501	-4.40463	-4.38327	-4.48335	-3.36529
4660.00	-3.74128	-4.3955	-4.37613	-4.46694	-3.36037
4665.00	-3.7618	-4.38541	-4.35977	-4.47871	-3.33188
4670.00	-3.75276	-4.38474	-4.36754	-4.47604	-3.30683
4675.00	-3.73039	-4.37619	-4.37348	-4.45191	-3.28546
4680.00	-3.74062	-4.37224	-4.36575	-4.45553	-3.24861
4685.00	-3.75077	-4.37569	-4.35984	-4.47448	-3.22954
4690.00	-3.74757	-4.36571	-4.35871	-4.45835	-3.15544
4695.00	-3.7798	-4.35953	-4.35821	-4.44444	-3.10988
4700.00	-3.78129	-4.33949	-4.33212	-4.42106	-3.05479
4705.00	-3.82912	-4.34481	-4.3212	-4.4139	-3.08562
4710.00	-3.82093	-4.33558	-4.2894	-4.44304	-3.07815
4715.00	-3.81357	-4.35485	-4.30525	-4.47228	-3.07612
4720.00	-3.84868	-4.3577	-4.28969	-4.47025	-3.0919
4725.00	-3.85372	-4.35233	-4.29086	-4.49014	-3.12254
4730.00	-3.8554	-4.37553	-4.30029	-4.49356	-3.14777
4735.00	-3.874	-4.37818	-4.28889	-4.47974	-3.18515
4740.00	-3.87556	-4.36422	-4.28125	-4.46912	-3.21233
4745.00	-3.83901	-4.34417	-4.29373	-4.49576	-3.25323
4750.00	-3.8194	-4.34295	-4.2877	-4.48655	-3.26832
4755.00	-3.83875	-4.36989	-4.27232	-4.49274	-3.26136
4760.00	-3.7983	-4.37404	-4.29512	-4.49771	-3.28914
4765.00	-3.84063	-4.38573	-4.3083	-4.49977	-3.32177
4770.00	-3.84458	-4.39858	-4.30186	-4.48232	-3.3347
4775.00	-3.8301	-4.40033	-4.30338	-4.48471	-3.37687
4780.00	-3.87874	-4.38461	-4.28487	-4.48988	-3.39251
4785.00	-3.91777	-4.40645	-4.27763	-4.48126	-3.39602
4790.00	-3.8789	-4.3948	-4.30094	-4.51211	-3.43087
4795.00	-3.91033	-4.40768	-4.30517	-4.48498	-3.44581
4800.00	-3.88738	-4.3945	-4.3116	-4.48228	-3.45984
4805.00	-3.89139	-4.39339	-4.32052	-4.45874	-3.46131
4810.00	-3.88457	-4.37603	-4.30134	-4.45686	-3.46264
4815.00	-3.87274	-4.3749	-4.28879	-4.47084	-3.45268
4820.00	-3.84881	-4.36219	-4.28953	-4.4581	-3.43081
4825.00	-3.86142	-4.3531	-4.27607	-4.44481	-3.4393
4830.00	-3.86803	-4.33416	-4.25348	-4.45216	-3.43402
4835.00	-3.8588	-4.33908	-4.25775	-4.42258	-3.43397
4840.00	-3.82014	-4.33043	-4.26212	-4.42914	-3.43979
4845.00	-3.86787	-4.33245	-4.25349	-4.42177	-3.46147
4850.00	-3.85771	-4.3497	-4.24206	-4.43022	-3.47452
4855.00	-3.81631	-4.3554	-4.22288	-4.40283	-3.45457
4860.00	-3.81415	-4.34652	-4.21399	-4.40111	-3.43192
4865.00	-3.79418	-4.3203	-4.21226	-4.40981	-3.41623
4870.00	-3.77052	-4.31492	-4.22327	-4.38507	-3.39272
4875.00	-3.75017	-4.3241	-4.20701	-4.35556	-3.39328
4880.00	-3.72996	-4.31741	-4.16256	-4.34107	-3.36443
4885.00	-3.71935	-4.29083	-4.16964	-4.36241	-3.37721
4890.00	-3.74491	-4.29541	-4.187	-4.378	-3.3799
4895.00	-3.77076	-4.30234	-4.18431	-4.38902	-3.37881
4900.00	-3.76936	-4.31185	-4.17614	-4.40014	-3.38428
4905.00	-3.79751	-4.31386	-4.20384	-4.44151	-3.37981
4910.00	-3.82	-4.32922	-4.21255	-4.46427	-3.39692
4915.00	-3.81273	-4.3295	-4.20993	-4.44494	-3.39647
4920.00	-3.78057	-4.31947	-4.18715	-4.44504	-3.39313
4925.00	-3.77344	-4.32586	-4.2012	-4.44935	-3.40421
4930.00	-3.77557	-4.33488	-4.21436	-4.44117	-3.40948
4935.00	-3.79076	-4.32945	-4.21835	-4.4344	-3.4201
4940.00	-3.74373	-4.32737	-4.19893	-4.43254	-3.41968
4945.00	-3.71562	-4.31942	-4.18615	-4.41518	-3.39289
4950.00	-3.73681	-4.32348	-4.16576	-4.40076	-3.38052
4955.00	-3.75968	-4.32199	-4.15996	-4.39743	-3.3688
4960.00	-3.77551	-4.30243	-4.1673	-4.39987	-3.37527
4965.00	-3.77174	-4.31893	-4.13362	-4.41231	-3.36466
4970.00	-3.81957	-4.31697	-4.13051	-4.41024	-3.39267
4975.00	-3.79811	-4.32875	-4.11307	-4.39813	-3.37797
4980.00	-3.82339	-4.3216	-4.10469	-4.39929	-3.3624
4985.00	-3.83854	-4.31516	-4.11651	-4.38042	-3.36188
4990.00	-3.80665	-4.30936	-4.12297	-4.36284	-3.33734
4995.00	-3.78553	-4.3163	-4.10575	-4.3422	-3.35224
5000.00	-3.76273	-4.31973	-4.10491	-4.32904	-3.36037
5005.00	-3.76498	-4.33498	-4.09683	-4.33108	-3.35712
5010.00	-3.74329	-4.32533	-4.08275	-4.35282	-3.3806
5015.00	-3.72376	-4.31525	-4.09676	-4.34041	-3.38061
5020.00	-3.73845	-4.31318	-4.09891	-4.32562	-3.39646
5025.00	-3.73269	-4.29871	-4.11602	-4.31111	-3.39547
5030.00	-3.7351	-4.29222	-4.11416	-4.29745	-3.38988
5035.00	-3.71924	-4.28405	-4.11614	-4.2948	-3.39953
5040.00	-3.71255	-4.30566	-4.09803	-4.29664	-3.38356
5045.00	-3.70749	-4.30128	-4.1011	-4.29649	-3.39559
5050.00	-3.72475	-4.29968	-4.09759	-4.28911	-3.38823
5055.00	-3.73744	-4.28702	-4.09965	-4.28669	-3.38689
5060.00	-3.72893	-4.28731	-4.09419	-4.27969	-3.39097
5065.00	-3.75638	-4.30159	-4.09189	-4.29209	-3.35237
5070.00	-3.71657	-4.29108	-4.10394	-4.31833	-3.32821
5075.00	-3.71111	-4.27601	-4.08968	-4.30274	-3.33463
5080.00	-3.70334	-4.28488	-4.09567	-4.29353	-3.32456
5085.00	-3.68876	-4.27744	-4.10631	-4.30817	-3.32958
5090.00	-3.70694	-4.25158	-4.10436	-4.3147	-3.32061
5095.00	-3.70528	-4.25121	-4.07174	-4.27715	-3.31135
5100.00	-3.71707	-4.25041	-4.09942	-4.3073	-3.30596
5105.00	-3.72484	-4.26184	-4.1102	-4.3103	-3.30287
5110.00	-3.74321	-4.27025	-4.09844	-4.28345	-3.27367
5115.00	-3.7512	-4.25913	-4.09938	-4.2828	-3.25796
5120.00	-3.71476	-4.26034	-4.08714	-4.26714	-3.23443
5125.00	-3.67058	-4.26003	-4.08397	-4.25546	-3.20738
5130.00	-3.66591	-4.23919	-4.06804	-4.24676	-3.203
5135.00	-3.71389	-4.20968	-4.05056	-4.2347	-3.18496
5140.00	-3.70016	-4.2191	-4.03954	-4.23169	-3.1928
5145.00	-3.67261	-4.19675	-4.04166	-4.24166	-3.16522
5150.00	-3.64972	-4.1813	-4.03571	-4.24519	-3.18324
5155.00	-3.64619	-4.18001	-4.04083	-4.28095	-3.17775
5160.00	-3.625	-4.18539	-4.0538	-4.28297	-3.17867
5165.00	-3.61635	-4.18369	-4.04403	-4.29564	-3.20181
5170.00	-3.58106	-4.15974	-4.02529	-4.29861	-3.20678
5175.00	-3.56638	-4.16995	-4.03092	-4.29584	-3.20011
5180.00	-3.56644	-4.1726	-4.05012	-4.30602	-3.19175
5185.00	-3.61773	-4.1834	-4.05589	-4.31217	-3.20889
5190.00	-3.62404	-4.19452	-4.04747	-4.31951	-3.21257
5195.00	-3.67431	-4.1835	-4.05141	-4.32793	-3.23759
5200.00	-3.71671	-4.20115	-4.04397	-4.34637	-3.27714
5205.00	-3.69225	-4.23479	-4.05401	-4.34184	-3.29395
5210.00	-3.70535	-4.2389	-4.05782	-4.3426	-3.30556
5215.00	-3.73705	-4.23746	-4.04817	-4.34569	-3.31894
5220.00	-3.72479	-4.22028	-4.01279	-4.36657	-3.32805
5225.00	-3.76119	-4.2235	-4.01811	-4.36486	-3.33859
5230.00	-3.77118	-4.225	-4.02917	-4.38141	-3.34808
5235.00	-3.77543	-4.24598	-4.0229	-4.38062	-3.35134
5240.00	-3.76218	-4.2401	-4.01779	-4.38896	-3.32552
5245.00	-3.73697	-4.22452	-4.04144	-4.39405	-3.33632
5250.00	-3.68867	-4.20208	-4.04389	-4.39381	-3.32725
5255.00	-3.6452	-4.16974	-4.04034	-4.39118	-3.33083
5260.00	-3.65446	-4.12615	-4.03295	-4.39545	-3.31293
5265.00	-3.59069	-4.06589	-4.03887	-4.37878	-3.29153
5270.00	-3.55892	-3.99483	-4.02745	-4.37765	-3.30338
5275.00	-3.51704	-3.93742	-4.0292	-4.38146	-3.29116
5280.00	-3.53342	-3.88341	-4.02869	-4.37886	-3.30539
5285.00	-3.49314	-3.87686	-4.03137	-4.38677	-3.28768
5290.00	-3.47207	-3.8649	-4.03011	-4.37338	-3.28524
5295.00	-3.50908	-3.86861	-4.03056	-4.36736	-3.26251
5300.00	-3.49305	-3.90373	-4.04247	-4.3342	-3.25965
5305.00	-3.49665	-3.94048	-4.04272	-4.3146	-3.2471
5310.00	-3.50274	-3.96748	-4.0419	-4.31205	-3.2452
5315.00	-3.49115	-3.99505	-4.05896	-4.31458	-3.23879
5320.00	-3.50917	-4.0166	-4.03977	-4.31143	-3.2477
5325.00	-3.5197	-4.03925	-4.03925	-4.30195	-3.28623
5330.00	-3.53107	-4.06899	-4.03459	-4.30247	-3.29861
5335.00	-3.56882	-4.11118	-4.0304	-4.28545	-3.27513
5340.00	-3.61607	-4.1384	-4.02924	-4.25022	-3.29331
5345.00	-3.64342	-4.18159	-4.03919	-4.22153	-3.29559
5350.00	-3.67183	-4.21065	-4.01622	-4.20174	-3.31173
5355.00	-3.67084	-4.21951	-4.01439	-4.17006	-3.30043
5360.00	-3.68417	-4.23076	-3.98135	-4.13551	-3.28674
5365.00	-3.72938	-4.24602	-3.92544	-4.11709	-3.26503
5370.00	-3.70176	-4.2663	-3.87617	-4.09085	-3.29361
5375.00	-3.68449	-4.27801	-3.81404	-4.0968	-3.29234
5380.00	-3.68982	-4.28808	-3.77957	-4.06113	-3.28415
5385.00	-3.68608	-4.30555	-3.75693	-4.07488	-3.27444
5390.00	-3.73489	-4.32922	-3.72922	-4.05407	-3.27215
5395.00	-3.71905	-4.34679	-3.71423	-4.07033	-3.26657
5400.00	-3.71618	-4.36914	-3.74207	-4.0916	-3.26331
5405.00	-3.78475	-4.38131	-3.77707	-4.11798	-3.2457
5410.00	-3.79428	-4.38806	-3.80073	-4.1369	-3.24863
5415.00	-3.81615	-4.37591	-3.83457	-4.17685	-3.28179
5420.00	-3.814	-4.3561	-3.87079	-4.19773	-3.29168
5425.00	-3.84433	-4.36584	-3.9238	-4.22979	-3.29823
5430.00	-3.83083	-4.39049	-3.96365	-4.24416	-3.29356
5435.00	-3.84429	-4.4024	-3.97283	-4.28002	-3.30286
5440.00	-3.83554	-4.41872	-4.01406	-4.32677	-3.29656
5445.00	-3.8324	-4.39369	-4.03914	-4.35075	-3.29617
5450.00	-3.83907	-4.38285	-4.0706	-4.35725	-3.29229
5455.00	-3.83463	-4.40954	-4.08217	-4.36793	-3.28881
5460.00	-3.82115	-4.42281	-4.13392	-4.3896	-3.28567
5465.00	-3.77961	-4.4156	-4.15538	-4.41092	-3.27404
5470.00	-3.76784	-4.39976	-4.17155	-4.40718	-3.27062
5475.00	-3.78096	-4.41074	-4.19971	-4.42131	-3.27517
5480.00	-3.76621	-4.41034	-4.20099	-4.44006	-3.26987
5485.00	-3.79467	-4.39876	-4.24033	-4.42798	-3.29034
5490.00	-3.79657	-4.37713	-4.22603	-4.42132	-3.29292
5495.00	-3.80018	-4.38757	-4.22624	-4.41655	-3.28057
5500.00	-3.79015	-4.38248	-4.2233	-4.42491	-3.30056
5505.00	-3.78017	-4.38304	-4.24	-4.42339	-3.27511
5510.00	-3.75791	-4.36765	-4.25399	-4.42926	-3.27804
5515.00	-3.76538	-4.34399	-4.26815	-4.443	-3.2842
5520.00	-3.79582	-4.37176	-4.2652	-4.46621	-3.26685
5525.00	-3.76156	-4.37245	-4.26359	-4.46961	-3.26942
5530.00	-3.80946	-4.36654	-4.2883	-4.45216	-3.24886
5535.00	-3.82886	-4.35841	-4.28124	-4.45938	-3.25617
5540.00	-3.81975	-4.37306	-4.29372	-4.46949	-3.25982
5545.00	-3.86183	-4.39512	-4.28193	-4.46653	-3.25253
5550.00	-3.85797	-4.4103	-4.29958	-4.47593	-3.2718
5555.00	-3.87631	-4.41368	-4.30814	-4.50611	-3.28387
5560.00	-3.88617	-4.40177	-4.31113	-4.51578	-3.27887
5565.00	-3.88651	-4.39386	-4.2819	-4.55162	-3.29668
5570.00	-3.85646	-4.39608	-4.26606	-4.51994	-3.30391
5575.00	-3.85882	-4.39014	-4.26907	-4.51434	-3.30748
5580.00	-3.87328	-4.37311	-4.25975	-4.49725	-3.30717
5585.00	-3.83696	-4.38348	-4.2435	-4.50177	-3.29398
5590.00	-3.83274	-4.37553	-4.23988	-4.49498	-3.29854
5595.00	-3.83273	-4.37491	-4.2565	-4.50093	-3.29795
5600.00	-3.86972	-4.35566	-4.23901	-4.49784	-3.29272
5605.00	-3.86317	-4.35143	-4.23164	-4.49627	-3.29154
5610.00	-3.88099	-4.35415	-4.22711	-4.5033	-3.29165
5615.00	-3.88374	-4.36362	-4.20314	-4.48007	-3.29997
5620.00	-3.88148	-4.32915	-4.18105	-4.48329	-3.29513
5625.00	-3.88039	-4.33223	-4.18785	-4.46748	-3.30192
5630.00	-3.83483	-4.34669	-4.1788	-4.50092	-3.30451
5635.00	-3.82228	-4.35223	-4.17955	-4.4731	-3.291
5640.00	-3.83375	-4.34553	-4.17342	-4.47038	-3.28177
5645.00	-3.82984	-4.35586	-4.16895	-4.46492	-3.28697
5650.00	-3.80831	-4.36329	-4.14871	-4.46664	-3.27521
5655.00	-3.78038	-4.3667	-4.14671	-4.46457	-3.26111
5660.00	-3.77992	-4.34827	-4.13497	-4.45788	-3.25722
5665.00	-3.75199	-4.35599	-4.15318	-4.43858	-3.22789
5670.00	-3.73729	-4.35826	-4.14236	-4.45983	-3.20209
5675.00	-3.73259	-4.36077	-4.13054	-4.40837	-3.16712
5680.00	-3.72363	-4.35135	-4.14501	-4.41936	-3.14505
5685.00	-3.71935	-4.34194	-4.15227	-4.40332	-3.097
5690.00	-3.73732	-4.3372	-4.13945	-4.44196	-3.06198
5695.00	-3.76772	-4.33855	-4.15827	-4.43693	-3.0381
5700.00	-3.80552	-4.3449	-4.18671	-4.46256	-3.01484
5705.00	-3.83101	-4.3595	-4.17987	-4.47658	-2.99566
5710.00	-3.79512	-4.37637	-4.18574	-4.43973	-2.98486
5715.00	-3.84156	-4.40044	-4.19364	-4.43251	-3.00214
5720.00	-3.83878	-4.395	-4.18454	-4.43023	-3.013
5725.00	-3.82583	-4.37654	-4.17948	-4.44929	-3.0257
5730.00	-3.81987	-4.38657	-4.19691	-4.44353	-3.0747
5735.00	-3.80597	-4.40775	-4.18119	-4.44075	-3.08651
5740.00	-3.79346	-4.39737	-4.16234	-4.45997	-3.12708
5745.00	-3.78505	-4.38569	-4.17625	-4.4664	-3.17592
5750.00	-3.80404	-4.38172	-4.19138	-4.44204	-3.2052
5755.00	-3.805	-4.38983	-4.18512	-4.48043	-3.24035
5760.00	-3.80777	-4.38592	-4.18314	-4.47517	-3.24382
5765.00	-3.79982	-4.39688	-4.16357	-4.47647	-3.28744
5770.00	-3.8439	-4.39927	-4.17892	-4.48186	-3.3132
5775.00	-3.89874	-4.41076	-4.19327	-4.49395	-3.34636
5780.00	-3.89403	-4.40569	-4.19989	-4.50121	-3.34979
5785.00	-3.84805	-4.38757	-4.19016	-4.46733	-3.36755
5790.00	-3.87118	-4.38481	-4.18873	-4.45131	-3.39234
5795.00	-3.87966	-4.37766	-4.18325	-4.44655	-3.41348
5800.00	-3.86642	-4.3801	-4.18617	-4.46458	-3.45833
5805.00	-3.86494	-4.39398	-4.19927	-4.46091	-3.46582
5810.00	-3.89491	-4.40227	-4.22099	-4.45277	-3.45789
5815.00	-3.87446	-4.38683	-4.21752	-4.45933	-3.47776
5820.00	-3.88166	-4.36499	-4.21388	-4.47669	-3.47509
5825.00	-3.87581	-4.34159	-4.22682	-4.47361	-3.49089
5830.00	-3.89142	-4.34671	-4.22486	-4.49135	-3.49395
5835.00	-3.89503	-4.35364	-4.2299	-4.48862	-3.47617
5840.00	-3.87361	-4.3655	-4.21926	-4.47651	-3.49186
5845.00	-3.86762	-4.36542	-4.23166	-4.49215	-3.50539
5850.00	-3.86697	-4.37843	-4.22241	-4.5014	-3.50349
5855.00	-3.86733	-4.3864	-4.21304	-4.50369	-3.51116
5860.00	-3.85627	-4.39825	-4.21089	-4.50636	-3.52511
5865.00	-3.87763	-4.422	-4.22308	-4.50273	-3.50949
5870.00	-3.91013	-4.41206	-4.22987	-4.49343	-3.48898
5875.00	-3.88626	-4.40172	-4.22028	-4.46515	-3.50045
5880.00	-3.89987	-4.40456	-4.19804	-4.50666	-3.50256
5885.00	-3.87133	-4.40431	-4.1953	-4.49757	-3.50505
5890.00	-3.88454	-4.39707	-4.1766	-4.50266	-3.49672
5895.00	-3.89263	-4.40365	-4.15716	-4.5362	-3.47866
5900.00	-3.9113	-4.39508	-4.15275	-4.52777	-3.47297
5905.00	-3.88731	-4.41307	-4.15663	-4.53708	-3.48722
5910.00	-3.90366	-4.42365	-4.14965	-4.54606	-3.5018
5915.00	-3.91553	-4.41916	-4.15855	-4.56078	-3.51434
5920.00	-3.91009	-4.41652	-4.16865	-4.55231	-3.5133
5925.00	-3.92986	-4.43236	-4.17512	-4.53504	-3.52469
5930.00	-3.94196	-4.42653	-4.20868	-4.52492	-3.52555
5935.00	-3.94241	-4.40773	-4.18342	-4.52788	-3.54628
5940.00	-3.98741	-4.42212	-4.18737	-4.53657	-3.50448
5945.00	-4.00608	-4.42993	-4.19563	-4.5257	-3.51264
5950.00	-3.99633	-4.42153	-4.20569	-4.52436	-3.48418
5955.00	-3.99894	-4.43127	-4.19747	-4.52315	-3.49027
5960.00	-3.99559	-4.42274	-4.20106	-4.51784	-3.48929
5965.00	-3.98404	-4.41881	-4.19226	-4.52452	-3.47549
5970.00	-3.98598	-4.42321	-4.20998	-4.53777	-3.4666
5975.00	-4.00575	-4.41455	-4.17883	-4.53341	-3.48089
5980.00	-4.03587	-4.42405	-4.17225	-4.56448	-3.48789
5985.00	-4.03262	-4.42326	-4.18098	-4.55685	-3.47541
5990.00	-4.04393	-4.39637	-4.16895	-4.57592	-3.49118
5995.00	-4.03988	-4.39507	-4.16336	-4.54542	-3.51006
6000.00	-4.03434	-4.38643	-4.13896	-4.51979	-3.4848
6005.00	-4.03219	-4.38612	-4.15364	-4.54679	-3.48436
6010.00	-4.02837	-4.39706	-4.17103	-4.54273	-3.49277
6015.00	-4.06572	-4.3985	-4.15791	-4.5608	-3.49037
6020.00	-4.05664	-4.38904	-4.15499	-4.55595	-3.48996
6025.00	-4.06555	-4.381	-4.14033	-4.57752	-3.47082
6030.00	-4.05554	-4.37189	-4.13917	-4.57341	-3.47941
6035.00	-4.0323	-4.37398	-4.13341	-4.57031	-3.47717
6040.00	-4.03985	-4.35809	-4.14393	-4.56451	-3.4728
6045.00	-4.03336	-4.37558	-4.15654	-4.54601	-3.46946
6050.00	-3.99147	-4.37028	-4.13754	-4.54807	-3.46176
6055.00	-3.97179	-4.3529	-4.12933	-4.53665	-3.43604
6060.00	-3.95503	-4.37184	-4.12352	-4.54808	-3.40996
6065.00	-3.98643	-4.37252	-4.09159	-4.54631	-3.40058
6070.00	-4.00711	-4.3694	-4.08432	-4.55256	-3.42265
6075.00	-4.01528	-4.36426	-4.07934	-4.54431	-3.43547
6080.00	-4.02832	-4.35916	-4.10783	-4.53447	-3.43704
6085.00	-4.02393	-4.36813	-4.0984	-4.5226	-3.46134
6090.00	-3.98583	-4.379	-4.0758	-4.52096	-3.45268
6095.00	-3.97905	-4.35514	-4.08528	-4.51165	-3.43961
6100.00	-3.98623	-4.36637	-4.09695	-4.50447	-3.42315
6105.00	-4.00503	-4.38349	-4.07344	-4.47992	-3.39954
6110.00	-4.01245	-4.39517	-4.08263	-4.50125	-3.39883
6115.00	-3.98878	-4.40894	-4.10922	-4.51261	-3.39466
6120.00	-3.99309	-4.40872	-4.10227	-4.51921	-3.38798
6125.00	-3.95143	-4.41694	-4.11852	-4.51369	-3.3984
6130.00	-3.94525	-4.41872	-4.13053	-4.5226	-3.37433
6135.00	-3.94917	-4.41846	-4.13454	-4.51071	-3.36499
6140.00	-3.98115	-4.42383	-4.16797	-4.52715	-3.40529
6145.00	-3.99192	-4.41558	-4.17608	-4.52506	-3.39579
6150.00	-3.99781	-4.40909	-4.17187	-4.5274	-3.3978
6155.00	-4.00027	-4.41259	-4.16599	-4.54338	-3.40782
6160.00	-4.00248	-4.41902	-4.17796	-4.5638	-3.43446
6165.00	-3.97886	-4.43508	-4.17356	-4.56106	-3.43143
6170.00	-3.96803	-4.43131	-4.17379	-4.56764	-3.43692
6175.00	-4.00288	-4.40923	-4.17556	-4.57236	-3.4354
6180.00	-4.0276	-4.40898	-4.18658	-4.59109	-3.42406
6185.00	-4.00431	-4.40595	-4.15096	-4.56993	-3.44026
6190.00	-3.98809	-4.38781	-4.14979	-4.54788	-3.42726
6195.00	-3.97539	-4.3855	-4.15658	-4.54915	-3.39384
6200.00	-3.95732	-4.3937	-4.13809	-4.56718	-3.42187
6205.00	-3.93632	-4.38285	-4.14762	-4.54057	-3.43301
6210.00	-3.93449	-4.37122	-4.12323	-4.53231	-3.43365
6215.00	-3.93095	-4.35702	-4.13215	-4.55082	-3.4219
6220.00	-3.9344	-4.34236	-4.11297	-4.53369	-3.43949
6225.00	-3.93561	-4.32824	-4.11978	-4.53698	-3.43654
6230.00	-3.968	-4.31693	-4.12591	-4.5701	-3.44211
6235.00	-3.94119	-4.31049	-4.13038	-4.55889	-3.41542
6240.00	-3.89428	-4.30937	-4.12079	-4.57052	-3.42486
6245.00	-3.83879	-4.30228	-4.12734	-4.55926	-3.3911
6250.00	-3.81161	-4.27067	-4.11754	-4.55879	-3.37186
6255.00	-3.73687	-4.23568	-4.12389	-4.5662	-3.38096
6260.00	-3.69522	-4.17708	-4.14531	-4.55478	-3.3733
6265.00	-3.62453	-4.12668	-4.14365	-4.5264	-3.36758
6270.00	-3.62827	-4.06543	-4.13064	-4.56058	-3.39354
6275.00	-3.61456	-4.01498	-4.14144	-4.54851	-3.39343
6280.00	-3.62308	-3.97658	-4.14383	-4.55092	-3.39626
6285.00	-3.64499	-3.96118	-4.1711	-4.55972	-3.40938
6290.00	-3.64953	-3.96322	-4.16687	-4.55679	-3.42412
6295.00	-3.66974	-3.97252	-4.16253	-4.53846	-3.43327
6300.00	-3.7069	-4.01267	-4.16804	-4.55334	-3.43858
6305.00	-3.72327	-4.03713	-4.17563	-4.53294	-3.44159
6310.00	-3.76267	-4.08717	-4.15367	-4.52062	-3.42317
6315.00	-3.76018	-4.1196	-4.14646	-4.51013	-3.42303
6320.00	-3.81676	-4.1628	-4.17452	-4.51517	-3.40471
6325.00	-3.8193	-4.21477	-4.15162	-4.48834	-3.39174
6330.00	-3.84625	-4.25125	-4.13521	-4.46299	-3.3789
6335.00	-3.88189	-4.28456	-4.1377	-4.45042	-3.36734
6340.00	-3.90068	-4.30379	-4.14413	-4.44937	-3.3452
6345.00	-3.92234	-4.32904	-4.12427	-4.47134	-3.35461
6350.00	-3.95226	-4.35597	-4.12733	-4.43502	-3.36133
6355.00	-3.95738	-4.376	-4.1102	-4.41138	-3.3615
6360.00	-3.9838	-4.39497	-4.08799	-4.39251	-3.37809
6365.00	-3.99999	-4.38913	-4.03555	-4.36889	-3.37131
6370.00	-4.05251	-4.41099	-3.99306	-4.37056	-3.37988
6375.00	-4.07417	-4.4344	-3.91296	-4.33889	-3.39052
6380.00	-4.11927	-4.44191	-3.8775	-4.31943	-3.39012
6385.00	-4.16081	-4.46223	-3.8393	-4.33087	-3.39035
6390.00	-4.16499	-4.47911	-3.79551	-4.31945	-3.40054
6395.00	-4.15263	-4.47702	-3.79796	-4.32124	-3.40383
6400.00	-4.15668	-4.46485	-3.81219	-4.32345	-3.40093
6405.00	-4.1461	-4.46044	-3.85117	-4.34113	-3.40888
6410.00	-4.13657	-4.44806	-3.88416	-4.34377	-3.40841
6415.00	-4.09859	-4.45748	-3.90339	-4.36665	-3.40798
6420.00	-4.11374	-4.47905	-3.94424	-4.3794	-3.41523
6425.00	-4.11219	-4.48677	-3.9742	-4.41923	-3.40708
6430.00	-4.1146	-4.51615	-4.02157	-4.46051	-3.41324
6435.00	-4.1253	-4.53933	-4.05217	-4.47775	-3.40999
6440.00	-4.10078	-4.53541	-4.06768	-4.51318	-3.40764
6445.00	-4.13753	-4.52115	-4.09628	-4.54445	-3.41845
6450.00	-4.12127	-4.5298	-4.14401	-4.54787	-3.43169
6455.00	-4.10759	-4.51516	-4.15922	-4.55517	-3.41602
6460.00	-4.12848	-4.52161	-4.16873	-4.54968	-3.40251
6465.00	-4.11692	-4.51666	-4.17886	-4.55498	-3.41442
6470.00	-4.10747	-4.50474	-4.20891	-4.57424	-3.4128
6475.00	-4.14639	-4.5127	-4.22653	-4.59398	-3.40783
6480.00	-4.15107	-4.53388	-4.24292	-4.63347	-3.39103
6485.00	-4.15528	-4.53191	-4.22155	-4.63583	-3.37708
6490.00	-4.12776	-4.51566	-4.23163	-4.64097	-3.37627
6495.00	-4.13904	-4.53281	-4.23233	-4.66007	-3.38316
6500.00	-4.17671	-4.55572	-4.22982	-4.64107	-3.36355
6505.00	-4.18973	-4.53381	-4.25477	-4.62819	-3.3588
6510.00	-4.20525	-4.52671	-4.27252	-4.63409	-3.34867
6515.00	-4.17274	-4.5292	-4.28116	-4.63337	-3.33661
6520.00	-4.12924	-4.52677	-4.29418	-4.63876	-3.33691
6525.00	-4.11287	-4.51757	-4.29542	-4.65024	-3.33659
6530.00	-4.13418	-4.52051	-4.29969	-4.66721	-3.33924
6535.00	-4.13723	-4.50586	-4.29201	-4.6312	-3.35042
6540.00	-4.15136	-4.5095	-4.29975	-4.65973	-3.37634
6545.00	-4.11285	-4.49642	-4.30777	-4.65222	-3.37149
6550.00	-4.11329	-4.49867	-4.30923	-4.63702	-3.38415
6555.00	-4.12791	-4.49602	-4.3074	-4.65893	-3.42606
6560.00	-4.16574	-4.49317	-4.30732	-4.65874	-3.40744
6565.00	-4.13813	-4.492	-4.29208	-4.67124	-3.41532
6570.00	-4.18442	-4.49656	-4.30662	-4.65655	-3.42125
6575.00	-4.20237	-4.49646	-4.30034	-4.6753	-3.43069
6580.00	-4.19101	-4.48001	-4.31772	-4.69037	-3.43273
6585.00	-4.19407	-4.47222	-4.34173	-4.71841	-3.43868
6590.00	-4.2177	-4.48904	-4.36491	-4.73881	-3.41645
6595.00	-4.20481	-4.48548	-4.36955	-4.73908	-3.43811
6600.00	-4.22546	-4.48555	-4.36483	-4.74657	-3.4623
6605.00	-4.18049	-4.46692	-4.34488	-4.74727	-3.44709
6610.00	-4.19409	-4.47352	-4.32902	-4.72377	-3.44339
6615.00	-4.1902	-4.46591	-4.32835	-4.71468	-3.44357
6620.00	-4.2256	-4.45999	-4.33246	-4.7053	-3.45195
6625.00	-4.15879	-4.48084	-4.32883	-4.71556	-3.44717
6630.00	-4.14989	-4.46922	-4.29836	-4.71152	-3.44639
6635.00	-4.16655	-4.44428	-4.295	-4.71271	-3.4363
6640.00	-4.16257	-4.46063	-4.27785	-4.71378	-3.42663
6645.00	-4.16942	-4.4557	-4.27968	-4.73042	-3.42204
6650.00	-4.18508	-4.47324	-4.26773	-4.73214	-3.41849
6655.00	-4.19063	-4.45958	-4.25173	-4.74333	-3.40355
6660.00	-4.21839	-4.45757	-4.2567	-4.75642	-3.42768
6665.00	-4.23769	-4.45716	-4.26222	-4.76217	-3.39891
6670.00	-4.22564	-4.46333	-4.24468	-4.73838	-3.38418
6675.00	-4.23283	-4.45207	-4.26501	-4.7206	-3.3539
6680.00	-4.23645	-4.46623	-4.26237	-4.71786	-3.29377
6685.00	-4.20176	-4.47804	-4.26889	-4.72505	-3.25786
6690.00	-4.23411	-4.43539	-4.27947	-4.71283	-3.21732
6695.00	-4.2025	-4.45216	-4.28062	-4.70665	-3.16792
6700.00	-4.21485	-4.47659	-4.28584	-4.70772	-3.15985
6705.00	-4.18706	-4.46306	-4.301	-4.71834	-3.12089
6710.00	-4.19811	-4.47332	-4.28377	-4.71764	-3.09874
6715.00	-4.20046	-4.45732	-4.25519	-4.71098	-3.10874
6720.00	-4.16937	-4.43637	-4.22579	-4.69111	-3.10072
6725.00	-4.13665	-4.45958	-4.23179	-4.67262	-3.11698
6730.00	-4.09961	-4.44588	-4.22043	-4.65779	-3.13337
6735.00	-4.10232	-4.42047	-4.23063	-4.64626	-3.14812
6740.00	-4.12184	-4.39153	-4.20631	-4.63286	-3.1749
6745.00	-4.0692	-4.38464	-4.18547	-4.6015	-3.20311
6750.00	-4.05978	-4.35741	-4.16723	-4.58413	-3.22086
6755.00	-4.0124	-4.35533	-4.17437	-4.58056	-3.22687
6760.00	-3.98304	-4.35253	-4.17818	-4.57313	-3.26279
6765.00	-4.02397	-4.36029	-4.19417	-4.57971	-3.29043
6770.00	-4.00864	-4.34998	-4.19757	-4.60555	-3.29417
6775.00	-3.9806	-4.33089	-4.20481	-4.59622	-3.3128
6780.00	-4.00755	-4.32305	-4.19511	-4.6017	-3.34306
6785.00	-4.02326	-4.32301	-4.19789	-4.59457	-3.36502
6790.00	-4.03077	-4.33139	-4.2051	-4.62314	-3.40063
6795.00	-4.02234	-4.3436	-4.2095	-4.62592	-3.40509
6800.00	-4.03752	-4.33729	-4.2098	-4.63205	-3.41849
6805.00	-4.01229	-4.31994	-4.19698	-4.62731	-3.43408
6810.00	-4.05125	-4.33469	-4.21213	-4.62727	-3.44928
6815.00	-4.06259	-4.32975	-4.19594	-4.6031	-3.44829
6820.00	-4.04434	-4.33091	-4.17614	-4.59704	-3.43684
6825.00	-4.01084	-4.33008	-4.16303	-4.59097	-3.44648
6830.00	-3.99777	-4.33261	-4.17215	-4.55656	-3.43931
6835.00	-3.98695	-4.31385	-4.16938	-4.54308	-3.44108
6840.00	-3.96867	-4.31379	-4.1695	-4.54543	-3.44326
6845.00	-3.96645	-4.32029	-4.1581	-4.52523	-3.41939
6850.00	-3.99102	-4.31818	-4.16354	-4.53057	-3.42139
6855.00	-4.02357	-4.31723	-4.16058	-4.51969	-3.43082
6860.00	-4.05475	-4.29861	-4.1396	-4.51533	-3.44752
6865.00	-4.05531	-4.31596	-4.15107	-4.50356	-3.4291
6870.00	-4.07384	-4.33158	-4.11796	-4.51348	-3.44538
6875.00	-4.03739	-4.33396	-4.11538	-4.50552	-3.44537
6880.00	-4.01597	-4.32114	-4.1052	-4.50559	-3.44418
6885.00	-4.01851	-4.32877	-4.10755	-4.51953	-3.42903
6890.00	-4.03597	-4.33143	-4.11124	-4.51277	-3.42713
6895.00	-4.0109	-4.33008	-4.10619	-4.49885	-3.41955
6900.00	-3.97125	-4.31064	-4.11053	-4.51105	-3.39453
6905.00	-3.97731	-4.30717	-4.08514	-4.4973	-3.39315
6910.00	-3.91541	-4.30217	-4.05444	-4.46381	-3.36314
6915.00	-3.90714	-4.30656	-4.05507	-4.4578	-3.33907
6920.00	-3.87028	-4.29461	-4.05982	-4.42162	-3.31506
6925.00	-3.83521	-4.30676	-4.05834	-4.43189	-3.30695
6930.00	-3.8008	-4.30087	-4.057	-4.42666	-3.2838
6935.00	-3.79735	-4.29557	-4.0422	-4.42255	-3.26414
6940.00	-3.7857	-4.28379	-4.03672	-4.38869	-3.28519
6945.00	-3.76763	-4.26898	-4.01871	-4.38778	-3.28945
6950.00	-3.77887	-4.25752	-4.01768	-4.40325	-3.27862
6955.00	-3.74061	-4.23646	-4.02931	-4.38157	-3.25889
6960.00	-3.73559	-4.24181	-4.02303	-4.35966	-3.2429
6965.00	-3.72632	-4.25877	-3.99592	-4.34114	-3.24553
6970.00	-3.72462	-4.26422	-3.98984	-4.33653	-3.21443
6975.00	-3.74491	-4.24903	-3.98751	-4.33661	-3.21932
6980.00	-3.75938	-4.2363	-3.99483	-4.34453	-3.21022
6985.00	-3.75058	-4.25241	-3.99775	-4.3426	-3.21024
6990.00	-3.74266	-4.2398	-3.98364	-4.34208	-3.21027
6995.00	-3.76114	-4.22379	-4.01071	-4.33195	-3.22144
7000.00	-3.77304	-4.21404	-4.00786	-4.32706	-3.23619
7005.00	-3.75908	-4.1992	-4.02361	-4.33894	-3.25064
7010.00	-3.76169	-4.18444	-4.01476	-4.35929	-3.27655
7015.00	-3.74792	-4.18891	-4.02354	-4.36434	-3.25175
7020.00	-3.73362	-4.19154	-4.02097	-4.35983	-3.24704
7025.00	-3.75396	-4.18408	-4.04169	-4.38171	-3.26744
7030.00	-3.75045	-4.18345	-4.02894	-4.38451	-3.26175
7035.00	-3.75772	-4.1913	-4.01903	-4.38341	-3.24664
7040.00	-3.75952	-4.17125	-4.00384	-4.35709	-3.25065
7045.00	-3.75735	-4.18218	-4.00796	-4.35391	-3.25368
7050.00	-3.76013	-4.1981	-3.97869	-4.37095	-3.24936
7055.00	-3.75885	-4.19887	-3.9848	-4.36457	-3.23901
7060.00	-3.76054	-4.21171	-4.00443	-4.38598	-3.2209
7065.00	-3.76206	-4.1957	-4.00064	-4.3974	-3.20401
7070.00	-3.76058	-4.1883	-3.98937	-4.39984	-3.22872
7075.00	-3.74407	-4.2022	-3.99023	-4.42194	-3.24509
7080.00	-3.71213	-4.19602	-3.97216	-4.40443	-3.25395
7085.00	-3.72513	-4.20961	-3.96113	-4.40677	-3.25078
7090.00	-3.72735	-4.19007	-3.96062	-4.40164	-3.22914
7095.00	-3.71796	-4.19725	-3.9633	-4.38013	-3.22903
7100.00	-3.75219	-4.21259	-3.96414	-4.34387	-3.24068
7105.00	-3.76878	-4.22313	-3.97956	-4.3402	-3.25409
7110.00	-3.76188	-4.22747	-3.98139	-4.35198	-3.24503
7115.00	-3.7737	-4.2412	-3.97833	-4.33725	-3.2539
7120.00	-3.72552	-4.22083	-3.98186	-4.31976	-3.24017
7125.00	-3.73339	-4.21699	-3.96777	-4.30825	-3.23602
7130.00	-3.70822	-4.22242	-3.98805	-4.30211	-3.21762
7135.00	-3.69505	-4.18945	-3.98485	-4.30563	-3.21573
7140.00	-3.68604	-4.20323	-3.96941	-4.28708	-3.19584
7145.00	-3.68362	-4.20162	-3.97174	-4.29151	-3.202
7150.00	-3.63022	-4.20578	-3.97331	-4.27739	-3.18876
7155.00	-3.63244	-4.21326	-3.97001	-4.25925	-3.1833
7160.00	-3.61167	-4.22419	-3.95605	-4.26525	-3.18191
7165.00	-3.59297	-4.22563	-3.93931	-4.25738	-3.15777
7170.00	-3.55907	-4.2157	-3.92581	-4.26477	-3.16186
7175.00	-3.53995	-4.2105	-3.91418	-4.27022	-3.18081
7180.00	-3.5417	-4.20583	-3.89743	-4.26607	-3.16441
7185.00	-3.5338	-4.2077	-3.88864	-4.25932	-3.16491
7190.00	-3.56653	-4.20844	-3.88439	-4.27436	-3.17592
7195.00	-3.57702	-4.21051	-3.88162	-4.26377	-3.17233
7200.00	-3.57602	-4.2306	-3.88906	-4.27655	-3.18436
7205.00	-3.59409	-4.22111	-3.90465	-4.28867	-3.18932
7210.00	-3.60656	-4.2322	-3.92078	-4.2875	-3.175
7215.00	-3.59597	-4.23564	-3.92431	-4.30756	-3.16505
7220.00	-3.58074	-4.25041	-3.92277	-4.29848	-3.1555
7225.00	-3.58127	-4.25109	-3.92819	-4.29814	-3.15572
7230.00	-3.56751	-4.23208	-3.8933	-4.30025	-3.13302
7235.00	-3.56462	-4.22571	-3.90533	-4.30396	-3.12316
7240.00	-3.58573	-4.22092	-3.90046	-4.28256	-3.11311
7245.00	-3.58196	-4.2194	-3.91701	-4.24943	-3.11228
7250.00	-3.54062	-4.19468	-3.92719	-4.24978	-3.10449
7255.00	-3.52619	-4.14719	-3.92798	-4.24707	-3.11392
7260.00	-3.4041	-4.09277	-3.92085	-4.20181	-3.10244
7265.00	-3.36347	-4.02089	-3.93012	-4.21656	-3.09916
7270.00	-3.30224	-3.94218	-3.93428	-4.20512	-3.10442
7275.00	-3.28033	-3.90312	-3.92547	-4.19783	-3.06044
7280.00	-3.24449	-3.86002	-3.91702	-4.2154	-3.04845
7285.00	-3.21318	-3.84553	-3.934	-4.21673	-3.06758
7290.00	-3.19354	-3.85165	-3.94772	-4.23121	-3.0807
7295.00	-3.20433	-3.85996	-3.93024	-4.22674	-3.06844
7300.00	-3.24819	-3.88707	-3.92235	-4.24926	-3.08205
7305.00	-3.30474	-3.90212	-3.93514	-4.26229	-3.09431
7310.00	-3.33666	-3.93903	-3.92781	-4.24385	-3.11238
7315.00	-3.41377	-3.97879	-3.91075	-4.22063	-3.11339
7320.00	-3.43858	-4.01878	-3.90638	-4.24557	-3.10373
7325.00	-3.45427	-4.06506	-3.91658	-4.23966	-3.09914
7330.00	-3.50065	-4.06979	-3.89803	-4.24702	-3.12377
7335.00	-3.57274	-4.10909	-3.8965	-4.23433	-3.1207
7340.00	-3.59968	-4.0996	-3.88048	-4.2193	-3.12088
7345.00	-3.61634	-4.12471	-3.88019	-4.20516	-3.11282
7350.00	-3.59908	-4.15945	-3.86318	-4.18158	-3.09969
7355.00	-3.62623	-4.17016	-3.84264	-4.17242	-3.08084
7360.00	-3.67628	-4.19476	-3.82624	-4.14246	-3.10378
7365.00	-3.71184	-4.18932	-3.74765	-4.1336	-3.12736
7370.00	-3.73625	-4.21807	-3.69052	-4.08219	-3.11689
7375.00	-3.75443	-4.23928	-3.64904	-4.02144	-3.07988
7380.00	-3.7281	-4.26677	-3.60125	-3.9927	-3.06711
7385.00	-3.69492	-4.26488	-3.58231	-3.98976	-3.07617
7390.00	-3.69162	-4.26038	-3.56474	-4.01668	-3.0714
7395.00	-3.71236	-4.28202	-3.56567	-4.02281	-3.08061
7400.00	-3.71395	-4.28702	-3.60732	-4.03918	-3.08832
7405.00	-3.74954	-4.30507	-3.62911	-4.07322	-3.06297
7410.00	-3.80529	-4.30449	-3.64925	-4.08937	-3.06716
7415.00	-3.80328	-4.30163	-3.68987	-4.11236	-3.05508
7420.00	-3.79863	-4.29812	-3.73009	-4.1246	-3.07238
7425.00	-3.82385	-4.28655	-3.79403	-4.17	-3.09616
7430.00	-3.85129	-4.28736	-3.81546	-4.20122	-3.10759
7435.00	-3.83235	-4.28855	-3.83632	-4.20156	-3.11201
7440.00	-3.85895	-4.26579	-3.86923	-4.22599	-3.10718
7445.00	-3.82786	-4.24857	-3.88157	-4.27513	-3.1046
7450.00	-3.84636	-4.24383	-3.88692	-4.26205	-3.09465
7455.00	-3.85827	-4.26059	-3.89017	-4.27742	-3.1256
7460.00	-3.85002	-4.25604	-3.91246	-4.2629	-3.12
7465.00	-3.8369	-4.27439	-3.93409	-4.29206	-3.12552
7470.00	-3.82035	-4.25304	-3.9457	-4.28875	-3.10702
7475.00	-3.81683	-4.24832	-3.96662	-4.32377	-3.11091
7480.00	-3.79754	-4.26463	-4.02155	-4.34563	-3.11089
7485.00	-3.81434	-4.30174	-4.05373	-4.3629	-3.12261
7490.00	-3.82091	-4.31878	-4.06803	-4.38749	-3.13257
7495.00	-3.83347	-4.31636	-4.04898	-4.406	-3.14153
7500.00	-3.87134	-4.33288	-4.06114	-4.42809	-3.15547
7505.00	-3.83901	-4.33139	-4.05953	-4.44918	-3.15803
7510.00	-3.84217	-4.345	-4.0675	-4.44342	-3.13745
7515.00	-3.84216	-4.36379	-4.0778	-4.431	-3.14828
7520.00	-3.85829	-4.3522	-4.0986	-4.47412	-3.16095
7525.00	-3.86521	-4.33989	-4.10632	-4.48276	-3.16356
7530.00	-3.92172	-4.34845	-4.10699	-4.47123	-3.15944
7535.00	-3.95551	-4.35848	-4.10969	-4.4687	-3.14283
7540.00	-3.95176	-4.37219	-4.13148	-4.4622	-3.16368
7545.00	-3.95882	-4.36069	-4.13172	-4.46299	-3.16601
7550.00	-3.94336	-4.34847	-4.1309	-4.47636	-3.18102
7555.00	-3.93893	-4.35477	-4.11551	-4.44979	-3.18162
7560.00	-3.87707	-4.34455	-4.11264	-4.43553	-3.15868
7565.00	-3.90583	-4.36385	-4.11739	-4.43777	-3.16797
7570.00	-3.89472	-4.36721	-4.13004	-4.45729	-3.1687
7575.00	-3.89516	-4.3506	-4.1184	-4.46701	-3.15644
7580.00	-3.88606	-4.36509	-4.11472	-4.46369	-3.16419
7585.00	-3.894	-4.36412	-4.11298	-4.47217	-3.15767
7590.00	-3.84423	-4.3581	-4.06746	-4.46774	-3.13184
7595.00	-3.81651	-4.34848	-4.06678	-4.46013	-3.10918
7600.00	-3.83615	-4.33094	-4.05519	-4.44061	-3.11051
7605.00	-3.79785	-4.34319	-4.0437	-4.43209	-3.12285
7610.00	-3.78805	-4.35189	-4.03284	-4.42322	-3.1234
7615.00	-3.802	-4.36064	-4.03249	-4.41222	-3.13387
7620.00	-3.80696	-4.35871	-4.03897	-4.39327	-3.1427
7625.00	-3.77727	-4.35417	-4.03591	-4.39914	-3.16298
7630.00	-3.73063	-4.34681	-4.03368	-4.39959	-3.15423
7635.00	-3.71902	-4.33878	-4.0254	-4.40965	-3.16337
7640.00	-3.70287	-4.32268	-4.00799	-4.40725	-3.18158
7645.00	-3.69023	-4.32268	-4.00646	-4.41111	-3.17508
7650.00	-3.71776	-4.33249	-4.00247	-4.41459	-3.18684
7655.00	-3.74442	-4.31468	-4.00986	-4.44668	-3.17805
7660.00	-3.7542	-4.29678	-4.01913	-4.45505	-3.19303
7665.00	-3.79904	-4.28722	-4.02224	-4.465	-3.20005
7670.00	-3.85837	-4.3001	-4.04911	-4.45887	-3.16764
7675.00	-3.88047	-4.29348	-4.05236	-4.47205	-3.13554
7680.00	-3.86051	-4.29359	-4.04796	-4.43204	-3.07847
7685.00	-3.83495	-4.2764	-4.05029	-4.41774	-3.03063
7690.00	-3.82429	-4.27728	-4.04819	-4.41211	-2.99109
7695.00	-3.82987	-4.27294	-4.05415	-4.39257	-2.92793
7700.00	-3.82825	-4.28305	-4.04905	-4.38644	-2.8969
7705.00	-3.81731	-4.29589	-4.06015	-4.38636	-2.88952
7710.00	-3.81979	-4.28548	-4.05445	-4.37603	-2.89697
7715.00	-3.81918	-4.28592	-4.05926	-4.38241	-2.91717
7720.00	-3.83191	-4.27604	-4.06935	-4.39359	-2.95237
7725.00	-3.82819	-4.28631	-4.0732	-4.39038	-2.96702
7730.00	-3.85235	-4.29601	-4.07142	-4.39895	-2.9943
7735.00	-3.86556	-4.2898	-4.06145	-4.42295	-3.03705
7740.00	-3.83476	-4.30523	-4.06086	-4.39327	-3.05204
7745.00	-3.83265	-4.32006	-4.04724	-4.40698	-3.09078
7750.00	-3.8355	-4.34181	-4.05434	-4.40364	-3.10275
7755.00	-3.86083	-4.33942	-4.04765	-4.40787	-3.13993
7760.00	-3.84378	-4.34662	-4.03849	-4.40323	-3.17163
7765.00	-3.8531	-4.33628	-4.03129	-4.39845	-3.20721
7770.00	-3.85865	-4.3237	-4.04679	-4.40681	-3.22162
7775.00	-3.89684	-4.32593	-4.03562	-4.41736	-3.2522
7780.00	-3.91319	-4.33495	-4.03394	-4.42323	-3.26153
7785.00	-3.94308	-4.35194	-4.05598	-4.44661	-3.27403
7790.00	-3.94817	-4.38079	-4.06901	-4.45137	-3.28939
7795.00	-3.93092	-4.35581	-4.07289	-4.49486	-3.28385
7800.00	-3.90402	-4.37025	-4.08737	-4.47428	-3.30468
7805.00	-3.88645	-4.37156	-4.07685	-4.46541	-3.31815
7810.00	-3.91902	-4.38349	-4.07472	-4.48217	-3.3109
7815.00	-3.92651	-4.39189	-4.08901	-4.47372	-3.33314
7820.00	-3.92376	-4.37048	-4.07938	-4.48843	-3.3467
7825.00	-3.90042	-4.35028	-4.07489	-4.49745	-3.34364
7830.00	-3.88416	-4.36901	-4.08028	-4.49049	-3.37141
7835.00	-3.92075	-4.38166	-4.0757	-4.49568	-3.37292
7840.00	-3.95368	-4.38417	-4.08153	-4.51363	-3.37252
7845.00	-3.97953	-4.39017	-4.07421	-4.52073	-3.41618
7850.00	-3.97527	-4.37734	-4.08176	-4.51989	-3.4232
7855.00	-3.98947	-4.40271	-4.09744	-4.51732	-3.42423
7860.00	-3.99371	-4.39751	-4.09325	-4.52345	-3.4187
7865.00	-3.97571	-4.38675	-4.08947	-4.53259	-3.42077
7870.00	-3.95097	-4.38594	-4.10281	-4.53176	-3.41382
7875.00	-3.94862	-4.38709	-4.10384	-4.51353	-3.41051
7880.00	-3.96264	-4.38719	-4.10005	-4.52245	-3.43629
7885.00	-3.98569	-4.3611	-4.0914	-4.53772	-3.42309
7890.00	-3.996	-4.36099	-4.07159	-4.52251	-3.45289
7895.00	-4.02141	-4.35529	-4.08986	-4.52933	-3.44626
7900.00	-4.01582	-4.35109	-4.07752	-4.50892	-3.44381
7905.00	-3.98991	-4.35806	-4.09102	-4.48573	-3.42928
7910.00	-3.99316	-4.35545	-4.10159	-4.48657	-3.41092
7915.00	-4.00082	-4.35077	-4.08808	-4.48251	-3.41083
7920.00	-3.97357	-4.35169	-4.08482	-4.47825	-3.39843
7925.00	-3.98699	-4.32822	-4.07456	-4.46777	-3.37846
7930.00	-4.01235	-4.32299	-4.06899	-4.49997	-3.38161
7935.00	-3.98774	-4.30379	-4.08124	-4.49095	-3.38328
7940.00	-3.96274	-4.3197	-4.09855	-4.49489	-3.38595
7945.00	-3.99053	-4.31392	-4.09005	-4.52498	-3.4089
7950.00	-4.01648	-4.31712	-4.09235	-4.54664	-3.40256
7955.00	-4.05123	-4.33029	-4.10907	-4.54923	-3.38981
7960.00	-4.0417	-4.33981	-4.11104	-4.54373	-3.37598
7965.00	-4.08056	-4.32828	-4.09868	-4.55265	-3.3876
7970.00	-4.05577	-4.33659	-4.08703	-4.52448	-3.36167
7975.00	-4.03536	-4.31931	-4.07079	-4.513	-3.33481
7980.00	-4.03311	-4.33599	-4.08234	-4.50026	-3.32766
7985.00	-4.01401	-4.32671	-4.08227	-4.53102	-3.33414
7990.00	-3.97691	-4.32257	-4.06232	-4.53518	-3.36286
7995.00	-3.98904	-4.31743	-4.07367	-4.54134	-3.35407
8000.00	-3.9772	-4.31515	-4.05877	-4.53903	-3.33678
8005.00	-3.93998	-4.33366	-4.06786	-4.54299	-3.35467
8010.00	-3.92735	-4.32274	-4.07761	-4.5363	-3.34846
8015.00	-3.94634	-4.32834	-4.05865	-4.5333	-3.34288
8020.00	-4.00327	-4.32683	-4.04996	-4.54085	-3.34431
8025.00	-4.01277	-4.3409	-4.07144	-4.54824	-3.33973
8030.00	-4.03461	-4.31337	-4.06095	-4.53801	-3.3362
8035.00	-4.04097	-4.29841	-4.03895	-4.53544	-3.3248
8040.00	-4.01255	-4.30457	-4.05944	-4.50236	-3.32569
8045.00	-3.98508	-4.30871	-4.06637	-4.47138	-3.32591
8050.00	-3.98786	-4.29935	-4.06004	-4.47185	-3.30556
8055.00	-3.9657	-4.29561	-4.04075	-4.48132	-3.2984
8060.00	-3.96947	-4.29551	-4.04536	-4.47235	-3.3078
8065.00	-3.96717	-4.31878	-4.03067	-4.47815	-3.32272
8070.00	-4.00115	-4.33926	-4.04414	-4.49665	-3.31912
8075.00	-4.02225	-4.35676	-4.05365	-4.50424	-3.33291
8080.00	-4.06401	-4.37905	-4.06534	-4.51047	-3.3594
8085.00	-4.04846	-4.38275	-4.07377	-4.54383	-3.3627
8090.00	-4.07147	-4.38842	-4.08607	-4.57024	-3.38211
8095.00	-4.04948	-4.37997	-4.08301	-4.59038	-3.39723
8100.00	-4.04488	-4.38218	-4.10276	-4.61816	-3.39557
8105.00	-4.07868	-4.39305	-4.11216	-4.62808	-3.39173
8110.00	-4.05028	-4.37573	-4.12271	-4.64727	-3.39943
8115.00	-4.05129	-4.37229	-4.12017	-4.61024	-3.37936
8120.00	-4.02847	-4.36358	-4.12364	-4.58536	-3.38184
8125.00	-3.99656	-4.3693	-4.12206	-4.56961	-3.34358
8130.00	-4.01906	-4.38286	-4.11435	-4.55422	-3.32792
8135.00	-4.04881	-4.37777	-4.10951	-4.54762	-3.34258
8140.00	-4.0215	-4.36104	-4.08475	-4.54288	-3.31235
8145.00	-4.03961	-4.37216	-4.1017	-4.5555	-3.30334
8150.00	-4.04833	-4.37281	-4.09342	-4.55962	-3.31518
8155.00	-4.05332	-4.35798	-4.09015	-4.55489	-3.31117
8160.00	-4.04928	-4.33622	-4.07412	-4.5452	-3.31401
8165.00	-4.06651	-4.33206	-4.07853	-4.522	-3.32478
8170.00	-4.08297	-4.31663	-4.0689	-4.54395	-3.33448
8175.00	-4.09019	-4.33312	-4.06232	-4.54742	-3.35436
8180.00	-4.08911	-4.32833	-4.06478	-4.56321	-3.32941
8185.00	-4.07295	-4.32309	-4.05443	-4.56958	-3.32808
8190.00	-4.07074	-4.32211	-4.05977	-4.53791	-3.33099
8195.00	-4.06495	-4.31235	-4.05306	-4.53595	-3.30368
8200.00	-4.03129	-4.31197	-4.06167	-4.53237	-3.29318
8205.00	-4.02376	-4.33313	-4.06262	-4.5189	-3.28902
8210.00	-4.06631	-4.33956	-4.05301	-4.53996	-3.2929
8215.00	-4.08943	-4.35048	-4.07314	-4.54805	-3.29288
8220.00	-4.08557	-4.35144	-4.07294	-4.52517	-3.27114
8225.00	-4.09064	-4.35183	-4.04451	-4.53112	-3.25979
8230.00	-4.07812	-4.36433	-4.04299	-4.51053	-3.26894
8235.00	-4.07065	-4.3681	-4.04528	-4.51553	-3.24666
8240.00	-4.06203	-4.34113	-4.03583	-4.49651	-3.24304
8245.00	-4.08178	-4.33928	-4.04251	-4.51678	-3.26033
8250.00	-4.03315	-4.32126	-4.05479	-4.53926	-3.27882
8255.00	-3.99792	-4.29149	-4.0737	-4.52087	-3.28666
8260.00	-3.93966	-4.23619	-4.07135	-4.51036	-3.29841
8265.00	-3.87109	-4.1467	-4.06872	-4.50392	-3.30311
8270.00	-3.85586	-4.07971	-4.05431	-4.4957	-3.31674
8275.00	-3.81274	-4.03157	-4.06018	-4.49193	-3.31022
8280.00	-3.75876	-3.99945	-4.06965	-4.49698	-3.29848
8285.00	-3.75382	-3.96401	-4.08341	-4.4967	-3.29438
8290.00	-3.7655	-3.95782	-4.06649	-4.49766	-3.28481
8295.00	-3.80162	-3.97046	-4.05963	-4.51541	-3.2944
8300.00	-3.84742	-3.99026	-4.0634	-4.5344	-3.3042
8305.00	-3.86586	-4.0492	-4.08092	-4.51891	-3.28016
8310.00	-3.88626	-4.08542	-4.08047	-4.51161	-3.28551
8315.00	-3.89892	-4.12877	-4.07797	-4.49539	-3.32144
8320.00	-3.94922	-4.15844	-4.06368	-4.48502	-3.32091
8325.00	-3.96507	-4.18233	-4.06914	-4.4986	-3.36504
8330.00	-3.97175	-4.19823	-4.08243	-4.49514	-3.36953
8335.00	-4.01761	-4.22796	-4.09281	-4.49867	-3.36537
8340.00	-4.04655	-4.27014	-4.08332	-4.4771	-3.35927
8345.00	-4.0688	-4.3296	-4.06379	-4.4776	-3.37197
8350.00	-4.05372	-4.34713	-4.0415	-4.46478	-3.37871
8355.00	-4.07241	-4.37832	-4.01464	-4.42067	-3.39534
8360.00	-4.12338	-4.37369	-4.00146	-4.39545	-3.39681
8365.00	-4.13415	-4.4027	-3.9336	-4.36792	-3.39813
8370.00	-4.18179	-4.39469	-3.85002	-4.3727	-3.37702
8375.00	-4.14783	-4.38375	-3.78946	-4.34926	-3.37562
8380.00	-4.18177	-4.40894	-3.72501	-4.33721	-3.3955
8385.00	-4.19808	-4.4377	-3.70363	-4.3342	-3.36878
8390.00	-4.1919	-4.46778	-3.72207	-4.32366	-3.36762
8395.00	-4.21479	-4.4757	-3.74547	-4.32744	-3.37245
8400.00	-4.27334	-4.46834	-3.7906	-4.33808	-3.38912
8405.00	-4.27197	-4.48881	-3.83174	-4.35188	-3.38299
8410.00	-4.23942	-4.51238	-3.8583	-4.33836	-3.36339
8415.00	-4.23195	-4.5121	-3.89894	-4.35334	-3.37158
8420.00	-4.23755	-4.50016	-3.92349	-4.35415	-3.3672
8425.00	-4.23786	-4.50671	-3.93774	-4.3772	-3.35916
8430.00	-4.25331	-4.50793	-3.95998	-4.40459	-3.36542
8435.00	-4.25773	-4.52492	-3.98889	-4.46482	-3.38338
8440.00	-4.27309	-4.52198	-4.01281	-4.47861	-3.38898
8445.00	-4.27363	-4.51092	-4.05842	-4.5049	-3.40341
8450.00	-4.27887	-4.49209	-4.11621	-4.54184	-3.39996
8455.00	-4.31583	-4.48169	-4.13787	-4.57688	-3.40743
8460.00	-4.32443	-4.49289	-4.16992	-4.62592	-3.40886
8465.00	-4.35589	-4.49409	-4.18359	-4.68996	-3.44184
8470.00	-4.35385	-4.50545	-4.20689	-4.67099	-3.42399
8475.00	-4.38047	-4.52221	-4.22681	-4.67321	-3.41907
8480.00	-4.36269	-4.53871	-4.2552	-4.6728	-3.42697
8485.00	-4.35427	-4.52738	-4.24778	-4.69114	-3.42351
8490.00	-4.378	-4.53167	-4.26571	-4.69617	-3.44271
8495.00	-4.3709	-4.53227	-4.26666	-4.69709	-3.44296
8500.00	-4.35977	-4.54448	-4.28688	-4.71963	-3.4561
8505.00	-4.33836	-4.56015	-4.28624	-4.72121	-3.45384
8510.00	-4.29348	-4.56023	-4.28096	-4.74979	-3.42892
8515.00	-4.26922	-4.55423	-4.28614	-4.74112	-3.41822
8520.00	-4.27869	-4.54976	-4.2793	-4.72969	-3.42327
8525.00	-4.29196	-4.53312	-4.2611	-4.74234	-3.39906
8530.00	-4.3333	-4.53404	-4.24734	-4.71269	-3.39546
8535.00	-4.33352	-4.52738	-4.25693	-4.69386	-3.3617
8540.00	-4.3043	-4.49709	-4.23626	-4.66726	-3.35069
8545.00	-4.29414	-4.48012	-4.24278	-4.66624	-3.37834
8550.00	-4.28973	-4.48259	-4.20782	-4.67014	-3.38972
8555.00	-4.31328	-4.46847	-4.21457	-4.68934	-3.37884
8560.00	-4.28703	-4.43753	-4.21436	-4.69396	-3.37668
8565.00	-4.32508	-4.43118	-4.20527	-4.71138	-3.3671
8570.00	-4.32612	-4.41518	-4.19029	-4.71198	-3.34498
8575.00	-4.32041	-4.42322	-4.19355	-4.7083	-3.3462
8580.00	-4.30199	-4.41503	-4.19126	-4.68749	-3.32617
8585.00	-4.32052	-4.41794	-4.20227	-4.67962	-3.34454
8590.00	-4.3979	-4.42289	-4.22945	-4.67857	-3.34874
8595.00	-4.34707	-4.43997	-4.23508	-4.65711	-3.36132
8600.00	-4.3146	-4.42497	-4.22706	-4.64142	-3.31924
8605.00	-4.28443	-4.41146	-4.20833	-4.6074	-3.31599
8610.00	-4.28859	-4.39697	-4.20142	-4.61055	-3.30896
8615.00	-4.24868	-4.39561	-4.19101	-4.58383	-3.30322
8620.00	-4.24408	-4.39766	-4.18217	-4.59478	-3.27634
8625.00	-4.22855	-4.39577	-4.19671	-4.5817	-3.25977
8630.00	-4.21173	-4.38471	-4.17892	-4.60432	-3.27362
8635.00	-4.1928	-4.37897	-4.16134	-4.58848	-3.24618
8640.00	-4.18999	-4.38689	-4.14918	-4.57482	-3.23967
8645.00	-4.19125	-4.37159	-4.14452	-4.57159	-3.2661
8650.00	-4.21705	-4.37837	-4.14033	-4.58737	-3.27932
8655.00	-4.22415	-4.37607	-4.11562	-4.6058	-3.28182
8660.00	-4.18974	-4.37727	-4.12373	-4.62299	-3.26471
8665.00	-4.1787	-4.39097	-4.13103	-4.63786	-3.26398
8670.00	-4.15169	-4.36357	-4.12871	-4.65426	-3.23692
8675.00	-4.19852	-4.36882	-4.12767	-4.65755	-3.21666
8680.00	-4.18281	-4.35953	-4.13667	-4.63458	-3.18142
8685.00	-4.17056	-4.37033	-4.1343	-4.6501	-3.13561
8690.00	-4.16713	-4.37584	-4.15259	-4.64054	-3.10905
8695.00	-4.19629	-4.39248	-4.16276	-4.6621	-3.07752
8700.00	-4.24721	-4.3911	-4.15622	-4.67245	-3.0421
8705.00	-4.22472	-4.39828	-4.14352	-4.67333	-3.02314
8710.00	-4.21398	-4.40754	-4.14989	-4.65119	-3.04363
8715.00	-4.21664	-4.39764	-4.17499	-4.66143	-3.05445
8720.00	-4.23326	-4.40369	-4.16147	-4.67969	-3.07181
8725.00	-4.20553	-4.41521	-4.15767	-4.67501	-3.08861
8730.00	-4.17678	-4.40829	-4.16838	-4.66779	-3.11723
8735.00	-4.1547	-4.39646	-4.15604	-4.67275	-3.15179
8740.00	-4.18511	-4.40543	-4.18157	-4.66334	-3.15766
8745.00	-4.20963	-4.39341	-4.18204	-4.66271	-3.16353
8750.00	-4.22032	-4.41904	-4.18247	-4.65611	-3.20813
8755.00	-4.19673	-4.40847	-4.18023	-4.65922	-3.26823
8760.00	-4.22578	-4.40175	-4.19026	-4.65418	-3.31411
8765.00	-4.24529	-4.39711	-4.18777	-4.65266	-3.36772
8770.00	-4.20023	-4.43219	-4.19285	-4.63138	-3.40599
8775.00	-4.20901	-4.43759	-4.20109	-4.66833	-3.42283
8780.00	-4.20173	-4.4518	-4.19857	-4.65273	-3.41216
8785.00	-4.18095	-4.45664	-4.20309	-4.66522	-3.44657
8790.00	-4.17932	-4.44043	-4.18414	-4.65053	-3.43939
8795.00	-4.19304	-4.43426	-4.18855	-4.66566	-3.44702
8800.00	-4.21677	-4.40861	-4.18675	-4.65334	-3.431
8805.00	-4.21725	-4.42058	-4.18147	-4.65311	-3.43301
8810.00	-4.19018	-4.4033	-4.17463	-4.64747	-3.42836
8815.00	-4.19142	-4.40926	-4.13655	-4.64119	-3.41479
8820.00	-4.16124	-4.41742	-4.1546	-4.65002	-3.40434
8825.00	-4.16158	-4.41168	-4.13004	-4.67123	-3.41782
8830.00	-4.16	-4.40978	-4.12363	-4.64568	-3.42056
8835.00	-4.16331	-4.38191	-4.13251	-4.66612	-3.43418
8840.00	-4.14258	-4.37691	-4.12847	-4.64591	-3.42942
8845.00	-4.14194	-4.37055	-4.08977	-4.61204	-3.44156
8850.00	-4.13568	-4.34286	-4.07745	-4.60689	-3.4478
8855.00	-4.10253	-4.33803	-4.08676	-4.62337	-3.44989
8860.00	-4.08218	-4.3421	-4.09724	-4.63337	-3.46938
8865.00	-4.10941	-4.3752	-4.11033	-4.61764	-3.46873
8870.00	-4.17091	-4.36527	-4.12211	-4.62822	-3.46521
8875.00	-4.16554	-4.39092	-4.09922	-4.63352	-3.45382
8880.00	-4.16261	-4.40465	-4.09537	-4.64371	-3.44827
8885.00	-4.13815	-4.41421	-4.10499	-4.63177	-3.4462
8890.00	-4.09907	-4.42234	-4.10736	-4.63672	-3.43143
8895.00	-4.09235	-4.41611	-4.10374	-4.62849	-3.40934
8900.00	-4.12709	-4.39461	-4.11985	-4.6404	-3.3871
8905.00	-4.14508	-4.39676	-4.12963	-4.62759	-3.39702
8910.00	-4.16412	-4.39308	-4.11279	-4.6426	-3.39304
8915.00	-4.14236	-4.37809	-4.12799	-4.6362	-3.40765
8920.00	-4.13131	-4.39077	-4.13487	-4.61597	-3.41728
8925.00	-4.13749	-4.39704	-4.15728	-4.60379	-3.44942
8930.00	-4.14685	-4.4097	-4.15547	-4.63445	-3.45663
8935.00	-4.14579	-4.41314	-4.17268	-4.66084	-3.46313
8940.00	-4.14768	-4.40643	-4.16305	-4.67253	-3.45488
8945.00	-4.15128	-4.39805	-4.1659	-4.66193	-3.45039
8950.00	-4.16685	-4.40312	-4.17998	-4.65963	-3.47394
8955.00	-4.15051	-4.41236	-4.15758	-4.63464	-3.44877
8960.00	-4.15003	-4.4104	-4.13272	-4.61215	-3.43492
8965.00	-4.15624	-4.42546	-4.12395	-4.58226	-3.44417
8970.00	-4.13621	-4.40863	-4.11344	-4.59637	-3.44134
8975.00	-4.14475	-4.40657	-4.13119	-4.58314	-3.42471
8980.00	-4.14485	-4.41267	-4.11891	-4.59777	-3.41326
8985.00	-4.15347	-4.40834	-4.12983	-4.60732	-3.41763
8990.00	-4.14131	-4.39649	-4.1271	-4.5779	-3.4069
8995.00	-4.11993	-4.41715	-4.11942	-4.56229	-3.39195
9000.00	-4.10069	-4.40349	-4.13605	-4.57961	-3.39493
9005.00	-4.12512	-4.40195	-4.14159	-4.54573	-3.40407
9010.00	-4.13002	-4.38607	-4.14973	-4.56169	-3.39703
9015.00	-4.10218	-4.37272	-4.12513	-4.54589	-3.39188
9020.00	-4.1331	-4.38406	-4.10717	-4.52443	-3.35202
9025.00	-4.10211	-4.37979	-4.08526	-4.51417	-3.33434
9030.00	-4.07232	-4.37781	-4.08542	-4.51639	-3.33956
9035.00	-4.07491	-4.36902	-4.06777	-4.54795	-3.34192
9040.00	-4.05733	-4.36065	-4.05241	-4.52327	-3.32349
9045.00	-4.02537	-4.33628	-4.04539	-4.54449	-3.31864
9050.00	-4.02223	-4.34894	-4.06524	-4.56842	-3.309
9055.00	-4.01086	-4.32341	-4.05798	-4.55918	-3.30384
9060.00	-4.01201	-4.35511	-4.05825	-4.52916	-3.32796
9065.00	-4.02064	-4.36448	-4.05117	-4.52566	-3.33558
9070.00	-4.04643	-4.3645	-4.05893	-4.51165	-3.33598
9075.00	-4.06205	-4.35704	-4.04236	-4.53645	-3.35865
9080.00	-4.10457	-4.35126	-4.04001	-4.53946	-3.3767
9085.00	-4.12291	-4.35167	-4.03632	-4.54036	-3.36829
9090.00	-4.12425	-4.33568	-4.03248	-4.5472	-3.36835
9095.00	-4.13303	-4.33858	-4.04001	-4.55759	-3.36665
9100.00	-4.11343	-4.34166	-4.04679	-4.55124	-3.36747
9105.00	-4.07776	-4.33275	-4.0733	-4.55278	-3.34942
9110.00	-4.0893	-4.3495	-4.06	-4.56079	-3.34726
9115.00	-4.10538	-4.34447	-4.05903	-4.58731	-3.36939
9120.00	-4.09993	-4.36986	-4.04977	-4.5979	-3.38519
9125.00	-4.11209	-4.35532	-4.03674	-4.58572	-3.39354
9130.00	-4.07087	-4.36607	-4.02501	-4.60251	-3.40693
9135.00	-4.0423	-4.37108	-4.03538	-4.58443	-3.40724
9140.00	-4.03652	-4.36483	-4.02378	-4.58868	-3.40693
9145.00	-4.03985	-4.35967	-4.03166	-4.5738	-3.41546
9150.00	-3.99826	-4.36625	-4.01939	-4.56886	-3.39496
9155.00	-3.99213	-4.36049	-4.02038	-4.57044	-3.39823
9160.00	-3.98757	-4.3567	-4.01813	-4.56824	-3.39412
9165.00	-3.97587	-4.3304	-4.00512	-4.5554	-3.38574
9170.00	-3.94827	-4.31794	-3.98922	-4.5336	-3.38112
9175.00	-3.95283	-4.31841	-3.99219	-4.52664	-3.38753
9180.00	-3.95125	-4.33285	-3.99223	-4.51133	-3.3845
9185.00	-3.9726	-4.34164	-3.99542	-4.52168	-3.37473
9190.00	-3.94911	-4.3346	-3.98259	-4.51591	-3.38119
9195.00	-3.96783	-4.34415	-4.00086	-4.51314	-3.37879
9200.00	-3.95336	-4.35835	-4.01627	-4.51064	-3.38661
9205.00	-3.91283	-4.35572	-4.02123	-4.50236	-3.34963
9210.00	-3.8773	-4.36876	-4.01628	-4.50455	-3.37328
9215.00	-3.87189	-4.36415	-3.99718	-4.50533	-3.36404
9220.00	-3.88314	-4.34177	-3.98678	-4.49215	-3.37509
9225.00	-3.86481	-4.34593	-4.00046	-4.50321	-3.37917
9230.00	-3.83029	-4.34734	-4.007	-4.49326	-3.34059
9235.00	-3.82768	-4.34581	-4.00976	-4.49817	-3.32875
9240.00	-3.82533	-4.3262	-4.00596	-4.49235	-3.30342
9245.00	-3.78907	-4.30995	-4.013	-4.4678	-3.31526
9250.00	-3.76212	-4.28131	-4.01097	-4.47043	-3.32767
9255.00	-3.76443	-4.24899	-4.00443	-4.46376	-3.33708
9260.00	-3.71812	-4.17084	-3.97814	-4.45232	-3.32266
9265.00	-3.66981	-4.09443	-3.98378	-4.44987	-3.31202
9270.00	-3.65384	-4.03079	-3.99932	-4.43379	-3.28543
9275.00	-3.65654	-3.98568	-4.01121	-4.44225	-3.27031
9280.00	-3.677	-3.93245	-4.02558	-4.45407	-3.25376
9285.00	-3.69162	-3.90745	-4.00711	-4.46351	-3.22185
9290.00	-3.73987	-3.91906	-4.00881	-4.46598	-3.24242
9295.00	-3.79089	-3.91362	-4.01452	-4.47785	-3.24275
9300.00	-3.79033	-3.9419	-3.99298	-4.48732	-3.25067
9305.00	-3.80215	-3.98185	-4.01021	-4.50128	-3.2672
9310.00	-3.87445	-3.9963	-4.00741	-4.49514	-3.26681
9315.00	-3.87407	-4.0322	-4.00332	-4.50228	-3.27702
9320.00	-3.85095	-4.06825	-4.01168	-4.52922	-3.29854
9325.00	-3.88897	-4.08808	-4.0192	-4.5221	-3.29325
9330.00	-3.92792	-4.11948	-4.00817	-4.52232	-3.31843
9335.00	-3.9848	-4.14634	-4.00296	-4.5002	-3.33111
9340.00	-3.97623	-4.18827	-3.97681	-4.47607	-3.34135
9345.00	-3.97326	-4.21713	-3.95799	-4.4616	-3.33354
9350.00	-3.97817	-4.2459	-3.9421	-4.42866	-3.3365
9355.00	-4.00346	-4.26666	-3.91314	-4.41531	-3.32624
9360.00	-4.02338	-4.29843	-3.87295	-4.38579	-3.31173
9365.00	-4.06028	-4.33683	-3.82684	-4.37009	-3.33036
9370.00	-4.0508	-4.34149	-3.76388	-4.33122	-3.33833
9375.00	-4.03562	-4.34614	-3.70722	-4.3065	-3.32554
9380.00	-4.06466	-4.36108	-3.66094	-4.28907	-3.31873
9385.00	-4.06707	-4.37172	-3.63864	-4.26856	-3.28736
9390.00	-4.10529	-4.39111	-3.6348	-4.2688	-3.3008
9395.00	-4.09795	-4.4053	-3.62925	-4.27686	-3.2947
9400.00	-4.10557	-4.41806	-3.63786	-4.29256	-3.28863
9405.00	-4.11813	-4.41693	-3.63828	-4.31634	-3.27612
9410.00	-4.07061	-4.42526	-3.67215	-4.33111	-3.26192
9415.00	-4.06294	-4.4234	-3.69949	-4.34742	-3.23624
9420.00	-4.06552	-4.43062	-3.72776	-4.37717	-3.22955
9425.00	-4.0707	-4.43851	-3.76001	-4.39672	-3.2071
9430.00	-4.03077	-4.4372	-3.77804	-4.41853	-3.2092
9435.00	-4.07926	-4.45893	-3.80893	-4.41342	-3.17294
9440.00	-4.03278	-4.47614	-3.83777	-4.44141	-3.16436
9445.00	-4.10479	-4.47107	-3.89407	-4.46297	-3.17074
9450.00	-4.11647	-4.45576	-3.93376	-4.48359	-3.15299
9455.00	-4.0416	-4.44385	-3.96268	-4.49792	-3.14348
9460.00	-4.05581	-4.42051	-3.99603	-4.52348	-3.11555
9465.00	-4.09611	-4.42007	-4.01191	-4.51754	-3.14911
9470.00	-4.1485	-4.43182	-4.04139	-4.5333	-3.17168
9475.00	-4.16815	-4.42651	-4.03809	-4.55472	-3.18377
9480.00	-4.15831	-4.42267	-4.06076	-4.56556	-3.17177
9485.00	-4.1931	-4.40799	-4.08325	-4.56325	-3.1639
9490.00	-4.14947	-4.39478	-4.09146	-4.55875	-3.16328
9495.00	-4.13012	-4.39831	-4.09414	-4.56798	-3.16741
9500.00	-4.09373	-4.40944	-4.10807	-4.57387	-3.19989
9505.00	-4.09798	-4.39982	-4.09705	-4.58159	-3.20799
9510.00	-4.06481	-4.39678	-4.10179	-4.57767	-3.20765
9515.00	-4.04823	-4.40245	-4.11495	-4.57777	-3.22847
9520.00	-4.0447	-4.40101	-4.11319	-4.57484	-3.2208
9525.00	-4.06998	-4.39691	-4.10009	-4.57461	-3.22858
9530.00	-4.0785	-4.39322	-4.10034	-4.56174	-3.22207
9535.00	-4.07005	-4.38569	-4.09951	-4.56886	-3.1898
9540.00	-4.11556	-4.37378	-4.11028	-4.60422	-3.213
9545.00	-4.12996	-4.38128	-4.10742	-4.62037	-3.23446
9550.00	-4.13818	-4.38476	-4.08914	-4.62283	-3.25202
9555.00	-4.12375	-4.39631	-4.10723	-4.62143	-3.26254
9560.00	-4.10982	-4.38707	-4.0874	-4.61413	-3.26144
9565.00	-4.09444	-4.38904	-4.08159	-4.60334	-3.26045
9570.00	-4.10146	-4.37492	-4.07479	-4.60992	-3.2801
9575.00	-4.10968	-4.37717	-4.08333	-4.59292	-3.27138
9580.00	-4.1057	-4.37312	-4.08996	-4.57822	-3.27233
9585.00	-4.11918	-4.38863	-4.09174	-4.58007	-3.27671
9590.00	-4.10951	-4.38437	-4.08236	-4.58897	-3.2607
9595.00	-4.13115	-4.36978	-4.07915	-4.60845	-3.26976
9600.00	-4.16961	-4.33142	-4.07416	-4.60969	-3.27029
9605.00	-4.1416	-4.32914	-4.08433	-4.60297	-3.27956
9610.00	-4.1515	-4.32054	-4.10394	-4.60777	-3.28087
9615.00	-4.1291	-4.29458	-4.07764	-4.62175	-3.29496
9620.00	-4.10705	-4.29131	-4.09322	-4.61201	-3.28182
9625.00	-4.07961	-4.30332	-4.10095	-4.58756	-3.2829
9630.00	-4.08148	-4.27722	-4.07495	-4.57822	-3.28035
9635.00	-4.08221	-4.27568	-4.03742	-4.55353	-3.2763
9640.00	-4.08571	-4.26075	-4.03137	-4.57474	-3.26267
9645.00	-4.11922	-4.26414	-4.02489	-4.56668	-3.2463
9650.00	-4.1399	-4.2784	-4.02114	-4.56124	-3.2433
9655.00	-4.10633	-4.27254	-4.00835	-4.53402	-3.22359
9660.00	-4.04481	-4.29577	-4.02248	-4.54452	-3.20584
9665.00	-4.04352	-4.30033	-4.0216	-4.54974	-3.1752
9670.00	-4.05089	-4.30863	-4.03336	-4.52307	-3.14703
9675.00	-4.03476	-4.29742	-4.01464	-4.50812	-3.09938
9680.00	-4.05344	-4.30181	-4.02186	-4.53568	-3.05766
9685.00	-4.03326	-4.29735	-4.04197	-4.54299	-2.98373
9690.00	-4.02933	-4.30361	-4.01977	-4.54776	-2.9571
9695.00	-4.02958	-4.29944	-4.01758	-4.55386	-2.93314
9700.00	-3.99756	-4.27793	-4.01614	-4.52015	-2.8969
9705.00	-3.99814	-4.27305	-3.99914	-4.50548	-2.91065
9710.00	-3.9778	-4.28175	-3.95558	-4.50918	-2.91128
9715.00	-3.93388	-4.28116	-3.96819	-4.5113	-2.89777
9720.00	-3.94557	-4.28017	-3.97744	-4.50778	-2.89324
9725.00	-3.94851	-4.28582	-3.96326	-4.5034	-2.8962
9730.00	-3.96444	-4.29557	-3.9683	-4.50972	-2.93056
9735.00	-3.9541	-4.29501	-3.98539	-4.53652	-2.96677
9740.00	-3.94765	-4.316	-3.98298	-4.56425	-3.01462
9745.00	-3.94659	-4.31199	-3.96668	-4.55544	-3.04242
9750.00	-3.98358	-4.31025	-3.95986	-4.57043	-3.08975
9755.00	-3.97038	-4.30728	-3.96994	-4.57125	-3.13234
9760.00	-3.97274	-4.30414	-3.97588	-4.56113	-3.16656
9765.00	-3.97296	-4.30085	-3.96971	-4.53392	-3.16861
9770.00	-3.94659	-4.27219	-3.96782	-4.52934	-3.18101
9775.00	-3.97979	-4.26602	-3.95775	-4.51618	-3.18572
9780.00	-3.97931	-4.2628	-3.94188	-4.48864	-3.19758
9785.00	-3.96749	-4.25429	-3.94486	-4.48859	-3.20357
9790.00	-3.96159	-4.26113	-3.93395	-4.49277	-3.20074
9795.00	-3.98285	-4.25606	-3.92046	-4.49713	-3.22812
9800.00	-4.00009	-4.26786	-3.92768	-4.48718	-3.24514
9805.00	-4.0137	-4.28642	-3.92842	-4.48788	-3.2493
9810.00	-4.03829	-4.26154	-3.92857	-4.49032	-3.28005
9815.00	-4.031	-4.25223	-3.95172	-4.49252	-3.28189
9820.00	-4.02445	-4.25319	-3.96524	-4.47338	-3.29353
9825.00	-4.00148	-4.27602	-3.96223	-4.47365	-3.27055
9830.00	-4.02728	-4.26199	-3.97103	-4.48717	-3.26865
9835.00	-4.02869	-4.2774	-3.98261	-4.48304	-3.25814
9840.00	-4.03945	-4.26931	-3.98623	-4.50587	-3.29798
9845.00	-4.07379	-4.29193	-3.95862	-4.49807	-3.29862
9850.00	-4.05347	-4.31556	-3.95051	-4.47174	-3.29978
9855.00	-4.04372	-4.29244	-3.93798	-4.46011	-3.30846
9860.00	-4.08238	-4.29172	-3.94659	-4.48342	-3.32096
9865.00	-4.102	-4.30416	-3.95225	-4.47545	-3.30991
9870.00	-4.09309	-4.3074	-3.94792	-4.50748	-3.30584
9875.00	-4.06135	-4.29911	-3.94088	-4.50857	-3.30745
9880.00	-4.08022	-4.27576	-3.95967	-4.521	-3.31712
9885.00	-4.05452	-4.26924	-3.95302	-4.53461	-3.3358
9890.00	-4.06174	-4.28158	-3.93187	-4.52152	-3.33912
9895.00	-4.08627	-4.28382	-3.93324	-4.5212	-3.32919
9900.00	-4.0979	-4.28723	-3.93709	-4.51849	-3.35018
9905.00	-4.08751	-4.26834	-3.93428	-4.49615	-3.34443
9910.00	-4.06392	-4.26536	-3.92442	-4.50139	-3.3281
9915.00	-4.07589	-4.26174	-3.94066	-4.4892	-3.31223
9920.00	-4.02975	-4.27671	-3.94168	-4.47945	-3.31144
9925.00	-4.04324	-4.26868	-3.93893	-4.4767	-3.32306
9930.00	-4.10377	-4.26427	-3.93227	-4.4893	-3.2983
9935.00	-4.09373	-4.27524	-3.94668	-4.4916	-3.31065
9940.00	-4.08945	-4.28045	-3.92826	-4.49548	-3.32235
9945.00	-4.07895	-4.287	-3.9483	-4.5044	-3.33581
9950.00	-4.06096	-4.2873	-3.93652	-4.49915	-3.33443
9955.00	-4.06279	-4.29317	-3.92748	-4.50167	-3.34081
[truncated: 56 more rows]
