# Supplementary material for: Abnormal developmental trajectory and vulnerability to cardiac arrhythmias in tetralogy of Fallot with DiGeorge syndrome
Source: Commun Biol. 2023 Sep 22;6:969. doi: 10.1038/s42003-023-05344-6 (PMC10516936; doi:10.1038/s42003-023-05344-6)
Supplement: Supplementary file 6 — Supplementary Data 3 [file 42003_2023_5344_MOESM6_ESM.zip › Supplementary Data3_CAS Measurement/Batch60/TOF-DG2_A1_arrythmia/CV_Ca.csv]

1.0B : V(t) = D'(t) / BackgroundImage *100
D'(t) = WaveFiltered Value( Pixel-Filter=(5 x 5) Tcnst-Filter=10)
average	1.00
frm num	2048
position	[58][50]	[56][67]	[53][92]	[75][52]	[92][54]
background	287.56	572.08	506.92	398.60	445.44
total pixel	25	25	25	25	25
time	value1	value2	value3	value4	value5
0.00	1.82223	1.8389	1.57027	1.69594	0.74533
5.00	1.58297	1.58439	1.35169	1.43201	0.528017
10.00	1.43998	1.35044	1.14393	1.25971	0.324353
15.00	1.28624	1.14548	0.951416	1.04944	0.151832
20.00	1.15762	0.974293	0.779734	0.907369	-0.0222954
25.00	1.06411	0.820927	0.629165	0.75341	-0.159254
30.00	0.981349	0.704574	0.502333	0.622876	-0.274435
35.00	0.912425	0.599156	0.412646	0.538511	-0.334994
40.00	0.797535	0.49589	0.318513	0.437495	-0.437091
45.00	0.689962	0.393861	0.257466	0.342566	-0.510121
50.00	0.630702	0.281757	0.193054	0.255124	-0.554295
55.00	0.527293	0.215126	0.105888	0.175422	-0.582379
60.00	0.384148	0.145368	0.0227039	0.0896405	-0.648961
65.00	0.35547	0.0630085	0.0196445	-0.000608031	-0.637945
70.00	0.268455	0.0147554	-0.0367665	-0.0426948	-0.69897
75.00	0.220745	-0.0181842	-0.0654421	-0.0976325	-0.727852
80.00	0.177805	-0.0506268	-0.0896719	-0.141055	-0.748458
85.00	0.0918647	-0.0812234	-0.113057	-0.208234	-0.765207
90.00	0.0437298	-0.116452	-0.138049	-0.252639	-0.714728
95.00	0.0212737	-0.109701	-0.180269	-0.262498	-0.726768
100.00	-0.000327898	-0.106422	-0.212743	-0.248291	-0.741196
105.00	-0.0211603	-0.13913	-0.230133	-0.275644	-0.755079
110.00	-0.0732939	-0.162275	-0.217378	-0.295245	-0.757696
115.00	-0.0840477	-0.185902	-0.19564	-0.260703	-0.73401
120.00	-0.0144383	-0.188288	-0.233679	-0.266745	-0.659711
125.00	-0.0324686	-0.191135	-0.241874	-0.218997	-0.653905
130.00	-0.00418351	-0.194396	-0.238203	-0.219174	-0.610964
135.00	0.00875397	-0.160273	-0.198601	-0.176183	-0.525622
140.00	0.052391	-0.127465	-0.193733	-0.202719	-0.467672
145.00	0.101401	-0.12171	-0.141219	-0.172412	-0.419109
150.00	0.117691	-0.0654894	-0.0971119	-0.215382	-0.40324
155.00	0.11705	-0.0736237	-0.0637283	-0.157717	-0.391651
160.00	0.184633	-0.0550741	-0.0510429	-0.118865	-0.325547
165.00	0.206509	-0.0600547	-0.0285788	-0.0808868	-0.254378
170.00	0.237325	-0.0477564	-0.0367681	-0.0687841	-0.195715
175.00	0.23724	-0.0303951	-0.00468439	-0.046853	-0.138428
180.00	0.253855	-0.0175668	0.0478633	-0.00804827	-0.112911
185.00	0.274373	0.00656441	0.0785855	-0.00724344	-0.0558227
190.00	0.230244	0.00381036	0.101501	-0.0115367	-0.0655062
195.00	0.203046	-0.00845713	0.108711	0.00466969	0.000311653
200.00	0.217517	7.98213e-005	0.100996	0.0252765	0.0218322
205.00	0.209676	-0.0244003	0.13035	0.0428191	0.0277309
210.00	0.266605	-0.0114722	0.129151	0.0545934	0.0617753
215.00	0.258028	0.0169439	0.143065	0.0852605	0.0861294
220.00	0.237789	0.037624	0.140595	0.0656958	0.14307
225.00	0.246003	0.0240728	0.158887	0.103281	0.17905
230.00	0.242268	-0.0049042	0.195867	0.111016	0.231188
235.00	0.258381	-0.00161697	0.231516	0.128013	0.248479
240.00	0.247844	-0.0217322	0.232037	0.125247	0.274816
245.00	0.185502	-0.0426326	0.23724	0.127775	0.28505
250.00	0.0709718	-0.0607439	0.252181	0.121018	0.296955
255.00	-0.0780088	-0.127387	0.266417	0.121962	0.316649
260.00	-0.173143	-0.285253	0.298956	0.155927	0.362211
265.00	-0.313013	-0.562979	0.310882	0.169437	0.389747
270.00	-0.466717	-0.944382	0.320825	0.178584	0.423509
275.00	-0.660691	-1.38973	0.371596	0.213912	0.446711
280.00	-0.874215	-1.85277	0.380203	0.203559	0.483757
285.00	-1.05804	-2.34222	0.391106	0.197253	0.505425
290.00	-1.25965	-2.79252	0.414332	0.20964	0.550967
295.00	-1.47449	-3.16982	0.454174	0.222795	0.621589
300.00	-1.70539	-3.53526	0.451367	0.255709	0.68874
305.00	-1.95772	-3.92639	0.433848	0.201036	0.714155
310.00	-2.11666	-4.25742	0.417292	0.192975	0.742416
315.00	-2.34594	-4.52249	0.426064	0.146582	0.772341
320.00	-2.53283	-4.79462	0.447373	0.109847	0.784906
325.00	-2.67877	-4.9773	0.492591	0.0205882	0.81148
330.00	-2.85184	-5.17318	0.529341	-0.108917	0.816539
335.00	-2.97701	-5.35437	0.50008	-0.245541	0.813908
340.00	-3.13556	-5.52932	0.492682	-0.429718	0.807948
345.00	-3.3172	-5.68957	0.444992	-0.654684	0.803482
350.00	-3.44034	-5.82052	0.371297	-0.918368	0.785993
355.00	-3.52057	-5.90551	0.241056	-1.16471	0.756783
360.00	-3.61642	-5.95613	-0.0134611	-1.49982	0.734984
365.00	-3.73468	-6.03524	-0.451632	-1.83253	0.744999
370.00	-3.80772	-6.07429	-0.999068	-2.18014	0.756706
375.00	-3.88877	-6.09474	-1.63458	-2.51104	0.751976
380.00	-3.94084	-6.10476	-2.32649	-2.85803	0.754006
385.00	-3.94598	-6.0963	-3.02495	-3.17032	0.803426
390.00	-3.96869	-6.06561	-3.65278	-3.44536	0.8048
395.00	-3.93905	-6.04009	-4.21704	-3.70594	0.823099
400.00	-3.89846	-5.98775	-4.74854	-3.94448	0.836874
405.00	-3.93009	-5.93715	-5.26477	-4.16117	0.877109
410.00	-3.93769	-5.8979	-5.69387	-4.42343	0.856747
415.00	-3.93341	-5.85349	-6.11004	-4.63638	0.837523
420.00	-3.95181	-5.78066	-6.45225	-4.83606	0.819324
425.00	-3.95028	-5.71371	-6.74839	-4.97363	0.828987
430.00	-3.93639	-5.65415	-6.96442	-5.13859	0.853847
435.00	-3.84321	-5.59356	-7.15254	-5.19773	0.878017
440.00	-3.82612	-5.52365	-7.31316	-5.28107	0.902463
445.00	-3.73284	-5.42856	-7.43642	-5.32898	0.942425
450.00	-3.69896	-5.32411	-7.55445	-5.4002	0.990963
455.00	-3.62952	-5.20912	-7.59519	-5.381	1.03195
460.00	-3.58929	-5.12661	-7.68314	-5.38881	1.03292
465.00	-3.51691	-5.02508	-7.7189	-5.42193	1.05535
470.00	-3.44898	-4.9372	-7.73293	-5.42465	1.08541
475.00	-3.39898	-4.84762	-7.7574	-5.42709	1.10349
480.00	-3.32477	-4.75091	-7.75338	-5.41323	1.14669
485.00	-3.27327	-4.68835	-7.7253	-5.34657	1.15774
490.00	-3.17685	-4.59639	-7.74027	-5.3528	1.14524
495.00	-3.18049	-4.52341	-7.69377	-5.37849	1.1259
500.00	-3.08918	-4.42346	-7.63772	-5.34139	1.12197
505.00	-3.09463	-4.33841	-7.63226	-5.30499	1.15794
510.00	-3.06893	-4.30172	-7.58551	-5.28127	1.17056
515.00	-2.96374	-4.23094	-7.49847	-5.23282	1.19179
520.00	-2.90384	-4.13297	-7.42486	-5.19925	1.1696
525.00	-2.91948	-4.0448	-7.33021	-5.16703	1.16488
530.00	-2.92799	-3.99202	-7.24581	-5.1551	1.13281
535.00	-2.84106	-3.91515	-7.15171	-5.09819	1.10573
540.00	-2.83516	-3.84737	-7.02677	-5.01888	1.12986
545.00	-2.75612	-3.7542	-6.90485	-4.89632	1.11565
550.00	-2.66412	-3.66755	-6.80539	-4.77297	1.12621
555.00	-2.5841	-3.56789	-6.72455	-4.69708	1.1447
560.00	-2.51487	-3.52714	-6.62891	-4.60369	1.14876
565.00	-2.45534	-3.48138	-6.51285	-4.5086	1.14254
570.00	-2.45463	-3.38915	-6.39814	-4.45212	1.15939
575.00	-2.39695	-3.30195	-6.26965	-4.35412	1.14403
580.00	-2.35895	-3.27031	-6.21161	-4.29302	1.15714
585.00	-2.30111	-3.20828	-6.09309	-4.22699	1.16894
590.00	-2.25739	-3.15594	-5.9375	-4.13545	1.15891
595.00	-2.20692	-3.10744	-5.82272	-4.07113	1.16874
600.00	-2.20601	-3.05051	-5.68549	-4.02929	1.14525
605.00	-2.16068	-2.98948	-5.56672	-3.96154	1.16992
610.00	-2.15604	-2.92616	-5.46692	-3.85841	1.18762
615.00	-2.15326	-2.85869	-5.32266	-3.76961	1.17033
620.00	-2.10069	-2.81265	-5.23149	-3.74086	1.16196
625.00	-2.10344	-2.74814	-5.13839	-3.6588	1.17058
630.00	-2.06558	-2.71874	-5.02225	-3.59498	1.21336
635.00	-1.98561	-2.67061	-4.92955	-3.53152	1.22224
640.00	-1.90667	-2.64338	-4.82483	-3.43326	1.21585
645.00	-1.8565	-2.5881	-4.71163	-3.33679	1.22897
650.00	-1.75987	-2.51598	-4.6208	-3.24797	1.19587
655.00	-1.73273	-2.45736	-4.50276	-3.17305	1.10592
660.00	-1.7222	-2.4053	-4.40047	-3.09458	0.9612
665.00	-1.73777	-2.35706	-4.3163	-3.04804	0.763607
670.00	-1.73091	-2.27028	-4.19793	-2.97706	0.506751
675.00	-1.69275	-2.21386	-4.13165	-2.93324	0.14627
680.00	-1.64867	-2.15958	-4.05147	-2.88377	-0.290412
685.00	-1.58534	-2.1394	-3.96669	-2.7981	-0.777714
690.00	-1.59095	-2.11564	-3.90617	-2.78222	-1.32315
695.00	-1.55148	-2.07888	-3.81856	-2.75788	-1.87869
700.00	-1.55074	-1.99685	-3.71051	-2.68179	-2.36611
705.00	-1.46939	-1.95099	-3.59118	-2.60227	-2.83981
710.00	-1.42956	-1.92789	-3.50508	-2.57185	-3.27781
715.00	-1.40066	-1.86585	-3.42444	-2.53142	-3.68728
720.00	-1.36631	-1.78765	-3.31951	-2.51009	-4.03963
725.00	-1.34235	-1.73404	-3.24559	-2.43771	-4.37112
730.00	-1.37782	-1.69558	-3.20352	-2.39464	-4.63085
735.00	-1.3082	-1.65747	-3.10095	-2.33982	-4.87448
740.00	-1.29562	-1.605	-3.01417	-2.30654	-5.05963
745.00	-1.29959	-1.60391	-2.96131	-2.24147	-5.22446
750.00	-1.24475	-1.55819	-2.91453	-2.18792	-5.41682
755.00	-1.2399	-1.54291	-2.85506	-2.14574	-5.55132
760.00	-1.12843	-1.52007	-2.76367	-2.11381	-5.64274
765.00	-1.07818	-1.49812	-2.68063	-2.07002	-5.69808
770.00	-1.03018	-1.45598	-2.59484	-1.99849	-5.72723
775.00	-0.999492	-1.37331	-2.51527	-1.96924	-5.76963
780.00	-0.914844	-1.3094	-2.45707	-1.89976	-5.76109
785.00	-0.870654	-1.28404	-2.38259	-1.86834	-5.75969
790.00	-0.821146	-1.25073	-2.32976	-1.81597	-5.74856
795.00	-0.807191	-1.20187	-2.30668	-1.75982	-5.76099
800.00	-0.841926	-1.16209	-2.26776	-1.76246	-5.74074
805.00	-0.888489	-1.14866	-2.21143	-1.7247	-5.71175
810.00	-0.823287	-1.12819	-2.13784	-1.70677	-5.63357
815.00	-0.807727	-1.11326	-2.08266	-1.67056	-5.55782
820.00	-0.810415	-1.07325	-2.02748	-1.64801	-5.50132
825.00	-0.776668	-1.06871	-1.97702	-1.61266	-5.43161
830.00	-0.75186	-1.02616	-1.9324	-1.58487	-5.36259
835.00	-0.797692	-1.00535	-1.90171	-1.56687	-5.30137
840.00	-0.774955	-1.00271	-1.83858	-1.57175	-5.18341
845.00	-0.732234	-0.984243	-1.81096	-1.49686	-5.05749
850.00	-0.67153	-0.957138	-1.76953	-1.46057	-4.92799
855.00	-0.626633	-0.918059	-1.70226	-1.41687	-4.84558
860.00	-0.598745	-0.88219	-1.67959	-1.35045	-4.7265
865.00	-0.543044	-0.866688	-1.63315	-1.29167	-4.59778
870.00	-0.536034	-0.84015	-1.58662	-1.26185	-4.53132
875.00	-0.583975	-0.817665	-1.55816	-1.2601	-4.42032
880.00	-0.514449	-0.844275	-1.51044	-1.21638	-4.32132
885.00	-0.494997	-0.807393	-1.44541	-1.19509	-4.21875
890.00	-0.473318	-0.773501	-1.37741	-1.18396	-4.11387
895.00	-0.434332	-0.733908	-1.36198	-1.13381	-4.00959
900.00	-0.428456	-0.712258	-1.3252	-1.11877	-3.89689
905.00	-0.420386	-0.69557	-1.26922	-1.13334	-3.76761
910.00	-0.383912	-0.667965	-1.26697	-1.08623	-3.64229
915.00	-0.403943	-0.622145	-1.2468	-1.06692	-3.56272
920.00	-0.369113	-0.614468	-1.21129	-1.05356	-3.46148
925.00	-0.336374	-0.59777	-1.18879	-0.967268	-3.36138
930.00	-0.274917	-0.589734	-1.15514	-0.907671	-3.21382
935.00	-0.298893	-0.595087	-1.14378	-0.892167	-3.12322
940.00	-0.235619	-0.582425	-1.08069	-0.860151	-2.99948
945.00	-0.223185	-0.577322	-1.04522	-0.849399	-2.90068
950.00	-0.153572	-0.539867	-0.992776	-0.813631	-2.81625
955.00	-0.146561	-0.520141	-0.961359	-0.774416	-2.70794
960.00	-0.181981	-0.515673	-0.954389	-0.768224	-2.61494
965.00	-0.180475	-0.522839	-0.937858	-0.744587	-2.54113
970.00	-0.174947	-0.493628	-0.934027	-0.678157	-2.50613
975.00	-0.143542	-0.494608	-0.894282	-0.665534	-2.4414
980.00	-0.126406	-0.533247	-0.871136	-0.635107	-2.37775
985.00	-0.16106	-0.514882	-0.823477	-0.602705	-2.30431
990.00	-0.137999	-0.451508	-0.754543	-0.578561	-2.19511
995.00	-0.11168	-0.424536	-0.722488	-0.496621	-2.1076
1000.00	-0.154761	-0.426132	-0.677857	-0.505162	-2.02705
1005.00	-0.182407	-0.382121	-0.649526	-0.501811	-1.96712
1010.00	-0.191986	-0.383763	-0.642176	-0.490767	-1.90511
1015.00	-0.167224	-0.378249	-0.607943	-0.497887	-1.81966
1020.00	-0.146328	-0.361401	-0.586603	-0.492253	-1.76342
1025.00	-0.0746638	-0.355326	-0.568975	-0.485175	-1.68136
1030.00	-0.0574603	-0.346363	-0.542851	-0.465759	-1.64164
1035.00	-0.0419772	-0.355078	-0.504348	-0.482405	-1.56727
1040.00	-0.0405615	-0.313976	-0.484687	-0.458249	-1.52639
1045.00	-0.00451199	-0.288172	-0.445687	-0.435505	-1.42942
1050.00	0.00289428	-0.252363	-0.427947	-0.418045	-1.34665
1055.00	0.0401622	-0.242509	-0.400934	-0.382262	-1.28023
1060.00	0.0514472	-0.240633	-0.41292	-0.357081	-1.21237
1065.00	0.0560396	-0.228456	-0.388199	-0.325387	-1.17016
1070.00	0.0824289	-0.236375	-0.354902	-0.332989	-1.12588
1075.00	0.0811411	-0.238608	-0.33835	-0.33381	-1.06358
1080.00	0.0883282	-0.235723	-0.326609	-0.294408	-1.02367
1085.00	0.0697582	-0.236623	-0.312097	-0.252925	-0.979673
1090.00	0.0182699	-0.20527	-0.280887	-0.268776	-0.912238
1095.00	0.0595644	-0.179848	-0.237017	-0.21079	-0.817422
1100.00	0.0438709	-0.162563	-0.221206	-0.187704	-0.742864
1105.00	0.0478299	-0.171478	-0.202242	-0.196028	-0.708089
1110.00	0.0917324	-0.131955	-0.196221	-0.193485	-0.665117
1115.00	0.0978603	-0.126451	-0.190802	-0.132993	-0.626443
1120.00	0.127023	-0.11031	-0.1733	-0.111665	-0.564697
1125.00	0.115711	-0.0636196	-0.15597	-0.0744073	-0.500145
1130.00	0.122223	-0.05516	-0.162467	-0.110118	-0.467193
1135.00	0.110001	-0.0279687	-0.150955	-0.0910777	-0.406106
1140.00	0.132385	-0.0237735	-0.115344	-0.0789594	-0.354719
1145.00	0.13723	-0.0409738	-0.091184	-0.0530003	-0.338105
1150.00	0.180539	0.0176614	-0.0560259	-0.0456932	-0.273763
1155.00	0.268202	0.0368714	-0.0535797	-0.0411239	-0.25357
1160.00	0.277548	0.0164034	-0.0221821	-0.0420291	-0.226417
1165.00	0.292915	0.0280479	0.000552195	-0.0207664	-0.210062
1170.00	0.342911	0.0259423	0.0249584	0.0445315	-0.1693
1175.00	0.361478	0.0443242	0.0390333	0.055131	-0.131716
1180.00	0.354542	0.0538758	0.0682713	0.0917655	-0.0637671
1185.00	0.412286	0.0862452	0.111156	0.100652	-0.0124909
1190.00	0.401659	0.0755231	0.133971	0.14578	0.0552093
1195.00	0.463037	0.0980365	0.156082	0.169336	0.11614
1200.00	0.457073	0.117599	0.175983	0.19756	0.117097
1205.00	0.48509	0.132409	0.201784	0.228983	0.178125
1210.00	0.479702	0.184893	0.248677	0.260275	0.233947
1215.00	0.495719	0.176892	0.276678	0.25231	0.268024
1220.00	0.472576	0.163398	0.276628	0.228083	0.295101
1225.00	0.426709	0.186214	0.312091	0.269499	0.31947
1230.00	0.456371	0.192064	0.31718	0.258606	0.343198
1235.00	0.496977	0.18894	0.327283	0.232745	0.347492
1240.00	0.466753	0.193819	0.340321	0.252622	0.345968
1245.00	0.438161	0.18003	0.345743	0.241409	0.415538
1250.00	0.360961	0.171117	0.343521	0.236334	0.440436
1255.00	0.272006	0.0763937	0.34231	0.224743	0.479905
1260.00	0.00137799	-0.101152	0.343588	0.214311	0.510937
1265.00	-0.17681	-0.36023	0.364465	0.215961	0.529887
1270.00	-0.331614	-0.728346	0.398246	0.198379	0.541553
1275.00	-0.504323	-1.17991	0.404188	0.210653	0.592463
1280.00	-0.68619	-1.68351	0.410325	0.232739	0.624811
1285.00	-0.923594	-2.16472	0.423739	0.235556	0.648537
1290.00	-1.18455	-2.6104	0.448437	0.26318	0.677074
1295.00	-1.41107	-3.03527	0.46593	0.236862	0.691084
1300.00	-1.68448	-3.46381	0.50298	0.206151	0.68663
1305.00	-1.92778	-3.8481	0.487401	0.192561	0.678133
1310.00	-2.13978	-4.16249	0.500998	0.157248	0.678567
1315.00	-2.40153	-4.44614	0.502189	0.164604	0.709489
1320.00	-2.59955	-4.68955	0.464595	0.120045	0.699603
1325.00	-2.78472	-4.90022	0.419714	0.0418091	0.738299
1330.00	-2.94581	-5.108	0.421142	-0.0446599	0.767738
1335.00	-3.14225	-5.31178	0.408223	-0.174665	0.775375
1340.00	-3.19943	-5.45813	0.381605	-0.355894	0.791228
1345.00	-3.35243	-5.62691	0.344233	-0.558137	0.793823
1350.00	-3.49848	-5.74664	0.286137	-0.776282	0.778197
1355.00	-3.58819	-5.83062	0.227539	-1.00974	0.796463
1360.00	-3.65363	-5.86636	0.0935246	-1.26602	0.807513
1365.00	-3.73339	-5.9083	-0.221991	-1.56491	0.827337
1370.00	-3.79405	-5.92438	-0.692177	-1.88207	0.861341
1375.00	-3.84586	-5.96123	-1.30236	-2.20365	0.880272
1380.00	-3.91335	-5.99858	-1.97146	-2.54726	0.906289
1385.00	-3.9421	-5.97347	-2.67465	-2.9127	0.923419
1390.00	-3.9805	-5.98792	-3.32568	-3.22756	0.919978
1395.00	-3.96359	-5.945	-3.92896	-3.48884	0.929453
1400.00	-3.97619	-5.92035	-4.51452	-3.75411	0.938878
1405.00	-4.02091	-5.89677	-5.03442	-4.03399	0.958137
1410.00	-4.06951	-5.86785	-5.52364	-4.2909	0.953918
1415.00	-4.0423	-5.81945	-5.94185	-4.5141	0.925875
1420.00	-3.93992	-5.74722	-6.26852	-4.64372	0.978762
1425.00	-3.90203	-5.68292	-6.56331	-4.79651	0.992236
1430.00	-3.88601	-5.60896	-6.85545	-4.89588	1.01694
1435.00	-3.80343	-5.49626	-7.08997	-4.99736	1.03018
1440.00	-3.74302	-5.42628	-7.26948	-5.09572	1.05019
1445.00	-3.70813	-5.34863	-7.4405	-5.15414	1.10412
1450.00	-3.67811	-5.27943	-7.52972	-5.23381	1.16791
1455.00	-3.61633	-5.17101	-7.61633	-5.26436	1.15619
1460.00	-3.57323	-5.0986	-7.69822	-5.26277	1.15551
1465.00	-3.55949	-4.98729	-7.76482	-5.28541	1.16298
1470.00	-3.50678	-4.92346	-7.77742	-5.31281	1.17779
1475.00	-3.4816	-4.85064	-7.81085	-5.31641	1.20189
1480.00	-3.43668	-4.76202	-7.822	-5.27147	1.20024
1485.00	-3.38095	-4.66898	-7.79811	-5.27317	1.21581
1490.00	-3.39339	-4.59084	-7.78844	-5.29277	1.21456
1495.00	-3.32252	-4.54359	-7.76316	-5.24217	1.22242
1500.00	-3.26291	-4.45701	-7.70254	-5.19663	1.24834
1505.00	-3.15918	-4.38049	-7.65982	-5.18875	1.26898
1510.00	-3.07278	-4.30393	-7.5977	-5.13952	1.22919
1515.00	-3.02006	-4.19447	-7.52206	-5.10224	1.26881
1520.00	-2.9893	-4.09456	-7.43426	-5.02654	1.29369
1525.00	-2.92684	-4.00464	-7.3505	-4.9283	1.3035
1530.00	-2.85811	-3.90973	-7.27591	-4.84691	1.35185
1535.00	-2.77817	-3.81661	-7.15828	-4.74857	1.41512
1540.00	-2.70483	-3.744	-7.05714	-4.6982	1.40023
1545.00	-2.66665	-3.66956	-6.94876	-4.6629	1.36078
1550.00	-2.56273	-3.59417	-6.83544	-4.56389	1.37467
1555.00	-2.55406	-3.50674	-6.72161	-4.49888	1.36561
1560.00	-2.47809	-3.44414	-6.58681	-4.43735	1.35746
1565.00	-2.45285	-3.37102	-6.48285	-4.35387	1.35821
1570.00	-2.41204	-3.29961	-6.36562	-4.2938	1.32566
1575.00	-2.3934	-3.25493	-6.27036	-4.23973	1.31612
1580.00	-2.36967	-3.19933	-6.13808	-4.19107	1.35333
1585.00	-2.30379	-3.11852	-6.02376	-4.08305	1.37514
1590.00	-2.25425	-3.06118	-5.92166	-3.99888	1.39837
1595.00	-2.21939	-2.98859	-5.79505	-3.91811	1.39233
1600.00	-2.14073	-2.92257	-5.65585	-3.83137	1.39498
1605.00	-2.10749	-2.84846	-5.54162	-3.77337	1.41892
1610.00	-2.05392	-2.77408	-5.43723	-3.64089	1.42878
1615.00	-2.02102	-2.67986	-5.32829	-3.56682	1.41611
1620.00	-1.99835	-2.61954	-5.21446	-3.51922	1.4101
1625.00	-1.92093	-2.57434	-5.09071	-3.47036	1.38044
1630.00	-1.89993	-2.4959	-5.01011	-3.44143	1.39685
1635.00	-1.824	-2.45537	-4.8776	-3.35319	1.40354
1640.00	-1.75566	-2.4182	-4.79306	-3.31992	1.39249
1645.00	-1.81657	-2.36516	-4.70514	-3.25687	1.35831
1650.00	-1.74619	-2.31044	-4.60312	-3.165	1.35897
1655.00	-1.70094	-2.26818	-4.48685	-3.09436	1.347
1660.00	-1.67412	-2.19379	-4.39246	-3.05287	1.29761
1665.00	-1.63468	-2.13313	-4.3012	-2.9533	1.17683
1670.00	-1.5811	-2.10301	-4.20012	-2.86168	1.0331
1675.00	-1.55792	-2.07869	-4.12178	-2.82238	0.768154
1680.00	-1.54123	-2.02814	-3.99999	-2.76794	0.466841
1685.00	-1.50952	-1.98755	-3.9101	-2.72998	0.105861
1690.00	-1.44759	-1.94471	-3.81183	-2.72893	-0.351924
1695.00	-1.42941	-1.92994	-3.74707	-2.69989	-0.87528
1700.00	-1.41305	-1.8628	-3.64775	-2.63261	-1.41006
1705.00	-1.39138	-1.81426	-3.56862	-2.58711	-1.95152
1710.00	-1.31622	-1.79435	-3.47295	-2.52409	-2.46309
1715.00	-1.28754	-1.75126	-3.39315	-2.45231	-2.94235
1720.00	-1.29093	-1.70339	-3.30003	-2.40176	-3.35124
1725.00	-1.25921	-1.64353	-3.24226	-2.36429	-3.71924
1730.00	-1.19727	-1.62111	-3.16738	-2.30448	-4.08457
1735.00	-1.19717	-1.59395	-3.08894	-2.24664	-4.38912
1740.00	-1.21517	-1.5702	-2.99862	-2.27386	-4.63267
1745.00	-1.16181	-1.55861	-2.94496	-2.22309	-4.87163
1750.00	-1.09431	-1.52791	-2.87219	-2.14529	-5.02384
1755.00	-1.07113	-1.49398	-2.78066	-2.13146	-5.18866
1760.00	-1.06417	-1.47044	-2.71012	-2.06884	-5.33341
1765.00	-0.998089	-1.43667	-2.66321	-2.00947	-5.4107
1770.00	-1.00539	-1.43004	-2.61625	-2.0002	-5.51439
1775.00	-0.954926	-1.36745	-2.52586	-1.90856	-5.58166
1780.00	-0.93733	-1.3209	-2.41925	-1.85518	-5.59911
1785.00	-0.922885	-1.29439	-2.37144	-1.82019	-5.62558
1790.00	-0.877891	-1.24256	-2.29448	-1.75358	-5.58565
1795.00	-0.799839	-1.19522	-2.23468	-1.70566	-5.59641
1800.00	-0.785233	-1.18827	-2.19823	-1.61939	-5.57916
1805.00	-0.767914	-1.15125	-2.14963	-1.5839	-5.51783
1810.00	-0.77041	-1.11304	-2.09801	-1.566	-5.49855
1815.00	-0.747619	-1.10521	-2.04918	-1.51878	-5.45606
1820.00	-0.64921	-1.08	-1.99656	-1.43213	-5.41692
1825.00	-0.594026	-1.0587	-1.98312	-1.37121	-5.34937
1830.00	-0.562443	-1.01855	-1.93552	-1.33343	-5.2751
1835.00	-0.513154	-0.988016	-1.86586	-1.29141	-5.16695
1840.00	-0.567556	-0.960533	-1.85603	-1.29574	-5.10015
1845.00	-0.627645	-0.972157	-1.79983	-1.27354	-5.06068
1850.00	-0.688681	-0.965838	-1.7682	-1.28768	-4.97666
1855.00	-0.693537	-0.975533	-1.7555	-1.25926	-4.87681
1860.00	-0.709035	-0.948599	-1.74329	-1.23369	-4.80849
1865.00	-0.658997	-0.929952	-1.67233	-1.20666	-4.73083
1870.00	-0.640391	-0.910373	-1.6424	-1.18233	-4.59629
1875.00	-0.61391	-0.898346	-1.60283	-1.21161	-4.50125
1880.00	-0.584512	-0.87074	-1.55697	-1.18478	-4.39505
1885.00	-0.533016	-0.83261	-1.51648	-1.17468	-4.30127
1890.00	-0.533964	-0.809481	-1.48477	-1.14452	-4.19262
1895.00	-0.526471	-0.780973	-1.46728	-1.11235	-4.08407
1900.00	-0.525291	-0.767202	-1.41997	-1.06334	-3.94146
1905.00	-0.513102	-0.710759	-1.33953	-0.983095	-3.78977
1910.00	-0.495176	-0.699115	-1.30421	-0.910877	-3.68558
1915.00	-0.401146	-0.648082	-1.24796	-0.890035	-3.60797
1920.00	-0.412499	-0.632917	-1.1926	-0.839165	-3.48784
1925.00	-0.325345	-0.592699	-1.17277	-0.823487	-3.3851
1930.00	-0.331759	-0.561398	-1.1486	-0.782282	-3.32497
1935.00	-0.344487	-0.53882	-1.10555	-0.766272	-3.24481
1940.00	-0.364288	-0.515702	-1.06206	-0.770929	-3.1547
1945.00	-0.336205	-0.505385	-1.04897	-0.758061	-3.03679
1950.00	-0.32345	-0.475823	-1.00957	-0.727413	-2.94773
1955.00	-0.303624	-0.435233	-0.99383	-0.643633	-2.83974
1960.00	-0.313601	-0.372132	-0.971777	-0.575256	-2.72548
1965.00	-0.221036	-0.337016	-0.90774	-0.55486	-2.60469
1970.00	-0.157202	-0.317298	-0.861155	-0.485325	-2.46994
1975.00	-0.109489	-0.283471	-0.795555	-0.452849	-2.35136
1980.00	-0.102713	-0.238343	-0.748352	-0.414588	-2.24913
1985.00	-0.111916	-0.261355	-0.698767	-0.432337	-2.18765
1990.00	-0.0548206	-0.256196	-0.640727	-0.37405	-2.08562
1995.00	0.0146481	-0.237568	-0.589279	-0.342666	-1.97314
2000.00	0.0187474	-0.236186	-0.561915	-0.312414	-1.88808
2005.00	0.053039	-0.216763	-0.528606	-0.260099	-1.82319
2010.00	0.0491261	-0.193688	-0.478902	-0.250145	-1.73247
2015.00	0.0442135	-0.175718	-0.480724	-0.263264	-1.67057
2020.00	0.0481382	-0.16304	-0.457902	-0.235934	-1.63552
2025.00	0.0280233	-0.139045	-0.453933	-0.199295	-1.56266
2030.00	0.032176	-0.137027	-0.451939	-0.18639	-1.4962
2035.00	0.00252913	-0.111438	-0.417003	-0.193842	-1.40944
2040.00	0.0120133	-0.0919035	-0.410022	-0.160409	-1.32327
2045.00	-0.0156173	-0.0526474	-0.373755	-0.124298	-1.28433
2050.00	-0.0321387	-0.0396915	-0.346637	-0.0958118	-1.20978
2055.00	0.0183696	-0.0329255	-0.270941	-0.079206	-1.13101
2060.00	0.0652182	-0.0359258	-0.258051	-0.0602468	-1.0655
2065.00	0.0447862	-0.0127555	-0.281958	-0.0572327	-1.00116
2070.00	0.0389166	0.00879693	-0.244293	-0.0986745	-0.929775
2075.00	0.0531081	0.000925202	-0.229332	-0.0787719	-0.875411
2080.00	-0.0287085	0.0211096	-0.178781	-0.0799263	-0.836362
2085.00	-0.0397478	0.0588532	-0.178263	-0.100032	-0.794931
2090.00	-0.030209	0.100514	-0.185687	-0.0378462	-0.711846
2095.00	0.0103693	0.0953567	-0.164751	-0.0451002	-0.677479
2100.00	0.066364	0.0669426	-0.0938297	-0.0124918	-0.613323
2105.00	0.108413	0.0819236	-0.0954938	0.0218733	-0.594196
2110.00	0.157385	0.0569504	-0.0670065	0.0588229	-0.534776
2115.00	0.13191	0.0456617	-0.071353	0.0910741	-0.545056
2120.00	0.168795	0.06347	-0.0500143	0.0849772	-0.554308
2125.00	0.182518	0.0655135	-0.0315985	0.117624	-0.492591
2130.00	0.219907	0.0729462	-0.0031881	0.101847	-0.43974
2135.00	0.204871	0.08453	0.0223812	0.128792	-0.403848
2140.00	0.170474	0.0977523	0.0130414	0.128959	-0.325747
2145.00	0.220195	0.0865787	0.0298861	0.145165	-0.267131
2150.00	0.225996	0.071628	0.0332101	0.135666	-0.200008
2155.00	0.272947	0.0938317	0.0235765	0.141166	-0.157558
2160.00	0.352761	0.134791	0.0717199	0.172207	-0.0995966
2165.00	0.33835	0.145085	0.0771732	0.17305	-0.0635952
2170.00	0.340681	0.129178	0.0797139	0.174812	-0.00874431
2175.00	0.334433	0.109268	0.0796333	0.176397	0.0208658
2180.00	0.352457	0.138895	0.092186	0.178828	0.035841
2185.00	0.353378	0.131298	0.118476	0.166966	0.0870342
2190.00	0.322213	0.154527	0.149239	0.184389	0.0882086
2195.00	0.347024	0.189417	0.185605	0.198062	0.109021
2200.00	0.404128	0.213826	0.201764	0.231442	0.145713
2205.00	0.458304	0.211322	0.233667	0.269512	0.196695
2210.00	0.486198	0.209068	0.268692	0.299761	0.230904
2215.00	0.483481	0.227317	0.282855	0.339028	0.294919
2220.00	0.451825	0.22626	0.312172	0.353293	0.352532
2225.00	0.488713	0.280547	0.349605	0.382189	0.367566
2230.00	0.463489	0.311225	0.391185	0.403177	0.443956
2235.00	0.500601	0.355616	0.423084	0.412032	0.474093
2240.00	0.521482	0.363405	0.455738	0.409965	0.592812
2245.00	0.494372	0.364123	0.474869	0.423159	0.658351
2250.00	0.458845	0.389939	0.503922	0.468148	0.701173
2255.00	0.428262	0.301302	0.523758	0.493586	0.72265
2260.00	0.346487	0.120144	0.538454	0.544579	0.740184
2265.00	0.200557	-0.13799	0.546946	0.568395	0.778414
2270.00	0.0594833	-0.496167	0.575894	0.61291	0.806536
2275.00	-0.180155	-0.942984	0.57354	0.619858	0.857886
2280.00	-0.397221	-1.39057	0.572211	0.63715	0.91398
2285.00	-0.610664	-1.88429	0.606523	0.649702	0.953688
2290.00	-0.788852	-2.35381	0.60663	0.625876	0.988528
2295.00	-1.01877	-2.78337	0.609882	0.627513	0.968698
2300.00	-1.25352	-3.17767	0.607286	0.604902	0.984077
2305.00	-1.494	-3.57169	0.607316	0.604623	1.01498
2310.00	-1.72992	-3.89135	0.624703	0.59835	1.05447
2315.00	-1.98397	-4.18673	0.630883	0.529483	1.09898
2320.00	-2.21122	-4.44559	0.65775	0.518682	1.06003
2325.00	-2.38654	-4.67296	0.659836	0.449755	1.10938
2330.00	-2.53737	-4.85243	0.661713	0.35661	1.1062
2335.00	-2.66894	-5.0538	0.645253	0.188486	1.13117
2340.00	-2.78736	-5.18819	0.649378	0.0191103	1.1321
2345.00	-2.94123	-5.33502	0.623894	-0.187517	1.1051
2350.00	-2.99069	-5.4294	0.602537	-0.432689	1.08708
2355.00	-3.11866	-5.54021	0.534392	-0.651337	1.08882
2360.00	-3.18515	-5.61897	0.357857	-0.88525	1.12542
2365.00	-3.27281	-5.62273	0.0664093	-1.21118	1.17361
2370.00	-3.35727	-5.66107	-0.437352	-1.52458	1.19634
2375.00	-3.39155	-5.65573	-1.01778	-1.82772	1.20781
2380.00	-3.47387	-5.6593	-1.65063	-2.16276	1.2352
2385.00	-3.4339	-5.65064	-2.33778	-2.44021	1.25805
2390.00	-3.48834	-5.66242	-3.0288	-2.76317	1.20229
2395.00	-3.51369	-5.64645	-3.61837	-3.0428	1.22843
2400.00	-3.51981	-5.62508	-4.17423	-3.29948	1.22772
2405.00	-3.57122	-5.57929	-4.70449	-3.5606	1.26479
2410.00	-3.53264	-5.54856	-5.18962	-3.75547	1.2775
2415.00	-3.48262	-5.50482	-5.61676	-3.94892	1.33743
2420.00	-3.48211	-5.44937	-6.00514	-4.13907	1.35455
2425.00	-3.47748	-5.40227	-6.31601	-4.27509	1.36995
2430.00	-3.45245	-5.35778	-6.61	-4.44266	1.37125
2435.00	-3.45217	-5.28347	-6.87853	-4.63262	1.35086
2440.00	-3.3796	-5.19352	-7.10443	-4.74537	1.33431
2445.00	-3.3254	-5.11817	-7.25409	-4.81675	1.3679
2450.00	-3.37122	-5.05244	-7.40061	-4.89804	1.35953
2455.00	-3.36099	-4.94364	-7.53169	-4.99429	1.35378
2460.00	-3.32952	-4.88698	-7.60074	-5.05281	1.40698
2465.00	-3.27199	-4.8213	-7.64711	-5.05732	1.43511
2470.00	-3.15622	-4.76359	-7.71488	-5.02825	1.44156
2475.00	-3.11602	-4.6599	-7.72142	-5.01012	1.43929
2480.00	-3.07706	-4.57638	-7.70285	-4.98177	1.43185
2485.00	-3.05312	-4.48582	-7.69955	-4.96327	1.47635
2490.00	-3.0427	-4.39104	-7.67606	-4.9968	1.47778
2495.00	-3.02915	-4.30293	-7.65571	-4.97378	1.43057
2500.00	-2.96967	-4.23273	-7.60505	-4.91795	1.42311
2505.00	-2.89109	-4.13738	-7.52236	-4.87272	1.42628
2510.00	-2.8162	-4.04737	-7.46373	-4.81796	1.44708
2515.00	-2.74879	-3.96637	-7.36992	-4.79176	1.48107
2520.00	-2.74238	-3.90954	-7.31312	-4.75614	1.45868
2525.00	-2.66706	-3.82904	-7.2036	-4.66888	1.48972
2530.00	-2.59927	-3.76287	-7.11292	-4.60039	1.50149
2535.00	-2.51461	-3.67885	-6.98476	-4.51265	1.52016
2540.00	-2.47736	-3.58575	-6.89782	-4.44272	1.54415
2545.00	-2.39237	-3.48728	-6.77933	-4.3567	1.58729
2550.00	-2.33258	-3.40705	-6.64508	-4.24617	1.59828
2555.00	-2.26207	-3.35931	-6.50531	-4.13365	1.61087
2560.00	-2.18748	-3.2695	-6.37951	-4.05345	1.59975
2565.00	-2.1287	-3.19985	-6.26472	-4.00435	1.62925
2570.00	-2.0911	-3.12669	-6.15667	-3.94611	1.64592
2575.00	-2.0656	-3.05175	-6.0618	-3.89671	1.61243
2580.00	-1.96476	-2.99269	-5.93775	-3.85726	1.61642
2585.00	-1.90043	-2.91087	-5.83399	-3.78664	1.61821
2590.00	-1.86618	-2.85891	-5.72641	-3.71204	1.6333
2595.00	-1.87013	-2.80026	-5.6209	-3.60677	1.63969
2600.00	-1.84169	-2.73699	-5.48728	-3.52005	1.64095
2605.00	-1.80775	-2.66886	-5.36702	-3.4119	1.70584
2610.00	-1.72991	-2.61243	-5.21855	-3.31356	1.72114
2615.00	-1.6835	-2.53857	-5.09281	-3.21401	1.75736
2620.00	-1.62226	-2.48819	-4.96623	-3.14048	1.7711
2625.00	-1.53098	-2.42675	-4.88624	-3.12046	1.79155
2630.00	-1.50307	-2.35538	-4.76138	-3.05929	1.8315
2635.00	-1.41119	-2.29395	-4.62455	-2.94002	1.83603
2640.00	-1.32432	-2.24774	-4.51323	-2.86177	1.8428
2645.00	-1.3282	-2.1719	-4.40122	-2.7502	1.83453
2650.00	-1.25659	-2.11553	-4.26805	-2.63073	1.83786
2655.00	-1.23804	-2.0585	-4.14661	-2.54126	1.82559
2660.00	-1.12536	-1.9799	-4.03654	-2.45673	1.78311
2665.00	-1.07264	-1.91616	-3.90591	-2.37363	1.70358
2670.00	-1.06275	-1.86928	-3.80175	-2.30084	1.59698
2675.00	-1.04132	-1.82079	-3.67803	-2.24236	1.42561
2680.00	-0.963621	-1.75828	-3.57772	-2.19675	1.15733
2685.00	-0.929854	-1.74536	-3.48271	-2.12459	0.780281
2690.00	-0.871644	-1.73164	-3.43587	-2.05463	0.318812
2695.00	-0.859595	-1.70042	-3.33374	-2.02679	-0.211453
2700.00	-0.777808	-1.66462	-3.25287	-1.95858	-0.746163
2705.00	-0.787661	-1.62821	-3.14616	-1.93031	-1.29924
2710.00	-0.768709	-1.58705	-3.09194	-1.91992	-1.83113
2715.00	-0.72244	-1.50036	-3.01	-1.84634	-2.29996
2720.00	-0.721138	-1.45801	-2.95519	-1.79015	-2.7695
2725.00	-0.683799	-1.44505	-2.88377	-1.76468	-3.1822
2730.00	-0.646022	-1.38305	-2.79503	-1.7277	-3.54107
2735.00	-0.663489	-1.35103	-2.73253	-1.73155	-3.87751
2740.00	-0.644435	-1.34108	-2.69126	-1.72196	-4.15338
2745.00	-0.643978	-1.29018	-2.62493	-1.64209	-4.37561
2750.00	-0.651913	-1.26045	-2.55182	-1.58425	-4.58011
2755.00	-0.558901	-1.23579	-2.48286	-1.53722	-4.74351
2760.00	-0.521094	-1.2059	-2.41527	-1.48987	-4.89775
2765.00	-0.484286	-1.1839	-2.34418	-1.45829	-4.95395
2770.00	-0.495671	-1.1578	-2.29046	-1.44493	-5.062
2775.00	-0.451668	-1.12313	-2.2145	-1.38373	-5.10717
2780.00	-0.432931	-1.08703	-2.17217	-1.29954	-5.1559
2785.00	-0.428586	-1.05384	-2.14512	-1.28499	-5.19437
2790.00	-0.395464	-1.02747	-2.10579	-1.29197	-5.26671
2795.00	-0.380956	-1.04079	-2.03408	-1.30527	-5.26895
2800.00	-0.363726	-1.01083	-1.98218	-1.26907	-5.26379
2805.00	-0.299533	-0.989452	-1.92836	-1.22646	-5.18371
2810.00	-0.312701	-0.940849	-1.89176	-1.23628	-5.17001
2815.00	-0.328725	-0.921579	-1.8391	-1.212	-5.15588
2820.00	-0.377923	-0.907732	-1.83589	-1.18011	-5.11174
2825.00	-0.362387	-0.899465	-1.78802	-1.21363	-5.08009
2830.00	-0.380398	-0.90461	-1.75046	-1.22373	-5.03903
2835.00	-0.375742	-0.86589	-1.70009	-1.2007	-4.97784
2840.00	-0.367379	-0.847823	-1.66659	-1.14987	-4.89762
2845.00	-0.340378	-0.830863	-1.64512	-1.11818	-4.81914
2850.00	-0.331379	-0.830283	-1.60134	-1.0756	-4.71528
2855.00	-0.349708	-0.808085	-1.58561	-0.982092	-4.60384
2860.00	-0.273007	-0.783912	-1.55882	-0.901946	-4.50624
2865.00	-0.241533	-0.736985	-1.48974	-0.837842	-4.39596
2870.00	-0.218771	-0.701743	-1.45597	-0.843371	-4.30478
2875.00	-0.162119	-0.678415	-1.424	-0.794157	-4.19758
2880.00	-0.162599	-0.644135	-1.37313	-0.755885	-4.10559
2885.00	-0.126865	-0.620975	-1.30605	-0.733483	-4.00843
2890.00	-0.197639	-0.607821	-1.28749	-0.706296	-3.93535
2895.00	-0.168138	-0.585495	-1.22897	-0.659751	-3.82558
2900.00	-0.188882	-0.568898	-1.20629	-0.623881	-3.72948
2905.00	-0.196423	-0.535082	-1.16299	-0.586581	-3.5927
2910.00	-0.178172	-0.508143	-1.12323	-0.571074	-3.48307
2915.00	-0.128361	-0.474809	-1.07719	-0.53805	-3.38261
2920.00	-0.0584934	-0.430125	-1.02707	-0.477221	-3.1997
2925.00	0.0155157	-0.395503	-0.980391	-0.424481	-3.071
2930.00	0.0682137	-0.370636	-0.917861	-0.399093	-2.95158
2935.00	0.0753024	-0.347556	-0.863161	-0.37524	-2.8028
2940.00	0.048298	-0.323988	-0.84155	-0.339723	-2.71379
2945.00	0.0490323	-0.31676	-0.790536	-0.38001	-2.60943
2950.00	0.0288279	-0.28858	-0.761984	-0.404227	-2.55772
2955.00	0.00925291	-0.273706	-0.744177	-0.372836	-2.49232
2960.00	0.0389299	-0.24284	-0.713948	-0.39777	-2.41551
2965.00	0.00999868	-0.224849	-0.670171	-0.368028	-2.31045
2970.00	0.00204374	-0.189778	-0.622881	-0.35832	-2.22578
2975.00	0.0463518	-0.171499	-0.603203	-0.305429	-2.11186
2980.00	0.0584088	-0.141065	-0.575235	-0.263847	-2.01561
2985.00	0.0706511	-0.138845	-0.550064	-0.256529	-1.90924
2990.00	0.0955793	-0.136147	-0.540035	-0.264996	-1.83775
2995.00	0.123579	-0.130923	-0.515227	-0.255556	-1.71234
3000.00	0.0861826	-0.0912611	-0.499213	-0.249067	-1.63809
3005.00	0.0914745	-0.0982167	-0.458761	-0.24122	-1.55061
3010.00	0.172743	-0.0758093	-0.430244	-0.197028	-1.43237
3015.00	0.202763	-0.0269754	-0.373806	-0.128153	-1.35468
3020.00	0.235345	-0.0263755	-0.320643	-0.07319	-1.29105
3025.00	0.211811	-0.00905467	-0.306728	-0.0508183	-1.25893
3030.00	0.19063	0.00933087	-0.321822	-0.0196451	-1.22373
3035.00	0.195214	0.0384635	-0.296741	0.030488	-1.14716
3040.00	0.235506	0.0576909	-0.24734	0.0725973	-1.07375
3045.00	0.255077	0.0924756	-0.220239	0.107485	-1.00678
3050.00	0.307466	0.115391	-0.180066	0.0927225	-0.927658
3055.00	0.339315	0.096161	-0.15338	0.124594	-0.851056
3060.00	0.337377	0.104724	-0.112791	0.153279	-0.777624
3065.00	0.362062	0.0802677	-0.0833632	0.182106	-0.681004
3070.00	0.334202	0.123982	-0.0789723	0.216078	-0.615597
3075.00	0.293827	0.103893	-0.0387228	0.232603	-0.551344
3080.00	0.346514	0.0956009	-0.019858	0.269554	-0.510577
3085.00	0.342465	0.105618	-0.00287969	0.289763	-0.461315
3090.00	0.349949	0.130716	0.0195025	0.280857	-0.406204
3095.00	0.327473	0.135824	0.0238649	0.251768	-0.339542
3100.00	0.298899	0.150909	0.00727497	0.234619	-0.336119
3105.00	0.248144	0.14281	0.0112819	0.220189	-0.285446
3110.00	0.274797	0.154399	0.051975	0.21523	-0.273963
3115.00	0.272355	0.143854	0.0341522	0.212774	-0.226811
3120.00	0.281286	0.148347	0.0441513	0.178451	-0.166414
3125.00	0.262895	0.165676	0.0665649	0.165623	-0.188386
3130.00	0.288073	0.154702	0.111199	0.219307	-0.147996
3135.00	0.26622	0.156712	0.0945551	0.223467	-0.101767
3140.00	0.24238	0.187887	0.123765	0.219184	-0.0619564
3145.00	0.340552	0.169098	0.160311	0.247441	0.00081253
3150.00	0.384393	0.189246	0.182945	0.279897	0.0941221
3155.00	0.398812	0.271706	0.223831	0.303087	0.153855
3160.00	0.424309	0.302569	0.233011	0.325964	0.224676
3165.00	0.497332	0.317761	0.26968	0.389705	0.300988
3170.00	0.525496	0.328636	0.313729	0.384854	0.340034
3175.00	0.542497	0.343318	0.317076	0.404572	0.397625
3180.00	0.603701	0.356532	0.333502	0.450417	0.440478
3185.00	0.618446	0.364929	0.355387	0.471607	0.478147
3190.00	0.627543	0.387868	0.379819	0.523794	0.551561
3195.00	0.60791	0.405717	0.389182	0.52159	0.579918
3200.00	0.60276	0.412691	0.411812	0.518603	0.593765
3205.00	0.656547	0.465115	0.445593	0.537992	0.624187
3210.00	0.672962	0.468946	0.487043	0.61465	0.682997
3215.00	0.691909	0.490573	0.5062	0.622427	0.708088
3220.00	0.704788	0.493257	0.499768	0.643476	0.710016
3225.00	0.741417	0.505461	0.531067	0.66242	0.771917
3230.00	0.750736	0.53812	0.524516	0.678466	0.803382
3235.00	0.716002	0.522764	0.547816	0.66782	0.838884
3240.00	0.706997	0.527823	0.564051	0.691354	0.872632
3245.00	0.68081	0.544261	0.590499	0.714541	0.919169
3250.00	0.662806	0.530389	0.580372	0.730393	0.918847
3255.00	0.560359	0.431902	0.549164	0.706526	0.930231
3260.00	0.416689	0.255863	0.544748	0.701101	0.934191
3265.00	0.249829	-0.0277291	0.551033	0.685181	0.971878
3270.00	0.049578	-0.413014	0.597721	0.727049	1.02196
3275.00	-0.150122	-0.863252	0.618435	0.756703	1.03111
3280.00	-0.399402	-1.35936	0.636288	0.757299	1.04025
3285.00	-0.632101	-1.79747	0.672872	0.74178	1.06464
3290.00	-0.919426	-2.24211	0.720791	0.72982	1.05516
3295.00	-1.18358	-2.69403	0.718151	0.70902	1.04752
3300.00	-1.43941	-3.10565	0.690524	0.690301	1.03975
3305.00	-1.70582	-3.47751	0.689332	0.638331	1.02468
3310.00	-1.94837	-3.83036	0.652751	0.60661	1.02728
3315.00	-2.18057	-4.13114	0.674275	0.547956	1.02871
3320.00	-2.36591	-4.38996	0.702326	0.485132	1.03989
3325.00	-2.5494	-4.63339	0.681016	0.375405	1.02031
3330.00	-2.70899	-4.85387	0.6429	0.281668	1.02604
3335.00	-2.87765	-5.02224	0.629111	0.146125	1.03209
3340.00	-3.03222	-5.15699	0.615912	-0.0370776	1.02137
3345.00	-3.1477	-5.28665	0.579571	-0.22203	1.05304
3350.00	-3.25719	-5.40335	0.549232	-0.399526	1.08602
3355.00	-3.35155	-5.4958	0.51009	-0.642564	1.10763
3360.00	-3.40449	-5.60207	0.335196	-0.916491	1.12977
3365.00	-3.46048	-5.65716	-0.00369763	-1.23929	1.17663
3370.00	-3.54426	-5.67878	-0.500448	-1.52179	1.20175
3375.00	-3.55845	-5.68634	-1.0935	-1.84527	1.22615
3380.00	-3.606	-5.68196	-1.73457	-2.20465	1.23195
3385.00	-3.61958	-5.68012	-2.39911	-2.55719	1.22819
3390.00	-3.63876	-5.68406	-3.04928	-2.87247	1.23827
3395.00	-3.69497	-5.65963	-3.64864	-3.15622	1.22669
3400.00	-3.67184	-5.63695	-4.19595	-3.41963	1.27284
3405.00	-3.69275	-5.59836	-4.73824	-3.72894	1.25871
3410.00	-3.70739	-5.54544	-5.16634	-3.96117	1.29986
3415.00	-3.72475	-5.49293	-5.57214	-4.14709	1.35037
3420.00	-3.72367	-5.41909	-5.95077	-4.31542	1.37697
3425.00	-3.68237	-5.33516	-6.24262	-4.43179	1.41438
3430.00	-3.70779	-5.26242	-6.50686	-4.61481	1.40225
3435.00	-3.70841	-5.21233	-6.75494	-4.69623	1.42636
3440.00	-3.67002	-5.14838	-6.95927	-4.79961	1.45704
3445.00	-3.5993	-5.08593	-7.16762	-4.9057	1.45411
3450.00	-3.59547	-5.03042	-7.32043	-5.01222	1.3967
3455.00	-3.57812	-4.95669	-7.48793	-5.05289	1.41957
3460.00	-3.54302	-4.87914	-7.56373	-5.09251	1.42039
3465.00	-3.49057	-4.79746	-7.66587	-5.10007	1.42562
3470.00	-3.49761	-4.75052	-7.70967	-5.11189	1.40878
3475.00	-3.46639	-4.67681	-7.76408	-5.12253	1.39901
3480.00	-3.35901	-4.57482	-7.73572	-5.09397	1.42434
3485.00	-3.32913	-4.4977	-7.74018	-5.05722	1.44983
3490.00	-3.2925	-4.38285	-7.70237	-5.04724	1.43056
3495.00	-3.25258	-4.29976	-7.68018	-5.03423	1.45723
3500.00	-3.16797	-4.2047	-7.59156	-4.9573	1.45788
3505.00	-3.064	-4.11705	-7.54179	-4.88506	1.48091
3510.00	-2.94539	-4.01719	-7.43465	-4.811	1.51691
3515.00	-2.90958	-3.93641	-7.37453	-4.79051	1.51967
3520.00	-2.88152	-3.87209	-7.30227	-4.72591	1.53204
3525.00	-2.85349	-3.78134	-7.2254	-4.65372	1.56561
3530.00	-2.75175	-3.70387	-7.09467	-4.58273	1.5671
3535.00	-2.75617	-3.63484	-6.97859	-4.52386	1.59448
3540.00	-2.69338	-3.5797	-6.88753	-4.4528	1.60205
3545.00	-2.64939	-3.52309	-6.79296	-4.38986	1.61516
3550.00	-2.59588	-3.44417	-6.64787	-4.34124	1.63953
3555.00	-2.50043	-3.37314	-6.52123	-4.25835	1.66505
3560.00	-2.43122	-3.28544	-6.40411	-4.19879	1.61888
3565.00	-2.36337	-3.19672	-6.30816	-4.10305	1.62312
3570.00	-2.30925	-3.13016	-6.16105	-3.98577	1.62783
3575.00	-2.27724	-3.05977	-6.03496	-3.92237	1.65093
3580.00	-2.22618	-2.98663	-5.92937	-3.8633	1.69148
3585.00	-2.14822	-2.90681	-5.81304	-3.81916	1.68127
3590.00	-2.07529	-2.80841	-5.69966	-3.72224	1.67568
3595.00	-2.05833	-2.73174	-5.56211	-3.67917	1.65
3600.00	-1.9596	-2.67392	-5.43121	-3.61733	1.705
3605.00	-1.8471	-2.60091	-5.26369	-3.50948	1.69973
3610.00	-1.7848	-2.52191	-5.1508	-3.40239	1.71205
3615.00	-1.73151	-2.45501	-5.02947	-3.29396	1.71236
3620.00	-1.71137	-2.40319	-4.88713	-3.2044	1.73689
3625.00	-1.70438	-2.35864	-4.77087	-3.10072	1.73022
3630.00	-1.66608	-2.28779	-4.69858	-3.06461	1.71166
3635.00	-1.62328	-2.2464	-4.61537	-2.98996	1.74344
3640.00	-1.64039	-2.24341	-4.50892	-2.92378	1.75228
3645.00	-1.64188	-2.17988	-4.41153	-2.84414	1.74049
3650.00	-1.62514	-2.11921	-4.33257	-2.80158	1.74155
3655.00	-1.61146	-2.05762	-4.20626	-2.7452	1.71556
3660.00	-1.55464	-1.96723	-4.06734	-2.64931	1.66703
3665.00	-1.52994	-1.91594	-3.94783	-2.58006	1.60449
3670.00	-1.52578	-1.88516	-3.87262	-2.53781	1.47727
3675.00	-1.4511	-1.87564	-3.7426	-2.45764	1.28374
3680.00	-1.42701	-1.83421	-3.62952	-2.38749	1.05031
3685.00	-1.39141	-1.81091	-3.52381	-2.35245	0.712696
3690.00	-1.326	-1.78923	-3.45155	-2.30787	0.263373
3695.00	-1.30607	-1.73617	-3.36601	-2.2798	-0.262246
3700.00	-1.29926	-1.6926	-3.28507	-2.25051	-0.831388
3705.00	-1.24306	-1.61494	-3.22721	-2.19907	-1.36517
3710.00	-1.16466	-1.5828	-3.16726	-2.13571	-1.90124
3715.00	-1.14417	-1.55317	-3.10698	-2.09976	-2.36396
3720.00	-1.12156	-1.50064	-3.06536	-2.05637	-2.81812
3725.00	-1.14851	-1.47993	-3.01212	-2.05444	-3.252
3730.00	-1.10738	-1.44311	-2.93974	-1.9925	-3.59401
3735.00	-1.08706	-1.42535	-2.8888	-1.99094	-3.93414
3740.00	-1.02565	-1.41427	-2.82796	-1.92732	-4.20344
3745.00	-0.966203	-1.3994	-2.75112	-1.86806	-4.40361
3750.00	-0.959999	-1.35385	-2.67249	-1.79967	-4.59184
3755.00	-0.891819	-1.29817	-2.57884	-1.71002	-4.76304
3760.00	-0.858278	-1.26904	-2.51191	-1.65542	-4.91084
3765.00	-0.810007	-1.21625	-2.45641	-1.62937	-4.99986
3770.00	-0.850025	-1.19951	-2.40962	-1.60692	-5.13475
3775.00	-0.862393	-1.1278	-2.35172	-1.55762	-5.15647
3780.00	-0.835968	-1.09893	-2.31145	-1.47612	-5.21554
3785.00	-0.770454	-1.05616	-2.25312	-1.39976	-5.24176
3790.00	-0.765741	-1.01207	-2.17299	-1.34006	-5.23123
3795.00	-0.782365	-0.974491	-2.12771	-1.27931	-5.22355
3800.00	-0.756987	-0.948361	-2.05224	-1.19955	-5.23101
3805.00	-0.73832	-0.911558	-2.01746	-1.18898	-5.2036
3810.00	-0.753513	-0.890323	-2.00351	-1.21057	-5.18342
3815.00	-0.690681	-0.860024	-1.96335	-1.18685	-5.16526
3820.00	-0.685599	-0.849535	-1.93745	-1.16651	-5.12826
3825.00	-0.661552	-0.846388	-1.86207	-1.15222	-5.07251
3830.00	-0.699723	-0.846353	-1.81001	-1.15441	-5.00707
3835.00	-0.700692	-0.831638	-1.79471	-1.13832	-4.92572
3840.00	-0.712693	-0.826785	-1.75254	-1.13086	-4.8561
3845.00	-0.761051	-0.844093	-1.73826	-1.16127	-4.77997
3850.00	-0.812919	-0.856872	-1.69858	-1.14148	-4.70787
3855.00	-0.783095	-0.844602	-1.6676	-1.10661	-4.62052
3860.00	-0.796592	-0.830761	-1.63498	-1.07523	-4.54191
3865.00	-0.787875	-0.790336	-1.59537	-1.04297	-4.47116
3870.00	-0.788375	-0.755352	-1.51632	-1.02096	-4.35271
3875.00	-0.755441	-0.735753	-1.47752	-1.02825	-4.21557
3880.00	-0.707717	-0.698537	-1.40631	-1.03079	-4.09574
3885.00	-0.678676	-0.653155	-1.38878	-0.982905	-4.01483
3890.00	-0.677577	-0.638881	-1.33039	-0.980952	-3.90429
3895.00	-0.627902	-0.59527	-1.27941	-0.968155	-3.77787
3900.00	-0.592932	-0.576996	-1.27141	-0.922519	-3.63626
3905.00	-0.571197	-0.55985	-1.23028	-0.911551	-3.53843
3910.00	-0.512686	-0.49058	-1.16485	-0.8786	-3.43603
3915.00	-0.447507	-0.492564	-1.0823	-0.859982	-3.3268
3920.00	-0.40832	-0.454495	-1.06008	-0.800075	-3.19078
3925.00	-0.360533	-0.427225	-1.02272	-0.722075	-3.0522
3930.00	-0.368992	-0.388697	-1.00409	-0.697032	-2.9589
3935.00	-0.352958	-0.359616	-0.96523	-0.677505	-2.89469
3940.00	-0.381649	-0.350225	-0.878965	-0.634842	-2.7929
3945.00	-0.372696	-0.313804	-0.871554	-0.621534	-2.71925
3950.00	-0.346554	-0.320879	-0.844369	-0.598517	-2.62064
3955.00	-0.356411	-0.310467	-0.782815	-0.566764	-2.54715
3960.00	-0.363891	-0.287111	-0.773973	-0.5422	-2.49449
3965.00	-0.287163	-0.277978	-0.740764	-0.546184	-2.3932
3970.00	-0.27653	-0.262067	-0.722712	-0.499593	-2.30295
3975.00	-0.246095	-0.226071	-0.666222	-0.461676	-2.19029
3980.00	-0.24096	-0.185984	-0.636687	-0.467691	-2.10596
3985.00	-0.233556	-0.186963	-0.614839	-0.470094	-2.0561
3990.00	-0.260277	-0.187845	-0.585708	-0.465232	-1.99507
3995.00	-0.243986	-0.164166	-0.537395	-0.425734	-1.90332
4000.00	-0.226543	-0.149147	-0.531789	-0.3661	-1.80818
4005.00	-0.348554	-0.185974	-0.514908	-0.38368	-1.75218
4010.00	-0.322044	-0.192548	-0.509184	-0.404519	-1.66586
4015.00	-0.339917	-0.202659	-0.492985	-0.346004	-1.60883
4020.00	-0.28506	-0.190784	-0.489453	-0.288323	-1.51709
4025.00	-0.25099	-0.154225	-0.450766	-0.286585	-1.43004
4030.00	-0.278749	-0.174462	-0.451456	-0.285022	-1.41096
4035.00	-0.281477	-0.163309	-0.451288	-0.297664	-1.34799
4040.00	-0.317316	-0.14558	-0.429042	-0.272915	-1.28682
4045.00	-0.339834	-0.107948	-0.396396	-0.28476	-1.23537
4050.00	-0.329497	-0.0964539	-0.423039	-0.302446	-1.18906
4055.00	-0.246471	-0.0861093	-0.395728	-0.228047	-1.11864
4060.00	-0.248253	-0.0740024	-0.352209	-0.256421	-1.08939
4065.00	-0.205345	-0.0659029	-0.308309	-0.231783	-0.963393
4070.00	-0.155599	-0.0460278	-0.272743	-0.203587	-0.880523
4075.00	-0.0746614	-0.0148553	-0.21864	-0.169179	-0.817615
4080.00	-0.0783234	-0.014069	-0.180995	-0.118142	-0.743037
4085.00	-0.060754	0.00202121	-0.160528	-0.0621728	-0.647182
4090.00	-0.0240763	0.0276896	-0.135006	-0.00979398	-0.601321
4095.00	0.0117157	0.0808569	-0.118349	0.0172767	-0.528617
4100.00	0.00915313	0.123114	-0.0994126	0.0576966	-0.463184
4105.00	0.0471862	0.137372	-0.0626426	0.0960815	-0.398007
4110.00	0.0424676	0.122936	-0.022448	0.0804523	-0.364493
4115.00	0.0869063	0.152594	0.0295088	0.0844492	-0.308288
4120.00	0.118555	0.167401	0.0596993	0.124173	-0.268479
4125.00	0.153994	0.166043	0.0671437	0.137847	-0.203018
4130.00	0.156678	0.178805	0.0990942	0.178252	-0.173736
4135.00	0.235599	0.197283	0.101021	0.224651	-0.0899111
4140.00	0.239859	0.223702	0.119326	0.271429	-0.0180608
4145.00	0.310462	0.218812	0.147636	0.34263	0.0187668
4150.00	0.35314	0.236786	0.183374	0.369581	0.0815453
4155.00	0.366511	0.241075	0.187131	0.346672	0.144332
4160.00	0.364636	0.242838	0.233122	0.346125	0.168512
4165.00	0.364338	0.256311	0.249264	0.335596	0.145375
4170.00	0.405801	0.284519	0.268526	0.3773	0.217942
4175.00	0.397215	0.301515	0.294542	0.390749	0.265293
4180.00	0.414525	0.297234	0.267455	0.38479	0.254928
4185.00	0.313259	0.309463	0.244655	0.362367	0.28062
4190.00	0.304189	0.311379	0.25333	0.367275	0.372889
4195.00	0.373923	0.348763	0.310851	0.408821	0.402051
4200.00	0.358787	0.345351	0.323954	0.427146	0.457931
4205.00	0.336818	0.328296	0.346005	0.457688	0.493855
4210.00	0.355995	0.358395	0.35796	0.479155	0.535166
4215.00	0.392728	0.381288	0.374243	0.537611	0.586714
4220.00	0.406314	0.414478	0.405469	0.551086	0.597188
4225.00	0.449144	0.465325	0.41858	0.560202	0.584164
4230.00	0.44596	0.472631	0.445371	0.556364	0.619139
4235.00	0.459786	0.480605	0.471062	0.592048	0.645228
4240.00	0.451365	0.494074	0.506809	0.626169	0.692056
4245.00	0.425703	0.500603	0.505051	0.611721	0.731507
4250.00	0.424863	0.491097	0.554759	0.628823	0.79485
4255.00	0.358729	0.393742	0.571879	0.660271	0.845574
4260.00	0.254697	0.243194	0.559668	0.658468	0.900204
4265.00	0.141593	-0.00486996	0.545523	0.645808	0.926025
4270.00	-0.0116677	-0.389644	0.569878	0.625382	0.970814
4275.00	-0.263666	-0.803763	0.617838	0.666205	1.00484
4280.00	-0.483509	-1.28415	0.631017	0.670834	1.03726
4285.00	-0.718925	-1.76334	0.629463	0.647905	1.05566
4290.00	-0.933581	-2.23517	0.654105	0.708554	1.11622
4295.00	-1.18519	-2.65981	0.666813	0.688877	1.19138
4300.00	-1.37131	-3.08255	0.656156	0.645077	1.17371
4305.00	-1.59445	-3.44273	0.677339	0.671889	1.18386
4310.00	-1.80223	-3.78437	0.663263	0.643837	1.19927
4315.00	-2.0254	-4.1366	0.638758	0.600527	1.21943
4320.00	-2.25408	-4.41515	0.659313	0.519401	1.225
4325.00	-2.51413	-4.67284	0.668345	0.377145	1.19769
4330.00	-2.7148	-4.87609	0.683574	0.267177	1.19915
4335.00	-2.82446	-5.03035	0.713852	0.161182	1.21214
4340.00	-2.95375	-5.18806	0.728476	0.0537442	1.26423
4345.00	-3.03534	-5.30064	0.715599	-0.112192	1.25994
4350.00	-3.1505	-5.37818	0.699274	-0.375935	1.29379
4355.00	-3.2305	-5.45007	0.628558	-0.622336	1.31886
4360.00	-3.31084	-5.54483	0.415777	-0.896279	1.33514
4365.00	-3.39011	-5.58887	0.100389	-1.2201	1.33363
4370.00	-3.44197	-5.63339	-0.399668	-1.53161	1.34215
4375.00	-3.51786	-5.65319	-0.993332	-1.85913	1.40011
4380.00	-3.55556	-5.65492	-1.66572	-2.14988	1.41545
4385.00	-3.58531	-5.63271	-2.34662	-2.44869	1.44632
4390.00	-3.56897	-5.60433	-2.97679	-2.72465	1.50643
4395.00	-3.54453	-5.59207	-3.59681	-2.98404	1.51293
4400.00	-3.54757	-5.55447	-4.15877	-3.25062	1.52956
4405.00	-3.535	-5.49196	-4.68979	-3.46344	1.57327
4410.00	-3.46527	-5.41682	-5.12194	-3.59677	1.63505
4415.00	-3.44563	-5.36179	-5.54086	-3.76193	1.63408
4420.00	-3.36397	-5.31225	-5.89421	-3.90355	1.66015
4425.00	-3.41566	-5.26907	-6.19961	-4.09624	1.6414
4430.00	-3.40238	-5.18266	-6.46026	-4.18335	1.65057
4435.00	-3.40572	-5.12447	-6.6767	-4.32096	1.67589
4440.00	-3.43516	-5.06581	-6.86044	-4.41069	1.67622
4445.00	-3.37958	-4.98294	-7.03923	-4.55066	1.68102
4450.00	-3.36295	-4.89368	-7.15753	-4.61039	1.71586
4455.00	-3.32433	-4.81405	-7.28136	-4.67821	1.70412
4460.00	-3.29375	-4.74447	-7.33756	-4.69307	1.716
4465.00	-3.3469	-4.68186	-7.42208	-4.78674	1.70244
4470.00	-3.27929	-4.61222	-7.45396	-4.77369	1.73694
4475.00	-3.2226	-4.52996	-7.49528	-4.75794	1.73566
4480.00	-3.12847	-4.44405	-7.50169	-4.75279	1.72463
4485.00	-3.00063	-4.36463	-7.48378	-4.75017	1.77397
4490.00	-2.97738	-4.28546	-7.46767	-4.75383	1.7636
4495.00	-2.93141	-4.20232	-7.44843	-4.73203	1.77402
4500.00	-2.82745	-4.09882	-7.36563	-4.69536	1.80136
4505.00	-2.73249	-4.00009	-7.28558	-4.61318	1.8529
4510.00	-2.59973	-3.89584	-7.19381	-4.50409	1.8966
4515.00	-2.54702	-3.79223	-7.11674	-4.47014	1.92066
4520.00	-2.4495	-3.66682	-6.99766	-4.36031	1.9504
4525.00	-2.33948	-3.54835	-6.87787	-4.27952	1.98794
4530.00	-2.3128	-3.4739	-6.77558	-4.23491	1.99029
4535.00	-2.23592	-3.40339	-6.65353	-4.20379	2.00948
4540.00	-2.21541	-3.27911	-6.57289	-4.0945	2.03662
4545.00	-2.17888	-3.19102	-6.4719	-4.02022	2.03321
4550.00	-2.13765	-3.11385	-6.35339	-3.98448	2.03463
4555.00	-2.09498	-3.03879	-6.23253	-3.90114	2.02872
4560.00	-2.03015	-2.98313	-6.11902	-3.82914	2.03688
4565.00	-1.93563	-2.92185	-6.00582	-3.74527	2.05858
4570.00	-1.92151	-2.85201	-5.88263	-3.65373	2.02963
4575.00	-1.86568	-2.76678	-5.72363	-3.54727	2.06733
4580.00	-1.82099	-2.68937	-5.58762	-3.50162	2.06983
4585.00	-1.73209	-2.61831	-5.48258	-3.40736	2.08824
4590.00	-1.64791	-2.53548	-5.36043	-3.32352	2.09673
4595.00	-1.62917	-2.50917	-5.24654	-3.2009	2.12951
4600.00	-1.58866	-2.44144	-5.12984	-3.08452	2.16171
4605.00	-1.5063	-2.38748	-4.9964	-3.00989	2.15747
4610.00	-1.46695	-2.32353	-4.92997	-2.99189	2.13569
4615.00	-1.46075	-2.24221	-4.84019	-2.95562	2.10082
4620.00	-1.4496	-2.17811	-4.7373	-2.86979	2.0838
4625.00	-1.3895	-2.1274	-4.61313	-2.74237	2.09812
4630.00	-1.37574	-2.09156	-4.54162	-2.74611	2.06521
4635.00	-1.37587	-2.03483	-4.47884	-2.69026	2.03649
4640.00	-1.4219	-1.98937	-4.38131	-2.62696	2.03399
4645.00	-1.41325	-1.94985	-4.28958	-2.57901	2.02097
4650.00	-1.36234	-1.8982	-4.17231	-2.55192	1.99488
4655.00	-1.31513	-1.86081	-4.05493	-2.51549	2.04862
4660.00	-1.26708	-1.77611	-3.94692	-2.46465	1.99103
4665.00	-1.2127	-1.73694	-3.86786	-2.41286	1.87185
4670.00	-1.19019	-1.6898	-3.78408	-2.33916	1.74662
4675.00	-1.18246	-1.66276	-3.69763	-2.28889	1.53963
4680.00	-1.18801	-1.63703	-3.61667	-2.21956	1.23301
4685.00	-1.15545	-1.59219	-3.54302	-2.17221	0.838519
4690.00	-1.11641	-1.54764	-3.47357	-2.12659	0.36943
4695.00	-1.02007	-1.52223	-3.37635	-2.01529	-0.124589
4700.00	-1.02239	-1.48467	-3.29122	-1.97834	-0.672475
4705.00	-1.0217	-1.45927	-3.18383	-1.94207	-1.21317
4710.00	-1.01829	-1.42591	-3.08402	-1.91143	-1.73122
4715.00	-1.0347	-1.36722	-3.03917	-1.87483	-2.19746
4720.00	-0.99104	-1.35216	-2.94436	-1.84189	-2.62876
4725.00	-0.971224	-1.30784	-2.8543	-1.79618	-3.06362
4730.00	-0.933915	-1.27635	-2.77955	-1.76007	-3.37777
4735.00	-0.873908	-1.23681	-2.70439	-1.71251	-3.63626
4740.00	-0.832421	-1.21032	-2.63911	-1.64964	-3.89853
4745.00	-0.843768	-1.17319	-2.59378	-1.58402	-4.10763
4750.00	-0.766346	-1.12929	-2.5364	-1.55407	-4.33983
4755.00	-0.799601	-1.08418	-2.49029	-1.53815	-4.52007
4760.00	-0.755808	-1.0317	-2.41249	-1.46963	-4.65714
4765.00	-0.784553	-1.02922	-2.36141	-1.43105	-4.75088
4770.00	-0.729745	-1.00251	-2.27283	-1.40335	-4.8514
4775.00	-0.706847	-0.988957	-2.21125	-1.39146	-4.92122
4780.00	-0.655636	-0.939705	-2.16057	-1.31353	-4.97777
4785.00	-0.612329	-0.917752	-2.08339	-1.22533	-5.03584
4790.00	-0.594217	-0.884011	-2.00288	-1.19111	-5.05669
4795.00	-0.62243	-0.866229	-1.97777	-1.16331	-5.06287
4800.00	-0.581052	-0.846031	-1.92834	-1.16038	-5.08999
4805.00	-0.515992	-0.841836	-1.90516	-1.07545	-5.05603
4810.00	-0.490822	-0.813589	-1.86535	-1.04217	-5.04072
4815.00	-0.437566	-0.785369	-1.77824	-0.96103	-4.99193
4820.00	-0.395201	-0.763468	-1.73535	-0.874962	-4.90132
4825.00	-0.397411	-0.721382	-1.64861	-0.86574	-4.8539
4830.00	-0.375753	-0.706578	-1.59028	-0.834359	-4.80583
4835.00	-0.379908	-0.646409	-1.56303	-0.840236	-4.75538
4840.00	-0.334962	-0.577572	-1.56138	-0.832479	-4.64263
4845.00	-0.312594	-0.544986	-1.51098	-0.775323	-4.54834
4850.00	-0.28829	-0.489789	-1.44274	-0.747966	-4.43295
4855.00	-0.231641	-0.451298	-1.38763	-0.711303	-4.27072
4860.00	-0.197348	-0.414558	-1.31278	-0.626123	-4.1786
4865.00	-0.140056	-0.39268	-1.22569	-0.61469	-4.06695
4870.00	-0.134397	-0.362502	-1.16467	-0.56727	-3.94312
4875.00	-0.0959187	-0.354919	-1.10186	-0.514557	-3.81911
4880.00	-0.0279043	-0.332013	-1.05559	-0.445038	-3.68145
4885.00	0.00409747	-0.299511	-0.952399	-0.39652	-3.51625
4890.00	0.00786077	-0.256974	-0.891089	-0.367907	-3.3981
4895.00	0.0613243	-0.230577	-0.811449	-0.33513	-3.28189
4900.00	0.0830121	-0.165567	-0.757133	-0.290579	-3.15216
4905.00	0.113659	-0.102863	-0.698779	-0.210342	-3.02372
4910.00	0.159325	-0.051324	-0.650996	-0.143146	-2.88838
4915.00	0.197642	-0.0308091	-0.619827	-0.0997294	-2.72885
4920.00	0.255775	-0.0109473	-0.59572	-0.0777143	-2.63736
4925.00	0.349824	0.0076275	-0.55114	-0.0719499	-2.55142
4930.00	0.370483	0.0460201	-0.523644	-0.0055477	-2.44355
4935.00	0.376556	0.0379221	-0.495741	-0.00198239	-2.3294
4940.00	0.370893	0.058602	-0.457214	-0.00780523	-2.22667
4945.00	0.436739	0.0786123	-0.446212	0.049172	-2.1423
4950.00	0.429232	0.0791415	-0.383442	0.0874058	-2.03582
4955.00	0.411347	0.0936019	-0.371137	0.0947215	-1.95347
4960.00	0.350738	0.110811	-0.36322	0.0882598	-1.85151
4965.00	0.399125	0.107421	-0.317429	0.108536	-1.76424
4970.00	0.413462	0.119054	-0.303046	0.13983	-1.65966
4975.00	0.422192	0.126027	-0.249858	0.168998	-1.56643
4980.00	0.38971	0.172856	-0.227239	0.167151	-1.50138
4985.00	0.404989	0.149278	-0.237657	0.182548	-1.42039
4990.00	0.418739	0.149033	-0.195742	0.202427	-1.38701
4995.00	0.390776	0.187969	-0.116987	0.201251	-1.28782
5000.00	0.380909	0.225807	-0.0997647	0.203203	-1.23087
5005.00	0.341427	0.217211	-0.0471779	0.240083	-1.1895
5010.00	0.336496	0.226954	-0.0393038	0.268257	-1.10827
5015.00	0.339013	0.224535	-0.02117	0.277558	-1.05312
5020.00	0.35797	0.217464	-0.000904175	0.286932	-0.987317
5025.00	0.380596	0.213198	0.0331167	0.303397	-0.928097
5030.00	0.395395	0.220545	0.0290159	0.300152	-0.836185
5035.00	0.368374	0.19919	0.0458413	0.320312	-0.769628
5040.00	0.36353	0.200247	0.000225044	0.322401	-0.747443
5045.00	0.366125	0.221475	0.0017807	0.329298	-0.684372
5050.00	0.376807	0.2238	0.0386894	0.326473	-0.655447
5055.00	0.428152	0.251063	0.06086	0.336977	-0.629413
5060.00	0.397856	0.254624	0.0776573	0.352451	-0.557492
5065.00	0.423448	0.293489	0.124338	0.399494	-0.439782
5070.00	0.392231	0.318678	0.161616	0.422766	-0.405681
5075.00	0.39752	0.349738	0.179385	0.43769	-0.357929
5080.00	0.445402	0.346228	0.219838	0.432054	-0.280829
5085.00	0.467631	0.39551	0.281497	0.436014	-0.223112
5090.00	0.522412	0.412594	0.295958	0.422518	-0.137044
5095.00	0.525811	0.430767	0.323175	0.4756	-0.0595824
5100.00	0.546954	0.448521	0.315319	0.533409	0.0110311
5105.00	0.536771	0.465898	0.318507	0.539275	0.0521334
5110.00	0.515087	0.487131	0.353728	0.525488	0.102595
5115.00	0.498354	0.507639	0.384638	0.542181	0.156991
5120.00	0.454082	0.507917	0.403777	0.501009	0.170926
5125.00	0.462924	0.527045	0.435205	0.538214	0.19514
5130.00	0.477836	0.511399	0.442975	0.578722	0.238486
5135.00	0.524641	0.510601	0.459437	0.585075	0.28917
5140.00	0.54451	0.516876	0.493979	0.604841	0.308744
5145.00	0.606904	0.552589	0.521911	0.619621	0.319178
5150.00	0.599072	0.572844	0.556518	0.625898	0.370773
5155.00	0.603152	0.588276	0.594767	0.597427	0.424392
5160.00	0.591522	0.584686	0.585002	0.603916	0.4502
5165.00	0.62835	0.587747	0.612512	0.614774	0.498571
5170.00	0.605854	0.593299	0.625434	0.639599	0.523247
5175.00	0.620384	0.612979	0.609446	0.639864	0.562517
5180.00	0.561127	0.602723	0.603737	0.62806	0.577206
5185.00	0.506405	0.608176	0.595443	0.588335	0.560793
5190.00	0.493322	0.58931	0.604548	0.594729	0.594513
5195.00	0.502413	0.594706	0.593805	0.625573	0.654494
5200.00	0.438261	0.564602	0.596762	0.600145	0.719253
5205.00	0.459813	0.556387	0.587587	0.627436	0.746106
5210.00	0.504247	0.56088	0.590376	0.609851	0.778356
5215.00	0.524764	0.59429	0.63313	0.636171	0.828035
5220.00	0.541839	0.555137	0.622685	0.608681	0.844908
5225.00	0.557206	0.560454	0.608551	0.654185	0.847522
5230.00	0.545997	0.563142	0.643963	0.651988	0.856161
5235.00	0.627717	0.577447	0.651373	0.694165	0.898957
5240.00	0.637278	0.602208	0.651729	0.758215	0.963516
5245.00	0.623627	0.621697	0.672566	0.767692	0.996474
5250.00	0.552918	0.566519	0.642396	0.763176	1.01446
5255.00	0.408601	0.485395	0.650752	0.742052	1.06478
5260.00	0.280107	0.308901	0.650381	0.754149	1.09749
5265.00	0.0503994	0.0311926	0.66504	0.775071	1.08742
5270.00	-0.191113	-0.334114	0.675866	0.740715	1.09002
5275.00	-0.429339	-0.770567	0.688765	0.741907	1.15433
5280.00	-0.628442	-1.24448	0.677492	0.715885	1.14576
5285.00	-0.78816	-1.74512	0.676814	0.737623	1.16948
5290.00	-1.04875	-2.20758	0.709346	0.730092	1.21596
5295.00	-1.31528	-2.65177	0.717319	0.700234	1.23086
5300.00	-1.58436	-3.04524	0.71187	0.673362	1.23259
5305.00	-1.79315	-3.40496	0.696707	0.691324	1.26738
5310.00	-2.01306	-3.75947	0.674381	0.642262	1.27354
5315.00	-2.20402	-4.03938	0.681906	0.604127	1.2746
5320.00	-2.48856	-4.32206	0.665794	0.526655	1.27825
5325.00	-2.67648	-4.56039	0.648138	0.449905	1.28961
5330.00	-2.85674	-4.7609	0.662232	0.32664	1.35013
5335.00	-3.00228	-4.90011	0.652033	0.204664	1.38932
5340.00	-3.12075	-5.0177	0.641277	0.0677899	1.41472
5345.00	-3.18564	-5.13613	0.588196	-0.11059	1.43668
5350.00	-3.29829	-5.24271	0.557783	-0.322311	1.42053
5355.00	-3.35933	-5.30717	0.502794	-0.564038	1.41677
5360.00	-3.44349	-5.38266	0.372028	-0.824745	1.41069
5365.00	-3.50531	-5.42193	0.0854766	-1.12963	1.42138
5370.00	-3.57626	-5.45448	-0.389417	-1.43814	1.43998
5375.00	-3.60673	-5.49147	-0.940707	-1.72282	1.47827
5380.00	-3.60215	-5.45974	-1.58758	-2.08642	1.49478
5385.00	-3.65229	-5.44376	-2.23842	-2.41967	1.55004
5390.00	-3.59308	-5.43567	-2.8873	-2.72562	1.54859
5395.00	-3.61769	-5.4179	-3.52968	-2.96987	1.57782
5400.00	-3.58003	-5.35507	-4.08494	-3.20274	1.64364
5405.00	-3.55448	-5.32089	-4.63202	-3.45948	1.64271
5410.00	-3.54678	-5.30621	-5.0739	-3.63436	1.68498
5415.00	-3.5649	-5.27622	-5.45659	-3.84694	1.71134
5420.00	-3.55755	-5.19329	-5.81285	-4.00816	1.70454
5425.00	-3.59267	-5.13054	-6.14137	-4.15726	1.69303
5430.00	-3.51856	-5.07546	-6.3826	-4.3035	1.69255
5435.00	-3.52837	-5.01331	-6.63205	-4.40803	1.7424
5440.00	-3.54137	-4.94339	-6.84078	-4.5312	1.70555
5445.00	-3.55168	-4.85948	-7.01206	-4.60191	1.69574
5450.00	-3.54009	-4.80214	-7.18673	-4.69365	1.65907
5455.00	-3.5547	-4.76872	-7.29975	-4.76217	1.69611
5460.00	-3.49691	-4.69599	-7.39199	-4.81079	1.7043
5465.00	-3.44072	-4.63472	-7.46555	-4.83749	1.67395
5470.00	-3.42215	-4.53064	-7.50728	-4.85048	1.71489
5475.00	-3.39847	-4.45025	-7.49434	-4.86418	1.71402
5480.00	-3.35491	-4.37441	-7.51584	-4.83837	1.7312
5485.00	-3.31849	-4.29076	-7.491	-4.83622	1.75923
5490.00	-3.28571	-4.21968	-7.48758	-4.79715	1.76919
5495.00	-3.21448	-4.13263	-7.4411	-4.79812	1.77995
5500.00	-3.15454	-4.05568	-7.38507	-4.73075	1.78065
5505.00	-3.08529	-3.95916	-7.33069	-4.73836	1.72112
5510.00	-3.00628	-3.85272	-7.26992	-4.67897	1.7313
5515.00	-2.91431	-3.76181	-7.19549	-4.63155	1.72789
5520.00	-2.91081	-3.68209	-7.15219	-4.61997	1.74188
5525.00	-2.87846	-3.61314	-7.05166	-4.56139	1.75268
5530.00	-2.79927	-3.56786	-6.96592	-4.47354	1.77138
5535.00	-2.77251	-3.48447	-6.86508	-4.41454	1.77833
5540.00	-2.71364	-3.43808	-6.73645	-4.38252	1.78638
5545.00	-2.59251	-3.32431	-6.61516	-4.28847	1.83763
5550.00	-2.49183	-3.19954	-6.47128	-4.13258	1.8595
5555.00	-2.44157	-3.14179	-6.32128	-4.01536	1.87919
5560.00	-2.39215	-3.06743	-6.22414	-3.90685	1.90948
5565.00	-2.36298	-2.99842	-6.14225	-3.86238	1.94932
5570.00	-2.38124	-2.94819	-6.05828	-3.77619	1.94027
5575.00	-2.28221	-2.88831	-5.97167	-3.67153	1.95547
5580.00	-2.23482	-2.84769	-5.85426	-3.59941	1.95748
5585.00	-2.14766	-2.75101	-5.71546	-3.50439	1.97276
5590.00	-2.07895	-2.67728	-5.56291	-3.39781	2.02064
5595.00	-2.02824	-2.59624	-5.4201	-3.33901	2.04128
5600.00	-1.9673	-2.51072	-5.31208	-3.24695	2.05985
5605.00	-1.88324	-2.42885	-5.18409	-3.15909	2.1035
5610.00	-1.81176	-2.35168	-5.07206	-3.09606	2.11855
5615.00	-1.79334	-2.30529	-4.97044	-3.02228	2.07462
5620.00	-1.7378	-2.26145	-4.87583	-2.9338	2.09165
5625.00	-1.73512	-2.22689	-4.77963	-2.8913	2.08903
5630.00	-1.73409	-2.18949	-4.67727	-2.82495	2.06601
5635.00	-1.67335	-2.14114	-4.57725	-2.74818	2.05337
5640.00	-1.66599	-2.07806	-4.47303	-2.71119	2.05457
5645.00	-1.61484	-2.02478	-4.37766	-2.63877	2.05565
5650.00	-1.58968	-2.01738	-4.27052	-2.59065	2.05662
5655.00	-1.54199	-1.98205	-4.14963	-2.50519	2.05481
5660.00	-1.58392	-1.97473	-4.0716	-2.48146	1.99749
5665.00	-1.55072	-1.93457	-3.9706	-2.45509	1.87497
5670.00	-1.5278	-1.89005	-3.8876	-2.46147	1.71441
5675.00	-1.49882	-1.84927	-3.83104	-2.41502	1.49538
5680.00	-1.49777	-1.82097	-3.73122	-2.36017	1.18241
5685.00	-1.51631	-1.7878	-3.67136	-2.31281	0.756156
5690.00	-1.53299	-1.74816	-3.5804	-2.2712	0.298895
5695.00	-1.49515	-1.67893	-3.49775	-2.18958	-0.185377
5700.00	-1.48056	-1.63619	-3.41942	-2.14223	-0.71102
5705.00	-1.47578	-1.60822	-3.31183	-2.16383	-1.28557
5710.00	-1.43253	-1.58024	-3.26708	-2.08693	-1.82781
5715.00	-1.35604	-1.56556	-3.20787	-2.01773	-2.3284
5720.00	-1.31503	-1.55443	-3.15932	-1.9434	-2.77444
5725.00	-1.34071	-1.54722	-3.09589	-1.92167	-3.16061
5730.00	-1.31514	-1.51556	-3.0325	-1.86598	-3.48302
5735.00	-1.2796	-1.47658	-2.96755	-1.82389	-3.79923
5740.00	-1.2518	-1.44638	-2.86806	-1.79303	-4.07933
5745.00	-1.20173	-1.37796	-2.81877	-1.70605	-4.29729
5750.00	-1.14137	-1.30868	-2.746	-1.67794	-4.48897
5755.00	-1.10374	-1.22187	-2.65289	-1.61853	-4.64622
5760.00	-1.0184	-1.1654	-2.55962	-1.58613	-4.77068
5765.00	-1.02785	-1.09921	-2.46147	-1.53188	-4.86742
5770.00	-1.02939	-1.05851	-2.39445	-1.466	-4.93923
5775.00	-0.95705	-1.0044	-2.32939	-1.40169	-5.00655
5780.00	-0.916986	-0.985764	-2.24953	-1.35685	-5.06983
5785.00	-0.907357	-0.936831	-2.17766	-1.35764	-5.10164
5790.00	-0.86948	-0.884401	-2.10429	-1.32925	-5.12668
5795.00	-0.840955	-0.865182	-2.01144	-1.28464	-5.10701
5800.00	-0.808327	-0.816421	-1.97048	-1.23545	-5.06595
5805.00	-0.851294	-0.828472	-1.88706	-1.19319	-5.05415
5810.00	-0.844062	-0.798065	-1.83013	-1.12204	-5.0121
5815.00	-0.841725	-0.793772	-1.79467	-1.06603	-4.96258
5820.00	-0.824321	-0.785714	-1.76276	-1.04874	-4.93058
5825.00	-0.815613	-0.757485	-1.71274	-1.01512	-4.86586
5830.00	-0.78691	-0.725087	-1.63615	-1.02399	-4.83455
5835.00	-0.761078	-0.693831	-1.5617	-0.989832	-4.73813
5840.00	-0.776777	-0.658709	-1.51285	-0.95708	-4.63878
5845.00	-0.758913	-0.609619	-1.45468	-0.92359	-4.535
5850.00	-0.727534	-0.582219	-1.40705	-0.857322	-4.438
5855.00	-0.65339	-0.564551	-1.36341	-0.818755	-4.34262
5860.00	-0.645082	-0.526974	-1.32412	-0.775013	-4.25408
5865.00	-0.587529	-0.496651	-1.29823	-0.741666	-4.15464
5870.00	-0.538513	-0.493134	-1.24969	-0.694595	-4.04898
5875.00	-0.562559	-0.4613	-1.19652	-0.691367	-3.9485
5880.00	-0.50213	-0.426357	-1.14868	-0.641297	-3.82125
5885.00	-0.506166	-0.421479	-1.11272	-0.63236	-3.7184
5890.00	-0.458332	-0.428275	-1.08509	-0.593209	-3.56118
5895.00	-0.411107	-0.387545	-1.01998	-0.572021	-3.46907
5900.00	-0.396426	-0.352986	-0.990576	-0.571016	-3.39156
5905.00	-0.427725	-0.339362	-0.952278	-0.568104	-3.29935
5910.00	-0.414164	-0.32011	-0.924122	-0.541399	-3.19481
5915.00	-0.390831	-0.320961	-0.909828	-0.505322	-3.07917
5920.00	-0.3281	-0.295857	-0.877237	-0.47185	-2.96343
5925.00	-0.316156	-0.264174	-0.82739	-0.459788	-2.87362
5930.00	-0.280367	-0.247545	-0.806199	-0.417823	-2.76765
5935.00	-0.264849	-0.231181	-0.769767	-0.421199	-2.68126
5940.00	-0.203589	-0.221348	-0.729877	-0.362019	-2.53885
5945.00	-0.172102	-0.189424	-0.697922	-0.355923	-2.45738
5950.00	-0.17993	-0.180271	-0.647067	-0.359467	-2.35712
5955.00	-0.156373	-0.152455	-0.611557	-0.324524	-2.24982
5960.00	-0.168556	-0.181958	-0.600113	-0.306121	-2.15774
5965.00	-0.183694	-0.188235	-0.583501	-0.29859	-2.06858
5970.00	-0.15976	-0.19668	-0.549612	-0.287797	-1.98026
5975.00	-0.188297	-0.189598	-0.508065	-0.307186	-1.89538
5980.00	-0.179204	-0.178329	-0.477775	-0.281485	-1.82527
5985.00	-0.215533	-0.145114	-0.426052	-0.276417	-1.71009
5990.00	-0.178679	-0.136895	-0.42369	-0.246769	-1.67199
5995.00	-0.224798	-0.121108	-0.419986	-0.222092	-1.62871
6000.00	-0.266304	-0.1062	-0.414285	-0.241027	-1.56911
6005.00	-0.2202	-0.0962796	-0.398896	-0.207892	-1.49302
6010.00	-0.213481	-0.0698707	-0.366897	-0.177068	-1.394
6015.00	-0.206043	-0.0565908	-0.335731	-0.135277	-1.29771
6020.00	-0.202131	-0.0460373	-0.2919	-0.118739	-1.2272
6025.00	-0.22643	-0.0288479	-0.250874	-0.0336083	-1.16375
6030.00	-0.214915	-0.00568626	-0.211583	-0.068381	-1.11023
6035.00	-0.208725	0.0361354	-0.200683	-0.0535148	-1.03423
6040.00	-0.193417	0.0562947	-0.178247	-0.0210685	-0.96134
6045.00	-0.135126	0.101008	-0.147797	0.0061262	-0.896636
6050.00	-0.0743193	0.148242	-0.129861	0.0496681	-0.832116
6055.00	-0.027939	0.170475	-0.097148	0.0838383	-0.774048
6060.00	-0.0543564	0.16881	-0.0763861	0.106563	-0.677785
6065.00	0.019239	0.176401	-0.0450751	0.1511	-0.605517
6070.00	0.0576545	0.167152	-0.00190268	0.163085	-0.576395
6075.00	0.0560621	0.189592	-0.00250149	0.192938	-0.498999
6080.00	0.114443	0.201398	0.0403589	0.232852	-0.438324
6085.00	0.134992	0.217616	0.0465811	0.259742	-0.380123
6090.00	0.143749	0.246197	0.082166	0.257852	-0.299008
6095.00	0.136329	0.275416	0.10788	0.276221	-0.195472
6100.00	0.168599	0.293323	0.150749	0.264655	-0.128331
6105.00	0.200425	0.322024	0.203535	0.316464	-0.0607208
6110.00	0.222113	0.340864	0.251042	0.322951	-0.0447708
6115.00	0.219376	0.384389	0.302479	0.343842	-0.00347621
6120.00	0.241951	0.385105	0.325099	0.354616	0.00944326
6125.00	0.240012	0.378059	0.363607	0.358291	0.0722561
6130.00	0.263305	0.400385	0.367489	0.40475	0.145849
6135.00	0.266186	0.416982	0.380452	0.426493	0.204002
6140.00	0.300772	0.427724	0.355032	0.442047	0.234787
6145.00	0.292951	0.440887	0.379499	0.412895	0.240044
6150.00	0.280348	0.440149	0.388105	0.474968	0.286083
6155.00	0.273178	0.427599	0.398217	0.500727	0.370621
6160.00	0.23195	0.411408	0.382068	0.484774	0.39103
6165.00	0.207364	0.417114	0.354908	0.453356	0.379765
6170.00	0.188019	0.398476	0.372286	0.48228	0.412729
6175.00	0.148352	0.406874	0.381613	0.529386	0.479215
6180.00	0.201676	0.426318	0.376593	0.496518	0.495051
6185.00	0.205156	0.443818	0.372075	0.48801	0.53714
6190.00	0.213852	0.450478	0.39247	0.491392	0.570531
6195.00	0.262017	0.439691	0.425029	0.520526	0.592501
6200.00	0.25529	0.446064	0.436973	0.502593	0.61407
6205.00	0.247844	0.447605	0.439042	0.56272	0.636176
6210.00	0.287046	0.449691	0.433803	0.579705	0.652479
6215.00	0.290335	0.478838	0.466963	0.614057	0.70397
6220.00	0.304423	0.484093	0.487339	0.651999	0.761985
6225.00	0.337967	0.470644	0.478059	0.670091	0.774688
6230.00	0.362593	0.478118	0.490223	0.680352	0.843591
6235.00	0.309642	0.468063	0.506694	0.65045	0.859807
6240.00	0.260594	0.472298	0.519151	0.6697	0.912116
6245.00	0.215061	0.478907	0.555613	0.65391	0.901724
6250.00	0.169907	0.449196	0.576592	0.669803	0.920208
6255.00	0.0513725	0.37421	0.574169	0.689125	0.941334
6260.00	-0.0636549	0.221421	0.567253	0.709525	0.961245
6265.00	-0.221429	-0.0482392	0.529465	0.666671	0.981859
6270.00	-0.392637	-0.479019	0.490722	0.67025	0.946532
6275.00	-0.585673	-0.926153	0.514245	0.655407	0.981189
6280.00	-0.803917	-1.39919	0.567768	0.614954	1.00879
6285.00	-1.06432	-1.85919	0.578063	0.630729	1.06057
6290.00	-1.20827	-2.30115	0.627572	0.666001	1.08562
6295.00	-1.49501	-2.75066	0.629519	0.661618	1.11894
6300.00	-1.79481	-3.13145	0.663624	0.65366	1.10492
6305.00	-2.03402	-3.51751	0.681693	0.624421	1.10578
6310.00	-2.25627	-3.83839	0.654556	0.586063	1.14696
6315.00	-2.47994	-4.116	0.671953	0.561576	1.15709
6320.00	-2.68681	-4.34487	0.683666	0.490366	1.15273
6325.00	-2.83265	-4.55714	0.675269	0.448354	1.20897
6330.00	-2.94861	-4.7412	0.709534	0.327251	1.25241
6335.00	-3.12252	-4.91105	0.725379	0.188154	1.29868
6340.00	-3.2846	-5.02265	0.768047	0.011787	1.31608
6345.00	-3.36371	-5.1238	0.789088	-0.153968	1.3515
6350.00	-3.44603	-5.21274	0.748844	-0.351316	1.37619
6355.00	-3.48952	-5.29138	0.644764	-0.564052	1.41189
6360.00	-3.53562	-5.35237	0.443777	-0.824756	1.42874
6365.00	-3.59102	-5.40027	0.0979705	-1.09351	1.45918
6370.00	-3.61166	-5.41051	-0.44919	-1.42972	1.45425
6375.00	-3.61077	-5.41064	-1.0521	-1.74435	1.50818
6380.00	-3.64752	-5.43873	-1.68626	-2.10679	1.52708
6385.00	-3.68755	-5.45562	-2.38957	-2.41192	1.53511
6390.00	-3.73054	-5.44844	-3.04227	-2.72366	1.56299
6395.00	-3.77757	-5.46436	-3.63917	-3.02129	1.59886
6400.00	-3.83659	-5.44093	-4.20795	-3.30421	1.606
6405.00	-3.84798	-5.43033	-4.73089	-3.52371	1.58818
6410.00	-3.89301	-5.37044	-5.19602	-3.73732	1.55239
6415.00	-3.86815	-5.32284	-5.59964	-3.95165	1.59022
6420.00	-3.89029	-5.2807	-5.96921	-4.14153	1.61528
6425.00	-3.89214	-5.24417	-6.31287	-4.3054	1.59474
6430.00	-3.92579	-5.19101	-6.58587	-4.3997	1.58882
6435.00	-3.90601	-5.14108	-6.80158	-4.51768	1.56015
6440.00	-3.89933	-5.06887	-7.01387	-4.58373	1.56218
6445.00	-3.83072	-4.9836	-7.16942	-4.69334	1.5676
6450.00	-3.7801	-4.90057	-7.33231	-4.76289	1.57248
6455.00	-3.81105	-4.79717	-7.43155	-4.84857	1.60201
6460.00	-3.76935	-4.68873	-7.52956	-4.8464	1.63129
6465.00	-3.69844	-4.6191	-7.6075	-4.88359	1.60286
6470.00	-3.61792	-4.5851	-7.64688	-4.91405	1.61139
6475.00	-3.6178	-4.52724	-7.70125	-4.97959	1.62356
6480.00	-3.60377	-4.45138	-7.68943	-4.94827	1.60309
6485.00	-3.54663	-4.3936	-7.69537	-4.90602	1.64393
6490.00	-3.43679	-4.30035	-7.6794	-4.86901	1.68877
6495.00	-3.40331	-4.19334	-7.64846	-4.82666	1.71476
6500.00	-3.39125	-4.11382	-7.62456	-4.78655	1.69863
6505.00	-3.35954	-3.9996	-7.52966	-4.73338	1.71735
6510.00	-3.32961	-3.90939	-7.40638	-4.69757	1.74227
6515.00	-3.24703	-3.84638	-7.31752	-4.62721	1.78715
6520.00	-3.17549	-3.77498	-7.24386	-4.55887	1.80151
6525.00	-3.07216	-3.67297	-7.1539	-4.50238	1.8252
6530.00	-3.01672	-3.58046	-7.06346	-4.40438	1.84293
6535.00	-2.939	-3.4965	-6.94419	-4.38742	1.88583
6540.00	-2.90105	-3.40416	-6.82422	-4.30894	1.87774
6545.00	-2.82377	-3.33224	-6.68468	-4.24734	1.87765
6550.00	-2.76256	-3.22905	-6.56936	-4.16581	1.88385
6555.00	-2.67827	-3.15786	-6.47504	-4.08942	1.90469
6560.00	-2.65665	-3.077	-6.37752	-4.02869	1.89203
6565.00	-2.63441	-3.01263	-6.25504	-3.963	1.8456
6570.00	-2.5518	-2.96587	-6.13612	-3.90689	1.84244
6575.00	-2.5317	-2.90911	-6.00306	-3.81224	1.82522
6580.00	-2.50249	-2.85663	-5.86752	-3.72605	1.84474
6585.00	-2.5207	-2.8031	-5.77237	-3.6836	1.82281
6590.00	-2.46894	-2.76891	-5.64096	-3.62232	1.83
6595.00	-2.446	-2.71437	-5.49586	-3.50494	1.85444
6600.00	-2.31963	-2.63801	-5.36922	-3.42138	1.86924
6605.00	-2.28659	-2.5595	-5.25683	-3.37628	1.85833
6610.00	-2.24154	-2.49723	-5.12647	-3.29455	1.8467
6615.00	-2.201	-2.44328	-5.02415	-3.17282	1.85151
6620.00	-2.17703	-2.38144	-4.92811	-3.12348	1.86122
6625.00	-2.13599	-2.3216	-4.79827	-3.05699	1.89062
6630.00	-2.09766	-2.27263	-4.68537	-2.97307	1.89552
6635.00	-2.04508	-2.1922	-4.57823	-2.91058	1.88377
6640.00	-1.99497	-2.1317	-4.47944	-2.83327	1.89475
6645.00	-1.91788	-2.07095	-4.37632	-2.77774	1.89834
6650.00	-1.82903	-2.01698	-4.26221	-2.69365	1.87643
6655.00	-1.81861	-1.95093	-4.17214	-2.59387	1.91777
6660.00	-1.73134	-1.89218	-4.05162	-2.51211	1.88494
6665.00	-1.64028	-1.81344	-3.95656	-2.42648	1.80959
6670.00	-1.62509	-1.77124	-3.85444	-2.36346	1.66276
6675.00	-1.57803	-1.73116	-3.7436	-2.27864	1.42464
6680.00	-1.53012	-1.68879	-3.64384	-2.24646	1.12234
6685.00	-1.46474	-1.64087	-3.52802	-2.15428	0.69401
6690.00	-1.47406	-1.60894	-3.48138	-2.10042	0.214228
6695.00	-1.44767	-1.58299	-3.46465	-2.06097	-0.306476
6700.00	-1.40723	-1.51069	-3.41094	-2.00239	-0.84246
6705.00	-1.39309	-1.46101	-3.32393	-1.94766	-1.35358
6710.00	-1.34976	-1.4079	-3.24404	-1.8974	-1.86118
6715.00	-1.33163	-1.3615	-3.16583	-1.85919	-2.30635
6720.00	-1.3334	-1.33163	-3.12621	-1.82882	-2.72137
6725.00	-1.28491	-1.30335	-3.01165	-1.78141	-3.07244
6730.00	-1.25518	-1.28628	-2.91643	-1.74376	-3.44138
6735.00	-1.27433	-1.24366	-2.83626	-1.71188	-3.74738
6740.00	-1.30964	-1.21648	-2.73807	-1.67617	-4.02728
6745.00	-1.33169	-1.17244	-2.67337	-1.69119	-4.28188
6750.00	-1.24025	-1.16008	-2.58436	-1.65855	-4.43738
6755.00	-1.24003	-1.14755	-2.49321	-1.6081	-4.61775
6760.00	-1.19948	-1.10412	-2.44274	-1.57072	-4.75224
6765.00	-1.19916	-1.07342	-2.38232	-1.52905	-4.85711
6770.00	-1.19331	-1.03949	-2.30269	-1.50861	-4.97126
6775.00	-1.18248	-0.994274	-2.25944	-1.50727	-5.01113
6780.00	-1.17829	-0.974556	-2.23234	-1.49001	-5.08114
6785.00	-1.21765	-0.967997	-2.18034	-1.45943	-5.11002
6790.00	-1.24611	-0.918043	-2.16352	-1.48609	-5.11985
6795.00	-1.22444	-0.912241	-2.11208	-1.4288	-5.12601
6800.00	-1.24944	-0.905621	-2.04449	-1.43143	-5.10371
6805.00	-1.21074	-0.882182	-1.95446	-1.36957	-5.08633
6810.00	-1.18147	-0.884161	-1.92787	-1.36106	-5.05094
6815.00	-1.10784	-0.872657	-1.88107	-1.28818	-4.99125
6820.00	-1.09582	-0.83084	-1.81763	-1.23964	-4.92495
6825.00	-1.10447	-0.803692	-1.78106	-1.21904	-4.89402
6830.00	-1.09557	-0.775763	-1.70869	-1.19448	-4.8177
6835.00	-1.03887	-0.742936	-1.64593	-1.15129	-4.72565
6840.00	-1.02818	-0.727375	-1.62495	-1.10641	-4.66347
6845.00	-0.979612	-0.708476	-1.5816	-1.06501	-4.5662
6850.00	-0.99015	-0.669093	-1.52129	-1.0418	-4.48763
6855.00	-0.946775	-0.635745	-1.47332	-1.00686	-4.3792
6860.00	-0.889655	-0.61692	-1.44198	-0.936283	-4.25738
6865.00	-0.838247	-0.571309	-1.39168	-0.901862	-4.13067
6870.00	-0.794762	-0.518374	-1.3622	-0.864862	-3.98251
6875.00	-0.775099	-0.493106	-1.32382	-0.821527	-3.88419
6880.00	-0.704544	-0.450088	-1.27429	-0.743388	-3.79749
6885.00	-0.652173	-0.40438	-1.23682	-0.732271	-3.7042
6890.00	-0.645378	-0.360446	-1.17705	-0.670082	-3.58342
6895.00	-0.628135	-0.333491	-1.12721	-0.63619	-3.46754
6900.00	-0.547238	-0.304337	-1.07682	-0.565546	-3.35605
6905.00	-0.55511	-0.24174	-1.05515	-0.550136	-3.26021
6910.00	-0.480125	-0.214769	-1.01513	-0.517199	-3.16318
6915.00	-0.441849	-0.235245	-0.958595	-0.496588	-3.04711
6920.00	-0.440786	-0.210322	-0.902978	-0.440908	-2.93457
6925.00	-0.381406	-0.215859	-0.859236	-0.386782	-2.81802
6930.00	-0.401688	-0.168403	-0.829337	-0.374196	-2.7194
6935.00	-0.386558	-0.154359	-0.791381	-0.325737	-2.63335
6940.00	-0.377113	-0.150111	-0.750908	-0.295171	-2.53614
6945.00	-0.360267	-0.117619	-0.725529	-0.267661	-2.43878
6950.00	-0.278337	-0.0778894	-0.671914	-0.238887	-2.30715
6955.00	-0.282496	-0.0323435	-0.648122	-0.213995	-2.19766
6960.00	-0.215298	-0.0381988	-0.633811	-0.214673	-2.10541
6965.00	-0.242454	-0.0427693	-0.594102	-0.198223	-1.98557
6970.00	-0.273849	-0.0622653	-0.574146	-0.194457	-1.92261
6975.00	-0.316015	-0.0378595	-0.539614	-0.191068	-1.85696
6980.00	-0.291369	-0.0473584	-0.523529	-0.190024	-1.79519
6985.00	-0.277533	-0.0615011	-0.469598	-0.110811	-1.6902
6990.00	-0.233087	-0.0532533	-0.469194	-0.0425296	-1.61278
6995.00	-0.190304	-0.0325455	-0.41754	-0.025231	-1.51885
7000.00	-0.164319	-0.0174045	-0.416029	0.006394	-1.46664
7005.00	-0.133977	0.0297841	-0.415458	0.00776162	-1.37206
7010.00	-0.133098	0.0296025	-0.416523	0.047126	-1.28245
7015.00	-0.161519	0.04622	-0.393019	0.0404063	-1.16498
7020.00	-0.224655	0.04859	-0.380546	0.0443938	-1.11134
7025.00	-0.242529	0.0654063	-0.336179	0.1102	-1.05408
7030.00	-0.228013	0.0903298	-0.289146	0.102191	-1.02501
7035.00	-0.173218	0.109265	-0.238927	0.123081	-0.94226
7040.00	-0.13364	0.150079	-0.215823	0.139874	-0.865096
7045.00	-0.092456	0.187512	-0.158732	0.227242	-0.721115
7050.00	-0.0261788	0.233786	-0.10735	0.281788	-0.631044
7055.00	-0.0207789	0.2174	-0.0895136	0.274683	-0.581409
7060.00	-0.0298291	0.250897	-0.0513663	0.301404	-0.483757
7065.00	-0.0282372	0.264963	-0.0604331	0.297355	-0.421911
7070.00	-0.0101123	0.262938	-0.0378191	0.333852	-0.363556
7075.00	0.0604496	0.28419	0.000682268	0.353653	-0.296669
7080.00	0.0669238	0.311008	0.0511151	0.364449	-0.221205
7085.00	0.0908337	0.305778	0.0925593	0.359113	-0.155083
7090.00	0.0873144	0.329039	0.12907	0.402479	-0.114431
7095.00	0.0688459	0.357665	0.170609	0.435488	-0.0778441
7100.00	0.124557	0.395315	0.185901	0.457167	0.0116573
7105.00	0.148268	0.390044	0.24464	0.491731	0.0913106
7110.00	0.250286	0.381105	0.254107	0.517822	0.161203
7115.00	0.258642	0.380053	0.279197	0.539296	0.179206
7120.00	0.300937	0.423854	0.293099	0.549591	0.255574
7125.00	0.323702	0.440202	0.315079	0.571902	0.305448
7130.00	0.378966	0.450719	0.318291	0.565891	0.318006
7135.00	0.39671	0.453193	0.353533	0.544425	0.351759
7140.00	0.409897	0.48129	0.372626	0.585316	0.426138
7145.00	0.409247	0.493992	0.376396	0.575957	0.457159
7150.00	0.403098	0.495635	0.389257	0.637779	0.496752
7155.00	0.419819	0.506902	0.406356	0.664317	0.516222
7160.00	0.411222	0.541514	0.420167	0.665121	0.557991
7165.00	0.374273	0.529315	0.429441	0.677886	0.585704
7170.00	0.35632	0.527425	0.44331	0.650238	0.634893
7175.00	0.388847	0.551595	0.456582	0.644422	0.638752
7180.00	0.380565	0.590828	0.483519	0.668288	0.683534
7185.00	0.402322	0.598869	0.482512	0.665684	0.757063
7190.00	0.423294	0.610301	0.47766	0.711509	0.795401
7195.00	0.450516	0.612199	0.5017	0.720639	0.832599
7200.00	0.408246	0.625094	0.5115	0.697748	0.862486
7205.00	0.386896	0.617123	0.542414	0.67012	0.856158
7210.00	0.374635	0.657494	0.548932	0.643249	0.888179
7215.00	0.363601	0.621111	0.538227	0.700349	0.900834
7220.00	0.363407	0.61214	0.540429	0.739697	0.957123
7225.00	0.384098	0.653009	0.570818	0.748015	0.984435
7230.00	0.345688	0.65623	0.57844	0.776575	0.988362
7235.00	0.365369	0.672414	0.601872	0.779199	1.0332
7240.00	0.367781	0.661109	0.632429	0.804641	1.07715
7245.00	0.301791	0.673309	0.678868	0.807468	1.09875
7250.00	0.303605	0.643735	0.708827	0.817037	1.1541
7255.00	0.234296	0.575166	0.730266	0.868801	1.19494
7260.00	0.123233	0.417663	0.75982	0.914384	1.25505
7265.00	0.0177117	0.155648	0.786418	0.914266	1.30106
7270.00	-0.110642	-0.209518	0.803255	0.928208	1.3272
7275.00	-0.26789	-0.647244	0.840502	0.940756	1.36779
7280.00	-0.490093	-1.10622	0.860611	0.922947	1.38816
7285.00	-0.698421	-1.55636	0.890544	0.896884	1.38045
7290.00	-0.912346	-1.99854	0.91275	0.914572	1.41392
7295.00	-1.17304	-2.44405	0.91143	0.914434	1.42429
7300.00	-1.37289	-2.84222	0.905507	0.906282	1.44979
7305.00	-1.59448	-3.15372	0.911224	0.85178	1.43502
7310.00	-1.79948	-3.48511	0.932151	0.867957	1.4765
7315.00	-2.00623	-3.75959	0.91232	0.843379	1.49588
7320.00	-2.25073	-4.0241	0.929981	0.743989	1.49715
7325.00	-2.44714	-4.23069	0.898531	0.688656	1.4983
7330.00	-2.66841	-4.40265	0.885219	0.59671	1.52627
7335.00	-2.78827	-4.60705	0.873238	0.463783	1.57389
7340.00	-3.00186	-4.77982	0.876658	0.322071	1.5979
7345.00	-3.19132	-4.92343	0.836337	0.126291	1.58089
7350.00	-3.27419	-5.04848	0.773219	-0.0930617	1.54223
7355.00	-3.34877	-5.11838	0.677749	-0.377785	1.55773
7360.00	-3.40894	-5.19877	0.468728	-0.697257	1.5591
7365.00	-3.50204	-5.26692	0.117271	-0.971736	1.59716
7370.00	-3.48707	-5.27791	-0.338708	-1.28098	1.6332
7375.00	-3.5668	-5.2948	-0.981078	-1.61852	1.63691
7380.00	-3.57456	-5.32119	-1.68941	-1.97046	1.6591
7385.00	-3.58434	-5.37081	-2.36873	-2.27016	1.69973
7390.00	-3.54584	-5.35463	-3.0101	-2.56898	1.71744
7395.00	-3.52231	-5.34567	-3.6118	-2.85398	1.78097
7400.00	-3.56652	-5.30963	-4.15806	-3.08338	1.77798
7405.00	-3.6077	-5.25063	-4.64969	-3.34203	1.78606
7410.00	-3.65589	-5.22899	-5.10006	-3.58685	1.8113
7415.00	-3.59215	-5.18225	-5.52195	-3.75501	1.85467
7420.00	-3.61964	-5.13249	-5.84643	-3.92141	1.87215
7425.00	-3.57761	-5.05625	-6.1495	-4.06313	1.89865
7430.00	-3.53282	-4.98273	-6.3978	-4.20173	1.91353
7435.00	-3.50782	-4.90538	-6.64573	-4.31141	1.92243
7440.00	-3.51731	-4.84065	-6.80654	-4.39909	1.95378
7445.00	-3.51472	-4.7803	-6.96073	-4.52215	1.98739
7450.00	-3.48736	-4.70082	-7.08688	-4.56065	1.98531
7455.00	-3.48777	-4.63697	-7.17121	-4.62139	1.98883
7460.00	-3.42276	-4.56483	-7.26211	-4.64596	1.99559
7465.00	-3.35729	-4.47123	-7.34234	-4.7052	1.98011
7470.00	-3.30255	-4.35134	-7.3743	-4.70934	2.05599
7475.00	-3.25884	-4.25042	-7.37781	-4.72611	2.05513
7480.00	-3.16248	-4.16379	-7.39124	-4.69605	2.06424
7485.00	-3.16338	-4.10611	-7.40568	-4.69408	2.03651
7490.00	-3.14055	-4.00314	-7.37844	-4.72743	2.01336
7495.00	-3.12278	-3.94474	-7.36971	-4.69322	2.02485
7500.00	-3.0887	-3.8705	-7.34449	-4.62832	1.99747
7505.00	-3.03717	-3.85403	-7.30048	-4.61506	1.99797
7510.00	-3.03948	-3.79096	-7.25378	-4.58908	2.0119
7515.00	-3.00956	-3.71462	-7.18649	-4.55064	1.99659
7520.00	-2.91586	-3.61794	-7.1283	-4.52608	2.00616
7525.00	-2.88857	-3.54841	-7.00255	-4.44377	2.00221
7530.00	-2.82645	-3.46906	-6.90278	-4.37471	1.96991
7535.00	-2.70516	-3.38715	-6.76091	-4.24632	2.00909
7540.00	-2.60991	-3.29595	-6.64112	-4.17191	1.99586
7545.00	-2.5687	-3.20059	-6.53647	-4.09491	2.04322
7550.00	-2.4718	-3.11477	-6.4115	-4.00654	2.0598
7555.00	-2.4138	-3.04451	-6.29272	-3.924	2.09987
7560.00	-2.3143	-2.96171	-6.17793	-3.82764	2.09463
7565.00	-2.24423	-2.89488	-6.02175	-3.7379	2.12852
7570.00	-2.18534	-2.80816	-5.86856	-3.66115	2.13747
7575.00	-2.11425	-2.72592	-5.75594	-3.53588	2.14732
7580.00	-2.09478	-2.66448	-5.63643	-3.44822	2.14182
7585.00	-2.07587	-2.58193	-5.52099	-3.3613	2.13956
7590.00	-2.00322	-2.49434	-5.40367	-3.25698	2.1537
7595.00	-1.99068	-2.41551	-5.28941	-3.20424	2.17719
7600.00	-1.87786	-2.35435	-5.1771	-3.10258	2.21091
7605.00	-1.80831	-2.29861	-5.05156	-3.0141	2.23317
7610.00	-1.78744	-2.24985	-4.95357	-2.93045	2.22986
7615.00	-1.72693	-2.18008	-4.85118	-2.83811	2.25652
7620.00	-1.7156	-2.10331	-4.73692	-2.80016	2.23022
7625.00	-1.67062	-2.02373	-4.64041	-2.74794	2.24876
7630.00	-1.61623	-1.98078	-4.52909	-2.61966	2.26724
7635.00	-1.54224	-1.94631	-4.44784	-2.56542	2.25872
7640.00	-1.49791	-1.87195	-4.30843	-2.4594	2.25735
7645.00	-1.44131	-1.80711	-4.17901	-2.38506	2.24444
7650.00	-1.35004	-1.74387	-4.06727	-2.34826	2.26963
7655.00	-1.2985	-1.67856	-3.94619	-2.24992	2.28603
7660.00	-1.24376	-1.61069	-3.84827	-2.16341	2.23792
7665.00	-1.24458	-1.56778	-3.71358	-2.07652	2.1165
7670.00	-1.23418	-1.49281	-3.61682	-2.01137	1.94526
7675.00	-1.16919	-1.43722	-3.49975	-1.97782	1.70583
7680.00	-1.08565	-1.37531	-3.38808	-1.92153	1.39157
7685.00	-0.99378	-1.32658	-3.31756	-1.84177	0.981221
7690.00	-0.975081	-1.26384	-3.21069	-1.75393	0.516719
7695.00	-0.860881	-1.22066	-3.12319	-1.68692	-0.0405203
7700.00	-0.801222	-1.17481	-3.0468	-1.63865	-0.592323
7705.00	-0.805952	-1.12305	-2.96386	-1.61929	-1.10691
7710.00	-0.794907	-1.07437	-2.88762	-1.53062	-1.60505
7715.00	-0.772448	-0.994205	-2.81112	-1.46988	-2.0471
7720.00	-0.78701	-0.971697	-2.71781	-1.45535	-2.47547
7725.00	-0.804289	-0.947943	-2.64803	-1.40917	-2.85472
7730.00	-0.776719	-0.937053	-2.5663	-1.37161	-3.17539
7735.00	-0.739386	-0.941237	-2.47537	-1.3629	-3.43256
7740.00	-0.650146	-0.912838	-2.40459	-1.31994	-3.6703
7745.00	-0.625471	-0.850221	-2.33457	-1.28829	-3.90313
7750.00	-0.615783	-0.820436	-2.28103	-1.25379	-4.07675
7755.00	-0.594544	-0.814606	-2.22573	-1.22576	-4.25636
7760.00	-0.607422	-0.811456	-2.16492	-1.18948	-4.40185
7765.00	-0.596756	-0.804426	-2.13307	-1.14379	-4.53368
7770.00	-0.567683	-0.749854	-2.06259	-1.11471	-4.60474
7775.00	-0.551254	-0.729406	-1.99836	-1.06144	-4.68934
7780.00	-0.551769	-0.68793	-1.96502	-1.0406	-4.70443
7785.00	-0.521631	-0.691155	-1.91134	-0.995744	-4.75571
7790.00	-0.525108	-0.668187	-1.84015	-0.952367	-4.71926
7795.00	-0.489289	-0.599969	-1.76818	-0.922358	-4.67837
7800.00	-0.49461	-0.593811	-1.71999	-0.924453	-4.66761
7805.00	-0.479924	-0.557504	-1.67976	-0.893222	-4.622
7810.00	-0.509829	-0.526225	-1.62857	-0.845043	-4.5612
7815.00	-0.511704	-0.492481	-1.58486	-0.760539	-4.53253
7820.00	-0.512001	-0.446729	-1.55736	-0.689503	-4.48247
7825.00	-0.421853	-0.415341	-1.49237	-0.649654	-4.40419
7830.00	-0.425571	-0.389889	-1.41573	-0.600745	-4.34273
7835.00	-0.376059	-0.356493	-1.36411	-0.544685	-4.27483
7840.00	-0.357927	-0.327137	-1.32791	-0.516307	-4.20295
7845.00	-0.391685	-0.327985	-1.28034	-0.516859	-4.16071
7850.00	-0.355299	-0.286796	-1.22727	-0.48424	-4.06792
7855.00	-0.333679	-0.246929	-1.14715	-0.467928	-3.96285
7860.00	-0.255799	-0.206155	-1.11371	-0.436188	-3.818
7865.00	-0.209354	-0.146384	-1.04653	-0.394576	-3.73972
7870.00	-0.167553	-0.165307	-1.00579	-0.390242	-3.62706
7875.00	-0.12715	-0.176045	-0.984911	-0.350214	-3.54632
7880.00	-0.131128	-0.16823	-0.966117	-0.313186	-3.42337
7885.00	-0.158354	-0.145813	-0.940522	-0.310969	-3.34864
7890.00	-0.192595	-0.170387	-0.91512	-0.302953	-3.25803
7895.00	-0.24706	-0.168032	-0.886734	-0.291724	-3.18725
7900.00	-0.212616	-0.12326	-0.856453	-0.271583	-3.0607
7905.00	-0.194137	-0.103942	-0.802371	-0.218334	-2.91716
7910.00	-0.235928	-0.0928489	-0.768689	-0.214564	-2.80415
7915.00	-0.212335	-0.0611895	-0.699711	-0.175044	-2.71321
7920.00	-0.198057	-0.0382896	-0.619482	-0.136466	-2.59185
7925.00	-0.186597	-0.0414527	-0.59462	-0.164967	-2.50059
7930.00	-0.211059	-0.0491939	-0.597496	-0.1284	-2.38074
7935.00	-0.189953	-0.0463721	-0.588247	-0.121581	-2.26928
7940.00	-0.194605	-0.0347429	-0.54836	-0.110426	-2.20848
7945.00	-0.150106	-0.00539807	-0.517197	-0.082324	-2.12053
7950.00	-0.157352	-0.0139479	-0.492306	-0.0520143	-2.036
7955.00	-0.205603	0.0133174	-0.48174	-0.0277462	-1.93207
7960.00	-0.215645	-0.0019984	-0.460395	0.0121584	-1.83495
7965.00	-0.139831	0.03456	-0.44434	0.0179672	-1.74305
7970.00	-0.0868996	0.0492833	-0.39675	0.0302196	-1.6316
7975.00	-0.0740366	0.105186	-0.321566	0.016159	-1.54298
7980.00	-0.0318575	0.156896	-0.316238	-0.00151308	-1.48207
7985.00	-0.0356269	0.202037	-0.264888	0.0417893	-1.4048
7990.00	-0.0710126	0.2112	-0.251813	0.0687192	-1.31282
7995.00	-0.0347	0.187982	-0.228999	0.0879386	-1.20937
8000.00	-0.028448	0.190859	-0.200576	0.0731237	-1.13064
8005.00	-0.0464684	0.205335	-0.191565	0.0607938	-1.07774
8010.00	0.00408191	0.22116	-0.144002	0.130981	-0.947517
8015.00	-0.0130185	0.240297	-0.143016	0.13695	-0.840193
8020.00	0.000802523	0.245634	-0.118456	0.189487	-0.77144
8025.00	0.0174144	0.239949	-0.0782038	0.228742	-0.726623
8030.00	0.0601855	0.252313	-0.0672271	0.239987	-0.681799
8035.00	0.0416478	0.26344	-0.0502464	0.31935	-0.618109
8040.00	0.0527842	0.275552	-0.0286511	0.343612	-0.54642
8045.00	0.10871	0.29764	-0.0139498	0.370465	-0.452266
8050.00	0.0449808	0.326609	-0.0157111	0.343454	-0.430388
8055.00	0.0251816	0.338697	-0.0314997	0.370322	-0.364899
8060.00	0.0101443	0.332097	-0.000731989	0.382462	-0.290694
8065.00	0.028604	0.365311	0.0427406	0.361276	-0.24546
8070.00	-0.00485868	0.380521	0.073186	0.368299	-0.160749
8075.00	0.0137104	0.405397	0.102954	0.413757	-0.117735
8080.00	0.0985822	0.42429	0.149472	0.488789	-0.0547757
8085.00	0.136018	0.441293	0.192917	0.542268	0.00547914
8090.00	0.20866	0.464287	0.259635	0.532196	0.0713824
8095.00	0.180839	0.466104	0.277071	0.504064	0.144165
8100.00	0.201703	0.495007	0.265145	0.497812	0.206976
8105.00	0.280295	0.507735	0.255991	0.535337	0.259015
8110.00	0.287041	0.514996	0.290362	0.492842	0.259155
8115.00	0.284766	0.511741	0.31735	0.504772	0.285323
8120.00	0.261853	0.530487	0.306131	0.495439	0.305282
8125.00	0.198111	0.536172	0.303925	0.502091	0.358267
8130.00	0.222812	0.573451	0.354807	0.517111	0.398769
8135.00	0.168537	0.57344	0.382453	0.519589	0.432527
8140.00	0.233754	0.579724	0.399443	0.540887	0.515891
8145.00	0.289666	0.625933	0.412367	0.581128	0.570265
8150.00	0.348333	0.64165	0.44057	0.666518	0.633569
8155.00	0.356621	0.653698	0.444646	0.683157	0.679766
8160.00	0.408593	0.685518	0.490926	0.689102	0.695303
8165.00	0.353824	0.697374	0.491545	0.680402	0.731735
8170.00	0.346262	0.688467	0.507884	0.71171	0.760932
8175.00	0.318591	0.700728	0.524957	0.718813	0.766556
8180.00	0.310379	0.727145	0.537166	0.73524	0.791373
8185.00	0.312725	0.748124	0.560779	0.743001	0.836158
8190.00	0.342657	0.751622	0.580452	0.743964	0.880057
8195.00	0.352904	0.779942	0.590268	0.786979	0.925851
8200.00	0.377427	0.768372	0.597524	0.812646	0.99221
8205.00	0.389761	0.790123	0.591429	0.788582	1.00973
8210.00	0.434246	0.791519	0.595412	0.813085	1.04525
8215.00	0.454808	0.789279	0.610834	0.80403	1.03232
8220.00	0.446884	0.787963	0.634182	0.799894	1.07456
8225.00	0.417497	0.7679	0.663086	0.79015	1.09731
8230.00	0.421651	0.783404	0.695412	0.834567	1.12048
8235.00	0.387832	0.769391	0.707935	0.833398	1.11889
8240.00	0.408862	0.767965	0.720784	0.848403	1.16954
8245.00	0.393014	0.772976	0.726824	0.870938	1.19895
8250.00	0.371796	0.784477	0.744097	0.872154	1.22004
8255.00	0.255329	0.666175	0.769111	0.861205	1.26596
8260.00	0.0809572	0.45692	0.713505	0.820243	1.2579
8265.00	-0.106579	0.192377	0.711594	0.827531	1.27579
8270.00	-0.232241	-0.192544	0.735124	0.843122	1.30985
8275.00	-0.452444	-0.659236	0.73184	0.85314	1.34589
8280.00	-0.713223	-1.15407	0.758869	0.827033	1.38192
8285.00	-0.986872	-1.61761	0.735061	0.779453	1.39728
8290.00	-1.20812	-2.09841	0.719947	0.742652	1.43446
8295.00	-1.40585	-2.49198	0.740274	0.775762	1.45265
8300.00	-1.62275	-2.85109	0.769616	0.764418	1.47261
8305.00	-1.80823	-3.20995	0.823642	0.739155	1.49597
8310.00	-2.02802	-3.52803	0.857272	0.714412	1.51789
8315.00	-2.1994	-3.8115	0.884383	0.742318	1.57354
8320.00	-2.38286	-4.05544	0.881955	0.70622	1.59488
8325.00	-2.56605	-4.26799	0.882925	0.679752	1.66618
8330.00	-2.68502	-4.43901	0.871173	0.586689	1.69352
8335.00	-2.74479	-4.60132	0.881902	0.466806	1.70377
8340.00	-2.82363	-4.71453	0.889979	0.307732	1.75071
8345.00	-2.88207	-4.8388	0.891725	0.158544	1.79295
8350.00	-2.99726	-4.95763	0.85621	-0.0690511	1.83097
8355.00	-3.07032	-5.02263	0.775324	-0.277901	1.83824
8360.00	-3.20146	-5.06784	0.605469	-0.575249	1.83851
8365.00	-3.31809	-5.09805	0.234814	-0.874975	1.84323
8370.00	-3.38133	-5.1546	-0.307093	-1.19089	1.83222
8375.00	-3.4299	-5.195	-0.913959	-1.47622	1.85733
8380.00	-3.49448	-5.21459	-1.56903	-1.83938	1.86287
8385.00	-3.45662	-5.23151	-2.24461	-2.16924	1.92263
8390.00	-3.4754	-5.18732	-2.86525	-2.42397	1.95487
8395.00	-3.50343	-5.15873	-3.45776	-2.70741	1.95065
8400.00	-3.50641	-5.1267	-3.96261	-2.97455	1.9747
8405.00	-3.47431	-5.09019	-4.4659	-3.1909	1.99274
8410.00	-3.45794	-5.06991	-4.90545	-3.38962	2.01617
8415.00	-3.45712	-4.99992	-5.33891	-3.58152	2.02109
8420.00	-3.46194	-4.9621	-5.69589	-3.73716	2.01115
8425.00	-3.46489	-4.91968	-6.02033	-3.86821	2.00849
8430.00	-3.44251	-4.87869	-6.29023	-3.98214	2.01777
8435.00	-3.47661	-4.81594	-6.54024	-4.14289	1.99918
8440.00	-3.4614	-4.75667	-6.73527	-4.25042	1.97797
8445.00	-3.41711	-4.68024	-6.8808	-4.33115	1.9894
8450.00	-3.37586	-4.61846	-7.03151	-4.42689	2.02214
8455.00	-3.2984	-4.52439	-7.16637	-4.44682	2.03006
8460.00	-3.32048	-4.44882	-7.27037	-4.48182	2.03898
8465.00	-3.2875	-4.38081	-7.31821	-4.49425	2.06137
8470.00	-3.25086	-4.28394	-7.31313	-4.50142	2.08961
8475.00	-3.16921	-4.22123	-7.34801	-4.52192	2.10425
8480.00	-3.12214	-4.13822	-7.35968	-4.49823	2.10395
8485.00	-3.07005	-4.02086	-7.32047	-4.48795	2.0974
8490.00	-3.04125	-3.9495	-7.29702	-4.52084	2.0915
8495.00	-2.96942	-3.8601	-7.3051	-4.46414	2.0826
8500.00	-2.89921	-3.78523	-7.26662	-4.42816	2.09794
8505.00	-2.86663	-3.72695	-7.23277	-4.38274	2.08301
8510.00	-2.82339	-3.64652	-7.17626	-4.34988	2.08574
8515.00	-2.78866	-3.56854	-7.1041	-4.33436	2.08011
8520.00	-2.74626	-3.47389	-6.99734	-4.28928	2.0948
8525.00	-2.66638	-3.40338	-6.92334	-4.25273	2.09725
8530.00	-2.61117	-3.29098	-6.80467	-4.14557	2.14524
8535.00	-2.56288	-3.22828	-6.67971	-4.03909	2.17048
8540.00	-2.51803	-3.14948	-6.55463	-3.95028	2.18691
8545.00	-2.42202	-3.04079	-6.44442	-3.88642	2.20888
8550.00	-2.39821	-2.95347	-6.31446	-3.79481	2.22955
8555.00	-2.3573	-2.87208	-6.19591	-3.7214	2.25714
8560.00	-2.3177	-2.78274	-6.07818	-3.64329	2.25682
8565.00	-2.27094	-2.7401	-5.94065	-3.57299	2.24216
8570.00	-2.23441	-2.68494	-5.83029	-3.48865	2.27387
8575.00	-2.18485	-2.64648	-5.73491	-3.44686	2.28176
8580.00	-2.17223	-2.60348	-5.63092	-3.36309	2.27449
8585.00	-2.13723	-2.53192	-5.50261	-3.32883	2.24729
8590.00	-2.07513	-2.48849	-5.39029	-3.20267	2.26861
8595.00	-2.09435	-2.4529	-5.29315	-3.12726	2.30576
8600.00	-2.08105	-2.3887	-5.20414	-3.0624	2.26107
8605.00	-2.09412	-2.36449	-5.08536	-3.01407	2.23162
8610.00	-2.04606	-2.27767	-4.95559	-2.95651	2.22846
8615.00	-2.00142	-2.2233	-4.81827	-2.86558	2.22922
8620.00	-1.92369	-2.18766	-4.72862	-2.78273	2.26402
8625.00	-1.83147	-2.11782	-4.61163	-2.68108	2.28636
8630.00	-1.79438	-2.03539	-4.52054	-2.61367	2.27055
8635.00	-1.71092	-1.96121	-4.41016	-2.54097	2.29942
8640.00	-1.63025	-1.88115	-4.31239	-2.46951	2.33798
8645.00	-1.52565	-1.79163	-4.17154	-2.37308	2.33047
8650.00	-1.4635	-1.73412	-4.03372	-2.29333	2.34617
8655.00	-1.39087	-1.66629	-3.92625	-2.19244	2.32258
8660.00	-1.37002	-1.59475	-3.79244	-2.13276	2.26902
8665.00	-1.27892	-1.53526	-3.70042	-2.05395	2.16245
8670.00	-1.18859	-1.47753	-3.60656	-1.93887	1.99649
8675.00	-1.14484	-1.40389	-3.47237	-1.87344	1.725
8680.00	-1.12495	-1.36489	-3.36028	-1.80952	1.35764
8685.00	-1.07783	-1.29762	-3.2302	-1.73996	0.903088
8690.00	-1.04516	-1.27064	-3.15416	-1.67234	0.429338
8695.00	-1.04219	-1.24286	-3.08573	-1.62954	-0.0805497
8700.00	-1.03256	-1.17871	-2.99652	-1.60908	-0.561899
8705.00	-0.941823	-1.13425	-2.92649	-1.57863	-1.06785
8710.00	-0.908845	-1.11942	-2.83821	-1.53918	-1.5699
8715.00	-0.829089	-1.06131	-2.74535	-1.5087	-2.00379
8720.00	-0.850506	-1.01601	-2.6523	-1.45918	-2.44008
8725.00	-0.794667	-0.974542	-2.57093	-1.41964	-2.77618
8730.00	-0.81118	-0.953301	-2.48506	-1.37702	-3.08674
8735.00	-0.782921	-0.919501	-2.45355	-1.37479	-3.35996
8740.00	-0.764442	-0.879991	-2.37706	-1.35974	-3.61843
8745.00	-0.809016	-0.850026	-2.2877	-1.31007	-3.84747
8750.00	-0.787928	-0.826553	-2.2199	-1.26135	-4.00241
8755.00	-0.725827	-0.797037	-2.16993	-1.23958	-4.14007
8760.00	-0.662982	-0.783758	-2.11391	-1.15576	-4.28461
8765.00	-0.634241	-0.763416	-2.05876	-1.10642	-4.37518
8770.00	-0.662624	-0.749303	-1.98387	-1.02187	-4.47017
8775.00	-0.642265	-0.68556	-1.93935	-0.976882	-4.50807
8780.00	-0.640634	-0.617004	-1.86457	-0.93539	-4.56283
8785.00	-0.615519	-0.588865	-1.80594	-0.860918	-4.55195
8790.00	-0.534493	-0.560744	-1.75397	-0.793893	-4.55024
8795.00	-0.581197	-0.545223	-1.70403	-0.76769	-4.55499
8800.00	-0.538378	-0.522864	-1.65199	-0.736079	-4.54938
8805.00	-0.497059	-0.527912	-1.58069	-0.71365	-4.51111
8810.00	-0.448744	-0.489804	-1.4968	-0.680418	-4.47846
8815.00	-0.384396	-0.443621	-1.43865	-0.657535	-4.43471
8820.00	-0.344565	-0.430723	-1.36659	-0.619879	-4.35851
8825.00	-0.375486	-0.401635	-1.31752	-0.570937	-4.30161
8830.00	-0.285079	-0.350983	-1.2631	-0.523879	-4.24771
8835.00	-0.26909	-0.340357	-1.20386	-0.494572	-4.18034
8840.00	-0.314514	-0.311216	-1.15844	-0.45816	-4.07031
8845.00	-0.246896	-0.282192	-1.12939	-0.413348	-3.94256
8850.00	-0.24029	-0.260965	-1.07721	-0.379037	-3.87517
8855.00	-0.203742	-0.263535	-1.0263	-0.3602	-3.74448
8860.00	-0.265437	-0.242775	-1.00495	-0.410482	-3.69869
8865.00	-0.208291	-0.235978	-0.978628	-0.335315	-3.55242
8870.00	-0.183289	-0.224966	-0.97072	-0.291748	-3.46568
8875.00	-0.177479	-0.198973	-0.925727	-0.255549	-3.35349
8880.00	-0.134693	-0.176978	-0.924688	-0.212934	-3.27317
8885.00	-0.179646	-0.162776	-0.900869	-0.20569	-3.17304
8890.00	-0.227059	-0.163979	-0.850236	-0.158026	-3.06856
8895.00	-0.253039	-0.152475	-0.799932	-0.164301	-2.99877
8900.00	-0.222171	-0.129537	-0.771229	-0.119772	-2.89286
8905.00	-0.218037	-0.116583	-0.736716	-0.0947494	-2.73738
8910.00	-0.239355	-0.10003	-0.730905	-0.092299	-2.64324
8915.00	-0.125003	-0.0515711	-0.705949	-0.0469427	-2.5172
8920.00	-0.130586	-0.0366251	-0.665339	-0.0131465	-2.42083
8925.00	-0.242719	-0.0371578	-0.653251	-0.00982486	-2.3332
8930.00	-0.197582	-0.0320436	-0.643162	0.0272841	-2.25434
8935.00	-0.216772	-0.0449209	-0.610409	0.0355943	-2.17977
8940.00	-0.172839	-0.0229488	-0.567517	0.0521051	-2.07943
8945.00	-0.16251	0.00801344	-0.567579	0.041877	-1.98373
8950.00	-0.0989643	0.0442699	-0.550275	0.0698017	-1.86438
8955.00	-0.097414	0.0566237	-0.496825	0.104969	-1.77942
8960.00	-0.0834995	0.097808	-0.458979	0.110528	-1.70295
8965.00	-0.0403742	0.10271	-0.412292	0.119546	-1.57755
8970.00	-0.055811	0.138587	-0.350547	0.117626	-1.5096
8975.00	-0.0404928	0.163883	-0.329696	0.150018	-1.45113
8980.00	0.0219791	0.175463	-0.278577	0.218308	-1.31589
8985.00	0.0156081	0.193576	-0.260188	0.246653	-1.23639
8990.00	-0.0652405	0.223163	-0.220755	0.238044	-1.1352
8995.00	-0.0698446	0.2421	-0.173429	0.22026	-1.0558
9000.00	-0.0712062	0.206702	-0.156086	0.259449	-0.974468
9005.00	-0.0390473	0.213301	-0.12154	0.272641	-0.881511
9010.00	-0.00732229	0.26329	-0.0754553	0.286521	-0.834667
9015.00	0.0713067	0.306881	-0.0339793	0.302023	-0.772752
9020.00	0.0641761	0.310454	-0.000596398	0.292895	-0.695477
9025.00	0.0577585	0.343036	0.0247138	0.30776	-0.635807
9030.00	0.0255533	0.361872	0.0522274	0.315117	-0.576716
9035.00	0.0369081	0.392109	0.0754115	0.343816	-0.501085
9040.00	0.099986	0.419322	0.0915428	0.363624	-0.422241
9045.00	0.0983335	0.441017	0.107639	0.370413	-0.351281
9050.00	0.173352	0.473828	0.142642	0.421681	-0.270356
9055.00	0.172709	0.513146	0.186769	0.435709	-0.217278
9060.00	0.161002	0.504483	0.193343	0.423247	-0.176693
9065.00	0.192196	0.492491	0.180321	0.451168	-0.141064
9070.00	0.239745	0.487991	0.216736	0.461245	-0.0811599
9075.00	0.279758	0.491632	0.254243	0.505436	-0.0254505
9080.00	0.282384	0.510292	0.27064	0.504065	0.0399538
9085.00	0.31535	0.504011	0.292499	0.489785	0.100614
9090.00	0.286597	0.516538	0.351626	0.498007	0.115696
9095.00	0.331661	0.539699	0.348026	0.524473	0.16519
9100.00	0.326315	0.552853	0.370827	0.565352	0.236673
9105.00	0.279774	0.580074	0.437113	0.569028	0.291131
9110.00	0.314392	0.59758	0.464419	0.614483	0.347327
9115.00	0.312164	0.587466	0.44954	0.588158	0.386229
9120.00	0.29764	0.629404	0.458244	0.597581	0.435609
9125.00	0.285959	0.632189	0.474757	0.582981	0.453112
9130.00	0.318568	0.633996	0.487251	0.594929	0.494007
9135.00	0.335397	0.644712	0.492972	0.623745	0.555957
9140.00	0.349151	0.634079	0.502856	0.658711	0.602732
9145.00	0.350403	0.621014	0.530689	0.696202	0.625972
9150.00	0.322317	0.655403	0.553372	0.662708	0.667541
9155.00	0.333207	0.666075	0.537489	0.661665	0.694178
9160.00	0.274848	0.637924	0.54371	0.627611	0.677742
9165.00	0.22928	0.65454	0.510644	0.587931	0.71593
9170.00	0.193833	0.633136	0.509292	0.579313	0.691032
9175.00	0.180014	0.63345	0.508863	0.520379	0.73777
9180.00	0.15923	0.613455	0.528994	0.544608	0.735832
9185.00	0.144698	0.611542	0.518705	0.5624	0.769109
9190.00	0.165004	0.60073	0.557579	0.618553	0.781099
9195.00	0.135984	0.603586	0.550744	0.612895	0.79189
9200.00	0.102912	0.625034	0.58957	0.61583	0.794418
9205.00	0.139915	0.624759	0.62767	0.624493	0.836205
9210.00	0.169045	0.625911	0.641443	0.620247	0.879201
9215.00	0.17857	0.652119	0.645949	0.661584	0.902631
9220.00	0.216353	0.668714	0.68788	0.694774	0.959638
9225.00	0.267051	0.695535	0.750079	0.73769	1.04327
9230.00	0.269557	0.689609	0.772917	0.770293	1.0934
9235.00	0.253729	0.692666	0.788736	0.769531	1.12325
9240.00	0.224183	0.664653	0.802185	0.750781	1.1564
9245.00	0.198983	0.677896	0.792195	0.737921	1.17725
9250.00	0.17213	0.605912	0.790305	0.746417	1.20859
9255.00	0.128487	0.520149	0.764143	0.752056	1.21884
9260.00	-0.0345909	0.327594	0.750066	0.739068	1.24063
9265.00	-0.161887	0.0613011	0.790265	0.748453	1.27192
9270.00	-0.364088	-0.284642	0.783044	0.724787	1.32972
9275.00	-0.532158	-0.685488	0.813633	0.796814	1.37275
9280.00	-0.730716	-1.14414	0.874304	0.810459	1.39981
9285.00	-0.941411	-1.62405	0.868149	0.90001	1.44212
9290.00	-1.16442	-2.05876	0.892594	0.909357	1.43799
9295.00	-1.37626	-2.51433	0.891711	0.928808	1.44865
9300.00	-1.55578	-2.8726	0.908277	0.975415	1.50673
9305.00	-1.77022	-3.19505	0.905037	0.945109	1.5599
9310.00	-2.00911	-3.49853	0.905277	0.924858	1.59428
9315.00	-2.15178	-3.77587	0.937057	0.89459	1.636
9320.00	-2.29131	-4.00938	0.950666	0.880394	1.6987
9325.00	-2.47114	-4.24891	0.936875	0.845541	1.73536
9330.00	-2.5996	-4.41205	0.964705	0.709808	1.72616
9335.00	-2.78337	-4.58824	0.972393	0.551521	1.75379
9340.00	-2.89591	-4.71046	0.924077	0.377955	1.74993
9345.00	-3.0431	-4.79598	0.90821	0.166552	1.79944
9350.00	-3.13244	-4.91699	0.874992	-0.00364097	1.84309
9355.00	-3.20173	-5.02311	0.78986	-0.288274	1.86622
9360.00	-3.27799	-5.07177	0.609082	-0.559497	1.88434
9365.00	-3.34524	-5.16801	0.206503	-0.883879	1.88179
9370.00	-3.46002	-5.21337	-0.312846	-1.21095	1.89655
9375.00	-3.49376	-5.22762	-0.909668	-1.51735	1.9305
9380.00	-3.52552	-5.22996	-1.55255	-1.82121	1.97901
9385.00	-3.58888	-5.24255	-2.23687	-2.14486	1.98675
9390.00	-3.59444	-5.23431	-2.87801	-2.42811	1.99102
9395.00	-3.66482	-5.19333	-3.47951	-2.74827	1.99037
9400.00	-3.72816	-5.13966	-4.02795	-3.02136	2.02481
9405.00	-3.73092	-5.13052	-4.54838	-3.26915	2.02258
9410.00	-3.69584	-5.08943	-4.99467	-3.45704	2.04572
9415.00	-3.66288	-5.02868	-5.36161	-3.61911	2.09887
9420.00	-3.60262	-4.96002	-5.71553	-3.80813	2.14221
9425.00	-3.58455	-4.89123	-6.00407	-3.92807	2.16506
9430.00	-3.61558	-4.81463	-6.27876	-4.05006	2.16407
9435.00	-3.51275	-4.7471	-6.51255	-4.13377	2.14792
9440.00	-3.43689	-4.67233	-6.66774	-4.2362	2.17917
9445.00	-3.41314	-4.58896	-6.77584	-4.30229	2.15971
9450.00	-3.33472	-4.49575	-6.90548	-4.37884	2.1853
9455.00	-3.30171	-4.41955	-7.01033	-4.43067	2.22629
9460.00	-3.28452	-4.3188	-7.09837	-4.46627	2.21648
9465.00	-3.24957	-4.26799	-7.16972	-4.43811	2.24268
9470.00	-3.26541	-4.22365	-7.22053	-4.44789	2.25099
9475.00	-3.23655	-4.1404	-7.26546	-4.44966	2.22614
9480.00	-3.24395	-4.06897	-7.27276	-4.47735	2.23611
9485.00	-3.22976	-3.98511	-7.25486	-4.5113	2.19838
9490.00	-3.19611	-3.92431	-7.27111	-4.50372	2.21202
9495.00	-3.17139	-3.87309	-7.23129	-4.50995	2.20184
9500.00	-3.15889	-3.81581	-7.17967	-4.50853	2.20975
9505.00	-3.06278	-3.72719	-7.17187	-4.44001	2.20699
9510.00	-3.09034	-3.66911	-7.11041	-4.43655	2.17397
9515.00	-3.02613	-3.59307	-7.02747	-4.39932	2.17299
9520.00	-2.93634	-3.50925	-6.94494	-4.35578	2.16582
9525.00	-2.92508	-3.41983	-6.86593	-4.3497	2.1423
9530.00	-2.85514	-3.36871	-6.75931	-4.25994	2.1409
9535.00	-2.82279	-3.27866	-6.66572	-4.20926	2.11718
9540.00	-2.79646	-3.21859	-6.54992	-4.14157	2.13804
9545.00	-2.78528	-3.12886	-6.39442	-4.08065	2.14245
9550.00	-2.75018	-3.03972	-6.29471	-4.01779	2.14552
9555.00	-2.65599	-2.96369	-6.19471	-3.90502	2.15726
9560.00	-2.64495	-2.88897	-6.09051	-3.83063	2.15884
9565.00	-2.57658	-2.80913	-5.95727	-3.73256	2.1935
9570.00	-2.56653	-2.75127	-5.85156	-3.62122	2.22199
9575.00	-2.46706	-2.67961	-5.7296	-3.58023	2.24135
9580.00	-2.44013	-2.60812	-5.62377	-3.51523	2.25698
9585.00	-2.42842	-2.534	-5.51354	-3.46777	2.25039
9590.00	-2.36224	-2.4547	-5.37566	-3.35983	2.28128
9595.00	-2.31102	-2.40431	-5.24447	-3.25365	2.2992
9600.00	-2.26214	-2.32679	-5.13034	-3.14304	2.32162
9605.00	-2.1792	-2.23605	-5.0008	-3.0756	2.31575
9610.00	-2.09343	-2.15298	-4.88895	-2.99784	2.30777
9615.00	-2.0357	-2.12018	-4.77092	-2.93087	2.30149
9620.00	-1.96984	-2.0529	-4.65286	-2.85755	2.31829
9625.00	-1.98151	-1.99863	-4.53319	-2.76548	2.32622
9630.00	-1.89742	-1.96728	-4.42549	-2.70067	2.32618
9635.00	-1.86487	-1.93137	-4.32224	-2.63632	2.31806
9640.00	-1.79801	-1.87667	-4.21906	-2.58042	2.32512
9645.00	-1.74757	-1.82885	-4.12857	-2.50803	2.32878
9650.00	-1.62984	-1.72008	-4.0132	-2.43384	2.3168
9655.00	-1.57397	-1.65924	-3.91252	-2.33195	2.30244
9660.00	-1.4889	-1.62197	-3.84794	-2.25832	2.2473
9665.00	-1.46799	-1.59961	-3.74327	-2.14688	2.08812
9670.00	-1.38935	-1.56621	-3.63013	-2.04258	1.89548
9675.00	-1.345	-1.50468	-3.52436	-1.96176	1.67899
9680.00	-1.34682	-1.44511	-3.45757	-1.88701	1.27312
9685.00	-1.34429	-1.3901	-3.39588	-1.81672	0.8378
9690.00	-1.34618	-1.3301	-3.30091	-1.77755	0.324781
9695.00	-1.30893	-1.28239	-3.20912	-1.72523	-0.189917
9700.00	-1.25315	-1.20939	-3.09494	-1.67413	-0.691758
9705.00	-1.20851	-1.16186	-2.98035	-1.62915	-1.1955
9710.00	-1.18086	-1.14776	-2.85434	-1.62278	-1.66772
9715.00	-1.07808	-1.10291	-2.79063	-1.55985	-2.09722
9720.00	-1.04956	-1.06323	-2.67886	-1.5283	-2.48017
9725.00	-1.0072	-1.04571	-2.60666	-1.50191	-2.85086
9730.00	-0.949598	-1.02364	-2.54405	-1.45709	-3.14767
9735.00	-0.931144	-0.980013	-2.48929	-1.39869	-3.41211
9740.00	-0.910363	-0.958924	-2.4179	-1.40332	-3.67165
9745.00	-0.9473	-0.916171	-2.37575	-1.32722	-3.92051
9750.00	-0.901255	-0.88958	-2.29836	-1.23664	-4.08701
9755.00	-0.870943	-0.832785	-2.22397	-1.15312	-4.23147
9760.00	-0.810278	-0.783069	-2.18227	-1.11608	-4.32736
9765.00	-0.800192	-0.770487	-2.09345	-1.05766	-4.42354
9770.00	-0.805025	-0.727699	-2.01194	-1.05525	-4.45353
9775.00	-0.770426	-0.699678	-1.95515	-1.04807	-4.49398
9780.00	-0.758761	-0.680053	-1.92771	-1.02856	-4.58517
9785.00	-0.79973	-0.677074	-1.86119	-0.970866	-4.63402
9790.00	-0.796263	-0.629643	-1.81552	-0.962089	-4.65553
9795.00	-0.751412	-0.56598	-1.75865	-0.905017	-4.6722
9800.00	-0.726347	-0.557627	-1.70193	-0.845624	-4.67732
9805.00	-0.667622	-0.548011	-1.65247	-0.80923	-4.63254
9810.00	-0.603642	-0.51978	-1.58033	-0.756405	-4.6084
9815.00	-0.565534	-0.488079	-1.50436	-0.669726	-4.52202
9820.00	-0.503417	-0.464442	-1.46677	-0.646908	-4.40298
9825.00	-0.50037	-0.430584	-1.40768	-0.588238	-4.32816
9830.00	-0.508755	-0.40081	-1.34345	-0.571562	-4.25454
9835.00	-0.509347	-0.364225	-1.24856	-0.577627	-4.17391
9840.00	-0.491797	-0.335494	-1.1671	-0.547963	-4.05016
9845.00	-0.471828	-0.325717	-1.11194	-0.512233	-3.94148
9850.00	-0.439947	-0.275666	-1.04651	-0.428897	-3.84008
9855.00	-0.400125	-0.275368	-1.00104	-0.419124	-3.74971
9860.00	-0.347593	-0.260417	-0.96801	-0.386243	-3.66479
9865.00	-0.326744	-0.262343	-0.92171	-0.388763	-3.58118
9870.00	-0.348319	-0.238906	-0.884775	-0.396048	-3.50234
9875.00	-0.391384	-0.19334	-0.849165	-0.418661	-3.40085
9880.00	-0.448226	-0.162819	-0.819484	-0.416935	-3.28436
9885.00	-0.470172	-0.117869	-0.812498	-0.377249	-3.17324
9890.00	-0.385597	-0.112375	-0.796742	-0.324471	-3.07323
9895.00	-0.330345	-0.0822593	-0.735217	-0.256901	-2.96526
9900.00	-0.307048	-0.0551548	-0.675899	-0.224186	-2.85192
9905.00	-0.288862	4.06193e-006	-0.639872	-0.209796	-2.72208
9910.00	-0.276668	0.0195813	-0.598768	-0.218922	-2.59625
9915.00	-0.258738	0.0379001	-0.575978	-0.211079	-2.47042
9920.00	-0.203653	0.0522894	-0.543631	-0.156855	-2.40298
9925.00	-0.173551	0.0722317	-0.518463	-0.126117	-2.29648
9930.00	-0.167324	0.0852855	-0.465039	-0.129561	-2.1683
9935.00	-0.118598	0.11801	-0.420902	-0.110584	-2.08617
9940.00	-0.0942192	0.150259	-0.38039	-0.0794554	-1.9898
9945.00	-0.056977	0.165299	-0.343929	-0.0735169	-1.92013
9950.00	-0.0471063	0.169745	-0.307169	-0.0230141	-1.8278
9955.00	-0.0437867	0.15277	-0.291445	-0.0156952	-1.76176
[truncated: 56 more rows]
