# Supplementary material for: Abnormal developmental trajectory and vulnerability to cardiac arrhythmias in tetralogy of Fallot with DiGeorge syndrome
Source: Commun Biol. 2023 Sep 22;6:969. doi: 10.1038/s42003-023-05344-6 (PMC10516936; doi:10.1038/s42003-023-05344-6)
Supplement: Supplementary file 6 — Supplementary Data 3 [file 42003_2023_5344_MOESM6_ESM.zip › Supplementary Data3_CAS Measurement/Batch61/TOF-DG2_A1_arrythmia_4815/1A-wave.csv]

1A : V(t) = D'(t) / BackgroundImage *100
D'(t) = WaveFiltered Value( Pixel-Filter=(5 x 5) Tcnst-Filter=10)
average	1.00
frm num	2048
position	[41][64]
background	439.40
total pixel	25
time	value1
0.00	4.00546
5.00	3.7797
10.00	3.5228
15.00	3.3098
20.00	3.14724
25.00	2.93083
30.00	2.72696
35.00	2.53164
40.00	2.38681
45.00	2.24644
50.00	2.12193
55.00	2.01352
60.00	1.88954
65.00	1.79071
70.00	1.7227
75.00	1.66331
80.00	1.57345
85.00	1.46981
90.00	1.4084
95.00	1.33948
100.00	1.28473
105.00	1.20086
110.00	1.18638
115.00	1.19063
120.00	1.16351
125.00	1.13182
130.00	1.06689
135.00	0.994792
140.00	0.957215
145.00	0.927948
150.00	0.88158
155.00	0.826194
160.00	0.783629
165.00	0.779003
170.00	0.752082
175.00	0.737866
180.00	0.688658
185.00	0.64073
190.00	0.644932
195.00	0.635969
200.00	0.642468
205.00	0.619186
210.00	0.603694
215.00	0.58429
220.00	0.574108
225.00	0.570407
230.00	0.585283
235.00	0.580464
240.00	0.590693
245.00	0.570768
250.00	0.523704
255.00	0.532326
260.00	0.533714
265.00	0.534052
270.00	0.522522
275.00	0.476642
280.00	0.449005
285.00	0.44507
290.00	0.473389
295.00	0.476119
300.00	0.443982
305.00	0.422342
310.00	0.409239
315.00	0.432949
320.00	0.413322
325.00	0.413865
330.00	0.400699
335.00	0.384298
340.00	0.390474
345.00	0.365082
350.00	0.326753
355.00	0.309553
360.00	0.31228
365.00	0.310183
370.00	0.324681
375.00	0.343192
380.00	0.338003
385.00	0.331513
390.00	0.323851
395.00	0.295107
400.00	0.286534
405.00	0.286101
410.00	0.262042
415.00	0.289548
420.00	0.261503
425.00	0.25356
430.00	0.241859
435.00	0.257727
440.00	0.24652
445.00	0.265564
450.00	0.266318
455.00	0.255161
460.00	0.266059
465.00	0.245825
470.00	0.257656
475.00	0.281048
480.00	0.311205
485.00	0.29556
490.00	0.273287
495.00	0.269626
500.00	0.26087
505.00	0.266645
510.00	0.249994
515.00	0.244112
520.00	0.223342
525.00	0.215573
530.00	0.180361
535.00	0.183262
540.00	0.130343
545.00	0.106385
550.00	0.0702573
555.00	0.0641419
560.00	0.061369
565.00	0.0843628
570.00	0.0813885
575.00	0.0914563
580.00	0.058642
585.00	0.0673431
590.00	0.0114509
595.00	-0.0115422
600.00	-0.0122087
605.00	0.00812919
610.00	-0.00633871
615.00	0.0152328
620.00	0.0337368
625.00	0.0449285
630.00	0.0377046
635.00	0.0348445
640.00	0.0350014
645.00	0.0469769
650.00	0.0859752
655.00	0.0664537
660.00	0.053436
665.00	0.082685
670.00	0.0980851
675.00	0.0855456
680.00	0.120687
685.00	0.138659
690.00	0.134807
695.00	0.13043
700.00	0.149248
705.00	0.0878965
710.00	0.0818379
715.00	0.113709
720.00	0.10871
725.00	0.0714395
730.00	0.0551922
735.00	0.079714
740.00	0.103604
745.00	0.0850508
750.00	0.099304
755.00	0.0893736
760.00	0.0777053
765.00	0.0790381
770.00	0.0674929
775.00	0.100798
780.00	0.181752
785.00	0.263713
790.00	0.372071
795.00	0.455028
800.00	0.497827
805.00	0.51905
810.00	0.509931
815.00	0.507186
820.00	0.453736
825.00	0.392887
830.00	0.35906
835.00	0.301306
840.00	0.259341
845.00	0.179697
850.00	0.108928
855.00	0.0816495
860.00	0.00794062
865.00	-0.0347287
870.00	-0.0512832
875.00	-0.0989541
880.00	-0.137306
885.00	-0.149975
890.00	-0.178674
895.00	-0.187206
900.00	-0.220374
905.00	-0.23384
910.00	-0.245959
915.00	-0.26688
920.00	-0.276605
925.00	-0.297192
930.00	-0.34212
935.00	-0.344321
940.00	-0.320813
945.00	-0.276898
950.00	-0.279249
955.00	-0.271351
960.00	-0.286091
965.00	-0.303909
970.00	-0.288994
975.00	-0.325638
980.00	-0.336771
985.00	-0.32221
990.00	-0.316389
995.00	-0.315701
1000.00	-0.301428
1005.00	-0.329546
1010.00	-0.362135
1015.00	-0.367797
1020.00	-0.359238
1025.00	-0.36792
1030.00	-0.374824
1035.00	-0.356459
1040.00	-0.320813
1045.00	-0.324235
1050.00	-0.364638
1055.00	-0.380973
1060.00	-0.372006
1065.00	-0.385784
1070.00	-0.41184
1075.00	-0.398876
1080.00	-0.382657
1085.00	-0.373522
1090.00	-0.346183
1095.00	-0.327951
1100.00	-0.303349
1105.00	-0.291221
1110.00	-0.313077
1115.00	-0.346403
1120.00	-0.322687
1125.00	-0.318638
1130.00	-0.333201
1135.00	-0.354501
1140.00	-0.37185
1145.00	-0.367437
1150.00	-0.368017
1155.00	-0.386746
1160.00	-0.368099
1165.00	-0.379536
1170.00	-0.337031
1175.00	-0.320624
1180.00	-0.326796
1185.00	-0.327798
1190.00	-0.332342
1195.00	-0.319135
1200.00	-0.303608
1205.00	-0.314212
1210.00	-0.30828
1215.00	-0.339355
1220.00	-0.340922
1225.00	-0.339602
1230.00	-0.343876
1235.00	-0.354094
1240.00	-0.345995
1245.00	-0.388774
1250.00	-0.38813
1255.00	-0.364793
1260.00	-0.392037
1265.00	-0.385605
1270.00	-0.372534
1275.00	-0.349846
1280.00	-0.382226
1285.00	-0.384058
1290.00	-0.318342
1295.00	-0.295611
1300.00	-0.247843
1305.00	-0.238535
1310.00	-0.224695
1315.00	-0.194032
1320.00	-0.164616
1325.00	-0.153616
1330.00	-0.142806
1335.00	-0.146732
1340.00	-0.132059
1345.00	-0.119763
1350.00	-0.129635
1355.00	-0.132147
1360.00	-0.146242
1365.00	-0.148914
1370.00	-0.140395
1375.00	-0.162769
1380.00	-0.158326
1385.00	-0.198024
1390.00	-0.223738
1395.00	-0.230495
1400.00	-0.221101
1405.00	-0.22448
1410.00	-0.221149
1415.00	-0.249102
1420.00	-0.247861
1425.00	-0.257667
1430.00	-0.260121
1435.00	-0.257777
1440.00	-0.269323
1445.00	-0.29519
1450.00	-0.292071
1455.00	-0.28107
1460.00	-0.288466
1465.00	-0.295123
1470.00	-0.271072
1475.00	-0.261261
1480.00	-0.297948
1485.00	-0.282719
1490.00	-0.315439
1495.00	-0.312115
1500.00	-0.302752
1505.00	-0.28067
1510.00	-0.293568
1515.00	-0.293342
1520.00	-0.292228
1525.00	-0.259364
1530.00	-0.230696
1535.00	-0.253143
1540.00	-0.266063
1545.00	-0.269498
1550.00	-0.268037
1555.00	-0.274005
1560.00	-0.28848
1565.00	-0.260542
1570.00	-0.257246
1575.00	-0.246087
1580.00	-0.246968
1585.00	-0.21954
1590.00	-0.189393
1595.00	-0.193212
1600.00	-0.186635
1605.00	-0.168882
1610.00	-0.16747
1615.00	-0.158916
1620.00	-0.13301
1625.00	-0.111516
1630.00	-0.122213
1635.00	-0.129108
1640.00	-0.179011
1645.00	-0.170213
1650.00	-0.153192
1655.00	-0.151527
1660.00	-0.125451
1665.00	-0.145678
1670.00	-0.0983378
1675.00	-0.0894144
1680.00	-0.0968589
1685.00	-0.0908143
1690.00	-0.0844639
1695.00	-0.0696452
1700.00	-0.0699633
1705.00	-0.0920976
1710.00	-0.0619502
1715.00	-0.0794238
1720.00	-0.0632885
1725.00	-0.0460356
1730.00	-0.0396114
1735.00	-0.0429329
1740.00	-0.0277156
1745.00	-0.0376887
1750.00	-0.0584988
1755.00	-0.0153253
1760.00	-0.0219858
1765.00	-0.00067021
1770.00	0.00212781
1775.00	0.034687
1780.00	0.0639903
1785.00	0.171383
1790.00	0.25256
1795.00	0.381151
1800.00	0.442262
1805.00	0.476324
1810.00	0.490594
1815.00	0.467024
1820.00	0.435797
1825.00	0.366728
1830.00	0.323683
1835.00	0.270377
1840.00	0.187809
1845.00	0.143539
1850.00	0.0991441
1855.00	0.0701127
1860.00	0.0367018
1865.00	-0.0352433
1870.00	-0.0663116
1875.00	-0.129776
1880.00	-0.160494
1885.00	-0.161741
1890.00	-0.189263
1895.00	-0.20584
1900.00	-0.217117
1905.00	-0.249115
1910.00	-0.24241
1915.00	-0.263686
1920.00	-0.291937
1925.00	-0.30644
1930.00	-0.319492
1935.00	-0.321225
1940.00	-0.280909
1945.00	-0.306528
1950.00	-0.339598
1955.00	-0.349334
1960.00	-0.350814
1965.00	-0.383097
1970.00	-0.352981
1975.00	-0.339531
1980.00	-0.286461
1985.00	-0.323358
1990.00	-0.331077
1995.00	-0.32801
2000.00	-0.316147
2005.00	-0.303649
2010.00	-0.292401
2015.00	-0.275906
2020.00	-0.257419
2025.00	-0.279014
2030.00	-0.288436
2035.00	-0.283261
2040.00	-0.254935
2045.00	-0.270407
2050.00	-0.247007
2055.00	-0.256899
2060.00	-0.247595
2065.00	-0.211912
2070.00	-0.237147
2075.00	-0.230729
2080.00	-0.21949
2085.00	-0.19299
2090.00	-0.204642
2095.00	-0.169613
2100.00	-0.184513
2105.00	-0.177896
2110.00	-0.181954
2115.00	-0.1674
2120.00	-0.139736
2125.00	-0.142149
2130.00	-0.135216
2135.00	-0.0943847
2140.00	-0.0794843
2145.00	-0.0979355
2150.00	-0.122735
2155.00	-0.127757
2160.00	-0.114982
2165.00	-0.118959
2170.00	-0.120718
2175.00	-0.144149
2180.00	-0.177072
2185.00	-0.187585
2190.00	-0.173378
2195.00	-0.218853
2200.00	-0.218816
2205.00	-0.243361
2210.00	-0.245425
2215.00	-0.211779
2220.00	-0.199704
2225.00	-0.182465
2230.00	-0.144191
2235.00	-0.135234
2240.00	-0.152662
2245.00	-0.15014
2250.00	-0.169719
2255.00	-0.153657
2260.00	-0.167422
2265.00	-0.194376
2270.00	-0.160373
2275.00	-0.144336
2280.00	-0.175419
2285.00	-0.175173
2290.00	-0.172221
2295.00	-0.141344
2300.00	-0.151789
2305.00	-0.130237
2310.00	-0.153627
2315.00	-0.191064
2320.00	-0.20564
2325.00	-0.181434
2330.00	-0.177856
2335.00	-0.154609
2340.00	-0.195588
2345.00	-0.203339
2350.00	-0.228522
2355.00	-0.20567
2360.00	-0.168717
2365.00	-0.158218
2370.00	-0.15423
2375.00	-0.140628
2380.00	-0.178454
2385.00	-0.166071
2390.00	-0.176773
2395.00	-0.195509
2400.00	-0.195986
2405.00	-0.196415
2410.00	-0.173132
2415.00	-0.167653
2420.00	-0.165453
2425.00	-0.161652
2430.00	-0.155501
2435.00	-0.168171
2440.00	-0.206884
2445.00	-0.207133
2450.00	-0.191882
2455.00	-0.18908
2460.00	-0.201123
2465.00	-0.230169
2470.00	-0.218076
2475.00	-0.234502
2480.00	-0.2065
2485.00	-0.176747
2490.00	-0.181831
2495.00	-0.171841
2500.00	-0.152836
2505.00	-0.152118
2510.00	-0.174229
2515.00	-0.19504
2520.00	-0.203757
2525.00	-0.187022
2530.00	-0.181975
2535.00	-0.162867
2540.00	-0.167518
2545.00	-0.129829
2550.00	-0.146887
2555.00	-0.152225
2560.00	-0.126079
2565.00	-0.128947
2570.00	-0.107859
2575.00	-0.110728
2580.00	-0.0878209
2585.00	-0.112721
2590.00	-0.141504
2595.00	-0.101864
2600.00	-0.0953189
2605.00	-0.0894283
2610.00	-0.0841268
2615.00	-0.102114
2620.00	-0.0937231
2625.00	-0.0825301
2630.00	-0.0997664
2635.00	-0.140768
2640.00	-0.151271
2645.00	-0.12704
2650.00	-0.15348
2655.00	-0.192752
2660.00	-0.190773
2665.00	-0.208109
2670.00	-0.229174
2675.00	-0.235387
2680.00	-0.220952
2685.00	-0.217973
2690.00	-0.183431
2695.00	-0.205143
2700.00	-0.222863
2705.00	-0.218783
2710.00	-0.243332
2715.00	-0.215357
2720.00	-0.221131
2725.00	-0.225418
2730.00	-0.201966
2735.00	-0.200886
2740.00	-0.205377
2745.00	-0.223983
2750.00	-0.199764
2755.00	-0.181608
2760.00	-0.16982
2765.00	-0.161941
2770.00	-0.0738308
2775.00	0.00273753
2780.00	0.0525321
2785.00	0.180187
2790.00	0.263216
2795.00	0.337941
2800.00	0.391539
2805.00	0.440687
2810.00	0.443956
2815.00	0.48149
2820.00	0.435162
2825.00	0.401659
2830.00	0.360583
2835.00	0.336359
2840.00	0.272682
2845.00	0.198077
2850.00	0.117277
2855.00	0.086432
2860.00	0.0641338
2865.00	0.0131141
2870.00	-0.0209693
2875.00	-0.0379893
2880.00	-0.0514867
2885.00	-0.0518
2890.00	-0.0839437
2895.00	-0.118335
2900.00	-0.154749
2905.00	-0.159301
2910.00	-0.157026
2915.00	-0.148606
2920.00	-0.141028
2925.00	-0.128746
2930.00	-0.163209
2935.00	-0.110475
2940.00	-0.140392
2945.00	-0.166408
2950.00	-0.170704
2955.00	-0.167289
2960.00	-0.15147
2965.00	-0.190033
2970.00	-0.190147
2975.00	-0.218469
2980.00	-0.233946
2985.00	-0.226027
2990.00	-0.183397
2995.00	-0.207843
3000.00	-0.155197
3005.00	-0.143319
3010.00	-0.120794
3015.00	-0.122369
3020.00	-0.120146
3025.00	-0.1054
3030.00	-0.113977
3035.00	-0.116235
3040.00	-0.126459
3045.00	-0.150227
3050.00	-0.154321
3055.00	-0.137978
3060.00	-0.154222
3065.00	-0.180675
3070.00	-0.168069
3075.00	-0.194048
3080.00	-0.178284
3085.00	-0.174111
3090.00	-0.186741
3095.00	-0.181722
3100.00	-0.180846
3105.00	-0.230126
3110.00	-0.206203
3115.00	-0.268423
3120.00	-0.253415
3125.00	-0.233535
3130.00	-0.212913
3135.00	-0.228945
3140.00	-0.233361
3145.00	-0.208204
3150.00	-0.202859
3155.00	-0.17347
3160.00	-0.165226
3165.00	-0.178745
3170.00	-0.179077
3175.00	-0.149335
3180.00	-0.153518
3185.00	-0.154552
3190.00	-0.148201
3195.00	-0.156139
3200.00	-0.148718
3205.00	-0.182094
3210.00	-0.20758
3215.00	-0.213222
3220.00	-0.214658
3225.00	-0.243261
3230.00	-0.142467
3235.00	-0.111834
3240.00	-0.141615
3245.00	-0.162047
3250.00	-0.181345
3255.00	-0.191431
3260.00	-0.154991
3265.00	-0.114913
3270.00	-0.107063
3275.00	-0.108191
3280.00	-0.156544
3285.00	-0.176392
3290.00	-0.221566
3295.00	-0.241285
3300.00	-0.259031
3305.00	-0.316879
3310.00	-0.294294
3315.00	-0.249389
3320.00	-0.241747
3325.00	-0.222124
3330.00	-0.193539
3335.00	-0.179647
3340.00	-0.149848
3345.00	-0.139415
3350.00	-0.134577
3355.00	-0.112926
3360.00	-0.123481
3365.00	-0.148457
3370.00	-0.133611
3375.00	-0.108416
3380.00	-0.137629
3385.00	-0.13388
3390.00	-0.146891
3395.00	-0.155871
3400.00	-0.164863
3405.00	-0.127439
3410.00	-0.134722
3415.00	-0.113967
3420.00	-0.138074
3425.00	-0.13519
3430.00	-0.0888992
3435.00	-0.0781886
3440.00	-0.0503424
3445.00	-0.0826318
3450.00	-0.115334
3455.00	-0.111083
3460.00	-0.103616
3465.00	-0.0777787
3470.00	-0.0463322
3475.00	-0.028044
3480.00	-0.0671149
3485.00	-0.067686
3490.00	-0.0836757
3495.00	-0.0625635
3500.00	-0.0362798
3505.00	0.0256094
3510.00	0.0121245
3515.00	-0.00638428
3520.00	-0.0330558
3525.00	-0.0597912
3530.00	-0.0847634
3535.00	-0.114521
3540.00	-0.107621
3545.00	-0.108693
3550.00	-0.0714239
3555.00	-0.112529
3560.00	-0.0967246
3565.00	-0.0642938
3570.00	-0.109753
3575.00	-0.116074
3580.00	-0.0889912
3585.00	-0.0737198
3590.00	-0.0390378
3595.00	-0.043327
3600.00	-0.0317117
3605.00	-0.0431058
3610.00	-0.0205886
3615.00	-0.0103367
3620.00	0.000710587
3625.00	-0.0303118
3630.00	-0.0218186
3635.00	-0.0387537
3640.00	-0.072202
3645.00	-0.103216
3650.00	-0.0947148
3655.00	-0.113464
3660.00	-0.138531
3665.00	-0.13105
3670.00	-0.0997382
3675.00	-0.116164
3680.00	-0.159168
3685.00	-0.150533
3690.00	-0.130928
3695.00	-0.111463
3700.00	-0.113062
3705.00	-0.0817281
3710.00	-0.0872103
3715.00	-0.0966959
3720.00	-0.083385
3725.00	-0.0795982
3730.00	-0.0725487
3735.00	-0.0443562
3740.00	-0.0317275
3745.00	-0.0422098
3750.00	-0.0179615
3755.00	-0.0270893
3760.00	-0.0207391
3765.00	-0.0232168
3770.00	0.0146078
3775.00	0.059574
3780.00	0.133726
3785.00	0.202283
3790.00	0.265805
3795.00	0.383968
3800.00	0.413846
3805.00	0.45075
3810.00	0.436626
3815.00	0.443942
3820.00	0.402279
3825.00	0.421223
3830.00	0.380011
3835.00	0.323803
3840.00	0.260471
3845.00	0.172522
3850.00	0.108843
3855.00	0.0934066
3860.00	0.0558456
3865.00	0.0302337
3870.00	-0.0119339
3875.00	-0.0762845
3880.00	-0.120545
3885.00	-0.149455
3890.00	-0.190951
3895.00	-0.191883
3900.00	-0.206377
3905.00	-0.205766
3910.00	-0.230706
3915.00	-0.209456
3920.00	-0.21491
3925.00	-0.210716
3930.00	-0.223326
3935.00	-0.249241
3940.00	-0.25891
3945.00	-0.241212
3950.00	-0.24167
3955.00	-0.255737
3960.00	-0.266576
3965.00	-0.277242
3970.00	-0.301407
3975.00	-0.3359
3980.00	-0.345096
3985.00	-0.361565
3990.00	-0.316305
3995.00	-0.310164
4000.00	-0.297354
4005.00	-0.334983
4010.00	-0.31514
4015.00	-0.314577
4020.00	-0.254899
4025.00	-0.234871
4030.00	-0.232322
4035.00	-0.230937
4040.00	-0.212395
4045.00	-0.22939
4050.00	-0.200078
4055.00	-0.211932
4060.00	-0.246269
4065.00	-0.268069
4070.00	-0.29042
4075.00	-0.241351
4080.00	-0.246347
4085.00	-0.275421
4090.00	-0.253341
4095.00	-0.218904
4100.00	-0.187
4105.00	-0.161928
4110.00	-0.179417
4115.00	-0.171489
4120.00	-0.177098
4125.00	-0.159389
4130.00	-0.126153
4135.00	-0.108986
4140.00	-0.111743
4145.00	-0.129699
4150.00	-0.124012
4155.00	-0.132548
4160.00	-0.160258
4165.00	-0.147874
4170.00	-0.136728
4175.00	-0.154917
4180.00	-0.139425
4185.00	-0.157344
4190.00	-0.123403
4195.00	-0.0864838
4200.00	-0.0623598
4205.00	-0.0752408
4210.00	-0.0695374
4215.00	-0.0534803
4220.00	-0.01445
4225.00	0.00793268
4230.00	-0.00833624
4235.00	-0.0238886
4240.00	-0.0342444
4245.00	-0.0499369
4250.00	-0.0558672
4255.00	-0.0639355
4260.00	-0.0748383
4265.00	-0.0473271
4270.00	-0.0498771
4275.00	-0.0476204
4280.00	-0.0273827
4285.00	-0.0118997
4290.00	0.0120485
4295.00	0.00993336
4300.00	0.0134917
4305.00	0.0166942
4310.00	0.0113834
4315.00	-0.0088719
4320.00	-0.0298327
4325.00	-0.0505181
4330.00	-0.0363629
4335.00	-0.017251
4340.00	0.00450143
4345.00	-0.0068727
4350.00	0.0156625
4355.00	-0.00593102
4360.00	0.0201514
4365.00	-0.0028014
4370.00	-0.0207279
4375.00	-0.0559787
4380.00	-0.0440085
4385.00	-0.029594
4390.00	-0.0175313
4395.00	-0.00576451
4400.00	0.00664626
4405.00	0.00689197
4410.00	0.0253198
4415.00	0.0318911
4420.00	0.02324
4425.00	0.040033
4430.00	-0.0231419
4435.00	-0.0344827
4440.00	-0.0337655
4445.00	-0.0231062
4450.00	-0.00440964
4455.00	-0.0549473
4460.00	-0.0612869
4465.00	-0.0679028
4470.00	-0.0410852
4475.00	-0.0524524
4480.00	-0.0781584
4485.00	-0.0839976
4490.00	-0.0792392
4495.00	-0.0940735
4500.00	-0.109245
4505.00	-0.100141
4510.00	-0.0573552
4515.00	-0.071647
4520.00	-0.0763166
4525.00	-0.0969053
4530.00	-0.106332
4535.00	-0.112085
4540.00	-0.126365
4545.00	-0.108267
4550.00	-0.0947092
4555.00	-0.0597489
4560.00	-0.0346571
4565.00	-0.030281
4570.00	-0.0290736
4575.00	-0.0288972
4580.00	-0.0496761
4585.00	-0.0265019
4590.00	-0.035686
4595.00	-0.0302967
4600.00	-0.0281774
4605.00	-0.034463
4610.00	-0.0191824
4615.00	-0.0054298
4620.00	0.0069475
4625.00	0.0344731
4630.00	-0.00538755
4635.00	0.0160889
4640.00	0.0609069
4645.00	0.0611886
4650.00	0.075097
4655.00	0.0703183
4660.00	0.0787621
4665.00	0.0636033
4670.00	0.0699876
4675.00	0.0684508
4680.00	0.084364
4685.00	0.0322317
4690.00	0.0444842
4695.00	0.0482287
4700.00	0.0743572
4705.00	0.0814868
4710.00	0.0696968
4715.00	0.0709201
4720.00	0.122089
4725.00	0.117163
4730.00	0.118191
4735.00	0.120027
4740.00	0.145348
4745.00	0.154482
4750.00	0.159971
4755.00	0.135781
4760.00	0.16863
4765.00	0.185449
4770.00	0.18147
4775.00	0.232508
4780.00	0.305752
4785.00	0.401713
4790.00	0.469872
4795.00	0.513007
4800.00	0.588243
4805.00	0.58677
4810.00	0.592726
4815.00	0.561674
4820.00	0.566499
4825.00	0.493463
4830.00	0.486902
4835.00	0.447315
4840.00	0.367991
4845.00	0.301151
4850.00	0.286512
4855.00	0.275157
4860.00	0.21851
4865.00	0.177542
4870.00	0.122464
4875.00	0.0738047
4880.00	0.043666
4885.00	0.0183617
4890.00	-0.00714311
4895.00	-0.0610487
4900.00	-0.0449302
4905.00	-0.0367959
4910.00	-0.0713502
4915.00	-0.0705875
4920.00	-0.0671701
4925.00	-0.10688
4930.00	-0.0971024
4935.00	-0.105599
4940.00	-0.146018
4945.00	-0.164188
4950.00	-0.200568
4955.00	-0.20509
4960.00	-0.18185
4965.00	-0.213734
4970.00	-0.215119
4975.00	-0.276447
4980.00	-0.292498
4985.00	-0.26871
4990.00	-0.251853
4995.00	-0.238502
5000.00	-0.224665
5005.00	-0.234971
5010.00	-0.242425
5015.00	-0.272803
5020.00	-0.301053
5025.00	-0.310092
5030.00	-0.256324
5035.00	-0.250719
5040.00	-0.199247
5045.00	-0.229391
5050.00	-0.242865
5055.00	-0.264095
5060.00	-0.234044
5065.00	-0.201537
5070.00	-0.189576
5075.00	-0.185184
5080.00	-0.17941
5085.00	-0.216089
5090.00	-0.209045
5095.00	-0.182679
5100.00	-0.158039
5105.00	-0.164083
5110.00	-0.195922
5115.00	-0.138096
5120.00	-0.142493
5125.00	-0.132795
5130.00	-0.114054
5135.00	-0.129958
5140.00	-0.152465
5145.00	-0.141771
5150.00	-0.122132
5155.00	-0.108098
5160.00	-0.110033
5165.00	-0.12907
5170.00	-0.13528
5175.00	-0.124483
5180.00	-0.109304
5185.00	-0.0801669
5190.00	-0.0694192
5195.00	-0.0633876
5200.00	-0.0388422
5205.00	-0.0467923
5210.00	-0.050306
5215.00	-0.0844197
5220.00	-0.0632331
5225.00	-0.0468961
5230.00	-0.0458479
5235.00	-0.0266977
5240.00	-0.0476966
5245.00	-0.0538509
5250.00	-0.0411832
5255.00	-0.0316029
5260.00	-0.0329942
5265.00	-0.0169502
5270.00	-0.0507581
5275.00	-0.0538753
5280.00	-0.0666944
5285.00	-0.0345357
5290.00	-0.0483784
5295.00	-0.0235133
5300.00	-0.0220723
5305.00	-0.0207754
5310.00	-0.0359941
5315.00	-0.0424084
5320.00	-0.0618362
5325.00	-0.0602042
5330.00	-0.0587355
5335.00	-0.0892752
5340.00	-0.0985543
5345.00	-0.0732233
5350.00	-0.0859282
5355.00	-0.0591288
5360.00	-0.0113406
5365.00	-0.0102065
5370.00	-0.0383165
5375.00	-0.0344849
5380.00	-0.00281607
5385.00	0.00474819
5390.00	-0.00209895
5395.00	0.00721427
5400.00	0.0192375
5405.00	0.0391617
5410.00	0.0325146
5415.00	0.0611247
5420.00	0.0568329
5425.00	0.0720873
5430.00	0.0721612
5435.00	0.0649451
5440.00	0.0293199
5445.00	0.0409533
5450.00	0.0277546
5455.00	0.0395445
5460.00	0.0374107
5465.00	0.0573383
5470.00	0.0252048
5475.00	0.049084
5480.00	0.0642029
5485.00	0.0559619
5490.00	0.0494554
5495.00	0.0445099
5500.00	0.0400589
5505.00	0.0378736
5510.00	0.024983
5515.00	-0.00937698
5520.00	-0.0139013
5525.00	-0.0270765
5530.00	-0.0107138
5535.00	-0.0141941
5540.00	0.0272799
5545.00	0.0345656
5550.00	0.0320194
5555.00	0.0233554
5560.00	0.0255716
5565.00	0.0293867
5570.00	0.0200757
5575.00	0.0107855
5580.00	0.0242723
5585.00	-0.00637527
5590.00	-0.044882
5595.00	-0.0540488
5600.00	-0.108726
5605.00	-0.0541573
5610.00	-0.0341763
5615.00	-0.045324
5620.00	-0.0526259
5625.00	-0.0318877
5630.00	-0.0623812
5635.00	-0.107122
5640.00	-0.135554
5645.00	-0.133833
5650.00	-0.144118
5655.00	-0.143361
5660.00	-0.158156
5665.00	-0.162368
5670.00	-0.153413
5675.00	-0.15901
5680.00	-0.162226
5685.00	-0.151465
5690.00	-0.090802
5695.00	-0.0735288
5700.00	-0.0707276
5705.00	-0.0490895
5710.00	-0.0396289
5715.00	-0.04659
5720.00	-0.0892683
5725.00	-0.0648658
5730.00	-0.110268
5735.00	-0.132924
5740.00	-0.130555
5745.00	-0.124782
5750.00	-0.124138
5755.00	-0.105352
5760.00	-0.0911757
5765.00	-0.0620309
5770.00	-0.0376211
5775.00	-0.00745936
5780.00	0.0469962
5785.00	0.16155
5790.00	0.220042
5795.00	0.300906
5800.00	0.362759
5805.00	0.419337
5810.00	0.442947
5815.00	0.429604
5820.00	0.454008
5825.00	0.439558
5830.00	0.41654
5835.00	0.354859
5840.00	0.305718
5845.00	0.246015
5850.00	0.174987
5855.00	0.154757
5860.00	0.0964959
5865.00	0.0932187
5870.00	0.0502145
5875.00	0.0124211
5880.00	-0.032517
5885.00	-0.0838853
5890.00	-0.0709451
5895.00	-0.11756
5900.00	-0.174989
5905.00	-0.185711
5910.00	-0.190808
5915.00	-0.226347
5920.00	-0.214637
5925.00	-0.244152
5930.00	-0.274356
5935.00	-0.276962
5940.00	-0.254728
5945.00	-0.264758
5950.00	-0.321122
5955.00	-0.320872
5960.00	-0.33066
5965.00	-0.345841
5970.00	-0.271203
5975.00	-0.260468
5980.00	-0.237152
5985.00	-0.260775
5990.00	-0.288407
5995.00	-0.316007
6000.00	-0.347219
6005.00	-0.377131
6010.00	-0.37219
6015.00	-0.38777
6020.00	-0.401792
6025.00	-0.386192
6030.00	-0.383076
6035.00	-0.37663
6040.00	-0.359904
6045.00	-0.356686
6050.00	-0.390203
6055.00	-0.409444
6060.00	-0.404913
6065.00	-0.390821
6070.00	-0.402717
6075.00	-0.397949
6080.00	-0.390926
6085.00	-0.393708
6090.00	-0.372544
6095.00	-0.370793
6100.00	-0.366485
6105.00	-0.36534
6110.00	-0.36795
6115.00	-0.357555
6120.00	-0.382792
6125.00	-0.370912
6130.00	-0.364772
6135.00	-0.351964
6140.00	-0.359553
6145.00	-0.326329
6150.00	-0.337392
6155.00	-0.360093
6160.00	-0.387807
6165.00	-0.349937
6170.00	-0.331329
6175.00	-0.300017
6180.00	-0.270015
6185.00	-0.258489
6190.00	-0.240833
6195.00	-0.249522
6200.00	-0.249149
6205.00	-0.234247
6210.00	-0.249967
6215.00	-0.238625
6220.00	-0.238431
6225.00	-0.206395
6230.00	-0.177563
6235.00	-0.147062
6240.00	-0.125073
6245.00	-0.101642
6250.00	-0.0650779
6255.00	-0.0549287
6260.00	-0.0603599
6265.00	-0.0880062
6270.00	-0.0464336
6275.00	-0.0672795
6280.00	-0.0532689
6285.00	-0.0024254
6290.00	0.0142031
6295.00	0.0100518
6300.00	0.0117776
6305.00	0.0233445
6310.00	0.051051
6315.00	0.0514079
6320.00	0.0499085
6325.00	0.0449176
6330.00	0.0640945
6335.00	0.0804434
6340.00	0.10335
6345.00	0.122146
6350.00	0.119945
6355.00	0.146184
6360.00	0.119732
6365.00	0.120503
6370.00	0.140314
6375.00	0.119
6380.00	0.142603
6385.00	0.101943
6390.00	0.0990316
6395.00	0.108245
6400.00	0.111076
6405.00	0.163692
6410.00	0.149143
6415.00	0.167911
6420.00	0.160223
6425.00	0.135098
6430.00	0.168925
6435.00	0.182074
6440.00	0.182983
6445.00	0.20656
6450.00	0.215035
6455.00	0.198083
6460.00	0.203764
6465.00	0.228904
6470.00	0.252441
6475.00	0.233569
6480.00	0.216584
6485.00	0.176719
6490.00	0.168151
6495.00	0.13586
6500.00	0.13775
6505.00	0.143092
6510.00	0.196147
6515.00	0.187456
6520.00	0.158697
6525.00	0.17742
6530.00	0.156947
6535.00	0.130328
6540.00	0.155529
6545.00	0.134514
6550.00	0.151104
6555.00	0.160573
6560.00	0.18366
6565.00	0.193514
6570.00	0.202383
6575.00	0.19762
6580.00	0.193334
6585.00	0.195848
6590.00	0.212677
6595.00	0.270608
6600.00	0.284512
6605.00	0.294295
6610.00	0.273969
6615.00	0.309385
6620.00	0.332156
6625.00	0.348098
6630.00	0.355164
6635.00	0.376998
6640.00	0.387546
6645.00	0.358805
6650.00	0.316552
6655.00	0.307655
6660.00	0.290545
6665.00	0.304276
6670.00	0.266566
6675.00	0.281784
6680.00	0.267261
6685.00	0.261473
6690.00	0.228953
6695.00	0.203327
6700.00	0.185725
6705.00	0.169883
6710.00	0.19477
6715.00	0.19441
6720.00	0.191355
6725.00	0.185875
6730.00	0.186404
6735.00	0.188701
6740.00	0.178935
6745.00	0.178337
6750.00	0.17689
6755.00	0.148277
6760.00	0.143463
6765.00	0.116372
6770.00	0.116569
6775.00	0.205959
6780.00	0.284589
6785.00	0.370832
6790.00	0.485775
6795.00	0.546437
6800.00	0.624702
6805.00	0.644162
6810.00	0.669868
6815.00	0.664784
6820.00	0.641091
6825.00	0.617947
6830.00	0.54978
6835.00	0.475685
6840.00	0.439041
6845.00	0.338696
6850.00	0.31393
6855.00	0.244303
6860.00	0.202576
6865.00	0.168663
6870.00	0.152707
6875.00	0.0946511
6880.00	0.055145
6885.00	0.0396168
6890.00	0.0174485
6895.00	0.00660032
6900.00	-0.0423073
6905.00	-0.0608349
6910.00	-0.0775097
6915.00	-0.126199
6920.00	-0.11449
6925.00	-0.0921168
6930.00	-0.0838154
6935.00	-0.0881786
6940.00	-0.083002
6945.00	-0.111115
6950.00	-0.109107
6955.00	-0.102748
6960.00	-0.11068
6965.00	-0.101432
6970.00	-0.0821859
6975.00	-0.104008
6980.00	-0.0908764
6985.00	-0.0772371
6990.00	-0.0713341
6995.00	-0.0687523
7000.00	-0.0555048
7005.00	-0.049044
7010.00	-0.0760012
7015.00	-0.0620287
7020.00	-0.0576465
7025.00	-0.0646265
7030.00	-0.0545225
7035.00	-0.0627253
7040.00	-0.0773904
7045.00	-0.0696514
7050.00	-0.0526726
7055.00	-0.0537776
7060.00	-0.0338345
7065.00	-0.0641334
7070.00	-0.0868507
7075.00	-0.0991033
7080.00	-0.0764483
7085.00	-0.0542381
7090.00	-0.0360697
7095.00	-0.0370144
7100.00	-0.0314923
7105.00	-0.017419
7110.00	-0.0393458
7115.00	-0.0472455
7120.00	-0.058907
7125.00	-0.024796
7130.00	-0.0123027
7135.00	-0.0229068
7140.00	-0.0288091
7145.00	-0.0377625
7150.00	-0.0139589
7155.00	-0.0189354
7160.00	-0.00793849
7165.00	-0.024441
7170.00	-0.0147142
7175.00	-0.0123325
7180.00	0.0244038
7185.00	0.0165014
7190.00	0.0257752
7195.00	0.045956
7200.00	0.00949879
7205.00	-0.00692674
7210.00	0.00833125
7215.00	0.0329874
7220.00	0.0706537
7225.00	0.0563056
7230.00	0.0443027
7235.00	0.0489758
7240.00	0.0322439
7245.00	0.0454055
7250.00	0.0372236
7255.00	0.0535286
7260.00	0.0809477
7265.00	0.0947009
7270.00	0.13712
7275.00	0.173476
7280.00	0.171604
7285.00	0.164457
7290.00	0.150743
7295.00	0.153875
7300.00	0.158515
7305.00	0.173615
7310.00	0.178101
7315.00	0.13025
7320.00	0.0862737
7325.00	0.079467
7330.00	0.0933683
7335.00	0.0967761
7340.00	0.107126
7345.00	0.135558
7350.00	0.142029
7355.00	0.186087
7360.00	0.216637
7365.00	0.21318
7370.00	0.210068
7375.00	0.21182
7380.00	0.183355
7385.00	0.173213
7390.00	0.175008
7395.00	0.202114
7400.00	0.190095
7405.00	0.21023
7410.00	0.201952
7415.00	0.220901
7420.00	0.2507
7425.00	0.278429
7430.00	0.246945
7435.00	0.251381
7440.00	0.259015
7445.00	0.256782
7450.00	0.245669
7455.00	0.227475
7460.00	0.193803
7465.00	0.145292
7470.00	0.136225
7475.00	0.113499
7480.00	0.112163
7485.00	0.125526
7490.00	0.15849
7495.00	0.130806
7500.00	0.145036
7505.00	0.12507
7510.00	0.118025
7515.00	0.159932
7520.00	0.153953
7525.00	0.158585
7530.00	0.127251
7535.00	0.187352
7540.00	0.193196
7545.00	0.201186
7550.00	0.178337
7555.00	0.198737
7560.00	0.209815
7565.00	0.215233
7570.00	0.233764
7575.00	0.251353
7580.00	0.246245
7585.00	0.259854
7590.00	0.270282
7595.00	0.257819
7600.00	0.26754
7605.00	0.267186
7610.00	0.243198
7615.00	0.266216
7620.00	0.259621
7625.00	0.279176
7630.00	0.241245
7635.00	0.209838
7640.00	0.23255
7645.00	0.231143
7650.00	0.210759
7655.00	0.269793
7660.00	0.253737
7665.00	0.253853
7670.00	0.236661
7675.00	0.243036
7680.00	0.261518
7685.00	0.241738
7690.00	0.223026
7695.00	0.250792
7700.00	0.283974
7705.00	0.280156
7710.00	0.27854
7715.00	0.313499
7720.00	0.307638
7725.00	0.303274
7730.00	0.28205
7735.00	0.264769
7740.00	0.268333
7745.00	0.263348
7750.00	0.286171
7755.00	0.263926
7760.00	0.253919
7765.00	0.276775
7770.00	0.265484
7775.00	0.282631
7780.00	0.356325
7785.00	0.436305
7790.00	0.535597
7795.00	0.585815
7800.00	0.650128
7805.00	0.691624
7810.00	0.665248
7815.00	0.639688
7820.00	0.645815
7825.00	0.609453
7830.00	0.535763
7835.00	0.494021
7840.00	0.448261
7845.00	0.385228
7850.00	0.33305
7855.00	0.266973
7860.00	0.237545
7865.00	0.156439
7870.00	0.0898168
7875.00	0.0790144
7880.00	0.0374307
7885.00	0.0173016
7890.00	-0.00991786
7895.00	-0.0216707
7900.00	-0.0868683
7905.00	-0.0972984
7910.00	-0.112148
7915.00	-0.127332
7920.00	-0.14555
7925.00	-0.163767
7930.00	-0.181983
7935.00	-0.144668
7940.00	-0.133843
7945.00	-0.145948
7950.00	-0.163214
7955.00	-0.177844
7960.00	-0.169163
7965.00	-0.124027
7970.00	-0.135293
7975.00	-0.154535
7980.00	-0.139992
7985.00	-0.151482
7990.00	-0.137244
7995.00	-0.125341
8000.00	-0.117358
8005.00	-0.128381
8010.00	-0.127377
8015.00	-0.0773155
8020.00	-0.083239
8025.00	-0.0576188
8030.00	-0.0400226
8035.00	-0.0496753
8040.00	-0.0237701
8045.00	-0.0277654
8050.00	0.00141076
8055.00	0.0149247
8060.00	0.0261769
8065.00	0.0253798
8070.00	0.0383175
8075.00	0.0244721
8080.00	0.0921205
8085.00	0.0528675
8090.00	0.0439394
8095.00	0.0268008
8100.00	0.046879
8105.00	0.0403705
8110.00	0.0326921
8115.00	0.0503605
8120.00	0.0780964
8125.00	0.0639145
8130.00	0.0830123
8135.00	0.115676
8140.00	0.105019
8145.00	0.132751
8150.00	0.0867038
8155.00	0.0671094
8160.00	0.0613088
8165.00	0.0597296
8170.00	0.0719633
8175.00	0.110284
8180.00	0.0701246
8185.00	0.106808
8190.00	0.114334
8195.00	0.132031
8200.00	0.12338
8205.00	0.142903
8210.00	0.12133
8215.00	0.0982733
8220.00	0.103011
8225.00	0.0954412
8230.00	0.115028
8235.00	0.0643806
8240.00	0.0970869
8245.00	0.101033
8250.00	0.0900195
8255.00	0.0974035
8260.00	0.0976768
8265.00	0.0797162
8270.00	0.0671929
8275.00	0.0814112
8280.00	0.0896561
8285.00	0.0633942
8290.00	0.0315654
8295.00	0.0429742
8300.00	0.0386768
8305.00	0.0202438
8310.00	0.00729542
8315.00	0.0165795
8320.00	0.0249352
8325.00	0.0215314
8330.00	0.0375849
8335.00	0.0502124
8340.00	0.0251638
8345.00	0.00535113
8350.00	0.0193813
8355.00	-0.00531511
8360.00	-0.00933526
8365.00	0.0107153
8370.00	-0.0021906
8375.00	-0.0338332
8380.00	-0.0295395
8385.00	-0.0620885
8390.00	-0.043135
8395.00	-0.0442835
8400.00	-0.00344187
8405.00	0.00236432
8410.00	0.00941054
8415.00	0.00664882
8420.00	0.0423972
8425.00	0.0463505
8430.00	0.0508188
8435.00	0.0794192
8440.00	0.0177677
8445.00	0.0396595
8450.00	0.0366039
8455.00	0.0702672
8460.00	0.0687024
8465.00	0.0472669
8470.00	0.0534642
8475.00	0.0572211
8480.00	0.0533196
8485.00	0.0752976
8490.00	0.0723195
8495.00	0.0705496
8500.00	0.110832
8505.00	0.120686
8510.00	0.119542
8515.00	0.111229
8520.00	0.117402
8525.00	0.112945
8530.00	0.107112
8535.00	0.110966
8540.00	0.10169
8545.00	0.112459
8550.00	0.0602481
8555.00	0.0997399
8560.00	0.0779316
8565.00	0.0683178
8570.00	0.0705893
8575.00	0.0862887
8580.00	0.114983
8585.00	0.0916508
8590.00	0.0642791
8595.00	0.0979058
8600.00	0.0826532
8605.00	0.0916842
8610.00	0.0715918
8615.00	0.0717153
8620.00	0.0781987
8625.00	0.0558135
8630.00	0.0830041
8635.00	0.0665107
8640.00	0.0671423
8645.00	0.0922897
8650.00	0.119474
8655.00	0.163057
8660.00	0.14402
8665.00	0.156928
8670.00	0.138504
8675.00	0.135578
8680.00	0.146599
8685.00	0.158339
8690.00	0.18438
8695.00	0.15866
8700.00	0.155538
8705.00	0.146357
8710.00	0.134452
8715.00	0.135572
8720.00	0.128387
8725.00	0.115549
8730.00	0.0666701
8735.00	0.0518101
8740.00	0.0557324
8745.00	0.0565315
8750.00	0.0454163
8755.00	0.063633
8760.00	0.060911
8765.00	0.0693852
8770.00	0.0833844
8775.00	0.124204
8780.00	0.231947
8785.00	0.33802
8790.00	0.433485
8795.00	0.506659
8800.00	0.55704
8805.00	0.571432
8810.00	0.569819
8815.00	0.541968
8820.00	0.515081
8825.00	0.470855
8830.00	0.405563
8835.00	0.316759
8840.00	0.231374
8845.00	0.16454
8850.00	0.113494
8855.00	0.0420623
8860.00	-0.0122122
8865.00	-0.0119013
8870.00	0.0320744
8875.00	0.0197637
8880.00	-0.00041934
8885.00	-0.0358804
8890.00	-0.0677953
8895.00	-0.0892361
8900.00	-0.120367
8905.00	-0.139282
8910.00	-0.179063
8915.00	-0.205763
8920.00	-0.227062
8925.00	-0.21437
8930.00	-0.202036
8935.00	-0.199129
8940.00	-0.194691
8945.00	-0.199801
8950.00	-0.173449
8955.00	-0.159745
8960.00	-0.151964
8965.00	-0.162257
8970.00	-0.182444
8975.00	-0.174213
8980.00	-0.185923
8985.00	-0.181896
8990.00	-0.17281
8995.00	-0.152798
9000.00	-0.150262
9005.00	-0.134326
9010.00	-0.1391
9015.00	-0.112445
9020.00	-0.121228
9025.00	-0.12185
9030.00	-0.0941893
9035.00	-0.0428951
9040.00	-0.0932255
9045.00	-0.0502206
9050.00	-0.0734189
9055.00	-0.071539
9060.00	-0.0707574
9065.00	-0.0573093
9070.00	-0.0579507
9075.00	-0.0567073
9080.00	-0.0364713
9085.00	-0.0255415
9090.00	0.00523297
9095.00	0.0119923
9100.00	-0.00468255
9105.00	-0.0406276
9110.00	-0.0392958
9115.00	-0.0289939
9120.00	-0.0224532
9125.00	-0.0202079
9130.00	-0.0282007
9135.00	-0.0499596
9140.00	-0.0231157
9145.00	0.0192505
9150.00	0.0464561
9155.00	0.0254245
9160.00	0.0547437
9165.00	0.0629243
9170.00	0.0493492
9175.00	0.0480556
9180.00	0.0268641
9185.00	0.0587703
9190.00	9.39792e-005
9195.00	0.0264842
9200.00	0.0547871
9205.00	0.0575014
9210.00	0.0262619
9215.00	-0.0027639
9220.00	0.00934681
9225.00	0.00841213
9230.00	0.0248672
9235.00	0.0160082
9240.00	0.029883
9245.00	0.0396394
9250.00	0.0274824
9255.00	0.0119895
9260.00	0.0189836
9265.00	-0.000211098
9270.00	-0.0120243
9275.00	-0.0290285
9280.00	-0.0397807
9285.00	-0.0403543
9290.00	-0.0172018
9295.00	-0.0309573
9300.00	-0.00146194
9305.00	-0.0268051
9310.00	0.00591642
9315.00	0.0198901
9320.00	0.0206321
9325.00	-0.0278581
9330.00	-0.0314446
9335.00	-0.0355828
9340.00	-0.0393072
9345.00	-0.0344661
9350.00	-0.0210059
9355.00	-0.0134433
9360.00	-0.0348573
9365.00	-0.0168062
9370.00	-0.00238094
9375.00	0.0197051
9380.00	0.0304793
9385.00	0.00285237
9390.00	0.0134911
9395.00	0.020335
9400.00	0.0337772
9405.00	0.0231168
9410.00	0.0208051
9415.00	0.0405726
9420.00	0.0647356
9425.00	0.082841
9430.00	0.0572606
9435.00	0.00146626
9440.00	-0.00869402
9445.00	-0.0187486
9450.00	-0.0514664
9455.00	-0.080002
9460.00	-0.0811052
9465.00	-0.0775463
9470.00	-0.057047
9475.00	-0.0495217
9480.00	-0.0300042
9485.00	-0.0615964
9490.00	-0.0936707
9495.00	-0.10251
9500.00	-0.114107
9505.00	-0.0890415
9510.00	-0.0910614
9515.00	-0.0992515
9520.00	-0.10025
9525.00	-0.113894
9530.00	-0.106146
9535.00	-0.094621
9540.00	-0.0769659
9545.00	-0.0956689
9550.00	-0.103398
9555.00	-0.0757622
9560.00	-0.0854823
9565.00	-0.0896787
9570.00	-0.0916348
9575.00	-0.13436
9580.00	-0.176455
9585.00	-0.21525
9590.00	-0.2092
9595.00	-0.178267
9600.00	-0.220522
9605.00	-0.25309
9610.00	-0.234153
9615.00	-0.228944
9620.00	-0.257939
9625.00	-0.27311
9630.00	-0.265826
9635.00	-0.271105
9640.00	-0.28678
9645.00	-0.318184
9650.00	-0.3246
9655.00	-0.313988
9660.00	-0.296244
9665.00	-0.296661
9670.00	-0.290663
9675.00	-0.287996
9680.00	-0.260107
9685.00	-0.228634
9690.00	-0.274046
9695.00	-0.283965
9700.00	-0.319292
9705.00	-0.344713
9710.00	-0.351207
9715.00	-0.336114
9720.00	-0.312516
9725.00	-0.289457
9730.00	-0.286911
9735.00	-0.274606
9740.00	-0.25898
9745.00	-0.251288
9750.00	-0.260752
9755.00	-0.262897
9760.00	-0.264828
9765.00	-0.270207
9770.00	-0.291434
9775.00	-0.227698
9780.00	-0.136653
9785.00	-0.0228511
9790.00	0.0686466
9795.00	0.140071
9800.00	0.191607
9805.00	0.200667
9810.00	0.20609
9815.00	0.192763
9820.00	0.170756
9825.00	0.12455
9830.00	0.0747711
9835.00	0.0281497
9840.00	-0.0447609
9845.00	-0.10947
9850.00	-0.178632
9855.00	-0.259995
9860.00	-0.284064
9865.00	-0.326664
9870.00	-0.395044
9875.00	-0.440201
9880.00	-0.489945
9885.00	-0.507405
9890.00	-0.547697
9895.00	-0.558472
9900.00	-0.602761
9905.00	-0.624415
9910.00	-0.649365
9915.00	-0.637228
9920.00	-0.634497
9925.00	-0.650247
9930.00	-0.671703
9935.00	-0.657332
9940.00	-0.668977
9945.00	-0.675817
9950.00	-0.663765
9955.00	-0.675677
[truncated: 56 more rows]
