# Supplementary material for: Abnormal developmental trajectory and vulnerability to cardiac arrhythmias in tetralogy of Fallot with DiGeorge syndrome
Source: Commun Biol. 2023 Sep 22;6:969. doi: 10.1038/s42003-023-05344-6 (PMC10516936; doi:10.1038/s42003-023-05344-6)
Supplement: Supplementary file 6 — Supplementary Data 3 [file 42003_2023_5344_MOESM6_ESM.zip › Supplementary Data3_CAS Measurement/Batch61/TOF-DG2_A1_arrythmia_4815/1B-wave.csv]

1B : V(t) = D'(t) / BackgroundImage *100
D'(t) = WaveFiltered Value( Pixel-Filter=(5 x 5) Tcnst-Filter=10)
average	1.00
frm num	2048
position	[46][82]
background	461.96
total pixel	25
time	value1
0.00	0
5.00	0.205213
10.00	0.382977
15.00	0.498805
20.00	0.608246
25.00	0.641802
30.00	0.695381
35.00	0.74187
40.00	0.759466
45.00	0.718154
50.00	0.686169
55.00	0.613223
60.00	0.538047
65.00	0.436619
70.00	0.354858
75.00	0.272615
80.00	0.165693
85.00	0.0824512
90.00	-0.0470165
95.00	-0.193843
100.00	-0.300877
105.00	-0.385085
110.00	-0.542264
115.00	-0.675933
120.00	-0.775454
125.00	-0.915243
130.00	-1.05231
135.00	-1.18606
140.00	-1.27267
145.00	-1.41036
150.00	-1.54121
155.00	-1.68322
160.00	-1.81622
165.00	-1.91601
170.00	-2.0266
175.00	-2.17462
180.00	-2.29485
185.00	-2.44375
190.00	-2.57863
195.00	-2.69396
200.00	-2.80901
205.00	-2.89784
210.00	-3.00896
215.00	-3.1055
220.00	-3.23135
225.00	-3.32643
230.00	-3.44837
235.00	-3.56765
240.00	-3.69664
245.00	-3.76424
250.00	-3.87531
255.00	-3.95708
260.00	-4.00383
265.00	-4.09094
270.00	-4.19358
275.00	-4.25392
280.00	-4.30822
285.00	-4.40298
290.00	-4.46662
295.00	-4.51957
300.00	-4.62437
305.00	-4.67367
310.00	-4.71803
315.00	-4.7926
320.00	-4.84066
325.00	-4.90209
330.00	-4.97124
335.00	-4.97286
340.00	-5.05658
345.00	-5.11201
350.00	-5.11514
355.00	-5.1725
360.00	-5.25271
365.00	-5.29891
370.00	-5.376
375.00	-5.45837
380.00	-5.50046
385.00	-5.56172
390.00	-5.61773
395.00	-5.65514
400.00	-5.71998
405.00	-5.77748
410.00	-5.83961
415.00	-5.90592
420.00	-5.96733
425.00	-6.00702
430.00	-6.06005
435.00	-6.12077
440.00	-6.14511
445.00	-6.16442
450.00	-6.22077
455.00	-6.25502
460.00	-6.3153
465.00	-6.33923
470.00	-6.32701
475.00	-6.35844
480.00	-6.36594
485.00	-6.39693
490.00	-6.43955
495.00	-6.4502
500.00	-6.48316
505.00	-6.48252
510.00	-6.50532
515.00	-6.57173
520.00	-6.61852
525.00	-6.65543
530.00	-6.66354
535.00	-6.69075
540.00	-6.69273
545.00	-6.7049
550.00	-6.72711
555.00	-6.69861
560.00	-6.75089
565.00	-6.73993
570.00	-6.78981
575.00	-6.81305
580.00	-6.87553
585.00	-6.90839
590.00	-6.92757
595.00	-6.96561
600.00	-7.00678
605.00	-7.02304
610.00	-7.04461
615.00	-7.06835
620.00	-7.0776
625.00	-7.10929
630.00	-7.11444
635.00	-7.10349
640.00	-7.14126
645.00	-7.14841
650.00	-7.14445
655.00	-7.15561
660.00	-7.16652
665.00	-7.16248
670.00	-7.16145
675.00	-7.17437
680.00	-7.15916
685.00	-7.17058
690.00	-7.19644
695.00	-7.25349
700.00	-7.28059
705.00	-7.32662
710.00	-7.34467
715.00	-7.35226
720.00	-7.37035
725.00	-7.38316
730.00	-7.39123
735.00	-7.4236
740.00	-7.41464
745.00	-7.44813
750.00	-7.44884
755.00	-7.49363
760.00	-7.52789
765.00	-7.57603
770.00	-7.59512
775.00	-7.61143
780.00	-7.59408
785.00	-7.60097
790.00	-7.60458
795.00	-7.59224
800.00	-7.55602
805.00	-7.51476
810.00	-7.52612
815.00	-7.52682
820.00	-7.4781
825.00	-7.45936
830.00	-7.45028
835.00	-7.43345
840.00	-7.40272
845.00	-7.37074
850.00	-7.27874
855.00	-7.11369
860.00	-6.91665
865.00	-6.59038
870.00	-6.06556
875.00	-5.41051
880.00	-4.65645
885.00	-3.82714
890.00	-2.96993
895.00	-2.15254
900.00	-1.3433
905.00	-0.632294
910.00	0.0699521
915.00	0.681192
920.00	1.21919
925.00	1.6878
930.00	2.08357
935.00	2.48219
940.00	2.76562
945.00	3.04668
950.00	3.25461
955.00	3.39759
960.00	3.51328
965.00	3.59662
970.00	3.65258
975.00	3.67177
980.00	3.64575
985.00	3.59289
990.00	3.54878
995.00	3.46405
1000.00	3.41724
1005.00	3.25995
1010.00	3.14436
1015.00	3.0031
1020.00	2.89675
1025.00	2.78371
1030.00	2.64561
1035.00	2.45725
1040.00	2.27213
1045.00	2.12545
1050.00	1.96312
1055.00	1.75555
1060.00	1.57913
1065.00	1.37446
1070.00	1.18073
1075.00	0.990793
1080.00	0.811187
1085.00	0.659933
1090.00	0.430289
1095.00	0.27383
1100.00	0.0975164
1105.00	-0.0715564
1110.00	-0.209868
1115.00	-0.414009
1120.00	-0.569162
1125.00	-0.757289
1130.00	-0.924871
1135.00	-1.11726
1140.00	-1.28781
1145.00	-1.44563
1150.00	-1.60586
1155.00	-1.71716
1160.00	-1.86322
1165.00	-2.03017
1170.00	-2.14493
1175.00	-2.2309
1180.00	-2.33597
1185.00	-2.44267
1190.00	-2.54562
1195.00	-2.67204
1200.00	-2.78063
1205.00	-2.88874
1210.00	-2.98518
1215.00	-3.10055
1220.00	-3.20525
1225.00	-3.32633
1230.00	-3.44135
1235.00	-3.56652
1240.00	-3.64194
1245.00	-3.72021
1250.00	-3.84087
1255.00	-3.9183
1260.00	-4.02088
1265.00	-4.13659
1270.00	-4.1576
1275.00	-4.27608
1280.00	-4.34289
1285.00	-4.42726
1290.00	-4.54043
1295.00	-4.58426
1300.00	-4.66701
1305.00	-4.75101
1310.00	-4.81794
1315.00	-4.88078
1320.00	-4.96332
1325.00	-5.02028
1330.00	-5.06635
1335.00	-5.09743
1340.00	-5.13838
1345.00	-5.23499
1350.00	-5.27257
1355.00	-5.37481
1360.00	-5.42266
1365.00	-5.4614
1370.00	-5.51704
1375.00	-5.56106
1380.00	-5.6076
1385.00	-5.62092
1390.00	-5.65368
1395.00	-5.69703
1400.00	-5.7343
1405.00	-5.76698
1410.00	-5.80592
1415.00	-5.87647
1420.00	-5.92957
1425.00	-5.97303
1430.00	-5.98617
1435.00	-6.0006
1440.00	-6.01964
1445.00	-6.05149
1450.00	-6.07064
1455.00	-6.12337
1460.00	-6.18122
1465.00	-6.20991
1470.00	-6.24699
1475.00	-6.25091
1480.00	-6.30467
1485.00	-6.35651
1490.00	-6.40057
1495.00	-6.44975
1500.00	-6.50094
1505.00	-6.50632
1510.00	-6.53973
1515.00	-6.55767
1520.00	-6.60327
1525.00	-6.62438
1530.00	-6.62521
1535.00	-6.64846
1540.00	-6.63215
1545.00	-6.63739
1550.00	-6.63085
1555.00	-6.66913
1560.00	-6.67154
1565.00	-6.70315
1570.00	-6.7264
1575.00	-6.74906
1580.00	-6.77897
1585.00	-6.79291
1590.00	-6.84442
1595.00	-6.84835
1600.00	-6.85795
1605.00	-6.87957
1610.00	-6.92328
1615.00	-6.95309
1620.00	-6.98166
1625.00	-7.02641
1630.00	-7.04851
1635.00	-7.09004
1640.00	-7.09712
1645.00	-7.1234
1650.00	-7.15225
1655.00	-7.19034
1660.00	-7.25146
1665.00	-7.26231
1670.00	-7.2435
1675.00	-7.28285
1680.00	-7.2845
1685.00	-7.32148
1690.00	-7.29416
1695.00	-7.33191
1700.00	-7.33731
1705.00	-7.3491
1710.00	-7.33027
1715.00	-7.3341
1720.00	-7.36439
1725.00	-7.34923
1730.00	-7.35982
1735.00	-7.38062
1740.00	-7.34738
1745.00	-7.36335
1750.00	-7.37167
1755.00	-7.39128
1760.00	-7.3994
1765.00	-7.40412
1770.00	-7.40836
1775.00	-7.41824
1780.00	-7.41933
1785.00	-7.45236
1790.00	-7.46823
1795.00	-7.50156
1800.00	-7.54801
1805.00	-7.58202
1810.00	-7.57627
1815.00	-7.5936
1820.00	-7.54599
1825.00	-7.52479
1830.00	-7.51696
1835.00	-7.50212
1840.00	-7.46626
1845.00	-7.44091
1850.00	-7.3748
1855.00	-7.20187
1860.00	-6.89297
1865.00	-6.53357
1870.00	-5.97113
1875.00	-5.28657
1880.00	-4.48689
1885.00	-3.62604
1890.00	-2.7924
1895.00	-1.96853
1900.00	-1.17682
1905.00	-0.447827
1910.00	0.216923
1915.00	0.843771
1920.00	1.45469
1925.00	1.92313
1930.00	2.37416
1935.00	2.72554
1940.00	2.9881
1945.00	3.19409
1950.00	3.42625
1955.00	3.57717
1960.00	3.70694
1965.00	3.7588
1970.00	3.77429
1975.00	3.7943
1980.00	3.75256
1985.00	3.69855
1990.00	3.62482
1995.00	3.56193
2000.00	3.46204
2005.00	3.39465
2010.00	3.29157
2015.00	3.16416
2020.00	3.0365
2025.00	2.88958
2030.00	2.73223
2035.00	2.56378
2040.00	2.39659
2045.00	2.21927
2050.00	1.98695
2055.00	1.82289
2060.00	1.63281
2065.00	1.44529
2070.00	1.27911
2075.00	1.12695
2080.00	0.939793
2085.00	0.746238
2090.00	0.559051
2095.00	0.387984
2100.00	0.221036
2105.00	0.0396111
2110.00	-0.0959632
2115.00	-0.264737
2120.00	-0.43222
2125.00	-0.610662
2130.00	-0.769528
2135.00	-0.902118
2140.00	-1.09158
2145.00	-1.2292
2150.00	-1.35305
2155.00	-1.49137
2160.00	-1.65221
2165.00	-1.78052
2170.00	-1.90033
2175.00	-2.06531
2180.00	-2.21119
2185.00	-2.33555
2190.00	-2.46047
2195.00	-2.60667
2200.00	-2.69062
2205.00	-2.8164
2210.00	-2.94605
2215.00	-3.04715
2220.00	-3.18836
2225.00	-3.27562
2230.00	-3.34723
2235.00	-3.42033
2240.00	-3.5173
2245.00	-3.59504
2250.00	-3.66241
2255.00	-3.76201
2260.00	-3.87936
2265.00	-3.93562
2270.00	-3.99924
2275.00	-4.10152
2280.00	-4.17107
2285.00	-4.25184
2290.00	-4.32627
2295.00	-4.39498
2300.00	-4.52956
2305.00	-4.62643
2310.00	-4.68418
2315.00	-4.72923
2320.00	-4.79055
2325.00	-4.86133
2330.00	-4.91723
2335.00	-5.0143
2340.00	-5.06703
2345.00	-5.13181
2350.00	-5.16326
2355.00	-5.21582
2360.00	-5.23541
2365.00	-5.30932
2370.00	-5.3923
2375.00	-5.44619
2380.00	-5.48084
2385.00	-5.53108
2390.00	-5.61179
2395.00	-5.67491
2400.00	-5.74557
2405.00	-5.77886
2410.00	-5.85471
2415.00	-5.91518
2420.00	-5.98346
2425.00	-6.07868
2430.00	-6.11502
2435.00	-6.17025
2440.00	-6.20609
2445.00	-6.25134
2450.00	-6.27215
2455.00	-6.31339
2460.00	-6.33579
2465.00	-6.35508
2470.00	-6.39669
2475.00	-6.41595
2480.00	-6.42116
2485.00	-6.43711
2490.00	-6.48004
2495.00	-6.53426
2500.00	-6.55102
2505.00	-6.6094
2510.00	-6.64376
2515.00	-6.69893
2520.00	-6.70096
2525.00	-6.76252
2530.00	-6.77811
2535.00	-6.81724
2540.00	-6.79878
2545.00	-6.77956
2550.00	-6.79517
2555.00	-6.7945
2560.00	-6.80429
2565.00	-6.83215
2570.00	-6.84337
2575.00	-6.87078
2580.00	-6.86861
2585.00	-6.84934
2590.00	-6.85104
2595.00	-6.88288
2600.00	-6.89942
2605.00	-6.93681
2610.00	-6.95488
2615.00	-6.99279
2620.00	-6.99747
2625.00	-7.02679
2630.00	-7.0246
2635.00	-7.07199
2640.00	-7.06529
2645.00	-7.04107
2650.00	-7.03312
2655.00	-7.02857
2660.00	-7.06604
2665.00	-7.13526
2670.00	-7.17418
2675.00	-7.20055
2680.00	-7.22515
2685.00	-7.21005
2690.00	-7.25708
2695.00	-7.28555
2700.00	-7.29819
2705.00	-7.30782
2710.00	-7.37538
2715.00	-7.40674
2720.00	-7.44189
2725.00	-7.44755
2730.00	-7.43619
2735.00	-7.45021
2740.00	-7.46457
2745.00	-7.4896
2750.00	-7.4853
2755.00	-7.48748
2760.00	-7.49291
2765.00	-7.46576
2770.00	-7.50713
2775.00	-7.51233
2780.00	-7.52393
2785.00	-7.5439
2790.00	-7.5636
2795.00	-7.5848
2800.00	-7.57444
2805.00	-7.57896
2810.00	-7.55273
2815.00	-7.55423
2820.00	-7.51229
2825.00	-7.50745
2830.00	-7.46845
2835.00	-7.44894
2840.00	-7.37943
2845.00	-7.32553
2850.00	-7.2597
2855.00	-7.12166
2860.00	-6.82338
2865.00	-6.47614
2870.00	-5.88567
2875.00	-5.1984
2880.00	-4.42832
2885.00	-3.60277
2890.00	-2.755
2895.00	-1.90629
2900.00	-1.1312
2905.00	-0.379061
2910.00	0.314313
2915.00	0.913239
2920.00	1.41071
2925.00	1.88701
2930.00	2.27931
2935.00	2.6497
2940.00	2.94322
2945.00	3.20479
2950.00	3.4099
2955.00	3.52436
2960.00	3.6343
2965.00	3.73411
2970.00	3.79451
2975.00	3.81942
2980.00	3.7795
2985.00	3.73924
2990.00	3.6779
2995.00	3.58632
3000.00	3.43637
3005.00	3.34903
3010.00	3.23059
3015.00	3.08591
3020.00	2.92278
3025.00	2.73095
3030.00	2.56695
3035.00	2.42888
3040.00	2.24401
3045.00	2.06377
3050.00	1.85825
3055.00	1.68109
3060.00	1.50086
3065.00	1.33778
3070.00	1.17716
3075.00	1.00057
3080.00	0.804398
3085.00	0.640834
3090.00	0.512676
3095.00	0.335856
3100.00	0.175853
3105.00	0.0370447
3110.00	-0.109529
3115.00	-0.292533
3120.00	-0.429528
3125.00	-0.576202
3130.00	-0.734185
3135.00	-0.904077
3140.00	-1.05438
3145.00	-1.16801
3150.00	-1.31184
3155.00	-1.456
3160.00	-1.60826
3165.00	-1.7427
3170.00	-1.86802
3175.00	-2.00852
3180.00	-2.13844
3185.00	-2.29346
3190.00	-2.43557
3195.00	-2.573
3200.00	-2.72872
3205.00	-2.81605
3210.00	-2.95786
3215.00	-3.0699
3220.00	-3.18027
3225.00	-3.3021
3230.00	-3.3979
3235.00	-3.49884
3240.00	-3.62346
3245.00	-3.7131
3250.00	-3.82149
3255.00	-3.93375
3260.00	-3.99496
3265.00	-4.05265
3270.00	-4.12794
3275.00	-4.2061
3280.00	-4.32233
3285.00	-4.41742
3290.00	-4.49261
3295.00	-4.58279
3300.00	-4.6752
3305.00	-4.72981
3310.00	-4.83177
3315.00	-4.91314
3320.00	-4.963
3325.00	-5.01653
3330.00	-5.05692
3335.00	-5.11404
3340.00	-5.16892
3345.00	-5.22351
3350.00	-5.30208
3355.00	-5.36326
3360.00	-5.42179
3365.00	-5.46927
3370.00	-5.50248
3375.00	-5.54449
3380.00	-5.61348
3385.00	-5.6643
3390.00	-5.70398
3395.00	-5.77433
3400.00	-5.79868
3405.00	-5.83099
3410.00	-5.86353
3415.00	-5.93264
3420.00	-5.97407
3425.00	-6.00875
3430.00	-6.03217
3435.00	-6.06364
3440.00	-6.12054
3445.00	-6.17607
3450.00	-6.20701
3455.00	-6.2132
3460.00	-6.23263
3465.00	-6.27349
3470.00	-6.28516
3475.00	-6.33636
3480.00	-6.35992
3485.00	-6.40278
3490.00	-6.45433
3495.00	-6.49034
3500.00	-6.52362
3505.00	-6.56829
3510.00	-6.5955
3515.00	-6.63644
3520.00	-6.72092
3525.00	-6.7701
3530.00	-6.84207
3535.00	-6.91031
3540.00	-6.96566
3545.00	-6.97738
3550.00	-7.05807
3555.00	-7.02938
3560.00	-7.01135
3565.00	-7.01763
3570.00	-7.0155
3575.00	-7.03869
3580.00	-7.05782
3585.00	-7.07072
3590.00	-7.06241
3595.00	-7.05753
3600.00	-7.0921
3605.00	-7.07732
3610.00	-7.07441
3615.00	-7.04322
3620.00	-7.08442
3625.00	-7.06088
3630.00	-7.10464
3635.00	-7.1371
3640.00	-7.13514
3645.00	-7.10827
3650.00	-7.12651
3655.00	-7.11175
3660.00	-7.11839
3665.00	-7.12956
3670.00	-7.12142
3675.00	-7.14787
3680.00	-7.17947
3685.00	-7.21137
3690.00	-7.23662
3695.00	-7.26194
3700.00	-7.27174
3705.00	-7.29961
3710.00	-7.3117
3715.00	-7.31739
3720.00	-7.34243
3725.00	-7.34158
3730.00	-7.35727
3735.00	-7.38612
3740.00	-7.38696
3745.00	-7.34703
3750.00	-7.33273
3755.00	-7.37009
3760.00	-7.40977
3765.00	-7.37015
3770.00	-7.37
3775.00	-7.39843
3780.00	-7.40238
3785.00	-7.41199
3790.00	-7.42756
3795.00	-7.41734
3800.00	-7.43931
3805.00	-7.42704
3810.00	-7.41341
3815.00	-7.4375
3820.00	-7.45745
3825.00	-7.43298
3830.00	-7.43607
3835.00	-7.42153
3840.00	-7.37987
3845.00	-7.35103
3850.00	-7.28525
3855.00	-7.15851
3860.00	-6.91629
3865.00	-6.53551
3870.00	-5.99972
3875.00	-5.33221
3880.00	-4.54356
3885.00	-3.7264
3890.00	-2.88445
3895.00	-2.05397
3900.00	-1.28056
3905.00	-0.535999
3910.00	0.131507
3915.00	0.712348
3920.00	1.26454
3925.00	1.73468
3930.00	2.14741
3935.00	2.4799
3940.00	2.75663
3945.00	2.99443
3950.00	3.18248
3955.00	3.33786
3960.00	3.46732
3965.00	3.54227
3970.00	3.58375
3975.00	3.61762
3980.00	3.62731
3985.00	3.56851
3990.00	3.50172
3995.00	3.41824
4000.00	3.33705
4005.00	3.20855
4010.00	3.11889
4015.00	2.99749
4020.00	2.83109
4025.00	2.64669
4030.00	2.4712
4035.00	2.27863
4040.00	2.09926
4045.00	1.92483
4050.00	1.76092
4055.00	1.58656
4060.00	1.37422
4065.00	1.19957
4070.00	0.999951
4075.00	0.814234
4080.00	0.637564
4085.00	0.473366
4090.00	0.29788
4095.00	0.1131
4100.00	-0.0480065
4105.00	-0.207722
4110.00	-0.374845
4115.00	-0.559891
4120.00	-0.738554
4125.00	-0.890692
4130.00	-1.05186
4135.00	-1.22722
4140.00	-1.39457
4145.00	-1.51487
4150.00	-1.64046
4155.00	-1.76822
4160.00	-1.91177
4165.00	-2.04357
4170.00	-2.21154
4175.00	-2.34712
4180.00	-2.47435
4185.00	-2.6105
4190.00	-2.72437
4195.00	-2.82513
4200.00	-2.93226
4205.00	-3.04772
4210.00	-3.1655
4215.00	-3.28881
4220.00	-3.42491
4225.00	-3.54306
4230.00	-3.66585
4235.00	-3.78589
4240.00	-3.87834
4245.00	-3.94336
4250.00	-4.00707
4255.00	-4.10771
4260.00	-4.18529
4265.00	-4.32871
4270.00	-4.39372
4275.00	-4.46175
4280.00	-4.47189
4285.00	-4.52085
4290.00	-4.58656
4295.00	-4.61886
4300.00	-4.7042
4305.00	-4.77755
4310.00	-4.83751
4315.00	-4.88973
4320.00	-4.99562
4325.00	-5.07966
4330.00	-5.13797
4335.00	-5.16535
4340.00	-5.22116
4345.00	-5.2532
4350.00	-5.29157
4355.00	-5.37025
4360.00	-5.46272
4365.00	-5.5217
4370.00	-5.58863
4375.00	-5.65666
4380.00	-5.71962
4385.00	-5.77195
4390.00	-5.8052
4395.00	-5.86976
4400.00	-5.89409
4405.00	-5.93071
4410.00	-6.01302
4415.00	-6.04554
4420.00	-6.0523
4425.00	-6.09561
4430.00	-6.14584
4435.00	-6.19192
4440.00	-6.23339
4445.00	-6.2915
4450.00	-6.35765
4455.00	-6.40679
4460.00	-6.44669
4465.00	-6.46788
4470.00	-6.48522
4475.00	-6.49563
4480.00	-6.52058
4485.00	-6.51533
4490.00	-6.54091
4495.00	-6.55355
4500.00	-6.56838
4505.00	-6.60598
4510.00	-6.68137
4515.00	-6.71806
4520.00	-6.73982
4525.00	-6.74468
4530.00	-6.7456
4535.00	-6.76287
4540.00	-6.77842
4545.00	-6.84783
4550.00	-6.8696
4555.00	-6.85369
4560.00	-6.87142
4565.00	-6.94625
4570.00	-6.95558
4575.00	-6.97523
4580.00	-7.00418
4585.00	-7.02417
4590.00	-7.05775
4595.00	-7.04294
4600.00	-7.06425
4605.00	-7.07737
4610.00	-7.1316
4615.00	-7.15097
4620.00	-7.1762
4625.00	-7.18765
4630.00	-7.1815
4635.00	-7.21233
4640.00	-7.25047
4645.00	-7.24237
4650.00	-7.25932
4655.00	-7.28151
4660.00	-7.28242
4665.00	-7.29624
4670.00	-7.26711
4675.00	-7.29198
4680.00	-7.28405
4685.00	-7.31848
4690.00	-7.33562
4695.00	-7.37615
4700.00	-7.38232
4705.00	-7.43031
4710.00	-7.44405
4715.00	-7.45209
4720.00	-7.46279
4725.00	-7.45684
4730.00	-7.48092
4735.00	-7.48873
4740.00	-7.52521
4745.00	-7.53379
4750.00	-7.55018
4755.00	-7.54241
4760.00	-7.57179
4765.00	-7.57052
4770.00	-7.53561
4775.00	-7.54402
4780.00	-7.55245
4785.00	-7.5332
4790.00	-7.52453
4795.00	-7.51933
4800.00	-7.49473
4805.00	-7.48905
4810.00	-7.51077
4815.00	-7.51734
4820.00	-7.50073
4825.00	-7.5083
4830.00	-7.47095
4835.00	-7.4053
4840.00	-7.3592
4845.00	-7.33763
4850.00	-7.26626
4855.00	-7.10246
4860.00	-6.8061
4865.00	-6.39997
4870.00	-5.81885
4875.00	-5.08284
4880.00	-4.31306
4885.00	-3.49038
4890.00	-2.60623
4895.00	-1.77759
4900.00	-1.03182
4905.00	-0.282694
4910.00	0.352555
4915.00	0.957182
4920.00	1.47797
4925.00	1.96746
4930.00	2.38462
4935.00	2.69685
4940.00	2.96661
4945.00	3.17475
4950.00	3.35602
4955.00	3.48107
4960.00	3.58754
4965.00	3.65826
4970.00	3.702
4975.00	3.71192
4980.00	3.71998
4985.00	3.68481
4990.00	3.63497
4995.00	3.55115
5000.00	3.4532
5005.00	3.34167
5010.00	3.26207
5015.00	3.14627
5020.00	2.99183
5025.00	2.84677
5030.00	2.69111
5035.00	2.55361
5040.00	2.36752
5045.00	2.23208
5050.00	2.04437
5055.00	1.86418
5060.00	1.69334
5065.00	1.50842
5070.00	1.33334
5075.00	1.14286
5080.00	0.931592
5085.00	0.732796
5090.00	0.577258
5095.00	0.384456
5100.00	0.241239
5105.00	0.0525987
5110.00	-0.124105
5115.00	-0.299589
5120.00	-0.441074
5125.00	-0.544165
5130.00	-0.702754
5135.00	-0.852411
5140.00	-0.988834
5145.00	-1.12114
5150.00	-1.27831
5155.00	-1.40765
5160.00	-1.52924
5165.00	-1.65513
5170.00	-1.78488
5175.00	-1.90772
5180.00	-2.05117
5185.00	-2.21319
5190.00	-2.29146
5195.00	-2.42079
5200.00	-2.58221
5205.00	-2.74134
5210.00	-2.85079
5215.00	-2.97007
5220.00	-3.06531
5225.00	-3.1389
5230.00	-3.21379
5235.00	-3.29071
5240.00	-3.35648
5245.00	-3.46502
5250.00	-3.56185
5255.00	-3.64466
5260.00	-3.73305
5265.00	-3.79788
5270.00	-3.89086
5275.00	-3.99965
5280.00	-4.08371
5285.00	-4.15157
5290.00	-4.21611
5295.00	-4.29584
5300.00	-4.36847
5305.00	-4.4217
5310.00	-4.49906
5315.00	-4.53404
5320.00	-4.61835
5325.00	-4.71154
5330.00	-4.83871
5335.00	-4.91939
5340.00	-4.96256
5345.00	-5.0525
5350.00	-5.09622
5355.00	-5.11824
5360.00	-5.15971
5365.00	-5.19704
5370.00	-5.24188
5375.00	-5.27792
5380.00	-5.29563
5385.00	-5.33581
5390.00	-5.37631
5395.00	-5.41968
5400.00	-5.47516
5405.00	-5.53896
5410.00	-5.57732
5415.00	-5.63782
5420.00	-5.68881
5425.00	-5.76761
5430.00	-5.81254
5435.00	-5.86857
5440.00	-5.93978
5445.00	-5.96664
5450.00	-5.99427
5455.00	-6.05464
5460.00	-6.10984
5465.00	-6.18117
5470.00	-6.22458
5475.00	-6.27231
5480.00	-6.29708
5485.00	-6.30812
5490.00	-6.30594
5495.00	-6.32908
5500.00	-6.36463
5505.00	-6.40182
5510.00	-6.44135
5515.00	-6.47692
5520.00	-6.48124
5525.00	-6.51715
5530.00	-6.50013
5535.00	-6.52896
5540.00	-6.55318
5545.00	-6.59056
5550.00	-6.61208
5555.00	-6.67735
5560.00	-6.70145
5565.00	-6.70928
5570.00	-6.74577
5575.00	-6.7639
5580.00	-6.7906
5585.00	-6.8484
5590.00	-6.85193
5595.00	-6.88541
5600.00	-6.90516
5605.00	-6.94717
5610.00	-6.9668
5615.00	-6.98447
5620.00	-6.98132
5625.00	-6.99321
5630.00	-7.02122
5635.00	-7.03258
5640.00	-7.10342
5645.00	-7.1386
5650.00	-7.17718
5655.00	-7.19373
5660.00	-7.23199
5665.00	-7.26124
5670.00	-7.25293
5675.00	-7.26623
5680.00	-7.28945
5685.00	-7.29997
5690.00	-7.31376
5695.00	-7.31751
5700.00	-7.31396
5705.00	-7.32289
5710.00	-7.34131
5715.00	-7.31374
5720.00	-7.30017
5725.00	-7.29749
5730.00	-7.30893
5735.00	-7.33828
5740.00	-7.34391
5745.00	-7.34465
5750.00	-7.34358
5755.00	-7.34781
5760.00	-7.38626
5765.00	-7.42259
5770.00	-7.44663
5775.00	-7.46221
5780.00	-7.49961
5785.00	-7.5679
5790.00	-7.61464
5795.00	-7.62987
5800.00	-7.60114
5805.00	-7.58741
5810.00	-7.60103
5815.00	-7.59251
5820.00	-7.57705
5825.00	-7.56486
5830.00	-7.5461
5835.00	-7.48939
5840.00	-7.45999
5845.00	-7.40842
5850.00	-7.29188
5855.00	-7.13763
5860.00	-6.87932
5865.00	-6.46327
5870.00	-5.89574
5875.00	-5.21785
5880.00	-4.38868
5885.00	-3.5212
5890.00	-2.68592
5895.00	-1.80602
5900.00	-0.990731
5905.00	-0.289008
5910.00	0.361592
5915.00	0.928948
5920.00	1.45169
5925.00	1.89185
5930.00	2.28627
5935.00	2.62825
5940.00	2.9421
5945.00	3.21677
5950.00	3.39817
5955.00	3.54238
5960.00	3.6306
5965.00	3.65286
5970.00	3.64345
5975.00	3.66095
5980.00	3.61263
5985.00	3.58473
5990.00	3.50074
5995.00	3.43035
6000.00	3.34274
6005.00	3.26131
6010.00	3.11355
6015.00	2.97363
6020.00	2.83386
6025.00	2.66304
6030.00	2.47553
6035.00	2.30071
6040.00	2.14164
6045.00	1.98722
6050.00	1.83526
6055.00	1.66212
6060.00	1.50024
6065.00	1.35541
6070.00	1.19043
6075.00	1.04541
6080.00	0.868135
6085.00	0.704259
6090.00	0.495293
6095.00	0.295967
6100.00	0.114842
6105.00	-0.0559634
6110.00	-0.252116
6115.00	-0.419995
6120.00	-0.603123
6125.00	-0.774866
6130.00	-0.946751
6135.00	-1.09712
6140.00	-1.24284
6145.00	-1.38005
6150.00	-1.5096
6155.00	-1.65217
6160.00	-1.79174
6165.00	-1.93035
6170.00	-2.06202
6175.00	-2.18225
6180.00	-2.30605
6185.00	-2.43651
6190.00	-2.57038
6195.00	-2.67441
6200.00	-2.78536
6205.00	-2.87569
6210.00	-2.95612
6215.00	-3.05621
6220.00	-3.17833
6225.00	-3.27525
6230.00	-3.42829
6235.00	-3.50714
6240.00	-3.60755
6245.00	-3.69965
6250.00	-3.7886
6255.00	-3.89896
6260.00	-3.98183
6265.00	-4.07373
6270.00	-4.13999
6275.00	-4.22041
6280.00	-4.29451
6285.00	-4.34043
6290.00	-4.44323
6295.00	-4.50198
6300.00	-4.58516
6305.00	-4.66609
6310.00	-4.73719
6315.00	-4.80031
6320.00	-4.86405
6325.00	-4.9396
6330.00	-4.99374
6335.00	-5.09095
6340.00	-5.14814
6345.00	-5.22559
6350.00	-5.27018
6355.00	-5.36053
6360.00	-5.42626
6365.00	-5.49494
6370.00	-5.56455
6375.00	-5.61854
6380.00	-5.6628
6385.00	-5.70609
6390.00	-5.78489
6395.00	-5.80472
6400.00	-5.90396
6405.00	-5.97942
6410.00	-6.0534
6415.00	-6.11219
6420.00	-6.18155
6425.00	-6.20328
6430.00	-6.20032
6435.00	-6.19159
6440.00	-6.21578
6445.00	-6.27565
6450.00	-6.32693
6455.00	-6.35317
6460.00	-6.40016
6465.00	-6.42947
6470.00	-6.48961
6475.00	-6.53681
6480.00	-6.60094
6485.00	-6.63268
6490.00	-6.70541
6495.00	-6.70333
6500.00	-6.72396
6505.00	-6.77024
6510.00	-6.8015
6515.00	-6.83051
6520.00	-6.84449
6525.00	-6.87265
6530.00	-6.898
6535.00	-6.91216
6540.00	-6.89893
6545.00	-6.88095
6550.00	-6.92972
6555.00	-6.91473
6560.00	-6.89517
6565.00	-6.90269
6570.00	-6.91551
6575.00	-6.95303
6580.00	-6.97813
6585.00	-6.9912
6590.00	-7.04626
6595.00	-7.06551
6600.00	-7.03088
6605.00	-7.04127
6610.00	-7.01685
6615.00	-7.02952
6620.00	-7.06949
6625.00	-7.08987
6630.00	-7.08917
6635.00	-7.09633
6640.00	-7.07248
6645.00	-7.06053
6650.00	-7.0948
6655.00	-7.08062
6660.00	-7.12327
6665.00	-7.1452
6670.00	-7.14243
6675.00	-7.19969
6680.00	-7.20272
6685.00	-7.21845
6690.00	-7.24558
6695.00	-7.27001
6700.00	-7.28247
6705.00	-7.31532
6710.00	-7.35875
6715.00	-7.37619
6720.00	-7.39534
6725.00	-7.35803
6730.00	-7.34437
6735.00	-7.33121
6740.00	-7.31763
6745.00	-7.31494
6750.00	-7.31078
6755.00	-7.31569
6760.00	-7.30713
6765.00	-7.328
6770.00	-7.29829
6775.00	-7.29666
6780.00	-7.31944
6785.00	-7.32176
6790.00	-7.34723
6795.00	-7.33118
6800.00	-7.37129
6805.00	-7.3918
6810.00	-7.39121
6815.00	-7.38809
6820.00	-7.36189
6825.00	-7.31061
6830.00	-7.27572
6835.00	-7.22872
6840.00	-7.16824
6845.00	-7.11208
6850.00	-7.01218
6855.00	-6.85041
6860.00	-6.54462
6865.00	-6.10489
6870.00	-5.53597
6875.00	-4.82911
6880.00	-4.04401
6885.00	-3.21879
6890.00	-2.40683
6895.00	-1.57562
6900.00	-0.813673
6905.00	-0.100216
6910.00	0.528041
6915.00	1.09434
6920.00	1.59621
6925.00	2.0072
6930.00	2.39788
6935.00	2.70532
6940.00	2.98376
6945.00	3.22049
6950.00	3.39199
6955.00	3.54028
6960.00	3.66162
6965.00	3.73619
6970.00	3.7678
6975.00	3.72958
6980.00	3.74193
6985.00	3.70457
6990.00	3.6718
6995.00	3.60595
7000.00	3.49992
7005.00	3.37679
7010.00	3.26164
7015.00	3.14934
7020.00	3.00412
7025.00	2.84658
7030.00	2.67622
7035.00	2.4744
7040.00	2.28324
7045.00	2.13025
7050.00	1.97957
7055.00	1.79547
7060.00	1.59254
7065.00	1.41337
7070.00	1.24346
7075.00	1.08534
7080.00	0.862515
7085.00	0.697468
7090.00	0.490913
7095.00	0.330124
7100.00	0.16723
7105.00	0.0162962
7110.00	-0.155911
7115.00	-0.346398
7120.00	-0.499654
7125.00	-0.670487
7130.00	-0.828566
7135.00	-0.965642
7140.00	-1.1046
7145.00	-1.27728
7150.00	-1.40931
7155.00	-1.56278
7160.00	-1.71735
7165.00	-1.85733
7170.00	-1.96686
7175.00	-2.07237
7180.00	-2.21408
7185.00	-2.31997
7190.00	-2.43346
7195.00	-2.57976
7200.00	-2.68112
7205.00	-2.78533
7210.00	-2.8774
7215.00	-2.96285
7220.00	-3.08825
7225.00	-3.2089
7230.00	-3.31835
7235.00	-3.41685
7240.00	-3.47693
7245.00	-3.56045
7250.00	-3.66678
7255.00	-3.772
7260.00	-3.86584
7265.00	-3.95635
7270.00	-4.04214
7275.00	-4.09684
7280.00	-4.18417
7285.00	-4.25324
7290.00	-4.34918
7295.00	-4.43378
7300.00	-4.51859
7305.00	-4.57933
7310.00	-4.68422
7315.00	-4.75177
7320.00	-4.83335
7325.00	-4.88599
7330.00	-4.92298
7335.00	-4.9632
7340.00	-5.04788
7345.00	-5.03837
7350.00	-5.09649
7355.00	-5.19642
7360.00	-5.21448
7365.00	-5.27664
7370.00	-5.30486
7375.00	-5.35798
7380.00	-5.42743
7385.00	-5.49426
7390.00	-5.53623
7395.00	-5.59565
7400.00	-5.64479
7405.00	-5.66478
7410.00	-5.68883
7415.00	-5.76156
7420.00	-5.81316
7425.00	-5.87519
7430.00	-5.93621
7435.00	-5.94005
7440.00	-5.99891
7445.00	-6.01985
7450.00	-6.0742
7455.00	-6.12485
7460.00	-6.18688
7465.00	-6.21587
7470.00	-6.25321
7475.00	-6.29462
7480.00	-6.31889
7485.00	-6.3468
7490.00	-6.38144
7495.00	-6.38405
7500.00	-6.42362
7505.00	-6.41941
7510.00	-6.45112
7515.00	-6.4329
7520.00	-6.44768
7525.00	-6.47483
7530.00	-6.47589
7535.00	-6.51234
7540.00	-6.54861
7545.00	-6.57952
7550.00	-6.62813
7555.00	-6.64416
7560.00	-6.61963
7565.00	-6.62093
7570.00	-6.61517
7575.00	-6.65328
7580.00	-6.70836
7585.00	-6.72763
7590.00	-6.75016
7595.00	-6.77131
7600.00	-6.78515
7605.00	-6.80886
7610.00	-6.83712
7615.00	-6.86949
7620.00	-6.85619
7625.00	-6.88839
7630.00	-6.90697
7635.00	-6.94187
7640.00	-6.95684
7645.00	-6.98676
7650.00	-7.01109
7655.00	-6.98969
7660.00	-7.00247
7665.00	-7.0616
7670.00	-7.12001
7675.00	-7.16132
7680.00	-7.19763
7685.00	-7.2433
7690.00	-7.2515
7695.00	-7.26062
7700.00	-7.27661
7705.00	-7.29707
7710.00	-7.34059
7715.00	-7.36071
7720.00	-7.35284
7725.00	-7.36567
7730.00	-7.34432
7735.00	-7.38831
7740.00	-7.43396
7745.00	-7.43868
7750.00	-7.45938
7755.00	-7.46849
7760.00	-7.51738
7765.00	-7.54233
7770.00	-7.56046
7775.00	-7.57937
7780.00	-7.61111
7785.00	-7.6189
7790.00	-7.64323
7795.00	-7.6478
7800.00	-7.65365
7805.00	-7.64419
7810.00	-7.61404
7815.00	-7.62067
7820.00	-7.58074
7825.00	-7.55693
7830.00	-7.54243
7835.00	-7.51032
7840.00	-7.48922
7845.00	-7.44166
7850.00	-7.34777
7855.00	-7.15157
7860.00	-6.86762
7865.00	-6.43542
7870.00	-5.83171
7875.00	-5.12991
7880.00	-4.34071
7885.00	-3.49361
7890.00	-2.66196
7895.00	-1.86671
7900.00	-1.08778
7905.00	-0.357305
7910.00	0.283673
7915.00	0.883932
7920.00	1.40252
7925.00	1.85972
7930.00	2.23137
7935.00	2.56846
7940.00	2.84932
7945.00	3.10037
7950.00	3.30552
7955.00	3.459
7960.00	3.57461
7965.00	3.62324
7970.00	3.66615
7975.00	3.65281
7980.00	3.6486
7985.00	3.60585
7990.00	3.52321
7995.00	3.43411
8000.00	3.32449
8005.00	3.23968
8010.00	3.13132
8015.00	2.95846
8020.00	2.82107
8025.00	2.67663
8030.00	2.50162
8035.00	2.37701
8040.00	2.19299
8045.00	2.04123
8050.00	1.86828
8055.00	1.6979
8060.00	1.53331
8065.00	1.32283
8070.00	1.15764
8075.00	0.962218
8080.00	0.802787
8085.00	0.633323
8090.00	0.453098
8095.00	0.288297
8100.00	0.11833
8105.00	-0.0554222
8110.00	-0.231714
8115.00	-0.412889
8120.00	-0.585472
8125.00	-0.746857
8130.00	-0.929337
8135.00	-1.10829
8140.00	-1.25549
8145.00	-1.40962
8150.00	-1.57171
8155.00	-1.72626
8160.00	-1.86708
8165.00	-1.99815
8170.00	-2.09966
8175.00	-2.21872
8180.00	-2.27653
8185.00	-2.45238
8190.00	-2.55522
8195.00	-2.67982
8200.00	-2.79282
8205.00	-2.95687
8210.00	-3.0794
8215.00	-3.13166
8220.00	-3.22459
8225.00	-3.33334
8230.00	-3.45372
8235.00	-3.52311
8240.00	-3.60547
8245.00	-3.67959
8250.00	-3.7463
8255.00	-3.86002
8260.00	-3.9693
8265.00	-4.04601
8270.00	-4.12197
8275.00	-4.20159
8280.00	-4.33992
8285.00	-4.38822
8290.00	-4.47152
8295.00	-4.52658
8300.00	-4.61596
8305.00	-4.69553
8310.00	-4.7533
8315.00	-4.81568
8320.00	-4.88567
8325.00	-4.94347
8330.00	-4.97385
8335.00	-5.00898
8340.00	-5.07176
8345.00	-5.13433
8350.00	-5.17939
8355.00	-5.24332
8360.00	-5.28008
8365.00	-5.35385
8370.00	-5.41159
8375.00	-5.43671
8380.00	-5.51388
8385.00	-5.58246
8390.00	-5.63292
8395.00	-5.66708
8400.00	-5.68484
8405.00	-5.74498
8410.00	-5.81296
8415.00	-5.86809
8420.00	-5.90125
8425.00	-5.9588
8430.00	-6.03484
8435.00	-6.10587
8440.00	-6.12824
8445.00	-6.16482
8450.00	-6.22112
8455.00	-6.23197
8460.00	-6.25731
8465.00	-6.32082
8470.00	-6.35979
8475.00	-6.40958
8480.00	-6.46046
8485.00	-6.50279
8490.00	-6.52529
8495.00	-6.54641
8500.00	-6.57408
8505.00	-6.62236
8510.00	-6.66755
8515.00	-6.67185
8520.00	-6.69044
8525.00	-6.67686
8530.00	-6.69755
8535.00	-6.69278
8540.00	-6.70582
8545.00	-6.72361
8550.00	-6.72143
8555.00	-6.75411
8560.00	-6.82076
8565.00	-6.87381
8570.00	-6.87826
8575.00	-6.87708
8580.00	-6.91064
8585.00	-6.93479
8590.00	-6.97125
8595.00	-6.97635
8600.00	-7.02596
8605.00	-7.02559
8610.00	-7.08241
8615.00	-7.0989
8620.00	-7.10336
8625.00	-7.11257
8630.00	-7.11652
8635.00	-7.11922
8640.00	-7.10433
8645.00	-7.11604
8650.00	-7.15861
8655.00	-7.16749
8660.00	-7.19366
8665.00	-7.21462
8670.00	-7.23954
8675.00	-7.29228
8680.00	-7.29558
8685.00	-7.33405
8690.00	-7.34617
8695.00	-7.39517
8700.00	-7.40637
8705.00	-7.41211
8710.00	-7.45106
8715.00	-7.48351
8720.00	-7.47894
8725.00	-7.46445
8730.00	-7.48257
8735.00	-7.48156
8740.00	-7.45988
8745.00	-7.46893
8750.00	-7.49613
8755.00	-7.46173
8760.00	-7.49485
8765.00	-7.5134
8770.00	-7.54308
8775.00	-7.54901
8780.00	-7.54828
8785.00	-7.56062
8790.00	-7.56826
8795.00	-7.58986
8800.00	-7.63873
8805.00	-7.64895
8810.00	-7.62611
8815.00	-7.61422
8820.00	-7.60524
8825.00	-7.53655
8830.00	-7.5059
8835.00	-7.48178
8840.00	-7.4315
8845.00	-7.37239
8850.00	-7.25685
8855.00	-7.07927
8860.00	-6.77397
8865.00	-6.27235
8870.00	-5.68408
8875.00	-4.96327
8880.00	-4.17601
8885.00	-3.32721
8890.00	-2.47236
8895.00	-1.66144
8900.00	-0.890048
8905.00	-0.134319
8910.00	0.518995
8915.00	1.0862
8920.00	1.57936
8925.00	2.08555
8930.00	2.51428
8935.00	2.83606
8940.00	3.09103
8945.00	3.32483
8950.00	3.50755
8955.00	3.64774
8960.00	3.76266
8965.00	3.7847
8970.00	3.83138
8975.00	3.82836
8980.00	3.77715
8985.00	3.71548
8990.00	3.62881
8995.00	3.52915
9000.00	3.43773
9005.00	3.28618
9010.00	3.16278
9015.00	3.0621
9020.00	2.88231
9025.00	2.69539
9030.00	2.54794
9035.00	2.3754
9040.00	2.17682
9045.00	2.04919
9050.00	1.86592
9055.00	1.69145
9060.00	1.50672
9065.00	1.36471
9070.00	1.1962
9075.00	1.02376
9080.00	0.859907
9085.00	0.705512
9090.00	0.556166
9095.00	0.390583
9100.00	0.231168
9105.00	0.0175587
9110.00	-0.163434
9115.00	-0.308143
9120.00	-0.4912
9125.00	-0.649025
9130.00	-0.778944
9135.00	-0.925312
9140.00	-1.05704
9145.00	-1.22495
9150.00	-1.37088
9155.00	-1.54464
9160.00	-1.64561
9165.00	-1.77458
9170.00	-1.92356
9175.00	-2.06543
9180.00	-2.2061
9185.00	-2.31453
9190.00	-2.42163
9195.00	-2.59509
9200.00	-2.72522
9205.00	-2.82503
9210.00	-2.9313
9215.00	-3.02782
9220.00	-3.11901
9225.00	-3.22706
9230.00	-3.28447
9235.00	-3.36299
9240.00	-3.4908
9245.00	-3.58331
9250.00	-3.6458
9255.00	-3.72282
9260.00	-3.83889
9265.00	-3.94768
9270.00	-4.00404
9275.00	-4.08852
9280.00	-4.17841
9285.00	-4.2091
9290.00	-4.27827
9295.00	-4.36651
9300.00	-4.42687
9305.00	-4.5089
9310.00	-4.55936
9315.00	-4.61255
9320.00	-4.68987
9325.00	-4.74041
9330.00	-4.80495
9335.00	-4.83965
9340.00	-4.88993
9345.00	-4.95423
9350.00	-4.99565
9355.00	-5.10133
9360.00	-5.15835
9365.00	-5.18888
9370.00	-5.24753
9375.00	-5.25962
9380.00	-5.35103
9385.00	-5.40386
9390.00	-5.51894
9395.00	-5.56363
9400.00	-5.59693
9405.00	-5.63296
9410.00	-5.65153
9415.00	-5.67344
9420.00	-5.66892
9425.00	-5.73931
9430.00	-5.79054
9435.00	-5.84098
9440.00	-5.88984
9445.00	-5.94593
9450.00	-5.97477
9455.00	-6.01371
9460.00	-6.04529
9465.00	-6.04774
9470.00	-6.10104
9475.00	-6.1464
9480.00	-6.17597
9485.00	-6.19826
9490.00	-6.21918
9495.00	-6.22589
9500.00	-6.28128
9505.00	-6.25926
9510.00	-6.31392
9515.00	-6.33539
9520.00	-6.36945
9525.00	-6.40962
9530.00	-6.41979
9535.00	-6.45406
9540.00	-6.47798
9545.00	-6.54972
9550.00	-6.57879
9555.00	-6.63266
9560.00	-6.64911
9565.00	-6.67517
9570.00	-6.67091
9575.00	-6.69652
9580.00	-6.76633
9585.00	-6.82569
9590.00	-6.80984
9595.00	-6.84407
9600.00	-6.85843
9605.00	-6.88174
9610.00	-6.91744
9615.00	-6.94264
9620.00	-6.96965
9625.00	-7.00175
9630.00	-7.03844
9635.00	-7.07059
9640.00	-7.06056
9645.00	-7.04201
9650.00	-7.03311
9655.00	-7.05107
9660.00	-7.02914
9665.00	-7.04577
9670.00	-7.03476
9675.00	-7.0387
9680.00	-7.04052
9685.00	-7.05082
9690.00	-7.0367
9695.00	-7.03526
9700.00	-7.06167
9705.00	-7.09149
9710.00	-7.10795
9715.00	-7.15826
9720.00	-7.1689
9725.00	-7.18368
9730.00	-7.17446
9735.00	-7.17656
9740.00	-7.20182
9745.00	-7.21331
9750.00	-7.2323
9755.00	-7.25286
9760.00	-7.25144
9765.00	-7.2519
9770.00	-7.26963
9775.00	-7.24403
9780.00	-7.2461
9785.00	-7.25748
9790.00	-7.2279
9795.00	-7.22638
9800.00	-7.23714
9805.00	-7.25635
9810.00	-7.30827
9815.00	-7.31517
9820.00	-7.29887
9825.00	-7.32229
9830.00	-7.32519
9835.00	-7.31308
9840.00	-7.28573
9845.00	-7.19877
9850.00	-7.08501
9855.00	-6.8943
9860.00	-6.52871
9865.00	-6.05767
9870.00	-5.42593
9875.00	-4.69111
9880.00	-3.88517
9885.00	-3.02562
9890.00	-2.19054
9895.00	-1.38616
9900.00	-0.611122
9905.00	0.0846775
9910.00	0.741203
9915.00	1.32342
9920.00	1.80411
9925.00	2.23674
9930.00	2.62698
9935.00	2.9193
9940.00	3.17201
9945.00	3.43495
9950.00	3.61531
9955.00	3.77676
[truncated: 56 more rows]
