# Supplementary material for: Abnormal developmental trajectory and vulnerability to cardiac arrhythmias in tetralogy of Fallot with DiGeorge syndrome
Source: Commun Biol. 2023 Sep 22;6:969. doi: 10.1038/s42003-023-05344-6 (PMC10516936; doi:10.1038/s42003-023-05344-6)
Supplement: Supplementary file 6 — Supplementary Data 3 [file 42003_2023_5344_MOESM6_ESM.zip › Supplementary Data3_CAS Measurement/Batch61/TOF-DG2_A1_arrythmia_4815/CV_AP.xlsx]

## Sheet: CV_AP
1A : V(t) = -D'(t) / BackgroundImage *100
D'(t) = WaveFiltered Value( Pixel-Filter=(5 x 5) Tcnst-Filter=10)
average	1
frm num	2048
position	[59][49]	[50][59]	[36][74]	[69][58]	[79][67]
background	195.92	463.6	409.76	310.8	360.56
total pixel	25	25	25	25	25
time	value1	value2	value3	value4	value5
0	0	0	0	0	0
5	-0.159249	-0.333909	-0.216712	-0.29601	-0.177502
10	-0.412822	-0.68447	-0.464467	-0.553411	-0.350566
15	-0.700245	-0.983581	-0.691351	-0.826255	-0.557355
20	-0.885427	-1.25192	-0.911166	-1.07954	-0.747903
25	-1.00922	-1.56072	-1.07288	-1.32165	-0.911631
30	-1.14513	-1.77393	-1.24283	-1.45718	-1.10558
35	-1.23682	-2.00724	-1.35869	-1.63321	-1.27792
40	-1.34589	-2.20082	-1.52348	-1.81352	-1.42081
45	-1.5645	-2.38453	-1.68058	-1.96293	-1.56939
50	-1.61426	-2.57145	-1.80538	-2.06908	-1.70311
55	-1.77133	-2.72759	-1.95089	-2.21481	-1.7924
60	-1.9719	-2.88279	-2.10039	-2.37686	-1.86277
65	-2.09933	-3.00952	-2.21054	-2.48023	-1.97603
70	-2.14461	-3.15982	-2.30089	-2.62088	-2.03802
75	-2.26906	-3.29078	-2.34608	-2.69598	-2.116
80	-2.33819	-3.41726	-2.45411	-2.79061	-2.19173
85	-2.46779	-3.52592	-2.53279	-2.87191	-2.22661
90	-2.48438	-3.6289	-2.60751	-2.93993	-2.29239
95	-2.49523	-3.72502	-2.63376	-2.9857	-2.34604
100	-2.55604	-3.78565	-2.70423	-3.04363	-2.42428
105	-2.59239	-3.85834	-2.71983	-3.05845	-2.47362
110	-2.54344	-3.91081	-2.76316	-3.07693	-2.47255
115	-2.61372	-3.97702	-2.7875	-3.08455	-2.45937
120	-2.56672	-4.01332	-2.80844	-3.07854	-2.46194
125	-2.60609	-4.07186	-2.84583	-3.09244	-2.46092
130	-2.6701	-4.1142	-2.92048	-3.14355	-2.51325
135	-2.68076	-4.1989	-2.90469	-3.22945	-2.48824
140	-2.59439	-4.25873	-2.92075	-3.25271	-2.50456
145	-2.62078	-4.29101	-2.91372	-3.27107	-2.53478
150	-2.67107	-4.31834	-2.89958	-3.2966	-2.54533
155	-2.65509	-4.36192	-2.94445	-3.33374	-2.5504
160	-2.74483	-4.43392	-2.98777	-3.38775	-2.58712
165	-2.80518	-4.45213	-3.00918	-3.38874	-2.59688
170	-2.79416	-4.50735	-3.0509	-3.42567	-2.58126
175	-2.87203	-4.55877	-3.03183	-3.47049	-2.60825
180	-2.85024	-4.58607	-3.02443	-3.50826	-2.63808
185	-2.87555	-4.66155	-3.03925	-3.56927	-2.63609
190	-2.85137	-4.69323	-3.0477	-3.56884	-2.65648
195	-2.8541	-4.69846	-3.06897	-3.52084	-2.64488
200	-2.93415	-4.75148	-3.0891	-3.63208	-2.65108
205	-2.95106	-4.72413	-3.03888	-3.61893	-2.65445
210	-2.9275	-4.76682	-3.02491	-3.59295	-2.66635
215	-2.91854	-4.79229	-3.09239	-3.59916	-2.67373
220	-3.00439	-4.80573	-3.07601	-3.57901	-2.65375
225	-2.95711	-4.83163	-3.10324	-3.57246	-2.66129
230	-2.91048	-4.84027	-3.08577	-3.55627	-2.70135
235	-2.86035	-4.82216	-3.10519	-3.51467	-2.69303
240	-2.88465	-4.84124	-3.13243	-3.5004	-2.72659
245	-2.90243	-4.80836	-3.13352	-3.5223	-2.76567
250	-2.97764	-4.81847	-3.15792	-3.56003	-2.79085
255	-2.94529	-4.84223	-3.15939	-3.52192	-2.83238
260	-2.97538	-4.82997	-3.21245	-3.56355	-2.80541
265	-3.02493	-4.85603	-3.22213	-3.58171	-2.76117
270	-3.03276	-4.86741	-3.2162	-3.55301	-2.75352
275	-3.01532	-4.9018	-3.18743	-3.57352	-2.75995
280	-2.97512	-4.94139	-3.15178	-3.62286	-2.7258
285	-3.05327	-4.97098	-3.1812	-3.61707	-2.74055
290	-3.16036	-4.97863	-3.20669	-3.62859	-2.76049
295	-3.18323	-4.96221	-3.23745	-3.63639	-2.79507
300	-3.20382	-4.97764	-3.24951	-3.65757	-2.83284
305	-3.14682	-4.97082	-3.29356	-3.68821	-2.84576
310	-3.14246	-5.01558	-3.29024	-3.69776	-2.84963
315	-3.15692	-5.04724	-3.30874	-3.71924	-2.83979
320	-3.13319	-5.08264	-3.29805	-3.72312	-2.85313
325	-3.16082	-5.11363	-3.27965	-3.71889	-2.82519
330	-3.14895	-5.11737	-3.30116	-3.73696	-2.82446
335	-3.20359	-5.1656	-3.33028	-3.73521	-2.84709
340	-3.18744	-5.18657	-3.33989	-3.7362	-2.89076
345	-3.26069	-5.20113	-3.34366	-3.70621	-2.87792
350	-3.3062	-5.23667	-3.34022	-3.72684	-2.87191
355	-3.36554	-5.24104	-3.34591	-3.76471	-2.85763
360	-3.35361	-5.29071	-3.35103	-3.78077	-2.8714
365	-3.39391	-5.28278	-3.33026	-3.78365	-2.896
370	-3.28318	-5.27305	-3.27642	-3.69743	-2.91925
375	-3.28561	-5.27465	-3.29142	-3.70993	-2.92353
380	-3.29801	-5.2597	-3.2932	-3.71603	-2.89854
385	-3.30916	-5.28506	-3.3075	-3.72409	-2.91931
390	-3.27633	-5.27252	-3.32817	-3.73263	-2.88587
395	-3.25902	-5.31817	-3.33604	-3.74933	-2.91456
400	-3.30674	-5.32389	-3.31774	-3.77337	-2.9182
405	-3.30477	-5.34543	-3.31592	-3.73194	-2.89818
410	-3.2785	-5.34496	-3.30647	-3.76286	-2.95338
415	-3.27527	-5.33851	-3.2677	-3.73021	-2.9243
420	-3.33974	-5.3258	-3.23769	-3.74071	-2.88592
425	-3.30181	-5.32471	-3.24582	-3.75532	-2.87356
430	-3.32688	-5.3384	-3.29512	-3.78262	-2.91569
435	-3.34739	-5.36194	-3.29653	-3.82906	-2.89149
440	-3.3679	-5.41591	-3.35832	-3.84642	-2.92739
445	-3.36594	-5.39632	-3.37782	-3.81699	-2.91865
450	-3.37234	-5.40198	-3.3817	-3.8008	-2.90968
455	-3.40261	-5.37689	-3.41546	-3.82355	-2.9249
460	-3.38084	-5.40175	-3.39996	-3.85689	-2.92529
465	-3.32451	-5.44311	-3.38503	-3.87275	-2.99775
470	-3.37384	-5.4277	-3.36281	-3.84069	-2.98974
475	-3.34883	-5.42592	-3.32817	-3.77322	-2.95258
480	-3.29161	-5.42431	-3.31944	-3.72794	-2.91581
485	-3.29728	-5.42545	-3.30769	-3.70779	-2.90823
490	-3.30238	-5.42216	-3.33811	-3.75657	-2.91583
495	-3.30085	-5.47011	-3.33229	-3.74642	-2.89716
500	-3.29947	-5.44769	-3.36025	-3.7656	-2.92806
505	-3.2819	-5.46979	-3.32586	-3.75455	-2.94144
510	-3.27629	-5.48105	-3.31932	-3.75876	-2.94683
515	-3.29166	-5.46271	-3.33979	-3.73424	-2.92173
520	-3.27486	-5.46778	-3.31819	-3.75335	-2.94129
525	-3.33529	-5.50081	-3.35146	-3.8053	-2.95114
530	-3.43867	-5.49258	-3.38434	-3.8379	-2.99771
535	-3.44801	-5.48603	-3.41295	-3.88268	-3.00857
540	-3.54829	-5.49049	-3.46505	-3.90368	-3.04164
545	-3.60588	-5.548	-3.50219	-3.92129	-3.05698
550	-3.61483	-5.5825	-3.50437	-3.95773	-3.07744
555	-3.62288	-5.57472	-3.52976	-3.94806	-3.07588
560	-3.59338	-5.5798	-3.51455	-3.96381	-3.07781
565	-3.57296	-5.59646	-3.52916	-3.93293	-3.06735
570	-3.54437	-5.59333	-3.47398	-3.95534	-3.0668
575	-3.55743	-5.60431	-3.47117	-3.99095	-3.0641
580	-3.60797	-5.63059	-3.46279	-4.0037	-3.08828
585	-3.60038	-5.63958	-3.45525	-3.98943	-3.10229
590	-3.58334	-5.67441	-3.42308	-3.98817	-3.09159
595	-3.57821	-5.69368	-3.40779	-3.97159	-3.13522
600	-3.59197	-5.69118	-3.41746	-3.97984	-3.16671
605	-3.60027	-5.6898	-3.43788	-4.01557	-3.13515
610	-3.54445	-5.66439	-3.41525	-4.00784	-3.11008
615	-3.51667	-5.69415	-3.40075	-3.98929	-3.09971
620	-3.52637	-5.69506	-3.39648	-4.00349	-3.0915
625	-3.53919	-5.71054	-3.37702	-3.98538	-3.10185
630	-3.63852	-5.68996	-3.35853	-3.99096	-3.1145
635	-3.59521	-5.66367	-3.35262	-3.95995	-3.09371
640	-3.52764	-5.66676	-3.37562	-3.91402	-3.07167
645	-3.48725	-5.67644	-3.36117	-3.8804	-3.09066
650	-3.46519	-5.67308	-3.36867	-3.87331	-3.06338
655	-3.46575	-5.69594	-3.34125	-3.89139	-3.04881
660	-3.44584	-5.66991	-3.34977	-3.87419	-3.05234
665	-3.383	-5.62579	-3.32034	-3.91406	-3.02334
670	-3.37341	-5.58348	-3.3407	-3.91647	-2.99059
675	-3.33823	-5.64291	-3.34244	-3.96241	-3.00659
680	-3.39436	-5.64031	-3.36255	-3.97543	-3.00658
685	-3.4163	-5.65523	-3.4031	-3.97557	-3.05316
690	-3.5075	-5.61861	-3.40641	-3.96412	-3.03295
695	-3.47933	-5.60118	-3.38302	-3.96281	-3.02143
700	-3.56831	-5.60879	-3.36491	-3.92818	-2.97999
705	-3.64431	-5.626	-3.39351	-3.91117	-2.98374
710	-3.60858	-5.62595	-3.39289	-3.93575	-2.97936
715	-3.57643	-5.63281	-3.41089	-3.92055	-2.9987
720	-3.52912	-5.6433	-3.39682	-3.9442	-3.02056
725	-3.45387	-5.65102	-3.40271	-3.95004	-3.01471
730	-3.40452	-5.63812	-3.37579	-3.94371	-2.99946
735	-3.43769	-5.65325	-3.39256	-3.97019	-3.04231
740	-3.35321	-5.62115	-3.43304	-3.99016	-3.06646
745	-3.4303	-5.65869	-3.44702	-4.03001	-3.10705
750	-3.47315	-5.63984	-3.45179	-4.04142	-3.09921
755	-3.51579	-5.6712	-3.46878	-4.08773	-3.08105
760	-3.53987	-5.60192	-3.46844	-4.09981	-3.10466
765	-3.52276	-5.54043	-3.45057	-4.11196	-3.1381
770	-3.52777	-5.46353	-3.47158	-4.10488	-3.13936
775	-3.46287	-5.35203	-3.44754	-4.04703	-3.16156
780	-3.46162	-5.3164	-3.39662	-4.01041	-3.14272
785	-3.55033	-5.2826	-3.38593	-3.9826	-3.16459
790	-3.53625	-5.25563	-3.40364	-3.99232	-3.1754
795	-3.46029	-5.24776	-3.39713	-3.96889	-3.13965
800	-3.44501	-5.22859	-3.34149	-3.92979	-3.15184
805	-3.47617	-5.24413	-3.32557	-3.8843	-3.13286
810	-3.51851	-5.30039	-3.26244	-3.87039	-3.16016
815	-3.57907	-5.35534	-3.15584	-3.81025	-3.16808
820	-3.59683	-5.38667	-3.07161	-3.73296	-3.1264
825	-3.65364	-5.41142	-3.01923	-3.70715	-3.11441
830	-3.68232	-5.46217	-2.96038	-3.68393	-3.11359
835	-3.59379	-5.52596	-2.92596	-3.59224	-3.09178
840	-3.6162	-5.54972	-2.91548	-3.56892	-3.11542
845	-3.65474	-5.62115	-2.96462	-3.55952	-3.11118
850	-3.6976	-5.69838	-3.00299	-3.53948	-3.1118
855	-3.68921	-5.73769	-3.04825	-3.52658	-3.15118
860	-3.78579	-5.78946	-3.12024	-3.58963	-3.1356
865	-3.85025	-5.82225	-3.14402	-3.59617	-3.1482
870	-3.83476	-5.85435	-3.19666	-3.64325	-3.10407
875	-3.82899	-5.86425	-3.28016	-3.68175	-3.10207
880	-3.86259	-5.87662	-3.32211	-3.78591	-3.07032
885	-3.84382	-5.89724	-3.33352	-3.81015	-3.07392
890	-3.94331	-5.88733	-3.41504	-3.79979	-3.05275
895	-3.95527	-5.90429	-3.42985	-3.86897	-3.00041
900	-3.8762	-5.92818	-3.45976	-3.92995	-2.99103
905	-3.87241	-5.94106	-3.44471	-3.97068	-2.96594
910	-3.83225	-5.94574	-3.44874	-4.05752	-2.90232
915	-3.89614	-5.94565	-3.4836	-4.05589	-2.86281
920	-3.85157	-5.98007	-3.51985	-4.06471	-2.81061
925	-3.86862	-6.00157	-3.57494	-4.13186	-2.79136
930	-3.85946	-6.02695	-3.62549	-4.16011	-2.79956
935	-3.9043	-6.02822	-3.64658	-4.22673	-2.81803
940	-3.86299	-6.0449	-3.64799	-4.2455	-2.81024
945	-3.9034	-6.02453	-3.63949	-4.26882	-2.82653
950	-3.89281	-6.03899	-3.63966	-4.29368	-2.84341
955	-3.94656	-6.02181	-3.6769	-4.32248	-2.89078
960	-4.01945	-6.02791	-3.68212	-4.30079	-2.95781
965	-4.06666	-6.05411	-3.70145	-4.31473	-2.99596
970	-4.03974	-6.06388	-3.70323	-4.34014	-3.03472
975	-4.08493	-6.07095	-3.70678	-4.34757	-3.08736
980	-3.99494	-6.08336	-3.72853	-4.37227	-3.10922
985	-3.96907	-6.05483	-3.75298	-4.38034	-3.11781
990	-3.95395	-6.06367	-3.69201	-4.37088	-3.18654
995	-3.98322	-6.0699	-3.7084	-4.37523	-3.24175
1000	-3.96872	-6.08327	-3.70949	-4.39074	-3.29699
1005	-4.00672	-6.1117	-3.72218	-4.39053	-3.33782
1010	-3.97967	-6.1278	-3.69455	-4.3749	-3.3424
1015	-3.97166	-6.1095	-3.69898	-4.35311	-3.37204
1020	-4.03795	-6.12667	-3.69905	-4.36568	-3.39761
1025	-4.04657	-6.15421	-3.72645	-4.37827	-3.44835
1030	-4.07066	-6.15311	-3.71792	-4.36773	-3.50511
1035	-4.09234	-6.14436	-3.71415	-4.38141	-3.52181
1040	-4.08735	-6.08903	-3.7049	-4.29977	-3.56346
1045	-4.15636	-6.12723	-3.73367	-4.36014	-3.57654
1050	-4.19805	-6.1504	-3.7908	-4.36943	-3.58387
1055	-4.18862	-6.1773	-3.79633	-4.4061	-3.63152
1060	-4.15971	-6.15663	-3.82767	-4.42109	-3.64445
1065	-4.22557	-6.14753	-3.80414	-4.4423	-3.68604
1070	-4.2338	-6.16608	-3.81615	-4.48198	-3.68686
1075	-4.22896	-6.1914	-3.81134	-4.47008	-3.67096
1080	-4.15315	-6.18745	-3.82458	-4.51857	-3.65665
1085	-4.16045	-6.19165	-3.80038	-4.47855	-3.636
1090	-4.15886	-6.21097	-3.78446	-4.46827	-3.64183
1095	-4.12476	-6.16537	-3.76427	-4.42428	-3.66038
1100	-4.15124	-6.14935	-3.75977	-4.41814	-3.61163
1105	-4.13424	-6.12544	-3.7235	-4.39074	-3.62766
1110	-4.20877	-6.13067	-3.70648	-4.37767	-3.61324
1115	-4.19826	-6.13106	-3.68336	-4.34016	-3.62911
1120	-4.18268	-6.14091	-3.65864	-4.35144	-3.61343
1125	-4.20133	-6.14028	-3.69691	-4.33972	-3.63705
1130	-4.23444	-6.1492	-3.68255	-4.30343	-3.66717
1135	-4.29487	-6.13307	-3.7077	-4.33126	-3.63993
1140	-4.3615	-6.13409	-3.7313	-4.32413	-3.6387
1145	-4.40514	-6.12033	-3.75743	-4.31128	-3.6842
1150	-4.31987	-6.1045	-3.71945	-4.33833	-3.6963
1155	-4.21047	-6.10751	-3.71064	-4.36009	-3.68833
1160	-4.23042	-6.11195	-3.7115	-4.31276	-3.68892
1165	-4.22183	-6.103	-3.71521	-4.33708	-3.64175
1170	-4.15081	-6.11565	-3.71171	-4.36026	-3.64589
1175	-4.14814	-6.13135	-3.71832	-4.403	-3.63409
1180	-4.12737	-6.11528	-3.73989	-4.38741	-3.65009
1185	-4.16583	-6.10686	-3.71342	-4.35279	-3.62455
1190	-4.16166	-6.11653	-3.71791	-4.36538	-3.65149
1195	-4.09462	-6.12352	-3.71609	-4.35098	-3.67019
1200	-4.1139	-6.14533	-3.75545	-4.34832	-3.66372
1205	-4.07001	-6.13391	-3.76647	-4.30345	-3.65568
1210	-4.05501	-6.1288	-3.74516	-4.27078	-3.65732
1215	-4.0415	-6.1242	-3.7084	-4.2993	-3.65546
1220	-4.02731	-6.14854	-3.73096	-4.32369	-3.67155
1225	-4.02882	-6.12816	-3.77762	-4.35206	-3.6483
1230	-4.0996	-6.13398	-3.7874	-4.36345	-3.69505
1235	-4.18985	-6.14871	-3.79328	-4.40458	-3.69497
1240	-4.2139	-6.11193	-3.7888	-4.42358	-3.69823
1245	-4.22738	-6.12368	-3.8209	-4.42781	-3.68119
1250	-4.15377	-6.11183	-3.77461	-4.40717	-3.6825
1255	-4.1998	-6.10117	-3.73882	-4.39631	-3.67924
1260	-4.1514	-6.14506	-3.71343	-4.42901	-3.62527
1265	-4.20584	-6.15523	-3.72182	-4.4121	-3.64992
1270	-4.18134	-6.15489	-3.70595	-4.4162	-3.6133
1275	-4.17766	-6.12612	-3.71411	-4.39285	-3.61141
1280	-4.12535	-6.14163	-3.70779	-4.41045	-3.61304
1285	-4.13748	-6.14007	-3.65232	-4.37224	-3.57235
1290	-4.16268	-6.13262	-3.66584	-4.32498	-3.56568
1295	-4.11595	-6.10003	-3.6048	-4.32877	-3.52418
1300	-4.15352	-6.0638	-3.61625	-4.30774	-3.52676
1305	-4.07708	-6.05276	-3.65974	-4.31068	-3.5535
1310	-4.02666	-6.07302	-3.64714	-4.28888	-3.53873
1315	-4.00374	-6.04898	-3.65143	-4.2847	-3.4977
1320	-4.0362	-6.01872	-3.65918	-4.25263	-3.45856
1325	-4.03478	-6.03893	-3.65445	-4.27138	-3.47436
1330	-4.08455	-6.03728	-3.65996	-4.29341	-3.43866
1335	-3.95784	-6.04443	-3.67467	-4.25531	-3.42207
1340	-4.01326	-6.07588	-3.67425	-4.26093	-3.42932
1345	-3.99168	-6.0921	-3.65922	-4.22994	-3.41698
1350	-4.06822	-6.086	-3.66035	-4.24839	-3.44249
1355	-4.04523	-6.08654	-3.64964	-4.23925	-3.45879
1360	-4.07966	-6.0715	-3.64489	-4.26449	-3.45127
1365	-4.12086	-6.08817	-3.60644	-4.30522	-3.48112
1370	-4.16406	-6.02896	-3.64799	-4.27753	-3.48246
1375	-4.14578	-6.024	-3.69318	-4.28607	-3.49033
1380	-4.12728	-6.00486	-3.67627	-4.29119	-3.49186
1385	-4.01671	-6.03164	-3.66202	-4.31509	-3.51876
1390	-3.99683	-6.04366	-3.66872	-4.30829	-3.54296
1395	-4.00956	-6.06569	-3.62789	-4.32019	-3.55366
1400	-4.03531	-6.06741	-3.6175	-4.3116	-3.51779
1405	-4.00336	-6.07585	-3.66184	-4.30257	-3.50327
1410	-4.02973	-6.08	-3.65294	-4.24426	-3.48243
1415	-3.97792	-6.05526	-3.64591	-4.26771	-3.45147
1420	-4.015	-6.06061	-3.66007	-4.27981	-3.41473
1425	-4.03408	-6.05161	-3.6738	-4.28941	-3.41384
1430	-4.00633	-6.05474	-3.6842	-4.36883	-3.43301
1435	-4.05282	-6.08429	-3.67697	-4.3528	-3.4913
1440	-4.06608	-6.0876	-3.64703	-4.38727	-3.47055
1445	-4.13313	-6.07332	-3.64254	-4.40414	-3.50069
1450	-4.14857	-6.05874	-3.66485	-4.3923	-3.48898
1455	-4.16041	-6.06373	-3.6576	-4.35719	-3.50285
1460	-4.11595	-6.07686	-3.65498	-4.36677	-3.49537
1465	-4.06573	-6.09558	-3.66531	-4.35094	-3.47975
1470	-4.12669	-6.11156	-3.65606	-4.37145	-3.46903
1475	-4.09786	-6.12076	-3.67117	-4.36159	-3.43387
1480	-4.09436	-6.17909	-3.66329	-4.32569	-3.42551
1485	-4.14634	-6.18672	-3.64838	-4.27664	-3.44351
1490	-4.21966	-6.16684	-3.67011	-4.25567	-3.44307
1495	-4.21419	-6.16362	-3.68284	-4.24581	-3.45488
1500	-4.18272	-6.15123	-3.69331	-4.26524	-3.4533
1505	-4.22995	-6.1116	-3.72031	-4.22997	-3.44189
1510	-4.2357	-6.12512	-3.6997	-4.27286	-3.45936
1515	-4.28579	-6.14246	-3.7124	-4.26514	-3.5006
1520	-4.31046	-6.17705	-3.71308	-4.28264	-3.48669
1525	-4.33674	-6.18488	-3.74884	-4.28295	-3.52408
1530	-4.32977	-6.18158	-3.741	-4.29481	-3.50449
1535	-4.34392	-6.19845	-3.72711	-4.23856	-3.56784
1540	-4.29336	-6.23348	-3.73511	-4.2806	-3.58936
1545	-4.31318	-6.2374	-3.72962	-4.3313	-3.57988
1550	-4.38819	-6.24696	-3.74518	-4.35377	-3.60685
1555	-4.3332	-6.25902	-3.80994	-4.35597	-3.62335
1560	-4.33271	-6.26815	-3.77354	-4.40171	-3.62379
1565	-4.35269	-6.23322	-3.74468	-4.40556	-3.62751
1570	-4.29104	-6.21905	-3.72457	-4.41159	-3.55985
1575	-4.26414	-6.1666	-3.73282	-4.37713	-3.52781
1580	-4.21952	-6.1867	-3.71877	-4.3963	-3.53225
1585	-4.18548	-6.1927	-3.70027	-4.38138	-3.52293
1590	-4.17322	-6.20587	-3.65239	-4.33578	-3.54007
1595	-4.31327	-6.17459	-3.62784	-4.34493	-3.47894
1600	-4.2719	-6.17835	-3.61843	-4.34029	-3.45055
1605	-4.25508	-6.18088	-3.65975	-4.31424	-3.42389
1610	-4.27465	-6.15986	-3.63544	-4.29208	-3.44427
1615	-4.25143	-6.17977	-3.61746	-4.26828	-3.41158
1620	-4.16724	-6.15799	-3.60324	-4.25329	-3.39547
1625	-4.17518	-6.15134	-3.59239	-4.24495	-3.36211
1630	-4.14354	-6.16778	-3.61581	-4.28378	-3.38534
1635	-4.13139	-6.17223	-3.60761	-4.31357	-3.39626
1640	-4.1225	-6.18745	-3.58168	-4.3494	-3.45934
1645	-4.13287	-6.16405	-3.56908	-4.32372	-3.45399
1650	-4.03808	-6.16542	-3.56652	-4.31992	-3.42144
1655	-3.96093	-6.15802	-3.55153	-4.30363	-3.36774
1660	-3.93438	-6.16085	-3.54292	-4.31471	-3.32717
1665	-3.97173	-6.16427	-3.54299	-4.30023	-3.32505
1670	-3.99922	-6.13714	-3.50595	-4.32323	-3.33645
1675	-3.96475	-6.11532	-3.51166	-4.34908	-3.34672
1680	-4.00315	-6.13795	-3.53046	-4.29255	-3.34153
1685	-3.98462	-6.13676	-3.52006	-4.28672	-3.35018
1690	-4.01491	-6.14517	-3.52241	-4.32651	-3.37349
1695	-4.04012	-6.14756	-3.53526	-4.29927	-3.38005
1700	-4.06281	-6.14195	-3.57904	-4.28633	-3.41702
1705	-4.1057	-6.14294	-3.53742	-4.28112	-3.45362
1710	-4.081	-6.13262	-3.51558	-4.27901	-3.45217
1715	-4.04244	-6.13627	-3.51837	-4.24621	-3.40426
1720	-4.05265	-6.12833	-3.50722	-4.18581	-3.39665
1725	-3.98017	-6.10135	-3.47571	-4.15462	-3.39313
1730	-3.96394	-6.12797	-3.46102	-4.14971	-3.34337
1735	-4.01875	-6.12001	-3.44584	-4.21608	-3.35405
1740	-3.97621	-6.10162	-3.43121	-4.18186	-3.4036
1745	-4.00938	-6.11613	-3.46001	-4.15235	-3.44043
1750	-3.98002	-6.11367	-3.4381	-4.09747	-3.41035
1755	-4.00464	-6.10713	-3.45255	-4.05581	-3.37328
1760	-3.97167	-6.05121	-3.42358	-4.0389	-3.3843
1765	-4.03388	-5.97068	-3.4551	-4.02369	-3.36981
1770	-4.02657	-5.8913	-3.44442	-4.05504	-3.35011
1775	-4.00162	-5.84746	-3.45335	-4.11285	-3.38231
1780	-4.06899	-5.79249	-3.4448	-4.10826	-3.36358
1785	-4.06838	-5.74473	-3.42051	-4.09512	-3.37002
1790	-3.98617	-5.69571	-3.41719	-4.09745	-3.36473
1795	-4.00813	-5.68783	-3.38102	-4.07895	-3.30227
1800	-3.95848	-5.69368	-3.31625	-4.07517	-3.35589
1805	-3.9383	-5.70412	-3.30676	-4.05247	-3.36089
1810	-3.94259	-5.77478	-3.22208	-4.02431	-3.30436
1815	-3.94033	-5.79955	-3.14099	-3.97581	-3.28123
1820	-3.96279	-5.85548	-3.09729	-3.96047	-3.2482
1825	-3.95851	-5.94034	-3.0199	-3.92221	-3.29724
1830	-3.95465	-5.96926	-2.98343	-3.86074	-3.29479
1835	-3.98998	-5.9832	-2.93987	-3.78226	-3.24709
1840	-3.98093	-6.02336	-2.91433	-3.74638	-3.29736
1845	-4.01975	-6.07418	-2.95382	-3.74755	-3.32151
1850	-4.05265	-6.10006	-3.01865	-3.72157	-3.29444
1855	-4.1088	-6.11905	-3.04478	-3.72522	-3.28672
1860	-4.10829	-6.137	-3.08197	-3.72593	-3.30418
1865	-4.06087	-6.16437	-3.11446	-3.73686	-3.26996
1870	-4.02432	-6.2123	-3.20325	-3.79561	-3.29464
1875	-4.05268	-6.22178	-3.2773	-3.8665	-3.32018
1880	-4.0537	-6.24326	-3.3215	-3.90198	-3.3232
1885	-4.06687	-6.24965	-3.37103	-4.01886	-3.28819
1890	-4.07055	-6.25368	-3.42831	-4.07515	-3.25003
1895	-4.10654	-6.31338	-3.46033	-4.12581	-3.23566
1900	-4.16342	-6.32657	-3.48622	-4.22288	-3.21052
1905	-4.17582	-6.31427	-3.53393	-4.25876	-3.17125
1910	-4.14003	-6.35756	-3.60127	-4.31809	-3.14811
1915	-4.18336	-6.37323	-3.62673	-4.34702	-3.12618
1920	-4.16927	-6.39596	-3.63599	-4.34862	-3.06539
1925	-4.20967	-6.38622	-3.65407	-4.36678	-3.02289
1930	-4.18887	-6.37831	-3.68988	-4.37412	-3.02679
1935	-4.18444	-6.34445	-3.68208	-4.35112	-3.04805
1940	-4.14778	-6.35798	-3.68384	-4.35874	-3.05609
1945	-4.16787	-6.34944	-3.66884	-4.37717	-3.08884
1950	-4.14717	-6.38318	-3.66802	-4.40792	-3.09281
1955	-4.1857	-6.39801	-3.67607	-4.44847	-3.15517
1960	-4.19791	-6.42085	-3.73017	-4.4811	-3.20575
1965	-4.22524	-6.42587	-3.73006	-4.50275	-3.25793
1970	-4.28659	-6.44334	-3.77291	-4.49005	-3.28714
1975	-4.22339	-6.42109	-3.77144	-4.49922	-3.29457
1980	-4.27267	-6.42609	-3.75158	-4.52034	-3.36782
1985	-4.38031	-6.38832	-3.72687	-4.51618	-3.4404
1990	-4.38124	-6.41299	-3.75735	-4.51115	-3.48908
1995	-4.38615	-6.42139	-3.7633	-4.53752	-3.51404
2000	-4.39874	-6.41859	-3.77354	-4.54837	-3.54759
2005	-4.43049	-6.40055	-3.79544	-4.51824	-3.57446
2010	-4.41619	-6.38776	-3.7683	-4.5143	-3.59642
2015	-4.42781	-6.35295	-3.7507	-4.52747	-3.61841
2020	-4.41174	-6.35786	-3.74951	-4.54062	-3.60492
2025	-4.40748	-6.37091	-3.7582	-4.52414	-3.60608
2030	-4.35464	-6.36108	-3.73478	-4.48357	-3.59049
2035	-4.21726	-6.33498	-3.71175	-4.49081	-3.59976
2040	-4.23245	-6.3253	-3.7125	-4.52049	-3.62807
2045	-4.2012	-6.36576	-3.70049	-4.57681	-3.63025
2050	-4.13428	-6.37543	-3.69748	-4.55156	-3.60559
2055	-4.11081	-6.33064	-3.67721	-4.55972	-3.64885
2060	-4.14277	-6.31794	-3.66189	-4.51302	-3.6312
2065	-4.07761	-6.26509	-3.65981	-4.48771	-3.64527
2070	-4.0741	-6.27966	-3.615	-4.39415	-3.61578
2075	-3.97906	-6.28241	-3.60395	-4.40648	-3.5737
2080	-4.01807	-6.27625	-3.59693	-4.38797	-3.58354
2085	-4.03888	-6.32248	-3.59452	-4.39705	-3.6168
2090	-4.04537	-6.3244	-3.60992	-4.39235	-3.59126
2095	-4.08183	-6.30801	-3.57985	-4.39327	-3.56495
2100	-4.04114	-6.28118	-3.58208	-4.40182	-3.56457
2105	-4.01677	-6.2415	-3.53625	-4.39793	-3.56201
2110	-4.05609	-6.25324	-3.51941	-4.39314	-3.53973
2115	-3.95265	-6.23965	-3.5023	-4.35795	-3.5219
2120	-3.9555	-6.22311	-3.53961	-4.32756	-3.5225
2125	-3.95399	-6.23496	-3.52927	-4.29892	-3.53191
2130	-3.86484	-6.20595	-3.48969	-4.26285	-3.56034
2135	-3.86831	-6.17465	-3.47165	-4.25484	-3.57817
2140	-3.94085	-6.16461	-3.4437	-4.25921	-3.55983
2145	-4.02451	-6.18663	-3.43025	-4.33522	-3.57771
2150	-4.03447	-6.18574	-3.38691	-4.3277	-3.55053
2155	-4.04548	-6.22118	-3.39965	-4.32994	-3.53162
2160	-4.01251	-6.20648	-3.35644	-4.32037	-3.54678
2165	-3.99509	-6.22776	-3.35856	-4.32076	-3.53157
2170	-3.97533	-6.26159	-3.38194	-4.30181	-3.52787
2175	-3.96367	-6.22301	-3.36198	-4.30535	-3.48349
2180	-3.95113	-6.2297	-3.37037	-4.31883	-3.48238
2185	-3.9766	-6.22536	-3.35743	-4.3078	-3.48138
2190	-3.91785	-6.21542	-3.39458	-4.2747	-3.48159
2195	-3.86906	-6.23064	-3.43388	-4.31055	-3.52282
2200	-3.8864	-6.2426	-3.47902	-4.25659	-3.51556
2205	-3.96326	-6.21714	-3.46594	-4.22218	-3.52677
2210	-3.90176	-6.22873	-3.46297	-4.23625	-3.51357
2215	-3.98117	-6.22967	-3.47688	-4.23734	-3.50057
2220	-3.99955	-6.2495	-3.48452	-4.28593	-3.51883
2225	-4.04671	-6.26303	-3.46309	-4.30393	-3.50975
2230	-4.07487	-6.25191	-3.45845	-4.30726	-3.47717
2235	-4.07367	-6.2419	-3.46598	-4.31154	-3.48889
2240	-4.07464	-6.23721	-3.43957	-4.30638	-3.49723
2245	-4.0755	-6.23386	-3.44899	-4.26957	-3.49807
2250	-4.10282	-6.2222	-3.43111	-4.32137	-3.46111
2255	-4.16416	-6.24019	-3.46285	-4.28821	-3.49774
2260	-4.20303	-6.26069	-3.47775	-4.29439	-3.56731
2265	-4.20535	-6.26879	-3.47945	-4.30639	-3.57224
2270	-4.17886	-6.27349	-3.46829	-4.31205	-3.56669
2275	-4.12847	-6.24838	-3.43872	-4.28625	-3.58499
2280	-4.14641	-6.21544	-3.44627	-4.29263	-3.57928
2285	-4.1401	-6.241	-3.48138	-4.32926	-3.56082
2290	-4.12421	-6.2433	-3.52469	-4.29273	-3.56529
2295	-4.16095	-6.21949	-3.49339	-4.25857	-3.5682
2300	-4.0756	-6.25242	-3.48278	-4.19565	-3.55529
2305	-4.10496	-6.24064	-3.46055	-4.21624	-3.52814
2310	-4.10279	-6.24384	-3.43468	-4.28367	-3.52145
2315	-4.10901	-6.21479	-3.45728	-4.30447	-3.55648
2320	-4.07377	-6.21368	-3.47567	-4.33477	-3.53254
2325	-4.06043	-6.19024	-3.49515	-4.25393	-3.5587
2330	-4.03822	-6.20107	-3.4912	-4.25968	-3.56671
2335	-4.10398	-6.18666	-3.51791	-4.27773	-3.59056
2340	-4.06108	-6.1918	-3.52535	-4.32743	-3.5865
2345	-4.13476	-6.22664	-3.52522	-4.349	-3.59395
2350	-4.15615	-6.24073	-3.57293	-4.40445	-3.56515
2355	-4.26932	-6.25341	-3.57194	-4.36684	-3.58139
2360	-4.2793	-6.23722	-3.53006	-4.351	-3.57271
2365	-4.26175	-6.20021	-3.47576	-4.3123	-3.57266
2370	-4.28473	-6.204	-3.4923	-4.31221	-3.57927
2375	-4.28092	-6.24365	-3.48376	-4.34174	-3.60186
2380	-4.22441	-6.23275	-3.51024	-4.29109	-3.56673
2385	-4.21643	-6.21689	-3.51454	-4.29055	-3.54176
2390	-4.15207	-6.23282	-3.5233	-4.30937	-3.55923
2395	-4.15744	-6.23767	-3.53411	-4.3276	-3.55942
2400	-4.06428	-6.25066	-3.54188	-4.35816	-3.55071
2405	-4.09068	-6.2727	-3.52741	-4.38309	-3.55397
2410	-4.07974	-6.24077	-3.49876	-4.3193	-3.56578
2415	-4.0413	-6.24741	-3.49738	-4.28377	-3.56643
2420	-4.10471	-6.22319	-3.48638	-4.29812	-3.55591
2425	-4.17198	-6.22641	-3.51454	-4.27371	-3.54312
2430	-4.18966	-6.19911	-3.49109	-4.22858	-3.52162
2435	-4.20556	-6.22976	-3.47193	-4.25489	-3.55664
2440	-4.16884	-6.24699	-3.4459	-4.24767	-3.57373
2445	-4.0827	-6.20555	-3.43419	-4.23088	-3.55694
2450	-4.09297	-6.16998	-3.44415	-4.24795	-3.55846
2455	-4.08996	-6.17766	-3.41797	-4.22341	-3.54764
2460	-4.15871	-6.20873	-3.38855	-4.18331	-3.55675
2465	-4.10829	-6.19528	-3.39819	-4.16781	-3.56939
2470	-4.13846	-6.1685	-3.41077	-4.15515	-3.54638
2475	-4.15949	-6.19013	-3.37817	-4.19523	-3.53454
2480	-4.1927	-6.2165	-3.33125	-4.17211	-3.50836
2485	-4.13072	-6.21263	-3.37981	-4.18347	-3.48257
2490	-4.09331	-6.23761	-3.39814	-4.20399	-3.48377
2495	-4.10864	-6.23939	-3.37851	-4.18899	-3.48707
2500	-4.12244	-6.23754	-3.44285	-4.20124	-3.46008
2505	-4.14711	-6.25917	-3.4168	-4.18523	-3.48017
2510	-4.1591	-6.29934	-3.41971	-4.1734	-3.48827
2515	-4.21481	-6.28373	-3.4155	-4.14989	-3.47447
2520	-4.23637	-6.28694	-3.43318	-4.15189	-3.49645
2525	-4.21902	-6.30018	-3.4042	-4.16656	-3.46964
2530	-4.29324	-6.28276	-3.46889	-4.24411	-3.48433
2535	-4.26612	-6.27139	-3.48905	-4.22253	-3.48758
2540	-4.24988	-6.29913	-3.50426	-4.20053	-3.49937
2545	-4.16789	-6.31374	-3.4828	-4.21034	-3.51997
2550	-4.20435	-6.30014	-3.47326	-4.27322	-3.52075
2555	-4.17999	-6.29911	-3.45002	-4.29377	-3.52923
2560	-4.16012	-6.27835	-3.43009	-4.27366	-3.53464
2565	-4.15856	-6.25448	-3.39263	-4.2813	-3.49069
2570	-4.16941	-6.24336	-3.35891	-4.25858	-3.50994
2575	-4.16896	-6.22472	-3.35297	-4.28832	-3.53503
2580	-4.11752	-6.20017	-3.3486	-4.29964	-3.55428
2585	-4.0896	-6.19966	-3.34661	-4.3227	-3.54165
2590	-4.06039	-6.18107	-3.34873	-4.29326	-3.55691
2595	-4.10759	-6.18678	-3.3321	-4.27063	-3.55844
2600	-4.09496	-6.17552	-3.33079	-4.25026	-3.5698
2605	-4.09992	-6.1861	-3.31106	-4.29113	-3.53565
2610	-4.10438	-6.13694	-3.30307	-4.30088	-3.50825
2615	-4.09615	-6.17812	-3.3281	-4.33669	-3.498
2620	-4.10915	-6.17808	-3.32524	-4.34575	-3.50543
2625	-4.06982	-6.14785	-3.33926	-4.32687	-3.49879
2630	-4.05687	-6.13272	-3.34016	-4.27643	-3.50725
2635	-4.05748	-6.17432	-3.32438	-4.3623	-3.51929
2640	-4.14172	-6.20745	-3.29358	-4.38167	-3.48465
2645	-4.22163	-6.23209	-3.32053	-4.3592	-3.469
2650	-4.22413	-6.24046	-3.33502	-4.39304	-3.47377
2655	-4.20392	-6.22556	-3.37052	-4.34498	-3.48251
2660	-4.23882	-6.2389	-3.35853	-4.37766	-3.5181
2665	-4.28247	-6.27333	-3.36141	-4.37748	-3.55791
2670	-4.27685	-6.30433	-3.41672	-4.42107	-3.57154
2675	-4.25341	-6.32445	-3.41476	-4.43842	-3.57716
2680	-4.28744	-6.36414	-3.4413	-4.51195	-3.59219
2685	-4.28744	-6.3757	-3.4115	-4.49705	-3.60351
2690	-4.31603	-6.34469	-3.41787	-4.48364	-3.65474
2695	-4.43567	-6.34007	-3.40896	-4.52691	-3.64982
2700	-4.51885	-6.38596	-3.4234	-4.54784	-3.70973
2705	-4.54675	-6.39189	-3.45201	-4.56667	-3.72039
2710	-4.52491	-6.37565	-3.46897	-4.51798	-3.72554
2715	-4.52566	-6.37398	-3.47057	-4.50119	-3.75014
2720	-4.56105	-6.36298	-3.45053	-4.50924	-3.72348
2725	-4.59494	-6.39277	-3.46471	-4.47145	-3.73276
2730	-4.55194	-6.38249	-3.44819	-4.4606	-3.7045
2735	-4.54591	-6.3879	-3.4792	-4.42766	-3.68794
2740	-4.53028	-6.39449	-3.47099	-4.43406	-3.63865
2745	-4.45699	-6.39784	-3.47044	-4.4115	-3.64088
2750	-4.45025	-6.38877	-3.4143	-4.43496	-3.66175
2755	-4.40947	-6.36767	-3.40574	-4.40588	-3.65169
2760	-4.33194	-6.33142	-3.37657	-4.34753	-3.65595
2765	-4.32341	-6.22632	-3.35813	-4.30403	-3.6387
2770	-4.29123	-6.12569	-3.30833	-4.33694	-3.57658
2775	-4.23573	-6.05151	-3.28305	-4.35627	-3.53288
2780	-4.22253	-5.97958	-3.27005	-4.38139	-3.5346
2785	-4.20248	-5.93037	-3.24956	-4.35895	-3.53614
2790	-4.23548	-5.87659	-3.23991	-4.37351	-3.50536
2795	-4.23251	-5.85925	-3.25759	-4.35315	-3.49651
2800	-4.15634	-5.83243	-3.26178	-4.30265	-3.49632
2805	-4.21028	-5.81174	-3.21283	-4.20185	-3.46064
2810	-4.17921	-5.83626	-3.12388	-4.15619	-3.46958
2815	-4.14716	-5.86092	-3.07311	-4.11637	-3.45988
2820	-4.08769	-5.91762	-2.97568	-3.99817	-3.48664
2825	-4.0158	-5.93759	-2.89482	-3.91496	-3.45859
2830	-3.93884	-5.98663	-2.82108	-3.84264	-3.46995
2835	-3.8512	-6.00833	-2.79863	-3.76983	-3.50237
2840	-3.83766	-6.05029	-2.75208	-3.72875	-3.46609
2845	-3.81935	-6.09324	-2.72384	-3.68277	-3.44009
2850	-3.81512	-6.08702	-2.74431	-3.67228	-3.3934
2855	-3.90523	-6.12025	-2.78031	-3.71046	-3.39131
2860	-3.93733	-6.14153	-2.79318	-3.71908	-3.42493
2865	-3.93151	-6.14256	-2.83893	-3.74486	-3.40416
2870	-3.98956	-6.14263	-2.88889	-3.80666	-3.39878
2875	-3.96015	-6.16598	-2.90262	-3.88674	-3.36731
2880	-4.097	-6.16457	-2.95207	-3.97426	-3.35785
2885	-4.12013	-6.21593	-2.97021	-3.97709	-3.34933
2890	-4.13278	-6.238	-3.03145	-4.02983	-3.29064
2895	-4.10537	-6.22938	-3.02995	-4.01552	-3.28773
2900	-4.10113	-6.2432	-3.0774	-4.09016	-3.25516
2905	-4.09322	-6.27203	-3.08497	-4.13546	-3.22253
2910	-4.09018	-6.26087	-3.09861	-4.19424	-3.18871
2915	-4.05479	-6.2655	-3.11382	-4.20468	-3.12722
2920	-4.1291	-6.25673	-3.11579	-4.14457	-3.0508
2925	-4.06939	-6.26004	-3.1039	-4.18957	-3.00975
2930	-4.03608	-6.25785	-3.11565	-4.20819	-3.00054
2935	-3.99588	-6.25502	-3.1311	-4.19535	-2.9856
2940	-3.96991	-6.26196	-3.1704	-4.23657	-2.99989
2945	-3.96288	-6.25526	-3.16769	-4.21059	-3.04048
2950	-3.92388	-6.26822	-3.16915	-4.18593	-3.06148
2955	-3.9827	-6.23933	-3.18609	-4.21135	-3.08815
2960	-3.91926	-6.23834	-3.19157	-4.2278	-3.12103
2965	-3.96424	-6.21158	-3.18382	-4.25418	-3.14839
2970	-3.96186	-6.24443	-3.21393	-4.33327	-3.18523
2975	-3.9985	-6.27486	-3.23225	-4.33109	-3.27496
2980	-4.02127	-6.25825	-3.24874	-4.37803	-3.33464
2985	-4.03973	-6.24502	-3.31141	-4.3585	-3.36949
2990	-4.05429	-6.26245	-3.28581	-4.37053	-3.41861
2995	-4.02044	-6.26347	-3.23056	-4.35819	-3.43175
3000	-4.02877	-6.28251	-3.23843	-4.34322	-3.4691
3005	-4.02401	-6.30999	-3.25527	-4.32717	-3.4905
3010	-3.97074	-6.29159	-3.24115	-4.34104	-3.49424
3015	-3.95953	-6.26295	-3.24894	-4.31878	-3.56194
3020	-3.91066	-6.24149	-3.24911	-4.34121	-3.54078
3025	-3.89526	-6.20578	-3.24048	-4.26359	-3.54504
3030	-3.89365	-6.23835	-3.23369	-4.25679	-3.57993
3035	-3.94119	-6.24005	-3.18463	-4.288	-3.59247
3040	-3.98399	-6.23727	-3.19807	-4.28906	-3.57491
3045	-3.98575	-6.24599	-3.18576	-4.28358	-3.57908
3050	-3.97713	-6.26677	-3.19713	-4.30953	-3.63941
3055	-4.05512	-6.28893	-3.23568	-4.31101	-3.68372
3060	-4.08448	-6.29248	-3.22839	-4.35481	-3.65704
3065	-4.04761	-6.28963	-3.23941	-4.3878	-3.68961
3070	-4.06956	-6.2888	-3.2093	-4.39947	-3.68785
3075	-4.08318	-6.26475	-3.24955	-4.37394	-3.71179
3080	-4.07911	-6.26727	-3.23698	-4.3767	-3.70671
3085	-4.0489	-6.3144	-3.24811	-4.43452	-3.71878
3090	-4.07276	-6.29642	-3.20737	-4.44538	-3.70412
3095	-4.1514	-6.28023	-3.22537	-4.44872	-3.69093
3100	-4.13438	-6.29587	-3.24254	-4.44658	-3.72011
3105	-4.11294	-6.31339	-3.28631	-4.44079	-3.7264
3110	-4.16102	-6.31191	-3.28762	-4.45488	-3.75092
3115	-4.14304	-6.34077	-3.29174	-4.44311	-3.7863
3120	-4.15952	-6.32878	-3.29837	-4.43509	-3.79484
3125	-4.15394	-6.33697	-3.30337	-4.4356	-3.78811
3130	-4.15913	-6.33917	-3.29907	-4.40002	-3.77873
3135	-4.18217	-6.32906	-3.2835	-4.41304	-3.81465
3140	-4.2417	-6.34499	-3.2685	-4.47367	-3.83146
3145	-4.25444	-6.34293	-3.29893	-4.4922	-3.84991
3150	-4.30266	-6.34453	-3.30485	-4.49986	-3.89203
3155	-4.29093	-6.33044	-3.25843	-4.52221	-3.87004
3160	-4.25383	-6.31086	-3.26742	-4.52558	-3.87021
3165	-4.30416	-6.35708	-3.29503	-4.54278	-3.89921
3170	-4.28819	-6.35468	-3.28571	-4.5338	-3.91532
3175	-4.17991	-6.32663	-3.28514	-4.46395	-3.9387
3180	-4.11309	-6.32727	-3.29146	-4.46157	-3.96085
3185	-4.20607	-6.34769	-3.31081	-4.48646	-3.97302
3190	-4.22033	-6.37125	-3.28332	-4.48955	-3.96733
3195	-4.29238	-6.34845	-3.31617	-4.47303	-3.96665
3200	-4.40622	-6.37452	-3.32134	-4.52765	-3.97269
3205	-4.39638	-6.41696	-3.29865	-4.49702	-4.00031
3210	-4.39774	-6.44222	-3.28605	-4.48748	-3.96527
3215	-4.47042	-6.4477	-3.27275	-4.55353	-3.97256
3220	-4.47663	-6.42501	-3.26371	-4.56021	-3.96359
3225	-4.48017	-6.42531	-3.3161	-4.60226	-3.98325
3230	-4.47315	-6.43679	-3.2666	-4.58991	-3.96101
3235	-4.44641	-6.41261	-3.2572	-4.54533	-3.94653
3240	-4.39989	-6.3943	-3.27803	-4.54125	-3.9091
3245	-4.45398	-6.39163	-3.27236	-4.53371	-3.88762
3250	-4.54146	-6.36851	-3.2907	-4.49991	-3.87161
3255	-4.49972	-6.37791	-3.30427	-4.45275	-3.86053
3260	-4.46829	-6.35185	-3.30476	-4.44505	-3.83725
3265	-4.46654	-6.35256	-3.28764	-4.42783	-3.8052
3270	-4.38534	-6.33249	-3.31421	-4.45223	-3.76637
3275	-4.38984	-6.32996	-3.3264	-4.50122	-3.76692
3280	-4.38777	-6.35442	-3.31883	-4.52342	-3.77408
3285	-4.38183	-6.41009	-3.32373	-4.58974	-3.81824
3290	-4.34381	-6.40325	-3.32423	-4.61597	-3.82913
3295	-4.39534	-6.42557	-3.3159	-4.56621	-3.80233
3300	-4.45397	-6.38439	-3.31719	-4.56905	-3.79707
3305	-4.37607	-6.39392	-3.33397	-4.56002	-3.83671
3310	-4.39783	-6.37489	-3.31295	-4.5815	-3.86019
3315	-4.32963	-6.36381	-3.29306	-4.57122	-3.82917
3320	-4.32337	-6.36073	-3.32006	-4.5594	-3.87226
3325	-4.43207	-6.34329	-3.31898	-4.57064	-3.84669
3330	-4.40332	-6.36039	-3.2897	-4.59621	-3.82479
3335	-4.32844	-6.33263	-3.33558	-4.59862	-3.84058
3340	-4.27943	-6.33785	-3.33197	-4.56475	-3.81596
3345	-4.29248	-6.33996	-3.33458	-4.60764	-3.84262
3350	-4.29606	-6.36429	-3.32619	-4.56643	-3.81225
3355	-4.28499	-6.3603	-3.31083	-4.55123	-3.79491
3360	-4.29749	-6.32479	-3.31458	-4.53498	-3.79815
3365	-4.32099	-6.31871	-3.30331	-4.51777	-3.78887
3370	-4.36051	-6.33223	-3.29219	-4.47269	-3.76166
3375	-4.42671	-6.34007	-3.29194	-4.47201	-3.76158
3380	-4.41891	-6.33592	-3.28489	-4.4611	-3.79034
3385	-4.42822	-6.32269	-3.27073	-4.45257	-3.76631
3390	-4.42844	-6.31855	-3.27653	-4.50152	-3.77686
3395	-4.4368	-6.32863	-3.24173	-4.51469	-3.74197
3400	-4.44024	-6.32389	-3.24068	-4.54585	-3.74386
3405	-4.43721	-6.33343	-3.23973	-4.55973	-3.7866
3410	-4.45694	-6.30579	-3.20861	-4.52847	-3.77847
3415	-4.43591	-6.27659	-3.17962	-4.46558	-3.73788
3420	-4.43128	-6.30467	-3.22383	-4.51838	-3.73796
3425	-4.45569	-6.32217	-3.22163	-4.47581	-3.74579
3430	-4.42866	-6.36726	-3.22161	-4.4465	-3.71734
3435	-4.4472	-6.37074	-3.22061	-4.3931	-3.71947
3440	-4.49452	-6.34713	-3.24412	-4.34118	-3.76798
3445	-4.57794	-6.34572	-3.23696	-4.36781	-3.7484
3450	-4.57339	-6.33496	-3.23736	-4.39821	-3.73411
3455	-4.54684	-6.33736	-3.24553	-4.36637	-3.72902
3460	-4.61278	-6.29292	-3.22359	-4.34801	-3.74107
3465	-4.51491	-6.25725	-3.23411	-4.34692	-3.74416
3470	-4.52892	-6.226	-3.17524	-4.33179	-3.70699
3475	-4.51702	-6.23067	-3.15057	-4.35807	-3.69573
3480	-4.57165	-6.22969	-3.14692	-4.39331	-3.68338
3485	-4.48402	-6.22018	-3.09872	-4.38126	-3.6767
3490	-4.4072	-6.19782	-3.08756	-4.34726	-3.67846
3495	-4.39319	-6.19926	-3.06483	-4.36041	-3.6634
3500	-4.36628	-6.21868	-3.06487	-4.35937	-3.67536
3505	-4.31552	-6.20509	-3.02585	-4.28122	-3.64619
3510	-4.24126	-6.17216	-3.01807	-4.25336	-3.64766
3515	-4.23771	-6.15805	-3.02864	-4.25273	-3.63235
3520	-4.26719	-6.17986	-3.01571	-4.27405	-3.62745
3525	-4.29372	-6.20122	-3.00894	-4.27779	-3.62082
3530	-4.31351	-6.20578	-3.03897	-4.30689	-3.61929
3535	-4.32111	-6.20642	-3.06698	-4.36527	-3.59239
3540	-4.24016	-6.21822	-3.0834	-4.38434	-3.617
3545	-4.31227	-6.23574	-3.07572	-4.39378	-3.62916
3550	-4.3057	-6.23857	-3.04831	-4.35723	-3.60461
3555	-4.33655	-6.27563	-3.04805	-4.30246	-3.57364
3560	-4.37247	-6.25549	-3.01267	-4.28663	-3.59235
3565	-4.32314	-6.25979	-2.98278	-4.26595	-3.62029
3570	-4.31753	-6.22915	-2.95979	-4.27436	-3.58221
3575	-4.35127	-6.24903	-2.93909	-4.27163	-3.62225
3580	-4.34081	-6.25053	-2.95366	-4.24601	-3.59395
3585	-4.26606	-6.26914	-2.9531	-4.24098	-3.60509
3590	-4.27024	-6.26345	-2.9399	-4.24545	-3.56631
3595	-4.25155	-6.25229	-2.95731	-4.20186	-3.5791
3600	-4.24085	-6.25087	-2.97982	-4.23727	-3.53182
3605	-4.18426	-6.25995	-2.98836	-4.25112	-3.52033
3610	-4.15987	-6.26036	-2.98628	-4.20053	-3.48669
3615	-4.1318	-6.25728	-2.98246	-4.18202	-3.48637
3620	-4.0902	-6.24587	-2.98097	-4.19882	-3.47165
3625	-4.14259	-6.22439	-2.98354	-4.22167	-3.49502
3630	-4.18362	-6.23267	-2.99659	-4.18174	-3.5216
3635	-4.14296	-6.2358	-2.96831	-4.20372	-3.48007
3640	-4.137	-6.25847	-2.97019	-4.17717	-3.50371
3645	-4.22554	-6.23918	-2.97774	-4.15971	-3.51056
3650	-4.25011	-6.22786	-2.97672	-4.15687	-3.53004
3655	-4.2028	-6.25822	-2.98557	-4.23539	-3.56532
3660	-4.24394	-6.23896	-2.98865	-4.26488	-3.58931
3665	-4.20337	-6.22593	-2.98557	-4.28369	-3.59869
3670	-4.29549	-6.21076	-2.95644	-4.30963	-3.59937
3675	-4.26406	-6.20142	-2.97806	-4.31239	-3.65213
3680	-4.35215	-6.22062	-2.97018	-4.37922	-3.66743
3685	-4.30689	-6.22496	-2.9787	-4.40719	-3.7034
3690	-4.23553	-6.19608	-2.97759	-4.39891	-3.68806
3695	-4.15702	-6.20287	-3.01564	-4.41847	-3.68868
3700	-4.12311	-6.23056	-3.00107	-4.41035	-3.71142
3705	-4.09258	-6.22183	-2.99284	-4.40046	-3.68863
3710	-3.99774	-6.25452	-2.99129	-4.39542	-3.67699
3715	-4.09613	-6.23994	-2.98892	-4.32396	-3.70312
3720	-4.16018	-6.24062	-2.97996	-4.27895	-3.65009
3725	-4.23007	-6.28265	-2.97091	-4.31824	-3.63343
3730	-4.24194	-6.30236	-2.91982	-4.2738	-3.64173
3735	-4.16482	-6.31405	-2.93143	-4.27499	-3.65031
3740	-4.1873	-6.3194	-2.93797	-4.29279	-3.63585
3745	-4.19527	-6.313	-2.95167	-4.33456	-3.64613
3750	-4.24941	-6.33744	-2.95522	-4.33482	-3.70974
3755	-4.33692	-6.33786	-2.97793	-4.35565	-3.74147
3760	-4.44018	-6.2744	-2.98373	-4.34222	-3.76337
3765	-4.36979	-6.20175	-2.98895	-4.39449	-3.7842
3770	-4.33705	-6.12859	-2.9956	-4.3643	-3.75856
3775	-4.34434	-6.07743	-2.97132	-4.36031	-3.75879
3780	-4.30803	-6.03483	-2.96802	-4.38116	-3.76786
3785	-4.32231	-6.00253	-2.97383	-4.41151	-3.78491
3790	-4.32903	-5.95534	-2.93026	-4.39121	-3.78472
3795	-4.37387	-5.90855	-2.9623	-4.34205	-3.76458
3800	-4.36319	-5.89578	-2.92964	-4.35058	-3.71206
3805	-4.39441	-5.89895	-2.89829	-4.33637	-3.72359
3810	-4.38576	-5.95876	-2.86325	-4.29269	-3.70735
3815	-4.38409	-5.95822	-2.76923	-4.2418	-3.70937
3820	-4.37647	-5.99053	-2.64264	-4.15868	-3.6901
3825	-4.36349	-6.00752	-2.55116	-4.08129	-3.64392
3830	-4.42122	-6.03404	-2.49909	-3.96145	-3.63232
3835	-4.34659	-6.11743	-2.4903	-3.9514	-3.61743
3840	-4.32435	-6.19076	-2.49703	-3.96167	-3.59738
3845	-4.37783	-6.22225	-2.5558	-3.96833	-3.61594
3850	-4.34429	-6.27474	-2.57843	-4.00007	-3.60048
3855	-4.43661	-6.28057	-2.60856	-3.95142	-3.55328
3860	-4.47069	-6.29013	-2.62591	-4.00672	-3.51856
3865	-4.42583	-6.2927	-2.67375	-4.05135	-3.47289
3870	-4.39158	-6.30622	-2.67873	-4.1932	-3.48726
3875	-4.42812	-6.33134	-2.74276	-4.23462	-3.53237
3880	-4.53451	-6.37983	-2.80819	-4.2629	-3.55078
3885	-4.53431	-6.42088	-2.84756	-4.35913	-3.54848
3890	-4.53821	-6.46559	-2.89178	-4.37882	-3.51425
3895	-4.56417	-6.44371	-2.94036	-4.40554	-3.479
3900	-4.50588	-6.44903	-2.98994	-4.44633	-3.46835
3905	-4.46158	-6.43398	-3.02773	-4.46115	-3.44657
3910	-4.44825	-6.46444	-3.0549	-4.45777	-3.3726
3915	-4.3648	-6.45044	-3.07253	-4.4071	-3.31712
3920	-4.36931	-6.4318	-3.06887	-4.44129	-3.24612
3925	-4.30396	-6.43573	-3.09388	-4.45791	-3.20218
3930	-4.3411	-6.43064	-3.10566	-4.48187	-3.14156
3935	-4.43374	-6.44072	-3.17092	-4.48156	-3.16909
3940	-4.4232	-6.44203	-3.18183	-4.49158	-3.22827
3945	-4.4525	-6.45875	-3.18383	-4.50317	-3.25711
3950	-4.4462	-6.45998	-3.18954	-4.48786	-3.30637
3955	-4.46299	-6.47231	-3.19956	-4.57318	-3.35071
3960	-4.53936	-6.50843	-3.22615	-4.56631	-3.43942
3965	-4.54275	-6.52281	-3.27546	-4.5833	-3.52703
3970	-4.57643	-6.49693	-3.27298	-4.62432	-3.62474
3975	-4.59041	-6.53749	-3.26294	-4.6561	-3.65388
3980	-4.58461	-6.50755	-3.25293	-4.66668	-3.69342
3985	-4.64473	-6.50736	-3.26344	-4.6466	-3.67575
3990	-4.62738	-6.46577	-3.22117	-4.57576	-3.72198
3995	-4.5893	-6.47579	-3.19483	-4.56864	-3.73141
4000	-4.55708	-6.48913	-3.19066	-4.55965	-3.72769
4005	-4.57912	-6.48991	-3.19276	-4.55928	-3.75763
4010	-4.54791	-6.46991	-3.15852	-4.55638	-3.79234
4015	-4.56474	-6.46399	-3.15505	-4.55248	-3.82469
4020	-4.60643	-6.45952	-3.18218	-4.5258	-3.83383
4025	-4.59291	-6.44084	-3.16365	-4.54298	-3.83873
4030	-4.52357	-6.44214	-3.20164	-4.57645	-3.86089
4035	-4.58367	-6.42778	-3.20459	-4.58342	-3.93298
4040	-4.58467	-6.39932	-3.2092	-4.54206	-3.94683
4045	-4.62641	-6.42462	-3.19871	-4.54217	-3.92934
4050	-4.63539	-6.42323	-3.18926	-4.58731	-3.88475
4055	-4.61081	-6.42801	-3.1671	-4.58418	-3.8779
4060	-4.61522	-6.43836	-3.19791	-4.58779	-3.89948
4065	-4.65594	-6.43905	-3.22564	-4.58976	-3.86786
4070	-4.62726	-6.4388	-3.21252	-4.57609	-3.87491
4075	-4.62595	-6.42564	-3.21536	-4.53289	-3.88458
4080	-4.60435	-6.4345	-3.21499	-4.5249	-3.89993
4085	-4.52366	-6.43384	-3.1678	-4.51386	-3.93594
4090	-4.56742	-6.40478	-3.1429	-4.55539	-3.97834
4095	-4.48634	-6.37949	-3.12634	-4.54129	-3.93218
4100	-4.40316	-6.32825	-3.11925	-4.49257	-3.89064
4105	-4.38342	-6.30285	-3.12361	-4.49376	-3.89319
4110	-4.37179	-6.31363	-3.0836	-4.51929	-3.85443
4115	-4.3164	-6.31471	-3.03393	-4.5384	-3.83952
4120	-4.35638	-6.29843	-3.02437	-4.52086	-3.83831
4125	-4.41278	-6.28291	-3.00795	-4.47546	-3.78951
4130	-4.39412	-6.23011	-3.0332	-4.46807	-3.73228
4135	-4.37529	-6.23005	-3.01395	-4.48587	-3.72404
4140	-4.33588	-6.22655	-2.99858	-4.4916	-3.69444
4145	-4.31062	-6.21476	-3.00622	-4.47873	-3.71994
4150	-4.26952	-6.1938	-2.97209	-4.52635	-3.77062
4155	-4.26314	-6.20859	-2.96969	-4.53832	-3.78961
4160	-4.29212	-6.19688	-2.97046	-4.55039	-3.79006
4165	-4.27736	-6.18806	-2.94186	-4.57283	-3.79712
4170	-4.29266	-6.16977	-2.97665	-4.55441	-3.82233
4175	-4.28398	-6.1861	-2.95134	-4.53269	-3.83837
4180	-4.31087	-6.18872	-2.92661	-4.51571	-3.83394
4185	-4.33507	-6.19452	-2.95218	-4.51331	-3.81553
4190	-4.36502	-6.18335	-2.96739	-4.44421	-3.83891
4195	-4.25722	-6.15	-2.98205	-4.39362	-3.82999
4200	-4.30516	-6.14156	-2.95425	-4.37768	-3.79534
4205	-4.21356	-6.16502	-2.93118	-4.41739	-3.80742
4210	-4.15153	-6.18269	-2.92799	-4.38749	-3.7728
4215	-4.07325	-6.16321	-2.87142	-4.39404	-3.73721
4220	-4.04567	-6.13619	-2.87128	-4.37034	-3.72515
4225	-3.97798	-6.17227	-2.87993	-4.40435	-3.69433
4230	-3.93543	-6.15729	-2.8926	-4.40535	-3.6799
4235	-3.94001	-6.15502	-2.87863	-4.38309	-3.72238
4240	-3.95638	-6.1616	-2.88947	-4.42484	-3.6996
4245	-4.02828	-6.16408	-2.90022	-4.42379	-3.66689
4250	-4.08074	-6.206	-2.92745	-4.44087	-3.66741
4255	-4.07283	-6.2187	-2.93342	-4.39061	-3.67897
4260	-4.06979	-6.19994	-2.92219	-4.35309	-3.7049
4265	-4.07727	-6.17701	-2.93552	-4.37081	-3.7116
4270	-4.11258	-6.17191	-2.92213	-4.35329	-3.73428
4275	-4.17498	-6.16818	-2.89934	-4.36069	-3.71141
4280	-4.19644	-6.14152	-2.89934	-4.35705	-3.64757
4285	-4.17696	-6.1322	-2.87785	-4.29329	-3.63782
4290	-4.16351	-6.12381	-2.90342	-4.29382	-3.66787
4295	-4.16774	-6.11109	-2.88446	-4.28143	-3.6938
4300	-4.22259	-6.09101	-2.84982	-4.27799	-3.72158
4305	-4.25357	-6.10227	-2.88014	-4.28005	-3.70332
4310	-4.31821	-6.1659	-2.89377	-4.26518	-3.72904
4315	-4.33964	-6.17657	-2.90213	-4.33158	-3.7544
4320	-4.35279	-6.20602	-2.89305	-4.36174	-3.77279
4325	-4.32176	-6.20751	-2.91125	-4.39146	-3.78269
4330	-4.31425	-6.24336	-2.90321	-4.32941	-3.73835
4335	-4.32586	-6.24801	-2.90965	-4.37781	-3.73948
4340	-4.37919	-6.25652	-2.86566	-4.35701	-3.74495
4345	-4.3496	-6.23829	-2.8495	-4.39493	-3.73544
4350	-4.33114	-6.25553	-2.88473	-4.41489	-3.74796
4355	-4.35944	-6.21841	-2.92621	-4.41999	-3.79584
4360	-4.31957	-6.19019	-2.92254	-4.39756	-3.81896
4365	-4.23469	-6.20447	-2.94071	-4.3941	-3.83645
4370	-4.19301	-6.19921	-2.94145	-4.36009	-3.80226
4375	-4.21471	-6.14875	-2.95187	-4.34364	-3.79811
4380	-4.18523	-6.16545	-2.96613	-4.34686	-3.77442
4385	-4.25262	-6.14856	-2.97799	-4.36777	-3.77749
4390	-4.33165	-6.15838	-2.96329	-4.35571	-3.73145
4395	-4.35786	-6.12839	-2.95493	-4.34356	-3.73439
4400	-4.35898	-6.15576	-2.93374	-4.32748	-3.75811
4405	-4.32937	-6.16659	-2.9098	-4.32716	-3.75505
4410	-4.40481	-6.17978	-2.95462	-4.33846	-3.7645
4415	-4.40124	-6.18907	-2.95592	-4.32289	-3.74527
4420	-4.39599	-6.18362	-2.92975	-4.33977	-3.74461
4425	-4.35247	-6.17958	-2.91109	-4.3498	-3.72737
4430	-4.3133	-6.16042	-2.91576	-4.36785	-3.75179
4435	-4.33726	-6.17854	-2.91899	-4.36092	-3.77821
4440	-4.2302	-6.18105	-2.91409	-4.36756	-3.81086
4445	-4.22163	-6.20056	-2.95458	-4.36452	-3.80253
4450	-4.26088	-6.21554	-2.92172	-4.42099	-3.77728
4455	-4.27987	-6.22901	-2.92533	-4.41261	-3.80115
4460	-4.28267	-6.24028	-2.91393	-4.39735	-3.82152
4465	-4.25661	-6.25301	-2.95054	-4.345	-3.78994
4470	-4.31278	-6.25497	-2.92003	-4.36095	-3.76262
4475	-4.33271	-6.24552	-2.88574	-4.42807	-3.74802
4480	-4.3486	-6.25773	-2.86073	-4.39453	-3.74486
4485	-4.37311	-6.23851	-2.82944	-4.36821	-3.72649
4490	-4.37067	-6.23675	-2.84033	-4.39085	-3.72326
4495	-4.40114	-6.24638	-2.81401	-4.41508	-3.76917
4500	-4.45715	-6.26108	-2.83034	-4.42917	-3.82714
4505	-4.36056	-6.2424	-2.83723	-4.42383	-3.79277
4510	-4.34712	-6.22299	-2.83465	-4.39587	-3.75962
4515	-4.3677	-6.2245	-2.83916	-4.37584	-3.76085
4520	-4.28617	-6.22242	-2.83931	-4.37584	-3.75974
4525	-4.26793	-6.18602	-2.84043	-4.38484	-3.72102
4530	-4.25151	-6.21971	-2.82386	-4.39424	-3.73831
4535	-4.23469	-6.19825	-2.80211	-4.3525	-3.73723
4540	-4.25426	-6.1755	-2.77668	-4.34196	-3.74847
4545	-4.24533	-6.15846	-2.78211	-4.34277	-3.7264
4550	-4.321	-6.19749	-2.79968	-4.35379	-3.70544
4555	-4.32581	-6.18861	-2.80085	-4.365	-3.65773
4560	-4.29135	-6.19874	-2.79995	-4.3352	-3.65139
4565	-4.23584	-6.19319	-2.80403	-4.28005	-3.62462
4570	-4.24508	-6.17266	-2.80281	-4.22657	-3.59719
4575	-4.27382	-6.16886	-2.7861	-4.20288	-3.59247
4580	-4.27723	-6.13955	-2.81401	-4.20859	-3.6082
4585	-4.25579	-6.10454	-2.80692	-4.2163	-3.60349
4590	-4.22834	-6.11704	-2.79858	-4.2477	-3.57374
4595	-4.21587	-6.10326	-2.7901	-4.1923	-3.54363
4600	-4.19649	-6.0831	-2.79711	-4.2351	-3.53651
4605	-4.14434	-6.08739	-2.81904	-4.20799	-3.53786
4610	-4.09944	-6.0783	-2.7929	-4.17844	-3.53353
4615	-4.11416	-6.08825	-2.76839	-4.16214	-3.51188
4620	-4.02329	-6.06614	-2.71412	-4.17449	-3.49795
4625	-4.02316	-6.05486	-2.71994	-4.1573	-3.48652
4630	-4.00468	-6.03868	-2.67345	-4.174	-3.5084
4635	-3.95946	-6.00081	-2.70774	-4.14013	-3.52144
4640	-3.90447	-5.97105	-2.68589	-4.14439	-3.50877
4645	-3.91622	-5.96843	-2.64475	-4.09932	-3.514
4650	-3.95743	-5.98245	-2.62335	-4.09737	-3.50651
4655	-3.93735	-5.99853	-2.60604	-4.11363	-3.48424
4660	-3.97236	-5.99661	-2.60705	-4.1347	-3.5241
4665	-3.99979	-6.01472	-2.56794	-4.15366	-3.55443
4670	-4.02652	-6.02326	-2.60302	-4.13598	-3.55732
4675	-4.02811	-5.99125	-2.61019	-4.14709	-3.57434
4680	-3.99892	-5.97798	-2.58931	-4.16353	-3.5952
4685	-3.99511	-6.02211	-2.551	-4.12041	-3.57516
4690	-3.9733	-6.01351	-2.5663	-4.15882	-3.59261
4695	-4.09659	-6.00923	-2.54786	-4.17537	-3.6172
4700	-4.05647	-6.00451	-2.4971	-4.21472	-3.6482
4705	-3.98157	-6.01321	-2.51095	-4.17291	-3.64171
4710	-4.04075	-6.03225	-2.49219	-4.17647	-3.65473
4715	-4.02867	-6.01832	-2.53875	-4.15007	-3.68753
4720	-4.02596	-6.03254	-2.56407	-4.1173	-3.65381
4725	-4.03578	-6.00996	-2.57221	-4.138	-3.62235
4730	-3.96703	-6.01811	-2.55805	-4.0807	-3.64175
4735	-3.92966	-6.04011	-2.54141	-4.09606	-3.62925
4740	-3.97361	-5.9952	-2.55475	-4.15363	-3.60358
4745	-3.96008	-5.98326	-2.55991	-4.11793	-3.596
4750	-3.90911	-5.95611	-2.55285	-4.09353	-3.58586
4755	-3.90407	-5.936	-2.52599	-4.09215	-3.5845
4760	-3.86483	-5.86354	-2.52232	-4.0832	-3.56219
4765	-3.87851	-5.82421	-2.50925	-4.0687	-3.60313
4770	-3.91532	-5.77069	-2.51701	-4.11743	-3.58451
4775	-3.83412	-5.70527	-2.48397	-4.13168	-3.54556
4780	-3.85699	-5.62827	-2.47669	-4.11491	-3.53159
4785	-3.86125	-5.62282	-2.49455	-4.16803	-3.55784
4790	-3.81608	-5.59203	-2.50573	-4.2094	-3.51601
4795	-3.82239	-5.56001	-2.50994	-4.17713	-3.50943
4800	-3.83623	-5.56656	-2.53423	-4.19314	-3.5146
4805	-3.84868	-5.56124	-2.50045	-4.12003	-3.52147
4810	-3.8354	-5.60822	-2.45638	-4.07353	-3.50879
4815	-3.90919	-5.70659	-2.37669	-4.04198	-3.51403
4820	-3.85106	-5.75112	-2.29131	-3.95181	-3.54093
4825	-3.91307	-5.7955	-2.17248	-3.89511	-3.57845
4830	-3.94847	-5.83718	-2.11728	-3.86596	-3.60667
4835	-3.9742	-5.879	-2.07931	-3.84101	-3.53444
4840	-4.01165	-5.9477	-2.10176	-3.80183	-3.52712
4845	-4.06782	-5.98969	-2.10049	-3.80389	-3.56824
4850	-4.04487	-6.02747	-2.1091	-3.78128	-3.55977
4855	-4.16713	-6.0356	-2.18226	-3.76094	-3.55547
4860	-4.11383	-6.07397	-2.21882	-3.75293	-3.52497
4865	-4.14752	-6.118	-2.28003	-3.77918	-3.53746
4870	-4.22685	-6.16021	-2.32438	-3.76291	-3.51986
4875	-4.21045	-6.1542	-2.41701	-3.80232	-3.50069
4880	-4.1712	-6.16949	-2.4994	-3.84937	-3.51783
4885	-4.16649	-6.19793	-2.53255	-3.90202	-3.48887
4890	-4.11325	-6.21748	-2.55068	-3.96484	-3.44174
4895	-4.14905	-6.21523	-2.57382	-4.02781	-3.38157
4900	-4.16493	-6.21838	-2.61222	-4.04073	-3.3729
4905	-4.18331	-6.18757	-2.61555	-4.07682	-3.36288
4910	-4.22843	-6.2444	-2.67515	-4.13889	-3.32945
4915	-4.30375	-6.24895	-2.68487	-4.23208	-3.26054
4920	-4.33479	-6.25908	-2.69655	-4.26318	-3.18743
4925	-4.26677	-6.28201	-2.70023	-4.31434	-3.21703
4930	-4.23209	-6.27417	-2.72208	-4.30118	-3.18488
4935	-4.27846	-6.29473	-2.74956	-4.31894	-3.19033
4940	-4.24873	-6.31927	-2.72353	-4.39799	-3.20744
4945	-4.28527	-6.29045	-2.77332	-4.41765	-3.26943
4950	-4.2712	-6.27745	-2.78201	-4.46623	-3.27863
4955	-4.3157	-6.29509	-2.75566	-4.50095	-3.32352
4960	-4.39659	-6.33944	-2.75343	-4.58882	-3.39388
4965	-4.3673	-6.33276	-2.74068	-4.55722	-3.42946
4970	-4.24498	-6.33279	-2.69796	-4.58284	-3.47591
4975	-4.29211	-6.3354	-2.68686	-4.58659	-3.51217
4980	-4.31818	-6.30583	-2.68271	-4.63115	-3.52261
4985	-4.33349	-6.31028	-2.68485	-4.61977	-3.58304
4990	-4.38605	-6.3764	-2.70531	-4.66744	-3.6574
4995	-4.36802	-6.35654	-2.69249	-4.646	-3.73652
5000	-4.37222	-6.3585	-2.75905	-4.68977	-3.74339
5005	-4.38212	-6.34215	-2.76233	-4.68411	-3.79838
5010	-4.39103	-6.2981	-2.75845	-4.68031	-3.80239
5015	-4.4215	-6.28347	-2.76668	-4.66015	-3.86258
5020	-4.42852	-6.30483	-2.78286	-4.64201	-3.90565
5025	-4.48383	-6.28521	-2.79548	-4.62698	-3.96106
5030	-4.50707	-6.30035	-2.81562	-4.63532	-3.99872
5035	-4.44631	-6.30362	-2.78103	-4.63254	-4.01265
5040	-4.42635	-6.29362	-2.8075	-4.63775	-4.0152
5045	-4.46758	-6.30188	-2.76298	-4.65403	-4.00751
5050	-4.49245	-6.30327	-2.74635	-4.69956	-4.02056
5055	-4.50461	-6.27432	-2.73626	-4.69808	-3.99903
5060	-4.54619	-6.28192	-2.73792	-4.65298	-3.99407
5065	-4.54686	-6.29566	-2.75503	-4.62269	-4.01179
5070	-4.51479	-6.30113	-2.72357	-4.6173	-3.99224
5075	-4.53902	-6.28792	-2.74407	-4.59187	-4.00016
5080	-4.53836	-6.31487	-2.72835	-4.62946	-3.96957
5085	-4.59086	-6.33135	-2.73275	-4.6234	-4.02191
5090	-4.56664	-6.28925	-2.76795	-4.6231	-4.05571
5095	-4.51014	-6.29449	-2.76839	-4.59451	-4.04175
5100	-4.51646	-6.30007	-2.70631	-4.58164	-4.04694
5105	-4.48131	-6.30854	-2.72756	-4.5675	-4.08378
5110	-4.50071	-6.30409	-2.72911	-4.5805	-4.08366
5115	-4.51614	-6.27506	-2.73148	-4.524	-4.0547
5120	-4.42998	-6.2869	-2.72385	-4.54006	-4.05305
5125	-4.48106	-6.24924	-2.66232	-4.53522	-4.03048
5130	-4.39841	-6.27833	-2.6499	-4.52443	-4.00573
5135	-4.37302	-6.2769	-2.62017	-4.49026	-3.9768
5140	-4.40326	-6.27302	-2.61781	-4.50327	-3.9308
5145	-4.40801	-6.26781	-2.60203	-4.48795	-3.89272
5150	-4.43271	-6.2821	-2.58294	-4.48832	-3.88286
5155	-4.35693	-6.27339	-2.56186	-4.45776	-3.87066
5160	-4.35407	-6.24743	-2.56144	-4.45729	-3.88408
5165	-4.34945	-6.2534	-2.54153	-4.51606	-3.9006
5170	-4.28813	-6.27086	-2.5324	-4.48531	-3.85555
5175	-4.30235	-6.23825	-2.53199	-4.54128	-3.8605
5180	-4.24574	-6.22788	-2.54822	-4.55691	-3.83722
5185	-4.26829	-6.22718	-2.55013	-4.52721	-3.8196
5190	-4.19262	-6.20153	-2.52061	-4.49405	-3.81816
5195	-4.14494	-6.17844	-2.54384	-4.47193	-3.84238
5200	-4.14286	-6.1732	-2.54424	-4.44559	-3.832
5205	-4.14099	-6.14173	-2.51824	-4.40901	-3.84818
5210	-4.11072	-6.11944	-2.49289	-4.39925	-3.87716
5215	-4.03244	-6.11665	-2.47105	-4.39047	-3.84001
5220	-4.08856	-6.11413	-2.50118	-4.39544	-3.81656
5225	-4.037	-6.0877	-2.49218	-4.32913	-3.81431
5230	-3.97629	-6.05184	-2.47627	-4.29261	-3.81673
5235	-3.96658	-6.05235	-2.49514	-4.30865	-3.81669
5240	-3.95783	-6.05626	-2.53653	-4.30379	-3.83218
5245	-3.99692	-6.07013	-2.55035	-4.34316	-3.80174
5250	-3.93206	-6.01963	-2.54619	-4.33227	-3.7799
5255	-3.93085	-5.99317	-2.54538	-4.26584	-3.77134
5260	-4.00939	-6.01766	-2.55441	-4.3	-3.71038
5265	-4.03107	-6.03799	-2.51275	-4.26254	-3.6888
5270	-4.01996	-6.05541	-2.53871	-4.28287	-3.696
5275	-4.08346	-6.0547	-2.55232	-4.31018	-3.70026
5280	-4.09773	-6.09634	-2.56846	-4.31932	-3.69522
5285	-4.18612	-6.08809	-2.59373	-4.35714	-3.71731
5290	-4.15338	-6.07548	-2.60867	-4.35129	-3.7372
5295	-4.226	-6.06845	-2.61723	-4.34859	-3.7451
5300	-4.27502	-6.07593	-2.62883	-4.34745	-3.78772
5305	-4.36201	-6.09646	-2.651	-4.38117	-3.805
5310	-4.32189	-6.13134	-2.64068	-4.41539	-3.80613
5315	-4.29395	-6.1239	-2.61285	-4.3844	-3.78163
5320	-4.27084	-6.11979	-2.58194	-4.42601	-3.80395
5325	-4.29905	-6.12127	-2.57365	-4.39139	-3.76858
5330	-4.19581	-6.13814	-2.56033	-4.40142	-3.77002
5335	-4.2703	-6.14382	-2.58446	-4.32678	-3.7924
5340	-4.2414	-6.15412	-2.59251	-4.36386	-3.83694
5345	-4.22967	-6.14009	-2.549	-4.39594	-3.87149
5350	-4.31303	-6.12918	-2.55571	-4.42739	-3.90369
5355	-4.35335	-6.11161	-2.53931	-4.39006	-3.87609
5360	-4.40597	-6.08198	-2.55187	-4.35388	-3.83904
5365	-4.38391	-6.06395	-2.53292	-4.36894	-3.85008
5370	-4.25177	-6.07791	-2.50903	-4.36448	-3.84559
5375	-4.23084	-6.06978	-2.52756	-4.37462	-3.84266
5380	-4.24875	-6.059	-2.52665	-4.35544	-3.86443
5385	-4.26283	-6.06743	-2.52584	-4.37935	-3.87182
5390	-4.25713	-6.09485	-2.49583	-4.40345	-3.88734
5395	-4.24383	-6.0833	-2.52836	-4.38524	-3.85694
5400	-4.24207	-6.10396	-2.51079	-4.37272	-3.81405
5405	-4.1629	-6.0518	-2.47447	-4.33184	-3.80429
5410	-4.11206	-6.05145	-2.4779	-4.33495	-3.80992
5415	-4.02548	-6.05459	-2.43804	-4.28627	-3.80279
5420	-4.0823	-6.0669	-2.44902	-4.36343	-3.80192
5425	-4.04974	-6.08317	-2.47061	-4.411	-3.7967
5430	-4.16742	-6.08658	-2.45295	-4.41907	-3.81087
5435	-4.22639	-6.10174	-2.48587	-4.46236	-3.83249
5440	-4.24066	-6.09985	-2.49011	-4.48845	-3.84529
5445	-4.26372	-6.12317	-2.48808	-4.49134	-3.83684
5450	-4.2273	-6.12776	-2.49112	-4.4991	-3.84144
5455	-4.28232	-6.10946	-2.53194	-4.53825	-3.82894
5460	-4.31346	-6.14476	-2.58331	-4.54774	-3.81658
5465	-4.31086	-6.12218	-2.60026	-4.50352	-3.86093
5470	-4.35343	-6.10961	-2.55012	-4.5654	-3.85203
5475	-4.33663	-6.0845	-2.55867	-4.5104	-3.82848
5480	-4.32559	-6.0921	-2.49999	-4.5407	-3.81728
5485	-4.31565	-6.07737	-2.50771	-4.5255	-3.7961
5490	-4.28425	-6.08741	-2.50684	-4.50281	-3.73821
5495	-4.31519	-6.10248	-2.49825	-4.54802	-3.7549
5500	-4.3063	-6.09189	-2.48075	-4.48318	-3.72442
5505	-4.29625	-6.09012	-2.5187	-4.48789	-3.72917
5510	-4.33824	-6.0868	-2.50404	-4.48697	-3.72679
5515	-4.36991	-6.07001	-2.49475	-4.47071	-3.73241
5520	-4.36167	-6.0687	-2.5108	-4.48953	-3.71417
5525	-4.35833	-6.05459	-2.49108	-4.45885	-3.70885
5530	-4.32062	-6.03066	-2.48504	-4.46213	-3.72071
5535	-4.32139	-6.0238	-2.45422	-4.4136	-3.73914
5540	-4.32004	-6.00641	-2.46846	-4.39438	-3.75351
5545	-4.32086	-6.00111	-2.46078	-4.37064	-3.77421
5550	-4.34815	-6.02308	-2.46558	-4.40719	-3.74403
5555	-4.25429	-6.01008	-2.44159	-4.39119	-3.75347
5560	-4.27394	-6.03202	-2.41903	-4.36133	-3.74755
5565	-4.26508	-6.06299	-2.42312	-4.37179	-3.75664
5570	-4.29999	-6.0503	-2.45805	-4.39664	-3.78923
5575	-4.24361	-6.07944	-2.43188	-4.45119	-3.7753
5580	-4.23575	-6.08668	-2.44543	-4.42949	-3.80935
5585	-4.28379	-6.08888	-2.43029	-4.46659	-3.78675
5590	-4.24945	-6.10985	-2.43033	-4.46781	-3.80301
5595	-4.33492	-6.08817	-2.43232	-4.47663	-3.78992
5600	-4.32609	-6.09281	-2.44875	-4.44853	-3.81807
5605	-4.35898	-6.06679	-2.47135	-4.41166	-3.77795
5610	-4.31099	-6.05977	-2.46826	-4.43124	-3.77624
5615	-4.32906	-6.04136	-2.43326	-4.43728	-3.75251
5620	-4.3004	-6.03861	-2.40763	-4.44271	-3.77997
5625	-4.27052	-6.03268	-2.3865	-4.41028	-3.74477
5630	-4.29672	-6.02993	-2.3753	-4.42485	-3.74194
5635	-4.29783	-6.03867	-2.35741	-4.4444	-3.76934
5640	-4.2968	-6.03101	-2.32765	-4.42982	-3.76072
5645	-4.30811	-6.03101	-2.3809	-4.46303	-3.75518
5650	-4.3918	-6.04051	-2.37124	-4.44015	-3.75908
5655	-4.46711	-6.07925	-2.40257	-4.46718	-3.78477
5660	-4.4859	-6.05976	-2.42197	-4.47348	-3.76351
5665	-4.50485	-6.06293	-2.44432	-4.45985	-3.78432
5670	-4.51782	-6.08477	-2.44686	-4.5158	-3.78752
5675	-4.47028	-6.10011	-2.44915	-4.50051	-3.82257
5680	-4.46833	-6.14928	-2.42876	-4.5318	-3.83858
5685	-4.50945	-6.14178	-2.43481	-4.5561	-3.82747
5690	-4.58525	-6.16177	-2.43537	-4.58054	-3.81637
5695	-4.59631	-6.18752	-2.46321	-4.57036	-3.81303
5700	-4.57971	-6.17705	-2.47948	-4.55734	-3.84442
5705	-4.55457	-6.19265	-2.49511	-4.55592	-3.84605
5710	-4.6524	-6.17649	-2.53747	-4.55979	-3.88412
5715	-4.64041	-6.17144	-2.58048	-4.52337	-3.93058
5720	-4.62349	-6.18933	-2.58698	-4.51762	-3.97573
5725	-4.66543	-6.19421	-2.57623	-4.55621	-3.97421
5730	-4.67051	-6.19256	-2.58315	-4.60638	-4.00279
5735	-4.67916	-6.19971	-2.59134	-4.60391	-4.02186
5740	-4.67061	-6.19233	-2.57527	-4.61199	-4.04124
5745	-4.65067	-6.18138	-2.58424	-4.60768	-4.0254
5750	-4.62048	-6.16376	-2.58939	-4.64755	-4.02335
5755	-4.60555	-6.15394	-2.59987	-4.6281	-4.01929
5760	-4.63091	-6.1244	-2.57417	-4.61574	-4.01784
5765	-4.63536	-6.0633	-2.5608	-4.67154	-4.02764
5770	-4.59648	-5.97638	-2.56048	-4.63811	-3.9943
5775	-4.57987	-5.88004	-2.53481	-4.60158	-3.96763
5780	-4.52817	-5.80195	-2.48047	-4.61118	-3.88704
5785	-4.5531	-5.79122	-2.51649	-4.61853	-3.89771
5790	-4.54287	-5.77206	-2.47472	-4.60198	-3.88513
5795	-4.54591	-5.76949	-2.47032	-4.58837	-3.90598
5800	-4.5609	-5.76027	-2.42926	-4.59671	-3.86484
5805	-4.50089	-5.74938	-2.3435	-4.58621	-3.85
5810	-4.48567	-5.74994	-2.26241	-4.53299	-3.82777
5815	-4.42706	-5.76856	-2.15917	-4.50312	-3.82995
5820	-4.38248	-5.7534	-2.09651	-4.42346	-3.80751
5825	-4.39135	-5.79066	-1.99424	-4.32732	-3.7873
5830	-4.3483	-5.8285	-1.92953	-4.25237	-3.76025
5835	-4.3463	-5.87033	-1.88007	-4.15532	-3.76031
5840	-4.34245	-5.93472	-1.84728	-4.14133	-3.77145
5845	-4.3635	-5.97887	-1.84998	-4.10172	-3.75707
5850	-4.31098	-6.02119	-1.9061	-4.10982	-3.74303
5855	-4.28617	-6.02304	-1.96149	-4.09266	-3.72927
5860	-4.41696	-6.04196	-2.01817	-4.09781	-3.72466
5865	-4.37747	-6.07883	-2.06528	-4.16551	-3.72939
5870	-4.51751	-6.08959	-2.12232	-4.2097	-3.68372
5875	-4.49451	-6.11221	-2.13656	-4.198	-3.63485
5880	-4.56159	-6.17053	-2.23431	-4.24152	-3.61195
5885	-4.58318	-6.22388	-2.29787	-4.309	-3.64569
5890	-4.55361	-6.22617	-2.32092	-4.36587	-3.61949
5895	-4.54741	-6.21787	-2.34654	-4.42221	-3.64249
5900	-4.57246	-6.24233	-2.36471	-4.47677	-3.62326
5905	-4.53579	-6.26435	-2.44941	-4.53617	-3.58377
5910	-4.54363	-6.29624	-2.48365	-4.58835	-3.51605
5915	-4.58947	-6.30078	-2.50276	-4.61857	-3.46398
5920	-4.60622	-6.31954	-2.52679	-4.67023	-3.40602
5925	-4.63764	-6.32262	-2.53085	-4.69741	-3.39047
5930	-4.67816	-6.3133	-2.52376	-4.72317	-3.40532
5935	-4.73913	-6.32132	-2.54276	-4.68714	-3.44309
5940	-4.69805	-6.30524	-2.58232	-4.7165	-3.44269
5945	-4.6917	-6.30111	-2.61596	-4.78668	-3.51444
5950	-4.73498	-6.3207	-2.64527	-4.84212	-3.60786
5955	-4.68411	-6.31935	-2.66188	-4.87914	-3.7119
5960	-4.65465	-6.30173	-2.67	-4.87385	-3.69794
5965	-4.6751	-6.27812	-2.72026	-4.88968	-3.75969
5970	-4.72413	-6.28361	-2.73328	-4.88978	-3.80418
5975	-4.73967	-6.28855	-2.77526	-4.88342	-3.83645
5980	-4.65974	-6.25935	-2.73885	-4.83652	-3.88547
5985	-4.70009	-6.25982	-2.77246	-4.79302	-3.93624
5990	-4.74458	-6.26369	-2.77538	-4.78991	-3.92979
5995	-4.7887	-6.25769	-2.75067	-4.74979	-3.94396
6000	-4.75287	-6.28852	-2.71477	-4.72011	-3.99997
6005	-4.88395	-6.29556	-2.7215	-4.75132	-4.05593
6010	-4.94476	-6.32692	-2.77052	-4.78327	-4.083
6015	-4.93416	-6.34047	-2.80975	-4.77212	-4.1473
6020	-4.97565	-6.34491	-2.81382	-4.78268	-4.16966
6025	-4.96808	-6.34458	-2.81651	-4.80377	-4.18536
6030	-4.94494	-6.35982	-2.85114	-4.80473	-4.20947
6035	-4.94452	-6.33644	-2.84814	-4.8352	-4.24448
6040	-4.92986	-6.32747	-2.8757	-4.84717	-4.26046
6045	-4.84929	-6.32371	-2.86146	-4.86181	-4.29702
6050	-4.85435	-6.32378	-2.7891	-4.87756	-4.32661
6055	-4.86708	-6.33506	-2.75814	-4.87372	-4.32217
6060	-4.93162	-6.35039	-2.7703	-4.90887	-4.35368
6065	-4.96928	-6.32968	-2.79198	-4.89417	-4.38758
6070	-5.0481	-6.31966	-2.74902	-4.89253	-4.42253
6075	-5.0925	-6.31755	-2.75623	-4.89234	-4.40961
6080	-5.11407	-6.31133	-2.76273	-4.88187	-4.40574
6085	-5.0702	-6.29452	-2.75783	-4.83255	-4.37121
6090	-5.14914	-6.30269	-2.78174	-4.83707	-4.34345
6095	-5.09155	-6.34455	-2.74956	-4.83084	-4.33067
6100	-5.06627	-6.34944	-2.72646	-4.81622	-4.32915
6105	-5.01085	-6.37196	-2.72519	-4.81723	-4.33777
6110	-5.07326	-6.36116	-2.70746	-4.83486	-4.31003
6115	-5.02122	-6.33074	-2.72468	-4.84429	-4.30614
6120	-5.02543	-6.31372	-2.70017	-4.83734	-4.30375
6125	-4.98021	-6.29753	-2.68493	-4.8491	-4.29827
6130	-5.00485	-6.30108	-2.67317	-4.84939	-4.3122
6135	-4.94537	-6.32757	-2.65771	-4.84064	-4.25817
6140	-4.97145	-6.31777	-2.63794	-4.82119	-4.24615
6145	-4.87243	-6.28133	-2.65821	-4.81397	-4.22979
6150	-4.8568	-6.27097	-2.56908	-4.77144	-4.19732
6155	-4.85295	-6.21678	-2.54646	-4.73574	-4.23909
6160	-4.82703	-6.22151	-2.54659	-4.75509	-4.22565
6165	-4.83636	-6.24129	-2.54574	-4.74161	-4.15809
6170	-4.86518	-6.22889	-2.56352	-4.7475	-4.13389
6175	-4.78699	-6.17287	-2.55902	-4.71033	-4.0977
6180	-4.78196	-6.17509	-2.53252	-4.6949	-4.05513
6185	-4.71209	-6.15723	-2.51941	-4.66556	-4.04456
6190	-4.73292	-6.12736	-2.52225	-4.65332	-4.05169
6195	-4.67817	-6.1393	-2.55605	-4.69378	-4.08583
6200	-4.71259	-6.13797	-2.55035	-4.66327	-4.04668
6205	-4.66192	-6.12641	-2.55302	-4.65511	-4.03806
6210	-4.64489	-6.14276	-2.53591	-4.62203	-4.0414
6215	-4.69285	-6.0988	-2.53222	-4.5987	-4.04218
6220	-4.65844	-6.09893	-2.52402	-4.62531	-4.05731
6225	-4.55601	-6.11372	-2.52933	-4.60036	-4.02323
6230	-4.60469	-6.1322	-2.51263	-4.57662	-4.03581
6235	-4.52806	-6.1195	-2.50737	-4.54109	-4.05047
6240	-4.56525	-6.1003	-2.5036	-4.53229	-4.04036
6245	-4.55788	-6.08734	-2.46996	-4.52951	-4.02018
6250	-4.51247	-6.04029	-2.45139	-4.5283	-4.02419
6255	-4.51855	-6.09459	-2.40929	-4.54908	-4.01339
6260	-4.45461	-6.07875	-2.4046	-4.49186	-4.01475
6265	-4.37256	-6.06535	-2.3994	-4.4854	-4.01931
6270	-4.41305	-6.07141	-2.38691	-4.48602	-3.97682
6275	-4.4107	-6.09067	-2.37176	-4.52777	-3.97741
6280	-4.36367	-6.10197	-2.37082	-4.50871	-3.94577
6285	-4.29072	-6.10696	-2.35338	-4.41691	-3.92394
6290	-4.23935	-6.08384	-2.33573	-4.36904	-3.88988
6295	-4.16862	-6.07511	-2.33059	-4.39031	-3.83371
6300	-4.17642	-6.07933	-2.33669	-4.32966	-3.7887
6305	-4.14873	-6.03481	-2.32071	-4.31754	-3.73488
6310	-4.14219	-6.00338	-2.30047	-4.26545	-3.72083
6315	-4.14038	-5.97681	-2.29006	-4.28035	-3.67602
6320	-4.14693	-5.95808	-2.26508	-4.30148	-3.68783
6325	-4.13444	-5.97832	-2.25431	-4.31792	-3.67405
6330	-4.09053	-5.97324	-2.26414	-4.30054	-3.68716
6335	-4.10818	-5.96953	-2.24565	-4.31322	-3.71782
6340	-4.05465	-5.9498	-2.23877	-4.32977	-3.731
6345	-4.02485	-5.94153	-2.24723	-4.30863	-3.72511
6350	-4.07561	-5.92633	-2.24995	-4.36168	-3.72202
6355	-4.08455	-5.9437	-2.22898	-4.33607	-3.72035
6360	-4.08647	-5.91792	-2.23939	-4.30272	-3.76767
6365	-4.09023	-5.91888	-2.25169	-4.26112	-3.72926
6370	-4.09771	-5.94563	-2.23249	-4.27774	-3.73353
6375	-4.10239	-5.95245	-2.22205	-4.27339	-3.72627
6380	-4.1944	-5.98274	-2.1902	-4.27719	-3.74304
6385	-4.13837	-5.9755	-2.16544	-4.30379	-3.7426
6390	-4.18186	-5.95517	-2.14804	-4.32901	-3.71003
6395	-4.20671	-5.95672	-2.15971	-4.34398	-3.71622
6400	-4.27196	-5.97364	-2.19657	-4.30598	-3.724
6405	-4.21634	-5.94056	-2.18581	-4.26792	-3.74765
6410	-4.2602	-5.91251	-2.17516	-4.24524	-3.73566
6415	-4.32826	-5.89416	-2.17728	-4.22355	-3.73263
6420	-4.31806	-5.92339	-2.17432	-4.23749	-3.73323
6425	-4.28029	-5.90395	-2.16969	-4.18311	-3.72933
6430	-4.27284	-5.90717	-2.19677	-4.16377	-3.71917
6435	-4.23755	-5.90058	-2.16647	-4.16052	-3.73775
6440	-4.22417	-5.90931	-2.16165	-4.18848	-3.74006
6445	-4.16108	-5.96204	-2.12511	-4.23296	-3.74768
6450	-4.16147	-5.95341	-2.17031	-4.27169	-3.74123
6455	-4.16386	-5.93098	-2.17194	-4.24736	-3.71545
6460	-4.15581	-5.92718	-2.17439	-4.24218	-3.73219
6465	-4.09751	-5.9393	-2.18049	-4.22337	-3.75392
6470	-4.10426	-5.90706	-2.16647	-4.22059	-3.74906
6475	-4.11033	-5.92205	-2.14213	-4.25671	-3.72916
6480	-4.1015	-5.88636	-2.13487	-4.29436	-3.67907
6485	-4.13235	-5.92067	-2.15078	-4.31409	-3.65285
6490	-4.15807	-5.92136	-2.16803	-4.38718	-3.65589
6495	-4.19347	-5.9306	-2.18259	-4.35773	-3.69744
6500	-4.13753	-5.92253	-2.1703	-4.34023	-3.71931
6505	-4.16069	-5.93942	-2.19048	-4.32835	-3.70238
6510	-4.22849	-5.95549	-2.19791	-4.33438	-3.67827
6515	-4.22418	-5.95701	-2.1919	-4.33209	-3.68653
6520	-4.2448	-5.95147	-2.18942	-4.33388	-3.65624
6525	-4.21028	-5.97582	-2.19305	-4.35352	-3.67113
6530	-4.23229	-5.98652	-2.19339	-4.35446	-3.67344
6535	-4.18676	-5.94007	-2.20345	-4.37075	-3.70659
6540	-4.15192	-5.95435	-2.19006	-4.38799	-3.69537
6545	-4.15118	-5.97323	-2.18191	-4.38548	-3.6997
6550	-4.09539	-5.9609	-2.17847	-4.37679	-3.68695
6555	-4.00639	-5.9567	-2.19003	-4.42689	-3.68768
6560	-3.99571	-5.89856	-2.21214	-4.40762	-3.67391
6565	-3.93913	-5.90059	-2.21252	-4.36583	-3.68593
6570	-3.98213	-5.88085	-2.20798	-4.35267	-3.72337
6575	-4.00654	-5.83979	-2.21952	-4.34211	-3.64502
6580	-4.02034	-5.83131	-2.20159	-4.35835	-3.63663
6585	-4.03889	-5.83489	-2.20009	-4.33822	-3.62021
6590	-3.98208	-5.78548	-2.18801	-4.27505	-3.61541
6595	-3.92279	-5.7807	-2.13223	-4.23236	-3.56672
6600	-3.996	-5.77813	-2.09765	-4.25314	-3.55395
6605	-4.02107	-5.72922	-2.10655	-4.20492	-3.5347
6610	-4.01708	-5.73093	-2.07356	-4.17439	-3.55509
6615	-4.0237	-5.7342	-2.07706	-4.11988	-3.54128
6620	-4.00108	-5.74231	-2.10266	-4.11974	-3.50332
6625	-3.99501	-5.72201	-2.08958	-4.12346	-3.50799
6630	-4.01813	-5.68734	-2.06805	-4.10237	-3.47559
6635	-3.94094	-5.67857	-2.07112	-4.05635	-3.5152
6640	-3.87351	-5.69398	-2.04949	-4.08057	-3.51536
6645	-3.8802	-5.70094	-2.09249	-4.08822	-3.51994
6650	-3.90051	-5.70893	-2.09605	-4.13757	-3.48745
6655	-4.00454	-5.71785	-2.09437	-4.13694	-3.4937
6660	-4.00629	-5.72932	-2.1241	-4.11063	-3.54482
6665	-4.05074	-5.69306	-2.10009	-4.11527	-3.59748
6670	-4.0152	-5.70356	-2.10386	-4.11172	-3.61382
6675	-3.96893	-5.70094	-2.11898	-4.10724	-3.603
6680	-3.96199	-5.72877	-2.13453	-4.12123	-3.61767
6685	-4.00475	-5.71327	-2.15243	-4.09521	-3.60647
6690	-4.05548	-5.72348	-2.12364	-4.14386	-3.55867
6695	-4.0113	-5.75424	-2.0948	-4.14003	-3.5567
6700	-3.98379	-5.75345	-2.08836	-4.16232	-3.6237
6705	-4.08358	-5.73289	-2.10893	-4.12575	-3.67624
6710	-4.09172	-5.75408	-2.10108	-4.15076	-3.66251
6715	-4.01942	-5.74036	-2.08133	-4.1694	-3.66125
6720	-4.06255	-5.75994	-2.07819	-4.2042	-3.68452
6725	-4.06463	-5.80345	-2.09782	-4.24195	-3.66996
6730	-4.05016	-5.79946	-2.06961	-4.21286	-3.72453
6735	-3.96977	-5.81658	-2.05203	-4.17768	-3.73149
6740	-3.98112	-5.83027	-2.07525	-4.19492	-3.71334
6745	-4.01584	-5.83136	-2.03661	-4.23231	-3.71143
6750	-3.98584	-5.84529	-2.04087	-4.22607	-3.70528
6755	-4.03233	-5.85783	-2.03202	-4.26936	-3.70972
6760	-3.98026	-5.80009	-2.02015	-4.26198	-3.71483
6765	-3.94769	-5.74036	-2.05925	-4.26436	-3.66729
6770	-3.95921	-5.68918	-2.04759	-4.23174	-3.6833
6775	-3.95324	-5.57669	-2.05856	-4.21397	-3.65
6780	-4.00912	-5.53326	-2.04892	-4.24303	-3.64888
6785	-4.00429	-5.5097	-2.05781	-4.2267	-3.61681
6790	-3.99994	-5.47642	-2.04532	-4.20558	-3.5946
6795	-4.01849	-5.44819	-2.0575	-4.27665	-3.62564
6800	-4.07805	-5.45557	-2.00208	-4.31102	-3.61143
6805	-4.06837	-5.46049	-2.01468	-4.23127	-3.65743
6810	-4.03107	-5.46578	-1.93426	-4.23672	-3.60453
6815	-4.01996	-5.49124	-1.8609	-4.19014	-3.61461
6820	-4.04263	-5.54264	-1.80367	-4.13277	-3.63145
6825	-4.05894	-5.60615	-1.73068	-4.10688	-3.62442
6830	-4.06342	-5.6495	-1.69721	-4.03725	-3.60256
6835	-4.05112	-5.70578	-1.65829	-3.90894	-3.64168
6840	-4.08496	-5.77627	-1.6223	-3.86168	-3.6425
6845	-4.10521	-5.8423	-1.6758	-3.91051	-3.66432
6850	-4.18469	-5.88016	-1.73274	-3.89269	-3.69616
6855	-4.20109	-5.92372	-1.76349	-3.91784	-3.64826
6860	-4.24239	-5.96379	-1.82728	-3.95205	-3.61514
6865	-4.31632	-5.98605	-1.89446	-4.06521	-3.59976
6870	-4.34201	-6.01816	-1.96663	-4.10914	-3.6203
6875	-4.45702	-6.05655	-2.04427	-4.19758	-3.60218
6880	-4.43802	-6.09628	-2.06437	-4.29005	-3.60584
6885	-4.39438	-6.10701	-2.06879	-4.37327	-3.59471
6890	-4.42452	-6.10718	-2.11474	-4.39283	-3.57915
6895	-4.49044	-6.12114	-2.13169	-4.40657	-3.53963
6900	-4.54568	-6.15096	-2.16647	-4.48844	-3.55065
6905	-4.55457	-6.1916	-2.22804	-4.49648	-3.50843
6910	-4.57482	-6.21696	-2.26294	-4.5745	-3.47709
6915	-4.55833	-6.26395	-2.29924	-4.5675	-3.50325
6920	-4.52104	-6.26654	-2.33777	-4.67317	-3.4336
6925	-4.52218	-6.26025	-2.40368	-4.63571	-3.41751
6930	-4.513	-6.26667	-2.42102	-4.62259	-3.3764
6935	-4.47207	-6.26985	-2.46982	-4.63781	-3.37823
6940	-4.49444	-6.28049	-2.47372	-4.65665	-3.46419
6945	-4.59216	-6.28143	-2.54751	-4.67233	-3.50384
6950	-4.58007	-6.27451	-2.50069	-4.68772	-3.53619
6955	-4.58143	-6.25362	-2.47123	-4.68999	-3.552
6960	-4.51733	-6.25207	-2.45254	-4.73322	-3.58176
6965	-4.54946	-6.24895	-2.48452	-4.71292	-3.67066
6970	-4.5396	-6.21853	-2.46645	-4.68178	-3.68966
6975	-4.52051	-6.21014	-2.49313	-4.65633	-3.74115
6980	-4.487	-6.20863	-2.45077	-4.68362	-3.73425
6985	-4.52013	-6.19087	-2.43314	-4.71462	-3.78904
6990	-4.56423	-6.15504	-2.46023	-4.63698	-3.74628
6995	-4.57943	-6.14092	-2.50023	-4.59542	-3.78324
7000	-4.61557	-6.16272	-2.45911	-4.63266	-3.79985
7005	-4.57663	-6.16422	-2.41917	-4.60697	-3.79595
7010	-4.49872	-6.13796	-2.38225	-4.54782	-3.84569
7015	-4.58376	-6.12986	-2.39295	-4.53577	-3.86161
7020	-4.6215	-6.14069	-2.37232	-4.53907	-3.90478
7025	-4.62281	-6.14439	-2.36937	-4.53562	-3.91701
7030	-4.51577	-6.10631	-2.38722	-4.5132	-3.99014
7035	-4.59707	-6.10655	-2.3945	-4.50847	-4.07038
7040	-4.57631	-6.0921	-2.39323	-4.55312	-4.09378
7045	-4.57601	-6.08427	-2.39698	-4.52509	-4.09932
7050	-4.66149	-6.11346	-2.40914	-4.50501	-4.08654
7055	-4.69146	-6.09056	-2.41227	-4.52684	-4.11277
7060	-4.63269	-6.11394	-2.41997	-4.54777	-4.08978
7065	-4.65329	-6.12291	-2.4269	-4.5087	-4.11013
7070	-4.59629	-6.1189	-2.39994	-4.51986	-4.10182
7075	-4.58787	-6.10408	-2.40009	-4.52734	-4.13762
7080	-4.63949	-6.08211	-2.37972	-4.50189	-4.131
7085	-4.57162	-6.07787	-2.36237	-4.52918	-4.10951
7090	-4.62691	-6.08699	-2.36041	-4.56532	-4.10903
7095	-4.65014	-6.08399	-2.38989	-4.60042	-4.11193
7100	-4.67308	-6.08215	-2.41643	-4.61914	-4.08902
7105	-4.70189	-6.07704	-2.4159	-4.60511	-4.05065
7110	-4.77682	-6.13456	-2.43593	-4.64781	-4.03166
7115	-4.77893	-6.16994	-2.41686	-4.66437	-4.00901
7120	-4.80328	-6.16727	-2.43093	-4.67284	-3.99639
7125	-4.80682	-6.15537	-2.40845	-4.67788	-4.01721
7130	-4.74264	-6.16796	-2.40482	-4.66827	-4.04593
7135	-4.68283	-6.17153	-2.38007	-4.68793	-4.03739
7140	-4.74333	-6.17043	-2.41833	-4.7275	-4.03081
7145	-4.7447	-6.18496	-2.40199	-4.7644	-4.02156
7150	-4.73369	-6.18855	-2.42146	-4.74613	-3.9966
7155	-4.76869	-6.19955	-2.40188	-4.76959	-4.01296
7160	-4.75936	-6.18098	-2.40281	-4.75338	-3.96777
7165	-4.71217	-6.15822	-2.35972	-4.7774	-3.97037
7170	-4.67378	-6.17829	-2.32289	-4.79387	-3.92723
7175	-4.63719	-6.14372	-2.33757	-4.75849	-3.87398
7180	-4.63897	-6.16352	-2.34688	-4.7421	-3.88485
7185	-4.6814	-6.16667	-2.37576	-4.75052	-3.90906
7190	-4.7543	-6.14707	-2.38711	-4.71562	-3.9142
7195	-4.71986	-6.15531	-2.39342	-4.66877	-4.00093
7200	-4.71542	-6.161	-2.36689	-4.62789	-3.98246
7205	-4.7155	-6.16009	-2.3762	-4.63486	-3.9603
7210	-4.69515	-6.14891	-2.34455	-4.59994	-3.95366
7215	-4.70134	-6.15352	-2.34048	-4.60456	-3.9366
7220	-4.70487	-6.13437	-2.33388	-4.60227	-3.96007
7225	-4.68763	-6.14993	-2.3377	-4.58606	-4.00116
7230	-4.68028	-6.16047	-2.35676	-4.59078	-4.02372
7235	-4.69612	-6.14667	-2.36123	-4.62977	-4.01407
7240	-4.65321	-6.12907	-2.36232	-4.60694	-3.97987
7245	-4.70035	-6.13566	-2.38673	-4.59413	-3.9746
7250	-4.68356	-6.11398	-2.36477	-4.6109	-3.96543
7255	-4.69295	-6.09965	-2.33719	-4.61957	-3.9838
7260	-4.69527	-6.09107	-2.32897	-4.57975	-3.97814
7265	-4.64633	-6.06436	-2.27764	-4.5645	-3.97194
7270	-4.62269	-6.03687	-2.25	-4.49029	-3.94528
7275	-4.58713	-6.01731	-2.26416	-4.50587	-3.89022
7280	-4.57145	-6.01696	-2.27788	-4.51217	-3.88616
7285	-4.50834	-6.01751	-2.30293	-4.5616	-3.89026
7290	-4.50055	-6.00764	-2.26689	-4.60351	-3.89063
7295	-4.4527	-5.98842	-2.25887	-4.57301	-3.83217
7300	-4.39943	-5.96076	-2.24481	-4.53527	-3.82281
7305	-4.39231	-5.97296	-2.21069	-4.47557	-3.85322
7310	-4.4002	-5.9503	-2.24343	-4.50034	-3.84287
7315	-4.33789	-5.97563	-2.19968	-4.51363	-3.83023
7320	-4.35734	-5.96823	-2.19349	-4.5243	-3.84104
7325	-4.29932	-5.9866	-2.15962	-4.53133	-3.83967
7330	-4.24096	-5.99794	-2.14573	-4.55696	-3.8806
7335	-4.22111	-5.97796	-2.14982	-4.52726	-3.87971
7340	-4.191	-5.9988	-2.12519	-4.46964	-3.86339
7345	-4.09652	-5.98305	-2.12841	-4.48085	-3.82651
7350	-4.15849	-5.99734	-2.10592	-4.46263	-3.81106
7355	-4.15914	-6.01193	-2.09057	-4.45394	-3.79716
7360	-4.22301	-5.95689	-2.09139	-4.43841	-3.78798
7365	-4.207	-5.97294	-2.08725	-4.37423	-3.76973
7370	-4.24363	-5.97357	-2.09035	-4.34736	-3.74333
7375	-4.19697	-5.9776	-2.08144	-4.36308	-3.76393
7380	-4.21419	-6.00451	-2.08903	-4.37979	-3.74143
7385	-4.28889	-6.03564	-2.09	-4.39741	-3.7589
7390	-4.30916	-6.05244	-2.08112	-4.38496	-3.77906
7395	-4.3172	-6.08654	-2.10632	-4.40592	-3.7606
7400	-4.3816	-6.08358	-2.09775	-4.40033	-3.77171
7405	-4.37831	-6.07401	-2.14081	-4.39659	-3.82387
7410	-4.3631	-6.07576	-2.17566	-4.38551	-3.8331
7415	-4.23712	-6.04195	-2.1543	-4.35493	-3.79703
7420	-4.22378	-6.0331	-2.14875	-4.34286	-3.77344
7425	-4.24648	-6.08812	-2.14083	-4.38348	-3.74777
7430	-4.32817	-6.07206	-2.14346	-4.37113	-3.78347
7435	-4.33226	-6.07141	-2.14777	-4.36516	-3.79784
7440	-4.35432	-6.03114	-2.16045	-4.35593	-3.79414
7445	-4.37622	-6.03458	-2.18747	-4.38237	-3.77749
7450	-4.34489	-6.04113	-2.1952	-4.38558	-3.79025
7455	-4.37589	-6.05393	-2.18361	-4.39103	-3.79174
7460	-4.39359	-6.062	-2.18977	-4.41911	-3.76979
7465	-4.39727	-6.10118	-2.20214	-4.45468	-3.74449
7470	-4.41283	-6.06915	-2.20255	-4.44164	-3.71395
7475	-4.39825	-6.09812	-2.19315	-4.49555	-3.66871
7480	-4.31776	-6.0966	-2.16126	-4.50417	-3.60803
7485	-4.32494	-6.10989	-2.14623	-4.53251	-3.65548
7490	-4.27627	-6.09596	-2.16296	-4.5413	-3.6283
7495	-4.29577	-6.11881	-2.14385	-4.56207	-3.65819
7500	-4.27044	-6.11349	-2.12568	-4.56404	-3.64072
7505	-4.20885	-6.09403	-2.12201	-4.54779	-3.62721
7510	-4.25142	-6.08083	-2.12848	-4.54217	-3.56846
7515	-4.21623	-6.04824	-2.15284	-4.55127	-3.55663
7520	-4.19886	-6.07241	-2.16794	-4.58778	-3.57705
7525	-4.1383	-6.09847	-2.162	-4.54599	-3.58655
7530	-4.17159	-6.08914	-2.1547	-4.54184	-3.62617
7535	-4.0913	-6.07988	-2.16668	-4.5098	-3.61855
7540	-4.13746	-6.04135	-2.18625	-4.49511	-3.64277
7545	-4.10959	-6.00322	-2.12088	-4.48833	-3.66455
7550	-4.07838	-5.99134	-2.10598	-4.4745	-3.66863
7555	-4.07274	-6.00221	-2.09941	-4.41572	-3.65234
7560	-4.11259	-5.9818	-2.08666	-4.38728	-3.66984
7565	-4.06679	-5.95739	-2.06932	-4.34881	-3.63567
7570	-4.10723	-5.95958	-2.07227	-4.3528	-3.61269
7575	-4.09871	-5.95465	-2.06223	-4.31263	-3.6508
7580	-4.03184	-5.983	-2.06491	-4.29449	-3.61853
7585	-4.02269	-5.95502	-2.02535	-4.24857	-3.60614
7590	-3.97975	-5.93156	-2.00829	-4.26644	-3.59387
7595	-3.95132	-5.91908	-1.98122	-4.24005	-3.62166
7600	-4.01556	-5.86902	-2.02519	-4.197	-3.60007
7605	-4.04887	-5.86969	-2.04036	-4.19043	-3.58287
7610	-4.03802	-5.87634	-2.0013	-4.20253	-3.54963
7615	-3.98743	-5.88404	-1.97493	-4.20055	-3.5419
7620	-3.92351	-5.92808	-1.959	-4.18848	-3.52386
7625	-3.97216	-5.90128	-1.94955	-4.16474	-3.50762
7630	-4.00981	-5.91253	-1.93226	-4.22445	-3.55512
7635	-4.01104	-5.9054	-1.92256	-4.21385	-3.5535
7640	-3.94885	-5.89122	-1.90211	-4.20173	-3.53763
7645	-3.97454	-5.8612	-1.87883	-4.15736	-3.56993
7650	-3.95479	-5.87301	-1.8569	-4.20881	-3.599
7655	-3.91864	-5.85258	-1.85668	-4.20105	-3.57968
7660	-3.91674	-5.86956	-1.86332	-4.21853	-3.61333
7665	-3.92931	-5.87967	-1.86832	-4.21366	-3.60589
7670	-3.959	-5.87324	-1.83182	-4.18869	-3.65023
7675	-3.99797	-5.87953	-1.87511	-4.19582	-3.61691
7680	-4.02488	-5.86017	-1.87698	-4.23827	-3.60911
7685	-4.0001	-5.8695	-1.86597	-4.24817	-3.62428
7690	-4.03496	-5.90205	-1.88437	-4.26865	-3.59689
7695	-4.04183	-5.85973	-1.92338	-4.19829	-3.61106
7700	-4.02761	-5.8829	-1.91262	-4.21218	-3.61494
7705	-4.0393	-5.90031	-1.91952	-4.15389	-3.62731
7710	-4.08862	-5.94444	-1.94721	-4.22113	-3.64621
7715	-4.09421	-5.93757	-1.93991	-4.23016	-3.63992
7720	-4.10741	-5.95296	-1.9519	-4.22413	-3.61429
7725	-4.08458	-5.95646	-1.96268	-4.21227	-3.65779
7730	-4.09262	-5.96392	-1.94896	-4.20804	-3.65367
7735	-4.04065	-5.96804	-1.92587	-4.18105	-3.65773
7740	-4.07145	-5.98901	-1.91485	-4.14261	-3.62921
7745	-4.0706	-6.01997	-1.94106	-4.18009	-3.68009
7750	-4.12291	-6.03402	-1.95293	-4.19065	-3.66264
7755	-4.13528	-6.01992	-1.91773	-4.20145	-3.6647
7760	-4.14642	-5.9244	-1.95145	-4.18799	-3.6266
7765	-4.19115	-5.83584	-1.95935	-4.16173	-3.66665
7770	-4.15178	-5.72508	-1.95768	-4.18314	-3.67052
7775	-4.1143	-5.65214	-1.96105	-4.26933	-3.67622
7780	-4.13366	-5.60375	-1.93968	-4.29928	-3.68357
7785	-4.147	-5.59126	-1.98488	-4.27733	-3.71681
7790	-4.16921	-5.57484	-2.00798	-4.32708	-3.70235
7795	-4.13	-5.54109	-1.99949	-4.33195	-3.7204
7800	-4.16616	-5.54177	-1.96647	-4.31574	-3.72001
7805	-4.20483	-5.59415	-1.94651	-4.33204	-3.73296
7810	-4.19676	-5.68961	-1.86998	-4.33256	-3.73353
7815	-4.25075	-5.71599	-1.80012	-4.30342	-3.75401
7820	-4.2973	-5.72334	-1.72944	-4.22958	-3.76356
7825	-4.26569	-5.76791	-1.7039	-4.18243	-3.75885
7830	-4.3087	-5.83996	-1.65065	-4.14385	-3.74241
7835	-4.35557	-5.90566	-1.64666	-4.15675	-3.7387
7840	-4.36101	-5.94926	-1.64892	-4.15549	-3.74979
7845	-4.40674	-6.00231	-1.67926	-4.17881	-3.74313
7850	-4.3989	-6.04573	-1.73	-4.17277	-3.78372
7855	-4.50209	-6.10294	-1.83228	-4.17248	-3.80917
7860	-4.64804	-6.13458	-1.92434	-4.18766	-3.82541
7865	-4.67323	-6.13631	-1.93983	-4.22964	-3.76459
7870	-4.74286	-6.18014	-1.98989	-4.27	-3.76976
7875	-4.76674	-6.21441	-2.06326	-4.29988	-3.76554
7880	-4.75352	-6.23663	-2.10293	-4.36539	-3.75064
7885	-4.85187	-6.25058	-2.13473	-4.44494	-3.75055
7890	-4.79747	-6.27091	-2.16433	-4.50624	-3.77377
7895	-4.79547	-6.28575	-2.19975	-4.5421	-3.72699
7900	-4.81409	-6.28789	-2.25701	-4.52418	-3.6749
7905	-4.91659	-6.26825	-2.32807	-4.50291	-3.61915
7910	-4.89859	-6.29198	-2.40666	-4.53267	-3.52903
7915	-4.90077	-6.32629	-2.39735	-4.58133	-3.51338
7920	-4.87823	-6.31402	-2.38019	-4.65345	-3.4993
7925	-4.76403	-6.28659	-2.38036	-4.66815	-3.45334
7930	-4.747	-6.26621	-2.39515	-4.65694	-3.43195
7935	-4.68267	-6.26686	-2.4192	-4.65971	-3.426
7940	-4.72482	-6.2821	-2.41742	-4.66607	-3.49277
7945	-4.78929	-6.29324	-2.39435	-4.69238	-3.54176
7950	-4.82281	-6.3162	-2.37162	-4.6633	-3.57698
7955	-4.81624	-6.33169	-2.38729	-4.69761	-3.59425
7960	-4.80623	-6.31112	-2.41604	-4.71434	-3.6453
7965	-4.76252	-6.31849	-2.43215	-4.73325	-3.63244
7970	-4.76402	-6.32253	-2.43688	-4.8172	-3.71739
7975	-4.7674	-6.32272	-2.42845	-4.87602	-3.77499
7980	-4.83374	-6.36431	-2.40915	-4.90837	-3.77579
7985	-4.87711	-6.3258	-2.43962	-4.9156	-3.81645
7990	-4.87123	-6.32135	-2.42701	-4.91953	-3.81643
7995	-4.89452	-6.29922	-2.45764	-4.8613	-3.86856
8000	-4.87056	-6.28363	-2.42468	-4.8874	-3.89328
8005	-4.85921	-6.26096	-2.42528	-4.85039	-3.8989
8010	-4.78775	-6.22589	-2.40923	-4.81709	-3.89064
8015	-4.75201	-6.19087	-2.4104	-4.78583	-3.87765
8020	-4.75251	-6.20509	-2.39583	-4.75255	-3.91922
8025	-4.77951	-6.19718	-2.35832	-4.7419	-3.90893
8030	-4.81605	-6.1892	-2.33725	-4.71559	-3.96179
8035	-4.84078	-6.20703	-2.33683	-4.72666	-3.93282
8040	-4.89365	-6.18857	-2.28765	-4.66583	-3.94224
8045	-4.83099	-6.21337	-2.23069	-4.66643	-3.90635
8050	-4.83585	-6.19601	-2.21945	-4.65281	-3.89069
8055	-4.7463	-6.22006	-2.17127	-4.67788	-3.87548
8060	-4.69021	-6.18477	-2.20307	-4.65797	-3.8629
8065	-4.6581	-6.15128	-2.18776	-4.60144	-3.8882
8070	-4.6537	-6.17032	-2.214	-4.63164	-3.87102
8075	-4.60279	-6.13827	-2.22981	-4.55972	-3.87664
8080	-4.58351	-6.1172	-2.20207	-4.55163	-3.84842
8085	-4.53553	-6.10255	-2.18491	-4.51345	-3.87183
8090	-4.5291	-6.10489	-2.15873	-4.49583	-3.85074
8095	-4.57231	-6.10958	-2.1703	-4.49155	-3.90166
8100	-4.54995	-6.11467	-2.18756	-4.58551	-3.94304
8105	-4.59516	-6.08647	-2.22261	-4.58899	-3.97585
8110	-4.61135	-6.08956	-2.21511	-4.53035	-3.9721
8115	-4.56671	-6.09837	-2.20055	-4.51618	-3.97316
8120	-4.62045	-6.09941	-2.20306	-4.52402	-3.94527
8125	-4.60553	-6.11587	-2.17897	-4.51564	-3.89243
8130	-4.59414	-6.13414	-2.17485	-4.53511	-3.90146
8135	-4.55122	-6.14108	-2.22484	-4.53205	-3.85966
8140	-4.57588	-6.12663	-2.1849	-4.519	-3.86087
8145	-4.58583	-6.0748	-2.1636	-4.50468	-3.85086
8150	-4.53354	-6.09027	-2.12979	-4.53684	-3.86405
8155	-4.59264	-6.07227	-2.15109	-4.53618	-3.89699
8160	-4.52741	-6.08368	-2.12731	-4.50856	-3.89336
8165	-4.532	-6.06116	-2.11665	-4.49657	-3.88121
8170	-4.49326	-6.09956	-2.13634	-4.52053	-3.90245
8175	-4.45226	-6.11774	-2.10623	-4.53309	-3.91381
8180	-4.48274	-6.11079	-2.08694	-4.51864	-3.92513
8185	-4.39788	-6.08384	-2.07641	-4.49535	-3.92534
8190	-4.38888	-6.08374	-2.05912	-4.45122	-3.88892
8195	-4.3869	-6.05	-2.06211	-4.43982	-3.89275
8200	-4.41983	-6.02912	-2.02478	-4.41926	-3.85626
8205	-4.37801	-5.99653	-2.06147	-4.35185	-3.85892
8210	-4.42204	-5.99049	-2.05056	-4.36712	-3.8835
8215	-4.36367	-5.99282	-2.06221	-4.38729	-3.87678
8220	-4.28663	-6.01131	-2.06001	-4.41188	-3.88404
8225	-4.24588	-5.99603	-2.04046	-4.41214	-3.89502
8230	-4.27862	-6.00989	-2.04532	-4.45612	-3.90378
8235	-4.30605	-6.03185	-2.0536	-4.506	-3.92055
8240	-4.28786	-6.05421	-2.08447	-4.50843	-3.91345
8245	-4.2919	-6.09935	-2.12788	-4.49774	-3.90484
8250	-4.37925	-6.10373	-2.14938	-4.48169	-3.90154
8255	-4.40886	-6.09819	-2.10527	-4.44536	-3.8797
8260	-4.42939	-6.08285	-2.0685	-4.39979	-3.88001
8265	-4.41111	-6.0725	-2.08813	-4.42185	-3.8803
8270	-4.45387	-6.07871	-2.06284	-4.45457	-3.84505
8275	-4.47194	-6.07739	-2.08498	-4.41194	-3.82997
8280	-4.36774	-6.09088	-2.09124	-4.41991	-3.85967
8285	-4.40463	-6.09611	-2.06954	-4.43609	-3.86309
8290	-4.51337	-6.13189	-2.11249	-4.44165	-3.85287
8295	-4.58674	-6.13216	-2.12967	-4.53159	-3.89358
8300	-4.58335	-6.1255	-2.16465	-4.50829	-3.8914
8305	-4.63951	-6.13849	-2.16588	-4.5388	-3.8728
8310	-4.60635	-6.18124	-2.22164	-4.54824	-3.90264
8315	-4.60713	-6.18779	-2.18983	-4.56574	-3.89179
8320	-4.67724	-6.18679	-2.2188	-4.55833	-3.91419
8325	-4.70156	-6.21781	-2.23023	-4.57225	-3.93436
8330	-4.74181	-6.244	-2.23173	-4.61181	-3.97802
8335	-4.78825	-6.24686	-2.27896	-4.62682	-4.02064
8340	-4.87292	-6.22873	-2.29901	-4.66993	-4.02683
8345	-4.8695	-6.21501	-2.29265	-4.6817	-4.08122
8350	-4.92155	-6.24148	-2.29963	-4.64082	-4.06693
8355	-4.9153	-6.18851	-2.30102	-4.65679	-4.08957
8360	-4.95256	-6.19693	-2.33058	-4.62997	-4.06224
8365	-5.00038	-6.17171	-2.31716	-4.61614	-4.09311
8370	-4.93318	-6.1982	-2.30606	-4.64873	-4.07541
8375	-4.90331	-6.25655	-2.3156	-4.70124	-4.05949
8380	-4.84581	-6.23918	-2.32223	-4.69958	-4.06068
8385	-4.8206	-6.24166	-2.28329	-4.71096	-4.03735
8390	-4.8265	-6.23441	-2.27069	-4.69032	-4.0452
8395	-4.79301	-6.2227	-2.274	-4.69876	-4.04228
8400	-4.82412	-6.17506	-2.28089	-4.6626	-4.06516
8405	-4.82354	-6.17792	-2.24608	-4.68798	-4.02918
8410	-4.77401	-6.17531	-2.22452	-4.70824	-4.009
8415	-4.75802	-6.16175	-2.18949	-4.67371	-4.02967
8420	-4.71505	-6.13056	-2.15016	-4.62333	-3.9695
8425	-4.68046	-6.10853	-2.11281	-4.52908	-3.98191
8430	-4.67179	-6.10855	-2.1075	-4.48544	-3.93318
8435	-4.75177	-6.11547	-2.1242	-4.45646	-3.9581
8440	-4.7768	-6.11997	-2.1285	-4.46383	-3.91951
8445	-4.77074	-6.13524	-2.1226	-4.41385	-3.89809
8450	-4.72241	-6.11964	-2.14462	-4.42806	-3.83333
8455	-4.69117	-6.14616	-2.14199	-4.46402	-3.82165
8460	-4.68755	-6.14069	-2.12693	-4.44619	-3.8433
8465	-4.68225	-6.11765	-2.10947	-4.43014	-3.8406
8470	-4.59581	-6.11589	-2.12793	-4.42599	-3.82263
8475	-4.54864	-6.09188	-2.1094	-4.45701	-3.83975
8480	-4.58173	-6.08666	-2.10248	-4.44117	-3.7897
8485	-4.54822	-6.06212	-2.10601	-4.43978	-3.80012
8490	-4.51602	-6.05901	-2.11017	-4.4617	-3.84612
8495	-4.49725	-6.07865	-2.11294	-4.4441	-3.84757
8500	-4.53344	-6.05491	-2.12714	-4.41796	-3.84555
8505	-4.47617	-6.06978	-2.09307	-4.41504	-3.81822
8510	-4.49405	-6.07799	-2.09071	-4.43299	-3.80471
8515	-4.44481	-6.07243	-2.06907	-4.45816	-3.80032
8520	-4.47195	-6.05363	-2.04764	-4.47566	-3.823
8525	-4.51271	-6.11004	-2.06154	-4.51973	-3.79681
8530	-4.54123	-6.12889	-2.05648	-4.57999	-3.79321
8535	-4.58731	-6.14327	-2.04802	-4.5467	-3.77666
8540	-4.55732	-6.12601	-2.03943	-4.5309	-3.76731
8545	-4.5528	-6.11134	-2.04732	-4.5141	-3.77221
8550	-4.5528	-6.11625	-2.03782	-4.48997	-3.8221
8555	-4.50381	-6.10428	-2.01561	-4.51717	-3.77492
8560	-4.59855	-6.0866	-2.0415	-4.50046	-3.78017
8565	-4.63073	-6.09054	-2.02868	-4.49571	-3.81262
8570	-4.60866	-6.10616	-2.08645	-4.49917	-3.79857
8575	-4.62145	-6.11677	-2.07695	-4.55504	-3.78259
8580	-4.64318	-6.1151	-2.08792	-4.56801	-3.79151
8585	-4.67702	-6.12654	-2.1222	-4.59769	-3.84502
8590	-4.74015	-6.11958	-2.13157	-4.6051	-3.86433
8595	-4.63772	-6.1185	-2.14586	-4.56158	-3.8096
8600	-4.62719	-6.13564	-2.17142	-4.55974	-3.81249
8605	-4.59118	-6.13381	-2.17001	-4.58896	-3.82507
8610	-4.59347	-6.14079	-2.16972	-4.51102	-3.80866
8615	-4.57716	-6.12809	-2.18215	-4.50264	-3.80166
8620	-4.57065	-6.10631	-2.17967	-4.46036	-3.78759
8625	-4.56275	-6.10224	-2.17256	-4.47636	-3.81487
8630	-4.5883	-6.08476	-2.17202	-4.51263	-3.79393
8635	-4.60109	-6.10528	-2.16079	-4.47578	-3.78063
8640	-4.60444	-6.11684	-2.15947	-4.49796	-3.81526
8645	-4.58703	-6.11689	-2.15633	-4.50634	-3.8431
8650	-4.67141	-6.10399	-2.15058	-4.48942	-3.85262
8655	-4.74326	-6.07081	-2.11807	-4.45876	-3.83678
8660	-4.77527	-6.05735	-2.11223	-4.39898	-3.85249
8665	-4.78161	-6.07715	-2.08648	-4.38894	-3.83001
8670	-4.72403	-6.10274	-2.08869	-4.39664	-3.85304
8675	-4.72121	-6.06624	-2.10532	-4.40099	-3.80499
8680	-4.82483	-6.10414	-2.12126	-4.38431	-3.78837
8685	-4.7078	-6.07008	-2.10828	-4.4092	-3.75455
8690	-4.63106	-6.0679	-2.07511	-4.46378	-3.73521
8695	-4.6212	-6.07544	-2.05601	-4.48973	-3.74886
8700	-4.62049	-6.07014	-2.06809	-4.48091	-3.7079
8705	-4.61782	-6.07054	-2.05262	-4.45624	-3.70654
8710	-4.61745	-6.03898	-2.08652	-4.48938	-3.71751
8715	-4.63549	-6.04768	-2.10922	-4.45743	-3.78397
8720	-4.6456	-6.07104	-2.12965	-4.42096	-3.78276
8725	-4.65879	-6.1145	-2.15	-4.38941	-3.76947
8730	-4.61145	-6.11651	-2.19661	-4.43953	-3.78303
8735	-4.58313	-6.11055	-2.22197	-4.41128	-3.80411
8740	-4.53723	-6.119	-2.25065	-4.43991	-3.79534
8745	-4.55717	-6.1266	-2.27159	-4.41805	-3.8052
8750	-4.51999	-6.13948	-2.23478	-4.437	-3.79521
8755	-4.5192	-6.10361	-2.20166	-4.42187	-3.84613
8760	-4.52665	-6.01612	-2.18259	-4.45587	-3.85757
8765	-4.5354	-5.95204	-2.17226	-4.44014	-3.8479
8770	-4.66169	-5.86934	-2.16686	-4.43242	-3.83586
8775	-4.65693	-5.79837	-2.17665	-4.46794	-3.80728
8780	-4.66898	-5.73709	-2.19034	-4.48061	-3.82926
8785	-4.6635	-5.7337	-2.16557	-4.5126	-3.81797
8790	-4.70552	-5.7039	-2.1667	-4.49248	-3.7934
8795	-4.6678	-5.73748	-2.20872	-4.52071	-3.80234
8800	-4.66039	-5.73836	-2.22506	-4.5384	-3.83702
8805	-4.66189	-5.77367	-2.17241	-4.526	-3.85048
8810	-4.59995	-5.81667	-2.09281	-4.51999	-3.8404
8815	-4.66057	-5.86054	-2.04167	-4.4824	-3.83577
8820	-4.67226	-5.91038	-1.98881	-4.47303	-3.80831
8825	-4.74403	-5.96559	-1.93245	-4.3848	-3.84128
8830	-4.78208	-5.99802	-1.90028	-4.38519	-3.89203
8835	-4.80408	-6.0367	-1.86448	-4.35594	-3.8778
8840	-4.81571	-6.10085	-1.84789	-4.38752	-3.90049
8845	-4.83842	-6.16376	-1.90227	-4.41209	-3.92757
8850	-4.90379	-6.19794	-1.90728	-4.36599	-3.9231
8855	-4.96057	-6.25891	-1.95767	-4.39143	-3.91353
8860	-4.90142	-6.29479	-1.98544	-4.42204	-3.87385
8865	-4.92374	-6.33227	-2.06902	-4.43543	-3.87919
8870	-4.90707	-6.32285	-2.13154	-4.44878	-3.81521
8875	-4.91452	-6.31956	-2.19465	-4.47494	-3.76983
8880	-4.91102	-6.31918	-2.21337	-4.49463	-3.73898
8885	-4.93238	-6.31798	-2.28001	-4.5265	-3.74671
8890	-4.9863	-6.29792	-2.30679	-4.53717	-3.70374
8895	-4.95317	-6.28849	-2.30063	-4.58925	-3.69947
8900	-4.98868	-6.26878	-2.33999	-4.6078	-3.66344
8905	-4.96552	-6.29247	-2.37933	-4.60005	-3.59331
8910	-4.97529	-6.31982	-2.36396	-4.63811	-3.51132
8915	-4.96368	-6.35134	-2.36673	-4.71355	-3.46083
8920	-4.9573	-6.37022	-2.35946	-4.76729	-3.41206
8925	-4.93728	-6.35356	-2.3412	-4.79378	-3.39813
8930	-4.84984	-6.35237	-2.36577	-4.79188	-3.39446
8935	-4.88956	-6.34699	-2.38788	-4.78374	-3.41112
8940	-4.84364	-6.35508	-2.39119	-4.81759	-3.41614
8945	-4.83498	-6.31492	-2.37659	-4.77985	-3.45394
8950	-4.81494	-6.32104	-2.38786	-4.73172	-3.47353
8955	-4.75811	-6.33001	-2.3814	-4.77721	-3.52445
8960	-4.81517	-6.34757	-2.38438	-4.76796	-3.58026
8965	-4.87265	-6.37459	-2.4056	-4.77893	-3.62494
8970	-4.86109	-6.40754	-2.4374	-4.79396	-3.65738
8975	-4.86293	-6.40526	-2.45528	-4.85639	-3.68326
8980	-4.87276	-6.37733	-2.46941	-4.88942	-3.68658
8985	-4.82444	-6.41777	-2.44114	-4.88825	-3.71286
8990	-4.82382	-6.4093	-2.41666	-4.87819	-3.76869
8995	-4.78652	-6.37493	-2.37316	-4.88072	-3.77123
9000	-4.83053	-6.38196	-2.3506	-4.88428	-3.77795
9005	-4.8191	-6.3831	-2.34788	-4.9055	-3.83282
9010	-4.83331	-6.37378	-2.34542	-4.91688	-3.85224
9015	-4.82364	-6.34641	-2.33442	-4.9001	-3.8786
9020	-4.83331	-6.35284	-2.31379	-4.85797	-3.82688
9025	-4.85223	-6.3362	-2.31572	-4.82391	-3.86798
9030	-4.82638	-6.3005	-2.29598	-4.81899	-3.88833
9035	-4.80311	-6.28478	-2.27919	-4.79527	-3.86559
9040	-4.84138	-6.2827	-2.28653	-4.76104	-3.88951
9045	-4.82682	-6.33001	-2.27459	-4.8139	-3.8955
9050	-4.89334	-6.32945	-2.27848	-4.77266	-3.90976
9055	-4.85521	-6.31601	-2.28492	-4.71367	-3.91595
9060	-4.88827	-6.32548	-2.31707	-4.71721	-3.89378
9065	-4.85269	-6.32278	-2.33233	-4.74999	-3.90267
9070	-4.85742	-6.32726	-2.31386	-4.71643	-3.92066
9075	-4.79838	-6.30023	-2.30309	-4.66435	-3.90467
9080	-4.64112	-6.2828	-2.28266	-4.6252	-3.95019
9085	-4.59555	-6.24296	-2.25158	-4.59383	-3.92127
9090	-4.58924	-6.26146	-2.25485	-4.61063	-3.85752
9095	-4.59173	-6.29709	-2.25486	-4.60903	-3.83232
9100	-4.60213	-6.24202	-2.27147	-4.60373	-3.82628
9105	-4.62783	-6.25198	-2.26494	-4.6633	-3.82417
9110	-4.60809	-6.25232	-2.24052	-4.60366	-3.85444
9115	-4.62094	-6.18878	-2.24587	-4.59503	-3.87725
9120	-4.62639	-6.18509	-2.23409	-4.56282	-3.87116
9125	-4.60066	-6.16278	-2.23422	-4.60074	-3.83794
9130	-4.55301	-6.16514	-2.24801	-4.63102	-3.81025
9135	-4.49583	-6.17158	-2.23309	-4.60807	-3.80309
9140	-4.49133	-6.14804	-2.20404	-4.5694	-3.74783
9145	-4.47298	-6.17948	-2.20718	-4.60924	-3.70587
9150	-4.47076	-6.15342	-2.1817	-4.58976	-3.68141
9155	-4.30135	-6.13083	-2.18415	-4.62113	-3.69268
9160	-4.24075	-6.14329	-2.17561	-4.567	-3.64735
9165	-4.2638	-6.14328	-2.13474	-4.57619	-3.72193
9170	-4.26004	-6.14932	-2.16824	-4.56645	-3.70696
9175	-4.29545	-6.19616	-2.17008	-4.62718	-3.71789
9180	-4.3314	-6.1995	-2.17467	-4.61877	-3.68668
9185	-4.40663	-6.18697	-2.17879	-4.62922	-3.71407
9190	-4.3743	-6.14722	-2.15517	-4.60131	-3.74537
9195	-4.44524	-6.15286	-2.14758	-4.63925	-3.76799
9200	-4.47846	-6.13378	-2.16613	-4.60904	-3.75951
9205	-4.5594	-6.11315	-2.1184	-4.61918	-3.72525
9210	-4.48933	-6.14808	-2.11253	-4.6283	-3.74101
9215	-4.40381	-6.12516	-2.12678	-4.62622	-3.75852
9220	-4.39626	-6.13991	-2.13276	-4.6089	-3.75986
9225	-4.4303	-6.09106	-2.12546	-4.58945	-3.73444
9230	-4.49564	-6.08506	-2.12865	-4.54106	-3.70934
9235	-4.47074	-6.08225	-2.10126	-4.5284	-3.67677
9240	-4.49324	-6.07713	-2.09808	-4.5363	-3.67408
9245	-4.49717	-6.03284	-2.11182	-4.50996	-3.6295
9250	-4.51499	-6.02489	-2.09295	-4.49011	-3.60603
9255	-4.46365	-6.06175	-2.08084	-4.49798	-3.6215
9260	-4.44807	-6.05868	-2.0719	-4.50893	-3.64209
9265	-4.38097	-6.07835	-2.0453	-4.52779	-3.63732
9270	-4.35325	-6.0926	-2.03308	-4.53061	-3.62859
9275	-4.42833	-6.09076	-2.01329	-4.50097	-3.61741
9280	-4.44487	-6.13052	-2.02184	-4.45113	-3.64617
9285	-4.48221	-6.1085	-2.03442	-4.4835	-3.65098
9290	-4.53624	-6.12232	-2.06916	-4.43283	-3.61426
9295	-4.5134	-6.08731	-2.08287	-4.45029	-3.62892
9300	-4.49489	-6.07047	-2.06103	-4.48146	-3.58442
9305	-4.4864	-6.05531	-2.07945	-4.4696	-3.59207
9310	-4.54409	-6.07014	-2.097	-4.45894	-3.62226
9315	-4.65726	-6.07659	-2.12842	-4.50983	-3.63279
9320	-4.68357	-6.066	-2.103	-4.47068	-3.61786
9325	-4.646	-6.09357	-2.11039	-4.48436	-3.63104
9330	-4.61831	-6.12269	-2.12875	-4.4645	-3.65622
9335	-4.60973	-6.09886	-2.13259	-4.41702	-3.6567
9340	-4.57546	-6.12055	-2.12628	-4.45794	-3.67931
9345	-4.60587	-6.10643	-2.14208	-4.47547	-3.6919
9350	-4.64344	-6.08681	-2.14361	-4.48867	-3.69768
9355	-4.62214	-6.11402	-2.13327	-4.45293	-3.68514
9360	-4.60296	-6.15146	-2.09761	-4.39502	-3.6328
9365	-4.54283	-6.14891	-2.11237	-4.39181	-3.63007
9370	-4.54588	-6.15783	-2.13542	-4.36061	-3.66977
9375	-4.5282	-6.15551	-2.10637	-4.36728	-3.67776
9380	-4.50209	-6.14565	-2.06461	-4.35397	-3.70826
9385	-4.47246	-6.13764	-2.04753	-4.34972	-3.70686
9390	-4.45192	-6.14424	-2.0263	-4.34075	-3.72002
9395	-4.47222	-6.12084	-2.00719	-4.35326	-3.68749
9400	-4.50479	-6.11014	-2.03392	-4.36453	-3.70924
9405	-4.49939	-6.10051	-2.03943	-4.36823	-3.7144
9410	-4.50474	-6.0996	-2.01218	-4.39859	-3.73568
9415	-4.51159	-6.12726	-2.0511	-4.42977	-3.75706
9420	-4.55247	-6.08917	-2.05587	-4.48358	-3.71417
9425	-4.56476	-6.11097	-2.06114	-4.44835	-3.69775
9430	-4.51662	-6.12282	-2.09614	-4.44109	-3.65636
9435	-4.57741	-6.13176	-2.08664	-4.46802	-3.68788
9440	-4.54637	-6.12773	-2.07517	-4.48326	-3.67631
9445	-4.54294	-6.15258	-2.05313	-4.48795	-3.66701
9450	-4.62152	-6.19306	-2.08893	-4.44843	-3.6775
9455	-4.62282	-6.21655	-2.10749	-4.51967	-3.63924
9460	-4.70362	-6.19714	-2.14274	-4.52716	-3.64141
9465	-4.76817	-6.22194	-2.16275	-4.52232	-3.63893
9470	-4.79972	-6.22701	-2.16221	-4.54757	-3.66554
9475	-4.74441	-6.22554	-2.17051	-4.59603	-3.69726
9480	-4.73342	-6.21299	-2.22093	-4.55084	-3.69141
9485	-4.77662	-6.21637	-2.24679	-4.55779	-3.69391
9490	-4.84408	-6.17886	-2.24077	-4.60523	-3.71503
9495	-4.87417	-6.20463	-2.23146	-4.60674	-3.7429
9500	-4.86041	-6.21402	-2.17231	-4.60038	-3.70808
9505	-4.85416	-6.20694	-2.16203	-4.58822	-3.69783
9510	-4.81791	-6.22128	-2.16742	-4.58242	-3.73297
9515	-4.7669	-6.18931	-2.15177	-4.60551	-3.73908
9520	-4.81288	-6.19247	-2.17966	-4.61729	-3.7224
9525	-4.80933	-6.20308	-2.17158	-4.59958	-3.72402
9530	-4.80819	-6.20313	-2.19553	-4.58235	-3.7155
9535	-4.88882	-6.1911	-2.19562	-4.62476	-3.75109
9540	-4.88381	-6.16561	-2.19375	-4.57284	-3.70769
9545	-4.87522	-6.15474	-2.18816	-4.59432	-3.713
9550	-4.89607	-6.1579	-2.2007	-4.55573	-3.72
9555	-4.87196	-6.14953	-2.16122	-4.57378	-3.6786
9560	-4.86047	-6.19549	-2.20281	-4.58229	-3.67129
9565	-4.90933	-6.21356	-2.19046	-4.61184	-3.65029
9570	-4.99823	-6.23241	-2.21253	-4.641	-3.65912
9575	-4.94552	-6.23557	-2.21872	-4.61191	-3.66263
9580	-4.95322	-6.27466	-2.21161	-4.63334	-3.70241
9585	-4.95402	-6.24857	-2.214	-4.64877	-3.726
9590	-4.96086	-6.2622	-2.18881	-4.6292	-3.75167
9595	-4.97927	-6.26238	-2.18566	-4.65534	-3.77477
9600	-5.00196	-6.26945	-2.17502	-4.66857	-3.76339
9605	-5.01422	-6.29479	-2.19278	-4.61355	-3.79752
9610	-5.02321	-6.29516	-2.19217	-4.60007	-3.82048
9615	-5.04968	-6.33691	-2.23164	-4.62141	-3.84336
9620	-5.14291	-6.34688	-2.24764	-4.6805	-3.88946
9625	-5.21662	-6.33514	-2.29035	-4.68864	-3.93761
9630	-5.2707	-6.35823	-2.33562	-4.67023	-3.97429
9635	-5.3255	-6.36175	-2.36172	-4.69613	-4.00176
9640	-5.24416	-6.4003	-2.38522	-4.74646	-3.99209
9645	-5.30161	-6.35043	-2.41124	-4.72484	-3.99448
9650	-5.29207	-6.33834	-2.39757	-4.77874	-4.01438
9655	-5.22632	-6.35334	-2.39307	-4.77834	-4.01897
9660	-5.24268	-6.32629	-2.35876	-4.73552	-4.04086
9665	-5.25333	-6.30712	-2.3435	-4.78449	-4.00065
9670	-5.24453	-6.30885	-2.32684	-4.77451	-4.00219
9675	-5.18557	-6.33284	-2.32258	-4.76681	-3.9836
9680	-5.24684	-6.36824	-2.29727	-4.79463	-3.95577
9685	-5.20603	-6.31899	-2.30476	-4.73988	-3.94626
9690	-5.16726	-6.31435	-2.27245	-4.70476	-3.88445
9695	-5.21607	-6.33779	-2.3322	-4.73622	-3.92201
9700	-5.20283	-6.36752	-2.3235	-4.7864	-3.93695
9705	-5.16846	-6.36925	-2.36936	-4.77752	-4.00476
9710	-5.08853	-6.37425	-2.39014	-4.7618	-4.00699
9715	-5.1105	-6.38653	-2.39907	-4.78626	-4.01898
9720	-5.10374	-6.39585	-2.38662	-4.83531	-4.01425
9725	-5.1242	-6.41459	-2.40957	-4.80609	-3.98003
9730	-5.12219	-6.384	-2.39118	-4.82226	-3.97475
9735	-5.14692	-6.38063	-2.39416	-4.77633	-3.94004
9740	-5.19573	-6.37587	-2.37243	-4.75172	-3.92101
9745	-5.19065	-6.37849	-2.37045	-4.75274	-3.86394
9750	-5.21058	-6.37222	-2.35012	-4.73564	-3.8858
9755	-5.17748	-6.35191	-2.3816	-4.72539	-3.87441
9760	-5.14156	-6.26806	-2.38846	-4.74192	-3.88413
9765	-5.16231	-6.18051	-2.41319	-4.75678	-3.87291
9770	-5.18712	-6.14054	-2.38663	-4.78046	-3.84506
9775	-5.13595	-6.07265	-2.3227	-4.74643	-3.82887
9780	-5.18176	-6.01154	-2.30812	-4.72739	-3.81319
9785	-5.14542	-5.95224	-2.28914	-4.68708	-3.79131
9790	-5.16783	-5.92302	-2.25448	-4.69199	-3.82265
9795	-5.12675	-5.90449	-2.20084	-4.74016	-3.83644
9800	-5.15103	-5.94303	-2.1799	-4.74105	-3.82222
9805	-5.11776	-5.97513	-2.16691	-4.71611	-3.81719
9810	-5.12048	-5.99107	-2.12691	-4.7001	-3.83818
9815	-5.12905	-6.03045	-2.05576	-4.64064	-3.84153
9820	-5.13881	-6.09522	-1.96147	-4.57941	-3.81128
9825	-5.21292	-6.14403	-1.91077	-4.55905	-3.79514
9830	-5.17142	-6.21815	-1.88272	-4.49053	-3.76508
9835	-5.23614	-6.26933	-1.87992	-4.42114	-3.76909
9840	-5.22907	-6.32747	-1.86667	-4.35741	-3.76715
9845	-5.19616	-6.35822	-1.844	-4.39914	-3.79758
9850	-5.20329	-6.37728	-1.91633	-4.36721	-3.80944
9855	-5.16887	-6.39787	-1.95898	-4.39381	-3.85117
9860	-5.15219	-6.42677	-2.00615	-4.45765	-3.86543
9865	-5.18209	-6.47779	-2.05837	-4.50352	-3.86717
9870	-5.24167	-6.50473	-2.0917	-4.54222	-3.8643
9875	-5.19321	-6.51259	-2.14024	-4.55261	-3.82733
9880	-5.2088	-6.5162	-2.20833	-4.61601	-3.81846
9885	-5.22895	-6.52377	-2.24423	-4.67693	-3.78496
9890	-5.30835	-6.5487	-2.31657	-4.77037	-3.77811
9895	-5.31855	-6.59185	-2.39143	-4.83645	-3.74088
9900	-5.34202	-6.6022	-2.44514	-4.83157	-3.72068
9905	-5.27127	-6.58651	-2.47201	-4.89796	-3.67256
9910	-5.36073	-6.58704	-2.46885	-4.92683	-3.60484
9915	-5.32077	-6.6022	-2.48651	-4.99656	-3.53945
9920	-5.25828	-6.59944	-2.48484	-5.00785	-3.5039
9925	-5.31636	-6.61335	-2.53604	-5.01157	-3.5551
9930	-5.31555	-6.64313	-2.54308	-5.01491	-3.55793
9935	-5.38424	-6.61644	-2.57284	-5.02436	-3.56823
9940	-5.4379	-6.62779	-2.60353	-5.04574	-3.6119
9945	-5.50048	-6.61816	-2.6165	-5.06755	-3.68669
9950	-5.58947	-6.59137	-2.65649	-5.10777	-3.70964
9955	-5.56951	-6.61903	-2.63587	-5.10793	-3.72141
[truncated: 56 more rows]
