# Supplementary material for: Abnormal developmental trajectory and vulnerability to cardiac arrhythmias in tetralogy of Fallot with DiGeorge syndrome
Source: Commun Biol. 2023 Sep 22;6:969. doi: 10.1038/s42003-023-05344-6 (PMC10516936; doi:10.1038/s42003-023-05344-6)
Supplement: Supplementary file 6 — Supplementary Data 3 [file 42003_2023_5344_MOESM6_ESM.zip › Supplementary Data3_CAS Measurement/Batch61/TOF-DG2_A1_arrythmia_4815/CV_Ca.csv]

1B : V(t) = -D'(t) / BackgroundImage *100
D'(t) = WaveFiltered Value( Pixel-Filter=(5 x 5) Tcnst-Filter=10)
average	1.00
frm num	2048
position	[59][49]	[50][59]	[36][74]	[69][58]	[79][67]
background	238.24	425.16	382.28	358.24	427.04
total pixel	25	25	25	25	25
time	value1	value2	value3	value4	value5
0.00	2.90463	2.91655	4.62488	4.61143	7.39041
5.00	3.05071	3.12823	4.78393	4.83028	7.62926
10.00	3.2359	3.29711	4.948	5.01161	7.83861
15.00	3.44454	3.46133	5.07264	5.20049	8.00361
20.00	3.52151	3.63547	5.2026	5.36713	8.16522
25.00	3.62604	3.76492	5.31225	5.48473	8.26289
30.00	3.74363	3.87671	5.37535	5.5727	8.33957
35.00	3.81084	3.97356	5.42482	5.65969	8.34862
40.00	3.92337	4.06261	5.41389	5.73687	8.35771
45.00	3.91216	4.10418	5.40509	5.70918	8.30594
50.00	3.94741	4.10585	5.37206	5.70325	8.28276
55.00	3.96905	4.09323	5.35803	5.64878	8.2132
60.00	3.94488	4.06306	5.31506	5.57296	8.16183
65.00	3.90298	4.07354	5.29104	5.50919	8.08375
70.00	3.96265	4.09896	5.27151	5.48976	7.98538
75.00	3.95926	4.06351	5.20999	5.46333	7.87436
80.00	3.91928	4.0175	5.11276	5.41164	7.78382
85.00	3.81782	3.99772	5.03363	5.36288	7.66861
90.00	3.72482	3.96581	4.9781	5.29332	7.58459
95.00	3.70157	3.95873	4.91872	5.24858	7.49398
100.00	3.70246	3.90343	4.87468	5.19157	7.37309
105.00	3.75028	3.87719	4.85494	5.14584	7.22215
110.00	3.61031	3.85639	4.74718	5.08681	7.05726
115.00	3.53471	3.81603	4.67216	5.00913	6.87795
120.00	3.51199	3.76278	4.63395	4.91018	6.74092
125.00	3.46973	3.69509	4.59433	4.86467	6.64289
130.00	3.41826	3.63229	4.53147	4.77794	6.48347
135.00	3.38536	3.60493	4.44245	4.71216	6.38027
140.00	3.36583	3.53515	4.36443	4.59601	6.2621
145.00	3.26095	3.47047	4.28375	4.51939	6.1239
150.00	3.15816	3.39626	4.19648	4.44486	5.97798
155.00	3.11098	3.29655	4.07505	4.32976	5.82136
160.00	2.98457	3.21809	3.95633	4.25743	5.67852
165.00	2.91277	3.12584	3.86624	4.13763	5.49846
170.00	2.80283	3.0447	3.76736	4.01083	5.3289
175.00	2.78782	2.95474	3.62501	3.89224	5.21284
180.00	2.73738	2.88882	3.53247	3.79779	5.09151
185.00	2.66512	2.79751	3.4701	3.72395	4.95704
190.00	2.56819	2.71534	3.36689	3.62623	4.80884
195.00	2.50781	2.65361	3.27191	3.5796	4.67734
200.00	2.46018	2.61498	3.18748	3.57336	4.52152
205.00	2.39046	2.59057	3.09893	3.5041	4.42905
210.00	2.35961	2.5479	3.03074	3.47191	4.34115
215.00	2.31337	2.50104	2.95054	3.45187	4.22551
220.00	2.27511	2.41558	2.89405	3.35791	4.09333
225.00	2.17688	2.35183	2.8066	3.27893	3.99591
230.00	2.09855	2.25871	2.77811	3.18664	3.91479
235.00	2.00119	2.21254	2.67608	3.07119	3.82024
240.00	1.96225	2.1437	2.58322	2.96282	3.73327
245.00	1.95743	2.11843	2.53207	2.91442	3.59411
250.00	1.86578	2.07123	2.44524	2.80274	3.47917
255.00	1.78162	1.97137	2.36394	2.70335	3.38791
260.00	1.70756	1.89654	2.28346	2.62953	3.26268
265.00	1.62243	1.84989	2.19114	2.57203	3.16028
270.00	1.5307	1.80696	2.11747	2.49794	3.07748
275.00	1.47669	1.76927	2.05221	2.38549	2.99735
280.00	1.43312	1.76075	1.99662	2.37807	2.88776
285.00	1.43588	1.69099	1.97065	2.31221	2.78726
290.00	1.39471	1.6649	1.9117	2.25071	2.65653
295.00	1.3224	1.62542	1.83877	2.17861	2.59601
300.00	1.23549	1.57013	1.75116	2.07687	2.52093
305.00	1.19925	1.50908	1.6608	2.01099	2.42807
310.00	1.14648	1.47483	1.65795	1.98631	2.36605
315.00	1.07717	1.4346	1.61144	1.91608	2.29336
320.00	1.04836	1.39275	1.54551	1.83613	2.20546
325.00	0.988858	1.33627	1.51652	1.78762	2.16101
330.00	0.962168	1.33624	1.4559	1.79868	2.11726
335.00	1.00027	1.33433	1.43588	1.75057	2.10973
340.00	1.01945	1.28557	1.38332	1.7095	2.04956
345.00	1.05014	1.24545	1.35067	1.64797	2.01789
350.00	1.04251	1.25544	1.31605	1.606	1.9744
355.00	1.02892	1.176	1.28594	1.58385	1.86688
360.00	0.996549	1.14778	1.23269	1.55164	1.80103
365.00	0.994275	1.13461	1.19103	1.45007	1.72677
370.00	0.886453	1.08418	1.12843	1.36089	1.66087
375.00	0.752475	1.04068	1.04384	1.32753	1.58752
380.00	0.697375	0.96672	0.984451	1.22827	1.52993
385.00	0.647786	0.914266	0.952972	1.14117	1.44157
390.00	0.633376	0.877407	0.927781	1.06837	1.35548
395.00	0.578434	0.836708	0.894645	1.01178	1.28831
400.00	0.534022	0.808546	0.856452	0.973129	1.20913
405.00	0.482299	0.770028	0.783363	0.97854	1.15846
410.00	0.370268	0.768291	0.75002	0.948797	1.11943
415.00	0.370178	0.724391	0.710594	0.93431	1.09366
420.00	0.418789	0.709342	0.662554	0.913456	1.10138
425.00	0.410489	0.683567	0.653848	0.940467	1.07554
430.00	0.389588	0.656606	0.640781	0.920114	1.02606
435.00	0.419467	0.648336	0.596584	0.866066	0.984339
440.00	0.454754	0.61549	0.577733	0.798441	0.966459
445.00	0.427747	0.62074	0.592158	0.821321	0.906344
450.00	0.40512	0.569015	0.545499	0.787202	0.8691
455.00	0.398188	0.567622	0.53071	0.793341	0.844011
460.00	0.398664	0.53438	0.488103	0.749737	0.815811
465.00	0.293318	0.514812	0.420458	0.71161	0.777317
470.00	0.32275	0.525425	0.421313	0.715259	0.773583
475.00	0.31566	0.489817	0.410572	0.735292	0.759919
480.00	0.352932	0.453066	0.415554	0.700843	0.715774
485.00	0.297491	0.421872	0.357257	0.68882	0.667614
490.00	0.277816	0.404146	0.335134	0.644503	0.640193
495.00	0.17448	0.391956	0.280694	0.628065	0.601464
500.00	0.118416	0.359346	0.239022	0.574191	0.571291
505.00	0.0108723	0.352577	0.240232	0.545803	0.573173
510.00	-0.0103627	0.351189	0.207838	0.541468	0.480262
515.00	0.0444009	0.320774	0.193332	0.495137	0.457526
520.00	0.0651455	0.319744	0.185509	0.479121	0.402407
525.00	0.0905316	0.289651	0.177422	0.458006	0.379026
530.00	0.104984	0.262568	0.174328	0.386524	0.338314
535.00	0.138139	0.247601	0.162127	0.362387	0.311039
540.00	0.117609	0.202143	0.128127	0.365229	0.266822
545.00	0.055479	0.181928	0.135195	0.347687	0.232646
550.00	0.058326	0.142097	0.116443	0.312919	0.209381
555.00	0.0222718	0.141058	0.103753	0.28051	0.198747
560.00	0.0301185	0.178698	0.0839602	0.283723	0.192922
565.00	-0.00311501	0.133544	0.0337101	0.256467	0.143656
570.00	-0.0212723	0.1089	0.0523125	0.141495	0.146151
575.00	-0.0124291	0.0801343	0.0366177	0.142978	0.124042
580.00	-0.0850613	0.0420145	0.00470437	0.114164	0.0816643
585.00	-0.093345	0.00770675	-0.0041369	0.0770668	0.0266638
590.00	-0.11759	-0.00153133	-0.0152331	0.035863	-0.0293933
595.00	-0.127658	-0.00514149	-0.0576566	0.0222276	-0.0283274
600.00	-0.16694	-0.0281479	-0.113626	0.00437285	-0.0629619
605.00	-0.155283	-0.0394454	-0.152488	-0.0139296	-0.055729
610.00	-0.149829	-0.00257211	-0.155027	0.000862241	-0.0698264
615.00	-0.188573	0.00333003	-0.156266	0.0309234	-0.107804
620.00	-0.225122	-0.0111153	-0.107156	0.0300642	-0.0904672
625.00	-0.237869	-0.0184712	-0.148758	0.0337572	-0.129191
630.00	-0.185539	-0.0504937	-0.164227	0.0538295	-0.116272
635.00	-0.183775	-0.0247462	-0.193844	0.0216488	-0.144922
640.00	-0.173792	-0.0373247	-0.212128	-0.00396403	-0.16696
645.00	-0.119476	-0.0335923	-0.228584	-0.00580076	-0.170871
650.00	-0.178045	-0.046227	-0.216189	0.000362163	-0.173455
655.00	-0.266016	-0.0651249	-0.24061	0.0103751	-0.188893
660.00	-0.303216	-0.0971861	-0.260496	-0.0219264	-0.169067
665.00	-0.235957	-0.0837042	-0.267929	0.0081805	-0.176514
670.00	-0.276162	-0.143073	-0.255785	0.0218779	-0.192583
675.00	-0.295558	-0.155109	-0.290895	-0.0260893	-0.214539
680.00	-0.284471	-0.190402	-0.274362	-0.0424621	-0.237109
685.00	-0.291282	-0.212758	-0.350515	-0.040449	-0.263979
690.00	-0.299091	-0.213121	-0.389754	-0.0062567	-0.250694
695.00	-0.287651	-0.231324	-0.411468	-0.00898074	-0.305243
700.00	-0.307576	-0.254292	-0.436241	-0.00919924	-0.283149
705.00	-0.380915	-0.246738	-0.444935	-0.0328439	-0.288554
710.00	-0.39823	-0.259697	-0.428693	-0.0708726	-0.295293
715.00	-0.445714	-0.286414	-0.466393	-0.115148	-0.353811
720.00	-0.453191	-0.27847	-0.471025	-0.13043	-0.347467
725.00	-0.401156	-0.293901	-0.483564	-0.163167	-0.397959
730.00	-0.451705	-0.32096	-0.501128	-0.160249	-0.402187
735.00	-0.384708	-0.300154	-0.49287	-0.0928618	-0.367588
740.00	-0.351274	-0.264494	-0.482298	-0.0992076	-0.4067
745.00	-0.426959	-0.283204	-0.519869	-0.122784	-0.422231
750.00	-0.446386	-0.292516	-0.503458	-0.149586	-0.446512
755.00	-0.473943	-0.28114	-0.53682	-0.161425	-0.492719
760.00	-0.443339	-0.232328	-0.53441	-0.158681	-0.501521
765.00	-0.462806	-0.0115227	-0.587697	-0.210924	-0.543164
770.00	-0.386304	0.330207	-0.601126	-0.234494	-0.559099
775.00	-0.236861	0.859798	-0.570311	-0.266873	-0.554706
780.00	0.0134876	1.53494	-0.587571	-0.248002	-0.526399
785.00	0.173321	2.23101	-0.549741	-0.232134	-0.49062
790.00	0.424626	2.95532	-0.527204	-0.166491	-0.482772
795.00	0.776723	3.66364	-0.461927	-0.139793	-0.464468
800.00	1.15405	4.36135	-0.359231	-0.0420708	-0.417085
805.00	1.56585	4.98929	-0.227044	0.0737933	-0.407223
810.00	1.91128	5.55443	0.0133023	0.274096	-0.408652
815.00	2.25071	6.02636	0.406447	0.531412	-0.419304
820.00	2.68716	6.50379	0.953853	0.889168	-0.402664
825.00	3.09339	6.89302	1.61394	1.35184	-0.409231
830.00	3.37169	7.25368	2.32834	1.94801	-0.391725
835.00	3.69604	7.5698	3.07175	2.64423	-0.368476
840.00	3.97788	7.84866	3.76699	3.30544	-0.376589
845.00	4.25504	8.07518	4.45966	4.03229	-0.337994
850.00	4.49441	8.25647	5.07156	4.6898	-0.332295
855.00	4.7535	8.38576	5.684	5.37424	-0.324356
860.00	4.95478	8.54916	6.23101	6.01033	-0.335944
865.00	5.1628	8.62189	6.7024	6.61296	-0.35012
870.00	5.30468	8.65254	7.11409	7.11848	-0.279514
875.00	5.51296	8.67354	7.516	7.61588	-0.237513
880.00	5.63493	8.71879	7.79715	8.03339	-0.201585
885.00	5.76654	8.72846	8.09413	8.40245	-0.099935
890.00	5.8833	8.71835	8.33944	8.66649	0.0140301
895.00	5.9397	8.70642	8.50791	8.89296	0.202773
900.00	6.01396	8.65618	8.69301	9.08897	0.486917
905.00	6.02539	8.55169	8.81774	9.22295	0.904692
910.00	6.0659	8.46987	8.88292	9.39601	1.44929
915.00	6.07382	8.37178	8.90495	9.49035	2.04434
920.00	6.07423	8.2675	8.93316	9.54958	2.73069
925.00	6.10482	8.15766	9.00144	9.62187	3.43458
930.00	6.11556	8.06068	9.02627	9.65678	4.16737
935.00	6.14537	8.01762	9.05908	9.71053	4.88401
940.00	6.12352	7.9083	9.06036	9.6506	5.54398
945.00	6.15925	7.77228	9.03013	9.6536	6.14732
950.00	6.10075	7.62917	8.98931	9.61835	6.66972
955.00	6.1035	7.50507	8.97769	9.53972	7.16704
960.00	6.07743	7.37833	8.87724	9.43434	7.57716
965.00	6.01704	7.26708	8.77323	9.33057	7.96875
970.00	5.95093	7.14532	8.68591	9.25838	8.33149
975.00	5.878	7.01881	8.59266	9.14541	8.6439
980.00	5.76871	6.83344	8.44492	8.98567	8.87262
985.00	5.71232	6.69483	8.32136	8.85195	9.06347
990.00	5.6112	6.52775	8.18296	8.72937	9.22775
995.00	5.53531	6.37455	8.02387	8.61347	9.30629
1000.00	5.48043	6.25831	7.88801	8.46115	9.40226
1005.00	5.38403	6.11982	7.74167	8.35085	9.45398
1010.00	5.3275	5.95755	7.61205	8.17789	9.43402
1015.00	5.24807	5.82092	7.46192	8.03228	9.39545
1020.00	5.06914	5.71771	7.31738	7.89118	9.37292
1025.00	4.96014	5.62011	7.13916	7.73962	9.31517
1030.00	4.86876	5.5191	7.0112	7.59875	9.28474
1035.00	4.74286	5.37739	6.87093	7.42396	9.21145
1040.00	4.74037	5.29031	6.73317	7.27893	9.10428
1045.00	4.67768	5.17994	6.65314	7.14393	9.01907
1050.00	4.64645	5.07779	6.53821	7.03137	8.89461
1055.00	4.63345	4.94446	6.44732	6.94458	8.79383
1060.00	4.54788	4.84986	6.29438	6.82404	8.66098
1065.00	4.51283	4.73838	6.1651	6.66642	8.54329
1070.00	4.43764	4.65687	6.0048	6.5134	8.44486
1075.00	4.31792	4.57598	5.90971	6.41477	8.31694
1080.00	4.21185	4.46742	5.77076	6.23778	8.18776
1085.00	4.155	4.36879	5.63629	6.09413	8.01529
1090.00	4.07026	4.27625	5.47969	5.9961	7.80668
1095.00	3.91844	4.1892	5.38061	5.8755	7.65921
1100.00	3.86239	4.08452	5.25063	5.6955	7.49932
1105.00	3.76158	4.00629	5.13678	5.54131	7.34512
1110.00	3.69939	3.90579	4.97468	5.41371	7.19978
1115.00	3.57626	3.78899	4.88424	5.23411	7.06148
1120.00	3.52757	3.68575	4.76518	5.08922	6.878
1125.00	3.37461	3.57684	4.64547	4.92866	6.70537
1130.00	3.27556	3.47036	4.52308	4.7864	6.49849
1135.00	3.14445	3.36041	4.40979	4.65613	6.34789
1140.00	2.98615	3.27368	4.29737	4.56345	6.18613
1145.00	2.85879	3.2041	4.192	4.45436	6.01712
1150.00	2.89024	3.11607	4.06159	4.33273	5.86314
1155.00	2.85474	3.08201	3.96515	4.23666	5.72643
1160.00	2.80264	3.01466	3.87103	4.17253	5.60433
1165.00	2.73729	2.91265	3.74447	4.08355	5.46166
1170.00	2.68015	2.82648	3.65673	3.99565	5.31265
1175.00	2.62033	2.79315	3.58089	3.92101	5.19914
1180.00	2.55306	2.71799	3.47707	3.85829	5.06233
1185.00	2.49923	2.65976	3.35956	3.75607	4.96355
1190.00	2.40209	2.57254	3.25799	3.62946	4.81471
1195.00	2.31635	2.45077	3.11635	3.51104	4.66014
1200.00	2.24925	2.39479	3.00875	3.40893	4.52571
1205.00	2.15529	2.31337	2.89622	3.33155	4.40285
1210.00	2.19832	2.28055	2.87342	3.25074	4.29415
1215.00	2.13799	2.20867	2.84452	3.21263	4.23379
1220.00	2.09377	2.15433	2.77039	3.16827	4.14574
1225.00	2.07412	2.08002	2.71727	3.11272	3.99718
1230.00	1.97416	2.01126	2.62028	2.99797	3.89252
1235.00	1.90603	1.96631	2.54555	2.93265	3.77209
1240.00	1.82456	1.90234	2.47411	2.86158	3.6431
1245.00	1.78985	1.86451	2.39098	2.74961	3.55043
1250.00	1.6881	1.79943	2.28163	2.65107	3.43049
1255.00	1.62171	1.76814	2.21774	2.58471	3.3085
1260.00	1.56699	1.69387	2.09432	2.5194	3.16873
1265.00	1.59834	1.60351	2.0408	2.43607	3.0776
1270.00	1.48552	1.55888	1.95914	2.38786	2.96842
1275.00	1.38398	1.48391	1.90344	2.26631	2.88608
1280.00	1.26908	1.44747	1.86063	2.17479	2.80166
1285.00	1.19087	1.44197	1.84198	2.06227	2.72476
1290.00	1.11375	1.37116	1.80218	1.99003	2.61433
1295.00	1.07793	1.31307	1.74648	1.94846	2.57863
1300.00	1.07591	1.25232	1.68798	1.87979	2.47251
1305.00	1.15469	1.19953	1.63114	1.81463	2.42571
1310.00	1.11477	1.17931	1.62812	1.78502	2.37797
1315.00	1.06206	1.16299	1.56471	1.71371	2.3247
1320.00	1.01798	1.12195	1.49613	1.68861	2.22617
1325.00	0.961512	1.07279	1.44174	1.60237	2.16186
1330.00	0.942594	1.06054	1.40429	1.56943	2.12177
1335.00	0.915494	1.03539	1.36745	1.56099	2.07351
1340.00	0.892783	0.989245	1.3322	1.48528	2.00291
1345.00	0.865627	0.914781	1.267	1.42943	1.95624
1350.00	0.861334	0.885398	1.21982	1.40596	1.89362
1355.00	0.788632	0.874946	1.1648	1.35469	1.81104
1360.00	0.765175	0.827907	1.13308	1.33199	1.78636
1365.00	0.762533	0.793098	1.10662	1.32608	1.74167
1370.00	0.75176	0.77306	1.07025	1.31071	1.6771
1375.00	0.772286	0.756907	0.991473	1.33708	1.63303
1380.00	0.762216	0.754601	1.02103	1.29046	1.60554
1385.00	0.764907	0.71207	0.966011	1.21836	1.57987
1390.00	0.770686	0.70672	0.938469	1.2026	1.53991
1395.00	0.765814	0.696261	0.929377	1.2007	1.51424
1400.00	0.784934	0.661445	0.917008	1.15879	1.42838
1405.00	0.743378	0.671507	0.875532	1.14675	1.38858
1410.00	0.773137	0.667392	0.899939	1.15378	1.36774
1415.00	0.715971	0.633581	0.882143	1.07972	1.29841
1420.00	0.728323	0.599389	0.85671	1.03316	1.22758
1425.00	0.724329	0.548858	0.811847	0.991251	1.18538
1430.00	0.708981	0.526901	0.737987	0.953537	1.12398
1435.00	0.681737	0.493968	0.695579	0.972074	1.11742
1440.00	0.652179	0.447394	0.698219	0.920646	1.09467
1445.00	0.583603	0.433701	0.692225	0.950287	1.07044
1450.00	0.548749	0.432668	0.667996	0.917786	1.07486
1455.00	0.56607	0.430798	0.660838	0.915333	0.98798
1460.00	0.496031	0.430996	0.572781	0.852831	0.961306
1465.00	0.500155	0.376606	0.546893	0.799928	0.925123
1470.00	0.418239	0.353058	0.501621	0.779114	0.881318
1475.00	0.351231	0.312107	0.435764	0.69227	0.833464
1480.00	0.300997	0.277133	0.376492	0.638675	0.764168
1485.00	0.307835	0.250361	0.340936	0.650734	0.722408
1490.00	0.322384	0.211212	0.311027	0.615808	0.729785
1495.00	0.327083	0.230546	0.303991	0.630154	0.685844
1500.00	0.275906	0.20561	0.266267	0.600636	0.632246
1505.00	0.283574	0.177523	0.243826	0.550621	0.592438
1510.00	0.273685	0.179528	0.215258	0.505608	0.594079
1515.00	0.310118	0.17851	0.224076	0.523158	0.587125
1520.00	0.324438	0.180416	0.215271	0.469726	0.549956
1525.00	0.345722	0.16896	0.215718	0.475232	0.571768
1530.00	0.317866	0.19346	0.188914	0.517034	0.538009
1535.00	0.36667	0.183522	0.208738	0.499945	0.547902
1540.00	0.415631	0.17646	0.201467	0.476748	0.552123
1545.00	0.437869	0.190802	0.207479	0.506116	0.566225
1550.00	0.424304	0.171722	0.160572	0.486769	0.530209
1555.00	0.438959	0.127266	0.175905	0.480521	0.515592
1560.00	0.450469	0.106072	0.194937	0.471549	0.513677
1565.00	0.400385	0.0907605	0.179629	0.455658	0.483853
1570.00	0.331804	0.0478148	0.12609	0.446939	0.411114
1575.00	0.303661	0.0204536	0.0768586	0.416761	0.388736
1580.00	0.21453	-0.00793478	0.0398749	0.399649	0.360166
1585.00	0.235052	0.0192017	0.0432119	0.387599	0.298859
1590.00	0.268632	0.0464471	0.0284271	0.368937	0.287707
1595.00	0.268632	-0.014647	0.0465115	0.337626	0.228026
1600.00	0.218263	-0.00941901	0.0376749	0.345177	0.179933
1605.00	0.213227	-0.00283218	-0.0100394	0.329641	0.168496
1610.00	0.154967	-0.0373594	0.00352077	0.304493	0.169443
1615.00	0.146186	-0.0326826	0.0146786	0.296375	0.145006
1620.00	0.151715	-0.0783371	-0.00980906	0.256688	0.0602541
1625.00	0.0912111	-0.145769	-0.0590531	0.234369	0.0233182
1630.00	-0.0152908	-0.144364	-0.10128	0.140588	-0.0192909
1635.00	-0.0960318	-0.150626	-0.136145	0.106431	0.00324516
1640.00	-0.114971	-0.139326	-0.183219	0.0600577	-0.0261165
1645.00	-0.0564627	-0.0830566	-0.207798	0.0462359	-0.0469218
1650.00	-0.0676062	-0.0832184	-0.247707	0.00811523	-0.0900004
1655.00	-0.106178	-0.114411	-0.240724	-0.0127946	-0.102544
1660.00	-0.0922023	-0.14907	-0.215605	-0.0505951	-0.153174
1665.00	-0.0561184	-0.192494	-0.22125	-0.0555847	-0.169704
1670.00	-0.112629	-0.223108	-0.232608	-0.0611919	-0.189264
1675.00	-0.180278	-0.223377	-0.242831	-0.0617721	-0.191881
1680.00	-0.165608	-0.248081	-0.280282	-0.0946749	-0.142719
1685.00	-0.219564	-0.312651	-0.286784	-0.109772	-0.198698
1690.00	-0.291631	-0.299261	-0.289496	-0.0775799	-0.205992
1695.00	-0.32459	-0.285329	-0.297169	-0.0642391	-0.232227
1700.00	-0.322353	-0.305719	-0.301982	-0.109177	-0.250218
1705.00	-0.353919	-0.323129	-0.362816	-0.142922	-0.256107
1710.00	-0.350427	-0.328449	-0.401872	-0.169943	-0.2689
1715.00	-0.367433	-0.341704	-0.429698	-0.164115	-0.271047
1720.00	-0.365948	-0.412906	-0.448463	-0.207998	-0.32356
1725.00	-0.366291	-0.434651	-0.46012	-0.195014	-0.334292
1730.00	-0.34981	-0.417529	-0.452823	-0.211243	-0.300862
1735.00	-0.303076	-0.436929	-0.450441	-0.258229	-0.340091
1740.00	-0.272768	-0.392295	-0.437834	-0.259204	-0.325752
1745.00	-0.299219	-0.421746	-0.447415	-0.254499	-0.327834
1750.00	-0.276013	-0.426612	-0.470686	-0.265896	-0.305354
1755.00	-0.302139	-0.432874	-0.469657	-0.233723	-0.303856
1760.00	-0.256814	-0.341605	-0.480241	-0.21705	-0.344658
1765.00	-0.227775	-0.106108	-0.4657	-0.21991	-0.38981
1770.00	-0.154628	0.303411	-0.456799	-0.193452	-0.396726
1775.00	-0.00316773	0.86767	-0.447741	-0.208721	-0.387027
1780.00	0.129788	1.5044	-0.490861	-0.186732	-0.376425
1785.00	0.36362	2.17059	-0.530715	-0.163593	-0.432451
1790.00	0.532093	2.84637	-0.548795	-0.165099	-0.437913
1795.00	0.707225	3.49127	-0.59018	-0.158638	-0.491536
1800.00	0.990767	4.14506	-0.567785	-0.143891	-0.51076
1805.00	1.34334	4.71371	-0.483801	-0.0278937	-0.542112
1810.00	1.65561	5.2763	-0.255448	0.136798	-0.583442
1815.00	2.029	5.77417	0.131089	0.367647	-0.573806
1820.00	2.36841	6.23542	0.706031	0.768578	-0.580119
1825.00	2.71921	6.66748	1.36892	1.29467	-0.555828
1830.00	3.07691	6.99895	2.04923	1.88092	-0.547079
1835.00	3.39212	7.31232	2.75673	2.56934	-0.541079
1840.00	3.70603	7.5539	3.45835	3.31062	-0.534741
1845.00	4.02717	7.77884	4.16515	4.03137	-0.505621
1850.00	4.2994	7.98412	4.81173	4.70014	-0.475666
1855.00	4.55113	8.14911	5.4355	5.33218	-0.46463
1860.00	4.85659	8.34464	5.99586	6.0149	-0.450014
1865.00	5.09289	8.46511	6.55145	6.60479	-0.384406
1870.00	5.33075	8.55001	7.05357	7.16361	-0.343155
1875.00	5.45416	8.61702	7.3998	7.57833	-0.303219
1880.00	5.63574	8.62652	7.68315	7.95494	-0.227
1885.00	5.76055	8.65671	7.99049	8.34189	-0.106885
1890.00	5.82082	8.65001	8.22105	8.61534	0.00309142
1895.00	5.87675	8.60164	8.44321	8.89047	0.215409
1900.00	5.87504	8.50731	8.62954	9.12581	0.542313
1905.00	5.92723	8.4224	8.76376	9.29742	0.958295
1910.00	5.95741	8.3507	8.88142	9.45187	1.5069
1915.00	6.05005	8.29275	8.99778	9.58975	2.15988
1920.00	6.12503	8.23212	9.04077	9.73507	2.86934
1925.00	6.14214	8.12017	9.05225	9.81672	3.59495
1930.00	6.14747	8.04764	9.08246	9.84219	4.27986
1935.00	6.16234	7.90333	9.07199	9.81711	4.94779
1940.00	6.2177	7.81203	9.05628	9.82468	5.60419
1945.00	6.19197	7.66588	8.99192	9.78124	6.23897
1950.00	6.16041	7.5494	8.97376	9.73881	6.81778
1955.00	6.13537	7.43705	8.92079	9.67716	7.2853
1960.00	6.11284	7.31616	8.85533	9.59377	7.75385
1965.00	6.10599	7.18197	8.77654	9.48634	8.10717
1970.00	6.03602	7.06214	8.61982	9.39188	8.44107
1975.00	5.95458	6.92042	8.53214	9.27449	8.68633
1980.00	5.93837	6.74112	8.40614	9.1599	8.92672
1985.00	5.88852	6.58164	8.27496	9.00541	9.09437
1990.00	5.79329	6.44845	8.16107	8.88089	9.25275
1995.00	5.68911	6.29096	7.99057	8.69735	9.35033
2000.00	5.61214	6.18684	7.89675	8.60475	9.48499
2005.00	5.51097	6.05174	7.75477	8.51136	9.56684
2010.00	5.477	5.93767	7.63954	8.34468	9.57587
2015.00	5.41956	5.83313	7.51491	8.23375	9.61023
2020.00	5.35107	5.73717	7.39751	8.12051	9.63459
2025.00	5.32134	5.65738	7.32324	7.96947	9.61624
2030.00	5.20895	5.51501	7.15595	7.80785	9.56601
2035.00	5.07926	5.43298	6.94888	7.67021	9.48802
2040.00	4.96086	5.28483	6.8096	7.50837	9.39534
2045.00	4.80728	5.16937	6.63089	7.30465	9.29132
2050.00	4.75637	5.00336	6.48993	7.13359	9.12933
2055.00	4.6988	4.85959	6.37144	6.99191	9.02288
2060.00	4.64363	4.77066	6.26585	6.83873	8.89242
2065.00	4.57215	4.65863	6.12268	6.66066	8.71599
2070.00	4.51621	4.57286	5.95406	6.50487	8.54877
2075.00	4.39199	4.46556	5.8494	6.35572	8.3936
2080.00	4.3272	4.3784	5.70811	6.16677	8.26237
2085.00	4.25714	4.2802	5.55898	6.02576	8.13489
2090.00	4.1773	4.13725	5.40907	5.88991	7.94523
2095.00	4.08529	4.04622	5.28565	5.77992	7.8017
2100.00	4.03102	3.95301	5.16831	5.64186	7.64911
2105.00	3.89992	3.86066	5.09618	5.50197	7.48742
2110.00	3.83061	3.78694	5.03963	5.33252	7.34003
2115.00	3.74809	3.63969	4.90817	5.16662	7.13244
2120.00	3.64024	3.5448	4.75846	5.04858	6.93531
2125.00	3.51127	3.43587	4.63419	4.92782	6.79067
2130.00	3.41031	3.38582	4.53072	4.83142	6.64926
2135.00	3.30937	3.27868	4.379	4.76141	6.51262
2140.00	3.28233	3.20013	4.27174	4.66937	6.38215
2145.00	3.25463	3.14167	4.20661	4.55638	6.26754
2150.00	3.1743	3.09093	4.06532	4.42008	6.09508
2155.00	3.12047	3.01328	3.94549	4.36999	5.91925
2160.00	3.03005	2.93869	3.81044	4.31598	5.76101
2165.00	2.9386	2.84522	3.7161	4.22047	5.60267
2170.00	2.86972	2.74039	3.60084	4.12557	5.4611
2175.00	2.84299	2.63382	3.51386	4.00891	5.32806
2180.00	2.77864	2.54449	3.40104	3.92401	5.21208
2185.00	2.68714	2.49326	3.33089	3.83643	5.09645
2190.00	2.58129	2.42739	3.2008	3.69173	4.96523
2195.00	2.50281	2.3333	3.10045	3.58942	4.85649
2200.00	2.48759	2.28531	2.9777	3.47836	4.69962
2205.00	2.46549	2.18379	2.9478	3.38956	4.59028
2210.00	2.40027	2.131	2.93135	3.34203	4.47314
2215.00	2.36004	2.07408	2.859	3.2892	4.36865
2220.00	2.32887	2.01626	2.76353	3.24278	4.24932
2225.00	2.31929	1.94258	2.72784	3.22332	4.11288
2230.00	2.28212	1.91203	2.69049	3.12207	4.03412
2235.00	2.24531	1.87983	2.63071	3.08789	3.96323
2240.00	2.12656	1.81885	2.54761	3.02475	3.82262
2245.00	2.06669	1.77245	2.44143	2.92995	3.71199
2250.00	2.01449	1.71281	2.36261	2.84129	3.60775
2255.00	2.01955	1.69488	2.28854	2.80727	3.50643
2260.00	1.89819	1.64393	2.21663	2.70073	3.4396
2265.00	1.80407	1.61502	2.21157	2.64057	3.32888
2270.00	1.71937	1.56924	2.14108	2.56075	3.22267
2275.00	1.65488	1.50357	2.0787	2.51906	3.14113
2280.00	1.63715	1.43507	2.01627	2.4458	3.0462
2285.00	1.63125	1.35177	1.91614	2.33633	2.95982
2290.00	1.62763	1.29563	1.86264	2.278	2.89801
2295.00	1.57736	1.2338	1.80299	2.20093	2.79836
2300.00	1.50693	1.18663	1.70326	2.09026	2.70024
2305.00	1.37639	1.14699	1.63338	2.01411	2.5857
2310.00	1.28408	1.08216	1.56945	1.93329	2.50416
2315.00	1.25977	1.07179	1.47842	1.93759	2.4364
2320.00	1.19927	1.06151	1.42894	1.90462	2.36417
2325.00	1.17505	1.0391	1.33104	1.85708	2.25889
2330.00	1.07433	0.942713	1.29106	1.72385	2.14353
2335.00	0.951788	0.883252	1.24462	1.65084	2.07811
2340.00	0.893546	0.851376	1.20177	1.59071	2.01548
2345.00	0.862956	0.793523	1.12135	1.54665	1.94507
2350.00	0.811919	0.768738	1.05735	1.46233	1.89388
2355.00	0.787812	0.775597	1.01544	1.41659	1.83937
2360.00	0.747648	0.742256	1.00598	1.35644	1.8128
2365.00	0.706462	0.682143	0.980718	1.3157	1.787
2370.00	0.632458	0.640272	0.937056	1.24889	1.71509
2375.00	0.597755	0.581889	0.899854	1.2111	1.67471
2380.00	0.574917	0.551925	0.841259	1.17038	1.62339
2385.00	0.599695	0.520253	0.810497	1.12703	1.58001
2390.00	0.574984	0.495512	0.771302	1.11371	1.49039
2395.00	0.588003	0.533457	0.751721	1.0738	1.46312
2400.00	0.554387	0.50175	0.667132	1.02001	1.37207
2405.00	0.498949	0.421469	0.60565	0.998403	1.29294
2410.00	0.383574	0.400961	0.555549	0.982306	1.23858
2415.00	0.356969	0.39003	0.50104	0.94772	1.14657
2420.00	0.294409	0.335974	0.489651	0.912126	1.09841
2425.00	0.26161	0.292968	0.438593	0.874509	1.03634
2430.00	0.238807	0.271198	0.409383	0.84177	0.99453
2435.00	0.199815	0.248782	0.373676	0.781041	0.92505
2440.00	0.20166	0.19662	0.373978	0.752066	0.89624
2445.00	0.220111	0.14497	0.370063	0.677976	0.87031
2450.00	0.184668	0.129532	0.346659	0.640325	0.810443
2455.00	0.231681	0.105289	0.308854	0.638821	0.777169
2460.00	0.248809	0.108873	0.322962	0.629651	0.723806
2465.00	0.210496	0.0866956	0.287527	0.619164	0.655172
2470.00	0.122287	0.0610912	0.264006	0.590745	0.628995
2475.00	0.165465	0.0248758	0.243883	0.532787	0.60731
2480.00	0.0851171	0.0336781	0.181826	0.521938	0.588729
2485.00	0.0866793	0.0143163	0.159458	0.444063	0.566387
2490.00	0.0880852	-0.0068726	0.126771	0.415289	0.531292
2495.00	0.0826347	-0.0334692	0.079564	0.401674	0.477226
2500.00	0.0626183	-0.0771634	0.0517269	0.349224	0.465097
2505.00	0.0613934	-0.0948493	0.0298126	0.333284	0.451371
2510.00	0.0502172	-0.110767	-0.0129301	0.330103	0.439955
2515.00	0.0653432	-0.118506	-0.0357033	0.314958	0.404389
2520.00	0.0621668	-0.132999	-0.0593381	0.334824	0.365824
2525.00	0.00390178	-0.161095	-0.0806095	0.300225	0.342355
2530.00	-0.0502157	-0.192027	-0.0788267	0.295884	0.309993
2535.00	-0.0737368	-0.247149	-0.119076	0.285277	0.318334
2540.00	-0.10498	-0.256304	-0.10403	0.252283	0.336145
2545.00	-0.12974	-0.2382	-0.107229	0.232638	0.331567
2550.00	-0.0982975	-0.215321	-0.098599	0.268552	0.324638
2555.00	-0.0935047	-0.214487	-0.101295	0.260678	0.303414
2560.00	-0.0908701	-0.223144	-0.127788	0.24466	0.332084
2565.00	-0.0347717	-0.251634	-0.125473	0.216844	0.308242
2570.00	-0.0329735	-0.239642	-0.113972	0.180644	0.305518
2575.00	0.0677047	-0.246725	-0.0900185	0.144715	0.249676
2580.00	0.0743661	-0.245573	-0.0768313	0.130243	0.231265
2585.00	0.160952	-0.22572	-0.0764726	0.13955	0.247479
2590.00	0.0995246	-0.244544	-0.0782425	0.127828	0.245212
2595.00	0.0962881	-0.262427	-0.146802	0.098297	0.199147
2600.00	0.0950542	-0.218309	-0.14991	0.0594365	0.194219
2605.00	0.0251055	-0.232229	-0.195607	0.055726	0.15981
2610.00	0.0125211	-0.256047	-0.225225	0.00549056	0.133526
2615.00	-0.0391004	-0.336755	-0.271762	-0.0207396	0.0789592
2620.00	-0.0234375	-0.324719	-0.267606	0.00813204	0.0673165
2625.00	-0.0496364	-0.303537	-0.280607	0.0352331	0.0203076
2630.00	-0.0362779	-0.296704	-0.277658	0.0540412	0.0276437
2635.00	-0.037687	-0.300903	-0.312674	0.0620359	0.00895572
2640.00	0.023167	-0.329144	-0.293963	0.0759306	0.0155536
2645.00	-0.0194452	-0.288703	-0.301189	0.0638712	-0.0178489
2650.00	0.0295107	-0.28053	-0.287811	0.111079	-0.0413544
2655.00	0.0164858	-0.257182	-0.291467	0.110021	-0.0493958
2660.00	-0.0691118	-0.2277	-0.321963	0.0856197	-0.030406
2665.00	-0.0538057	-0.251971	-0.342084	0.0513767	-0.0414156
2670.00	-0.103831	-0.293572	-0.369611	0.0127419	-0.0738046
2675.00	-0.0783375	-0.308434	-0.373457	-0.023146	-0.119815
2680.00	-0.149416	-0.340626	-0.38529	-0.063261	-0.123757
2685.00	-0.173091	-0.372421	-0.391754	-0.0725669	-0.118875
2690.00	-0.253162	-0.424557	-0.418499	-0.0976908	-0.136024
2695.00	-0.352091	-0.470538	-0.423735	-0.122535	-0.201103
2700.00	-0.293376	-0.490283	-0.461931	-0.138196	-0.188486
2705.00	-0.292581	-0.508053	-0.504678	-0.150058	-0.199611
2710.00	-0.365741	-0.540981	-0.581865	-0.206512	-0.228358
2715.00	-0.37282	-0.613894	-0.604248	-0.208192	-0.262659
2720.00	-0.407734	-0.659758	-0.649505	-0.2633	-0.287911
2725.00	-0.375356	-0.671871	-0.646289	-0.271584	-0.312511
2730.00	-0.302561	-0.672423	-0.672693	-0.279039	-0.321537
2735.00	-0.287416	-0.699263	-0.656695	-0.318129	-0.311863
2740.00	-0.352697	-0.692372	-0.646482	-0.341028	-0.325638
2745.00	-0.342612	-0.684288	-0.646708	-0.357171	-0.359578
2750.00	-0.304993	-0.686421	-0.643772	-0.36835	-0.389188
2755.00	-0.358443	-0.689281	-0.650547	-0.357196	-0.39242
2760.00	-0.275587	-0.650459	-0.668154	-0.377305	-0.414999
2765.00	-0.263139	-0.385959	-0.647378	-0.331758	-0.43532
2770.00	-0.208283	0.0383741	-0.610892	-0.294116	-0.422698
2775.00	-0.101826	0.596208	-0.594796	-0.292619	-0.424452
2780.00	0.0745753	1.25914	-0.571939	-0.296854	-0.446638
2785.00	0.339112	1.9715	-0.598453	-0.240371	-0.411341
2790.00	0.57048	2.67001	-0.604528	-0.173904	-0.414231
2795.00	0.766958	3.35042	-0.590115	-0.187778	-0.408402
2800.00	1.04956	4.03335	-0.566679	-0.114288	-0.424699
2805.00	1.42144	4.62258	-0.484899	-0.0269325	-0.442177
2810.00	1.77459	5.15007	-0.236555	0.136547	-0.44854
2815.00	2.1428	5.65962	0.179483	0.443348	-0.445836
2820.00	2.54135	6.09375	0.785161	0.794279	-0.45277
2825.00	2.92019	6.51457	1.46107	1.3044	-0.420607
2830.00	3.3048	6.88391	2.21482	1.93323	-0.398216
2835.00	3.64087	7.2229	2.99889	2.60078	-0.390242
2840.00	3.93159	7.5261	3.72652	3.38023	-0.382128
2845.00	4.26711	7.78394	4.41278	4.13756	-0.330802
2850.00	4.51702	7.95295	5.05447	4.84373	-0.338936
2855.00	4.77385	8.15493	5.64037	5.53845	-0.293802
2860.00	5.00164	8.29155	6.10699	6.1771	-0.273788
2865.00	5.21168	8.39286	6.60648	6.75636	-0.202386
2870.00	5.41583	8.45677	7.01416	7.27768	-0.199007
2875.00	5.59789	8.45313	7.39572	7.75134	-0.150069
2880.00	5.7248	8.48278	7.70459	8.15977	-0.0882285
2885.00	5.85582	8.46337	7.92712	8.51843	-0.0129013
2890.00	5.95358	8.43084	8.17762	8.81554	0.134511
2895.00	6.08858	8.42132	8.3968	9.07065	0.329003
2900.00	6.18657	8.3676	8.56266	9.25894	0.733533
2905.00	6.23447	8.33901	8.69206	9.46971	1.17629
2910.00	6.2356	8.29352	8.7855	9.63708	1.72277
2915.00	6.29706	8.2187	8.87274	9.70732	2.34948
2920.00	6.30369	8.1175	8.93974	9.7415	3.06807
2925.00	6.22906	8.0283	8.97283	9.77338	3.76445
2930.00	6.19212	7.91227	9.01517	9.79649	4.50172
2935.00	6.2126	7.83513	9.01561	9.7916	5.20741
2940.00	6.26629	7.71207	8.9909	9.80061	5.8622
2945.00	6.27767	7.61073	8.98435	9.79196	6.45526
2950.00	6.23419	7.47437	8.90311	9.76073	6.95904
2955.00	6.17491	7.34975	8.80908	9.64777	7.43774
2960.00	6.15345	7.18021	8.71293	9.52154	7.86388
2965.00	6.09889	7.04926	8.63059	9.40234	8.26052
2970.00	6.00613	6.90036	8.48847	9.3308	8.52757
2975.00	5.93439	6.78235	8.40765	9.21952	8.77916
2980.00	5.90677	6.63097	8.31084	9.09368	9.02058
2985.00	5.87183	6.50038	8.18081	8.97484	9.23036
2990.00	5.82024	6.35651	8.02926	8.79755	9.39762
2995.00	5.75535	6.18562	7.91379	8.63128	9.46947
3000.00	5.70029	6.04123	7.813	8.47047	9.5613
3005.00	5.64571	5.89341	7.66265	8.34473	9.58588
3010.00	5.53279	5.75002	7.52943	8.22151	9.6005
3015.00	5.40765	5.64355	7.36245	8.09052	9.60523
3020.00	5.26648	5.50821	7.19646	7.94248	9.60293
3025.00	5.10081	5.37229	7.03662	7.75118	9.5353
3030.00	5.02055	5.27254	6.89066	7.60134	9.45007
3035.00	5.0054	5.1489	6.74361	7.48546	9.34807
3040.00	4.90278	5.00658	6.58928	7.31083	9.23848
3045.00	4.79866	4.91141	6.44307	7.12464	9.1717
3050.00	4.63612	4.76743	6.2759	6.95594	9.03385
3055.00	4.53517	4.65573	6.12649	6.82087	8.90603
3060.00	4.52323	4.56366	5.96377	6.6658	8.76852
3065.00	4.48561	4.43658	5.8414	6.52289	8.60167
3070.00	4.33255	4.2827	5.71974	6.37529	8.47586
3075.00	4.24517	4.14891	5.62072	6.19779	8.32985
3080.00	4.18667	4.05107	5.47091	6.07488	8.18251
3085.00	4.08868	3.9141	5.35178	5.9866	8.05647
3090.00	4.01393	3.79647	5.2048	5.82005	7.91587
3095.00	3.96848	3.72823	5.0924	5.68803	7.73312
3100.00	3.88225	3.69787	4.97031	5.59377	7.59675
3105.00	3.8634	3.63291	4.85834	5.47767	7.44592
3110.00	3.73058	3.54152	4.77535	5.40221	7.28956
3115.00	3.64799	3.47526	4.66299	5.27735	7.10482
3120.00	3.59548	3.38834	4.59221	5.15382	6.97414
3125.00	3.55326	3.27248	4.49294	4.97899	6.83311
3130.00	3.56059	3.21054	4.40987	4.8931	6.70338
3135.00	3.41273	3.13881	4.31627	4.75105	6.54447
3140.00	3.3317	3.05449	4.23099	4.64218	6.40613
3145.00	3.30914	2.95414	4.13016	4.53749	6.25915
3150.00	3.29555	2.89581	4.01954	4.4176	6.13155
3155.00	3.26653	2.82262	3.95975	4.34989	5.99891
3160.00	3.15143	2.77744	3.89651	4.2856	5.85425
3165.00	3.06967	2.71233	3.78624	4.20876	5.74559
3170.00	2.9306	2.64619	3.67339	4.13849	5.60659
3175.00	2.87092	2.62901	3.60007	4.05514	5.44964
3180.00	2.80041	2.52887	3.52154	3.94664	5.27467
3185.00	2.75039	2.40299	3.37342	3.82665	5.11812
3190.00	2.66676	2.31229	3.27465	3.7075	4.99784
3195.00	2.57301	2.18831	3.1868	3.57792	4.83901
3200.00	2.49536	2.12377	3.10773	3.48029	4.67452
3205.00	2.44227	2.10615	3.00204	3.39131	4.56769
3210.00	2.34579	1.9915	2.92681	3.32909	4.42471
3215.00	2.34459	1.94664	2.86014	3.22731	4.29602
3220.00	2.27635	1.89969	2.72585	3.15581	4.17365
3225.00	2.23508	1.83861	2.59766	3.06019	4.08225
3230.00	2.16436	1.72719	2.50322	2.9451	3.94098
3235.00	2.08728	1.67678	2.41089	2.87726	3.82789
3240.00	1.97425	1.58437	2.34455	2.79275	3.71861
3245.00	1.88428	1.54165	2.24507	2.69436	3.59497
3250.00	1.81506	1.52014	2.16496	2.61585	3.52678
3255.00	1.73429	1.42176	2.07821	2.54074	3.4064
3260.00	1.69015	1.35485	2.00956	2.47536	3.31023
3265.00	1.63698	1.31533	1.92056	2.40313	3.20401
3270.00	1.54716	1.26188	1.8593	2.30909	3.12621
3275.00	1.41259	1.18932	1.80939	2.26911	3.01404
3280.00	1.3939	1.12213	1.74774	2.19294	2.93557
3285.00	1.31831	1.05508	1.66714	2.12773	2.83215
3290.00	1.24692	0.987204	1.63017	2.04225	2.75501
3295.00	1.19107	0.945874	1.57493	1.93851	2.65092
3300.00	1.15087	0.900209	1.47289	1.90768	2.546
3305.00	1.11302	0.872282	1.4543	1.86542	2.48623
3310.00	1.0269	0.81422	1.35282	1.80616	2.41558
3315.00	1.02831	0.764786	1.30125	1.76623	2.34449
3320.00	0.999352	0.751342	1.23809	1.71578	2.2927
3325.00	1.0287	0.727953	1.20741	1.67149	2.22173
3330.00	1.01817	0.723838	1.1913	1.65731	2.23747
3335.00	0.983514	0.705081	1.15065	1.59766	2.17296
3340.00	0.888521	0.701371	1.08058	1.56183	2.09242
3345.00	0.870186	0.676394	1.01333	1.51061	2.02462
3350.00	0.863758	0.625689	0.996748	1.43994	1.93175
3355.00	0.824394	0.586641	0.924278	1.41542	1.81725
3360.00	0.787287	0.602302	0.858009	1.3766	1.74512
3365.00	0.799223	0.537367	0.847546	1.31375	1.74015
3370.00	0.747843	0.495861	0.801506	1.265	1.67853
3375.00	0.694886	0.458506	0.756931	1.21108	1.61652
3380.00	0.647224	0.405129	0.745066	1.1592	1.57664
3385.00	0.609365	0.382491	0.691486	1.146	1.52482
3390.00	0.545071	0.372467	0.632801	1.12296	1.45383
3395.00	0.505674	0.330516	0.577892	1.07766	1.39088
3400.00	0.480292	0.320985	0.542076	1.04582	1.34265
3405.00	0.521248	0.271952	0.564252	1.05624	1.31516
3410.00	0.480876	0.273922	0.510966	1.04999	1.32415
3415.00	0.510022	0.284163	0.50277	0.974026	1.30133
3420.00	0.469093	0.267036	0.506903	0.948084	1.2761
3425.00	0.44569	0.229984	0.479233	0.934785	1.23186
3430.00	0.394405	0.213571	0.415614	0.903835	1.19578
3435.00	0.304595	0.200681	0.39498	0.896077	1.15488
3440.00	0.336258	0.179672	0.370131	0.890212	1.10496
3445.00	0.270731	0.125013	0.336257	0.788909	1.0797
3450.00	0.268843	0.131328	0.314141	0.771429	1.06821
3455.00	0.314155	0.0927932	0.308886	0.755698	1.04663
3460.00	0.34654	0.0741056	0.306249	0.739306	1.00191
3465.00	0.365614	0.0582276	0.290273	0.748002	0.97572
3470.00	0.327373	0.030766	0.216252	0.688833	0.917489
3475.00	0.333253	0.0333343	0.193581	0.615484	0.864144
3480.00	0.29489	0.0121252	0.196196	0.591899	0.837677
3485.00	0.288907	-0.0333059	0.162974	0.552807	0.78201
3490.00	0.239869	-0.042206	0.148769	0.510925	0.758136
3495.00	0.210845	-0.0765592	0.119243	0.460949	0.717916
3500.00	0.134354	-0.125353	0.0455841	0.436069	0.654555
3505.00	0.0638333	-0.177734	0.0127741	0.400278	0.61158
3510.00	-0.00970925	-0.229582	-0.0240793	0.379232	0.537308
3515.00	-0.0758975	-0.208505	-0.0802672	0.379272	0.512614
3520.00	-0.157294	-0.229051	-0.0994457	0.356977	0.477277
3525.00	-0.240624	-0.272003	-0.12717	0.336911	0.414562
3530.00	-0.228315	-0.313483	-0.163631	0.269723	0.373106
3535.00	-0.234026	-0.335762	-0.21842	0.229352	0.338605
3540.00	-0.255956	-0.331351	-0.278194	0.161754	0.252291
3545.00	-0.341173	-0.396061	-0.358149	0.137763	0.235492
3550.00	-0.369178	-0.436425	-0.404996	0.100538	0.214753
3555.00	-0.288606	-0.414421	-0.37496	0.107233	0.197024
3560.00	-0.264783	-0.435074	-0.380364	0.0831109	0.178258
3565.00	-0.19633	-0.424495	-0.328725	0.102714	0.172609
3570.00	-0.222029	-0.436613	-0.319919	0.0823935	0.180639
3575.00	-0.263628	-0.409887	-0.318271	0.103185	0.242193
3580.00	-0.27756	-0.395241	-0.317835	0.110732	0.236707
3585.00	-0.194398	-0.42816	-0.309071	0.0706276	0.224276
3590.00	-0.198464	-0.424859	-0.328389	0.0635648	0.184989
3595.00	-0.180297	-0.386136	-0.320663	0.0929386	0.199274
3600.00	-0.182415	-0.412439	-0.293828	0.0445648	0.183093
3605.00	-0.189358	-0.417296	-0.328273	0.0445746	0.145113
3610.00	-0.175459	-0.420726	-0.352995	0.0412337	0.137159
3615.00	-0.231788	-0.404996	-0.362689	0.0594417	0.0953425
3620.00	-0.17503	-0.410597	-0.341069	0.0769455	0.0502143
3625.00	-0.233081	-0.382709	-0.365558	0.0815332	0.0657999
3630.00	-0.278611	-0.399946	-0.385505	0.0354165	0.0358029
3635.00	-0.275935	-0.42675	-0.36265	-0.0116714	0.0518929
3640.00	-0.209725	-0.431116	-0.410093	-0.0451179	0.0429569
3645.00	-0.195468	-0.435986	-0.384779	-0.0294404	-0.00161609
3650.00	-0.133947	-0.425317	-0.370367	-0.0209135	-0.0192514
3655.00	-0.0735406	-0.414773	-0.368907	0.0169081	-0.0266931
3660.00	-0.0846553	-0.4241	-0.36236	0.0274995	-0.0249604
3665.00	-0.0358943	-0.433435	-0.359607	0.0414981	-0.00560415
3670.00	-0.0440577	-0.407967	-0.351898	0.0418146	0.000576348
3675.00	-0.032936	-0.413271	-0.348099	0.0242343	0.0136322
3680.00	-0.0061367	-0.419926	-0.377117	0.0251606	0.0319393
3685.00	-0.0323867	-0.438146	-0.391723	-0.00526973	0.0399855
3690.00	-0.0526537	-0.444195	-0.428934	-0.0583381	0.0135067
3695.00	-0.129658	-0.500443	-0.46661	-0.0826517	-0.0393614
3700.00	-0.13684	-0.539777	-0.496333	-0.0743865	-0.0700825
3705.00	-0.173526	-0.5319	-0.526222	-0.0725307	-0.0612009
3710.00	-0.19479	-0.549271	-0.555216	-0.0719771	-0.100978
3715.00	-0.215606	-0.570551	-0.547826	-0.0748285	-0.0815135
3720.00	-0.15375	-0.581235	-0.561057	-0.0651125	-0.0949058
3725.00	-0.133338	-0.585206	-0.615865	-0.0574847	-0.0816685
3730.00	-0.12672	-0.614182	-0.641125	-0.112031	-0.0997287
3735.00	-0.17617	-0.630852	-0.64398	-0.101944	-0.123476
3740.00	-0.158553	-0.644914	-0.641316	-0.0671855	-0.133609
3745.00	-0.149414	-0.621819	-0.63892	-0.078332	-0.146475
3750.00	-0.0740293	-0.649956	-0.66606	-0.127444	-0.188029
3755.00	-0.108601	-0.632001	-0.720831	-0.113583	-0.216996
3760.00	-0.0943828	-0.586677	-0.696881	-0.142421	-0.253371
3765.00	-0.0194643	-0.323851	-0.649166	-0.106964	-0.244894
3770.00	0.0395674	0.0632245	-0.644938	-0.113016	-0.278479
3775.00	0.195114	0.576236	-0.63904	-0.0972484	-0.319009
3780.00	0.447597	1.21388	-0.622222	-0.0841739	-0.363916
3785.00	0.564019	1.91853	-0.623827	-0.102554	-0.379978
3790.00	0.79976	2.60823	-0.656663	-0.0811331	-0.376637
3795.00	1.09252	3.29858	-0.643314	-0.0562712	-0.361454
3800.00	1.36943	3.92366	-0.60828	0.037565	-0.368396
3805.00	1.6707	4.54268	-0.51083	0.133183	-0.356847
3810.00	2.06273	5.07627	-0.267218	0.320848	-0.353009
3815.00	2.41556	5.58661	0.167582	0.619268	-0.364542
3820.00	2.77508	6.06756	0.737828	0.953723	-0.353378
3825.00	3.12215	6.46843	1.38498	1.45348	-0.337711
3830.00	3.46642	6.78499	2.11182	2.08303	-0.316117
3835.00	3.74268	7.11317	2.81515	2.78139	-0.313542
3840.00	4.03664	7.35396	3.50151	3.53272	-0.320592
3845.00	4.31296	7.60455	4.18202	4.22233	-0.325063
3850.00	4.52136	7.8075	4.80285	4.91108	-0.290683
3855.00	4.77439	7.98356	5.37938	5.57451	-0.247565
3860.00	4.99373	8.08557	5.93593	6.20285	-0.223745
3865.00	5.1458	8.1755	6.36776	6.74045	-0.203244
3870.00	5.27763	8.2348	6.76583	7.21536	-0.172616
3875.00	5.46511	8.25241	7.12618	7.60928	-0.197505
3880.00	5.55158	8.28238	7.45782	8.03973	-0.114997
3885.00	5.61596	8.28489	7.70294	8.38917	-0.0369929
3890.00	5.6907	8.23352	7.89738	8.65343	0.0809814
3895.00	5.68241	8.17223	8.05773	8.88121	0.326724
3900.00	5.80926	8.10955	8.22821	9.07504	0.690267
3905.00	5.87307	8.05313	8.36385	9.26959	1.16639
3910.00	5.90027	7.9826	8.49848	9.39779	1.74758
3915.00	5.93986	7.86456	8.59558	9.46739	2.36993
3920.00	5.97885	7.79783	8.62542	9.5412	3.06213
3925.00	5.97364	7.70767	8.65333	9.62325	3.78814
3930.00	5.93538	7.62841	8.69518	9.59438	4.47808
3935.00	5.92109	7.50627	8.73076	9.59743	5.14304
3940.00	5.88472	7.40481	8.70209	9.5756	5.79022
3945.00	5.83016	7.28151	8.65641	9.56713	6.35114
3950.00	5.8499	7.14231	8.61634	9.50925	6.8925
3955.00	5.7686	6.9841	8.5604	9.41697	7.36099
3960.00	5.73909	6.87089	8.4661	9.33391	7.78824
3965.00	5.67391	6.72947	8.421	9.25693	8.14468
3970.00	5.64044	6.64548	8.30298	9.1575	8.47015
3975.00	5.68586	6.52567	8.23861	9.06578	8.73497
3980.00	5.67638	6.3962	8.12941	8.92963	8.95365
3985.00	5.62586	6.2618	8.00915	8.82162	9.15701
3990.00	5.60391	6.14743	7.89988	8.71101	9.29507
3995.00	5.54385	6.00027	7.74921	8.52771	9.38467
4000.00	5.50492	5.88289	7.55816	8.39736	9.49622
4005.00	5.39432	5.71703	7.45631	8.2499	9.55822
4010.00	5.2931	5.59128	7.34268	8.14621	9.52315
4015.00	5.25069	5.47245	7.1996	7.97139	9.49628
4020.00	5.14873	5.29683	7.00805	7.7571	9.43462
4025.00	5.0217	5.17923	6.86181	7.5687	9.41473
4030.00	4.88722	5.03293	6.64649	7.41366	9.31533
4035.00	4.77627	4.90126	6.4799	7.22723	9.26896
4040.00	4.68313	4.779	6.32475	7.12867	9.16822
4045.00	4.58923	4.67931	6.17569	6.96404	9.05132
4050.00	4.43588	4.50868	6.007	6.80136	8.91146
4055.00	4.39357	4.37957	5.84682	6.64378	8.7631
4060.00	4.25139	4.25585	5.7037	6.50865	8.63239
4065.00	4.16373	4.14168	5.56861	6.34685	8.47821
4070.00	4.04285	4.0361	5.4554	6.22467	8.32447
4075.00	3.90385	3.94484	5.32213	6.07228	8.16644
4080.00	3.81904	3.83919	5.20322	5.94182	8.02607
4085.00	3.78804	3.69894	5.07842	5.81995	7.85198
4090.00	3.79876	3.60565	4.93471	5.65779	7.70466
4095.00	3.68584	3.57531	4.82525	5.54868	7.54585
4100.00	3.58925	3.45675	4.69849	5.41141	7.37013
4105.00	3.48889	3.36416	4.61056	5.28898	7.20075
4110.00	3.41367	3.29117	4.50526	5.19108	7.04362
4115.00	3.3762	3.20102	4.35818	5.05049	6.87785
4120.00	3.29714	3.06438	4.24987	4.91726	6.72678
4125.00	3.23942	2.94046	4.09484	4.78507	6.55616
4130.00	3.16397	2.83552	3.92393	4.6393	6.40354
4135.00	3.09606	2.75707	3.76592	4.46233	6.20718
4140.00	3.01816	2.68176	3.67603	4.34325	6.09414
4145.00	2.90439	2.6215	3.60454	4.24278	5.92215
4150.00	2.8171	2.5494	3.52765	4.17245	5.83294
4155.00	2.69993	2.4958	3.43124	4.05445	5.67864
4160.00	2.61631	2.45602	3.36435	3.96834	5.53228
4165.00	2.52593	2.44186	3.27276	3.9076	5.34717
4170.00	2.4043	2.30681	3.14534	3.79151	5.21897
4175.00	2.32169	2.2229	3.03171	3.69932	5.10266
4180.00	2.2994	2.11727	2.94827	3.58173	4.97456
4185.00	2.23232	1.99962	2.87109	3.44911	4.83304
4190.00	2.15348	1.9389	2.79429	3.36101	4.72816
4195.00	2.13121	1.86262	2.721	3.27279	4.60004
4200.00	2.10278	1.78267	2.5912	3.19562	4.48005
4205.00	2.03857	1.75211	2.49845	3.10607	4.36925
4210.00	1.98247	1.67568	2.38568	3.04669	4.23394
4215.00	1.92693	1.60973	2.31139	2.97873	4.10185
4220.00	1.92061	1.56259	2.21732	2.89189	3.99702
4225.00	1.74701	1.51735	2.08453	2.82155	3.86615
4230.00	1.63276	1.45876	1.97967	2.71581	3.74742
4235.00	1.52657	1.37309	1.84343	2.63963	3.62746
4240.00	1.5183	1.32234	1.7993	2.51412	3.51012
4245.00	1.47728	1.26725	1.75121	2.50054	3.41576
4250.00	1.46052	1.21485	1.69851	2.42914	3.30648
4255.00	1.43703	1.16017	1.63644	2.36599	3.19783
4260.00	1.40582	1.14294	1.58685	2.29018	3.08037
4265.00	1.26859	1.03617	1.50245	2.20073	2.96997
4270.00	1.23408	0.995587	1.42441	2.14479	2.8856
4275.00	1.24163	0.996696	1.3437	2.13465	2.86399
4280.00	1.24675	0.930896	1.36314	2.1043	2.81551
4285.00	1.22785	0.900842	1.32414	2.04907	2.8159
4290.00	1.22931	0.914248	1.26079	1.98597	2.75443
4295.00	1.25581	0.905615	1.22365	1.99841	2.65696
4300.00	1.17052	0.914781	1.19441	1.92139	2.55331
4305.00	1.12399	0.839297	1.13566	1.84091	2.47407
4310.00	1.08546	0.793941	1.10266	1.79639	2.40463
4315.00	1.06926	0.69479	0.988208	1.68374	2.35338
4320.00	1.00095	0.583914	0.978327	1.60804	2.24637
4325.00	0.962979	0.531168	0.951646	1.51088	2.19221
4330.00	0.918729	0.501572	0.945422	1.50607	2.11349
4335.00	0.924237	0.521035	0.908429	1.51959	2.07917
4340.00	0.930873	0.474577	0.906526	1.48264	2.01269
4345.00	0.904945	0.463811	0.869238	1.49405	1.96785
4350.00	0.891683	0.427779	0.826261	1.44178	1.89471
4355.00	0.79412	0.38406	0.808508	1.378	1.84012
4360.00	0.763399	0.310844	0.796717	1.31836	1.77787
4365.00	0.764292	0.260943	0.713906	1.26692	1.69844
4370.00	0.696257	0.243316	0.683323	1.17372	1.64662
4375.00	0.650137	0.209576	0.650567	1.10883	1.58499
4380.00	0.60695	0.172625	0.617947	1.05154	1.53983
4385.00	0.591588	0.172297	0.595914	1.06809	1.53197
4390.00	0.560972	0.177647	0.540508	1.02158	1.45745
4395.00	0.530059	0.139184	0.45402	1.00763	1.38196
4400.00	0.51567	0.149727	0.42536	1.02299	1.30839
4405.00	0.423807	0.161097	0.392241	1.02565	1.27029
4410.00	0.415006	0.117704	0.385454	0.973329	1.23037
4415.00	0.49775	0.115342	0.370975	0.950806	1.19163
4420.00	0.486592	0.080287	0.322367	0.924953	1.14834
4425.00	0.47487	0.0807257	0.255601	0.862605	1.11031
4430.00	0.477752	0.0425468	0.263524	0.807609	1.04799
4435.00	0.460199	0.00348167	0.195318	0.753645	1.03405
4440.00	0.397389	0.00219268	0.123468	0.76649	0.966238
4445.00	0.419772	-0.016843	0.122631	0.727804	0.930498
4450.00	0.376116	-0.0358568	0.103044	0.69857	0.861802
4455.00	0.368726	-0.0840164	0.0875074	0.661094	0.814963
4460.00	0.315064	-0.164052	0.0337635	0.6028	0.758757
4465.00	0.335606	-0.189984	0.0178309	0.600582	0.724095
4470.00	0.302045	-0.222731	-0.0111574	0.58072	0.639509
4475.00	0.32221	-0.22586	-0.0560812	0.550562	0.657986
4480.00	0.269841	-0.228676	-0.0337314	0.531236	0.624034
4485.00	0.266363	-0.250027	-0.0554708	0.490395	0.549454
4490.00	0.207826	-0.288059	-0.0917779	0.46257	0.535722
4495.00	0.17529	-0.285597	-0.122362	0.463209	0.527111
4500.00	0.107392	-0.321013	-0.174999	0.39344	0.495007
4505.00	0.0932949	-0.336893	-0.244347	0.328415	0.445506
4510.00	0.0856443	-0.388819	-0.234561	0.311206	0.394399
4515.00	0.0921907	-0.380043	-0.262376	0.312466	0.383996
4520.00	0.00909655	-0.388139	-0.319847	0.286802	0.33904
4525.00	-0.00692392	-0.409538	-0.32867	0.305018	0.332299
4530.00	-0.0381321	-0.446672	-0.356491	0.315829	0.288766
4535.00	-0.0762934	-0.45281	-0.366882	0.261915	0.257079
4540.00	-0.12407	-0.47715	-0.382511	0.252472	0.232308
4545.00	-0.180502	-0.495292	-0.417505	0.222758	0.201584
4550.00	-0.165809	-0.518206	-0.448999	0.211648	0.179552
4555.00	-0.182808	-0.546356	-0.455371	0.190483	0.147547
4560.00	-0.248476	-0.599915	-0.449595	0.140171	0.141222
4565.00	-0.280714	-0.618952	-0.493576	0.106056	0.0971261
4570.00	-0.235853	-0.621974	-0.523741	0.109965	0.118324
4575.00	-0.232415	-0.626575	-0.555075	0.107901	0.124288
4580.00	-0.246111	-0.587438	-0.600018	0.0613811	0.141833
4585.00	-0.214784	-0.622776	-0.58187	0.00834704	0.10517
4590.00	-0.205059	-0.662107	-0.611577	0.00416263	0.0721724
4595.00	-0.214774	-0.66834	-0.622617	0.0327772	0.0696386
4600.00	-0.248703	-0.707819	-0.5907	-0.0173965	0.0542446
4605.00	-0.250697	-0.70948	-0.590226	-0.0424545	0.0506935
4610.00	-0.250812	-0.707212	-0.582474	-0.00917824	0.0240805
4615.00	-0.266026	-0.717402	-0.566081	0.0185373	0.0432161
4620.00	-0.173943	-0.734099	-0.595274	0.00105156	0.028591
4625.00	-0.183412	-0.694559	-0.606899	-0.0269678	0.0191751
4630.00	-0.151639	-0.659913	-0.645612	-0.00640594	-0.00803277
4635.00	-0.208672	-0.673892	-0.675223	-0.0347962	-0.0278365
4640.00	-0.187804	-0.696822	-0.715475	-0.0313166	-0.0465965
4645.00	-0.153913	-0.716518	-0.725543	-0.0482832	-0.0447469
4650.00	-0.183854	-0.721072	-0.744022	-0.0635531	-0.075866
4655.00	-0.217517	-0.736462	-0.757513	-0.134241	-0.112303
4660.00	-0.22095	-0.755957	-0.739311	-0.154314	-0.177881
4665.00	-0.247546	-0.776325	-0.741764	-0.154515	-0.18351
4670.00	-0.271481	-0.805005	-0.792104	-0.169211	-0.217613
4675.00	-0.294703	-0.802593	-0.808111	-0.172388	-0.245496
4680.00	-0.365971	-0.80889	-0.844492	-0.161848	-0.220946
4685.00	-0.320979	-0.843722	-0.836426	-0.191443	-0.243812
4690.00	-0.332535	-0.866603	-0.858466	-0.224777	-0.304669
4695.00	-0.435279	-0.866499	-0.847956	-0.222398	-0.349136
4700.00	-0.406862	-0.88428	-0.905465	-0.25152	-0.34888
4705.00	-0.364496	-0.910632	-0.905951	-0.272148	-0.352396
4710.00	-0.400243	-0.919296	-0.906389	-0.251632	-0.345257
4715.00	-0.417304	-0.961904	-0.901551	-0.29123	-0.365995
4720.00	-0.457843	-0.960737	-0.893011	-0.317936	-0.377166
4725.00	-0.532946	-1.00579	-0.942875	-0.301774	-0.417194
4730.00	-0.503157	-1.00494	-0.932296	-0.31291	-0.457903
4735.00	-0.516642	-1.01452	-0.920682	-0.336331	-0.467377
4740.00	-0.485126	-1.00809	-0.973011	-0.316096	-0.481523
4745.00	-0.505451	-0.974078	-1.00546	-0.344782	-0.504559
4750.00	-0.476733	-0.975457	-1.01478	-0.335985	-0.49438
4755.00	-0.52644	-0.982343	-1.05979	-0.353748	-0.514256
4760.00	-0.519129	-0.903866	-1.06786	-0.371969	-0.532145
4765.00	-0.440352	-0.60932	-1.04165	-0.342588	-0.521081
4770.00	-0.295578	-0.182408	-0.992939	-0.325078	-0.48677
4775.00	-0.145134	0.400326	-0.963751	-0.304852	-0.463383
4780.00	-0.0265238	1.07061	-1.02328	-0.227471	-0.491043
4785.00	0.180964	1.74161	-0.958623	-0.21254	-0.470039
4790.00	0.441578	2.41231	-0.956932	-0.170071	-0.457692
4795.00	0.714748	3.13166	-0.933437	-0.110634	-0.453137
4800.00	1.04959	3.79319	-0.834862	-0.013595	-0.413443
4805.00	1.45336	4.36127	-0.700104	0.103888	-0.421743
4810.00	1.81675	4.929	-0.465816	0.279966	-0.397366
4815.00	2.1841	5.40797	-0.0718452	0.473051	-0.423197
4820.00	2.61714	5.86633	0.520251	0.861208	-0.402421
4825.00	2.9884	6.28167	1.27601	1.41823	-0.386532
4830.00	3.33597	6.63761	2.00642	2.10267	-0.337576
4835.00	3.64542	6.92596	2.71087	2.77673	-0.315995
4840.00	3.93232	7.20617	3.42754	3.49838	-0.242245
4845.00	4.24594	7.43673	4.12173	4.23497	-0.248931
4850.00	4.50133	7.63199	4.77474	4.94256	-0.249328
4855.00	4.7144	7.80868	5.31851	5.59167	-0.200042
4860.00	4.92798	7.91406	5.83929	6.21607	-0.170671
4865.00	5.15714	8.01832	6.30067	6.81599	-0.1433
4870.00	5.3869	8.13003	6.73684	7.3481	-0.122413
4875.00	5.60878	8.22398	7.14613	7.87613	-0.071768
4880.00	5.7195	8.23891	7.4831	8.2397	-0.0205672
4885.00	5.92491	8.27681	7.81253	8.57138	0.0714109
4890.00	6.06949	8.24319	8.01276	8.82411	0.190722
4895.00	6.17275	8.22233	8.20029	9.0739	0.472324
4900.00	6.22707	8.16781	8.34081	9.25964	0.813814
4905.00	6.25077	8.07828	8.48089	9.44913	1.26634
4910.00	6.26035	8.03158	8.54731	9.55714	1.79726
4915.00	6.22196	7.9585	8.59454	9.63537	2.43806
4920.00	6.24617	7.87109	8.67471	9.68233	3.17683
4925.00	6.2327	7.76608	8.68827	9.68998	3.88107
4930.00	6.22393	7.67062	8.75069	9.68681	4.5945
4935.00	6.19422	7.58189	8.77654	9.70295	5.26656
4940.00	6.21617	7.43524	8.74224	9.67839	5.90232
4945.00	6.08481	7.339	8.69464	9.58705	6.45484
4950.00	6.05054	7.19406	8.63505	9.52607	6.96616
4955.00	5.93911	7.05231	8.56782	9.45332	7.43946
4960.00	5.92445	6.91628	8.50313	9.37891	7.89352
4965.00	5.87263	6.77692	8.40724	9.3086	8.24505
4970.00	5.82936	6.62797	8.3021	9.20623	8.56236
4975.00	5.83574	6.51555	8.2284	9.14202	8.79548
4980.00	5.73404	6.36075	8.11813	9.05743	9.02403
4985.00	5.7382	6.24777	8.02307	8.9344	9.22222
4990.00	5.69494	6.10375	7.93856	8.83819	9.38468
4995.00	5.58381	5.98073	7.79763	8.64441	9.48499
5000.00	5.55095	5.84648	7.66974	8.51691	9.56496
5005.00	5.36523	5.71625	7.51175	8.39322	9.6051
5010.00	5.35926	5.58775	7.37374	8.28078	9.65901
5015.00	5.29681	5.48057	7.25476	8.21867	9.69348
5020.00	5.24396	5.354	7.11001	8.10248	9.69547
5025.00	5.28706	5.28713	6.98601	7.96776	9.67291
5030.00	5.23854	5.18179	6.83675	7.82976	9.61233
5035.00	5.16969	5.01171	6.70764	7.66313	9.5297
5040.00	5.1178	4.89157	6.54436	7.50869	9.44503
5045.00	5.07277	4.78627	6.44553	7.40209	9.3426
5050.00	4.96173	4.60871	6.30114	7.1889	9.20827
5055.00	4.91553	4.48277	6.11572	7.03388	9.06582
5060.00	4.83197	4.37507	5.98129	6.85863	8.93575
5065.00	4.72822	4.29225	5.8174	6.6942	8.80463
5070.00	4.6382	4.17632	5.64792	6.55627	8.63792
5075.00	4.5404	4.04846	5.49434	6.36848	8.45978
5080.00	4.41712	3.94092	5.35822	6.21288	8.32099
5085.00	4.31288	3.86482	5.22943	6.0505	8.14925
5090.00	4.12505	3.75588	5.10096	5.92446	7.94317
5095.00	4.04666	3.63338	4.99057	5.78422	7.76706
5100.00	3.91063	3.53535	4.84414	5.66471	7.60669
5105.00	3.84697	3.44336	4.6956	5.56943	7.44269
5110.00	3.80814	3.35869	4.57448	5.44907	7.28103
5115.00	3.73122	3.22886	4.43617	5.32511	7.12805
5120.00	3.76273	3.2108	4.33157	5.28389	7.0091
5125.00	3.71554	3.15786	4.27196	5.20548	6.88519
5130.00	3.65796	3.09798	4.16181	5.05451	6.70341
5135.00	3.58934	3.03373	4.09302	4.94656	6.57354
5140.00	3.51919	2.95333	3.99344	4.89072	6.4248
5145.00	3.53329	2.91296	3.91742	4.79803	6.27876
5150.00	3.44188	2.84841	3.81656	4.68893	6.10611
5155.00	3.31596	2.78936	3.71533	4.57845	5.94979
5160.00	3.21438	2.74657	3.6284	4.54825	5.83064
5165.00	3.15654	2.65161	3.5282	4.43063	5.69719
5170.00	3.09274	2.55298	3.42022	4.33594	5.54991
5175.00	3.00845	2.49525	3.34084	4.23955	5.44172
5180.00	2.93594	2.41131	3.23381	4.13382	5.2947
5185.00	2.88244	2.32636	3.13016	4.03642	5.18018
5190.00	2.81918	2.28377	3.07455	3.94989	5.07336
5195.00	2.76225	2.21909	2.98683	3.7838	4.95006
5200.00	2.71436	2.13548	2.92776	3.67898	4.83441
5205.00	2.6444	2.07623	2.84112	3.52434	4.69661
5210.00	2.56633	2.00785	2.75267	3.47227	4.58008
5215.00	2.44402	1.88327	2.68772	3.38185	4.44897
5220.00	2.41452	1.89158	2.6052	3.31499	4.35533
5225.00	2.36447	1.82849	2.59162	3.26375	4.26449
5230.00	2.35637	1.80558	2.53754	3.19419	4.18181
5235.00	2.34236	1.75391	2.44597	3.15056	4.08116
5240.00	2.33646	1.75069	2.38763	3.09455	3.97184
5245.00	2.30429	1.71298	2.32465	3.09438	3.84255
5250.00	2.22497	1.62448	2.26379	3.03059	3.72993
5255.00	2.15526	1.55141	2.18913	2.99774	3.63232
5260.00	2.12107	1.48188	2.14287	2.9291	3.59318
5265.00	2.1373	1.41084	2.08344	2.88518	3.47459
5270.00	2.11497	1.3676	2.00903	2.79765	3.39502
5275.00	2.11839	1.32116	1.92846	2.73115	3.2925
5280.00	2.12817	1.28125	1.92396	2.58086	3.21522
5285.00	2.03624	1.26884	1.82678	2.5204	3.18313
5290.00	2.02402	1.20123	1.73409	2.48163	3.13364
5295.00	1.94754	1.15355	1.66113	2.35294	3.03665
5300.00	1.872	1.10593	1.57558	2.30858	2.98776
5305.00	1.78386	1.03391	1.5415	2.26307	2.88663
5310.00	1.69781	0.970979	1.53384	2.19197	2.84431
5315.00	1.67746	0.954791	1.49241	2.16035	2.78094
5320.00	1.62557	0.903531	1.4499	2.1386	2.7136
5325.00	1.58893	0.875272	1.35513	2.05761	2.62489
5330.00	1.48377	0.781159	1.26357	1.98919	2.4926
5335.00	1.43613	0.733149	1.17697	1.95776	2.41756
5340.00	1.40501	0.703112	1.07183	1.91495	2.35096
5345.00	1.32159	0.650677	1.00964	1.85521	2.27323
5350.00	1.2717	0.622301	0.964134	1.80479	2.24542
5355.00	1.28053	0.589236	0.931548	1.77505	2.19416
5360.00	1.19949	0.589585	0.909545	1.74717	2.1396
5365.00	1.17692	0.540975	0.858352	1.67071	2.07739
5370.00	1.1096	0.504753	0.823788	1.62646	2.04387
5375.00	1.20683	0.514491	0.771753	1.61232	1.99965
5380.00	1.2339	0.528899	0.791889	1.57279	1.93176
5385.00	1.21796	0.517405	0.768157	1.55508	1.91187
5390.00	1.18012	0.5287	0.746798	1.54026	1.82934
5395.00	1.13934	0.502173	0.70037	1.54144	1.78129
5400.00	1.10767	0.443488	0.614637	1.47774	1.69776
5405.00	1.10268	0.391613	0.56573	1.40478	1.6357
5410.00	1.09315	0.341162	0.535316	1.31454	1.56299
5415.00	1.06443	0.333389	0.514221	1.25455	1.48631
5420.00	1.03522	0.261476	0.51407	1.20279	1.39201
5425.00	1.04251	0.193932	0.439643	1.14839	1.33055
5430.00	0.990307	0.209349	0.416606	1.13404	1.28648
5435.00	0.928213	0.204408	0.374946	1.08651	1.24401
5440.00	0.877367	0.144453	0.313385	1.02252	1.1833
5445.00	0.833283	0.0961381	0.25798	0.980567	1.13616
5450.00	0.783535	0.0874651	0.187189	0.91824	1.11153
5455.00	0.765624	0.0222692	0.190444	0.874429	1.07718
5460.00	0.694099	-0.0128865	0.124313	0.845048	1.02941
5465.00	0.634763	-0.0454674	0.0449153	0.785107	0.953634
5470.00	0.593113	-0.0352758	0.0435628	0.832769	0.922902
5475.00	0.58585	-0.0383339	-0.00474033	0.810903	0.879319
5480.00	0.597782	-0.0185066	-0.0492595	0.830304	0.870068
5485.00	0.556473	-0.0561704	-0.0610752	0.825434	0.858932
5490.00	0.60828	-0.0326778	-0.0894974	0.822167	0.847974
5495.00	0.61629	-0.0247059	-0.0889185	0.844908	0.835301
5500.00	0.653721	-0.0372885	-0.0737485	0.847509	0.855742
5505.00	0.596744	-0.0664884	-0.0820689	0.842035	0.828242
5510.00	0.590797	-0.0598396	-0.0278225	0.861673	0.807239
5515.00	0.588802	-0.0830211	-0.062709	0.850315	0.788336
5520.00	0.538317	-0.129287	-0.115034	0.825579	0.733856
5525.00	0.534855	-0.23302	-0.12655	0.743021	0.699811
5530.00	0.545171	-0.244528	-0.149471	0.699983	0.698207
5535.00	0.541023	-0.253945	-0.177425	0.671297	0.66117
5540.00	0.498673	-0.266184	-0.192119	0.662229	0.680291
5545.00	0.502533	-0.318594	-0.245106	0.652951	0.611326
5550.00	0.4187	-0.31496	-0.301164	0.593239	0.586724
5555.00	0.371793	-0.352144	-0.327551	0.542848	0.545848
5560.00	0.309429	-0.385609	-0.361762	0.510894	0.484706
5565.00	0.202932	-0.387504	-0.370579	0.462038	0.400642
5570.00	0.179281	-0.393913	-0.40572	0.399086	0.372755
5575.00	0.137847	-0.399681	-0.443624	0.371459	0.312062
5580.00	0.092162	-0.421807	-0.468321	0.343246	0.257439
5585.00	-0.016114	-0.432313	-0.551237	0.267608	0.220455
5590.00	-0.00274975	-0.478459	-0.556802	0.24978	0.203093
5595.00	-0.140151	-0.533163	-0.582737	0.246017	0.157493
5600.00	-0.188258	-0.570166	-0.572596	0.215832	0.146427
5605.00	-0.152643	-0.587474	-0.538356	0.190899	0.135531
5610.00	-0.194464	-0.615282	-0.591248	0.12938	0.136028
5615.00	-0.258966	-0.646896	-0.634666	0.108626	0.107439
5620.00	-0.293513	-0.675347	-0.653862	0.124561	0.108872
5625.00	-0.272556	-0.705658	-0.655442	0.0886568	0.0970477
5630.00	-0.273843	-0.716003	-0.656864	0.101006	0.0892163
5635.00	-0.276681	-0.727195	-0.68535	0.0306106	0.0924715
5640.00	-0.287629	-0.73915	-0.689013	0.0219667	0.0635541
5645.00	-0.299162	-0.754613	-0.728933	0.0499174	0.0272249
5650.00	-0.274283	-0.790169	-0.780555	0.0505085	-0.00172467
5655.00	-0.290508	-0.803352	-0.809228	0.0566234	-0.0174758
5660.00	-0.375628	-0.79452	-0.835033	0.00853136	0.00206873
5665.00	-0.396829	-0.819499	-0.845702	0.0199605	-0.0327953
5670.00	-0.358825	-0.792117	-0.812403	0.019081	-0.0248324
5675.00	-0.269215	-0.807928	-0.796036	0.00154093	-0.0251592
5680.00	-0.240615	-0.80146	-0.861876	-0.00642915	-0.0788441
5685.00	-0.248454	-0.824805	-0.861489	0.0332937	-0.0653396
5690.00	-0.300842	-0.807241	-0.842307	0.00986608	-0.11969
5695.00	-0.285868	-0.819658	-0.829228	0.00441319	-0.101164
5700.00	-0.245529	-0.813899	-0.814319	-0.00942697	-0.106035
5705.00	-0.229371	-0.783314	-0.805085	0.0205466	-0.0823176
5710.00	-0.161101	-0.765195	-0.821887	0.020725	-0.0890727
5715.00	-0.161781	-0.755474	-0.835963	0.0398674	-0.0745454
5720.00	-0.217799	-0.738257	-0.857002	0.0917091	-0.0933179
5725.00	-0.204414	-0.756632	-0.874891	0.0736057	-0.140187
5730.00	-0.215873	-0.777874	-0.901454	0.0360977	-0.141155
5735.00	-0.179175	-0.795109	-0.928501	0.0347211	-0.107369
5740.00	-0.167973	-0.83226	-0.958074	-0.015647	-0.120049
5745.00	-0.176361	-0.853466	-0.978412	-0.0263646	-0.132398
5750.00	-0.178872	-0.897953	-1.01032	-0.0561086	-0.158499
5755.00	-0.281872	-0.957748	-1.00241	-0.0851114	-0.186673
5760.00	-0.248648	-0.866677	-1.0225	-0.110097	-0.201726
5765.00	-0.235536	-0.651117	-1.05628	-0.106904	-0.234944
5770.00	-0.213661	-0.252954	-1.0804	-0.174373	-0.258284
5775.00	-0.15032	0.256865	-1.12199	-0.204948	-0.311137
5780.00	0.0376465	0.899162	-1.16256	-0.205668	-0.322174
5785.00	0.216891	1.56849	-1.17709	-0.224181	-0.354587
5790.00	0.420185	2.25932	-1.14623	-0.208463	-0.371583
5795.00	0.695493	2.90177	-1.16659	-0.211064	-0.392499
5800.00	1.01211	3.55053	-1.12213	-0.144179	-0.386969
5805.00	1.39612	4.14665	-0.973293	-0.0393186	-0.378246
5810.00	1.78203	4.71797	-0.71901	0.182344	-0.391939
5815.00	2.23177	5.20769	-0.268329	0.43432	-0.374289
5820.00	2.61134	5.66067	0.37376	0.839749	-0.365897
5825.00	3.01341	6.07682	1.06046	1.34421	-0.363028
5830.00	3.39709	6.45889	1.7894	1.97687	-0.353889
5835.00	3.74912	6.81686	2.51556	2.69589	-0.35784
5840.00	4.01726	7.09763	3.2277	3.45689	-0.327676
5845.00	4.30055	7.32116	3.90733	4.16636	-0.287415
5850.00	4.57567	7.52611	4.5776	4.89086	-0.25118
5855.00	4.80145	7.67386	5.15573	5.54403	-0.214822
5860.00	5.02144	7.82284	5.66559	6.13187	-0.17648
5865.00	5.22614	7.96915	6.14015	6.72235	-0.200982
5870.00	5.33315	8.02179	6.51494	7.18902	-0.217415
5875.00	5.51004	8.04472	6.85434	7.66931	-0.186306
5880.00	5.65917	8.10486	7.21317	8.08818	-0.128335
5885.00	5.81521	8.13641	7.52042	8.43501	0.00252016
5890.00	5.90864	8.12623	7.77497	8.76056	0.182111
5895.00	6.0028	8.14812	7.97581	9.02452	0.466448
5900.00	6.04221	8.1029	8.14297	9.24757	0.87784
5905.00	6.1482	8.03398	8.26934	9.41928	1.35581
5910.00	6.24863	7.94843	8.34855	9.53028	1.90869
5915.00	6.31214	7.85732	8.43867	9.65921	2.54304
5920.00	6.33573	7.76968	8.48421	9.75403	3.23478
5925.00	6.36703	7.66822	8.5639	9.77907	3.94821
5930.00	6.31294	7.5675	8.54355	9.77593	4.64743
5935.00	6.31798	7.49096	8.54929	9.77757	5.3423
5940.00	6.32755	7.33929	8.55028	9.73885	5.97517
5945.00	6.30091	7.26111	8.4842	9.6772	6.56537
5950.00	6.20641	7.15312	8.37137	9.63958	7.07312
5955.00	6.18181	7.02394	8.31377	9.53985	7.51605
5960.00	6.11265	6.82583	8.2546	9.44562	7.90533
5965.00	6.0437	6.6908	8.13647	9.3865	8.25567
5970.00	5.96821	6.53824	8.03644	9.29533	8.57754
5975.00	5.9372	6.37552	7.94222	9.19206	8.83631
5980.00	5.90258	6.22061	7.82813	9.01872	9.05234
5985.00	5.87814	6.09342	7.73277	8.86383	9.23459
5990.00	5.76883	5.93662	7.57056	8.74565	9.35085
5995.00	5.71915	5.82654	7.39423	8.63147	9.45267
6000.00	5.64253	5.73311	7.22507	8.49633	9.54899
6005.00	5.5316	5.61422	7.13875	8.36018	9.61507
6010.00	5.4133	5.47052	7.0056	8.24882	9.62865
6015.00	5.39413	5.31767	6.93285	8.08159	9.58654
6020.00	5.31812	5.21868	6.76588	7.92663	9.55145
6025.00	5.20941	5.06844	6.61666	7.76036	9.51238
6030.00	5.09142	4.95016	6.45724	7.59956	9.42289
6035.00	4.91808	4.77972	6.30435	7.44366	9.32174
6040.00	4.85105	4.65456	6.18872	7.26317	9.20354
6045.00	4.74372	4.52592	6.04803	7.113	9.1159
6050.00	4.64376	4.39415	5.90676	6.97338	8.99486
6055.00	4.58737	4.26426	5.76916	6.82205	8.85971
6060.00	4.52655	4.19911	5.66205	6.71153	8.72777
6065.00	4.45503	4.11978	5.5123	6.57409	8.58654
6070.00	4.35707	4.03521	5.38589	6.41579	8.47161
6075.00	4.27899	3.95909	5.22817	6.2454	8.32602
6080.00	4.13652	3.83696	5.05798	6.1155	8.11163
6085.00	3.93945	3.71858	4.86608	5.9517	7.95146
6090.00	3.80407	3.6158	4.71849	5.87462	7.77452
6095.00	3.63689	3.49977	4.55637	5.70587	7.63869
6100.00	3.58717	3.35207	4.44707	5.5205	7.51458
6105.00	3.53235	3.27465	4.37382	5.36595	7.38508
6110.00	3.43768	3.1965	4.26185	5.28938	7.2067
6115.00	3.31721	3.12523	4.12446	5.13003	7.04242
6120.00	3.26924	3.03192	3.96733	5.01564	6.85991
6125.00	3.22271	2.92912	3.8845	4.87473	6.69097
6130.00	3.19426	2.8366	3.79949	4.75237	6.52955
6135.00	3.12668	2.77874	3.69055	4.69027	6.38615
6140.00	3.12126	2.69656	3.58413	4.57743	6.26552
6145.00	3.07777	2.60001	3.47893	4.39548	6.10075
6150.00	2.99666	2.52159	3.38216	4.31211	5.92155
6155.00	2.93877	2.3908	3.29926	4.23932	5.76401
6160.00	2.86316	2.32295	3.17232	4.18944	5.61567
6165.00	2.73802	2.19508	3.0675	4.05076	5.45969
6170.00	2.61365	2.07154	2.96061	3.93487	5.30994
6175.00	2.57559	2.04032	2.83405	3.83058	5.15362
6180.00	2.47921	1.97082	2.68877	3.77802	5.03353
6185.00	2.36393	1.91298	2.59149	3.72514	4.90298
6190.00	2.34748	1.82518	2.53743	3.61502	4.78735
6195.00	2.22187	1.7612	2.48982	3.51145	4.70015
6200.00	2.17933	1.71303	2.42499	3.47183	4.60668
6205.00	2.13937	1.6885	2.352	3.4317	4.52256
6210.00	2.16553	1.67112	2.33863	3.37214	4.4431
6215.00	2.13366	1.63478	2.25858	3.34533	4.32007
6220.00	2.08652	1.56256	2.15829	3.24193	4.2337
6225.00	1.97189	1.54837	2.07534	3.17231	4.11662
6230.00	1.87208	1.45469	1.95466	3.06835	4.02531
6235.00	1.82591	1.41365	1.90673	2.98259	3.93563
6240.00	1.73062	1.38895	1.83952	2.87303	3.81932
6245.00	1.76743	1.31121	1.74765	2.79565	3.70434
6250.00	1.76362	1.27135	1.64718	2.72265	3.54092
6255.00	1.67625	1.18843	1.60697	2.62233	3.43036
6260.00	1.57074	1.13168	1.53522	2.53205	3.33461
6265.00	1.58828	1.06273	1.47064	2.45303	3.21658
6270.00	1.54531	1.01291	1.43972	2.39308	3.13378
6275.00	1.39917	0.959599	1.40038	2.34247	3.04895
6280.00	1.39357	0.873988	1.35138	2.25115	2.94638
6285.00	1.41204	0.83363	1.31669	2.26386	2.87561
6290.00	1.35982	0.789782	1.23524	2.23399	2.78381
6295.00	1.29603	0.737147	1.20171	2.16468	2.71431
6300.00	1.24534	0.679426	1.12548	2.04647	2.61617
6305.00	1.15942	0.613365	1.02654	1.95683	2.49037
6310.00	1.06531	0.616945	0.976201	1.8862	2.39682
6315.00	1.08302	0.578771	0.929852	1.83045	2.33885
6320.00	1.03348	0.547237	0.883953	1.7814	2.25484
6325.00	0.943568	0.516975	0.814392	1.79866	2.19608
6330.00	1.01879	0.449283	0.758065	1.75725	2.11979
6335.00	0.975674	0.410941	0.68749	1.73337	2.0455
6340.00	0.915044	0.378314	0.641761	1.68063	2.00206
6345.00	0.87223	0.37153	0.584909	1.63539	1.94798
6350.00	0.89414	0.342844	0.610127	1.59244	1.86933
6355.00	0.834948	0.32079	0.53028	1.54038	1.81447
6360.00	0.754811	0.268013	0.487715	1.51587	1.73231
6365.00	0.684367	0.223336	0.419063	1.45472	1.69208
6370.00	0.673016	0.187831	0.358322	1.40304	1.62497
6375.00	0.609072	0.167166	0.338185	1.33308	1.5449
6380.00	0.544807	0.101527	0.251003	1.25449	1.47097
6385.00	0.535659	0.061268	0.2552	1.21501	1.42784
6390.00	0.525746	-0.00130817	0.181548	1.16162	1.37592
6395.00	0.436234	-0.0642125	0.127817	1.1158	1.31607
6400.00	0.374142	-0.117063	0.036559	1.08238	1.29499
6405.00	0.346801	-0.121351	0.0182541	1.04561	1.23293
6410.00	0.303726	-0.183541	-0.039028	1.01921	1.1827
6415.00	0.310291	-0.215991	-0.0633768	0.986512	1.12813
6420.00	0.270867	-0.2499	-0.0695953	0.923591	1.06964
6425.00	0.242102	-0.29359	-0.122278	0.891527	1.05072
6430.00	0.243076	-0.270817	-0.157136	0.911798	1.02995
6435.00	0.26578	-0.29454	-0.175952	0.876447	1.01501
6440.00	0.240881	-0.290488	-0.161496	0.895993	0.978136
6445.00	0.248693	-0.288723	-0.169413	0.865572	0.946827
6450.00	0.23054	-0.318182	-0.208974	0.800229	0.951432
6455.00	0.210844	-0.343754	-0.224699	0.773802	0.902186
6460.00	0.159538	-0.42604	-0.236759	0.705354	0.883155
6465.00	0.141905	-0.474696	-0.277957	0.643751	0.81451
6470.00	0.144504	-0.482735	-0.344333	0.622922	0.738679
6475.00	0.125017	-0.495615	-0.388376	0.590777	0.706025
6480.00	0.0100976	-0.548603	-0.459406	0.498203	0.68132
6485.00	-0.00266505	-0.564304	-0.466829	0.434983	0.640352
6490.00	-0.0779526	-0.569027	-0.499669	0.40935	0.60067
6495.00	-0.127243	-0.550698	-0.550152	0.376231	0.545287
6500.00	-0.0725439	-0.576539	-0.566289	0.373222	0.500125
6505.00	-0.0854373	-0.557459	-0.554653	0.383912	0.476339
6510.00	-0.0920044	-0.536524	-0.579757	0.400233	0.453059
6515.00	-0.0441874	-0.554374	-0.614907	0.360209	0.423677
6520.00	-0.0699903	-0.598664	-0.6298	0.336471	0.428143
6525.00	-0.0881759	-0.641347	-0.65576	0.277143	0.437783
6530.00	-0.129728	-0.627076	-0.654012	0.26841	0.412738
6535.00	-0.128508	-0.616113	-0.602213	0.271716	0.381768
6540.00	-0.107262	-0.628827	-0.627793	0.250128	0.353895
6545.00	-0.135152	-0.644973	-0.671742	0.220649	0.344732
6550.00	-0.140106	-0.68773	-0.716527	0.184068	0.36084
6555.00	-0.152959	-0.70269	-0.71498	0.135514	0.345363
6560.00	-0.161169	-0.668172	-0.716727	0.172208	0.33518
6565.00	-0.123225	-0.662508	-0.718299	0.177319	0.312902
6570.00	-0.124335	-0.648944	-0.751104	0.147305	0.284422
6575.00	-0.168986	-0.680954	-0.775398	0.151556	0.251296
6580.00	-0.140335	-0.698473	-0.772149	0.174364	0.234597
6585.00	-0.151486	-0.70201	-0.749344	0.155811	0.227997
6590.00	-0.153127	-0.718365	-0.779045	0.159211	0.186464
6595.00	-0.154604	-0.777303	-0.769154	0.114259	0.178121
6600.00	-0.0971694	-0.805885	-0.776993	0.116232	0.163119
6605.00	-0.0891314	-0.790214	-0.814393	0.13029	0.14025
6610.00	-0.0382438	-0.761997	-0.784225	0.151875	0.144022
6615.00	-0.0461723	-0.781761	-0.778001	0.119939	0.160531
6620.00	-0.0230863	-0.76662	-0.832041	0.138092	0.121997
6625.00	-0.0509993	-0.822614	-0.88277	0.146614	0.0573433
6630.00	-0.0207147	-0.827849	-0.875062	0.131953	0.0450522
6635.00	-0.0220012	-0.817507	-0.901609	0.2092	0.0789509
6640.00	-0.0130851	-0.822312	-0.903527	0.194979	0.0804226
6645.00	-0.0201715	-0.820051	-0.918856	0.186647	0.0873672
6650.00	-0.0131174	-0.854708	-0.91591	0.151234	0.101111
6655.00	0.0738223	-0.827568	-0.911167	0.13946	0.0741395
6660.00	0.000959851	-0.83513	-0.902712	0.131097	0.0339417
6665.00	-0.0528635	-0.852285	-0.90452	0.0967725	0.035231
6670.00	-0.0861937	-0.865843	-0.949047	0.0692301	0.0204677
6675.00	-0.121228	-0.89498	-0.944129	0.0232271	-0.0152996
6680.00	-0.137648	-0.934374	-0.951212	-0.0103596	-0.083084
6685.00	-0.212869	-0.933138	-0.995256	-0.0294219	-0.122546
6690.00	-0.201656	-0.964953	-1.02966	-0.0409951	-0.137455
6695.00	-0.273834	-0.935256	-1.02087	-0.0603436	-0.16024
6700.00	-0.238056	-0.971564	-1.03493	-0.075524	-0.177
6705.00	-0.202497	-0.992951	-1.01619	-0.0847202	-0.17897
6710.00	-0.183927	-0.975508	-0.997232	-0.114212	-0.1873
6715.00	-0.199113	-1.00309	-1.00842	-0.161969	-0.199481
6720.00	-0.154017	-1.01191	-1.03942	-0.160287	-0.19733
6725.00	-0.133579	-0.980343	-1.03698	-0.119694	-0.172913
6730.00	-0.0916782	-0.94158	-1.04314	-0.0451966	-0.159369
6735.00	-0.0422149	-0.949031	-1.01521	-0.0194621	-0.151862
6740.00	-0.0161667	-0.899287	-0.998447	0.0427789	-0.150726
6745.00	0.0341404	-0.895914	-1.01266	0.0664153	-0.160944
6750.00	-0.0549016	-0.921103	-1.06311	0.0597738	-0.174823
6755.00	-0.0678802	-0.96353	-1.08445	0.0124833	-0.216352
6760.00	-0.072845	-0.89352	-1.13401	0.0134681	-0.229374
6765.00	-0.0605236	-0.677157	-1.1378	-0.00909355	-0.23641
6770.00	-0.0108178	-0.225586	-1.1161	-0.0204665	-0.231503
6775.00	0.139693	0.309721	-1.07459	-0.0262358	-0.214909
6780.00	0.265079	0.929798	-1.09165	-0.0459436	-0.203722
6785.00	0.463555	1.61864	-1.08712	-0.0100853	-0.193653
6790.00	0.852055	2.32045	-1.07049	0.0221872	-0.190211
6795.00	1.08586	2.98125	-1.05133	0.0657478	-0.220834
6800.00	1.42052	3.6136	-1.03305	0.157431	-0.244648
6805.00	1.70997	4.20999	-0.889981	0.270094	-0.233297
6810.00	2.088	4.74205	-0.610546	0.452999	-0.278345
6815.00	2.48531	5.22842	-0.156063	0.699124	-0.245827
6820.00	2.85464	5.68027	0.40574	1.11492	-0.246535
6825.00	3.21894	6.12175	1.07983	1.65439	-0.201274
6830.00	3.5955	6.4551	1.85601	2.30628	-0.19145
6835.00	3.95288	6.80968	2.63829	3.01134	-0.145142
6840.00	4.28291	7.11187	3.41663	3.73633	-0.0978435
6845.00	4.62023	7.3528	4.15376	4.47145	-0.0674522
6850.00	4.84995	7.55552	4.74811	5.17102	-0.0466568
6855.00	5.19773	7.7248	5.31756	5.80176	-0.0410544
6860.00	5.43014	7.85362	5.81018	6.43194	0.000518259
6865.00	5.68968	7.97521	6.32784	7.03931	0.0285669
6870.00	5.84099	8.0282	6.76861	7.54574	0.0734809
6875.00	5.99732	8.09658	7.11299	7.95016	0.111093
6880.00	6.1313	8.1139	7.43968	8.32755	0.170235
6885.00	6.18641	8.07587	7.65626	8.62029	0.243133
6890.00	6.22257	8.0501	7.85119	8.90498	0.393979
6895.00	6.28869	8.03633	8.00465	9.16455	0.629965
6900.00	6.33981	7.991	8.12602	9.37025	1.00627
6905.00	6.35727	7.92292	8.30118	9.50848	1.44705
6910.00	6.33773	7.84	8.38557	9.63624	2.06761
6915.00	6.32182	7.74469	8.42072	9.78025	2.6973
6920.00	6.33773	7.64102	8.44607	9.81049	3.40172
6925.00	6.32182	7.51856	8.45843	9.81537	4.08159
6930.00	6.30078	7.398	8.44339	9.8555	4.75998
6935.00	6.29864	7.25844	8.40998	9.77995	5.42767
6940.00	6.27825	7.1733	8.38723	9.76444	6.03047
6945.00	6.29347	7.07127	8.32385	9.73596	6.62169
6950.00	6.19133	6.95121	8.2417	9.66902	7.10976
6955.00	6.17998	6.78954	8.16568	9.58198	7.55184
6960.00	6.08247	6.66285	8.09934	9.48689	7.97687
6965.00	6.04675	6.57234	8.00511	9.39014	8.3313
6970.00	5.99614	6.44291	7.88369	9.312	8.64092
6975.00	5.95059	6.30761	7.79742	9.20595	8.90647
6980.00	5.86426	6.12279	7.71141	9.08482	9.13234
6985.00	5.76138	5.98093	7.58796	8.94565	9.2813
6990.00	5.67551	5.873	7.44233	8.82375	9.40226
6995.00	5.65698	5.73259	7.31754	8.70176	9.51861
7000.00	5.58658	5.61093	7.17802	8.56852	9.56337
7005.00	5.48796	5.47226	7.10686	8.50108	9.61771
7010.00	5.39081	5.36252	6.98109	8.3667	9.63009
7015.00	5.37054	5.28633	6.81976	8.24128	9.67776
7020.00	5.30695	5.1726	6.65154	8.06253	9.63823
7025.00	5.17418	5.01473	6.54933	7.91059	9.58767
7030.00	5.10505	4.88489	6.41443	7.77607	9.51594
7035.00	5.00589	4.74262	6.29721	7.60811	9.47761
7040.00	4.88979	4.60988	6.17916	7.4268	9.36631
7045.00	4.86925	4.56379	6.02582	7.27144	9.25864
7050.00	4.80039	4.42635	5.90142	7.13607	9.15799
7055.00	4.6914	4.25749	5.77586	6.96289	9.01402
7060.00	4.55974	4.15068	5.5938	6.80925	8.88912
7065.00	4.39758	4.0141	5.42575	6.66205	8.75236
7070.00	4.33224	3.91752	5.28812	6.5251	8.65457
7075.00	4.28686	3.80613	5.17157	6.41636	8.54408
7080.00	4.11338	3.69741	5.03528	6.25373	8.38469
7085.00	4.04119	3.56382	4.8781	6.08057	8.17942
7090.00	3.96951	3.45581	4.72826	5.95264	8.00404
7095.00	3.87814	3.34732	4.61224	5.8241	7.87523
7100.00	3.82612	3.22898	4.49631	5.73186	7.71154
7105.00	3.74404	3.12811	4.3721	5.61424	7.56421
7110.00	3.74069	3.04298	4.20171	5.50279	7.37917
7115.00	3.60336	2.96354	4.06196	5.36229	7.2248
7120.00	3.54524	2.8864	3.91945	5.22356	7.06808
7125.00	3.46439	2.81509	3.8435	5.09312	6.92234
7130.00	3.41681	2.73303	3.75004	4.98466	6.73123
7135.00	3.285	2.71093	3.64499	4.85913	6.54799
7140.00	3.27215	2.64494	3.51174	4.7696	6.41492
7145.00	3.22364	2.59307	3.44726	4.60751	6.26144
7150.00	3.18839	2.53227	3.35889	4.50294	6.11956
7155.00	3.07438	2.45028	3.26262	4.35747	5.96658
7160.00	2.94324	2.4	3.15923	4.28126	5.85231
7165.00	2.82185	2.29454	3.07874	4.19369	5.74198
7170.00	2.77976	2.2269	3.0042	4.10259	5.6024
7175.00	2.71669	2.17921	2.92875	3.99157	5.47959
7180.00	2.6465	2.10523	2.83154	3.92069	5.32035
7185.00	2.55478	2.06876	2.72731	3.81893	5.21357
7190.00	2.50414	2.00207	2.64606	3.71729	5.05564
7195.00	2.47199	1.92699	2.58864	3.66155	4.96128
7200.00	2.48	1.85754	2.54532	3.55668	4.83983
7205.00	2.4234	1.77904	2.46762	3.48573	4.70991
7210.00	2.42284	1.71497	2.40397	3.41072	4.60984
7215.00	2.32159	1.68178	2.32157	3.30189	4.51697
7220.00	2.29258	1.60768	2.25265	3.20283	4.41653
7225.00	2.25305	1.56263	2.16236	3.10028	4.29429
7230.00	2.1671	1.49951	2.04134	3.00687	4.16085
7235.00	2.10318	1.44835	1.9544	2.90605	4.04731
7240.00	2.05404	1.423	1.90022	2.86779	3.97698
7245.00	1.98128	1.36631	1.79809	2.81884	3.87433
7250.00	1.90068	1.28707	1.67897	2.71672	3.76603
7255.00	1.87851	1.22799	1.61466	2.69404	3.71071
7260.00	1.85184	1.15505	1.52539	2.62674	3.57568
7265.00	1.80769	1.07906	1.48168	2.5617	3.46352
7270.00	1.76963	1.07182	1.43814	2.50204	3.38787
7275.00	1.73874	1.00321	1.36757	2.40593	3.27482
7280.00	1.7462	0.936762	1.30825	2.35515	3.16653
7285.00	1.68071	0.902357	1.25276	2.27596	3.08404
7290.00	1.65367	0.858222	1.19026	2.24488	2.97796
7295.00	1.6243	0.835435	1.07019	2.18452	2.8778
7300.00	1.58612	0.781057	0.997702	2.14249	2.80452
7305.00	1.49467	0.686957	0.951296	2.02985	2.75449
7310.00	1.42747	0.681296	0.905345	2.00663	2.68605
7315.00	1.38546	0.656445	0.861896	1.95894	2.59448
7320.00	1.3443	0.615261	0.826978	1.95175	2.54297
7325.00	1.24512	0.58196	0.787181	1.87828	2.46384
7330.00	1.27172	0.550107	0.766012	1.84119	2.42259
7335.00	1.22514	0.509209	0.701967	1.83349	2.35736
7340.00	1.22519	0.44888	0.620261	1.78971	2.29959
7345.00	1.18494	0.428453	0.580208	1.73914	2.2476
7350.00	1.13361	0.374318	0.496028	1.71038	2.13618
7355.00	1.06054	0.358525	0.418174	1.69678	2.06775
7360.00	1.01157	0.306678	0.417164	1.65216	2.01365
7365.00	1.03634	0.250608	0.403699	1.60977	1.96122
7370.00	1.03512	0.225548	0.359144	1.57161	1.93464
7375.00	0.973585	0.190762	0.271958	1.52834	1.86669
7380.00	0.867831	0.152869	0.245809	1.49275	1.84862
7385.00	0.831418	0.126293	0.224367	1.43056	1.80894
7390.00	0.847336	0.067563	0.209255	1.39693	1.73858
7395.00	0.834798	0.0476352	0.171588	1.33317	1.69679
7400.00	0.835267	0.0118245	0.123038	1.27466	1.59174
7405.00	0.825616	-0.0608604	0.0626021	1.15948	1.53092
7410.00	0.796781	-0.098993	0.0458784	1.16523	1.46775
7415.00	0.765794	-0.117318	0.013039	1.1358	1.439
7420.00	0.784916	-0.145101	-0.000821159	1.12271	1.35223
7425.00	0.76351	-0.196449	-0.00492446	1.07074	1.33597
7430.00	0.66869	-0.238898	-0.0180346	1.05522	1.24265
7435.00	0.640438	-0.254523	-0.0559926	1.04014	1.23547
7440.00	0.620047	-0.276112	-0.049347	1.01764	1.20278
7445.00	0.511031	-0.30495	-0.0977763	1.04093	1.14901
7450.00	0.503581	-0.366655	-0.123575	0.973683	1.09967
7455.00	0.480087	-0.356333	-0.192833	0.993555	1.04497
7460.00	0.457263	-0.409137	-0.273999	0.927697	1.0407
7465.00	0.446795	-0.418087	-0.329261	0.875123	0.994703
7470.00	0.459201	-0.42426	-0.33505	0.885869	0.93832
7475.00	0.408244	-0.455218	-0.352817	0.839712	0.881955
7480.00	0.414431	-0.492489	-0.353111	0.780305	0.871504
7485.00	0.339408	-0.453589	-0.397323	0.784901	0.861161
7490.00	0.330652	-0.512661	-0.418279	0.737675	0.830309
7495.00	0.332845	-0.514081	-0.439232	0.726435	0.838137
7500.00	0.329783	-0.505951	-0.461229	0.702921	0.793663
7505.00	0.357248	-0.522154	-0.490444	0.672825	0.764878
7510.00	0.298017	-0.507572	-0.490578	0.653555	0.768945
7515.00	0.340411	-0.504796	-0.484421	0.660777	0.746378
7520.00	0.35674	-0.519234	-0.511316	0.631546	0.724194
7525.00	0.430199	-0.506825	-0.528198	0.657717	0.701419
7530.00	0.373748	-0.46461	-0.559086	0.65559	0.683731
7535.00	0.334694	-0.444492	-0.570144	0.626877	0.651888
7540.00	0.368384	-0.489421	-0.568586	0.620018	0.60637
7545.00	0.316434	-0.516685	-0.561953	0.580348	0.590693
7550.00	0.268001	-0.528052	-0.632366	0.55916	0.576585
7555.00	0.274781	-0.589086	-0.697831	0.495428	0.56576
7560.00	0.18518	-0.628964	-0.697107	0.46375	0.534475
7565.00	0.213674	-0.630043	-0.698549	0.492185	0.550341
7570.00	0.212454	-0.639482	-0.674733	0.497679	0.539331
7575.00	0.204641	-0.647037	-0.727591	0.49369	0.530359
7580.00	0.234546	-0.646309	-0.73854	0.481168	0.508233
7585.00	0.249708	-0.648476	-0.715957	0.448683	0.499561
7590.00	0.31876	-0.649486	-0.753182	0.448478	0.471148
7595.00	0.327179	-0.670152	-0.761572	0.404746	0.431527
7600.00	0.323004	-0.713213	-0.77017	0.412284	0.418348
7605.00	0.359542	-0.713395	-0.782093	0.430234	0.406487
7610.00	0.266502	-0.730492	-0.850373	0.437456	0.372395
7615.00	0.270074	-0.75717	-0.863693	0.36468	0.321105
7620.00	0.222919	-0.760482	-0.868356	0.310347	0.344259
7625.00	0.214059	-0.791688	-0.891388	0.286011	0.307023
7630.00	0.214479	-0.775554	-0.898514	0.244011	0.281004
7635.00	0.157773	-0.746922	-0.923761	0.244175	0.23979
7640.00	0.148712	-0.758785	-0.913001	0.251021	0.205508
7645.00	0.135519	-0.767581	-0.930521	0.200238	0.199944
7650.00	0.0984617	-0.821597	-0.971402	0.162349	0.185569
7655.00	0.0852576	-0.869271	-0.959017	0.163979	0.134229
7660.00	-0.00721716	-0.878307	-1.00437	0.108501	0.067415
7665.00	-0.0249642	-0.951357	-1.04205	0.0574548	-0.00114742
7670.00	-0.0627633	-0.983233	-1.0676	0.0193288	-0.0319431
7675.00	-0.118609	-1.03638	-1.09477	-0.0283835	-0.037179
7680.00	-0.135291	-1.07857	-1.10772	-0.0266617	-0.0175375
7685.00	-0.214106	-1.10337	-1.16436	-0.0340447	-0.00829029
7690.00	-0.227954	-1.12851	-1.19128	-0.130015	-0.055232
7695.00	-0.277354	-1.14361	-1.21445	-0.147161	-0.0834293
7700.00	-0.256335	-1.16379	-1.20078	-0.141377	-0.106933
7705.00	-0.356625	-1.1763	-1.21673	-0.155154	-0.134644
7710.00	-0.371332	-1.1838	-1.25201	-0.172019	-0.161457
7715.00	-0.324125	-1.19243	-1.22726	-0.211762	-0.186525
7720.00	-0.37734	-1.22278	-1.26462	-0.247531	-0.192226
7725.00	-0.373186	-1.23786	-1.26268	-0.296472	-0.235761
7730.00	-0.389595	-1.27496	-1.28499	-0.31707	-0.241222
7735.00	-0.357351	-1.31022	-1.25799	-0.347891	-0.246137
7740.00	-0.412281	-1.30809	-1.23159	-0.348832	-0.257117
7745.00	-0.349226	-1.25914	-1.234	-0.330697	-0.269809
7750.00	-0.260576	-1.27811	-1.24558	-0.300977	-0.265309
7755.00	-0.341973	-1.27919	-1.29995	-0.274229	-0.306219
7760.00	-0.354787	-1.19643	-1.35516	-0.301518	-0.327114
7765.00	-0.351209	-0.949777	-1.37973	-0.321612	-0.339364
7770.00	-0.233818	-0.554677	-1.38825	-0.339697	-0.313857
7775.00	-0.124808	0.0022495	-1.33209	-0.306843	-0.313382
7780.00	-0.0350945	0.576867	-1.39141	-0.361018	-0.355105
7785.00	0.159819	1.26808	-1.45526	-0.343898	-0.359872
7790.00	0.387289	1.96072	-1.45727	-0.355288	-0.353858
7795.00	0.639023	2.65373	-1.42769	-0.301894	-0.374673
7800.00	1.00494	3.26614	-1.39688	-0.249373	-0.37842
7805.00	1.42829	3.90481	-1.298	-0.0960302	-0.352755
7810.00	1.77572	4.49185	-1.04577	0.119022	-0.319353
7815.00	2.22273	4.99007	-0.543583	0.396311	-0.310834
7820.00	2.63343	5.45635	0.0935947	0.798842	-0.268511
7825.00	3.07022	5.83178	0.773782	1.35652	-0.291304
7830.00	3.42136	6.19224	1.51361	1.96115	-0.305261
7835.00	3.76089	6.53078	2.2799	2.6382	-0.309392
7840.00	4.0077	6.84392	2.98421	3.36254	-0.287819
7845.00	4.28356	7.07871	3.64111	4.06358	-0.259974
7850.00	4.51336	7.28438	4.25011	4.81287	-0.279874
7855.00	4.7672	7.42714	4.83378	5.46937	-0.287481
7860.00	4.99397	7.56598	5.36327	6.06915	-0.252176
7865.00	5.18967	7.69846	5.8576	6.64692	-0.244755
7870.00	5.28857	7.78664	6.2753	7.16021	-0.202483
7875.00	5.45985	7.85002	6.61983	7.59984	-0.158817
7880.00	5.56531	7.88447	6.94456	7.93409	-0.118582
7885.00	5.71227	7.86091	7.20961	8.29186	-0.0261692
7890.00	5.75723	7.82466	7.47536	8.5625	0.168467
7895.00	5.85645	7.78544	7.64966	8.75359	0.426068
7900.00	5.87524	7.71345	7.80862	8.93451	0.77312
7905.00	5.91565	7.59598	7.88577	9.08728	1.2625
7910.00	5.92684	7.52506	7.95207	9.17454	1.84532
7915.00	5.8899	7.39632	7.98557	9.29214	2.48506
7920.00	5.88687	7.31809	8.04084	9.33323	3.20977
7925.00	5.88751	7.23639	8.07593	9.38695	3.90884
7930.00	5.85618	7.12522	8.12321	9.37054	4.63916
7935.00	5.83302	7.02612	8.10193	9.35913	5.31799
7940.00	5.8021	6.92187	8.10685	9.33433	5.92333
7945.00	5.81289	6.78665	8.09139	9.32877	6.51215
7950.00	5.81757	6.71293	8.0712	9.26793	7.05707
7955.00	5.88725	6.62495	8.00595	9.1808	7.5269
7960.00	5.81733	6.50907	7.95036	9.11578	7.96192
7965.00	5.80477	6.3568	7.87521	8.99473	8.30473
7970.00	5.69609	6.22446	7.78875	8.90812	8.62638
7975.00	5.61506	6.10724	7.70988	8.80226	8.87558
7980.00	5.52871	5.96692	7.54683	8.67125	9.07738
7985.00	5.46442	5.8143	7.40112	8.58014	9.23652
7990.00	5.37802	5.66941	7.2386	8.468	9.35071
7995.00	5.28179	5.5249	7.11639	8.34697	9.41039
8000.00	5.2657	5.42871	6.97711	8.2827	9.45381
8005.00	5.19413	5.32238	6.82664	8.13666	9.49662
8010.00	5.07599	5.17023	6.6975	7.99405	9.50706
8015.00	5.00325	5.03236	6.53104	7.83109	9.48835
8020.00	4.92435	4.85089	6.376	7.66991	9.44903
8025.00	4.78786	4.74777	6.2417	7.49917	9.40896
8030.00	4.65158	4.57688	6.0549	7.30977	9.32044
8035.00	4.60113	4.4466	5.869	7.17057	9.20893
8040.00	4.53222	4.35757	5.7132	7.04753	9.0992
8045.00	4.42487	4.26239	5.58344	6.91893	9.0042
8050.00	4.34504	4.09864	5.42166	6.75406	8.9037
8055.00	4.25473	3.98702	5.28339	6.64475	8.79733
8060.00	4.1852	3.85551	5.17045	6.49725	8.69223
8065.00	4.08904	3.71269	5.06672	6.33323	8.55643
8070.00	3.98068	3.57757	4.9315	6.18115	8.41548
8075.00	3.87643	3.45972	4.81922	6.05879	8.25115
8080.00	3.79436	3.37153	4.70457	5.95872	8.09763
8085.00	3.76919	3.24324	4.56267	5.79719	7.93231
8090.00	3.66091	3.15883	4.45379	5.64512	7.76759
8095.00	3.54498	3.07345	4.34848	5.525	7.60154
8100.00	3.46752	2.98343	4.23067	5.39568	7.45585
8105.00	3.32896	2.89489	4.07757	5.27594	7.27415
8110.00	3.29828	2.78228	3.97953	5.12575	7.1256
8115.00	3.22534	2.6781	3.87456	4.97048	6.94976
8120.00	3.15129	2.6248	3.75392	4.87874	6.80181
8125.00	3.07961	2.53261	3.62547	4.74482	6.6265
8130.00	3.03693	2.47316	3.50777	4.62429	6.46684
8135.00	2.98173	2.3886	3.42381	4.54038	6.34189
8140.00	2.86656	2.32568	3.27501	4.44141	6.20227
8145.00	2.77635	2.24458	3.16096	4.34676	6.03165
8150.00	2.72034	2.17348	3.06355	4.22137	5.88839
8155.00	2.64642	2.11042	2.96647	4.10071	5.722
8160.00	2.5799	2.0104	2.86026	3.98095	5.58723
8165.00	2.51667	1.94201	2.72281	3.90107	5.41723
8170.00	2.50846	1.888	2.63992	3.84594	5.26516
8175.00	2.47252	1.82997	2.58311	3.71927	5.14704
8180.00	2.42339	1.73635	2.45245	3.6075	4.97891
8185.00	2.37917	1.6615	2.41543	3.54265	4.85194
8190.00	2.30747	1.61013	2.35491	3.44742	4.72081
8195.00	2.19929	1.54132	2.23975	3.35279	4.61404
8200.00	2.2396	1.48692	2.18947	3.28103	4.51606
8205.00	2.19697	1.44548	2.11701	3.2276	4.40635
8210.00	2.12335	1.40724	2.04238	3.165	4.3076
8215.00	2.0554	1.35684	1.95847	3.07405	4.17096
8220.00	2.00937	1.23809	1.88086	2.96539	4.03674
8225.00	1.95114	1.15944	1.81311	2.82406	3.90939
8230.00	1.93736	1.08395	1.71655	2.72588	3.81725
8235.00	1.8813	1.04047	1.66837	2.65316	3.74744
8240.00	1.83924	1.02204	1.6114	2.58101	3.664
8245.00	1.80642	1.0158	1.55175	2.52836	3.60202
8250.00	1.74835	0.97161	1.49389	2.45306	3.52189
8255.00	1.68768	0.855632	1.41356	2.42102	3.38607
8260.00	1.61965	0.797353	1.32661	2.37097	3.26478
8265.00	1.50806	0.736434	1.20546	2.31029	3.14062
8270.00	1.45463	0.682548	1.12886	2.28247	3.07759
8275.00	1.37465	0.614293	1.08294	2.19045	3.00775
8280.00	1.27412	0.580148	1.04266	2.15117	2.91398
8285.00	1.21219	0.572937	1.00013	2.08567	2.80055
8290.00	1.21354	0.541046	0.929415	2.00775	2.71345
8295.00	1.28527	0.514225	0.910765	2.01577	2.63413
8300.00	1.21382	0.475033	0.878284	1.956	2.61238
8305.00	1.23515	0.447287	0.86684	1.91895	2.54316
8310.00	1.16872	0.443014	0.841891	1.85323	2.46025
8315.00	1.18449	0.397772	0.771304	1.78403	2.37347
8320.00	1.12481	0.283669	0.668015	1.71505	2.27475
8325.00	1.13657	0.222374	0.630511	1.66637	2.18871
8330.00	1.16227	0.207663	0.548626	1.59129	2.16186
8335.00	1.03933	0.217003	0.513644	1.56392	2.11615
8340.00	0.989121	0.188717	0.49367	1.53146	2.08063
8345.00	0.927146	0.150088	0.424422	1.51231	1.99902
8350.00	0.923417	0.110618	0.384073	1.47943	1.97802
8355.00	0.810928	0.061923	0.311136	1.40072	1.88981
8360.00	0.743267	0.0133937	0.29781	1.38012	1.80668
8365.00	0.687409	-0.0255785	0.251288	1.31915	1.75152
8370.00	0.658964	-0.0512454	0.192675	1.31341	1.6869
8375.00	0.599783	-0.112919	0.14411	1.26692	1.60719
8380.00	0.61368	-0.148668	0.114004	1.25301	1.55888
8385.00	0.624508	-0.142269	0.086908	1.22261	1.56129
8390.00	0.550304	-0.174142	0.0614756	1.22317	1.5391
8395.00	0.555717	-0.22729	0.0113812	1.14552	1.4976
8400.00	0.543799	-0.258188	-0.0284721	1.12476	1.42277
8405.00	0.486061	-0.267179	-0.0863134	1.12394	1.42381
8410.00	0.497898	-0.257396	-0.111165	1.07966	1.38165
8415.00	0.498478	-0.282461	-0.133532	1.03869	1.34839
8420.00	0.520826	-0.329481	-0.181914	0.964965	1.31753
8425.00	0.446917	-0.383088	-0.213947	0.898616	1.30473
8430.00	0.368645	-0.424749	-0.229175	0.879098	1.23983
8435.00	0.358645	-0.436842	-0.283688	0.836968	1.19265
8440.00	0.344607	-0.437377	-0.279385	0.852646	1.15113
8445.00	0.326936	-0.469846	-0.321552	0.805344	1.05756
8450.00	0.240515	-0.51318	-0.338576	0.749374	1.01269
8455.00	0.286981	-0.51643	-0.420863	0.742548	0.93109
8460.00	0.256604	-0.517473	-0.457253	0.729704	0.870765
8465.00	0.215832	-0.524056	-0.516164	0.689114	0.843636
8470.00	0.177459	-0.532804	-0.54407	0.652583	0.83608
8475.00	0.18154	-0.544441	-0.574418	0.60519	0.793686
8480.00	0.118054	-0.568085	-0.634167	0.553604	0.786442
8485.00	0.0928165	-0.586542	-0.612605	0.529507	0.730278
8490.00	0.0751399	-0.647372	-0.670629	0.484373	0.710641
8495.00	0.0961686	-0.694593	-0.697738	0.422536	0.657374
8500.00	0.0697619	-0.713571	-0.710626	0.401498	0.62442
8505.00	0.119871	-0.724065	-0.711762	0.399311	0.599445
8510.00	0.13139	-0.745741	-0.767194	0.399577	0.576031
8515.00	0.093066	-0.74361	-0.749071	0.314956	0.535289
8520.00	0.0787224	-0.722876	-0.789262	0.349338	0.513607
8525.00	0.106109	-0.740907	-0.767886	0.311055	0.468803
8530.00	0.0803871	-0.696923	-0.750739	0.381557	0.465947
8535.00	0.149581	-0.703437	-0.727983	0.3568	0.448389
8540.00	0.112797	-0.706478	-0.711688	0.344568	0.499092
8545.00	0.133418	-0.725208	-0.748293	0.333559	0.466043
8550.00	0.160371	-0.768408	-0.758219	0.314719	0.440982
8555.00	0.13426	-0.805407	-0.784939	0.320094	0.463388
8560.00	0.0620699	-0.870694	-0.821544	0.257937	0.403936
8565.00	0.0776897	-0.933215	-0.859721	0.224327	0.356049
8570.00	-0.0224232	-0.947147	-0.875245	0.178447	0.330747
8575.00	-0.0235388	-0.956864	-0.91119	0.165068	0.301419
8580.00	-0.0446906	-0.980662	-0.936216	0.140745	0.261911
8585.00	-0.0435795	-0.972915	-0.952462	0.0954068	0.218859
8590.00	-0.0761591	-0.996049	-0.934646	0.0724673	0.159506
8595.00	-0.120592	-0.986763	-0.95628	0.0652206	0.154796
8600.00	-0.127001	-0.999103	-0.986214	0.00510315	0.123393
8605.00	-0.204966	-1.02244	-0.978626	-0.00433972	0.110117
8610.00	-0.218049	-1.06414	-0.971796	-0.0452188	0.0719412
8615.00	-0.303699	-1.08192	-1.02006	-0.0697278	0.0403934
8620.00	-0.291798	-1.0998	-1.06245	-0.086203	0.0185571
8625.00	-0.319703	-1.09989	-1.12153	-0.0909815	-0.00296891
8630.00	-0.333065	-1.12726	-1.12971	-0.152227	-0.026089
8635.00	-0.282969	-1.13402	-1.13079	-0.15152	-0.0412771
8640.00	-0.197587	-1.09588	-1.07212	-0.14865	-0.0184157
8645.00	-0.209729	-1.11707	-1.0685	-0.162816	-0.0315611
8650.00	-0.267668	-1.08533	-1.10604	-0.168866	-0.051822
8655.00	-0.257691	-1.09252	-1.08124	-0.191059	-0.0728668
8660.00	-0.297402	-1.09805	-1.10705	-0.221082	-0.0749469
8665.00	-0.373437	-1.11337	-1.14493	-0.240287	-0.0683889
8670.00	-0.441869	-1.15257	-1.16855	-0.263154	-0.0830937
8675.00	-0.486668	-1.17843	-1.16156	-0.310533	-0.115062
8680.00	-0.535382	-1.19513	-1.22747	-0.321909	-0.152263
8685.00	-0.560756	-1.23085	-1.23238	-0.315399	-0.16982
8690.00	-0.580235	-1.27523	-1.26296	-0.320706	-0.199672
8695.00	-0.547396	-1.24932	-1.29989	-0.34893	-0.244336
8700.00	-0.603469	-1.2721	-1.35929	-0.412295	-0.259243
8705.00	-0.558233	-1.30859	-1.38346	-0.452575	-0.275469
8710.00	-0.547742	-1.33485	-1.37904	-0.45533	-0.29101
8715.00	-0.623928	-1.37447	-1.44099	-0.50024	-0.32092
8720.00	-0.627016	-1.3678	-1.44548	-0.451332	-0.324422
8725.00	-0.592857	-1.3458	-1.4516	-0.387217	-0.326637
8730.00	-0.619199	-1.32976	-1.44456	-0.355195	-0.347364
8735.00	-0.634512	-1.3191	-1.48531	-0.350939	-0.332298
8740.00	-0.663405	-1.30103	-1.4613	-0.349343	-0.329978
8745.00	-0.71963	-1.32522	-1.48886	-0.374703	-0.326018
8750.00	-0.740011	-1.32723	-1.52204	-0.395294	-0.346807
8755.00	-0.818797	-1.29047	-1.55295	-0.363581	-0.362707
8760.00	-0.757065	-1.2508	-1.52949	-0.355137	-0.428534
8765.00	-0.76027	-1.03446	-1.52827	-0.328556	-0.418465
8770.00	-0.670811	-0.626191	-1.55646	-0.360461	-0.438439
8775.00	-0.501312	-0.106332	-1.55567	-0.383593	-0.446113
8780.00	-0.316863	0.529007	-1.52881	-0.372032	-0.457702
8785.00	-0.118958	1.21936	-1.48789	-0.342645	-0.455019
8790.00	0.18676	1.89336	-1.49605	-0.297214	-0.451668
8795.00	0.596223	2.60062	-1.44271	-0.278659	-0.453335
8800.00	1.00504	3.25975	-1.42505	-0.160351	-0.461392
8805.00	1.32931	3.86613	-1.28882	-0.0371248	-0.445227
8810.00	1.7941	4.41845	-0.97892	0.134073	-0.424121
8815.00	2.21409	4.93531	-0.537824	0.393109	-0.410746
8820.00	2.66259	5.40047	0.0663409	0.830574	-0.387469
8825.00	2.99741	5.837	0.823545	1.39959	-0.375885
8830.00	3.3021	6.21482	1.53433	2.04347	-0.370144
8835.00	3.6099	6.5351	2.24623	2.72121	-0.36685
8840.00	3.95408	6.83747	2.98007	3.47075	-0.332975
8845.00	4.21683	7.03245	3.64157	4.19112	-0.322158
8850.00	4.52047	7.22393	4.26098	4.90309	-0.316169
8855.00	4.70811	7.37744	4.82055	5.58965	-0.288299
8860.00	4.91561	7.51936	5.3273	6.16623	-0.259469
8865.00	5.09564	7.59253	5.86603	6.75997	-0.204485
8870.00	5.29125	7.65273	6.25359	7.24967	-0.143759
8875.00	5.43036	7.74078	6.62122	7.67924	-0.10222
8880.00	5.56227	7.77017	6.95418	8.0625	-0.000202946
8885.00	5.68771	7.79379	7.20048	8.41078	0.0794352
8890.00	5.68811	7.78024	7.45145	8.68516	0.252271
8895.00	5.76739	7.74076	7.64174	8.88743	0.550199
8900.00	5.83034	7.71558	7.81091	9.11638	0.966329
8905.00	5.87189	7.66657	7.94434	9.32242	1.49259
8910.00	5.97308	7.61306	8.06337	9.44422	2.1189
8915.00	6.06583	7.56866	8.16631	9.55943	2.83058
8920.00	6.10733	7.46284	8.23385	9.63743	3.54883
8925.00	6.17995	7.34221	8.26952	9.69646	4.28237
8930.00	6.23522	7.24398	8.27965	9.72503	5.03061
8935.00	6.18591	7.18945	8.29296	9.71836	5.69933
8940.00	6.1835	7.03217	8.29342	9.64983	6.34427
8945.00	6.11418	6.93297	8.24047	9.63951	6.89194
8950.00	6.12063	6.80416	8.18131	9.58892	7.39514
8955.00	6.08781	6.66096	8.14166	9.511	7.82835
8960.00	6.07843	6.55841	8.0432	9.42636	8.20419
8965.00	5.97764	6.38615	7.90646	9.31892	8.49842
8970.00	5.88357	6.25746	7.81896	9.1876	8.76791
8975.00	5.81066	6.10495	7.69731	9.04821	8.99359
8980.00	5.67116	5.96675	7.59306	8.94285	9.1864
8985.00	5.60774	5.85836	7.43541	8.83798	9.3412
8990.00	5.60103	5.69872	7.2862	8.7034	9.4955
8995.00	5.55469	5.52399	7.14877	8.58005	9.56131
9000.00	5.47773	5.37803	7.04496	8.39198	9.61118
9005.00	5.37321	5.21843	6.88457	8.25734	9.67947
9010.00	5.21702	5.07762	6.74963	8.06582	9.66694
9015.00	5.1117	4.9142	6.62191	7.94704	9.65191
9020.00	4.96487	4.79064	6.44732	7.7631	9.64307
9025.00	4.83608	4.63804	6.32681	7.621	9.54238
9030.00	4.7017	4.50447	6.18696	7.45627	9.463
9035.00	4.63448	4.3946	6.02238	7.28568	9.3925
9040.00	4.53705	4.3023	5.85961	7.16564	9.28315
9045.00	4.50309	4.17125	5.7058	6.99508	9.14726
9050.00	4.50275	4.05801	5.61549	6.86167	9.06618
9055.00	4.39834	3.95516	5.46725	6.72039	8.88362
9060.00	4.34803	3.81555	5.33175	6.52624	8.73992
9065.00	4.30947	3.72565	5.19514	6.41739	8.62276
9070.00	4.22271	3.66826	5.08056	6.325	8.48829
9075.00	4.17821	3.58556	4.98582	6.19384	8.35227
9080.00	4.21372	3.51866	4.85451	6.09366	8.22237
9085.00	4.18355	3.43587	4.78655	5.94767	8.08484
9090.00	4.07748	3.34536	4.70656	5.77385	7.95545
9095.00	4.00049	3.26297	4.58852	5.69111	7.81933
9100.00	3.88419	3.18316	4.49275	5.55188	7.67528
9105.00	3.75937	3.0803	4.38668	5.40759	7.5194
9110.00	3.66886	2.92938	4.25878	5.31346	7.34539
9115.00	3.52696	2.79262	4.10182	5.17961	7.2019
9120.00	3.4026	2.70435	3.94694	5.02788	7.05027
9125.00	3.33602	2.5835	3.77826	4.85672	6.83513
9130.00	3.2274	2.50109	3.66621	4.79534	6.66679
9135.00	3.18505	2.4128	3.50886	4.66194	6.54151
9140.00	3.11839	2.31735	3.41328	4.5698	6.38193
9145.00	3.01642	2.24461	3.30948	4.42211	6.22144
9150.00	2.92969	2.19044	3.20245	4.32045	6.03486
9155.00	2.86674	2.09652	3.0988	4.22114	5.88379
9160.00	2.7614	2.01953	2.99924	4.11502	5.72722
9165.00	2.76565	1.96999	2.90649	4.04072	5.58724
9170.00	2.73757	1.90282	2.8	3.95599	5.43691
9175.00	2.64346	1.82074	2.69997	3.86075	5.30817
9180.00	2.51512	1.77696	2.63088	3.80853	5.18668
9185.00	2.42982	1.69993	2.5781	3.77269	5.0736
9190.00	2.43365	1.6466	2.53689	3.717	4.96245
9195.00	2.38505	1.55533	2.43911	3.61327	4.79592
9200.00	2.28758	1.53904	2.3375	3.51211	4.66009
9205.00	2.28212	1.48298	2.25547	3.40431	4.53878
9210.00	2.24028	1.40054	2.17014	3.28049	4.45395
9215.00	2.1321	1.32258	2.05357	3.22712	4.34014
9220.00	2.03138	1.29193	2.00935	3.14559	4.21523
9225.00	1.97263	1.23518	1.90782	3.04429	4.06909
9230.00	1.98189	1.18034	1.84156	2.97658	3.95911
9235.00	1.9113	1.15545	1.76831	2.92568	3.87324
9240.00	1.86288	1.08224	1.6867	2.82405	3.78003
9245.00	1.78741	1.01071	1.64464	2.71248	3.70271
9250.00	1.76481	0.932218	1.55237	2.65003	3.61157
9255.00	1.73776	0.891682	1.55304	2.63625	3.54546
9260.00	1.67648	0.835442	1.48772	2.56021	3.44007
9265.00	1.623	0.77636	1.44359	2.46944	3.34803
9270.00	1.56647	0.778693	1.38608	2.3844	3.26051
9275.00	1.48706	0.720581	1.33746	2.34248	3.1321
9280.00	1.51297	0.704973	1.25289	2.27237	3.08866
9285.00	1.49935	0.686221	1.19352	2.24388	3.03831
9290.00	1.4619	0.666521	1.14218	2.18921	2.97521
9295.00	1.40806	0.594224	1.06668	2.12996	2.86877
9300.00	1.34784	0.556441	1.01965	2.061	2.81513
9305.00	1.31044	0.496092	0.957448	1.98665	2.72282
9310.00	1.29524	0.494465	0.924485	1.98116	2.66504
9315.00	1.28661	0.456308	0.872844	1.93154	2.60929
9320.00	1.26876	0.420086	0.86299	1.87349	2.55256
9325.00	1.25605	0.40442	0.814359	1.838	2.45935
9330.00	1.25133	0.38938	0.75699	1.82057	2.3867
9335.00	1.23701	0.343857	0.730469	1.80041	2.32131
9340.00	1.22077	0.29724	0.70974	1.76664	2.27371
9345.00	1.19607	0.287274	0.658647	1.70387	2.23742
9350.00	1.1134	0.25102	0.614755	1.65184	2.19352
9355.00	1.09441	0.176995	0.543863	1.5637	2.08001
9360.00	1.0622	0.112254	0.471688	1.51452	2.03219
9365.00	1.03993	0.0568102	0.405685	1.39433	1.95917
9370.00	1.03164	0.062419	0.396507	1.37772	1.90843
9375.00	0.946941	0.00631351	0.330698	1.34602	1.84404
9380.00	0.877432	-0.0470039	0.282979	1.28288	1.73457
9385.00	0.789689	-0.0789956	0.220151	1.23164	1.69131
9390.00	0.727509	-0.157652	0.161514	1.22013	1.63552
9395.00	0.681622	-0.164466	0.13176	1.17069	1.61247
9400.00	0.605065	-0.211055	0.0840542	1.13848	1.55051
9405.00	0.569743	-0.234168	0.052629	1.08046	1.50505
9410.00	0.532917	-0.2211	0.0473661	1.06063	1.47257
9415.00	0.560216	-0.242268	0.0206561	1.04277	1.39088
9420.00	0.578069	-0.224627	0.000802437	1.05015	1.40728
9425.00	0.515226	-0.251087	-0.0191585	0.979751	1.34617
9430.00	0.458666	-0.274901	-0.0894411	0.946537	1.30335
9435.00	0.434626	-0.304801	-0.126537	0.879797	1.26387
9440.00	0.423064	-0.347705	-0.140042	0.83648	1.21898
9445.00	0.404263	-0.351508	-0.177309	0.81536	1.18794
9450.00	0.442749	-0.393505	-0.206664	0.765088	1.14408
9455.00	0.437091	-0.452	-0.239362	0.691929	1.11678
9460.00	0.390024	-0.44067	-0.232167	0.69643	1.09221
9465.00	0.377885	-0.459638	-0.263361	0.709413	1.08228
9470.00	0.403898	-0.470123	-0.305038	0.703233	1.00496
9475.00	0.356792	-0.521897	-0.357196	0.73675	0.969097
9480.00	0.302644	-0.547796	-0.403092	0.695456	0.904971
9485.00	0.265664	-0.560755	-0.473696	0.678389	0.868802
9490.00	0.252529	-0.594058	-0.520498	0.640698	0.824072
9495.00	0.20545	-0.616504	-0.539601	0.644739	0.806296
9500.00	0.198336	-0.634823	-0.534819	0.592547	0.763133
9505.00	0.170108	-0.629672	-0.585973	0.552274	0.738338
9510.00	0.238725	-0.646675	-0.565044	0.53836	0.667314
9515.00	0.246753	-0.648806	-0.655029	0.526953	0.653973
9520.00	0.279163	-0.653546	-0.662771	0.505522	0.61012
9525.00	0.316727	-0.692623	-0.673924	0.491817	0.585638
9530.00	0.399225	-0.698626	-0.657803	0.439285	0.573908
9535.00	0.416388	-0.657929	-0.663175	0.368559	0.553048
9540.00	0.346206	-0.71068	-0.698353	0.330586	0.520224
9545.00	0.308228	-0.760037	-0.751988	0.283012	0.488808
9550.00	0.294195	-0.741423	-0.773054	0.326172	0.449294
9555.00	0.234554	-0.796174	-0.793059	0.299137	0.429655
9560.00	0.192629	-0.822869	-0.860243	0.308304	0.38388
9565.00	0.146503	-0.861948	-0.885132	0.296455	0.368909
9570.00	0.178864	-0.873599	-0.89393	0.275742	0.361991
9575.00	0.120682	-0.906664	-0.92696	0.204622	0.318299
9580.00	0.106935	-0.868684	-0.882396	0.193092	0.316443
9585.00	0.047551	-0.889069	-0.949017	0.191648	0.303532
9590.00	0.0159322	-0.910239	-0.945148	0.161317	0.279736
9595.00	-0.0326724	-0.946226	-0.979335	0.147419	0.277989
9600.00	0.00249541	-0.952271	-1.00278	0.128211	0.288594
9605.00	-0.0632343	-0.981233	-1.02074	0.098641	0.271912
9610.00	-0.105601	-1.00542	-1.04632	0.075378	0.215683
9615.00	-0.120226	-1.05258	-1.01703	0.0365763	0.211912
9620.00	-0.173683	-1.06869	-1.07123	0.0239861	0.174797
9625.00	-0.220116	-1.06155	-1.08862	0.00595549	0.110483
9630.00	-0.214895	-1.06359	-1.13253	-0.0080389	0.0984984
9635.00	-0.200121	-1.07013	-1.18041	0.00951354	0.0820917
9640.00	-0.247268	-1.08542	-1.20049	-0.00818637	0.0720092
9645.00	-0.239331	-1.118	-1.2217	-0.0989265	0.0273411
9650.00	-0.183497	-1.1191	-1.21044	-0.105782	-0.0241004
9655.00	-0.175221	-1.1135	-1.24007	-0.126468	-0.0563476
9660.00	-0.117404	-1.10376	-1.25	-0.12387	-0.0563329
9665.00	-0.140922	-1.0997	-1.25579	-0.0980845	-0.07599
9670.00	-0.0932502	-1.09792	-1.19195	-0.0793435	-0.0431006
9675.00	-0.0234819	-1.10291	-1.18471	-0.0256298	-0.0622076
9680.00	-0.0882929	-1.07353	-1.19494	0.00484744	-0.0363165
9685.00	-0.0761056	-1.0772	-1.21775	0.0155284	-0.0383049
9690.00	-0.0533843	-1.06638	-1.22573	-0.00277299	-0.0457146
9695.00	-0.0916993	-1.13379	-1.25383	-0.0616739	-0.0683069
9700.00	-0.0842084	-1.15683	-1.25087	-0.0588562	-0.124234
9705.00	-0.0707506	-1.13335	-1.25972	-0.0507375	-0.104317
9710.00	-0.0552806	-1.14797	-1.25094	-0.0724614	-0.120112
9715.00	-0.121949	-1.14043	-1.26396	-0.100946	-0.139012
9720.00	-0.134939	-1.16657	-1.28196	-0.0819184	-0.171944
9725.00	-0.136555	-1.16281	-1.31386	-0.0547449	-0.18285
9730.00	-0.0960362	-1.12932	-1.29443	-0.0637858	-0.146768
9735.00	-0.0612479	-1.10765	-1.26439	-0.0652232	-0.124598
9740.00	-0.0366544	-1.12201	-1.24677	-0.0709831	-0.139302
9745.00	-0.0447418	-1.09825	-1.23406	-0.0683511	-0.138485
9750.00	-0.0184409	-1.13519	-1.27493	-0.0280189	-0.138687
9755.00	0.0136249	-1.15433	-1.30439	-0.056481	-0.140742
9760.00	0.000509516	-1.06712	-1.29428	-0.0653483	-0.136035
9765.00	-0.0112943	-0.841864	-1.33122	-0.0722123	-0.150531
9770.00	0.0972898	-0.424627	-1.35087	-0.0873225	-0.169199
9775.00	0.200052	0.12588	-1.34657	-0.0908725	-0.167266
9780.00	0.452042	0.790684	-1.38143	-0.0516378	-0.179576
9785.00	0.683869	1.44828	-1.37408	-0.0453575	-0.149442
9790.00	0.996611	2.18124	-1.33189	0.0317553	-0.129814
9795.00	1.29151	2.90394	-1.29706	0.0486781	-0.174907
9800.00	1.60057	3.5252	-1.28245	0.109688	-0.18458
9805.00	1.95764	4.13796	-1.14479	0.232708	-0.193286
9810.00	2.3109	4.67346	-0.875449	0.420469	-0.196438
9815.00	2.65906	5.18927	-0.356806	0.699994	-0.17773
9820.00	3.05635	5.65256	0.28576	1.16818	-0.14216
9825.00	3.38201	6.05353	0.964519	1.70791	-0.163538
9830.00	3.69861	6.40311	1.68527	2.31871	-0.164045
9835.00	3.98523	6.67634	2.41033	2.99238	-0.167311
9840.00	4.28517	6.958	3.12776	3.69247	-0.129036
9845.00	4.59036	7.17479	3.80274	4.413	-0.118006
9850.00	4.81803	7.35392	4.44266	5.1173	-0.0902815
9855.00	5.06658	7.50949	5.03742	5.78913	-0.0606463
9860.00	5.22312	7.65608	5.59154	6.40272	-0.00493763
9865.00	5.37744	7.71557	6.04631	6.90135	0.0367701
9870.00	5.55326	7.84062	6.45455	7.41822	0.0827371
9875.00	5.67624	7.89389	6.81359	7.87337	0.110057
9880.00	5.81715	7.89761	7.08023	8.25061	0.188036
9885.00	5.91878	7.90567	7.35159	8.59683	0.305051
9890.00	5.9901	7.86588	7.55501	8.85707	0.534943
9895.00	6.061	7.87711	7.77262	9.12589	0.844881
9900.00	6.09963	7.83453	7.92243	9.33769	1.24934
9905.00	6.14614	7.79527	8.0719	9.50263	1.7857
9910.00	6.25685	7.71853	8.22108	9.6265	2.36397
9915.00	6.2994	7.63348	8.30302	9.7246	3.04365
9920.00	6.36623	7.49202	8.30248	9.74588	3.72467
9925.00	6.36762	7.37034	8.35744	9.76504	4.4247
9930.00	6.43603	7.28059	8.37448	9.77112	5.12405
9935.00	6.45563	7.1509	8.36679	9.77659	5.78624
9940.00	6.38763	7.06051	8.33371	9.76588	6.40095
9945.00	6.3533	6.96223	8.28092	9.72944	6.97947
9950.00	6.34759	6.81827	8.20829	9.65869	7.48329
9955.00	6.29879	6.66519	8.16072	9.57826	7.90112
[truncated: 56 more rows]
