# Supplementary material for: Abnormal developmental trajectory and vulnerability to cardiac arrhythmias in tetralogy of Fallot with DiGeorge syndrome
Source: Commun Biol. 2023 Sep 22;6:969. doi: 10.1038/s42003-023-05344-6 (PMC10516936; doi:10.1038/s42003-023-05344-6)
Supplement: Supplementary file 6 — Supplementary Data 3 [file 42003_2023_5344_MOESM6_ESM.zip › Supplementary Data3_CAS Measurement/Batch61/TOF-DG2_A2_4810/1A-wave.csv]

1A : V(t) = D'(t) / BackgroundImage *100
D'(t) = WaveFiltered Value( Pixel-Filter=(5 x 5) Tcnst-Filter=10)
average	1.00
frm num	2048
position	[44][73]
background	604.84
total pixel	25
time	value1
0.00	3.90847
5.00	3.66576
10.00	3.43873
15.00	3.20199
20.00	2.9843
25.00	2.76324
30.00	2.58744
35.00	2.41665
40.00	2.27882
45.00	2.14022
50.00	2.00489
55.00	1.89567
60.00	1.79604
65.00	1.69249
70.00	1.57549
75.00	1.49664
80.00	1.42501
85.00	1.34534
90.00	1.28553
95.00	1.22576
100.00	1.16535
105.00	1.09114
110.00	1.05675
115.00	1.00729
120.00	0.97931
125.00	0.92701
130.00	0.878619
135.00	0.841018
140.00	0.800564
145.00	0.76614
150.00	0.739126
155.00	0.689682
160.00	0.653781
165.00	0.626098
170.00	0.603169
175.00	0.589145
180.00	0.588428
185.00	0.559345
190.00	0.539122
195.00	0.539439
200.00	0.511287
205.00	0.494548
210.00	0.467578
215.00	0.429418
220.00	0.442689
225.00	0.41297
230.00	0.429208
235.00	0.420016
240.00	0.416371
245.00	0.418382
250.00	0.406304
255.00	0.420564
260.00	0.401654
265.00	0.381329
270.00	0.368988
275.00	0.35722
280.00	0.340015
285.00	0.330483
290.00	0.343066
295.00	0.345133
300.00	0.349638
305.00	0.363613
310.00	0.347092
315.00	0.337513
320.00	0.315004
325.00	0.320539
330.00	0.317583
335.00	0.340054
340.00	0.334486
345.00	0.349315
350.00	0.328271
355.00	0.362239
360.00	0.359743
365.00	0.342286
370.00	0.330542
375.00	0.320635
380.00	0.303121
385.00	0.290664
390.00	0.282761
395.00	0.274325
400.00	0.286572
405.00	0.289659
410.00	0.299711
415.00	0.310082
420.00	0.316769
425.00	0.327418
430.00	0.35155
435.00	0.367979
440.00	0.347053
445.00	0.313009
450.00	0.290306
455.00	0.269211
460.00	0.263453
465.00	0.252318
470.00	0.253539
475.00	0.238105
480.00	0.220908
485.00	0.231884
490.00	0.229858
495.00	0.220099
500.00	0.235785
505.00	0.247257
510.00	0.242371
515.00	0.229377
520.00	0.233554
525.00	0.214828
530.00	0.21583
535.00	0.22533
540.00	0.247767
545.00	0.248783
550.00	0.287392
555.00	0.285768
560.00	0.273063
565.00	0.2775
570.00	0.290753
575.00	0.279534
580.00	0.274727
585.00	0.282966
590.00	0.253347
595.00	0.265047
600.00	0.270947
605.00	0.260386
610.00	0.24559
615.00	0.22037
620.00	0.230738
625.00	0.253296
630.00	0.271614
635.00	0.288762
640.00	0.322051
645.00	0.369206
650.00	0.448018
655.00	0.512998
660.00	0.583383
665.00	0.625567
670.00	0.650306
675.00	0.665297
680.00	0.678127
685.00	0.644042
690.00	0.628577
695.00	0.580268
700.00	0.534807
705.00	0.507118
710.00	0.445163
715.00	0.408583
720.00	0.365741
725.00	0.311972
730.00	0.269532
735.00	0.241256
740.00	0.193323
745.00	0.142247
750.00	0.119425
755.00	0.0982234
760.00	0.0692224
765.00	0.0378309
770.00	0.00957854
775.00	-0.0303979
780.00	-0.0359554
785.00	-0.0647652
790.00	-0.0880486
795.00	-0.110326
800.00	-0.100616
805.00	-0.116347
810.00	-0.135795
815.00	-0.138087
820.00	-0.133537
825.00	-0.128119
830.00	-0.118614
835.00	-0.102123
840.00	-0.081991
845.00	-0.102891
850.00	-0.0879721
855.00	-0.0639643
860.00	-0.0602132
865.00	-0.0713865
870.00	-0.0463919
875.00	-0.0549793
880.00	-0.0355934
885.00	-0.0174848
890.00	0.0232823
895.00	0.0011141
900.00	0.011584
905.00	-0.0021397
910.00	0.0159302
915.00	0.0321932
920.00	0.0144246
925.00	-0.00156721
930.00	0.00189617
935.00	-0.03136
940.00	-0.052032
945.00	-0.0421995
950.00	-0.0492222
955.00	-0.0667852
960.00	-0.0488641
965.00	-0.0796896
970.00	-0.0657686
975.00	-0.0710958
980.00	-0.0500982
985.00	-0.0550084
990.00	-0.0230542
995.00	-0.0346368
1000.00	-0.0358024
1005.00	-0.0269315
1010.00	-0.0308517
1015.00	-0.0343799
1020.00	-0.0626858
1025.00	-0.0643532
1030.00	-0.0572566
1035.00	-0.0753389
1040.00	-0.0750796
1045.00	-0.0814596
1050.00	-0.0706683
1055.00	-0.0695535
1060.00	-0.0599528
1065.00	-0.0652002
1070.00	-0.0480988
1075.00	-0.033369
1080.00	-0.0326774
1085.00	-0.0307323
1090.00	-0.0256751
1095.00	-0.0244303
1100.00	-0.00346993
1105.00	-0.0189949
1110.00	-0.0217247
1115.00	-0.00764829
1120.00	-0.0128354
1125.00	-0.00758391
1130.00	0.00838512
1135.00	-0.0103094
1140.00	0.0304015
1145.00	0.0438947
1150.00	0.0593451
1155.00	0.04812
1160.00	0.0664546
1165.00	0.0783264
1170.00	0.0665258
1175.00	0.0453239
1180.00	0.0275649
1185.00	0.0545683
1190.00	0.0596928
1195.00	0.0576915
1200.00	0.053245
1205.00	0.0631312
1210.00	0.098482
1215.00	0.0919404
1220.00	0.0741491
1225.00	0.0753315
1230.00	0.0995423
1235.00	0.0948787
1240.00	0.0715028
1245.00	0.0848539
1250.00	0.0942244
1255.00	0.09869
1260.00	0.080885
1265.00	0.0992498
1270.00	0.111149
1275.00	0.121858
1280.00	0.122899
1285.00	0.108625
1290.00	0.0964397
1295.00	0.095393
1300.00	0.132808
1305.00	0.122834
1310.00	0.109228
1315.00	0.0685453
1320.00	0.0735947
1325.00	0.0576379
1330.00	0.0571648
1335.00	0.0732723
1340.00	0.0910757
1345.00	0.0753548
1350.00	0.0559153
1355.00	0.0556144
1360.00	0.0374877
1365.00	0.0251416
1370.00	0.0259341
1375.00	0.0286313
1380.00	0.0158482
1385.00	0.00103677
1390.00	-0.00964822
1395.00	-0.0252167
1400.00	-0.0279857
1405.00	-0.0278324
1410.00	-0.0336465
1415.00	-0.0481378
1420.00	-0.0360494
1425.00	-0.0562524
1430.00	-0.0678218
1435.00	-0.0775729
1440.00	-0.058573
1445.00	-0.0619743
1450.00	-0.0683422
1455.00	-0.065476
1460.00	-0.0516537
1465.00	-0.033923
1470.00	-0.0371441
1475.00	-0.0288003
1480.00	-0.0239363
1485.00	-0.0129453
1490.00	0.000914495
1495.00	-0.00380628
1500.00	0.0269956
1505.00	0.0143761
1510.00	0.0122771
1515.00	0.0368414
1520.00	0.0324959
1525.00	0.0556996
1530.00	0.0560816
1535.00	0.0484895
1540.00	0.0614965
1545.00	0.0586535
1550.00	0.0627081
1555.00	0.0346134
1560.00	0.0304907
1565.00	0.0545562
1570.00	0.00743668
1575.00	0.016613
1580.00	0.0248717
1585.00	0.0442085
1590.00	0.024577
1595.00	0.0419592
1600.00	0.0357793
1605.00	0.0467507
1610.00	0.0539796
1615.00	0.029403
1620.00	0.0258014
1625.00	0.0516585
1630.00	0.0722846
1635.00	0.0776215
1640.00	0.117475
1645.00	0.1712
1650.00	0.245343
1655.00	0.33522
1660.00	0.400236
1665.00	0.46338
1670.00	0.492434
1675.00	0.484193
1680.00	0.513811
1685.00	0.515337
1690.00	0.523323
1695.00	0.478265
1700.00	0.468796
1705.00	0.43845
1710.00	0.407831
1715.00	0.378291
1720.00	0.315331
1725.00	0.253377
1730.00	0.194311
1735.00	0.185461
1740.00	0.153027
1745.00	0.117223
1750.00	0.0916128
1755.00	0.047401
1760.00	-0.0274403
1765.00	-0.0663602
1770.00	-0.0795642
1775.00	-0.0914477
1780.00	-0.124628
1785.00	-0.124069
1790.00	-0.144729
1795.00	-0.146128
1800.00	-0.164582
1805.00	-0.195078
1810.00	-0.194749
1815.00	-0.189823
1820.00	-0.171502
1825.00	-0.186096
1830.00	-0.186004
1835.00	-0.141611
1840.00	-0.155888
1845.00	-0.139638
1850.00	-0.135594
1855.00	-0.151133
1860.00	-0.179006
1865.00	-0.175655
1870.00	-0.188511
1875.00	-0.196113
1880.00	-0.183776
1885.00	-0.189868
1890.00	-0.18543
1895.00	-0.197309
1900.00	-0.18353
1905.00	-0.175097
1910.00	-0.182718
1915.00	-0.180318
1920.00	-0.165593
1925.00	-0.153001
1930.00	-0.146299
1935.00	-0.130346
1940.00	-0.125909
1945.00	-0.123899
1950.00	-0.098944
1955.00	-0.0943403
1960.00	-0.0954875
1965.00	-0.0925521
1970.00	-0.0839582
1975.00	-0.0834984
1980.00	-0.0850685
1985.00	-0.113596
1990.00	-0.106866
1995.00	-0.102793
2000.00	-0.0852388
2005.00	-0.0872962
2010.00	-0.0726146
2015.00	-0.0289799
2020.00	-0.0584871
2025.00	-0.0632197
2030.00	-0.0866577
2035.00	-0.0793146
2040.00	-0.0826258
2045.00	-0.0849445
2050.00	-0.0718207
2055.00	-0.0408307
2060.00	-0.00963302
2065.00	0.00984758
2070.00	-0.0189131
2075.00	-0.0137152
2080.00	-0.0262316
2085.00	-0.0322058
2090.00	-0.0210492
2095.00	-0.0414296
2100.00	-0.0148013
2105.00	0.00519611
2110.00	0.00599916
2115.00	0.0146579
2120.00	0.0350161
2125.00	0.0282078
2130.00	0.0280323
2135.00	0.00869581
2140.00	0.0303115
2145.00	0.0669603
2150.00	0.045715
2155.00	0.0510634
2160.00	0.0472798
2165.00	0.0273411
2170.00	0.0312203
2175.00	0.035373
2180.00	0.0219157
2185.00	0.0170788
2190.00	0.0180162
2195.00	0.0420066
2200.00	0.0245793
2205.00	0.0161693
2210.00	0.0291017
2215.00	0.0698395
2220.00	0.0707915
2225.00	0.0914883
2230.00	0.0902755
2235.00	0.0832319
2240.00	0.077554
2245.00	0.0969132
2250.00	0.0773019
2255.00	0.0742011
2260.00	0.103154
2265.00	0.0961455
2270.00	0.112323
2275.00	0.107704
2280.00	0.106192
2285.00	0.106816
2290.00	0.12391
2295.00	0.123423
2300.00	0.130259
2305.00	0.13046
2310.00	0.14519
2315.00	0.137946
2320.00	0.135394
2325.00	0.120532
2330.00	0.0912838
2335.00	0.101995
2340.00	0.132137
2345.00	0.165878
2350.00	0.176405
2355.00	0.167362
2360.00	0.113591
2365.00	0.108845
2370.00	0.107881
2375.00	0.0765912
2380.00	0.0742227
2385.00	0.0694458
2390.00	0.0796959
2395.00	0.0842916
2400.00	0.0884277
2405.00	0.0981022
2410.00	0.076388
2415.00	0.0766852
2420.00	0.0419021
2425.00	0.0701171
2430.00	0.0657508
2435.00	0.0585143
2440.00	0.0572922
2445.00	0.0509017
2450.00	0.0345689
2455.00	0.0278053
2460.00	-0.00605782
2465.00	-0.00479071
2470.00	-0.014893
2475.00	-0.0272916
2480.00	-0.0219171
2485.00	-0.0157574
2490.00	-0.0161657
2495.00	-0.000661141
2500.00	-0.0138217
2505.00	-0.0157462
2510.00	-0.0181395
2515.00	0.0332743
2520.00	0.0167202
2525.00	0.00182158
2530.00	-0.0267979
2535.00	-0.0571847
2540.00	-0.0580795
2545.00	-0.0397063
2550.00	-0.0463169
2555.00	-0.0608639
2560.00	-0.0607295
2565.00	-0.0334939
2570.00	-0.0354352
2575.00	-0.0351983
2580.00	-0.0277105
2585.00	-0.0097288
2590.00	0.00314806
2595.00	0.0206892
2600.00	0.0252336
2605.00	0.0432115
2610.00	0.0468264
2615.00	0.0474344
2620.00	0.0836935
2625.00	0.0832602
2630.00	0.0921288
2635.00	0.115983
2640.00	0.157291
2645.00	0.199098
2650.00	0.304841
2655.00	0.378186
2660.00	0.460068
2665.00	0.521197
2670.00	0.551744
2675.00	0.547492
2680.00	0.533084
2685.00	0.510858
2690.00	0.476306
2695.00	0.439257
2700.00	0.401944
2705.00	0.343233
2710.00	0.270552
2715.00	0.231593
2720.00	0.181319
2725.00	0.153267
2730.00	0.109503
2735.00	0.103843
2740.00	0.0868458
2745.00	0.0503852
2750.00	-0.0102052
2755.00	-0.0243953
2760.00	-0.0444411
2765.00	-0.0512396
2770.00	-0.0805049
2775.00	-0.118086
2780.00	-0.116859
2785.00	-0.115093
2790.00	-0.157813
2795.00	-0.165178
2800.00	-0.159242
2805.00	-0.163819
2810.00	-0.135533
2815.00	-0.138513
2820.00	-0.165664
2825.00	-0.157034
2830.00	-0.143314
2835.00	-0.121047
2840.00	-0.110265
2845.00	-0.105852
2850.00	-0.121059
2855.00	-0.113582
2860.00	-0.133306
2865.00	-0.142461
2870.00	-0.17517
2875.00	-0.145749
2880.00	-0.146384
2885.00	-0.130423
2890.00	-0.114736
2895.00	-0.106569
2900.00	-0.102525
2905.00	-0.0935953
2910.00	-0.0782838
2915.00	-0.0823594
2920.00	-0.0794141
2925.00	-0.076102
2930.00	-0.0757665
2935.00	-0.0714965
2940.00	-0.0967521
2945.00	-0.0950129
2950.00	-0.0861729
2955.00	-0.0676356
2960.00	-0.0727761
2965.00	-0.0549171
2970.00	-0.0454574
2975.00	-0.061413
2980.00	-0.0724663
2985.00	-0.0546384
2990.00	-0.0597558
2995.00	-0.0650229
3000.00	-0.0558753
3005.00	-0.0549171
3010.00	-0.0573614
3015.00	-0.0317853
3020.00	-0.0167027
3025.00	-0.0229685
3030.00	-0.00876763
3035.00	-0.0197948
3040.00	-0.0184767
3045.00	-0.036469
3050.00	-0.0321608
3055.00	-0.0547366
3060.00	-0.0380203
3065.00	-0.027605
3070.00	-0.0479911
3075.00	-0.0365787
3080.00	-0.00514485
3085.00	-0.00198503
3090.00	-0.0216265
3095.00	-0.0181412
3100.00	-0.0110364
3105.00	-0.0112554
3110.00	-0.0392285
3115.00	-0.00819103
3120.00	-0.0338252
3125.00	-0.0158934
3130.00	-0.014304
3135.00	0.00762766
3140.00	-0.00768442
3145.00	0.0215213
3150.00	0.0359025
3155.00	0.0528135
3160.00	0.0680335
3165.00	0.0823927
3170.00	0.0853961
3175.00	0.0563552
3180.00	0.0579943
3185.00	0.0495496
3190.00	0.0505466
3195.00	0.023668
3200.00	0.0358505
3205.00	0.0309428
3210.00	0.0278485
3215.00	0.0111757
3220.00	-0.0130885
3225.00	-0.020377
3230.00	-0.0236299
3235.00	-0.0258963
3240.00	0.011744
3245.00	0.0337162
3250.00	0.0349739
3255.00	0.0566071
3260.00	0.0483011
3265.00	0.0388416
3270.00	0.0501681
3275.00	0.0352313
3280.00	0.0356762
3285.00	0.0367379
3290.00	0.0317414
3295.00	0.0722152
3300.00	0.0828497
3305.00	0.0619994
3310.00	0.0624128
3315.00	0.0740274
3320.00	0.073238
3325.00	0.0645916
3330.00	0.0720204
3335.00	0.058205
3340.00	0.0411419
3345.00	0.055545
3350.00	0.0407318
3355.00	0.0340133
3360.00	0.0392093
3365.00	0.0670323
3370.00	0.0444571
3375.00	0.0605127
3380.00	0.0604134
3385.00	0.0847933
3390.00	0.0796207
3395.00	0.060416
3400.00	0.0629717
3405.00	0.0917251
3410.00	0.0977632
3415.00	0.10915
3420.00	0.123365
3425.00	0.128223
3430.00	0.145161
3435.00	0.165034
3440.00	0.176307
3445.00	0.150079
3450.00	0.142345
3455.00	0.111578
3460.00	0.138777
3465.00	0.115641
3470.00	0.096802
3475.00	0.104316
3480.00	0.100498
3485.00	0.116902
3490.00	0.0913234
3495.00	0.102031
3500.00	0.116959
3505.00	0.127087
3510.00	0.119007
3515.00	0.121656
3520.00	0.115442
3525.00	0.0767834
3530.00	0.0942357
3535.00	0.0662948
3540.00	0.0444547
3545.00	0.0717532
3550.00	0.0672232
3555.00	0.0724048
3560.00	0.0671484
3565.00	0.0670468
3570.00	0.0590195
3575.00	0.0544402
3580.00	0.0556095
3585.00	0.0520325
3590.00	0.0759279
3595.00	0.0921431
3600.00	0.0875581
3605.00	0.0840929
3610.00	0.0651023
3615.00	0.0546241
3620.00	0.0901643
3625.00	0.0904065
3630.00	0.119723
3635.00	0.13222
3640.00	0.179841
3645.00	0.243862
3650.00	0.314046
3655.00	0.383825
3660.00	0.455885
3665.00	0.490318
3670.00	0.535857
3675.00	0.548404
3680.00	0.553084
3685.00	0.529519
3690.00	0.520876
3695.00	0.511775
3700.00	0.435467
3705.00	0.403824
3710.00	0.352199
3715.00	0.298462
3720.00	0.272584
3725.00	0.235405
3730.00	0.19467
3735.00	0.141475
3740.00	0.122698
3745.00	0.109106
3750.00	0.0856301
3755.00	0.0572271
3760.00	0.0217444
3765.00	0.0103113
3770.00	-0.0323837
3775.00	-0.0648573
3780.00	-0.114585
3785.00	-0.109078
3790.00	-0.121317
3795.00	-0.121751
3800.00	-0.109576
3805.00	-0.101263
3810.00	-0.0838624
3815.00	-0.0708468
3820.00	-0.0750048
3825.00	-0.0932962
3830.00	-0.109097
3835.00	-0.114721
3840.00	-0.141606
3845.00	-0.124139
3850.00	-0.111725
3855.00	-0.139571
3860.00	-0.132227
3865.00	-0.148103
3870.00	-0.159746
3875.00	-0.149723
3880.00	-0.151284
3885.00	-0.136817
3890.00	-0.132394
3895.00	-0.119816
3900.00	-0.147514
3905.00	-0.151942
3910.00	-0.12815
3915.00	-0.129223
3920.00	-0.0924928
3925.00	-0.0832435
3930.00	-0.0795485
3935.00	-0.0491084
3940.00	-0.0527948
3945.00	-0.0984379
3950.00	-0.101821
3955.00	-0.108833
3960.00	-0.11779
3965.00	-0.136432
3970.00	-0.12808
3975.00	-0.0974157
3980.00	-0.0830448
3985.00	-0.064159
3990.00	-0.0484845
3995.00	-0.0767026
4000.00	-0.0895337
4005.00	-0.0845483
4010.00	-0.0965947
4015.00	-0.0968553
4020.00	-0.0812177
4025.00	-0.0902906
4030.00	-0.0799389
4035.00	-0.0712836
4040.00	-0.0608486
4045.00	-0.0415371
4050.00	-0.0393674
4055.00	-0.0308013
4060.00	-0.0191239
4065.00	-0.0218408
4070.00	-0.030238
4075.00	-0.0364729
4080.00	-0.0295189
4085.00	-0.0186311
4090.00	-0.0161066
4095.00	0.00666667
4100.00	-0.00458131
4105.00	-0.00213919
4110.00	0.000720061
4115.00	0.00660004
4120.00	-0.0112546
4125.00	-0.0134358
4130.00	-0.0332548
4135.00	-0.0206707
4140.00	-0.0126516
4145.00	-0.0107252
4150.00	0.000267345
4155.00	-0.00108205
4160.00	-0.00957116
4165.00	-0.018534
4170.00	-0.00213132
4175.00	-0.0244035
4180.00	-0.0153498
4185.00	-0.0157988
4190.00	0.00694368
4195.00	0.0148466
4200.00	0.0298953
4205.00	0.0103724
4210.00	0.0424018
4215.00	0.0136923
4220.00	0.00967777
4225.00	0.0153233
4230.00	0.0223883
4235.00	0.0201495
4240.00	0.0115212
4245.00	0.028225
4250.00	0.0260639
4255.00	0.0565241
4260.00	0.105101
4265.00	0.127657
4270.00	0.119521
4275.00	0.121457
4280.00	0.111295
4285.00	0.102811
4290.00	0.0978205
4295.00	0.0860545
4300.00	0.0946437
4305.00	0.0891473
4310.00	0.0974272
4315.00	0.0936365
4320.00	0.0948541
4325.00	0.089998
4330.00	0.0843049
4335.00	0.101005
4340.00	0.0948725
4345.00	0.0807559
4350.00	0.083923
4355.00	0.0728854
4360.00	0.0920501
4365.00	0.0749091
4370.00	0.0660955
4375.00	0.0383233
4380.00	0.034491
4385.00	0.0330259
4390.00	0.03303
4395.00	0.0231137
4400.00	0.018157
4405.00	0.0183253
4410.00	0.0403007
4415.00	0.036932
4420.00	0.0629987
4425.00	0.0600055
4430.00	0.028213
4435.00	0.035973
4440.00	0.044941
4445.00	0.0583029
4450.00	0.0385846
4455.00	0.0545661
4460.00	0.0345602
4465.00	0.0258135
4470.00	0.0443948
4475.00	0.039294
4480.00	0.0108953
4485.00	0.0164191
4490.00	0.00353453
4495.00	-0.000125584
4500.00	0.0184043
4505.00	0.00995052
4510.00	0.00697148
4515.00	0.0241303
4520.00	0.0428799
4525.00	0.0412372
4530.00	0.0199189
4535.00	0.0417349
4540.00	0.0388841
4545.00	0.0290437
4550.00	0.0406886
4555.00	0.0214091
4560.00	0.0338175
4565.00	0.0350651
4570.00	0.0421399
4575.00	0.0610725
4580.00	0.0840639
4585.00	0.0895455
4590.00	0.0779456
4595.00	0.0734577
4600.00	0.0535466
4605.00	0.0488533
4610.00	0.04
4615.00	0.039968
4620.00	0.0756511
4625.00	0.0694086
4630.00	0.0836304
4635.00	0.0858487
4640.00	0.122896
4645.00	0.168803
4650.00	0.237235
4655.00	0.344455
4660.00	0.417807
4665.00	0.477871
4670.00	0.529284
4675.00	0.535875
4680.00	0.566277
4685.00	0.559911
4690.00	0.550874
4695.00	0.489835
4700.00	0.465982
4705.00	0.41277
4710.00	0.36488
4715.00	0.309213
4720.00	0.249855
4725.00	0.193787
4730.00	0.11092
4735.00	0.0753587
4740.00	0.0248363
4745.00	-0.00608463
4750.00	-0.0286228
4755.00	-0.0436165
4760.00	-0.0676921
4765.00	-0.0966348
4770.00	-0.110779
4775.00	-0.120864
4780.00	-0.123327
4785.00	-0.132157
4790.00	-0.141426
4795.00	-0.167625
4800.00	-0.17467
4805.00	-0.18035
4810.00	-0.186123
4815.00	-0.201239
4820.00	-0.189051
4825.00	-0.14766
4830.00	-0.123636
4835.00	-0.121853
4840.00	-0.116943
4845.00	-0.10128
4850.00	-0.0990884
4855.00	-0.0799209
4860.00	-0.0547342
4865.00	-0.0439701
4870.00	0.00341349
4875.00	-0.00618651
4880.00	0.0261761
4885.00	0.0374464
4890.00	0.0495738
4895.00	0.0479231
4900.00	0.0669387
4905.00	0.0695035
4910.00	0.0618918
4915.00	0.0854626
4920.00	0.0960949
4925.00	0.0712748
4930.00	0.06547
4935.00	0.0979416
4940.00	0.100051
4945.00	0.0602863
4950.00	0.0443377
4955.00	0.0332906
4960.00	0.0293002
4965.00	0.0515008
4970.00	0.0602387
4975.00	0.0575215
4980.00	0.061028
4985.00	0.0774105
4990.00	0.0623948
4995.00	0.0621073
5000.00	0.0585419
5005.00	0.065253
5010.00	0.0984076
5015.00	0.0945188
5020.00	0.114827
5025.00	0.107974
5030.00	0.132227
5035.00	0.118343
5040.00	0.10717
5045.00	0.105711
5050.00	0.122255
5055.00	0.107384
5060.00	0.109872
5065.00	0.105498
5070.00	0.0916419
5075.00	0.108931
5080.00	0.141686
5085.00	0.14868
5090.00	0.134473
5095.00	0.136898
5100.00	0.128499
5105.00	0.116972
5110.00	0.123792
5115.00	0.118026
5120.00	0.0890286
5125.00	0.0893844
5130.00	0.0976406
5135.00	0.0898605
5140.00	0.109312
5145.00	0.119543
5150.00	0.129413
5155.00	0.117133
5160.00	0.116001
5165.00	0.101755
5170.00	0.122663
5175.00	0.128914
5180.00	0.110732
5185.00	0.112885
5190.00	0.117469
5195.00	0.146724
5200.00	0.146601
5205.00	0.113424
5210.00	0.137132
5215.00	0.141936
5220.00	0.15618
5225.00	0.172967
5230.00	0.184108
5235.00	0.194134
5240.00	0.146945
5245.00	0.156058
5250.00	0.145082
5255.00	0.161656
5260.00	0.15012
5265.00	0.152302
5270.00	0.150299
5275.00	0.161722
5280.00	0.150841
5285.00	0.146999
5290.00	0.149494
5295.00	0.188774
5300.00	0.215528
5305.00	0.221751
5310.00	0.202883
5315.00	0.188547
5320.00	0.182919
5325.00	0.174547
5330.00	0.166351
5335.00	0.155668
5340.00	0.169199
5345.00	0.152941
5350.00	0.147567
5355.00	0.174474
5360.00	0.157027
5365.00	0.151244
5370.00	0.145378
5375.00	0.150019
5380.00	0.162793
5385.00	0.155772
5390.00	0.152099
5395.00	0.115727
5400.00	0.0982019
5405.00	0.0883817
5410.00	0.0868182
5415.00	0.0900404
5420.00	0.103522
5425.00	0.0971374
5430.00	0.12512
5435.00	0.112608
5440.00	0.102008
5445.00	0.104373
5450.00	0.117743
5455.00	0.13639
5460.00	0.145237
5465.00	0.14394
5470.00	0.132852
5475.00	0.140068
5480.00	0.161773
5485.00	0.168743
5490.00	0.160466
5495.00	0.12987
5500.00	0.134739
5505.00	0.121265
5510.00	0.0965731
5515.00	0.106094
5520.00	0.0789517
5525.00	0.0703952
5530.00	0.0706303
5535.00	0.0622446
5540.00	0.0613108
5545.00	0.0624544
5550.00	0.054225
5555.00	0.0488025
5560.00	0.0564875
5565.00	0.0422415
5570.00	0.0406626
5575.00	0.0551137
5580.00	0.0575383
5585.00	0.0755924
5590.00	0.0925025
5595.00	0.111689
5600.00	0.103166
5605.00	0.0835906
5610.00	0.0983782
5615.00	0.099783
5620.00	0.132791
5625.00	0.121496
5630.00	0.113976
5635.00	0.0999329
5640.00	0.172606
5645.00	0.254545
5650.00	0.343501
5655.00	0.429514
5660.00	0.514199
5665.00	0.563302
5670.00	0.60551
5675.00	0.613738
5680.00	0.623126
5685.00	0.591896
5690.00	0.58892
5695.00	0.531351
5700.00	0.476893
5705.00	0.441769
5710.00	0.402221
5715.00	0.358692
5720.00	0.324146
5725.00	0.28115
5730.00	0.243115
5735.00	0.193673
5740.00	0.18621
5745.00	0.183461
5750.00	0.172389
5755.00	0.138617
5760.00	0.122771
5765.00	0.0635395
5770.00	0.0247803
5775.00	-0.000844345
5780.00	-0.00737323
5785.00	-0.0363959
5790.00	-0.0334176
5795.00	-0.0366892
5800.00	-0.0297136
5805.00	-0.0452595
5810.00	-0.0334589
5815.00	-0.0585503
5820.00	-0.0851005
5825.00	-0.0884945
5830.00	-0.119325
5835.00	-0.137814
5840.00	-0.156438
5845.00	-0.175183
5850.00	-0.170891
5855.00	-0.180256
5860.00	-0.140406
5865.00	-0.0979282
5870.00	-0.116573
5875.00	-0.104915
5880.00	-0.0851652
5885.00	-0.085246
5890.00	-0.07606
5895.00	-0.0598567
5900.00	-0.0432897
5905.00	-0.0125075
5910.00	-0.00332074
5915.00	-0.001666
5920.00	0.00775925
5925.00	0.00037
5930.00	-0.0353789
5935.00	-0.0602783
5940.00	-0.0575571
5945.00	-0.0537854
5950.00	-0.0477455
5955.00	-0.0337123
5960.00	-0.0118238
5965.00	-0.0423854
5970.00	-0.0414535
5975.00	-0.0478895
5980.00	-0.0371485
5985.00	-0.0334337
5990.00	-0.0400103
5995.00	-0.0274119
6000.00	-0.0226867
6005.00	-0.0303381
6010.00	-0.0332562
6015.00	-0.0438186
6020.00	-0.0546474
6025.00	-0.0333107
6030.00	-0.0617235
6035.00	-0.00528994
6040.00	0.00912703
6045.00	0.0267316
6050.00	0.0174451
6055.00	0.0414926
6060.00	0.0261007
6065.00	0.0353946
6070.00	0.0510338
6075.00	0.051221
6080.00	0.0718909
6085.00	0.0799124
6090.00	0.0719212
6095.00	0.101764
6100.00	0.0697633
6105.00	0.072707
6110.00	0.060807
6115.00	0.0276116
6120.00	0.0466744
6125.00	0.055895
6130.00	0.0337722
6135.00	0.010555
6140.00	0.0359528
6145.00	0.0488908
6150.00	0.0235004
6155.00	-1.22496e-005
6160.00	0.0105703
6165.00	0.0326599
6170.00	0.0578312
6175.00	0.0315468
6180.00	0.0111974
6185.00	-0.0130689
6190.00	-0.00977803
6195.00	-0.0200429
6200.00	0.00378537
6205.00	0.0186175
6210.00	0.0385797
6215.00	0.0228177
6220.00	-0.00723998
6225.00	0.0166306
6230.00	0.00703159
6235.00	0.00103777
6240.00	0.00820865
6245.00	-0.0184042
6250.00	-0.0152411
6255.00	-0.001813
6260.00	0.00828828
6265.00	0.00481412
6270.00	0.0195433
6275.00	0.0261863
6280.00	0.0229064
6285.00	0.0252451
6290.00	0.0240432
6295.00	0.0150256
6300.00	0.00757102
6305.00	0.0180566
6310.00	0.0288162
6315.00	0.0689212
6320.00	0.0944343
6325.00	0.0757322
6330.00	0.0747723
6335.00	0.0540685
6340.00	0.0638723
6345.00	0.097165
6350.00	0.121176
6355.00	0.158659
6360.00	0.169907
6365.00	0.152917
6370.00	0.136302
6375.00	0.166981
6380.00	0.146977
6385.00	0.138892
6390.00	0.104502
6395.00	0.109923
6400.00	0.127368
6405.00	0.12852
6410.00	0.105748
6415.00	0.0991408
6420.00	0.0958401
6425.00	0.0994827
6430.00	0.0802758
6435.00	0.0457949
6440.00	0.0306341
6445.00	0.0196347
6450.00	0.00179927
6455.00	-0.0228499
6460.00	-0.0337916
6465.00	-0.0482684
6470.00	-0.0606362
6475.00	-0.0677992
6480.00	-0.0716006
6485.00	-0.0736992
6490.00	-0.0868306
6495.00	-0.0748408
6500.00	-0.117618
6505.00	-0.0833709
6510.00	-0.0565165
6515.00	-0.0369769
6520.00	-0.00748725
6525.00	-0.0351758
6530.00	-0.0402555
6535.00	-0.010438
6540.00	-0.0232822
6545.00	-0.030874
6550.00	-0.0244799
6555.00	-0.0107893
6560.00	-0.0282276
6565.00	-0.00821024
6570.00	0.0144347
6575.00	0.0288632
6580.00	0.0378809
6585.00	0.0321088
6590.00	0.0117033
6595.00	0.0568262
6600.00	0.0762742
6605.00	0.0845188
6610.00	0.0720989
6615.00	0.115812
6620.00	0.10886
6625.00	0.0675525
6630.00	0.0905572
6635.00	0.10068
6640.00	0.149471
6645.00	0.202641
6650.00	0.256446
6655.00	0.372988
6660.00	0.452745
6665.00	0.513945
6670.00	0.521409
6675.00	0.571113
6680.00	0.593362
6685.00	0.563785
6690.00	0.556345
6695.00	0.513276
6700.00	0.437479
6705.00	0.364633
6710.00	0.316927
6715.00	0.285234
6720.00	0.222983
6725.00	0.144471
6730.00	0.120765
6735.00	0.0584276
6740.00	0.00827563
6745.00	-0.0110692
6750.00	-0.0522876
6755.00	-0.0933521
6760.00	-0.134278
6765.00	-0.142674
6770.00	-0.167425
6775.00	-0.144731
6780.00	-0.152082
6785.00	-0.170601
6790.00	-0.154203
6795.00	-0.136798
6800.00	-0.138991
6805.00	-0.150222
6810.00	-0.168928
6815.00	-0.191054
6820.00	-0.191788
6825.00	-0.169303
6830.00	-0.168244
6835.00	-0.167292
6840.00	-0.163789
6845.00	-0.154024
6850.00	-0.169043
6855.00	-0.166026
6860.00	-0.141488
6865.00	-0.133952
6870.00	-0.127832
6875.00	-0.122985
6880.00	-0.127881
6885.00	-0.151466
6890.00	-0.133013
6895.00	-0.106485
6900.00	-0.0912069
6905.00	-0.0708436
6910.00	-0.0743405
6915.00	-0.0450825
6920.00	-0.022057
6925.00	-0.0324166
6930.00	-0.0271909
6935.00	-0.0218265
6940.00	-0.0315478
6945.00	-0.032361
6950.00	-0.0337543
6955.00	-0.0197975
6960.00	-0.0455937
6965.00	-0.0469863
6970.00	-0.0422877
6975.00	-0.0512856
6980.00	-0.054093
6985.00	-0.0361184
6990.00	-0.0470559
6995.00	-0.0568996
7000.00	-0.0571616
7005.00	-0.0620268
7010.00	-0.0697121
7015.00	-0.0766288
7020.00	-0.100049
7025.00	-0.105254
7030.00	-0.113246
7035.00	-0.10589
7040.00	-0.0754606
7045.00	-0.0791572
7050.00	-0.0719028
7055.00	-0.0905045
7060.00	-0.087406
7065.00	-0.1157
7070.00	-0.113389
7075.00	-0.126519
7080.00	-0.107915
7085.00	-0.126884
7090.00	-0.124115
7095.00	-0.110381
7100.00	-0.129103
7105.00	-0.108257
7110.00	-0.106028
7115.00	-0.101377
7120.00	-0.0971917
7125.00	-0.111942
7130.00	-0.111329
7135.00	-0.116729
7140.00	-0.122912
7145.00	-0.133106
7150.00	-0.144926
7155.00	-0.141015
7160.00	-0.136172
7165.00	-0.10536
7170.00	-0.094163
7175.00	-0.105909
7180.00	-0.115158
7185.00	-0.109594
7190.00	-0.13567
7195.00	-0.112844
7200.00	-0.10685
7205.00	-0.1332
7210.00	-0.125832
7215.00	-0.132427
7220.00	-0.154235
7225.00	-0.156006
7230.00	-0.15231
7235.00	-0.129804
7240.00	-0.12013
7245.00	-0.15441
7250.00	-0.148228
7255.00	-0.138696
7260.00	-0.15128
7265.00	-0.133506
7270.00	-0.140657
7275.00	-0.0915407
7280.00	-0.0724666
7285.00	-0.106884
7290.00	-0.0809848
7295.00	-0.092065
7300.00	-0.0643412
7305.00	-0.0770857
7310.00	-0.0713611
7315.00	-0.0529824
7320.00	-0.0582654
7325.00	-0.0716175
7330.00	-0.0842957
7335.00	-0.0798342
7340.00	-0.104256
7345.00	-0.11367
7350.00	-0.09569
7355.00	-0.0993476
7360.00	-0.0986715
7365.00	-0.139066
7370.00	-0.161532
7375.00	-0.168526
7380.00	-0.172836
7385.00	-0.172085
7390.00	-0.183976
7395.00	-0.192031
7400.00	-0.197959
7405.00	-0.202632
7410.00	-0.2075
7415.00	-0.207251
7420.00	-0.222238
7425.00	-0.216547
7430.00	-0.217378
7435.00	-0.216141
7440.00	-0.217674
7445.00	-0.21773
7450.00	-0.231008
7455.00	-0.211214
7460.00	-0.19406
7465.00	-0.185897
7470.00	-0.195745
7475.00	-0.193365
7480.00	-0.207756
7485.00	-0.192933
7490.00	-0.207367
7495.00	-0.182663
7500.00	-0.161751
7505.00	-0.150205
7510.00	-0.156347
7515.00	-0.163198
7520.00	-0.166057
7525.00	-0.177888
7530.00	-0.170019
7535.00	-0.158308
7540.00	-0.136525
7545.00	-0.10171
7550.00	-0.0842645
7555.00	-0.108905
7560.00	-0.103305
7565.00	-0.0916517
7570.00	-0.10431
7575.00	-0.105122
7580.00	-0.0899805
7585.00	-0.102806
7590.00	-0.118318
7595.00	-0.126987
7600.00	-0.0951099
7605.00	-0.0657589
7610.00	-0.0591831
7615.00	-0.0545874
7620.00	-0.0683073
7625.00	-0.0694126
7630.00	-0.0465993
7635.00	0.00104719
7640.00	0.0432677
7645.00	0.0905249
7650.00	0.162816
7655.00	0.255654
7660.00	0.308787
7665.00	0.373141
7670.00	0.41188
7675.00	0.411033
7680.00	0.422175
7685.00	0.405749
7690.00	0.402209
7695.00	0.368601
7700.00	0.315869
7705.00	0.265104
7710.00	0.193623
7715.00	0.147146
7720.00	0.076218
7725.00	0.0494176
7730.00	0.0160386
7735.00	-0.0232612
7740.00	-0.0235804
7745.00	-0.0840489
7750.00	-0.101436
7755.00	-0.142876
7760.00	-0.152397
7765.00	-0.16824
7770.00	-0.19308
7775.00	-0.223371
7780.00	-0.244021
7785.00	-0.263267
7790.00	-0.282572
7795.00	-0.291349
7800.00	-0.30454
7805.00	-0.295248
7810.00	-0.310694
7815.00	-0.353033
7820.00	-0.34286
7825.00	-0.31651
7830.00	-0.315941
7835.00	-0.302865
7840.00	-0.304322
7845.00	-0.289762
7850.00	-0.27798
7855.00	-0.309041
7860.00	-0.316494
7865.00	-0.289474
7870.00	-0.288964
7875.00	-0.270649
7880.00	-0.242922
7885.00	-0.231196
7890.00	-0.220641
7895.00	-0.221062
7900.00	-0.2307
7905.00	-0.225486
7910.00	-0.239972
7915.00	-0.252348
7920.00	-0.257535
7925.00	-0.277413
7930.00	-0.294642
7935.00	-0.316101
7940.00	-0.307637
7945.00	-0.307295
7950.00	-0.299051
7955.00	-0.306841
7960.00	-0.276819
7965.00	-0.260379
7970.00	-0.237648
7975.00	-0.205947
7980.00	-0.191966
7985.00	-0.182689
7990.00	-0.162436
7995.00	-0.150161
8000.00	-0.153662
8005.00	-0.146232
8010.00	-0.135577
8015.00	-0.118051
8020.00	-0.116827
8025.00	-0.111096
8030.00	-0.129085
8035.00	-0.114193
8040.00	-0.10608
8045.00	-0.0915042
8050.00	-0.10021
8055.00	-0.117965
8060.00	-0.112782
8065.00	-0.0942287
8070.00	-0.0986938
8075.00	-0.0736138
8080.00	-0.0920444
8085.00	-0.0894533
8090.00	-0.064636
8095.00	-0.0687537
8100.00	-0.0698143
8105.00	-0.113755
8110.00	-0.126849
8115.00	-0.12673
8120.00	-0.14051
8125.00	-0.159525
8130.00	-0.148202
8135.00	-0.11751
8140.00	-0.0978231
8145.00	-0.0933314
8150.00	-0.059529
8155.00	-0.0522534
8160.00	-0.0298334
8165.00	-0.0294954
8170.00	-0.0331592
8175.00	-0.0106647
8180.00	-0.0109209
8185.00	-0.0376047
8190.00	-0.0245856
8195.00	-0.0545323
8200.00	-0.0477564
8205.00	-0.0588527
8210.00	-0.0800821
8215.00	-0.0760419
8220.00	-0.057195
8225.00	-0.0322969
8230.00	-0.0343579
8235.00	-0.0223248
8240.00	-0.0194309
8245.00	-0.0227785
8250.00	-0.0158713
8255.00	-0.0182522
8260.00	0.0278823
8265.00	0.0343527
8270.00	0.0170295
8275.00	0.00011587
8280.00	0.00539494
8285.00	0.0293247
8290.00	0.0376349
8295.00	0.0292421
8300.00	0.0144139
8305.00	0.00371386
8310.00	3.58149e-005
8315.00	0.0297922
8320.00	0.0387169
8325.00	0.0579919
8330.00	0.0931953
8335.00	0.0779237
8340.00	0.07939
8345.00	0.0701284
8350.00	0.0664222
8355.00	0.0551506
8360.00	0.0324409
8365.00	0.0358102
8370.00	0.0302451
8375.00	0.0430926
8380.00	0.04209
8385.00	0.047801
8390.00	0.0582315
8395.00	0.0418271
8400.00	0.0204497
8405.00	0.0455194
8410.00	0.0343541
8415.00	0.0428227
8420.00	0.0491217
8425.00	0.0409029
8430.00	0.0427646
8435.00	0.0153415
8440.00	0.0224047
8445.00	0.0254549
8450.00	0.0169574
8455.00	0.00798699
8460.00	0.0171083
8465.00	0.00349346
8470.00	0.0176934
8475.00	0.0291507
8480.00	0.042769
8485.00	0.0239427
8490.00	0.0341138
8495.00	0.0221051
8500.00	0.0112973
8505.00	-0.00438177
8510.00	0.011267
8515.00	0.0425456
8520.00	0.0574697
8525.00	0.0649494
8530.00	0.0657291
8535.00	0.0651081
8540.00	0.0314827
8545.00	0.0217211
8550.00	0.0208717
8555.00	-0.0103141
8560.00	0.0092346
8565.00	0.0109565
8570.00	0.0158128
8575.00	0.0208449
8580.00	0.0128084
8585.00	0.00160756
8590.00	0.0159961
8595.00	-0.00875013
8600.00	0.00931952
8605.00	0.0368248
8610.00	0.072161
8615.00	0.0722195
8620.00	0.0597069
8625.00	0.0504295
8630.00	0.0731625
8635.00	0.0671689
8640.00	0.101455
8645.00	0.147522
8650.00	0.203533
8655.00	0.292961
8660.00	0.372784
8665.00	0.43206
8670.00	0.466891
8675.00	0.47377
8680.00	0.465412
8685.00	0.442679
8690.00	0.416928
8695.00	0.362009
8700.00	0.335728
8705.00	0.284299
8710.00	0.21156
8715.00	0.146756
8720.00	0.0765284
8725.00	0.0285343
8730.00	-0.0139991
8735.00	-0.0575697
8740.00	-0.0815727
8745.00	-0.101853
8750.00	-0.143913
8755.00	-0.161265
8760.00	-0.164979
8765.00	-0.17758
8770.00	-0.207437
8775.00	-0.232987
8780.00	-0.236142
8785.00	-0.231045
8790.00	-0.232409
8795.00	-0.217105
8800.00	-0.211266
8805.00	-0.20535
8810.00	-0.231108
8815.00	-0.247677
8820.00	-0.269864
8825.00	-0.26404
8830.00	-0.258138
8835.00	-0.271342
8840.00	-0.278597
8845.00	-0.310919
8850.00	-0.321491
8855.00	-0.332328
8860.00	-0.345389
8865.00	-0.331351
8870.00	-0.337896
8875.00	-0.333205
8880.00	-0.323031
8885.00	-0.313875
8890.00	-0.271245
8895.00	-0.26396
8900.00	-0.277244
8905.00	-0.256794
8910.00	-0.272779
8915.00	-0.250791
8920.00	-0.248859
8925.00	-0.24249
8930.00	-0.244033
8935.00	-0.258649
8940.00	-0.273125
8945.00	-0.256394
8950.00	-0.230754
8955.00	-0.216938
8960.00	-0.209793
8965.00	-0.23643
8970.00	-0.257757
8975.00	-0.245208
8980.00	-0.227301
8985.00	-0.234331
8990.00	-0.20693
8995.00	-0.215335
9000.00	-0.239434
9005.00	-0.203586
9010.00	-0.222908
9015.00	-0.222441
9020.00	-0.227311
9025.00	-0.209871
9030.00	-0.243774
9035.00	-0.238575
9040.00	-0.242494
9045.00	-0.234778
9050.00	-0.258255
9055.00	-0.245656
9060.00	-0.24093
9065.00	-0.255856
9070.00	-0.260691
9075.00	-0.237929
9080.00	-0.232653
9085.00	-0.251052
9090.00	-0.2524
9095.00	-0.252291
9100.00	-0.233675
9105.00	-0.232793
9110.00	-0.228031
9115.00	-0.21118
9120.00	-0.223128
9125.00	-0.222639
9130.00	-0.23741
9135.00	-0.240784
9140.00	-0.230593
9145.00	-0.241923
9150.00	-0.22236
9155.00	-0.219964
9160.00	-0.21384
9165.00	-0.196424
9170.00	-0.207203
9175.00	-0.217565
9180.00	-0.194486
9185.00	-0.200829
9190.00	-0.195957
9195.00	-0.19554
9200.00	-0.154823
9205.00	-0.169762
9210.00	-0.175933
9215.00	-0.155033
9220.00	-0.171273
9225.00	-0.162082
9230.00	-0.13926
9235.00	-0.178241
9240.00	-0.165046
9245.00	-0.17235
9250.00	-0.166357
9255.00	-0.143108
9260.00	-0.160541
9265.00	-0.15573
9270.00	-0.157351
9275.00	-0.16344
9280.00	-0.138499
9285.00	-0.148457
9290.00	-0.130966
9295.00	-0.139032
9300.00	-0.0947075
9305.00	-0.0978021
9310.00	-0.104555
9315.00	-0.111956
9320.00	-0.103405
9325.00	-0.101001
9330.00	-0.0584955
9335.00	-0.028838
9340.00	-0.0557141
9345.00	-0.0713053
9350.00	-0.0734334
9355.00	-0.0740261
9360.00	-0.0613328
9365.00	-0.0604902
9370.00	-0.0623771
9375.00	-0.0210888
9380.00	0.016732
9385.00	0.0587067
9390.00	0.0859026
9395.00	0.0819417
9400.00	0.101523
9405.00	0.115179
9410.00	0.0970478
9415.00	0.0846977
9420.00	0.0967293
9425.00	0.0910243
9430.00	0.0786152
9435.00	0.10382
9440.00	0.100713
9445.00	0.073447
9450.00	0.0561823
9455.00	0.0585001
9460.00	0.060586
9465.00	0.0406395
9470.00	0.0121062
9475.00	0.0366876
9480.00	0.0561654
9485.00	0.0406289
9490.00	0.0577286
9495.00	0.0446811
9500.00	0.042197
9505.00	0.0485586
9510.00	0.0516387
9515.00	0.0398615
9520.00	0.0140514
9525.00	0.00801696
9530.00	-0.0218833
9535.00	-0.0190337
9540.00	-0.0138237
9545.00	-0.0216999
9550.00	-0.0215139
9555.00	-0.0120879
9560.00	-0.00823377
9565.00	-0.018653
9570.00	-0.00752909
9575.00	0.0150478
9580.00	0.021479
9585.00	0.0285897
9590.00	0.0118428
9595.00	-0.00719746
9600.00	-0.011107
9605.00	-0.00338301
9610.00	-0.0189167
9615.00	-0.0276063
9620.00	-0.00698973
9625.00	0.00825855
9630.00	0.00611003
9635.00	0.025339
9640.00	0.0558717
9645.00	0.0747538
9650.00	0.163833
9655.00	0.241359
9660.00	0.287985
9665.00	0.348467
9670.00	0.396287
9675.00	0.395015
9680.00	0.380644
9685.00	0.374985
9690.00	0.336825
9695.00	0.295868
9700.00	0.268927
9705.00	0.187143
9710.00	0.136685
9715.00	0.0906113
9720.00	0.0636942
9725.00	0.0421141
9730.00	-0.00905187
9735.00	-0.0418746
9740.00	-0.0780284
9745.00	-0.102631
9750.00	-0.127418
9755.00	-0.153034
9760.00	-0.18204
9765.00	-0.224017
9770.00	-0.256506
9775.00	-0.232839
9780.00	-0.247913
9785.00	-0.281318
9790.00	-0.275011
9795.00	-0.269995
9800.00	-0.300531
9805.00	-0.312142
9810.00	-0.333834
9815.00	-0.335502
9820.00	-0.338325
9825.00	-0.336236
9830.00	-0.322452
9835.00	-0.324596
9840.00	-0.292798
9845.00	-0.266825
9850.00	-0.26395
9855.00	-0.238878
9860.00	-0.220281
9865.00	-0.209495
9870.00	-0.207725
9875.00	-0.180339
9880.00	-0.16958
9885.00	-0.165187
9890.00	-0.201575
9895.00	-0.214484
9900.00	-0.196342
9905.00	-0.205145
9910.00	-0.233569
9915.00	-0.24394
9920.00	-0.235418
9925.00	-0.237007
9930.00	-0.217936
9935.00	-0.220611
9940.00	-0.231617
9945.00	-0.239538
9950.00	-0.236085
9955.00	-0.224381
[truncated: 56 more rows]
