# Supplementary material for: Abnormal developmental trajectory and vulnerability to cardiac arrhythmias in tetralogy of Fallot with DiGeorge syndrome
Source: Commun Biol. 2023 Sep 22;6:969. doi: 10.1038/s42003-023-05344-6 (PMC10516936; doi:10.1038/s42003-023-05344-6)
Supplement: Supplementary file 6 — Supplementary Data 3 [file 42003_2023_5344_MOESM6_ESM.zip › Supplementary Data3_CAS Measurement/Batch61/TOF-DG2_A2_4810/1B-wave.csv]

1B : V(t) = D'(t) / BackgroundImage *100
D'(t) = WaveFiltered Value( Pixel-Filter=(5 x 5) Tcnst-Filter=10)
average	1.00
frm num	2048
position	[53][75]
background	724.92
total pixel	25
time	value1
0.00	0
5.00	0.270375
10.00	0.538542
15.00	0.760029
20.00	0.941158
25.00	1.09093
30.00	1.2318
35.00	1.3674
40.00	1.4569
45.00	1.56061
50.00	1.62637
55.00	1.68279
60.00	1.74626
65.00	1.78297
70.00	1.82318
75.00	1.87537
80.00	1.92676
85.00	1.91617
90.00	1.91106
95.00	1.90314
100.00	1.91644
105.00	1.89695
110.00	1.8921
115.00	1.85794
120.00	1.83106
125.00	1.81349
130.00	1.79216
135.00	1.76855
140.00	1.72523
145.00	1.70279
150.00	1.67873
155.00	1.66867
160.00	1.64527
165.00	1.61979
170.00	1.58141
175.00	1.55404
180.00	1.52445
185.00	1.50608
190.00	1.46307
195.00	1.43099
200.00	1.41425
205.00	1.37601
210.00	1.34656
215.00	1.29963
220.00	1.25906
225.00	1.23799
230.00	1.22179
235.00	1.18459
240.00	1.16324
245.00	1.13631
250.00	1.12696
255.00	1.09759
260.00	1.06342
265.00	1.04592
270.00	1.01968
275.00	0.98834
280.00	0.943581
285.00	0.936405
290.00	0.927188
295.00	0.901787
300.00	0.871201
305.00	0.865745
310.00	0.851454
315.00	0.835834
320.00	0.82619
325.00	0.818613
330.00	0.800759
335.00	0.797381
340.00	0.773373
345.00	0.724729
350.00	0.69971
355.00	0.690435
360.00	0.696434
365.00	0.690798
370.00	0.68407
375.00	0.671945
380.00	0.652756
385.00	0.63383
390.00	0.614038
395.00	0.59457
400.00	0.578704
405.00	0.537387
410.00	0.526136
415.00	0.527597
420.00	0.52505
425.00	0.512825
430.00	0.481407
435.00	0.454234
440.00	0.454609
445.00	0.446118
450.00	0.429647
455.00	0.412064
460.00	0.389618
465.00	0.370521
470.00	0.350574
475.00	0.326552
480.00	0.322038
485.00	0.303629
490.00	0.279888
495.00	0.256313
500.00	0.232889
505.00	0.217325
510.00	0.190075
515.00	0.167756
520.00	0.155947
525.00	0.154147
530.00	0.133766
535.00	0.136391
540.00	0.129925
545.00	0.130727
550.00	0.131449
555.00	0.123822
560.00	0.137926
565.00	0.133513
570.00	0.130094
575.00	0.126465
580.00	0.117681
585.00	0.106465
590.00	0.094163
595.00	0.0880574
600.00	0.0913909
605.00	0.0899768
610.00	0.0820827
615.00	0.0964976
620.00	0.113334
625.00	0.126279
630.00	0.11034
635.00	0.132413
640.00	0.153383
645.00	0.249505
650.00	0.443061
655.00	0.742517
660.00	1.18474
665.00	1.73116
670.00	2.34324
675.00	2.98073
680.00	3.61739
685.00	4.20803
690.00	4.7672
695.00	5.26879
700.00	5.72078
705.00	6.12867
710.00	6.50957
715.00	6.81982
720.00	7.11781
725.00	7.36062
730.00	7.56921
735.00	7.75805
740.00	7.8811
745.00	7.98909
750.00	8.06255
755.00	8.14578
760.00	8.18536
765.00	8.21106
770.00	8.2088
775.00	8.18084
780.00	8.15677
785.00	8.102
790.00	8.02678
795.00	7.95908
800.00	7.86449
805.00	7.78709
810.00	7.68818
815.00	7.5815
820.00	7.45956
825.00	7.32553
830.00	7.23139
835.00	7.1108
840.00	6.97358
845.00	6.83684
850.00	6.69721
855.00	6.55831
860.00	6.41895
865.00	6.2698
870.00	6.15984
875.00	6.01784
880.00	5.88121
885.00	5.75107
890.00	5.62346
895.00	5.50806
900.00	5.38765
905.00	5.27596
910.00	5.15614
915.00	5.03505
920.00	4.93545
925.00	4.82926
930.00	4.72265
935.00	4.62725
940.00	4.53147
945.00	4.43808
950.00	4.31762
955.00	4.20424
960.00	4.10771
965.00	4.04291
970.00	3.94045
975.00	3.82726
980.00	3.73146
985.00	3.63752
990.00	3.55738
995.00	3.47037
1000.00	3.4086
1005.00	3.34143
1010.00	3.25614
1015.00	3.18435
1020.00	3.10097
1025.00	3.01656
1030.00	2.94555
1035.00	2.86729
1040.00	2.83769
1045.00	2.78402
1050.00	2.72081
1055.00	2.66117
1060.00	2.60142
1065.00	2.53551
1070.00	2.49936
1075.00	2.4282
1080.00	2.38126
1085.00	2.31861
1090.00	2.26221
1095.00	2.20484
1100.00	2.15872
1105.00	2.11776
1110.00	2.0489
1115.00	2.00292
1120.00	1.94002
1125.00	1.87955
1130.00	1.83617
1135.00	1.79546
1140.00	1.73731
1145.00	1.69711
1150.00	1.65486
1155.00	1.59752
1160.00	1.57406
1165.00	1.51708
1170.00	1.47297
1175.00	1.42941
1180.00	1.38193
1185.00	1.36568
1190.00	1.34554
1195.00	1.3092
1200.00	1.28698
1205.00	1.27692
1210.00	1.25738
1215.00	1.21937
1220.00	1.20724
1225.00	1.1737
1230.00	1.13523
1235.00	1.11993
1240.00	1.08684
1245.00	1.05706
1250.00	1.0424
1255.00	1.00934
1260.00	0.977931
1265.00	0.975597
1270.00	0.966875
1275.00	0.945782
1280.00	0.912452
1285.00	0.89018
1290.00	0.864065
1295.00	0.841666
1300.00	0.828679
1305.00	0.802094
1310.00	0.77927
1315.00	0.766454
1320.00	0.768713
1325.00	0.739296
1330.00	0.713923
1335.00	0.684466
1340.00	0.654645
1345.00	0.639393
1350.00	0.617941
1355.00	0.580977
1360.00	0.557642
1365.00	0.531674
1370.00	0.511614
1375.00	0.501836
1380.00	0.479242
1385.00	0.459459
1390.00	0.454345
1395.00	0.456916
1400.00	0.412328
1405.00	0.3882
1410.00	0.367037
1415.00	0.341369
1420.00	0.298404
1425.00	0.280151
1430.00	0.264275
1435.00	0.256056
1440.00	0.231003
1445.00	0.222249
1450.00	0.222095
1455.00	0.207059
1460.00	0.197389
1465.00	0.194755
1470.00	0.192385
1475.00	0.201839
1480.00	0.173379
1485.00	0.148316
1490.00	0.109206
1495.00	0.0883529
1500.00	0.0971748
1505.00	0.0587645
1510.00	0.052888
1515.00	0.0475992
1520.00	0.0500125
1525.00	0.0245952
1530.00	-0.00435001
1535.00	-0.0342632
1540.00	-0.0324922
1545.00	-0.0424858
1550.00	-0.0470658
1555.00	-0.0368414
1560.00	-0.0243287
1565.00	-0.024103
1570.00	-0.038798
1575.00	-0.0768539
1580.00	-0.085722
1585.00	-0.0732873
1590.00	-0.0720282
1595.00	-0.0780683
1600.00	-0.0581222
1605.00	-0.0545171
1610.00	-0.0650671
1615.00	-0.0635265
1620.00	-0.0781417
1625.00	-0.0935025
1630.00	-0.0764272
1635.00	-0.0765095
1640.00	-0.0346479
1645.00	0.0355829
1650.00	0.207492
1655.00	0.502364
1660.00	0.970254
1665.00	1.51109
1670.00	2.09551
1675.00	2.71198
1680.00	3.32861
1685.00	3.91944
1690.00	4.4887
1695.00	4.98338
1700.00	5.4595
1705.00	5.888
1710.00	6.2731
1715.00	6.62797
1720.00	6.89714
1725.00	7.16808
1730.00	7.39869
1735.00	7.56264
1740.00	7.708
1745.00	7.82171
1750.00	7.89039
1755.00	7.93013
1760.00	7.96369
1765.00	8.00935
1770.00	7.99415
1775.00	7.9562
1780.00	7.92756
1785.00	7.87861
1790.00	7.84339
1795.00	7.78409
1800.00	7.71087
1805.00	7.61847
1810.00	7.50387
1815.00	7.40018
1820.00	7.28147
1825.00	7.16194
1830.00	7.04498
1835.00	6.9309
1840.00	6.78628
1845.00	6.65061
1850.00	6.53733
1855.00	6.41166
1860.00	6.26268
1865.00	6.13357
1870.00	6.01517
1875.00	5.89646
1880.00	5.76314
1885.00	5.61888
1890.00	5.47138
1895.00	5.33256
1900.00	5.20542
1905.00	5.08271
1910.00	4.97062
1915.00	4.85374
1920.00	4.74137
1925.00	4.6568
1930.00	4.56523
1935.00	4.47123
1940.00	4.37835
1945.00	4.2771
1950.00	4.18929
1955.00	4.09592
1960.00	3.96001
1965.00	3.86253
1970.00	3.793
1975.00	3.68738
1980.00	3.59123
1985.00	3.50634
1990.00	3.42056
1995.00	3.34778
2000.00	3.23978
2005.00	3.15473
2010.00	3.04618
2015.00	2.98821
2020.00	2.90237
2025.00	2.83837
2030.00	2.7449
2035.00	2.68119
2040.00	2.63323
2045.00	2.55641
2050.00	2.49997
2055.00	2.43206
2060.00	2.36984
2065.00	2.3028
2070.00	2.22206
2075.00	2.15435
2080.00	2.08514
2085.00	2.04547
2090.00	1.9866
2095.00	1.91926
2100.00	1.87135
2105.00	1.84092
2110.00	1.81023
2115.00	1.76991
2120.00	1.70769
2125.00	1.66604
2130.00	1.62469
2135.00	1.56927
2140.00	1.51939
2145.00	1.45684
2150.00	1.4331
2155.00	1.37973
2160.00	1.34935
2165.00	1.31484
2170.00	1.27827
2175.00	1.24921
2180.00	1.21533
2185.00	1.17436
2190.00	1.14852
2195.00	1.1203
2200.00	1.08331
2205.00	1.05664
2210.00	1.02326
2215.00	1.00095
2220.00	0.978102
2225.00	0.951472
2230.00	0.91978
2235.00	0.906707
2240.00	0.880043
2245.00	0.848321
2250.00	0.831359
2255.00	0.826024
2260.00	0.832259
2265.00	0.805867
2270.00	0.793702
2275.00	0.763992
2280.00	0.755463
2285.00	0.724059
2290.00	0.723385
2295.00	0.702915
2300.00	0.687802
2305.00	0.675304
2310.00	0.641432
2315.00	0.627501
2320.00	0.603928
2325.00	0.600921
2330.00	0.591041
2335.00	0.568907
2340.00	0.543468
2345.00	0.534919
2350.00	0.509016
2355.00	0.490118
2360.00	0.461522
2365.00	0.469445
2370.00	0.448435
2375.00	0.420145
2380.00	0.382544
2385.00	0.366913
2390.00	0.341258
2395.00	0.336928
2400.00	0.313719
2405.00	0.282899
2410.00	0.285509
2415.00	0.276271
2420.00	0.266853
2425.00	0.256169
2430.00	0.230552
2435.00	0.229017
2440.00	0.223772
2445.00	0.189807
2450.00	0.183518
2455.00	0.182823
2460.00	0.160678
2465.00	0.189857
2470.00	0.162594
2475.00	0.173372
2480.00	0.170933
2485.00	0.191913
2490.00	0.193138
2495.00	0.154512
2500.00	0.153959
2505.00	0.127527
2510.00	0.129673
2515.00	0.113395
2520.00	0.101503
2525.00	0.121149
2530.00	0.112897
2535.00	0.102159
2540.00	0.097461
2545.00	0.0810935
2550.00	0.0569823
2555.00	0.0573537
2560.00	0.0527219
2565.00	0.0507605
2570.00	0.0296826
2575.00	0.0532001
2580.00	0.0605711
2585.00	0.0528586
2590.00	0.0641263
2595.00	0.0516441
2600.00	0.0431689
2605.00	0.0515431
2610.00	0.0447334
2615.00	0.0203958
2620.00	0.0178045
2625.00	0.00664367
2630.00	-0.00340105
2635.00	0.00245691
2640.00	0.0171094
2645.00	0.0650591
2650.00	0.247264
2655.00	0.560782
2660.00	1.01455
2665.00	1.57027
2670.00	2.1576
2675.00	2.80263
2680.00	3.43888
2685.00	4.05124
2690.00	4.61284
2695.00	5.15801
2700.00	5.65915
2705.00	6.07652
2710.00	6.44994
2715.00	6.79209
2720.00	7.10113
2725.00	7.34726
2730.00	7.55167
2735.00	7.73178
2740.00	7.86408
2745.00	7.96936
2750.00	8.06411
2755.00	8.13614
2760.00	8.16013
2765.00	8.15304
2770.00	8.15989
2775.00	8.14675
2780.00	8.09464
2785.00	8.00967
2790.00	7.95086
2795.00	7.8764
2800.00	7.79836
2805.00	7.68287
2810.00	7.5679
2815.00	7.4578
2820.00	7.36202
2825.00	7.24823
2830.00	7.1221
2835.00	7.02292
2840.00	6.89007
2845.00	6.78209
2850.00	6.64298
2855.00	6.51833
2860.00	6.38848
2865.00	6.25728
2870.00	6.13753
2875.00	5.99059
2880.00	5.85393
2885.00	5.71548
2890.00	5.60026
2895.00	5.50208
2900.00	5.37674
2905.00	5.25843
2910.00	5.1558
2915.00	5.04082
2920.00	4.94671
2925.00	4.87029
2930.00	4.79214
2935.00	4.69697
2940.00	4.60083
2945.00	4.45416
2950.00	4.34257
2955.00	4.26422
2960.00	4.15452
2965.00	4.03372
2970.00	3.94266
2975.00	3.8276
2980.00	3.72459
2985.00	3.61147
2990.00	3.51739
2995.00	3.44265
3000.00	3.382
3005.00	3.27444
3010.00	3.19254
3015.00	3.06752
3020.00	2.98258
3025.00	2.87414
3030.00	2.80965
3035.00	2.74277
3040.00	2.687
3045.00	2.6037
3050.00	2.52101
3055.00	2.47362
3060.00	2.41828
3065.00	2.36461
3070.00	2.30472
3075.00	2.25247
3080.00	2.22477
3085.00	2.16231
3090.00	2.12265
3095.00	2.05936
3100.00	1.98806
3105.00	1.93493
3110.00	1.86448
3115.00	1.82702
3120.00	1.79164
3125.00	1.78684
3130.00	1.73396
3135.00	1.68527
3140.00	1.61331
3145.00	1.57282
3150.00	1.527
3155.00	1.46148
3160.00	1.42017
3165.00	1.35982
3170.00	1.32426
3175.00	1.2884
3180.00	1.25943
3185.00	1.2295
3190.00	1.22518
3195.00	1.18488
3200.00	1.16185
3205.00	1.11629
3210.00	1.09405
3215.00	1.05914
3220.00	1.01503
3225.00	0.975874
3230.00	0.938431
3235.00	0.897008
3240.00	0.879039
3245.00	0.864523
3250.00	0.842629
3255.00	0.828443
3260.00	0.811813
3265.00	0.771464
3270.00	0.739564
3275.00	0.712509
3280.00	0.711887
3285.00	0.667735
3290.00	0.653933
3295.00	0.624406
3300.00	0.596176
3305.00	0.611049
3310.00	0.578085
3315.00	0.555591
3320.00	0.512171
3325.00	0.466472
3330.00	0.454035
3335.00	0.449464
3340.00	0.424934
3345.00	0.416651
3350.00	0.401472
3355.00	0.383396
3360.00	0.358851
3365.00	0.361591
3370.00	0.343089
3375.00	0.324782
3380.00	0.296166
3385.00	0.276481
3390.00	0.273112
3395.00	0.25794
3400.00	0.235457
3405.00	0.206945
3410.00	0.203356
3415.00	0.208954
3420.00	0.211785
3425.00	0.211575
3430.00	0.18821
3435.00	0.19753
3440.00	0.174466
3445.00	0.134397
3450.00	0.102748
3455.00	0.0770232
3460.00	0.0626995
3465.00	0.0663617
3470.00	0.0536558
3475.00	0.0510492
3480.00	0.0453925
3485.00	0.0419568
3490.00	0.0228629
3495.00	0.00457486
3500.00	0.0157049
3505.00	0.00751295
3510.00	0.00400273
3515.00	-0.0129511
3520.00	-0.0100006
3525.00	-0.0161738
3530.00	-0.0140046
3535.00	-0.033572
3540.00	-0.0351809
3545.00	-0.0575967
3550.00	-0.0705977
3555.00	-0.0822986
3560.00	-0.0917259
3565.00	-0.142698
3570.00	-0.147741
3575.00	-0.152831
3580.00	-0.148583
3585.00	-0.139243
3590.00	-0.12587
3595.00	-0.13701
3600.00	-0.135448
3605.00	-0.13625
3610.00	-0.122625
3615.00	-0.1374
3620.00	-0.162837
3625.00	-0.137724
3630.00	-0.133884
3635.00	-0.121047
3640.00	-0.104528
3645.00	-0.026206
3650.00	0.156848
3655.00	0.459544
3660.00	0.902471
3665.00	1.44291
3670.00	2.02863
3675.00	2.66338
3680.00	3.28486
3685.00	3.88338
3690.00	4.44577
3695.00	4.96736
3700.00	5.41859
3705.00	5.8407
3710.00	6.22005
3715.00	6.53222
3720.00	6.82972
3725.00	7.11017
3730.00	7.28366
3735.00	7.4994
3740.00	7.64997
3745.00	7.76728
3750.00	7.8723
3755.00	7.96296
3760.00	7.98828
3765.00	7.99395
3770.00	8.0134
3775.00	7.99725
3780.00	7.92368
3785.00	7.88836
3790.00	7.86209
3795.00	7.77665
3800.00	7.72292
3805.00	7.60891
3810.00	7.52892
3815.00	7.415
3820.00	7.30915
3825.00	7.19403
3830.00	7.054
3835.00	6.94839
3840.00	6.83127
3845.00	6.7049
3850.00	6.59005
3855.00	6.46021
3860.00	6.31576
3865.00	6.17252
3870.00	6.05242
3875.00	5.91675
3880.00	5.78306
3885.00	5.62355
3890.00	5.51532
3895.00	5.3688
3900.00	5.27776
3905.00	5.14065
3910.00	5.01062
3915.00	4.88974
3920.00	4.7666
3925.00	4.66295
3930.00	4.55862
3935.00	4.45259
3940.00	4.37482
3945.00	4.27945
3950.00	4.16271
3955.00	4.07861
3960.00	3.94995
3965.00	3.85182
3970.00	3.74419
3975.00	3.67821
3980.00	3.60339
3985.00	3.50129
3990.00	3.41105
3995.00	3.33259
4000.00	3.24653
4005.00	3.16687
4010.00	3.09904
4015.00	3.0082
4020.00	2.94133
4025.00	2.84364
4030.00	2.78274
4035.00	2.70642
4040.00	2.63498
4045.00	2.57729
4050.00	2.51214
4055.00	2.4397
4060.00	2.35906
4065.00	2.27489
4070.00	2.22398
4075.00	2.14891
4080.00	2.08962
4085.00	2.03847
4090.00	1.97643
4095.00	1.95922
4100.00	1.89793
4105.00	1.86043
4110.00	1.82723
4115.00	1.79184
4120.00	1.74398
4125.00	1.67994
4130.00	1.683
4135.00	1.65154
4140.00	1.6133
4145.00	1.55184
4150.00	1.49322
4155.00	1.43439
4160.00	1.39248
4165.00	1.34924
4170.00	1.28826
4175.00	1.24716
4180.00	1.21018
4185.00	1.17028
4190.00	1.12608
4195.00	1.09348
4200.00	1.06525
4205.00	1.03046
4210.00	1.003
4215.00	0.972229
4220.00	0.932944
4225.00	0.884344
4230.00	0.886954
4235.00	0.843505
4240.00	0.817092
4245.00	0.782284
4250.00	0.750406
4255.00	0.72613
4260.00	0.684417
4265.00	0.686052
4270.00	0.645036
4275.00	0.630193
4280.00	0.618489
4285.00	0.604646
4290.00	0.578944
4295.00	0.544224
4300.00	0.540014
4305.00	0.532363
4310.00	0.522718
4315.00	0.52728
4320.00	0.515384
4325.00	0.50247
4330.00	0.479813
4335.00	0.450592
4340.00	0.414913
4345.00	0.41315
4350.00	0.409908
4355.00	0.40368
4360.00	0.419594
4365.00	0.417915
4370.00	0.382745
4375.00	0.385854
4380.00	0.367685
4385.00	0.34747
4390.00	0.332035
4395.00	0.303246
4400.00	0.306029
4405.00	0.280944
4410.00	0.268851
4415.00	0.253553
4420.00	0.243648
4425.00	0.244665
4430.00	0.231786
4435.00	0.21247
4440.00	0.2304
4445.00	0.210119
4450.00	0.218352
4455.00	0.195965
4460.00	0.174713
4465.00	0.140688
4470.00	0.115032
4475.00	0.100218
4480.00	0.0968174
4485.00	0.0849285
4490.00	0.0676071
4495.00	0.0459482
4500.00	0.0231445
4505.00	0.0125532
4510.00	0.0124015
4515.00	0.0332328
4520.00	0.0249434
4525.00	0.0218973
4530.00	0.0152933
4535.00	-0.0165842
4540.00	-0.0149258
4545.00	-0.0228136
4550.00	-0.0299126
4555.00	-0.0313356
4560.00	-0.0486181
4565.00	-0.0575509
4570.00	-0.0953868
4575.00	-0.0935731
4580.00	-0.114564
4585.00	-0.132904
4590.00	-0.160446
4595.00	-0.163162
4600.00	-0.181608
4605.00	-0.191588
4610.00	-0.204985
4615.00	-0.224767
4620.00	-0.220499
4625.00	-0.206726
4630.00	-0.190467
4635.00	-0.179697
4640.00	-0.143519
4645.00	-0.0557795
4650.00	0.113679
4655.00	0.424002
4660.00	0.878208
4665.00	1.43653
4670.00	2.04661
4675.00	2.65859
4680.00	3.27228
4685.00	3.86984
4690.00	4.42255
4695.00	4.91778
4700.00	5.3839
4705.00	5.81831
4710.00	6.18886
4715.00	6.51076
4720.00	6.80324
4725.00	7.05543
4730.00	7.25923
4735.00	7.43437
4740.00	7.56441
4745.00	7.68255
4750.00	7.76184
4755.00	7.83816
4760.00	7.91292
4765.00	7.93938
4770.00	7.93835
4775.00	7.92088
4780.00	7.89191
4785.00	7.83604
4790.00	7.75817
4795.00	7.6605
4800.00	7.54831
4805.00	7.45562
4810.00	7.36558
4815.00	7.25033
4820.00	7.14661
4825.00	7.03284
4830.00	6.89679
4835.00	6.77545
4840.00	6.66018
4845.00	6.52718
4850.00	6.41687
4855.00	6.27786
4860.00	6.13895
4865.00	6.02608
4870.00	5.8958
4875.00	5.77027
4880.00	5.66502
4885.00	5.54491
4890.00	5.43295
4895.00	5.27646
4900.00	5.14665
4905.00	5.04748
4910.00	4.89587
4915.00	4.78591
4920.00	4.67812
4925.00	4.56345
4930.00	4.4299
4935.00	4.29977
4940.00	4.21301
4945.00	4.09739
4950.00	3.98231
4955.00	3.88314
4960.00	3.78893
4965.00	3.66938
4970.00	3.57668
4975.00	3.50152
4980.00	3.43388
4985.00	3.35922
4990.00	3.28429
4995.00	3.19368
5000.00	3.11544
5005.00	3.03951
5010.00	2.94468
5015.00	2.86155
5020.00	2.75914
5025.00	2.69842
5030.00	2.61784
5035.00	2.54532
5040.00	2.46957
5045.00	2.3738
5050.00	2.29588
5055.00	2.24949
5060.00	2.15807
5065.00	2.09732
5070.00	2.0327
5075.00	1.97786
5080.00	1.90202
5085.00	1.82218
5090.00	1.76963
5095.00	1.73447
5100.00	1.68573
5105.00	1.65069
5110.00	1.61143
5115.00	1.56119
5120.00	1.51985
5125.00	1.47767
5130.00	1.45184
5135.00	1.41371
5140.00	1.37331
5145.00	1.35406
5150.00	1.30473
5155.00	1.26972
5160.00	1.25476
5165.00	1.21647
5170.00	1.17538
5175.00	1.11081
5180.00	1.0974
5185.00	1.06656
5190.00	1.02281
5195.00	1.00992
5200.00	0.985625
5205.00	0.958243
5210.00	0.938013
5215.00	0.892769
5220.00	0.847083
5225.00	0.829141
5230.00	0.794784
5235.00	0.772691
5240.00	0.732391
5245.00	0.708813
5250.00	0.650623
5255.00	0.62253
5260.00	0.593384
5265.00	0.566601
5270.00	0.538634
5275.00	0.490288
5280.00	0.473263
5285.00	0.45794
5290.00	0.432562
5295.00	0.413033
5300.00	0.395456
5305.00	0.384052
5310.00	0.372684
5315.00	0.346451
5320.00	0.338844
5325.00	0.324272
5330.00	0.318882
5335.00	0.309617
5340.00	0.279759
5345.00	0.272199
5350.00	0.240013
5355.00	0.222081
5360.00	0.201529
5365.00	0.181927
5370.00	0.157665
5375.00	0.146313
5380.00	0.126716
5385.00	0.0974904
5390.00	0.0960181
5395.00	0.0853127
5400.00	0.0745743
5405.00	0.0593919
5410.00	0.0606259
5415.00	0.0793937
5420.00	0.0957328
5425.00	0.123129
5430.00	0.123507
5435.00	0.123848
5440.00	0.11367
5445.00	0.100096
5450.00	0.0900863
5455.00	0.0722491
5460.00	0.0352278
5465.00	0.0123925
5470.00	-0.00208959
5475.00	-0.016227
5480.00	-0.012949
5485.00	-0.0215862
5490.00	-0.0392919
5495.00	-0.0469502
5500.00	-0.0819837
5505.00	-0.0930978
5510.00	-0.0948237
5515.00	-0.110172
5520.00	-0.104121
5525.00	-0.101433
5530.00	-0.108395
5535.00	-0.10804
5540.00	-0.127032
5545.00	-0.14247
5550.00	-0.130982
5555.00	-0.147128
5560.00	-0.136278
5565.00	-0.143618
5570.00	-0.150224
5575.00	-0.148996
5580.00	-0.14127
5585.00	-0.150318
5590.00	-0.185499
5595.00	-0.163086
5600.00	-0.159469
5605.00	-0.150695
5610.00	-0.159352
5615.00	-0.15059
5620.00	-0.140497
5625.00	-0.134724
5630.00	-0.117941
5635.00	-0.093456
5640.00	-0.0526586
5645.00	0.0403411
5650.00	0.194118
5655.00	0.505225
5660.00	0.936411
5665.00	1.47512
5670.00	2.08355
5675.00	2.67694
5680.00	3.28493
5685.00	3.86909
5690.00	4.42187
5695.00	4.942
5700.00	5.40735
5705.00	5.83555
5710.00	6.19775
5715.00	6.52374
5720.00	6.81326
5725.00	7.06942
5730.00	7.27403
5735.00	7.48079
5740.00	7.63268
5745.00	7.75558
5750.00	7.8557
5755.00	7.87794
5760.00	7.8952
5765.00	7.91736
5770.00	7.89702
5775.00	7.88037
5780.00	7.84993
5785.00	7.78005
5790.00	7.69343
5795.00	7.62927
5800.00	7.55221
5805.00	7.45306
5810.00	7.37873
5815.00	7.26768
5820.00	7.12912
5825.00	7.00386
5830.00	6.88229
5835.00	6.76682
5840.00	6.64909
5845.00	6.52604
5850.00	6.41418
5855.00	6.31075
5860.00	6.19781
5865.00	6.06967
5870.00	5.95544
5875.00	5.84657
5880.00	5.72431
5885.00	5.58834
5890.00	5.48308
5895.00	5.35081
5900.00	5.21247
5905.00	5.11389
5910.00	4.98544
5915.00	4.8919
5920.00	4.76855
5925.00	4.63987
5930.00	4.52461
5935.00	4.43081
5940.00	4.33866
5945.00	4.22373
5950.00	4.13574
5955.00	4.0124
5960.00	3.92568
5965.00	3.809
5970.00	3.70786
5975.00	3.61297
5980.00	3.49114
5985.00	3.38371
5990.00	3.2964
5995.00	3.20127
6000.00	3.12172
6005.00	3.04075
6010.00	2.96842
6015.00	2.89947
6020.00	2.82748
6025.00	2.73785
6030.00	2.65499
6035.00	2.59254
6040.00	2.52586
6045.00	2.46309
6050.00	2.38232
6055.00	2.31569
6060.00	2.26897
6065.00	2.19933
6070.00	2.14659
6075.00	2.08477
6080.00	2.02859
6085.00	1.96037
6090.00	1.93042
6095.00	1.87256
6100.00	1.81608
6105.00	1.78676
6110.00	1.73941
6115.00	1.67583
6120.00	1.66881
6125.00	1.6305
6130.00	1.58939
6135.00	1.5386
6140.00	1.50117
6145.00	1.45093
6150.00	1.41454
6155.00	1.36302
6160.00	1.3288
6165.00	1.27814
6170.00	1.24192
6175.00	1.20381
6180.00	1.17006
6185.00	1.13747
6190.00	1.08001
6195.00	1.06195
6200.00	1.05507
6205.00	1.00806
6210.00	0.964636
6215.00	0.944871
6220.00	0.944739
6225.00	0.914824
6230.00	0.882382
6235.00	0.837183
6240.00	0.796504
6245.00	0.792448
6250.00	0.767279
6255.00	0.731935
6260.00	0.689641
6265.00	0.635575
6270.00	0.612298
6275.00	0.589693
6280.00	0.566038
6285.00	0.530402
6290.00	0.517642
6295.00	0.495674
6300.00	0.462109
6305.00	0.452867
6310.00	0.4291
6315.00	0.39226
6320.00	0.362966
6325.00	0.344326
6330.00	0.345208
6335.00	0.341035
6340.00	0.318519
6345.00	0.309842
6350.00	0.299274
6355.00	0.28259
6360.00	0.255434
6365.00	0.238719
6370.00	0.230297
6375.00	0.221062
6380.00	0.216061
6385.00	0.211561
6390.00	0.200337
6395.00	0.170923
6400.00	0.142795
6405.00	0.116928
6410.00	0.104131
6415.00	0.105858
6420.00	0.091961
6425.00	0.0816614
6430.00	0.0751506
6435.00	0.0615659
6440.00	0.0603754
6445.00	0.0499235
6450.00	0.0647955
6455.00	0.0340374
6460.00	0.0278747
6465.00	-0.00139846
6470.00	-0.0145015
6475.00	-0.0340191
6480.00	-0.0245476
6485.00	-0.0231964
6490.00	-0.0390857
6495.00	-0.0633182
6500.00	-0.0663667
6505.00	-0.0387622
6510.00	-0.0646824
6515.00	-0.0957355
6520.00	-0.0944387
6525.00	-0.10817
6530.00	-0.0951457
6535.00	-0.101633
6540.00	-0.11023
6545.00	-0.117416
6550.00	-0.124435
6555.00	-0.150617
6560.00	-0.15873
6565.00	-0.177619
6570.00	-0.16979
6575.00	-0.183159
6580.00	-0.175879
6585.00	-0.173189
6590.00	-0.168561
6595.00	-0.179846
6600.00	-0.190003
6605.00	-0.171554
6610.00	-0.190265
6615.00	-0.189447
6620.00	-0.200851
6625.00	-0.229874
6630.00	-0.227855
6635.00	-0.226037
6640.00	-0.185776
6645.00	-0.120849
6650.00	0.0716699
6655.00	0.392263
6660.00	0.852403
6665.00	1.40944
6670.00	1.98858
6675.00	2.61353
6680.00	3.22676
6685.00	3.78253
6690.00	4.3401
6695.00	4.87282
6700.00	5.35613
6705.00	5.77952
6710.00	6.12967
6715.00	6.47625
6720.00	6.78046
6725.00	7.02169
6730.00	7.23934
6735.00	7.39827
6740.00	7.53633
6745.00	7.67383
6750.00	7.76778
6755.00	7.84406
6760.00	7.89782
6765.00	7.9153
6770.00	7.94041
6775.00	7.92439
6780.00	7.89451
6785.00	7.85494
6790.00	7.77739
6795.00	7.70372
6800.00	7.6137
6805.00	7.49627
6810.00	7.41099
6815.00	7.28347
6820.00	7.15988
6825.00	7.05527
6830.00	6.94733
6835.00	6.81431
6840.00	6.68522
6845.00	6.56738
6850.00	6.43539
6855.00	6.32101
6860.00	6.1651
6865.00	6.0165
6870.00	5.88884
6875.00	5.72924
6880.00	5.58892
6885.00	5.47035
6890.00	5.36033
6895.00	5.25634
6900.00	5.15945
6905.00	5.05458
6910.00	4.9453
6915.00	4.8293
6920.00	4.72489
6925.00	4.63258
6930.00	4.54895
6935.00	4.47424
6940.00	4.38492
6945.00	4.27088
6950.00	4.17266
6955.00	4.09474
6960.00	3.97992
6965.00	3.87437
6970.00	3.79097
6975.00	3.71425
6980.00	3.60823
6985.00	3.52937
6990.00	3.41536
6995.00	3.32709
7000.00	3.2311
7005.00	3.13477
7010.00	3.0409
7015.00	2.9647
7020.00	2.90108
7025.00	2.83886
7030.00	2.78673
7035.00	2.71497
7040.00	2.62557
7045.00	2.53958
7050.00	2.45281
7055.00	2.37583
7060.00	2.30323
7065.00	2.25003
7070.00	2.18063
7075.00	2.1121
7080.00	2.08408
7085.00	1.99707
7090.00	1.93034
7095.00	1.86311
7100.00	1.80868
7105.00	1.74479
7110.00	1.66025
7115.00	1.62169
7120.00	1.57484
7125.00	1.54151
7130.00	1.48944
7135.00	1.46134
7140.00	1.42059
7145.00	1.38613
7150.00	1.32532
7155.00	1.29708
7160.00	1.24627
7165.00	1.232
7170.00	1.19212
7175.00	1.15623
7180.00	1.10075
7185.00	1.06737
7190.00	1.03844
7195.00	1.02398
7200.00	0.979523
7205.00	0.943922
7210.00	0.882637
7215.00	0.876038
7220.00	0.854096
7225.00	0.802897
7230.00	0.779993
7235.00	0.756069
7240.00	0.751642
7245.00	0.704067
7250.00	0.665112
7255.00	0.637226
7260.00	0.597782
7265.00	0.574421
7270.00	0.551742
7275.00	0.510362
7280.00	0.497399
7285.00	0.482422
7290.00	0.440801
7295.00	0.433139
7300.00	0.422932
7305.00	0.422574
7310.00	0.421701
7315.00	0.421466
7320.00	0.403598
7325.00	0.386413
7330.00	0.350531
7335.00	0.329273
7340.00	0.311243
7345.00	0.294466
7350.00	0.26833
7355.00	0.250325
7360.00	0.2275
7365.00	0.19868
7370.00	0.210816
7375.00	0.193045
7380.00	0.168774
7385.00	0.147483
7390.00	0.150391
7395.00	0.0939684
7400.00	0.0685698
7405.00	0.0363307
7410.00	0.0431816
7415.00	0.0432777
7420.00	0.0494338
7425.00	0.0240744
7430.00	0.0051134
7435.00	0.0206038
7440.00	0.0213024
7445.00	0.00979179
7450.00	0.00936439
7455.00	-0.0279899
7460.00	-0.0417444
7465.00	-0.0497093
7470.00	-0.0596365
7475.00	-0.0707782
7480.00	-0.0951521
7485.00	-0.11433
7490.00	-0.121657
7495.00	-0.126045
7500.00	-0.127787
7505.00	-0.156944
7510.00	-0.17546
7515.00	-0.172813
7520.00	-0.158842
7525.00	-0.154545
7530.00	-0.16061
7535.00	-0.174346
7540.00	-0.191122
7545.00	-0.208979
7550.00	-0.201324
7555.00	-0.207126
7560.00	-0.217865
7565.00	-0.234152
7570.00	-0.27364
7575.00	-0.298695
7580.00	-0.308003
7585.00	-0.306999
7590.00	-0.330374
7595.00	-0.326581
7600.00	-0.331444
7605.00	-0.326993
7610.00	-0.329056
7615.00	-0.313807
7620.00	-0.315534
7625.00	-0.334193
7630.00	-0.346572
7635.00	-0.343366
7640.00	-0.305719
7645.00	-0.199001
7650.00	-0.0113579
7655.00	0.300985
7660.00	0.753698
7665.00	1.30019
7670.00	1.89632
7675.00	2.52885
7680.00	3.1384
7685.00	3.74991
7690.00	4.33944
7695.00	4.86725
7700.00	5.33457
7705.00	5.74025
7710.00	6.1484
7715.00	6.46056
7720.00	6.73433
7725.00	6.98734
7730.00	7.19078
7735.00	7.37663
7740.00	7.52348
7745.00	7.6424
7750.00	7.70142
7755.00	7.74792
7760.00	7.77653
7765.00	7.77634
7770.00	7.7839
7775.00	7.77028
7780.00	7.75306
7785.00	7.72542
7790.00	7.69945
7795.00	7.65731
7800.00	7.57303
7805.00	7.49332
7810.00	7.38295
7815.00	7.26762
7820.00	7.1721
7825.00	7.06572
7830.00	6.94625
7835.00	6.85748
7840.00	6.73014
7845.00	6.61939
7850.00	6.51641
7855.00	6.39449
7860.00	6.26875
7865.00	6.14345
7870.00	6.02847
7875.00	5.89464
7880.00	5.7615
7885.00	5.6483
7890.00	5.55304
7895.00	5.44026
7900.00	5.31394
7905.00	5.21901
7910.00	5.10874
7915.00	4.99349
7920.00	4.84949
7925.00	4.73866
7930.00	4.61904
7935.00	4.49814
7940.00	4.40643
7945.00	4.28968
7950.00	4.17744
7955.00	4.04883
7960.00	3.95791
7965.00	3.84905
7970.00	3.77149
7975.00	3.67244
7980.00	3.55847
7985.00	3.44706
7990.00	3.35231
7995.00	3.27035
8000.00	3.201
8005.00	3.11762
8010.00	3.03429
8015.00	2.9422
8020.00	2.86979
8025.00	2.77042
8030.00	2.70416
8035.00	2.62466
8040.00	2.56194
8045.00	2.49501
8050.00	2.44802
8055.00	2.36378
8060.00	2.27915
8065.00	2.20794
8070.00	2.15213
8075.00	2.09859
8080.00	2.0173
8085.00	1.95406
8090.00	1.89384
8095.00	1.84075
8100.00	1.80235
8105.00	1.75178
8110.00	1.71289
8115.00	1.6641
8120.00	1.61081
8125.00	1.56339
8130.00	1.51245
8135.00	1.46604
8140.00	1.42262
8145.00	1.36423
8150.00	1.33761
8155.00	1.28386
8160.00	1.23603
8165.00	1.19465
8170.00	1.16733
8175.00	1.11074
8180.00	1.06367
8185.00	1.02959
8190.00	1.00774
8195.00	0.989737
8200.00	0.915594
8205.00	0.89356
8210.00	0.852209
8215.00	0.781886
8220.00	0.783706
8225.00	0.762721
8230.00	0.754319
8235.00	0.740135
8240.00	0.735646
8245.00	0.710639
8250.00	0.675993
8255.00	0.666331
8260.00	0.649358
8265.00	0.622496
8270.00	0.597216
8275.00	0.5546
8280.00	0.541075
8285.00	0.48145
8290.00	0.44103
8295.00	0.428379
8300.00	0.41313
8305.00	0.407131
8310.00	0.370281
8315.00	0.342081
8320.00	0.298493
8325.00	0.26754
8330.00	0.23913
8335.00	0.226253
8340.00	0.21963
8345.00	0.222497
8350.00	0.189763
8355.00	0.182374
8360.00	0.180691
8365.00	0.188555
8370.00	0.161423
8375.00	0.124865
8380.00	0.111275
8385.00	0.0990436
8390.00	0.0676197
8395.00	0.0404416
8400.00	0.00825643
8405.00	-0.0234692
8410.00	-0.0459526
8415.00	-0.047427
8420.00	-0.0410289
8425.00	-0.0413403
8430.00	-0.0670027
8435.00	-0.0718899
8440.00	-0.0812545
8445.00	-0.0913379
8450.00	-0.092688
8455.00	-0.111008
8460.00	-0.129704
8465.00	-0.150393
8470.00	-0.171219
8475.00	-0.184446
8480.00	-0.195246
8485.00	-0.187309
8490.00	-0.207203
8495.00	-0.230073
8500.00	-0.228034
8505.00	-0.239441
8510.00	-0.254674
8515.00	-0.271142
8520.00	-0.262237
8525.00	-0.27519
8530.00	-0.268639
8535.00	-0.280952
8540.00	-0.319622
8545.00	-0.307524
8550.00	-0.323674
8555.00	-0.318896
8560.00	-0.340529
8565.00	-0.344549
8570.00	-0.36141
8575.00	-0.352307
8580.00	-0.381083
8585.00	-0.343527
8590.00	-0.350006
8595.00	-0.338732
8600.00	-0.377695
8605.00	-0.396759
8610.00	-0.404537
8615.00	-0.397742
8620.00	-0.403214
8625.00	-0.402621
8630.00	-0.393259
8635.00	-0.401387
8640.00	-0.375594
8645.00	-0.29334
8650.00	-0.106196
8655.00	0.2217
8660.00	0.694482
8665.00	1.27283
8670.00	1.8888
8675.00	2.48953
8680.00	3.09915
8685.00	3.70078
8690.00	4.28033
8695.00	4.81185
8700.00	5.27422
8705.00	5.70304
8710.00	6.04815
8715.00	6.36592
8720.00	6.62984
8725.00	6.88502
8730.00	7.08159
8735.00	7.26897
8740.00	7.3979
8745.00	7.51613
8750.00	7.59716
8755.00	7.67064
8760.00	7.73512
8765.00	7.72748
8770.00	7.7162
8775.00	7.70715
8780.00	7.67141
8785.00	7.63318
8790.00	7.55297
8795.00	7.48244
8800.00	7.39965
8805.00	7.33617
8810.00	7.22938
8815.00	7.11396
8820.00	7.0178
8825.00	6.88105
8830.00	6.78501
8835.00	6.65609
8840.00	6.5384
8845.00	6.43414
8850.00	6.31382
8855.00	6.17573
8860.00	6.05918
8865.00	5.91731
8870.00	5.77308
8875.00	5.66037
8880.00	5.51314
8885.00	5.3856
8890.00	5.30336
8895.00	5.20066
8900.00	5.07347
8905.00	4.97444
8910.00	4.85993
8915.00	4.75578
8920.00	4.61403
8925.00	4.49142
8930.00	4.39377
8935.00	4.29595
8940.00	4.22611
8945.00	4.12961
8950.00	4.01958
8955.00	3.90565
8960.00	3.80312
8965.00	3.68711
8970.00	3.58105
8975.00	3.49056
8980.00	3.40912
8985.00	3.33693
8990.00	3.27361
8995.00	3.16586
9000.00	3.08323
9005.00	2.99672
9010.00	2.91225
9015.00	2.85057
9020.00	2.79119
9025.00	2.7063
9030.00	2.66025
9035.00	2.58514
9040.00	2.50706
9045.00	2.40368
9050.00	2.32223
9055.00	2.25388
9060.00	2.17251
9065.00	2.10755
9070.00	2.03088
9075.00	1.96905
9080.00	1.89243
9085.00	1.86542
9090.00	1.79364
9095.00	1.73291
9100.00	1.68984
9105.00	1.63618
9110.00	1.59396
9115.00	1.56423
9120.00	1.55679
9125.00	1.52361
9130.00	1.49981
9135.00	1.49274
9140.00	1.45769
9145.00	1.37979
9150.00	1.33727
9155.00	1.28741
9160.00	1.25027
9165.00	1.17656
9170.00	1.1516
9175.00	1.10541
9180.00	1.08647
9185.00	1.06556
9190.00	1.04949
9195.00	1.00634
9200.00	0.975235
9205.00	0.960479
9210.00	0.943336
9215.00	0.91301
9220.00	0.873576
9225.00	0.843053
9230.00	0.814478
9235.00	0.783242
9240.00	0.752923
9245.00	0.750467
9250.00	0.720115
9255.00	0.680107
9260.00	0.64741
9265.00	0.608603
9270.00	0.58692
9275.00	0.558024
9280.00	0.518775
9285.00	0.497798
9290.00	0.465123
9295.00	0.456132
9300.00	0.418244
9305.00	0.369798
9310.00	0.358752
9315.00	0.331706
9320.00	0.288603
9325.00	0.242085
9330.00	0.236638
9335.00	0.215733
9340.00	0.193056
9345.00	0.14892
9350.00	0.129614
9355.00	0.103409
9360.00	0.0875507
9365.00	0.0440331
9370.00	0.054528
9375.00	0.0358324
9380.00	0.0245241
9385.00	0.0143467
9390.00	0.0129121
9395.00	0.00665479
9400.00	0.000471455
9405.00	-0.0233025
9410.00	-0.00717758
9415.00	0.014508
9420.00	0.0224376
9425.00	0.0179867
9430.00	0.0101184
9435.00	-0.0240006
9440.00	-0.0210487
9445.00	-0.044326
9450.00	-0.0349273
9455.00	-0.0656453
9460.00	-0.0612879
9465.00	-0.0777823
9470.00	-0.0815915
9475.00	-0.0982627
9480.00	-0.113267
9485.00	-0.115183
9490.00	-0.116356
9495.00	-0.112445
9500.00	-0.10396
9505.00	-0.0941154
9510.00	-0.112293
9515.00	-0.147966
9520.00	-0.143653
9525.00	-0.151911
9530.00	-0.158791
9535.00	-0.150085
9540.00	-0.162666
9545.00	-0.198267
9550.00	-0.218721
9555.00	-0.215609
9560.00	-0.212809
9565.00	-0.198701
9570.00	-0.183246
9575.00	-0.193614
9580.00	-0.202945
9585.00	-0.224586
9590.00	-0.239097
9595.00	-0.230638
9600.00	-0.237922
9605.00	-0.205301
9610.00	-0.198566
9615.00	-0.208506
9620.00	-0.224073
9625.00	-0.264569
9630.00	-0.243078
9635.00	-0.22484
9640.00	-0.154351
9645.00	-0.0749085
9650.00	0.125707
9655.00	0.45414
9660.00	0.911954
9665.00	1.48235
9670.00	2.07461
9675.00	2.66393
9680.00	3.26218
9685.00	3.84806
9690.00	4.38639
9695.00	4.86151
9700.00	5.32002
9705.00	5.71501
9710.00	6.07327
9715.00	6.40894
9720.00	6.69781
9725.00	6.93295
9730.00	7.15452
9735.00	7.33296
9740.00	7.46928
9745.00	7.58258
9750.00	7.64979
9755.00	7.74449
9760.00	7.76903
9765.00	7.79332
9770.00	7.78483
9775.00	7.76119
9780.00	7.73108
9785.00	7.69571
9790.00	7.59987
9795.00	7.51582
9800.00	7.42528
9805.00	7.35979
9810.00	7.26223
9815.00	7.1838
9820.00	7.08066
9825.00	6.96411
9830.00	6.81562
9835.00	6.70295
9840.00	6.60872
9845.00	6.4919
9850.00	6.36856
9855.00	6.26253
9860.00	6.11853
9865.00	5.98618
9870.00	5.85658
9875.00	5.71842
9880.00	5.57973
9885.00	5.44939
9890.00	5.30836
9895.00	5.17536
9900.00	5.03524
9905.00	4.94721
9910.00	4.83709
9915.00	4.74514
9920.00	4.65412
9925.00	4.53909
9930.00	4.40577
9935.00	4.27806
9940.00	4.17304
9945.00	4.05812
9950.00	3.9591
9955.00	3.86998
[truncated: 56 more rows]
