# Supplementary material for: Abnormal developmental trajectory and vulnerability to cardiac arrhythmias in tetralogy of Fallot with DiGeorge syndrome
Source: Commun Biol. 2023 Sep 22;6:969. doi: 10.1038/s42003-023-05344-6 (PMC10516936; doi:10.1038/s42003-023-05344-6)
Supplement: Supplementary file 6 — Supplementary Data 3 [file 42003_2023_5344_MOESM6_ESM.zip › Supplementary Data3_CAS Measurement/Batch61/TOF-DG2_A2_4810/CV_AP.csv]

1A : V(t) = -D'(t) / BackgroundImage *100
D'(t) = WaveFiltered Value( Pixel-Filter=(5 x 5) Tcnst-Filter=10)
average	1.00
frm num	2048
position	[51][51]	[48][65]	[43][86]	[65][54]	[79][57]
background	265.12	591.76	475.04	271.56	381.80
total pixel	25	25	25	25	25
time	value1	value2	value3	value4	value5
0.00	-0	-0	-0	-0	-0
5.00	-0.20519	-0.315669	-0.223139	-0.235675	-0.286014
10.00	-0.42758	-0.619373	-0.475329	-0.481662	-0.604191
15.00	-0.650362	-0.902846	-0.744401	-0.670644	-0.867501
20.00	-0.835779	-1.16879	-0.963831	-0.874606	-1.10029
25.00	-0.996618	-1.43923	-1.15795	-1.04786	-1.31818
30.00	-1.15344	-1.65491	-1.34108	-1.23472	-1.5059
35.00	-1.33382	-1.88485	-1.49242	-1.4191	-1.70628
40.00	-1.51124	-2.06273	-1.6421	-1.51434	-1.85834
45.00	-1.66488	-2.25797	-1.75829	-1.65603	-2.02871
50.00	-1.82428	-2.44991	-1.87633	-1.85572	-2.16214
55.00	-1.94662	-2.60711	-1.9952	-2.0163	-2.3409
60.00	-2.04013	-2.7398	-2.10302	-2.08422	-2.44101
65.00	-2.14994	-2.85855	-2.19585	-2.19838	-2.5416
70.00	-2.25631	-3.00395	-2.25329	-2.30112	-2.6426
75.00	-2.39429	-3.11453	-2.32099	-2.37297	-2.70416
80.00	-2.46566	-3.23366	-2.39371	-2.42143	-2.77214
85.00	-2.54498	-3.32668	-2.41958	-2.54606	-2.85847
90.00	-2.59676	-3.39214	-2.50012	-2.62729	-2.9634
95.00	-2.67052	-3.49297	-2.56419	-2.65473	-3.04003
100.00	-2.73841	-3.59251	-2.5848	-2.73099	-3.07757
105.00	-2.81611	-3.66316	-2.65555	-2.83055	-3.14802
110.00	-2.87698	-3.70647	-2.65103	-2.86861	-3.20619
115.00	-2.91668	-3.76708	-2.68653	-2.9441	-3.22082
120.00	-2.98108	-3.8196	-2.70164	-2.94723	-3.25076
125.00	-3.06016	-3.89864	-2.73966	-2.98687	-3.28503
130.00	-3.15095	-3.95422	-2.77136	-3.04906	-3.34207
135.00	-3.15118	-4.01845	-2.78556	-3.09767	-3.37245
140.00	-3.21023	-4.07963	-2.80677	-3.15025	-3.33379
145.00	-3.28148	-4.12117	-2.80902	-3.18285	-3.35138
150.00	-3.32147	-4.17411	-2.85988	-3.17241	-3.37769
155.00	-3.30164	-4.19606	-2.86271	-3.19395	-3.41289
160.00	-3.3894	-4.23543	-2.88967	-3.26048	-3.41314
165.00	-3.42764	-4.26004	-2.89458	-3.24081	-3.47413
170.00	-3.41228	-4.31464	-2.90825	-3.23342	-3.47245
175.00	-3.39845	-4.34687	-2.89867	-3.24297	-3.49399
180.00	-3.46446	-4.36913	-2.87993	-3.23389	-3.4987
185.00	-3.4786	-4.38307	-2.89086	-3.21982	-3.50189
190.00	-3.50944	-4.43753	-2.88554	-3.25282	-3.51734
195.00	-3.54474	-4.46086	-2.89928	-3.29284	-3.51658
200.00	-3.53124	-4.50146	-2.92175	-3.26699	-3.52322
205.00	-3.56436	-4.51569	-2.92428	-3.33504	-3.55225
210.00	-3.63339	-4.51498	-2.96109	-3.40513	-3.56895
215.00	-3.66383	-4.55084	-3.00432	-3.42697	-3.60179
220.00	-3.71085	-4.59393	-3.04239	-3.45104	-3.65125
225.00	-3.74562	-4.62325	-3.04381	-3.45503	-3.6549
230.00	-3.79954	-4.64153	-3.05687	-3.44831	-3.64038
235.00	-3.80884	-4.67825	-3.072	-3.46141	-3.67865
240.00	-3.83532	-4.68562	-3.10835	-3.50856	-3.71623
245.00	-3.83652	-4.73619	-3.11412	-3.53478	-3.72701
250.00	-3.89342	-4.74452	-3.08479	-3.54365	-3.76918
255.00	-3.8858	-4.75743	-3.07776	-3.51482	-3.78828
260.00	-3.90911	-4.76431	-3.0268	-3.51243	-3.79604
265.00	-3.96931	-4.79079	-3.01547	-3.5309	-3.78522
270.00	-3.97823	-4.818	-3.00611	-3.54458	-3.75767
275.00	-4.00739	-4.82491	-3.01452	-3.56278	-3.74649
280.00	-4.03061	-4.81693	-3.01536	-3.51288	-3.74271
285.00	-4.05452	-4.81787	-3.00601	-3.5372	-3.71627
290.00	-4.06398	-4.84237	-2.98328	-3.5532	-3.69142
295.00	-4.08456	-4.85428	-3.02008	-3.55139	-3.71096
300.00	-4.13929	-4.86027	-3.02205	-3.53504	-3.72436
305.00	-4.14932	-4.88593	-3.02803	-3.59986	-3.71651
310.00	-4.0995	-4.88943	-3.02331	-3.57865	-3.73669
315.00	-4.09088	-4.89664	-3.02663	-3.56841	-3.72028
320.00	-4.08161	-4.89771	-3.05321	-3.57245	-3.75055
325.00	-4.05818	-4.86826	-3.05944	-3.62027	-3.72856
330.00	-4.02955	-4.89651	-3.09199	-3.57346	-3.73496
335.00	-4.00982	-4.86988	-3.08087	-3.59025	-3.73025
340.00	-3.96188	-4.84525	-3.0616	-3.59505	-3.66838
345.00	-3.97759	-4.85957	-3.05184	-3.59789	-3.64727
350.00	-4.00831	-4.87787	-3.06242	-3.63433	-3.63142
355.00	-4.04049	-4.8788	-3.06268	-3.67891	-3.60563
360.00	-4.08152	-4.91478	-3.0427	-3.6881	-3.61908
365.00	-4.0234	-4.91269	-3.03398	-3.65218	-3.63119
370.00	-4.06313	-4.95069	-2.99498	-3.68319	-3.65571
375.00	-4.07474	-4.96461	-2.98851	-3.72289	-3.63587
380.00	-4.10028	-4.95416	-2.99869	-3.74241	-3.60858
385.00	-4.10817	-4.95759	-3.01206	-3.74672	-3.60708
390.00	-4.11528	-4.95933	-3.02325	-3.74471	-3.62143
395.00	-4.11413	-4.98253	-3.05016	-3.73259	-3.66893
400.00	-4.0784	-4.99394	-2.99944	-3.68191	-3.69386
405.00	-4.10659	-4.98191	-2.99505	-3.68491	-3.69535
410.00	-4.0882	-4.96094	-2.97594	-3.69203	-3.6946
415.00	-4.07015	-4.95355	-2.99411	-3.69107	-3.70125
420.00	-3.98601	-4.95908	-2.98099	-3.66369	-3.67895
425.00	-3.91782	-4.96134	-2.99107	-3.65525	-3.66412
430.00	-3.96207	-4.98704	-2.97826	-3.69774	-3.60258
435.00	-3.94456	-4.96962	-2.99199	-3.71241	-3.60482
440.00	-3.92427	-4.97894	-2.98329	-3.67406	-3.56702
445.00	-3.93921	-4.9826	-2.98136	-3.65722	-3.55605
450.00	-3.9617	-5.01293	-3.01077	-3.63912	-3.56712
455.00	-3.97139	-5.03145	-2.99599	-3.6788	-3.62215
460.00	-4.01179	-5.00214	-3.02478	-3.7101	-3.62243
465.00	-4.01948	-5.01768	-3.0347	-3.74563	-3.65515
470.00	-4.04903	-5.01544	-3.03268	-3.75404	-3.65318
475.00	-4.06055	-5.03911	-3.01402	-3.70121	-3.65874
480.00	-4.13276	-5.03337	-3.0048	-3.71407	-3.72241
485.00	-4.13138	-5.05998	-3.00408	-3.72121	-3.72104
490.00	-4.13164	-5.05553	-2.97397	-3.69377	-3.71248
495.00	-4.16657	-5.04545	-2.98307	-3.70294	-3.71839
500.00	-4.16633	-5.01813	-2.97022	-3.64492	-3.686
505.00	-4.15555	-4.99354	-2.96033	-3.70317	-3.64951
510.00	-4.19111	-5.01872	-2.94553	-3.72466	-3.66905
515.00	-4.23066	-5.02651	-2.95074	-3.77936	-3.69502
520.00	-4.15159	-5.01595	-2.93438	-3.79323	-3.69954
525.00	-4.1619	-5.03889	-2.94997	-3.81014	-3.68789
530.00	-4.19381	-5.04873	-2.94884	-3.79589	-3.68683
535.00	-4.17877	-5.06366	-2.9453	-3.83168	-3.70788
540.00	-4.19692	-5.07304	-2.91517	-3.83001	-3.67968
545.00	-4.19817	-5.05851	-2.92174	-3.80642	-3.67316
550.00	-4.20684	-5.06097	-2.9369	-3.82642	-3.6631
555.00	-4.19201	-5.06319	-2.95392	-3.76931	-3.65195
560.00	-4.11077	-5.04626	-2.98356	-3.78861	-3.6482
565.00	-4.15081	-5.03643	-3.0077	-3.78977	-3.66997
570.00	-4.15214	-5.03501	-3.00922	-3.78935	-3.68747
575.00	-4.17447	-5.04185	-3.03248	-3.83021	-3.70321
580.00	-4.15835	-5.05477	-3.00374	-3.85226	-3.70481
585.00	-4.18156	-5.05626	-2.96439	-3.85884	-3.69683
590.00	-4.23564	-5.09139	-2.98119	-3.86329	-3.68859
595.00	-4.18776	-5.09868	-2.96179	-3.82311	-3.66756
600.00	-4.10242	-5.10726	-2.96369	-3.80904	-3.68425
605.00	-4.09954	-5.1204	-2.97635	-3.79049	-3.6647
610.00	-4.11354	-5.09234	-2.99616	-3.77379	-3.6911
615.00	-4.10653	-5.08128	-3.01399	-3.83241	-3.71277
620.00	-4.10475	-5.01995	-3.01993	-3.82331	-3.7438
625.00	-4.05939	-4.98707	-3.03118	-3.84604	-3.76649
630.00	-3.98236	-4.923	-3.01772	-3.8503	-3.77224
635.00	-3.97791	-4.86128	-2.99045	-3.79816	-3.77532
640.00	-4.00559	-4.8064	-2.98864	-3.77039	-3.73409
645.00	-4.01843	-4.74756	-3.02912	-3.78958	-3.75775
650.00	-4.05714	-4.7196	-2.99313	-3.79212	-3.75494
655.00	-4.04219	-4.72554	-3.00874	-3.7458	-3.76813
660.00	-4.06495	-4.71804	-2.99837	-3.75272	-3.78629
665.00	-4.02961	-4.72616	-2.96125	-3.71918	-3.75339
670.00	-4.06117	-4.75848	-2.88068	-3.75527	-3.72902
675.00	-4.04582	-4.80379	-2.76607	-3.70085	-3.75947
680.00	-4.07877	-4.85133	-2.68734	-3.67691	-3.77221
685.00	-4.10994	-4.89411	-2.60217	-3.66126	-3.74596
690.00	-4.11838	-4.92721	-2.53057	-3.63981	-3.74433
695.00	-4.17275	-4.94348	-2.49055	-3.64113	-3.76592
700.00	-4.23676	-4.99124	-2.50505	-3.66293	-3.76858
705.00	-4.20838	-5.01057	-2.56694	-3.69729	-3.75946
710.00	-4.2628	-5.0665	-2.6159	-3.71937	-3.72924
715.00	-4.23332	-5.129	-2.6305	-3.74808	-3.74395
720.00	-4.21132	-5.18051	-2.6689	-3.70469	-3.68281
725.00	-4.28656	-5.20998	-2.73293	-3.73634	-3.67283
730.00	-4.23208	-5.22974	-2.77287	-3.73684	-3.65861
735.00	-4.16946	-5.27389	-2.82145	-3.78296	-3.65315
740.00	-4.19458	-5.29605	-2.87528	-3.76701	-3.61471
745.00	-4.19757	-5.32748	-2.91025	-3.79685	-3.58221
750.00	-4.24251	-5.35848	-2.92909	-3.80014	-3.53514
755.00	-4.28748	-5.36271	-3.00247	-3.81635	-3.49383
760.00	-4.32494	-5.36112	-3.0483	-3.84126	-3.45875
765.00	-4.34808	-5.38199	-3.10302	-3.91228	-3.42403
770.00	-4.37948	-5.41429	-3.143	-3.95705	-3.38755
775.00	-4.35493	-5.39537	-3.1773	-3.9944	-3.34633
780.00	-4.3781	-5.39457	-3.23512	-3.99266	-3.37838
785.00	-4.42007	-5.4033	-3.25011	-4.05149	-3.41142
790.00	-4.3975	-5.44632	-3.29138	-4.08676	-3.45163
795.00	-4.42244	-5.48165	-3.30832	-4.1023	-3.48572
800.00	-4.42679	-5.48979	-3.32946	-4.13838	-3.57193
805.00	-4.47294	-5.46873	-3.37122	-4.14139	-3.63381
810.00	-4.4828	-5.44842	-3.37512	-4.13674	-3.65806
815.00	-4.51732	-5.48354	-3.38621	-4.1841	-3.70818
820.00	-4.52727	-5.48271	-3.43492	-4.212	-3.77005
825.00	-4.5166	-5.48737	-3.43077	-4.22828	-3.80268
830.00	-4.4889	-5.45505	-3.42535	-4.24587	-3.81424
835.00	-4.45794	-5.43206	-3.41542	-4.19542	-3.86341
840.00	-4.43912	-5.40866	-3.39806	-4.12055	-3.88985
845.00	-4.42822	-5.40855	-3.39254	-4.09883	-3.88327
850.00	-4.37013	-5.43211	-3.34211	-4.05277	-3.89829
855.00	-4.35557	-5.454	-3.32871	-4.03783	-3.90553
860.00	-4.34246	-5.43719	-3.30908	-4.07152	-3.9309
865.00	-4.36536	-5.41801	-3.31835	-4.08711	-3.91707
870.00	-4.32563	-5.43049	-3.30144	-4.07168	-3.91405
875.00	-4.31853	-5.43022	-3.266	-4.06811	-3.91552
880.00	-4.34836	-5.41377	-3.26443	-4.03838	-3.97027
885.00	-4.32239	-5.40707	-3.26722	-4.0455	-4.01431
890.00	-4.36541	-5.38211	-3.28489	-4.0799	-4.03195
895.00	-4.32416	-5.36844	-3.28143	-4.06961	-4.01011
900.00	-4.33532	-5.39669	-3.29347	-4.08981	-4.02607
905.00	-4.27445	-5.42076	-3.29336	-4.08	-4.06977
910.00	-4.35093	-5.4039	-3.25452	-4.06234	-4.11119
915.00	-4.31264	-5.40832	-3.25746	-3.96248	-4.08771
920.00	-4.27817	-5.40419	-3.26432	-3.92122	-4.08229
925.00	-4.26375	-5.3971	-3.27049	-3.95332	-4.06799
930.00	-4.31263	-5.40018	-3.24826	-3.97336	-4.06454
935.00	-4.32645	-5.39484	-3.2754	-3.96636	-4.07715
940.00	-4.32531	-5.41031	-3.29141	-4.00867	-4.07489
945.00	-4.35898	-5.4222	-3.2814	-3.95101	-4.06866
950.00	-4.3561	-5.43223	-3.25892	-3.93888	-4.04838
955.00	-4.35501	-5.42233	-3.27995	-3.94564	-4.04061
960.00	-4.2982	-5.38504	-3.24245	-3.96793	-4.0158
965.00	-4.24104	-5.39743	-3.22724	-3.95705	-4.01129
970.00	-4.259	-5.39912	-3.19586	-3.97378	-4.02609
975.00	-4.28573	-5.37834	-3.19372	-3.96821	-3.98911
980.00	-4.35504	-5.40222	-3.18842	-3.98235	-4.00717
985.00	-4.34802	-5.38586	-3.16935	-3.94057	-3.97209
990.00	-4.34171	-5.38398	-3.14544	-3.9236	-3.95309
995.00	-4.34055	-5.40865	-3.16181	-3.93188	-3.94437
1000.00	-4.36817	-5.39975	-3.17318	-3.98648	-3.97738
1005.00	-4.34324	-5.42825	-3.22552	-3.98848	-4.03433
1010.00	-4.31628	-5.4174	-3.21368	-3.97702	-4.01749
1015.00	-4.375	-5.43197	-3.20134	-3.96524	-4.01386
1020.00	-4.35542	-5.4275	-3.18602	-3.96642	-4.04097
1025.00	-4.39815	-5.44173	-3.20423	-3.98221	-4.07165
1030.00	-4.42152	-5.45522	-3.21894	-3.99495	-4.05422
1035.00	-4.43652	-5.48425	-3.25491	-3.99315	-4.08253
1040.00	-4.46511	-5.47997	-3.27297	-3.95619	-4.07344
1045.00	-4.48631	-5.49504	-3.29259	-4.00246	-4.09669
1050.00	-4.50539	-5.47818	-3.2732	-4.08535	-4.13438
1055.00	-4.51955	-5.48329	-3.24733	-4.10987	-4.1201
1060.00	-4.53682	-5.50141	-3.25857	-4.11131	-4.11354
1065.00	-4.49804	-5.47918	-3.27205	-4.09641	-4.07934
1070.00	-4.53104	-5.43012	-3.25303	-4.07122	-4.07267
1075.00	-4.5728	-5.40218	-3.2317	-4.14134	-4.10752
1080.00	-4.52138	-5.40475	-3.21924	-4.1794	-4.08755
1085.00	-4.55355	-5.40571	-3.20382	-4.16359	-4.13138
1090.00	-4.54026	-5.38156	-3.18909	-4.16408	-4.18027
1095.00	-4.55394	-5.40715	-3.18679	-4.09529	-4.14883
1100.00	-4.55721	-5.39908	-3.22934	-4.08346	-4.14044
1105.00	-4.52243	-5.38101	-3.22722	-4.06398	-4.09832
1110.00	-4.50622	-5.38772	-3.20427	-4.06412	-4.02793
1115.00	-4.48408	-5.3647	-3.18192	-4.08193	-3.99706
1120.00	-4.47774	-5.36155	-3.17191	-4.095	-4.0028
1125.00	-4.5022	-5.37427	-3.16964	-4.07584	-3.99645
1130.00	-4.45633	-5.35597	-3.14823	-4.04239	-3.95825
1135.00	-4.47841	-5.36925	-3.14075	-4.01818	-3.94901
1140.00	-4.48168	-5.34875	-3.13233	-4.03468	-3.94489
1145.00	-4.50424	-5.33976	-3.14497	-4.06722	-3.96842
1150.00	-4.46571	-5.36953	-3.13613	-4.01253	-3.94665
1155.00	-4.49439	-5.37942	-3.15428	-4.07085	-3.97734
1160.00	-4.52021	-5.34303	-3.12346	-4.05115	-3.9421
1165.00	-4.54948	-5.32988	-3.12603	-4.02459	-3.9481
1170.00	-4.44607	-5.33698	-3.09214	-4.04193	-3.92835
1175.00	-4.4556	-5.32985	-3.09617	-4.02807	-3.91582
1180.00	-4.42344	-5.30315	-3.07789	-3.99498	-3.88778
1185.00	-4.43523	-5.31089	-3.07155	-3.97551	-3.92016
1190.00	-4.47149	-5.35503	-3.11553	-3.96535	-3.93464
1195.00	-4.49507	-5.3488	-3.11721	-3.93559	-3.94767
1200.00	-4.53138	-5.35603	-3.10694	-3.97213	-3.96674
1205.00	-4.52785	-5.33618	-3.08759	-3.96231	-3.94303
1210.00	-4.5292	-5.32777	-3.07859	-3.89455	-3.9196
1215.00	-4.5289	-5.30466	-3.07387	-3.87334	-3.9069
1220.00	-4.51204	-5.30887	-3.07551	-3.94705	-3.93423
1225.00	-4.49385	-5.34443	-3.07277	-3.9633	-3.95464
1230.00	-4.48502	-5.32709	-3.04252	-3.96025	-3.96986
1235.00	-4.51328	-5.30472	-3.02625	-4.01349	-3.95108
1240.00	-4.50704	-5.30487	-3.01749	-4.01426	-3.93942
1245.00	-4.41692	-5.32258	-3.01382	-4.02379	-3.92264
1250.00	-4.39919	-5.30404	-3.0341	-4.01764	-3.94316
1255.00	-4.43	-5.29682	-3.00772	-4.01211	-3.94486
1260.00	-4.42907	-5.28424	-3.02692	-3.97472	-3.93801
1265.00	-4.37089	-5.31618	-3.04588	-3.93223	-3.94756
1270.00	-4.34267	-5.29828	-3.00654	-3.92493	-3.88597
1275.00	-4.33689	-5.30313	-2.99975	-3.96696	-3.90596
1280.00	-4.33621	-5.31899	-2.98944	-3.91494	-3.925
1285.00	-4.35371	-5.32447	-3.04752	-3.91084	-3.90862
1290.00	-4.38303	-5.29898	-3.0619	-3.86443	-3.90853
1295.00	-4.41244	-5.29497	-3.07568	-3.8698	-3.89798
1300.00	-4.41326	-5.29542	-3.0544	-3.8378	-3.9042
1305.00	-4.39589	-5.29988	-3.01168	-3.86351	-3.91504
1310.00	-4.33349	-5.29172	-2.97996	-3.84245	-3.89336
1315.00	-4.36484	-5.28303	-2.99773	-3.87653	-3.86547
1320.00	-4.39154	-5.26372	-3.01035	-3.91604	-3.89485
1325.00	-4.39294	-5.26797	-2.97708	-3.89121	-3.85738
1330.00	-4.40326	-5.28058	-2.96398	-3.85707	-3.84985
1335.00	-4.46987	-5.30004	-2.96314	-3.83224	-3.8787
1340.00	-4.52077	-5.32905	-2.98932	-3.8099	-3.91094
1345.00	-4.56356	-5.30986	-2.98847	-3.82366	-3.90644
1350.00	-4.52362	-5.30004	-2.99276	-3.84342	-3.86257
1355.00	-4.52238	-5.29119	-3.03029	-3.83763	-3.89957
1360.00	-4.52427	-5.32581	-3.03629	-3.85451	-3.90564
1365.00	-4.59237	-5.35427	-3.05853	-3.8594	-3.90271
1370.00	-4.60839	-5.35825	-3.06844	-3.83434	-3.93989
1375.00	-4.59565	-5.38144	-3.04704	-3.88249	-3.92725
1380.00	-4.58418	-5.39351	-3.03705	-3.95675	-3.94312
1385.00	-4.60404	-5.39492	-3.03648	-4.02359	-3.98149
1390.00	-4.55703	-5.39416	-3.0166	-3.97916	-3.97622
1395.00	-4.58564	-5.39483	-3.03323	-4.01135	-4.00185
1400.00	-4.60384	-5.36231	-3.06082	-4.01676	-4.03436
1405.00	-4.5991	-5.3594	-3.03766	-3.98774	-4.07304
1410.00	-4.56315	-5.35273	-3.0564	-3.9631	-4.10156
1415.00	-4.58058	-5.32915	-3.04463	-3.98217	-4.05495
1420.00	-4.56911	-5.33429	-3.05509	-4.08918	-4.0109
1425.00	-4.60405	-5.32743	-3.08386	-4.05882	-4.00897
1430.00	-4.64757	-5.37735	-3.11313	-4.06537	-4.04495
1435.00	-4.6807	-5.37565	-3.12264	-4.02707	-4.00609
1440.00	-4.68487	-5.39506	-3.13035	-4.03533	-3.99522
1445.00	-4.75652	-5.3828	-3.13981	-4.04422	-4.01476
1450.00	-4.72745	-5.39001	-3.13317	-4.06107	-4.05226
1455.00	-4.74505	-5.37622	-3.15667	-4.07182	-4.00743
1460.00	-4.72468	-5.35435	-3.1475	-4.05939	-4.02785
1465.00	-4.70031	-5.36238	-3.15778	-4.10565	-4.00642
1470.00	-4.62105	-5.36758	-3.14345	-4.08248	-4.02903
1475.00	-4.64174	-5.35198	-3.11876	-4.12054	-4.02529
1480.00	-4.6649	-5.37511	-3.13107	-4.11503	-4.04078
1485.00	-4.63293	-5.34997	-3.1733	-4.07913	-4.02329
1490.00	-4.64187	-5.33613	-3.16921	-4.04093	-4.01698
1495.00	-4.62277	-5.3088	-3.17984	-4.05517	-4.00607
1500.00	-4.5935	-5.30314	-3.13636	-4.06208	-3.991
1505.00	-4.6245	-5.28114	-3.12585	-4.06978	-4.00783
1510.00	-4.59958	-5.27553	-3.11893	-4.05756	-3.96325
1515.00	-4.58923	-5.27319	-3.09922	-4.01121	-3.93571
1520.00	-4.59048	-5.26771	-3.08064	-4.00189	-3.91301
1525.00	-4.55388	-5.24993	-3.07571	-4.02592	-3.93763
1530.00	-4.53754	-5.23257	-3.07717	-4.0063	-3.94198
1535.00	-4.50774	-5.24196	-3.07258	-4.00632	-3.93857
1540.00	-4.5443	-5.24095	-3.08361	-4.03138	-3.97111
1545.00	-4.54702	-5.22923	-3.09438	-4.03478	-3.97002
1550.00	-4.54796	-5.22138	-3.11586	-4.03931	-3.98894
1555.00	-4.59558	-5.23865	-3.12341	-4.03308	-3.98292
1560.00	-4.56903	-5.24135	-3.16725	-4.03337	-4.01103
1565.00	-4.53307	-5.24986	-3.16797	-3.95261	-4.04681
1570.00	-4.51881	-5.2386	-3.1501	-3.98599	-4.035
1575.00	-4.57085	-5.25415	-3.16601	-4.01013	-4.07257
1580.00	-4.62221	-5.25394	-3.19801	-4.05985	-4.11057
1585.00	-4.60809	-5.27607	-3.20576	-4.08839	-4.09972
1590.00	-4.59236	-5.30477	-3.22115	-4.08904	-4.09625
1595.00	-4.56161	-5.27855	-3.20217	-4.06605	-4.11826
1600.00	-4.58222	-5.24414	-3.21708	-4.08072	-4.11293
1605.00	-4.58416	-5.21722	-3.19682	-4.08213	-4.14376
1610.00	-4.57686	-5.20382	-3.15501	-4.09519	-4.12226
1615.00	-4.52352	-5.17553	-3.13759	-4.10694	-4.07567
1620.00	-4.5253	-5.17778	-3.15223	-4.12488	-4.10288
1625.00	-4.50428	-5.1237	-3.14771	-4.10715	-4.09909
1630.00	-4.52307	-5.0899	-3.13102	-4.05289	-4.07472
1635.00	-4.53395	-5.02772	-3.15726	-4.06593	-4.07479
1640.00	-4.4668	-4.97513	-3.15309	-4.04378	-4.06124
1645.00	-4.48783	-4.94605	-3.14933	-4.02974	-4.05637
1650.00	-4.46753	-4.91109	-3.15016	-3.96849	-4.03209
1655.00	-4.45228	-4.92762	-3.17533	-3.93841	-4.03433
1660.00	-4.47175	-4.89923	-3.16345	-3.87894	-4.06044
1665.00	-4.46815	-4.89397	-3.10561	-3.84898	-3.99489
1670.00	-4.4649	-4.94195	-3.08555	-3.80286	-4.03856
1675.00	-4.42427	-4.99122	-2.98751	-3.73779	-3.99929
1680.00	-4.42994	-5.02474	-2.90011	-3.72931	-3.98176
1685.00	-4.41996	-5.05357	-2.80208	-3.74966	-3.99008
1690.00	-4.42606	-5.08424	-2.7669	-3.75178	-4.00071
1695.00	-4.42099	-5.11117	-2.74619	-3.75515	-3.98933
1700.00	-4.43001	-5.14757	-2.70734	-3.7906	-3.98746
1705.00	-4.39739	-5.19385	-2.72037	-3.8166	-4.03293
1710.00	-4.36652	-5.24159	-2.75315	-3.78109	-4.03299
1715.00	-4.3146	-5.27036	-2.76918	-3.79332	-3.99847
1720.00	-4.31766	-5.30165	-2.82066	-3.83231	-4.00407
1725.00	-4.34908	-5.33456	-2.83583	-3.86446	-3.99968
1730.00	-4.41659	-5.38918	-2.8739	-3.90075	-3.97897
1735.00	-4.46225	-5.42482	-2.9368	-3.95994	-3.99176
1740.00	-4.42037	-5.43932	-2.97488	-4.00436	-3.96974
1745.00	-4.45661	-5.43885	-3.01505	-4.05613	-3.89859
1750.00	-4.48772	-5.46209	-3.0672	-4.06147	-3.8817
1755.00	-4.56399	-5.46813	-3.10571	-4.08838	-3.86441
1760.00	-4.57681	-5.48033	-3.11006	-4.08166	-3.79855
1765.00	-4.58081	-5.46427	-3.13503	-4.14337	-3.73195
1770.00	-4.56781	-5.45184	-3.1937	-4.14294	-3.66468
1775.00	-4.56064	-5.46161	-3.21957	-4.19263	-3.6628
1780.00	-4.54664	-5.47108	-3.2319	-4.2403	-3.64749
1785.00	-4.55063	-5.45932	-3.243	-4.24049	-3.63371
1790.00	-4.61307	-5.43928	-3.25214	-4.25686	-3.63388
1795.00	-4.59534	-5.41583	-3.24859	-4.20531	-3.67699
1800.00	-4.61408	-5.42785	-3.26222	-4.16922	-3.70007
1805.00	-4.59926	-5.46436	-3.29387	-4.16178	-3.74703
1810.00	-4.5995	-5.49113	-3.31392	-4.2199	-3.78825
1815.00	-4.63895	-5.46182	-3.32777	-4.18825	-3.82954
1820.00	-4.66992	-5.48817	-3.34275	-4.22752	-3.91071
1825.00	-4.66008	-5.51729	-3.32761	-4.19658	-3.9188
1830.00	-4.67235	-5.51173	-3.34766	-4.17168	-3.92818
1835.00	-4.71055	-5.49591	-3.37412	-4.14632	-3.95966
1840.00	-4.73738	-5.49316	-3.36258	-4.17947	-4.01315
1845.00	-4.7057	-5.50082	-3.36145	-4.1386	-4.06443
1850.00	-4.70888	-5.47933	-3.38401	-4.17547	-4.12001
1855.00	-4.77209	-5.4654	-3.36222	-4.13795	-4.12288
1860.00	-4.74298	-5.46908	-3.3906	-4.06883	-4.13804
1865.00	-4.71075	-5.49471	-3.40687	-4.06407	-4.15378
1870.00	-4.75114	-5.51506	-3.42826	-4.12754	-4.19624
1875.00	-4.71205	-5.52865	-3.4332	-4.06241	-4.1653
1880.00	-4.68895	-5.52668	-3.42248	-4.10542	-4.18145
1885.00	-4.68173	-5.48909	-3.4482	-4.11615	-4.21485
1890.00	-4.6692	-5.47891	-3.43851	-4.12433	-4.18624
1895.00	-4.68357	-5.46637	-3.44242	-4.17736	-4.21288
1900.00	-4.61051	-5.46252	-3.42741	-4.15143	-4.2358
1905.00	-4.59152	-5.46244	-3.41559	-4.12221	-4.24281
1910.00	-4.63176	-5.44005	-3.41674	-4.13273	-4.25122
1915.00	-4.67855	-5.44424	-3.42198	-4.2129	-4.24412
1920.00	-4.68444	-5.46491	-3.44102	-4.16722	-4.26497
1925.00	-4.7003	-5.49095	-3.42026	-4.1806	-4.27011
1930.00	-4.66932	-5.46301	-3.45546	-4.14846	-4.30198
1935.00	-4.63389	-5.46964	-3.42821	-4.12543	-4.28037
1940.00	-4.59144	-5.44316	-3.39189	-4.11206	-4.23473
1945.00	-4.59398	-5.42067	-3.36593	-4.1177	-4.24185
1950.00	-4.56608	-5.40652	-3.3611	-4.06681	-4.25873
1955.00	-4.51835	-5.38094	-3.37612	-4.03574	-4.24983
1960.00	-4.55082	-5.39713	-3.37701	-3.98568	-4.2282
1965.00	-4.51064	-5.40629	-3.35002	-4.00691	-4.2255
1970.00	-4.54087	-5.40845	-3.33246	-4.05842	-4.21363
1975.00	-4.50923	-5.39484	-3.32761	-4.05617	-4.182
1980.00	-4.47473	-5.42721	-3.31987	-4.03942	-4.21116
1985.00	-4.43311	-5.43607	-3.33144	-4.00519	-4.22587
1990.00	-4.46053	-5.44539	-3.33342	-4.023	-4.25064
1995.00	-4.47313	-5.39902	-3.31163	-4.01693	-4.21531
2000.00	-4.42564	-5.41745	-3.27939	-3.98495	-4.15418
2005.00	-4.44023	-5.43675	-3.2689	-4.01362	-4.17354
2010.00	-4.43676	-5.45141	-3.28556	-4.01585	-4.18678
2015.00	-4.42459	-5.44973	-3.26098	-4.02375	-4.20707
2020.00	-4.45889	-5.43673	-3.25401	-4.03675	-4.23791
2025.00	-4.42188	-5.43044	-3.26121	-4.00427	-4.20595
2030.00	-4.35989	-5.44302	-3.25507	-3.96472	-4.18661
2035.00	-4.35692	-5.43069	-3.27227	-3.96153	-4.15978
2040.00	-4.41308	-5.40743	-3.27849	-3.95277	-4.1943
2045.00	-4.38818	-5.42367	-3.27819	-4.03031	-4.19289
2050.00	-4.37483	-5.39908	-3.2695	-4.01025	-4.17486
2055.00	-4.37941	-5.3925	-3.26758	-4.03492	-4.15758
2060.00	-4.43182	-5.37914	-3.24563	-4.06153	-4.14413
2065.00	-4.41561	-5.38333	-3.20905	-4.02804	-4.0943
2070.00	-4.4312	-5.40266	-3.17107	-4.02441	-4.09661
2075.00	-4.47239	-5.39031	-3.15457	-4.0344	-4.07144
2080.00	-4.45967	-5.40083	-3.17592	-4.00215	-4.09594
2085.00	-4.41956	-5.36906	-3.14799	-3.98638	-4.09284
2090.00	-4.32763	-5.34114	-3.13211	-3.99134	-4.07119
2095.00	-4.30978	-5.34644	-3.11782	-4.012	-4.06533
2100.00	-4.28314	-5.35796	-3.12096	-4.03796	-4.05482
2105.00	-4.32556	-5.36495	-3.12716	-4.05985	-4.03697
2110.00	-4.37882	-5.37462	-3.10915	-4.07072	-4.04396
2115.00	-4.37848	-5.35291	-3.14179	-4.05546	-4.05758
2120.00	-4.36459	-5.32458	-3.13579	-4.04614	-4.04156
2125.00	-4.3883	-5.32072	-3.15734	-4.05838	-4.02818
2130.00	-4.39455	-5.3267	-3.16916	-4.12242	-4.035
2135.00	-4.45902	-5.31586	-3.19074	-4.10493	-4.03486
2140.00	-4.42802	-5.31693	-3.21017	-4.04501	-3.98967
2145.00	-4.43332	-5.3145	-3.21249	-4.06767	-4.01396
2150.00	-4.46826	-5.31232	-3.19269	-4.05271	-4.0023
2155.00	-4.45143	-5.32252	-3.18413	-4.01568	-4.01485
2160.00	-4.46344	-5.31751	-3.19916	-4.03391	-4.01986
2165.00	-4.44558	-5.35356	-3.22953	-4.02233	-4.04742
2170.00	-4.39481	-5.34747	-3.2535	-3.99718	-4.05127
2175.00	-4.30988	-5.33523	-3.2658	-3.97159	-4.04321
2180.00	-4.27871	-5.32625	-3.24909	-3.97066	-4.04538
2185.00	-4.27027	-5.35398	-3.24584	-4.00812	-4.00439
2190.00	-4.30643	-5.34245	-3.2547	-3.94168	-4.02721
2195.00	-4.26957	-5.33071	-3.22647	-3.92754	-4.05927
2200.00	-4.3405	-5.30055	-3.19853	-3.97815	-4.05355
2205.00	-4.35757	-5.29503	-3.15824	-3.93974	-4.00126
2210.00	-4.37595	-5.27114	-3.17754	-3.96703	-3.97515
2215.00	-4.32912	-5.3152	-3.16629	-3.94152	-3.9747
2220.00	-4.31866	-5.28997	-3.19321	-3.90677	-3.9502
2225.00	-4.32433	-5.28348	-3.18123	-3.87992	-3.93968
2230.00	-4.34603	-5.28778	-3.18224	-3.89552	-3.91449
2235.00	-4.33539	-5.27881	-3.17641	-3.88747	-3.9222
2240.00	-4.30619	-5.27344	-3.14169	-3.94945	-3.94486
2245.00	-4.27841	-5.28685	-3.14497	-3.96841	-3.91287
2250.00	-4.26095	-5.28744	-3.11929	-3.99284	-3.95951
2255.00	-4.27843	-5.30351	-3.11891	-3.94559	-3.97529
2260.00	-4.29868	-5.31324	-3.11016	-3.95316	-3.9853
2265.00	-4.30786	-5.32335	-3.09975	-3.93639	-3.9786
2270.00	-4.29198	-5.32029	-3.11059	-3.87123	-3.94952
2275.00	-4.2973	-5.29184	-3.11698	-3.91569	-3.9684
2280.00	-4.29002	-5.25339	-3.12104	-3.94391	-3.95396
2285.00	-4.27442	-5.2384	-3.12133	-3.90598	-3.95772
2290.00	-4.2483	-5.22693	-3.11149	-3.89688	-3.97054
2295.00	-4.22782	-5.19903	-3.138	-3.91079	-3.94646
2300.00	-4.23956	-5.19488	-3.11301	-3.87175	-3.96145
2305.00	-4.23353	-5.20533	-3.12505	-3.8646	-3.97285
2310.00	-4.18283	-5.22826	-3.12326	-3.86111	-3.95377
2315.00	-4.19304	-5.2489	-3.12333	-3.86387	-4.00994
2320.00	-4.17657	-5.25193	-3.11413	-3.86782	-3.99554
2325.00	-4.12705	-5.25533	-3.11258	-3.87285	-3.96686
2330.00	-4.17904	-5.24014	-3.10783	-3.85675	-3.98714
2335.00	-4.17604	-5.24134	-3.0766	-3.86583	-3.95302
2340.00	-4.16882	-5.24039	-3.08723	-3.89168	-3.9244
2345.00	-4.23624	-5.23142	-3.07827	-3.83982	-3.91436
2350.00	-4.2577	-5.22065	-3.04579	-3.82408	-3.92732
2355.00	-4.2408	-5.23529	-3.06623	-3.82907	-3.91699
2360.00	-4.25426	-5.23833	-3.0619	-3.86154	-3.90664
2365.00	-4.31163	-5.20456	-3.02937	-3.90844	-3.89
2370.00	-4.33611	-5.20188	-3.04472	-3.90646	-3.89597
2375.00	-4.38983	-5.21704	-3.06359	-3.9415	-3.89506
2380.00	-4.43063	-5.21582	-3.07636	-3.93032	-3.94452
2385.00	-4.44472	-5.2181	-3.05165	-3.95561	-3.95028
2390.00	-4.4061	-5.21136	-3.05888	-3.90326	-3.90937
2395.00	-4.44225	-5.21882	-3.06202	-3.91358	-3.95007
2400.00	-4.43406	-5.2208	-3.06821	-3.94496	-3.95841
2405.00	-4.46893	-5.2192	-3.0881	-3.96584	-4.0005
2410.00	-4.50483	-5.26035	-3.08495	-3.98611	-4.01218
2415.00	-4.47077	-5.24263	-3.09558	-3.99404	-4.0227
2420.00	-4.5774	-5.26047	-3.11189	-4.06009	-4.05835
2425.00	-4.6085	-5.26572	-3.12826	-4.04	-4.0894
2430.00	-4.64704	-5.28735	-3.16908	-4.09557	-4.10476
2435.00	-4.65156	-5.29667	-3.16962	-4.13969	-4.13221
2440.00	-4.6164	-5.29762	-3.14653	-4.17056	-4.14225
2445.00	-4.64812	-5.28023	-3.16953	-4.15562	-4.17119
2450.00	-4.65856	-5.28959	-3.18266	-4.11419	-4.18361
2455.00	-4.60761	-5.31761	-3.21636	-4.14467	-4.20108
2460.00	-4.59344	-5.34351	-3.24164	-4.19271	-4.23357
2465.00	-4.58069	-5.32896	-3.25177	-4.19766	-4.21671
2470.00	-4.62503	-5.31925	-3.24741	-4.18149	-4.19629
2475.00	-4.62572	-5.32268	-3.26622	-4.1743	-4.17163
2480.00	-4.56146	-5.33793	-3.2983	-4.18697	-4.18821
2485.00	-4.57755	-5.30502	-3.26655	-4.17187	-4.18531
2490.00	-4.57544	-5.3146	-3.28176	-4.19068	-4.16804
2495.00	-4.60824	-5.32187	-3.24746	-4.18847	-4.18287
2500.00	-4.60758	-5.31692	-3.26037	-4.22329	-4.20565
2505.00	-4.59794	-5.30301	-3.25599	-4.24286	-4.19158
2510.00	-4.63151	-5.28575	-3.26552	-4.32969	-4.17787
2515.00	-4.66926	-5.28915	-3.2522	-4.34009	-4.2242
2520.00	-4.661	-5.29964	-3.284	-4.31262	-4.23761
2525.00	-4.6958	-5.31652	-3.28063	-4.31294	-4.2193
2530.00	-4.79351	-5.32969	-3.26496	-4.36036	-4.22168
2535.00	-4.7864	-5.33883	-3.25928	-4.38831	-4.23639
2540.00	-4.8313	-5.34909	-3.2929	-4.38548	-4.22239
2545.00	-4.80984	-5.32452	-3.2819	-4.38882	-4.23179
2550.00	-4.80864	-5.3281	-3.27873	-4.37563	-4.23291
2555.00	-4.77286	-5.32117	-3.23968	-4.34755	-4.2245
2560.00	-4.74066	-5.31765	-3.23568	-4.32965	-4.18759
2565.00	-4.81125	-5.3334	-3.23883	-4.31059	-4.17952
2570.00	-4.85366	-5.33204	-3.26354	-4.32289	-4.15654
2575.00	-4.84808	-5.32675	-3.2538	-4.29714	-4.12538
2580.00	-4.85814	-5.31253	-3.24586	-4.22978	-4.12667
2585.00	-4.79628	-5.29702	-3.25472	-4.17799	-4.10793
2590.00	-4.78286	-5.29929	-3.2248	-4.152	-4.12039
2595.00	-4.72853	-5.28985	-3.20461	-4.10946	-4.10123
2600.00	-4.70378	-5.29621	-3.22349	-4.11095	-4.07351
2605.00	-4.70262	-5.30397	-3.2548	-4.06515	-4.09256
2610.00	-4.73025	-5.2704	-3.23161	-4.07696	-4.09084
2615.00	-4.69325	-5.24018	-3.23768	-4.06991	-4.06416
2620.00	-4.60413	-5.19136	-3.2322	-4.05473	-4.05795
2625.00	-4.53449	-5.14741	-3.2037	-4.03518	-4.07227
2630.00	-4.52008	-5.09975	-3.18393	-4.05735	-4.03697
2635.00	-4.53579	-5.0359	-3.17962	-4.039	-4.03767
2640.00	-4.58764	-4.99804	-3.20015	-4.04459	-4.06869
2645.00	-4.57848	-4.96397	-3.20685	-3.98922	-4.06831
2650.00	-4.58382	-4.91505	-3.18003	-3.96296	-4.05017
2655.00	-4.58108	-4.90415	-3.19042	-3.93638	-4.05793
2660.00	-4.54392	-4.91731	-3.19135	-3.88742	-4.09635
2665.00	-4.52706	-4.89672	-3.16609	-3.7535	-4.06702
2670.00	-4.60694	-4.93091	-3.08946	-3.69042	-4.05738
2675.00	-4.63509	-4.96033	-2.97587	-3.63954	-4.00052
2680.00	-4.64834	-4.95976	-2.88879	-3.56724	-3.97449
2685.00	-4.6135	-4.98968	-2.802	-3.62294	-4.01287
2690.00	-4.61534	-5.01592	-2.77357	-3.63478	-3.99084
2695.00	-4.62755	-5.04427	-2.7404	-3.68668	-3.97415
2700.00	-4.6657	-5.06438	-2.7476	-3.71866	-3.99266
2705.00	-4.69249	-5.09397	-2.73892	-3.75776	-3.98522
2710.00	-4.72113	-5.17265	-2.75637	-3.73697	-4.00158
2715.00	-4.76652	-5.20561	-2.83186	-3.76981	-4.00058
2720.00	-4.70327	-5.24068	-2.88381	-3.81704	-3.98816
2725.00	-4.70216	-5.27495	-2.9255	-3.91847	-4.00317
2730.00	-4.67853	-5.30714	-2.98577	-3.96557	-3.99364
2735.00	-4.66934	-5.30096	-3.02569	-3.97261	-3.99239
2740.00	-4.65352	-5.3096	-3.09951	-4.02902	-3.96926
2745.00	-4.68153	-5.33765	-3.12216	-4.00467	-3.90549
2750.00	-4.71278	-5.35343	-3.14844	-4.04315	-3.86591
2755.00	-4.76202	-5.3771	-3.19315	-4.1043	-3.83553
2760.00	-4.73995	-5.39434	-3.24012	-4.09451	-3.81761
2765.00	-4.72462	-5.42135	-3.25124	-4.13285	-3.80463
2770.00	-4.79078	-5.43282	-3.31008	-4.17913	-3.82228
2775.00	-4.83373	-5.46274	-3.38493	-4.16039	-3.83607
2780.00	-4.84221	-5.49508	-3.39336	-4.20245	-3.80763
2785.00	-4.90717	-5.53162	-3.46072	-4.18285	-3.80402
2790.00	-4.85098	-5.56721	-3.51546	-4.16374	-3.80393
2795.00	-4.81549	-5.55193	-3.5302	-4.1598	-3.81431
2800.00	-4.9133	-5.57535	-3.57883	-4.18718	-3.88443
2805.00	-4.93042	-5.56736	-3.57376	-4.13523	-3.92239
2810.00	-4.89151	-5.5622	-3.59193	-4.18128	-3.9995
2815.00	-4.88214	-5.57445	-3.55692	-4.22272	-4.06262
2820.00	-4.89483	-5.54763	-3.56667	-4.1952	-4.08905
2825.00	-4.8278	-5.52213	-3.5384	-4.17486	-4.12331
2830.00	-4.82782	-5.52758	-3.57695	-4.25376	-4.13947
2835.00	-4.78257	-5.51626	-3.57459	-4.23493	-4.16974
2840.00	-4.82635	-5.52161	-3.57668	-4.24596	-4.19383
2845.00	-4.76767	-5.51427	-3.57688	-4.2117	-4.23123
2850.00	-4.76163	-5.54078	-3.54421	-4.22211	-4.30261
2855.00	-4.72753	-5.56058	-3.57965	-4.29629	-4.30923
2860.00	-4.72702	-5.57638	-3.5425	-4.32623	-4.31623
2865.00	-4.6994	-5.58519	-3.55875	-4.25448	-4.28272
2870.00	-4.73791	-5.55864	-3.56074	-4.22379	-4.29866
2875.00	-4.79671	-5.54894	-3.56674	-4.20648	-4.33815
2880.00	-4.78475	-5.51656	-3.56625	-4.20857	-4.33597
2885.00	-4.73928	-5.48673	-3.55065	-4.20457	-4.33402
2890.00	-4.7391	-5.45854	-3.53324	-4.24073	-4.34902
2895.00	-4.74196	-5.45683	-3.52936	-4.26739	-4.36042
2900.00	-4.71134	-5.47759	-3.5385	-4.27223	-4.34869
2905.00	-4.75619	-5.46789	-3.51641	-4.27217	-4.35593
2910.00	-4.76639	-5.4524	-3.53021	-4.32367	-4.36036
2915.00	-4.82083	-5.43237	-3.51316	-4.36412	-4.37482
2920.00	-4.83815	-5.41705	-3.47508	-4.37108	-4.37736
2925.00	-4.80696	-5.38974	-3.49807	-4.36113	-4.36812
2930.00	-4.84376	-5.41383	-3.50444	-4.36838	-4.39752
2935.00	-4.8437	-5.4389	-3.51102	-4.40879	-4.41141
2940.00	-4.86778	-5.4432	-3.51947	-4.30816	-4.42077
2945.00	-4.85625	-5.45654	-3.50602	-4.27652	-4.43757
2950.00	-4.88059	-5.44624	-3.48886	-4.28634	-4.40974
2955.00	-4.85722	-5.4586	-3.47258	-4.25246	-4.4025
2960.00	-4.90409	-5.4393	-3.45877	-4.30151	-4.40017
2965.00	-4.88441	-5.42667	-3.46402	-4.32504	-4.40856
2970.00	-4.83351	-5.44436	-3.46369	-4.3138	-4.41715
2975.00	-4.83597	-5.44745	-3.46761	-4.29338	-4.43222
2980.00	-4.83216	-5.4509	-3.46524	-4.31919	-4.45626
2985.00	-4.83627	-5.44724	-3.501	-4.31738	-4.46113
2990.00	-4.80225	-5.44463	-3.51298	-4.27598	-4.4519
2995.00	-4.80784	-5.43146	-3.47407	-4.24461	-4.44044
3000.00	-4.80382	-5.45612	-3.46601	-4.32685	-4.43013
3005.00	-4.8168	-5.45397	-3.48653	-4.31986	-4.40619
3010.00	-4.86319	-5.46217	-3.47553	-4.34154	-4.38568
3015.00	-4.82195	-5.46888	-3.44206	-4.31982	-4.37142
3020.00	-4.8301	-5.48844	-3.4153	-4.27081	-4.41306
3025.00	-4.83894	-5.47968	-3.41479	-4.25764	-4.36882
3030.00	-4.83332	-5.4549	-3.41602	-4.23841	-4.32063
3035.00	-4.81016	-5.44476	-3.40029	-4.29476	-4.37154
3040.00	-4.80138	-5.42685	-3.38107	-4.31896	-4.38279
3045.00	-4.77387	-5.38369	-3.38231	-4.28035	-4.34367
3050.00	-4.81247	-5.37594	-3.39099	-4.30893	-4.35456
3055.00	-4.82459	-5.39195	-3.41397	-4.37738	-4.34027
3060.00	-4.77665	-5.40163	-3.41781	-4.34323	-4.34626
3065.00	-4.7848	-5.37045	-3.44736	-4.33754	-4.33594
3070.00	-4.81477	-5.34848	-3.4125	-4.38103	-4.3518
3075.00	-4.78894	-5.33885	-3.41564	-4.36714	-4.37131
3080.00	-4.78228	-5.3464	-3.43699	-4.34286	-4.39829
3085.00	-4.73103	-5.34914	-3.44105	-4.34163	-4.3922
3090.00	-4.76034	-5.36377	-3.43629	-4.3744	-4.37205
3095.00	-4.76107	-5.34855	-3.39916	-4.36117	-4.32353
3100.00	-4.73005	-5.35919	-3.41206	-4.37137	-4.32596
3105.00	-4.72626	-5.34781	-3.44134	-4.3172	-4.35434
3110.00	-4.70928	-5.35514	-3.47613	-4.31854	-4.37988
3115.00	-4.71964	-5.37796	-3.45775	-4.34183	-4.37981
3120.00	-4.70332	-5.39309	-3.44205	-4.33039	-4.37138
3125.00	-4.73993	-5.41144	-3.40519	-4.37165	-4.36693
3130.00	-4.7774	-5.41173	-3.38212	-4.36017	-4.38492
3135.00	-4.81415	-5.37955	-3.39335	-4.35573	-4.35712
3140.00	-4.83816	-5.36478	-3.40851	-4.33996	-4.36876
3145.00	-4.76473	-5.36974	-3.42973	-4.32723	-4.34886
3150.00	-4.81783	-5.36879	-3.41347	-4.27601	-4.31837
3155.00	-4.76604	-5.38146	-3.41062	-4.2196	-4.32655
3160.00	-4.79034	-5.35771	-3.38111	-4.22627	-4.28258
3165.00	-4.77449	-5.33634	-3.39413	-4.1984	-4.25454
3170.00	-4.807	-5.32454	-3.39574	-4.16006	-4.25024
3175.00	-4.80307	-5.33487	-3.38288	-4.17269	-4.21705
3180.00	-4.7603	-5.35161	-3.3494	-4.26359	-4.24479
3185.00	-4.79724	-5.3349	-3.36728	-4.25998	-4.24357
3190.00	-4.79127	-5.33609	-3.36905	-4.26261	-4.2519
3195.00	-4.81003	-5.33107	-3.38916	-4.22374	-4.2353
3200.00	-4.76958	-5.34481	-3.41316	-4.1814	-4.24656
3205.00	-4.7724	-5.36055	-3.4474	-4.23461	-4.27973
3210.00	-4.82624	-5.36728	-3.48326	-4.25893	-4.27397
3215.00	-4.87168	-5.35847	-3.45743	-4.27198	-4.26459
3220.00	-4.90202	-5.35257	-3.46618	-4.31172	-4.28234
3225.00	-4.8584	-5.34117	-3.48669	-4.29887	-4.2868
3230.00	-4.84933	-5.30253	-3.47399	-4.29172	-4.26776
3235.00	-4.82758	-5.30019	-3.44152	-4.21459	-4.22024
3240.00	-4.70542	-5.26564	-3.39039	-4.19967	-4.21414
3245.00	-4.67694	-5.23455	-3.36627	-4.22602	-4.22017
3250.00	-4.71317	-5.25861	-3.35046	-4.2291	-4.16798
3255.00	-4.76388	-5.23498	-3.34802	-4.18622	-4.16606
3260.00	-4.76275	-5.24481	-3.37108	-4.19476	-4.17167
3265.00	-4.7919	-5.23675	-3.32869	-4.19066	-4.18928
3270.00	-4.78948	-5.21869	-3.31832	-4.19728	-4.19152
3275.00	-4.73147	-5.19094	-3.33172	-4.1458	-4.21029
3280.00	-4.69134	-5.17746	-3.32526	-4.16574	-4.16537
3285.00	-4.69142	-5.19777	-3.33123	-4.1454	-4.14381
3290.00	-4.68547	-5.20117	-3.34334	-4.09026	-4.1244
3295.00	-4.66049	-5.19613	-3.35508	-4.09809	-4.08388
3300.00	-4.69535	-5.18145	-3.3185	-4.09777	-4.13123
3305.00	-4.67693	-5.16283	-3.33104	-4.10484	-4.13089
3310.00	-4.67695	-5.16636	-3.34317	-4.10679	-4.17249
3315.00	-4.63925	-5.17764	-3.33219	-4.06582	-4.15021
3320.00	-4.64606	-5.21077	-3.32652	-4.11439	-4.16683
3325.00	-4.65067	-5.21423	-3.34247	-4.10802	-4.1755
3330.00	-4.66539	-5.20856	-3.33241	-4.06546	-4.16549
3335.00	-4.72842	-5.22373	-3.31998	-4.06103	-4.17744
3340.00	-4.7414	-5.24955	-3.31806	-4.06	-4.21334
3345.00	-4.71988	-5.24778	-3.30707	-4.06201	-4.16393
3350.00	-4.73371	-5.22794	-3.29465	-4.04467	-4.14879
3355.00	-4.70089	-5.22901	-3.28348	-4.02465	-4.11002
3360.00	-4.68947	-5.23875	-3.30794	-4.00221	-4.07618
3365.00	-4.64297	-5.22049	-3.32828	-3.98791	-4.08135
3370.00	-4.69165	-5.19932	-3.30111	-4.00155	-4.05142
3375.00	-4.66756	-5.20122	-3.26655	-3.95786	-4.05487
3380.00	-4.63382	-5.20766	-3.27334	-3.9421	-4.06007
3385.00	-4.62005	-5.20265	-3.2483	-3.90729	-4.05322
3390.00	-4.62575	-5.17582	-3.23586	-3.94372	-4.04811
3395.00	-4.62787	-5.18075	-3.21457	-3.92496	-4.06865
3400.00	-4.61922	-5.20546	-3.2375	-3.90365	-4.07038
3405.00	-4.59785	-5.20067	-3.27414	-3.88595	-4.0625
3410.00	-4.59371	-5.19973	-3.28102	-3.91715	-4.02503
3415.00	-4.59602	-5.16103	-3.30488	-3.92756	-4.06884
3420.00	-4.57697	-5.12688	-3.32468	-3.89568	-4.04226
3425.00	-4.57039	-5.16306	-3.31387	-3.88319	-3.99529
3430.00	-4.54485	-5.16589	-3.31004	-3.87637	-4.0473
3435.00	-4.52941	-5.15085	-3.30574	-3.8776	-3.98516
3440.00	-4.48233	-5.14949	-3.29851	-3.8463	-3.98685
3445.00	-4.46861	-5.16922	-3.30042	-3.84611	-4.05229
3450.00	-4.45929	-5.16129	-3.32235	-3.92991	-4.02527
3455.00	-4.4675	-5.1555	-3.29998	-3.9685	-4.01981
3460.00	-4.43565	-5.14826	-3.31774	-3.94873	-4.0348
3465.00	-4.43868	-5.15459	-3.29668	-3.98102	-4.07029
3470.00	-4.49873	-5.14407	-3.26257	-3.95558	-4.07814
3475.00	-4.56485	-5.12716	-3.2285	-3.95183	-4.07682
3480.00	-4.5278	-5.11194	-3.26098	-3.94109	-4.05678
3485.00	-4.50954	-5.1165	-3.2877	-3.92701	-4.03874
3490.00	-4.52479	-5.08207	-3.26627	-3.92906	-4.04764
3495.00	-4.50834	-5.08556	-3.24193	-3.95301	-4.07452
3500.00	-4.49052	-5.10424	-3.23519	-3.91269	-4.04842
3505.00	-4.49711	-5.08794	-3.23417	-3.83222	-4.02493
3510.00	-4.53774	-5.10503	-3.24167	-3.85849	-4.0195
3515.00	-4.51849	-5.10757	-3.26105	-3.87181	-4.02614
3520.00	-4.57056	-5.10446	-3.27008	-3.93683	-4.08031
3525.00	-4.61441	-5.13004	-3.25378	-3.95558	-4.09973
3530.00	-4.675	-5.14901	-3.28037	-3.97835	-4.09311
3535.00	-4.68125	-5.16202	-3.33378	-4.03861	-4.14687
3540.00	-4.70045	-5.1859	-3.31785	-4.05602	-4.17744
3545.00	-4.71169	-5.17428	-3.3414	-4.05106	-4.162
3550.00	-4.73389	-5.15435	-3.36344	-4.05544	-4.16696
3555.00	-4.74179	-5.16142	-3.37065	-4.09621	-4.162
3560.00	-4.70967	-5.15292	-3.34092	-4.11964	-4.15754
3565.00	-4.69435	-5.16487	-3.29649	-4.10391	-4.14723
3570.00	-4.63077	-5.14656	-3.28513	-4.04997	-4.13062
3575.00	-4.53432	-5.14359	-3.31364	-4.01911	-4.09367
3580.00	-4.51541	-5.13079	-3.2812	-4.02963	-4.06566
3585.00	-4.49235	-5.09425	-3.24274	-4.00817	-4.03625
3590.00	-4.49876	-5.0945	-3.22581	-3.95939	-4.06217
3595.00	-4.54074	-5.09404	-3.21731	-3.93022	-4.04569
3600.00	-4.49855	-5.09024	-3.24418	-3.93196	-4.04971
3605.00	-4.55865	-5.08818	-3.22879	-3.93941	-4.02714
3610.00	-4.54787	-5.08159	-3.22756	-3.94022	-3.99949
3615.00	-4.51704	-5.05809	-3.26267	-3.92328	-4.02489
3620.00	-4.54663	-5.03018	-3.2589	-3.89772	-4.0069
3625.00	-4.55968	-4.99086	-3.24541	-3.93069	-4.02632
3630.00	-4.53672	-4.921	-3.23158	-3.88966	-4.05219
3635.00	-4.47382	-4.86489	-3.24944	-3.91166	-4.01261
3640.00	-4.47152	-4.80087	-3.27984	-3.92703	-4.03984
3645.00	-4.50566	-4.77772	-3.27351	-3.97033	-4.07693
3650.00	-4.52582	-4.75689	-3.26782	-3.88998	-4.09354
3655.00	-4.53341	-4.74288	-3.27953	-3.86039	-4.07182
3660.00	-4.54778	-4.77353	-3.28924	-3.87205	-4.06904
3665.00	-4.523	-4.77745	-3.25923	-3.8472	-4.05292
3670.00	-4.52634	-4.80193	-3.21371	-3.79242	-4.01117
3675.00	-4.5218	-4.83208	-3.12221	-3.74607	-3.97988
3680.00	-4.54337	-4.86327	-3.03397	-3.65133	-3.99362
3685.00	-4.54015	-4.88256	-2.97392	-3.7001	-4.01542
3690.00	-4.60515	-4.91478	-2.94935	-3.73221	-4.06647
3695.00	-4.58066	-4.96068	-2.94997	-3.72282	-4.08204
3700.00	-4.62652	-5.01754	-2.92274	-3.73645	-4.09395
3705.00	-4.62705	-5.0748	-2.93612	-3.72663	-4.08686
3710.00	-4.63508	-5.07428	-2.91028	-3.79291	-4.05429
3715.00	-4.59402	-5.11437	-2.95691	-3.85551	-4.03545
3720.00	-4.62345	-5.17208	-3.00224	-3.92953	-4.01954
3725.00	-4.62731	-5.20577	-3.06072	-3.9387	-4.02199
3730.00	-4.6338	-5.22461	-3.12936	-3.9985	-4.01476
3735.00	-4.65171	-5.24426	-3.13555	-4.00225	-3.9674
3740.00	-4.65425	-5.27884	-3.20596	-4.00562	-3.97506
3745.00	-4.69275	-5.31875	-3.2365	-4.06904	-3.95052
3750.00	-4.68666	-5.33169	-3.27408	-4.04364	-3.85091
3755.00	-4.73852	-5.30616	-3.30369	-4.13124	-3.81784
3760.00	-4.76104	-5.30482	-3.33877	-4.22482	-3.78702
3765.00	-4.77528	-5.32321	-3.36275	-4.25896	-3.73834
3770.00	-4.76396	-5.31677	-3.3515	-4.191	-3.7029
3775.00	-4.78545	-5.3414	-3.36917	-4.2079	-3.70663
3780.00	-4.72181	-5.35411	-3.39517	-4.19365	-3.68274
3785.00	-4.65398	-5.37906	-3.42109	-4.13958	-3.69582
3790.00	-4.63969	-5.40895	-3.44611	-4.11449	-3.65416
3795.00	-4.61175	-5.40679	-3.45936	-4.0757	-3.68267
3800.00	-4.6032	-5.39132	-3.49403	-4.05552	-3.74499
3805.00	-4.5774	-5.36321	-3.52354	-4.07418	-3.80213
3810.00	-4.54664	-5.37711	-3.51558	-4.05416	-3.86823
3815.00	-4.55667	-5.38557	-3.55809	-4.07001	-3.96543
3820.00	-4.57173	-5.39318	-3.55341	-4.05924	-4.01624
3825.00	-4.59283	-5.37299	-3.56267	-4.09815	-4.05149
3830.00	-4.61333	-5.3413	-3.57353	-4.10519	-4.0476
3835.00	-4.60613	-5.32968	-3.55973	-4.12625	-4.05667
3840.00	-4.66001	-5.30705	-3.58941	-4.13048	-4.13398
3845.00	-4.67831	-5.32319	-3.61864	-4.15637	-4.19727
3850.00	-4.69479	-5.32825	-3.64412	-4.22534	-4.20709
3855.00	-4.75488	-5.3247	-3.63673	-4.23734	-4.27145
3860.00	-4.82104	-5.33704	-3.64355	-4.26286	-4.31366
3865.00	-4.8504	-5.34815	-3.64127	-4.27699	-4.35689
3870.00	-4.821	-5.36829	-3.66111	-4.30002	-4.38427
3875.00	-4.80963	-5.38371	-3.66549	-4.32664	-4.39948
3880.00	-4.75414	-5.36988	-3.67365	-4.29757	-4.37441
3885.00	-4.71475	-5.38852	-3.68099	-4.27435	-4.39271
3890.00	-4.72155	-5.35325	-3.68086	-4.30059	-4.3945
3895.00	-4.63714	-5.33503	-3.6799	-4.23141	-4.38355
3900.00	-4.64567	-5.36054	-3.64704	-4.23249	-4.40093
3905.00	-4.65334	-5.34902	-3.64441	-4.25113	-4.39981
3910.00	-4.6693	-5.36029	-3.6631	-4.24139	-4.43023
3915.00	-4.63236	-5.315	-3.66812	-4.2341	-4.39685
3920.00	-4.65344	-5.32696	-3.65918	-4.21429	-4.37728
3925.00	-4.59093	-5.3215	-3.64607	-4.1994	-4.32509
3930.00	-4.65839	-5.33349	-3.63933	-4.23903	-4.33889
3935.00	-4.6497	-5.34158	-3.63747	-4.20399	-4.29893
3940.00	-4.58002	-5.32317	-3.62738	-4.19602	-4.28496
3945.00	-4.60331	-5.32283	-3.59388	-4.21978	-4.29334
3950.00	-4.58655	-5.309	-3.63782	-4.26326	-4.31031
3955.00	-4.59561	-5.31615	-3.64453	-4.27146	-4.28368
3960.00	-4.63092	-5.33814	-3.60342	-4.21993	-4.30267
3965.00	-4.64309	-5.32548	-3.60768	-4.22804	-4.31137
3970.00	-4.648	-5.32423	-3.5972	-4.22209	-4.33178
3975.00	-4.71126	-5.30756	-3.64081	-4.22999	-4.29043
3980.00	-4.68069	-5.28985	-3.61355	-4.24299	-4.28465
3985.00	-4.62149	-5.2685	-3.60921	-4.23701	-4.29097
3990.00	-4.63309	-5.27024	-3.58932	-4.23753	-4.30818
3995.00	-4.69634	-5.29209	-3.55962	-4.18791	-4.26395
4000.00	-4.7261	-5.31784	-3.57836	-4.21101	-4.27862
4005.00	-4.77703	-5.35723	-3.59102	-4.23033	-4.30545
4010.00	-4.77458	-5.35956	-3.58642	-4.29485	-4.29397
4015.00	-4.79954	-5.35423	-3.58311	-4.26454	-4.3486
4020.00	-4.76165	-5.3332	-3.57004	-4.21958	-4.31604
4025.00	-4.69134	-5.32442	-3.60626	-4.23657	-4.30246
4030.00	-4.66125	-5.33341	-3.60266	-4.20472	-4.26823
4035.00	-4.68698	-5.33002	-3.60026	-4.23645	-4.27514
4040.00	-4.62564	-5.29722	-3.5821	-4.22819	-4.26774
4045.00	-4.60665	-5.29271	-3.57333	-4.20896	-4.24851
4050.00	-4.59861	-5.30555	-3.56713	-4.17251	-4.27625
4055.00	-4.60948	-5.31305	-3.55986	-4.14265	-4.2656
4060.00	-4.62228	-5.3029	-3.54574	-4.16733	-4.23192
4065.00	-4.62475	-5.30729	-3.50356	-4.07318	-4.18589
4070.00	-4.55756	-5.30583	-3.50012	-4.10186	-4.16332
4075.00	-4.55896	-5.3106	-3.5105	-4.14388	-4.17548
4080.00	-4.53758	-5.30948	-3.52489	-4.19937	-4.18119
4085.00	-4.54249	-5.27603	-3.52858	-4.18892	-4.18843
4090.00	-4.58763	-5.27162	-3.50159	-4.20013	-4.18027
4095.00	-4.5483	-5.23114	-3.53624	-4.14983	-4.17502
4100.00	-4.58231	-5.22715	-3.53627	-4.15023	-4.19021
4105.00	-4.5767	-5.21748	-3.51441	-4.09461	-4.20073
4110.00	-4.54601	-5.22771	-3.51915	-4.05045	-4.17144
4115.00	-4.54102	-5.22542	-3.49142	-4.15947	-4.18489
4120.00	-4.54256	-5.2166	-3.4412	-4.12944	-4.20537
4125.00	-4.51377	-5.23435	-3.45494	-4.17312	-4.21752
4130.00	-4.51049	-5.23207	-3.42353	-4.12994	-4.21589
4135.00	-4.47133	-5.20028	-3.37925	-4.08372	-4.20079
4140.00	-4.47531	-5.22439	-3.39161	-4.04506	-4.19559
4145.00	-4.4442	-5.18796	-3.40358	-4.04562	-4.20558
4150.00	-4.42525	-5.21668	-3.41435	-4.03729	-4.16008
4155.00	-4.40366	-5.22631	-3.39373	-4.06809	-4.13381
4160.00	-4.45364	-5.18631	-3.39707	-4.05898	-4.11226
4165.00	-4.37189	-5.15909	-3.41101	-4.01691	-4.05409
4170.00	-4.31339	-5.16502	-3.45135	-3.99966	-4.01642
4175.00	-4.35128	-5.13858	-3.47587	-4.03569	-4.08832
4180.00	-4.36274	-5.18238	-3.46762	-3.9768	-4.10275
4185.00	-4.39719	-5.19476	-3.48209	-3.97535	-4.08325
4190.00	-4.4101	-5.19847	-3.45891	-3.99319	-4.11285
4195.00	-4.4368	-5.18491	-3.47088	-3.99305	-4.11016
4200.00	-4.39294	-5.20177	-3.47408	-4.02385	-4.13812
4205.00	-4.39722	-5.19937	-3.47864	-4.02064	-4.16118
4210.00	-4.37844	-5.19518	-3.47686	-4.05605	-4.17251
4215.00	-4.40227	-5.20764	-3.48956	-4.06877	-4.19633
4220.00	-4.39958	-5.21885	-3.49089	-4.05959	-4.22405
4225.00	-4.42432	-5.21001	-3.47946	-4.06017	-4.25738
4230.00	-4.42999	-5.2034	-3.45991	-4.07837	-4.27586
4235.00	-4.39435	-5.19205	-3.43978	-4.09475	-4.25791
4240.00	-4.37888	-5.16967	-3.42841	-4.09476	-4.22185
4245.00	-4.34081	-5.14209	-3.41649	-4.05205	-4.16425
4250.00	-4.40461	-5.14836	-3.42007	-4.06075	-4.16375
4255.00	-4.46053	-5.15604	-3.38962	-4.07889	-4.17588
4260.00	-4.4143	-5.13861	-3.4102	-4.08638	-4.21926
4265.00	-4.42097	-5.15402	-3.42957	-4.06955	-4.25098
4270.00	-4.42244	-5.16248	-3.43101	-4.05736	-4.23656
4275.00	-4.44188	-5.13494	-3.41546	-4.07731	-4.31055
4280.00	-4.53028	-5.15409	-3.4343	-4.0496	-4.27551
4285.00	-4.52082	-5.1666	-3.44537	-4.07181	-4.30265
4290.00	-4.47459	-5.19205	-3.45617	-4.07411	-4.29774
4295.00	-4.48127	-5.19198	-3.4339	-4.1027	-4.26084
4300.00	-4.47671	-5.21016	-3.45763	-4.0916	-4.26535
4305.00	-4.44998	-5.18867	-3.41079	-4.08162	-4.27045
4310.00	-4.38368	-5.17541	-3.40821	-4.0962	-4.27924
4315.00	-4.41152	-5.15537	-3.44546	-4.10638	-4.27981
4320.00	-4.45769	-5.10624	-3.44278	-4.1229	-4.21851
4325.00	-4.4208	-5.11812	-3.469	-4.10684	-4.22935
4330.00	-4.36797	-5.13355	-3.50438	-4.12479	-4.24958
4335.00	-4.35664	-5.13595	-3.55223	-4.12622	-4.24369
4340.00	-4.36003	-5.15838	-3.55318	-4.10835	-4.19962
4345.00	-4.39777	-5.15491	-3.52037	-4.15266	-4.17254
4350.00	-4.43929	-5.13962	-3.49756	-4.12921	-4.17121
4355.00	-4.46005	-5.16777	-3.49809	-4.14934	-4.14487
4360.00	-4.43197	-5.15323	-3.49436	-4.11296	-4.11592
4365.00	-4.40519	-5.17258	-3.50784	-4.17596	-4.14435
4370.00	-4.4354	-5.14877	-3.4964	-4.21204	-4.11755
4375.00	-4.44901	-5.17465	-3.50378	-4.26661	-4.10915
4380.00	-4.41449	-5.16888	-3.50874	-4.24501	-4.08064
4385.00	-4.37135	-5.14611	-3.49552	-4.27271	-4.03507
4390.00	-4.34309	-5.14387	-3.48952	-4.28144	-4.05796
4395.00	-4.33425	-5.16078	-3.50517	-4.23038	-4.09847
4400.00	-4.35797	-5.17532	-3.51252	-4.20946	-4.09826
4405.00	-4.36273	-5.17151	-3.51576	-4.21862	-4.12322
4410.00	-4.33986	-5.18363	-3.51447	-4.20183	-4.15092
4415.00	-4.32229	-5.1898	-3.50152	-4.20881	-4.13289
4420.00	-4.29893	-5.20279	-3.52102	-4.23571	-4.16172
4425.00	-4.27338	-5.21314	-3.51921	-4.26287	-4.14471
4430.00	-4.29867	-5.24745	-3.52178	-4.19009	-4.14826
4435.00	-4.27767	-5.2486	-3.52326	-4.18793	-4.14621
4440.00	-4.28895	-5.23746	-3.52543	-4.20956	-4.14333
4445.00	-4.25535	-5.23893	-3.49875	-4.21429	-4.14701
4450.00	-4.29904	-5.22064	-3.46969	-4.22886	-4.13567
4455.00	-4.2433	-5.2123	-3.4368	-4.17422	-4.18622
4460.00	-4.20219	-5.1764	-3.42404	-4.14566	-4.1479
4465.00	-4.19236	-5.18803	-3.39993	-4.15089	-4.15532
4470.00	-4.21669	-5.17687	-3.41611	-4.19684	-4.15885
4475.00	-4.22954	-5.14992	-3.42058	-4.22052	-4.15051
4480.00	-4.28637	-5.13445	-3.40439	-4.21532	-4.121
4485.00	-4.2832	-5.13405	-3.3974	-4.16645	-4.1133
4490.00	-4.30147	-5.1533	-3.39447	-4.13131	-4.09694
4495.00	-4.26511	-5.13141	-3.39015	-4.13355	-4.09584
4500.00	-4.31687	-5.11712	-3.41742	-4.19449	-4.10009
4505.00	-4.35592	-5.12251	-3.41418	-4.24787	-4.13638
4510.00	-4.31411	-5.12263	-3.46515	-4.2473	-4.20048
4515.00	-4.32929	-5.13017	-3.47902	-4.2674	-4.19322
4520.00	-4.29316	-5.12276	-3.44267	-4.25751	-4.19506
4525.00	-4.3044	-5.13435	-3.44785	-4.25745	-4.19252
4530.00	-4.29641	-5.11841	-3.43735	-4.27065	-4.21539
4535.00	-4.23943	-5.12097	-3.45569	-4.2354	-4.20244
4540.00	-4.21983	-5.14625	-3.46967	-4.24491	-4.19917
4545.00	-4.18409	-5.1298	-3.48646	-4.28882	-4.21403
4550.00	-4.16248	-5.14271	-3.50073	-4.28858	-4.22846
4555.00	-4.14002	-5.13811	-3.52116	-4.29277	-4.25716
4560.00	-4.18468	-5.16032	-3.51764	-4.29802	-4.21908
4565.00	-4.1781	-5.18775	-3.53722	-4.28949	-4.20681
4570.00	-4.23856	-5.19284	-3.55736	-4.29949	-4.26387
4575.00	-4.21	-5.19945	-3.54517	-4.2746	-4.23455
4580.00	-4.15864	-5.19119	-3.52157	-4.28756	-4.17882
4585.00	-4.18182	-5.1912	-3.5416	-4.34047	-4.22401
4590.00	-4.24342	-5.20541	-3.54277	-4.35126	-4.20496
4595.00	-4.2008	-5.17831	-3.52868	-4.29321	-4.21925
4600.00	-4.17903	-5.15325	-3.54041	-4.24686	-4.25725
4605.00	-4.15943	-5.14962	-3.5316	-4.26996	-4.28831
4610.00	-4.11313	-5.12945	-3.50768	-4.22446	-4.27121
4615.00	-4.08354	-5.10386	-3.51309	-4.16142	-4.26106
4620.00	-4.04784	-5.05988	-3.47839	-4.11058	-4.22155
4625.00	-4.03383	-4.99799	-3.44884	-4.10311	-4.18913
4630.00	-4.03026	-4.93891	-3.42814	-4.14353	-4.20604
4635.00	-3.99839	-4.89115	-3.46087	-4.11362	-4.1867
4640.00	-4.0044	-4.83802	-3.47012	-4.11911	-4.14519
4645.00	-3.97059	-4.7821	-3.45992	-4.0725	-4.10992
4650.00	-4.0171	-4.76083	-3.48022	-4.06	-4.118
4655.00	-3.98956	-4.72141	-3.49006	-3.99131	-4.08336
4660.00	-3.99193	-4.71567	-3.45597	-3.92066	-4.05009
4665.00	-3.94126	-4.71322	-3.41604	-3.82024	-3.97195
4670.00	-3.96808	-4.69816	-3.33462	-3.77552	-3.96659
4675.00	-3.98014	-4.70827	-3.26556	-3.75885	-3.92718
4680.00	-3.98798	-4.74035	-3.14698	-3.78361	-3.92629
4685.00	-3.95279	-4.80302	-3.05542	-3.77939	-3.93073
4690.00	-3.95733	-4.84117	-3.01175	-3.86101	-3.90434
4695.00	-4.00366	-4.86672	-3.0095	-3.88735	-3.91097
4700.00	-4.00764	-4.9519	-2.9839	-3.93166	-3.94523
4705.00	-3.99915	-4.99071	-3.02232	-3.94209	-3.96139
4710.00	-4.02018	-5.01956	-3.03838	-3.96768	-3.9487
4715.00	-4.04665	-5.05092	-3.0823	-3.97451	-3.96137
4720.00	-4.08857	-5.07713	-3.12436	-4.02778	-4.02097
4725.00	-4.10367	-5.08517	-3.19926	-4.10519	-4.03166
4730.00	-4.10821	-5.112	-3.28098	-4.12331	-4.03394
4735.00	-4.11532	-5.16792	-3.35201	-4.18969	-4.01713
4740.00	-4.18658	-5.21555	-3.38478	-4.15812	-3.97477
4745.00	-4.24469	-5.24151	-3.44374	-4.14001	-3.96179
4750.00	-4.22909	-5.25136	-3.46228	-4.15611	-3.92182
4755.00	-4.25127	-5.2609	-3.51939	-4.14851	-3.87013
4760.00	-4.2682	-5.2749	-3.5531	-4.15051	-3.84037
4765.00	-4.28496	-5.30168	-3.57418	-4.21565	-3.84921
4770.00	-4.25779	-5.33593	-3.6142	-4.20652	-3.82783
4775.00	-4.27106	-5.33702	-3.64938	-4.20272	-3.84107
4780.00	-4.29657	-5.3434	-3.67094	-4.23907	-3.83831
4785.00	-4.26825	-5.34441	-3.68023	-4.22906	-3.85155
4790.00	-4.28348	-5.31828	-3.72144	-4.20533	-3.87603
4795.00	-4.26099	-5.33398	-3.75515	-4.17808	-3.89492
4800.00	-4.25432	-5.34269	-3.76192	-4.20364	-3.97269
4805.00	-4.33432	-5.33228	-3.77391	-4.23106	-4.01335
4810.00	-4.30524	-5.33238	-3.77291	-4.18651	-4.06146
4815.00	-4.28509	-5.33314	-3.78464	-4.20533	-4.07124
4820.00	-4.31675	-5.29192	-3.7834	-4.22816	-4.09157
4825.00	-4.29697	-5.28929	-3.77387	-4.20746	-4.13186
4830.00	-4.22333	-5.28693	-3.75604	-4.20062	-4.13774
4835.00	-4.22345	-5.29629	-3.73998	-4.2092	-4.1818
4840.00	-4.25373	-5.2939	-3.73732	-4.21102	-4.15859
4845.00	-4.20404	-5.24917	-3.75598	-4.22886	-4.18275
4850.00	-4.14573	-5.25622	-3.78792	-4.24198	-4.2265
4855.00	-4.13701	-5.24635	-3.78215	-4.18602	-4.25958
4860.00	-4.07183	-5.26045	-3.78875	-4.14892	-4.23907
4865.00	-4.13236	-5.21433	-3.75511	-4.13762	-4.25624
4870.00	-4.10537	-5.23568	-3.74756	-4.15102	-4.25492
4875.00	-4.12482	-5.23192	-3.72394	-4.14393	-4.25478
4880.00	-4.12876	-5.25827	-3.7414	-4.15375	-4.26618
4885.00	-4.12928	-5.24346	-3.72176	-4.15817	-4.26177
4890.00	-4.12824	-5.22202	-3.71166	-4.11944	-4.2379
4895.00	-4.15748	-5.19665	-3.65794	-4.08016	-4.22794
4900.00	-4.14909	-5.16231	-3.64159	-4.11256	-4.21269
4905.00	-4.10685	-5.14155	-3.6033	-4.10784	-4.18953
4910.00	-4.11409	-5.14112	-3.60504	-4.12275	-4.23889
4915.00	-4.08137	-5.12518	-3.62345	-4.05073	-4.23721
4920.00	-4.10172	-5.11354	-3.62066	-4.07134	-4.28494
4925.00	-4.17435	-5.10307	-3.66445	-4.08401	-4.29123
4930.00	-4.12656	-5.08891	-3.65082	-4.05711	-4.24765
4935.00	-4.14691	-5.10793	-3.64613	-4.07119	-4.27129
4940.00	-4.12601	-5.10478	-3.63685	-4.0603	-4.23913
4945.00	-4.14189	-5.1283	-3.61756	-4.08143	-4.23324
4950.00	-4.17278	-5.12041	-3.6103	-4.07394	-4.23736
4955.00	-4.2021	-5.12817	-3.65345	-4.09812	-4.24317
4960.00	-4.18774	-5.12975	-3.61229	-4.10074	-4.24001
4965.00	-4.16878	-5.13996	-3.58619	-4.08837	-4.23089
4970.00	-4.12457	-5.1282	-3.55259	-3.99475	-4.22163
4975.00	-4.13004	-5.10341	-3.55099	-3.98414	-4.23739
4980.00	-4.11082	-5.07232	-3.49986	-3.90389	-4.19396
4985.00	-4.09201	-5.06732	-3.48248	-3.83313	-4.1821
4990.00	-4.06603	-5.0716	-3.48789	-3.87551	-4.19553
4995.00	-4.01549	-5.04504	-3.47254	-3.85325	-4.16152
5000.00	-4.04243	-5.04818	-3.452	-3.80966	-4.14034
5005.00	-4.00783	-5.03478	-3.44614	-3.80725	-4.12442
5010.00	-3.97518	-5.00987	-3.41813	-3.80213	-4.11638
5015.00	-3.9292	-5.02801	-3.43755	-3.81815	-4.08714
5020.00	-3.92705	-5.03082	-3.42892	-3.84876	-4.04406
5025.00	-3.95378	-5.03132	-3.454	-3.83213	-4.03253
5030.00	-3.97783	-5.03042	-3.4471	-3.90406	-4.00958
5035.00	-4.01608	-5.00257	-3.43162	-3.94377	-4.0015
5040.00	-4.01882	-4.98494	-3.43033	-3.98539	-4.0047
5045.00	-4.02731	-4.97719	-3.43	-3.99928	-4.00444
5050.00	-4.00931	-4.98981	-3.45413	-4.01326	-3.97697
5055.00	-3.96897	-4.95453	-3.42953	-3.97428	-3.95538
5060.00	-3.9734	-4.93157	-3.43855	-3.99076	-3.96844
5065.00	-3.98192	-4.93321	-3.4534	-3.93783	-4.03152
5070.00	-3.98204	-4.92724	-3.41961	-3.96679	-3.9982
5075.00	-4.00176	-4.94486	-3.40268	-4.00611	-3.96506
5080.00	-4.08136	-4.97491	-3.39165	-4.04297	-3.96353
5085.00	-4.10775	-4.96613	-3.40866	-4.04963	-3.97472
5090.00	-4.16167	-4.96161	-3.40292	-4.04679	-3.98269
5095.00	-4.1936	-4.99337	-3.42639	-4.1061	-4.03911
5100.00	-4.15294	-5.01992	-3.44077	-4.07257	-4.05636
5105.00	-4.13595	-5.02489	-3.47898	-4.04534	-4.04675
5110.00	-4.15084	-4.99151	-3.51252	-4.03851	-4.09362
5115.00	-4.17481	-4.98513	-3.53682	-4.01174	-4.08027
5120.00	-4.14507	-4.9733	-3.51321	-3.98175	-4.05988
5125.00	-4.1681	-4.9978	-3.51723	-3.94887	-4.05725
5130.00	-4.1149	-4.99958	-3.49138	-4.00324	-4.06116
5135.00	-4.05042	-5.0005	-3.47316	-4.0345	-4.05106
5140.00	-4.05878	-4.99186	-3.50476	-4.0096	-4.06607
5145.00	-4.04819	-4.99423	-3.48183	-4.02107	-4.07853
5150.00	-4.03263	-4.99771	-3.47299	-3.98426	-4.0447
5155.00	-4.01561	-5.00693	-3.49282	-3.97028	-4.02891
5160.00	-4.00029	-5.00239	-3.49466	-3.96948	-4.04928
5165.00	-3.96689	-4.97328	-3.50643	-3.96876	-4.0498
5170.00	-4.02433	-4.97278	-3.49429	-3.96517	-4.03351
5175.00	-4.15449	-4.95407	-3.47578	-3.99876	-4.03351
5180.00	-4.19468	-4.93791	-3.47848	-4.04667	-4.01779
5185.00	-4.21426	-4.91053	-3.44472	-3.9911	-4.01937
5190.00	-4.19265	-4.88047	-3.44548	-3.94255	-3.97678
5195.00	-4.17019	-4.88181	-3.43606	-3.89592	-3.96884
5200.00	-4.12734	-4.90397	-3.42169	-3.87162	-3.99731
5205.00	-4.14913	-4.90499	-3.45086	-3.8527	-4.01036
5210.00	-4.16873	-4.90658	-3.45269	-3.86072	-4.03153
5215.00	-4.13056	-4.9114	-3.45771	-3.91506	-4.06526
5220.00	-4.13392	-4.93466	-3.48327	-3.92273	-4.05056
5225.00	-4.14298	-4.91368	-3.43724	-3.97972	-4.06143
5230.00	-4.14358	-4.93806	-3.44885	-3.94115	-4.04083
5235.00	-4.11547	-4.94108	-3.49888	-3.92706	-4.05057
5240.00	-4.12184	-4.95866	-3.49423	-3.91291	-4.08449
5245.00	-4.14116	-4.9434	-3.4892	-3.87218	-4.0752
5250.00	-4.12234	-4.93777	-3.47793	-3.85468	-4.07942
5255.00	-4.09031	-4.94284	-3.47537	-3.86102	-4.07797
5260.00	-4.09619	-4.93254	-3.4756	-3.87115	-4.07667
5265.00	-4.15428	-4.92529	-3.48758	-3.91562	-4.09959
5270.00	-4.13565	-4.91877	-3.48659	-3.93943	-4.09403
5275.00	-4.21696	-4.93994	-3.48569	-3.93583	-4.13303
5280.00	-4.24638	-4.9279	-3.47393	-3.95615	-4.1608
5285.00	-4.27889	-4.95627	-3.48777	-3.95382	-4.18264
5290.00	-4.25233	-4.94597	-3.49181	-3.96792	-4.20859
5295.00	-4.22993	-4.93603	-3.45334	-3.9379	-4.1387
5300.00	-4.24146	-4.94804	-3.45408	-3.89026	-4.09361
5305.00	-4.24278	-4.96696	-3.50443	-3.90924	-4.09598
5310.00	-4.26057	-4.99007	-3.5228	-3.93222	-4.10231
5315.00	-4.27205	-4.9845	-3.55027	-3.94702	-4.14991
5320.00	-4.26428	-4.99437	-3.55143	-3.88668	-4.10475
5325.00	-4.27388	-5.01	-3.54068	-3.89866	-4.09134
5330.00	-4.23273	-5.01461	-3.56889	-3.89766	-4.10651
5335.00	-4.29075	-4.98767	-3.56061	-3.92621	-4.10864
5340.00	-4.32033	-5.01547	-3.55315	-3.94603	-4.12313
5345.00	-4.34545	-5.04792	-3.56833	-3.96385	-4.12988
5350.00	-4.3922	-5.05279	-3.56515	-3.97254	-4.14225
5355.00	-4.47048	-5.04637	-3.58081	-3.95973	-4.11147
5360.00	-4.46097	-5.06897	-3.60165	-3.95998	-4.16654
5365.00	-4.41318	-5.07377	-3.61787	-3.98084	-4.18676
5370.00	-4.45768	-5.07268	-3.62574	-4.01728	-4.22068
5375.00	-4.55657	-5.04533	-3.63113	-4.03093	-4.20196
5380.00	-4.5294	-5.03289	-3.63262	-4.02554	-4.20398
5385.00	-4.57586	-5.0271	-3.64743	-4.07077	-4.22779
5390.00	-4.58598	-5.02392	-3.65571	-4.07465	-4.24189
5395.00	-4.58605	-4.99942	-3.6059	-4.03837	-4.18753
5400.00	-4.57856	-4.99022	-3.59728	-4.04402	-4.1847
5405.00	-4.516	-4.99343	-3.55837	-4.04321	-4.14339
5410.00	-4.49439	-4.9882	-3.55113	-4.02776	-4.14498
5415.00	-4.44477	-4.97472	-3.54883	-4.05509	-4.12755
5420.00	-4.48008	-4.9788	-3.56445	-4.08411	-4.13491
5425.00	-4.50732	-4.96828	-3.52713	-4.03363	-4.11639
5430.00	-4.52732	-4.9507	-3.53313	-3.98231	-4.11648
5435.00	-4.52118	-4.94367	-3.55115	-3.98472	-4.11028
5440.00	-4.48397	-4.94139	-3.53706	-3.9707	-4.11308
5445.00	-4.49876	-4.9461	-3.56648	-3.94629	-4.10827
5450.00	-4.48491	-4.96116	-3.57191	-3.99502	-4.11965
5455.00	-4.4287	-4.92604	-3.53132	-4.05362	-4.09742
5460.00	-4.43845	-4.89241	-3.51163	-4.06805	-4.09417
5465.00	-4.48797	-4.89864	-3.54865	-4.10903	-4.08078
5470.00	-4.49481	-4.91709	-3.54323	-4.14296	-4.07919
5475.00	-4.51003	-4.92085	-3.55772	-4.10133	-4.07358
5480.00	-4.50863	-4.92491	-3.58928	-4.09921	-4.09577
5485.00	-4.48927	-4.91572	-3.61011	-4.07521	-4.07802
5490.00	-4.52767	-4.92368	-3.6238	-4.09632	-4.10709
5495.00	-4.59542	-4.95517	-3.61171	-4.11827	-4.14583
5500.00	-4.60661	-4.93552	-3.60335	-4.12477	-4.13146
5505.00	-4.59254	-4.9415	-3.63288	-4.19248	-4.16672
5510.00	-4.52405	-4.93403	-3.59377	-4.13116	-4.18588
5515.00	-4.56199	-4.91447	-3.60237	-4.21296	-4.17483
5520.00	-4.60971	-4.93336	-3.60084	-4.24092	-4.17642
5525.00	-4.6406	-4.91116	-3.57588	-4.2381	-4.16317
5530.00	-4.67895	-4.88307	-3.57363	-4.20905	-4.16069
5535.00	-4.69838	-4.91254	-3.60192	-4.2153	-4.14692
5540.00	-4.71738	-4.87891	-3.56086	-4.17675	-4.13453
5545.00	-4.69676	-4.8581	-3.56348	-4.18476	-4.08567
5550.00	-4.69329	-4.86438	-3.59447	-4.2067	-4.05112
5555.00	-4.63434	-4.8626	-3.57773	-4.14249	-4.05355
5560.00	-4.58883	-4.87722	-3.57361	-4.14951	-4.06307
5565.00	-4.59464	-4.8897	-3.5758	-4.16319	-4.05069
5570.00	-4.57573	-4.88268	-3.58619	-4.15931	-4.05212
5575.00	-4.62359	-4.89529	-3.56354	-4.21915	-4.0513
5580.00	-4.66214	-4.92016	-3.56589	-4.19051	-4.06419
5585.00	-4.67571	-4.88171	-3.56801	-4.19862	-4.00979
5590.00	-4.6683	-4.88495	-3.54718	-4.22213	-4.03207
5595.00	-4.66768	-4.87638	-3.54864	-4.23886	-4.02279
5600.00	-4.63241	-4.88556	-3.55164	-4.13314	-4.03015
5605.00	-4.62632	-4.8891	-3.53414	-4.07628	-4.03677
5610.00	-4.58011	-4.90783	-3.53943	-4.02953	-4.00816
5615.00	-4.55662	-4.85912	-3.51893	-3.98451	-3.95412
5620.00	-4.5234	-4.81122	-3.55858	-4.02058	-3.99768
5625.00	-4.42411	-4.75933	-3.53112	-3.95731	-3.94679
5630.00	-4.43131	-4.71871	-3.54092	-3.97106	-3.96908
5635.00	-4.46343	-4.64497	-3.53291	-3.97019	-3.98076
5640.00	-4.48631	-4.58807	-3.5198	-4.0077	-4.00804
5645.00	-4.52199	-4.52131	-3.52484	-4.03114	-4.02316
5650.00	-4.4334	-4.50179	-3.53696	-3.97565	-4.03887
5655.00	-4.43514	-4.48219	-3.5285	-3.8933	-4.02576
5660.00	-4.39145	-4.49159	-3.46615	-3.83981	-4.00873
5665.00	-4.41398	-4.51898	-3.4353	-3.84027	-4.01854
5670.00	-4.43728	-4.51726	-3.37469	-3.75231	-4.02528
5675.00	-4.48993	-4.55019	-3.31341	-3.71144	-4.03972
5680.00	-4.53731	-4.59875	-3.2852	-3.76157	-4.03386
5685.00	-4.586	-4.64516	-3.24718	-3.76986	-4.02126
5690.00	-4.52872	-4.67477	-3.21633	-3.72871	-3.98058
5695.00	-4.52999	-4.72845	-3.14226	-3.76238	-4.00578
5700.00	-4.55828	-4.77203	-3.11601	-3.81183	-4.00122
5705.00	-4.53697	-4.81734	-3.14122	-3.86959	-3.98559
5710.00	-4.59927	-4.88718	-3.17318	-3.83762	-3.98096
5715.00	-4.61611	-4.91894	-3.22298	-3.86482	-3.94745
5720.00	-4.64031	-4.93266	-3.26529	-3.90844	-3.97491
5725.00	-4.6787	-4.95987	-3.28568	-3.9315	-3.95458
5730.00	-4.62724	-4.98234	-3.33771	-3.94931	-3.952
5735.00	-4.6096	-5.03027	-3.41569	-3.95208	-3.89101
5740.00	-4.58316	-5.03015	-3.46062	-3.99877	-3.88116
5745.00	-4.6001	-5.04018	-3.49768	-4.0231	-3.83563
5750.00	-4.56103	-5.02826	-3.53693	-4.01113	-3.78104
5755.00	-4.5304	-5.0351	-3.56805	-3.99446	-3.73609
5760.00	-4.54507	-5.07032	-3.63563	-4.02512	-3.67888
5765.00	-4.60957	-5.1054	-3.66277	-4.01737	-3.61901
5770.00	-4.60275	-5.10993	-3.72004	-4.05016	-3.60912
5775.00	-4.62678	-5.09847	-3.72695	-4.05757	-3.62642
5780.00	-4.62427	-5.10031	-3.71549	-4.05541	-3.63046
5785.00	-4.59938	-5.09251	-3.71527	-4.1006	-3.63724
5790.00	-4.59056	-5.11929	-3.73698	-4.09561	-3.65277
5795.00	-4.62336	-5.10148	-3.76325	-4.14856	-3.6898
5800.00	-4.64081	-5.12128	-3.78773	-4.11667	-3.71789
5805.00	-4.65651	-5.13842	-3.7904	-4.1793	-3.80707
5810.00	-4.72948	-5.14438	-3.8088	-4.18706	-3.88525
5815.00	-4.69105	-5.1484	-3.84557	-4.17637	-3.91788
5820.00	-4.7304	-5.1297	-3.83824	-4.20504	-3.95774
5825.00	-4.68886	-5.13721	-3.85523	-4.19255	-4.03027
5830.00	-4.70428	-5.15006	-3.8983	-4.16953	-4.08403
5835.00	-4.71665	-5.15959	-3.89244	-4.15617	-4.10098
5840.00	-4.71874	-5.13978	-3.88379	-4.15887	-4.15814
5845.00	-4.79454	-5.12668	-3.9358	-4.16131	-4.19701
5850.00	-4.80694	-5.13044	-3.9565	-4.19591	-4.21838
5855.00	-4.8362	-5.12097	-3.95576	-4.19317	-4.26485
5860.00	-4.79163	-5.09015	-3.96521	-4.18039	-4.23334
5865.00	-4.77113	-5.09013	-3.97623	-4.18804	-4.2364
5870.00	-4.77078	-5.07997	-3.96763	-4.18609	-4.26012
5875.00	-4.71464	-5.04987	-3.94388	-4.15929	-4.25003
5880.00	-4.69128	-5.08767	-3.91326	-4.13959	-4.26191
5885.00	-4.70646	-5.05882	-3.92947	-4.18225	-4.28726
5890.00	-4.70051	-5.04639	-3.93734	-4.147	-4.31322
5895.00	-4.72231	-5.02438	-3.88378	-4.14473	-4.2622
5900.00	-4.73288	-5.0147	-3.88274	-4.1692	-4.25715
5905.00	-4.68204	-5.04385	-3.83802	-4.16471	-4.26936
5910.00	-4.6393	-5.04102	-3.82471	-4.11354	-4.26254
5915.00	-4.63856	-5.07633	-3.81105	-4.07632	-4.24907
5920.00	-4.64242	-5.09999	-3.83412	-4.0988	-4.22856
5925.00	-4.71982	-5.08884	-3.8212	-4.0984	-4.19648
5930.00	-4.73516	-5.0903	-3.82305	-4.08479	-4.17704
5935.00	-4.73238	-5.10378	-3.80198	-4.05192	-4.15955
5940.00	-4.72685	-5.11253	-3.79396	-4.08273	-4.15009
5945.00	-4.68416	-5.12108	-3.8019	-4.14581	-4.15624
5950.00	-4.66535	-5.12811	-3.78968	-4.12009	-4.13664
5955.00	-4.67407	-5.11753	-3.83594	-4.13671	-4.16614
5960.00	-4.60648	-5.1222	-3.84221	-4.1502	-4.19164
5965.00	-4.61958	-5.1068	-3.84027	-4.18297	-4.21459
5970.00	-4.61327	-5.04968	-3.8259	-4.19478	-4.23001
5975.00	-4.58495	-5.04897	-3.7877	-4.20541	-4.18417
5980.00	-4.55947	-5.05374	-3.78448	-4.25474	-4.19425
5985.00	-4.57425	-5.04249	-3.79757	-4.27116	-4.17923
5990.00	-4.63131	-5.03979	-3.79757	-4.25206	-4.12589
5995.00	-4.65702	-5.0225	-3.81526	-4.21424	-4.11666
6000.00	-4.69071	-5.02789	-3.79833	-4.19052	-4.13139
6005.00	-4.68181	-5.01178	-3.81594	-4.18832	-4.08284
6010.00	-4.63155	-4.98985	-3.83768	-4.12153	-4.07896
6015.00	-4.68439	-4.97417	-3.86146	-4.16894	-4.04089
6020.00	-4.69121	-4.96817	-3.86938	-4.17037	-4.0852
6025.00	-4.73355	-4.95398	-3.85968	-4.15546	-4.0727
6030.00	-4.7264	-4.94459	-3.88883	-4.13172	-4.03526
6035.00	-4.64	-4.96926	-3.91339	-4.09121	-4.04137
6040.00	-4.54263	-4.99011	-3.88749	-4.04149	-4.0364
6045.00	-4.52288	-4.9913	-3.8364	-4.04388	-4.04763
6050.00	-4.5715	-4.95858	-3.80136	-3.99006	-4.0347
6055.00	-4.54133	-4.96022	-3.79172	-4.0138	-4.00734
6060.00	-4.54736	-4.95291	-3.77294	-3.98655	-4.02777
6065.00	-4.56487	-4.95377	-3.76193	-4.03863	-4.0032
6070.00	-4.56402	-4.94304	-3.74276	-3.99712	-4.00623
6075.00	-4.57081	-4.95503	-3.71456	-4.01867	-4.0383
6080.00	-4.55881	-4.93066	-3.67739	-4.08816	-4.04725
6085.00	-4.61439	-4.92631	-3.69615	-4.07852	-4.04797
6090.00	-4.64632	-4.92847	-3.67008	-4.07721	-4.06748
6095.00	-4.63884	-4.92772	-3.67357	-4.10107	-4.1238
6100.00	-4.62909	-4.93447	-3.65313	-4.08571	-4.17764
6105.00	-4.6354	-4.93514	-3.6802	-4.06012	-4.18942
6110.00	-4.68333	-4.954	-3.68605	-4.15933	-4.19059
6115.00	-4.68874	-4.95475	-3.69804	-4.17793	-4.21155
6120.00	-4.71926	-4.95677	-3.68105	-4.23148	-4.22832
6125.00	-4.73315	-4.97617	-3.67586	-4.23255	-4.20675
6130.00	-4.74113	-4.98281	-3.68635	-4.21289	-4.25543
6135.00	-4.78301	-4.98067	-3.71431	-4.20256	-4.24267
6140.00	-4.78147	-4.94969	-3.70832	-4.20063	-4.22594
6145.00	-4.82385	-4.95898	-3.75767	-4.28285	-4.21613
6150.00	-4.83784	-4.96531	-3.78271	-4.23164	-4.22511
6155.00	-4.8278	-4.99061	-3.78504	-4.21797	-4.21748
6160.00	-4.77954	-4.98567	-3.78966	-4.20418	-4.21899
6165.00	-4.73158	-4.98798	-3.76351	-4.26543	-4.24654
6170.00	-4.72161	-4.98871	-3.74165	-4.25721	-4.26295
6175.00	-4.72772	-4.97112	-3.74893	-4.26749	-4.25049
6180.00	-4.74379	-4.97962	-3.74537	-4.25464	-4.23193
6185.00	-4.75221	-4.992	-3.74891	-4.22983	-4.26238
6190.00	-4.80505	-4.96866	-3.75462	-4.2178	-4.22168
6195.00	-4.81942	-4.96524	-3.77239	-4.20698	-4.23849
6200.00	-4.78406	-4.975	-3.76059	-4.16042	-4.22218
6205.00	-4.73263	-4.97095	-3.77102	-4.16712	-4.17084
6210.00	-4.67277	-4.98825	-3.73158	-4.13191	-4.14454
6215.00	-4.65812	-4.99166	-3.73902	-4.15619	-4.15648
6220.00	-4.62079	-4.9785	-3.72635	-4.14858	-4.09809
6225.00	-4.67923	-4.97815	-3.71411	-4.14174	-4.12306
6230.00	-4.6926	-4.98256	-3.69803	-4.13116	-4.12144
6235.00	-4.69256	-4.96423	-3.72062	-4.12753	-4.13256
6240.00	-4.70007	-4.96395	-3.74937	-4.17287	-4.14047
6245.00	-4.69928	-4.92788	-3.7685	-4.21073	-4.1413
6250.00	-4.73479	-4.9211	-3.7613	-4.23302	-4.11585
6255.00	-4.71846	-4.91703	-3.7262	-4.23246	-4.12962
6260.00	-4.73394	-4.93161	-3.73502	-4.24374	-4.15144
6265.00	-4.73882	-4.9035	-3.75222	-4.16552	-4.16689
6270.00	-4.78093	-4.88361	-3.74244	-4.16434	-4.17346
6275.00	-4.78564	-4.89207	-3.74122	-4.17654	-4.17832
6280.00	-4.84419	-4.9247	-3.74601	-4.22435	-4.17222
6285.00	-4.82296	-4.91486	-3.75959	-4.21582	-4.20236
6290.00	-4.83251	-4.9202	-3.76928	-4.27295	-4.24729
6295.00	-4.88638	-4.91013	-3.75695	-4.3612	-4.26048
6300.00	-4.93486	-4.92675	-3.7526	-4.36844	-4.23569
6305.00	-4.89852	-4.95186	-3.77057	-4.36612	-4.23119
6310.00	-4.87186	-4.93659	-3.76569	-4.3007	-4.19885
6315.00	-4.83579	-4.92556	-3.75035	-4.27422	-4.17603
6320.00	-4.78824	-4.88657	-3.73318	-4.28133	-4.16178
6325.00	-4.80127	-4.86026	-3.70173	-4.32013	-4.15315
6330.00	-4.84166	-4.86227	-3.67595	-4.29023	-4.13804
6335.00	-4.77391	-4.82893	-3.67632	-4.25302	-4.08778
6340.00	-4.71293	-4.81312	-3.66403	-4.24457	-4.06873
6345.00	-4.70483	-4.79213	-3.62434	-4.24286	-4.07674
6350.00	-4.73223	-4.76715	-3.60798	-4.26193	-4.0326
6355.00	-4.75539	-4.75279	-3.58568	-4.19957	-4.03165
6360.00	-4.72191	-4.75743	-3.60097	-4.19351	-4.03708
6365.00	-4.7295	-4.76973	-3.63074	-4.16008	-4.05139
6370.00	-4.71823	-4.77335	-3.66342	-4.13146	-4.06217
6375.00	-4.70205	-4.7604	-3.64989	-4.10865	-4.07817
6380.00	-4.61356	-4.74941	-3.59393	-4.06309	-4.06846
6385.00	-4.58069	-4.75642	-3.58061	-4.04122	-4.00525
6390.00	-4.62202	-4.79247	-3.5762	-4.02302	-3.9777
6395.00	-4.65468	-4.80396	-3.59329	-3.99191	-3.96757
6400.00	-4.62374	-4.81836	-3.59688	-4.01988	-3.96997
6405.00	-4.65925	-4.80631	-3.61105	-4.0642	-3.99728
6410.00	-4.69725	-4.81439	-3.62297	-4.08347	-4.00719
6415.00	-4.69675	-4.81558	-3.63959	-4.07872	-3.99306
6420.00	-4.67668	-4.80989	-3.62255	-4.07149	-3.98139
6425.00	-4.71293	-4.81221	-3.60889	-4.09298	-3.92794
6430.00	-4.71991	-4.83524	-3.64292	-4.09906	-3.94164
6435.00	-4.71413	-4.86544	-3.64912	-4.10011	-3.94873
6440.00	-4.73155	-4.86693	-3.69512	-4.13346	-3.97712
6445.00	-4.7593	-4.87909	-3.68684	-4.12813	-4.00895
6450.00	-4.71487	-4.91234	-3.69202	-4.16163	-4.03026
6455.00	-4.69601	-4.9186	-3.69079	-4.19472	-4.04316
6460.00	-4.67903	-4.93033	-3.71915	-4.19799	-4.0642
6465.00	-4.66376	-4.94223	-3.71857	-4.17295	-4.05275
6470.00	-4.62587	-4.95159	-3.73489	-4.13421	-4.02149
6475.00	-4.61138	-4.96745	-3.71337	-4.09934	-3.98498
6480.00	-4.61795	-4.96415	-3.72769	-4.15928	-4.01393
6485.00	-4.65103	-4.95306	-3.74731	-4.16904	-4.09132
6490.00	-4.70041	-4.94782	-3.76496	-4.22054	-4.11069
6495.00	-4.71015	-4.94581	-3.77075	-4.21387	-4.13335
6500.00	-4.74155	-4.93994	-3.81133	-4.2712	-4.13594
6505.00	-4.73963	-4.94885	-3.799	-4.3169	-4.12256
6510.00	-4.75601	-4.95214	-3.79549	-4.23872	-4.08222
6515.00	-4.78735	-4.96592	-3.79823	-4.22876	-4.08574
6520.00	-4.82763	-4.98102	-3.81248	-4.2846	-4.14861
6525.00	-4.8684	-5.01083	-3.81604	-4.27004	-4.15072
6530.00	-4.90057	-4.99779	-3.81335	-4.29819	-4.14005
6535.00	-4.91142	-4.99618	-3.83114	-4.3353	-4.18597
6540.00	-4.84273	-4.99271	-3.83452	-4.30831	-4.17806
6545.00	-4.92725	-4.98756	-3.83504	-4.28107	-4.14475
6550.00	-4.96108	-4.98765	-3.84055	-4.31695	-4.20697
6555.00	-4.98399	-4.97016	-3.82447	-4.30505	-4.23677
6560.00	-4.94123	-4.95645	-3.81672	-4.31791	-4.20073
6565.00	-4.94349	-4.97723	-3.82239	-4.36042	-4.16724
6570.00	-4.92138	-4.95267	-3.8098	-4.35743	-4.12244
6575.00	-4.94523	-4.93666	-3.78921	-4.29729	-4.15022
6580.00	-4.96067	-4.91953	-3.79931	-4.26232	-4.15112
6585.00	-4.95796	-4.90683	-3.76967	-4.29124	-4.12365
6590.00	-4.99777	-4.88931	-3.76151	-4.23919	-4.12197
6595.00	-5.01097	-4.86205	-3.75249	-4.25275	-4.13513
6600.00	-4.98513	-4.83955	-3.74773	-4.24138	-4.12392
6605.00	-4.9664	-4.83755	-3.74093	-4.21641	-4.10021
6610.00	-4.92842	-4.80803	-3.73902	-4.19247	-4.10821
6615.00	-4.84897	-4.75916	-3.71456	-4.15031	-4.10912
6620.00	-4.81519	-4.70842	-3.71107	-4.1536	-4.11833
6625.00	-4.82704	-4.67086	-3.69446	-4.22432	-4.1067
6630.00	-4.80148	-4.59447	-3.68119	-4.23642	-4.15177
6635.00	-4.73775	-4.55614	-3.69452	-4.22668	-4.1609
6640.00	-4.66832	-4.47635	-3.69051	-4.21497	-4.16178
6645.00	-4.64657	-4.42888	-3.66417	-4.17497	-4.17934
6650.00	-4.61945	-4.38683	-3.62193	-4.12866	-4.10713
6655.00	-4.58146	-4.40306	-3.62939	-4.09435	-4.03482
6660.00	-4.54728	-4.41361	-3.61337	-3.99719	-3.97288
6665.00	-4.55423	-4.41703	-3.57369	-3.98044	-3.99466
6670.00	-4.64195	-4.46742	-3.55314	-3.95506	-3.95978
6675.00	-4.63189	-4.50128	-3.48159	-3.91601	-3.98496
6680.00	-4.64849	-4.54256	-3.44246	-3.89265	-4.00134
6685.00	-4.63626	-4.59459	-3.37608	-3.90698	-4.00456
6690.00	-4.62828	-4.61235	-3.3315	-3.93903	-4.01374
6695.00	-4.64373	-4.6858	-3.33685	-3.9605	-4.02201
6700.00	-4.61991	-4.72418	-3.32314	-4.00487	-4.01373
6705.00	-4.63016	-4.76886	-3.33858	-4.03302	-4.01257
6710.00	-4.64994	-4.81584	-3.38196	-4.04657	-3.98009
6715.00	-4.69792	-4.85609	-3.42941	-4.12946	-4.01582
6720.00	-4.7064	-4.89299	-3.47633	-4.13189	-4.02702
6725.00	-4.75779	-4.93836	-3.54298	-4.15618	-4.02452
6730.00	-4.70899	-4.9569	-3.58528	-4.16478	-3.99714
6735.00	-4.77973	-4.99926	-3.62504	-4.19903	-3.95258
6740.00	-4.76947	-5.03807	-3.69029	-4.22985	-3.92506
6745.00	-4.79343	-5.05272	-3.69007	-4.27969	-3.86571
6750.00	-4.81499	-5.07401	-3.72019	-4.29361	-3.79868
6755.00	-4.7831	-5.09588	-3.77676	-4.35622	-3.76035
6760.00	-4.81173	-5.10069	-3.78053	-4.38901	-3.69966
6765.00	-4.71227	-5.08677	-3.7856	-4.37874	-3.67019
6770.00	-4.68613	-5.06748	-3.80701	-4.34741	-3.63109
6775.00	-4.67165	-5.07918	-3.82038	-4.38254	-3.64619
6780.00	-4.69181	-5.08972	-3.84673	-4.38176	-3.66188
6785.00	-4.74616	-5.08095	-3.84855	-4.45176	-3.68542
6790.00	-4.73172	-5.07711	-3.85019	-4.47352	-3.71604
6795.00	-4.71871	-5.05811	-3.89208	-4.471	-3.74674
6800.00	-4.69343	-5.04777	-3.87337	-4.42013	-3.79323
6805.00	-4.69482	-5.02698	-3.88094	-4.41117	-3.79735
6810.00	-4.74586	-5.04746	-3.93071	-4.44582	-3.86707
6815.00	-4.75105	-5.04833	-3.97381	-4.4122	-3.95391
6820.00	-4.7497	-5.05992	-3.97724	-4.45853	-3.96292
6825.00	-4.71981	-5.05548	-3.96517	-4.47961	-4.01608
6830.00	-4.72308	-5.0427	-3.98967	-4.4102	-4.0482
6835.00	-4.68831	-5.03458	-3.94604	-4.36394	-4.03626
6840.00	-4.65853	-5.01037	-3.93456	-4.34734	-4.07684
6845.00	-4.60456	-5.04063	-3.9217	-4.23519	-4.0788
6850.00	-4.59372	-5.005	-3.94297	-4.27418	-4.10046
6855.00	-4.59904	-5.01349	-3.91412	-4.23563	-4.08539
6860.00	-4.55555	-4.97787	-3.85615	-4.22008	-4.08439
6865.00	-4.58883	-4.97353	-3.88313	-4.21934	-4.08664
6870.00	-4.60973	-4.96218	-3.91163	-4.22751	-4.10438
6875.00	-4.62251	-4.99591	-3.8598	-4.19363	-4.13396
6880.00	-4.60232	-4.98908	-3.87547	-4.22499	-4.19516
6885.00	-4.63545	-4.987	-3.88705	-4.23113	-4.2209
6890.00	-4.58983	-4.99594	-3.86126	-4.24843	-4.22207
6895.00	-4.59554	-4.99181	-3.86837	-4.26548	-4.24303
6900.00	-4.59615	-4.99081	-3.87981	-4.27788	-4.22731
6905.00	-4.55899	-4.99463	-3.86569	-4.25663	-4.20479
6910.00	-4.59042	-4.98185	-3.88751	-4.31999	-4.23691
6915.00	-4.51158	-4.98455	-3.86673	-4.24593	-4.21971
6920.00	-4.54021	-4.99035	-3.8615	-4.20578	-4.22728
6925.00	-4.57502	-4.96989	-3.84416	-4.14608	-4.21629
6930.00	-4.62144	-4.97919	-3.82266	-4.17336	-4.19906
6935.00	-4.59834	-4.95984	-3.79236	-4.24947	-4.15213
6940.00	-4.58661	-4.96947	-3.78447	-4.21928	-4.12036
6945.00	-4.52626	-4.95109	-3.77146	-4.20537	-4.1232
6950.00	-4.47798	-4.9305	-3.74376	-4.15013	-4.131
6955.00	-4.42698	-4.92886	-3.74409	-4.08126	-4.10449
6960.00	-4.47161	-4.95105	-3.73596	-4.09146	-4.13511
6965.00	-4.54195	-4.95345	-3.72529	-4.13893	-4.16371
6970.00	-4.59922	-4.95492	-3.75946	-4.20228	-4.17479
6975.00	-4.59343	-4.90488	-3.75906	-4.2048	-4.168
6980.00	-4.61387	-4.91798	-3.79659	-4.27776	-4.20065
6985.00	-4.5855	-4.91286	-3.81606	-4.28157	-4.17346
6990.00	-4.62182	-4.94679	-3.8361	-4.28941	-4.16156
6995.00	-4.62131	-4.96718	-3.87014	-4.2891	-4.14142
7000.00	-4.60879	-4.96526	-3.85446	-4.3124	-4.18406
7005.00	-4.60054	-4.96623	-3.87235	-4.29211	-4.15539
7010.00	-4.58406	-4.96576	-3.8834	-4.24882	-4.13587
7015.00	-4.58582	-4.94505	-3.88661	-4.26878	-4.18535
7020.00	-4.63267	-4.96832	-3.90296	-4.30736	-4.18798
7025.00	-4.65069	-4.96358	-3.90337	-4.32146	-4.17463
7030.00	-4.63071	-4.9458	-3.87342	-4.30469	-4.2129
7035.00	-4.6097	-4.94939	-3.85658	-4.29107	-4.19706
7040.00	-4.62248	-4.9479	-3.84731	-4.34068	-4.24671
7045.00	-4.63398	-4.95872	-3.84486	-4.38533	-4.21387
7050.00	-4.5885	-4.98062	-3.82582	-4.39605	-4.26288
7055.00	-4.6894	-4.97195	-3.83647	-4.41896	-4.2609
7060.00	-4.64744	-4.97428	-3.85615	-4.46462	-4.28636
7065.00	-4.75149	-4.95813	-3.85956	-4.4792	-4.28727
7070.00	-4.78781	-4.96725	-3.8761	-4.48348	-4.30589
7075.00	-4.78127	-4.96329	-3.8834	-4.49175	-4.27447
7080.00	-4.79499	-4.95365	-3.88155	-4.50214	-4.27133
7085.00	-4.80282	-4.94159	-3.87821	-4.52917	-4.26431
7090.00	-4.77365	-4.93006	-3.84825	-4.51667	-4.2559
7095.00	-4.80926	-4.93658	-3.85581	-4.51279	-4.24833
7100.00	-4.80359	-4.94177	-3.87273	-4.49604	-4.26352
7105.00	-4.81358	-4.93968	-3.86521	-4.47801	-4.28347
7110.00	-4.84821	-4.95876	-3.85424	-4.47358	-4.26581
7115.00	-4.80244	-4.98742	-3.84352	-4.46074	-4.2782
7120.00	-4.83517	-4.97739	-3.81451	-4.45656	-4.24326
7125.00	-4.84351	-5.00216	-3.80692	-4.39682	-4.23276
7130.00	-4.85252	-4.99877	-3.83293	-4.3681	-4.18769
7135.00	-4.87119	-5.01667	-3.86728	-4.38644	-4.2058
7140.00	-4.86687	-5.02399	-3.86789	-4.33519	-4.20639
7145.00	-4.90221	-5.00422	-3.85244	-4.2979	-4.22682
7150.00	-4.91742	-4.98575	-3.84611	-4.29969	-4.19491
7155.00	-4.81192	-4.97048	-3.87578	-4.28952	-4.17982
7160.00	-4.86633	-4.99324	-3.88564	-4.37168	-4.23434
7165.00	-4.88061	-4.97046	-3.87263	-4.40587	-4.24569
7170.00	-4.83914	-4.97632	-3.89459	-4.39391	-4.27266
7175.00	-4.83651	-4.97551	-3.93204	-4.39494	-4.28018
7180.00	-4.81001	-4.95991	-3.93039	-4.40912	-4.29323
7185.00	-4.83746	-4.97223	-3.90026	-4.47933	-4.2945
7190.00	-4.83048	-4.98197	-3.92368	-4.4998	-4.32707
7195.00	-4.791	-5.00291	-3.92959	-4.51823	-4.32705
7200.00	-4.76151	-5.02377	-3.91892	-4.4862	-4.28722
7205.00	-4.8089	-5.04593	-3.95225	-4.47063	-4.31738
7210.00	-4.85607	-5.04492	-3.97299	-4.51702	-4.34452
7215.00	-4.85628	-5.06497	-4.00176	-4.52194	-4.34485
7220.00	-4.86703	-5.07287	-4.03692	-4.52931	-4.32839
7225.00	-4.9265	-5.08877	-4.05593	-4.54184	-4.31461
7230.00	-4.93626	-5.09023	-4.06462	-4.57079	-4.31375
7235.00	-4.94807	-5.10372	-4.04717	-4.54824	-4.32553
7240.00	-4.98283	-5.1314	-4.04747	-4.5353	-4.34976
7245.00	-5.01865	-5.10427	-4.05953	-4.55165	-4.32338
7250.00	-5.06898	-5.11162	-4.07712	-4.58551	-4.31325
7255.00	-5.05092	-5.1135	-4.0778	-4.55854	-4.3188
7260.00	-5.00751	-5.09965	-4.08346	-4.50628	-4.33742
7265.00	-5.00313	-5.08719	-4.04224	-4.50196	-4.3217
7270.00	-5.00976	-5.0834	-4.0043	-4.46714	-4.33584
7275.00	-5.04137	-5.05025	-3.97605	-4.44906	-4.32761
7280.00	-5.04116	-4.99406	-4.00367	-4.46225	-4.32858
7285.00	-5.04398	-4.98404	-4.00327	-4.48001	-4.3085
7290.00	-4.96807	-4.96489	-3.97765	-4.48863	-4.26424
7295.00	-4.96613	-4.95238	-3.9748	-4.48903	-4.26841
7300.00	-4.99909	-4.93774	-3.94192	-4.51884	-4.27635
7305.00	-5.06949	-4.94079	-3.94601	-4.54862	-4.27512
7310.00	-5.08155	-4.94624	-3.93201	-4.6255	-4.3243
7315.00	-5.0743	-4.92275	-3.92025	-4.61368	-4.3497
7320.00	-5.04515	-4.93	-3.91893	-4.58536	-4.29817
7325.00	-5.01438	-4.94396	-3.959	-4.60849	-4.32514
7330.00	-4.95802	-4.95247	-3.95296	-4.64403	-4.32217
7335.00	-4.92692	-4.96554	-3.99721	-4.70253	-4.31636
7340.00	-4.91702	-4.95837	-4.01261	-4.71541	-4.33941
7345.00	-4.93226	-4.98302	-4.00542	-4.66956	-4.31406
7350.00	-4.97464	-4.99709	-4.02	-4.69163	-4.3342
7355.00	-4.92075	-4.97054	-4.0407	-4.66141	-4.30727
7360.00	-4.89337	-5.00614	-4.05512	-4.69608	-4.34485
7365.00	-4.93059	-5.02871	-4.07315	-4.70224	-4.37239
7370.00	-4.94145	-5.0355	-4.09528	-4.7181	-4.38355
7375.00	-4.96481	-5.04703	-4.08992	-4.73679	-4.37893
7380.00	-5.04316	-5.07835	-4.08342	-4.78896	-4.39259
7385.00	-5.11217	-5.05179	-4.07168	-4.777	-4.42373
7390.00	-5.15014	-5.0725	-4.067	-4.81484	-4.43605
7395.00	-5.1481	-5.0641	-4.08553	-4.82827	-4.40837
7400.00	-5.14476	-5.04708	-4.06095	-4.8492	-4.39498
7405.00	-5.09799	-5.06623	-4.05819	-4.86362	-4.41331
7410.00	-5.11475	-5.07266	-4.07338	-4.86039	-4.41514
7415.00	-5.14341	-5.06154	-4.07949	-4.78973	-4.41365
7420.00	-5.13601	-5.0441	-4.0353	-4.69226	-4.38192
7425.00	-5.08408	-5.03381	-4.00984	-4.67376	-4.36804
7430.00	-5.06602	-5.04009	-3.97598	-4.64975	-4.36287
7435.00	-5.04071	-5.03899	-3.97498	-4.60162	-4.33832
7440.00	-5.06017	-5.01637	-3.99261	-4.62754	-4.35184
7445.00	-5.01583	-5.0271	-4.0051	-4.63761	-4.33049
7450.00	-5.05137	-5.06109	-4.0155	-4.61132	-4.37308
7455.00	-5.05468	-5.03085	-4.00718	-4.6348	-4.3936
7460.00	-5.05012	-5.04554	-3.98285	-4.63383	-4.4215
7465.00	-5.01433	-5.02091	-3.94664	-4.68157	-4.39737
7470.00	-5.02134	-5.0197	-3.9511	-4.69213	-4.39556
7475.00	-5.00352	-4.99698	-3.9467	-4.7031	-4.36669
7480.00	-4.98747	-4.98329	-3.93347	-4.69678	-4.31452
7485.00	-4.94739	-4.96826	-3.93083	-4.68961	-4.3147
7490.00	-4.9611	-4.96353	-3.97897	-4.68611	-4.33059
7495.00	-4.95533	-4.95454	-3.97767	-4.64466	-4.28412
7500.00	-5.01804	-4.97686	-3.99166	-4.65302	-4.28735
7505.00	-4.97489	-4.96924	-3.98909	-4.67822	-4.33216
7510.00	-5.02961	-4.97454	-4.00951	-4.74508	-4.3222
7515.00	-5.01397	-4.98946	-4.03211	-4.76255	-4.32791
7520.00	-5.06176	-4.99748	-4.04065	-4.81214	-4.36342
7525.00	-5.03537	-4.97292	-4.06266	-4.80081	-4.37758
7530.00	-5.09158	-4.96029	-4.02183	-4.79208	-4.37984
7535.00	-5.05918	-4.96514	-4.00951	-4.74592	-4.37978
7540.00	-5.02852	-4.93773	-3.9959	-4.67787	-4.3022
7545.00	-5.05826	-4.91915	-3.99627	-4.68585	-4.25333
7550.00	-5.00657	-4.90851	-3.97556	-4.65621	-4.24078
7555.00	-4.9691	-4.91448	-3.95018	-4.66342	-4.24206
7560.00	-4.90067	-4.93067	-3.94334	-4.59478	-4.23587
7565.00	-4.87832	-4.94119	-3.92119	-4.5168	-4.26173
7570.00	-4.85066	-4.95944	-3.94419	-4.53205	-4.25777
7575.00	-4.84537	-4.96911	-3.9649	-4.58702	-4.26573
7580.00	-4.907	-4.98254	-3.95069	-4.61145	-4.29489
7585.00	-4.88703	-4.99327	-3.9539	-4.6246	-4.30228
7590.00	-4.85548	-5.00023	-3.94248	-4.62908	-4.32884
7595.00	-4.84368	-4.99365	-3.9162	-4.58155	-4.31397
7600.00	-4.7878	-4.98638	-3.9035	-4.55497	-4.28698
7605.00	-4.76919	-4.98118	-3.91396	-4.52811	-4.23753
7610.00	-4.84296	-4.95555	-3.90821	-4.54076	-4.22028
7615.00	-4.78413	-4.93654	-3.89546	-4.56245	-4.20894
7620.00	-4.79606	-4.8924	-3.8882	-4.57608	-4.21025
7625.00	-4.754	-4.83509	-3.83956	-4.57951	-4.20201
7630.00	-4.75536	-4.76188	-3.85305	-4.55462	-4.14744
7635.00	-4.7415	-4.69532	-3.8374	-4.59702	-4.16224
7640.00	-4.7411	-4.64961	-3.82752	-4.54975	-4.16194
7645.00	-4.69698	-4.5963	-3.80853	-4.51015	-4.17006
7650.00	-4.72065	-4.58685	-3.77375	-4.45389	-4.15431
7655.00	-4.73893	-4.56618	-3.76855	-4.44303	-4.15899
7660.00	-4.75387	-4.57259	-3.77398	-4.43031	-4.1674
7665.00	-4.713	-4.57565	-3.76455	-4.38498	-4.16344
7670.00	-4.72299	-4.59598	-3.66765	-4.40899	-4.1955
7675.00	-4.67918	-4.61361	-3.59728	-4.32603	-4.22226
7680.00	-4.62164	-4.61865	-3.523	-4.28523	-4.18348
7685.00	-4.60003	-4.6678	-3.46121	-4.26914	-4.15172
7690.00	-4.61227	-4.70799	-3.43927	-4.2414	-4.08333
7695.00	-4.67307	-4.73469	-3.43805	-4.23117	-4.07206
7700.00	-4.64481	-4.75669	-3.45885	-4.23227	-4.04621
7705.00	-4.70386	-4.79474	-3.48261	-4.29365	-4.05646
7710.00	-4.7027	-4.86008	-3.52421	-4.30765	-4.08245
7715.00	-4.7439	-4.88374	-3.58018	-4.36591	-4.07232
7720.00	-4.74627	-4.92396	-3.59603	-4.45811	-4.07473
7725.00	-4.74087	-4.96083	-3.68102	-4.53079	-4.10099
7730.00	-4.71639	-4.99605	-3.73477	-4.55053	-4.06282
7735.00	-4.70643	-5.01489	-3.76716	-4.59187	-4.04627
7740.00	-4.74122	-5.02915	-3.83167	-4.57016	-4.00832
7745.00	-4.7167	-5.02847	-3.8771	-4.53588	-3.9396
7750.00	-4.8093	-5.0461	-3.90704	-4.59784	-3.94061
7755.00	-4.79307	-5.04846	-3.96766	-4.61382	-3.89543
7760.00	-4.83428	-5.05395	-3.96918	-4.64883	-3.86733
7765.00	-4.81102	-5.04606	-4.01854	-4.64646	-3.79804
7770.00	-4.85798	-5.0599	-4.03686	-4.65464	-3.78911
7775.00	-4.88063	-5.06696	-4.05335	-4.71502	-3.7926
7780.00	-4.85425	-5.08345	-4.03619	-4.72666	-3.76431
7785.00	-4.88934	-5.08883	-4.0317	-4.76217	-3.81533
7790.00	-4.89226	-5.0984	-4.03102	-4.74846	-3.81829
7795.00	-4.8979	-5.09146	-4.0422	-4.82156	-3.866
7800.00	-4.9754	-5.08184	-4.0531	-4.79897	-3.92885
7805.00	-5.02252	-5.07927	-4.0747	-4.81841	-3.93618
7810.00	-5.02419	-5.12021	-4.10677	-4.76815	-4.00668
7815.00	-5.05738	-5.13679	-4.13564	-4.79362	-4.08584
7820.00	-5.01936	-5.149	-4.12036	-4.81065	-4.08585
7825.00	-5.02134	-5.14647	-4.16723	-4.81714	-4.13929
7830.00	-5.0186	-5.14351	-4.16226	-4.76848	-4.17062
7835.00	-5.01463	-5.14626	-4.15863	-4.70848	-4.20091
7840.00	-4.97937	-5.13049	-4.15621	-4.681	-4.18312
7845.00	-4.95669	-5.16631	-4.17171	-4.67099	-4.20588
7850.00	-4.93628	-5.18774	-4.1604	-4.71059	-4.28084
7855.00	-4.92093	-5.15565	-4.14685	-4.71678	-4.32211
7860.00	-4.95991	-5.14637	-4.13971	-4.68552	-4.38335
7865.00	-4.9603	-5.13058	-4.1476	-4.72072	-4.37875
7870.00	-5.01044	-5.13598	-4.15554	-4.72589	-4.38404
7875.00	-4.96655	-5.10839	-4.16774	-4.7276	-4.39404
7880.00	-4.95118	-5.11195	-4.14167	-4.71441	-4.37999
7885.00	-4.8936	-5.12191	-4.1662	-4.73347	-4.35268
7890.00	-4.85988	-5.09843	-4.14786	-4.69023	-4.34276
7895.00	-4.88687	-5.08406	-4.17599	-4.70876	-4.3726
7900.00	-4.8493	-5.07315	-4.15667	-4.63264	-4.36593
7905.00	-4.79889	-5.07685	-4.11739	-4.70554	-4.37041
7910.00	-4.79426	-5.0741	-4.12246	-4.66067	-4.35663
7915.00	-4.85346	-5.06554	-4.12786	-4.64533	-4.36727
7920.00	-4.91277	-5.07203	-4.14536	-4.68603	-4.41876
7925.00	-4.92391	-5.08869	-4.12489	-4.6873	-4.40119
7930.00	-4.91432	-5.09084	-4.11153	-4.71349	-4.44824
7935.00	-4.99018	-5.10224	-4.07761	-4.7297	-4.46753
7940.00	-4.99055	-5.10709	-4.07065	-4.69714	-4.41889
7945.00	-5.04068	-5.10943	-4.09134	-4.7415	-4.41283
7950.00	-5.01338	-5.09598	-4.08133	-4.7387	-4.43043
7955.00	-5.04161	-5.11227	-4.11106	-4.70819	-4.42321
7960.00	-5.00064	-5.10463	-4.13781	-4.7102	-4.43768
7965.00	-5.03015	-5.08896	-4.08863	-4.68401	-4.42345
7970.00	-5.00239	-5.08229	-4.12604	-4.69286	-4.39075
7975.00	-5.03021	-5.05264	-4.09825	-4.72733	-4.38226
7980.00	-5.00547	-5.05298	-4.10944	-4.7009	-4.41444
7985.00	-5.02846	-5.0391	-4.10267	-4.65945	-4.40568
7990.00	-4.99634	-5.04689	-4.0789	-4.61919	-4.45962
7995.00	-4.98252	-5.04105	-4.04908	-4.61979	-4.46834
8000.00	-5.0063	-5.00943	-4.04498	-4.63358	-4.4301
8005.00	-4.96131	-5.00531	-4.03708	-4.61358	-4.34644
8010.00	-4.99324	-4.99417	-4.01987	-4.62063	-4.34658
8015.00	-4.99332	-4.97603	-4.08437	-4.61666	-4.36556
8020.00	-5.02959	-4.95767	-4.10453	-4.62045	-4.34179
8025.00	-5.08336	-4.94318	-4.05194	-4.62239	-4.36649
8030.00	-5.12874	-4.94974	-4.03913	-4.64771	-4.38557
8035.00	-5.03379	-4.98606	-4.01666	-4.69553	-4.41532
8040.00	-4.977	-4.94102	-4.0158	-4.69144	-4.45467
8045.00	-4.96361	-4.92819	-3.99146	-4.68775	-4.44084
8050.00	-4.95306	-4.89772	-4.00743	-4.71537	-4.49755
8055.00	-4.92245	-4.86287	-3.99403	-4.68425	-4.46372
8060.00	-4.92055	-4.91193	-3.98196	-4.71516	-4.45841
8065.00	-4.8947	-4.90337	-3.96941	-4.69143	-4.44107
8070.00	-4.9167	-4.9085	-3.9716	-4.70395	-4.3846
8075.00	-4.99986	-4.90839	-4.00219	-4.76382	-4.40607
8080.00	-4.99625	-4.92654	-4.02973	-4.77794	-4.40024
8085.00	-4.95982	-4.94693	-4.03598	-4.75529	-4.38452
8090.00	-4.94513	-4.91053	-3.99867	-4.7408	-4.3599
8095.00	-5.00282	-4.90076	-3.97351	-4.71451	-4.35241
8100.00	-4.99137	-4.90615	-3.94834	-4.72324	-4.33938
8105.00	-4.93731	-4.92115	-3.97283	-4.72374	-4.31822
8110.00	-4.95807	-4.9387	-3.9772	-4.73892	-4.34213
8115.00	-4.97222	-4.93422	-3.98534	-4.63327	-4.30499
8120.00	-4.95327	-4.95519	-3.9573	-4.57796	-4.26736
8125.00	-4.89246	-4.93622	-3.95733	-4.57678	-4.27646
8130.00	-4.9011	-4.93807	-3.93883	-4.61255	-4.29931
8135.00	-4.87418	-4.92621	-3.90786	-4.57404	-4.27797
8140.00	-4.88012	-4.92501	-3.91452	-4.58209	-4.24095
8145.00	-4.88547	-4.93812	-3.88514	-4.62175	-4.23488
8150.00	-4.84502	-4.9364	-3.88143	-4.62356	-4.26084
8155.00	-4.91876	-4.92268	-3.89073	-4.62519	-4.26011
8160.00	-4.87498	-4.92724	-3.87552	-4.53239	-4.2584
8165.00	-4.86123	-4.94418	-3.87446	-4.52251	-4.2422
8170.00	-4.8217	-4.94929	-3.88361	-4.48122	-4.19724
8175.00	-4.82233	-4.93631	-3.88512	-4.53096	-4.24792
8180.00	-4.84855	-4.94559	-3.89489	-4.51681	-4.27467
8185.00	-4.87063	-4.9661	-3.90031	-4.55268	-4.23379
8190.00	-4.8724	-4.97375	-3.89509	-4.56435	-4.30911
8195.00	-4.86495	-4.97252	-3.91397	-4.58368	-4.3046
8200.00	-4.84466	-4.97006	-3.91664	-4.59077	-4.28482
8205.00	-4.81583	-4.97529	-3.93168	-4.61925	-4.30684
8210.00	-4.7567	-4.93808	-3.94185	-4.58743	-4.29417
8215.00	-4.71706	-4.93299	-3.91984	-4.58089	-4.29849
8220.00	-4.74173	-4.93313	-3.93288	-4.6133	-4.29714
8225.00	-4.71415	-4.95151	-3.93703	-4.61301	-4.28859
8230.00	-4.72855	-4.96197	-3.9694	-4.56561	-4.28404
8235.00	-4.69776	-4.95854	-3.94969	-4.59071	-4.27575
8240.00	-4.69721	-4.97506	-3.94963	-4.61772	-4.29553
8245.00	-4.66351	-4.96761	-3.92685	-4.62583	-4.29447
8250.00	-4.67393	-4.98255	-3.88277	-4.60808	-4.27047
8255.00	-4.62748	-4.94529	-3.86077	-4.68638	-4.27821
8260.00	-4.60076	-4.93406	-3.87045	-4.667	-4.26002
8265.00	-4.56615	-4.90098	-3.89179	-4.55087	-4.18185
8270.00	-4.57725	-4.86512	-3.88827	-4.53178	-4.16387
8275.00	-4.58573	-4.86664	-3.90867	-4.50724	-4.15189
8280.00	-4.56469	-4.88965	-3.87651	-4.50135	-4.12643
8285.00	-4.57141	-4.88466	-3.83914	-4.44892	-4.12657
8290.00	-4.57896	-4.88964	-3.83078	-4.45328	-4.1707
8295.00	-4.55106	-4.88871	-3.84767	-4.48372	-4.18317
8300.00	-4.55914	-4.88044	-3.80476	-4.46399	-4.13992
8305.00	-4.63582	-4.87976	-3.79899	-4.50956	-4.12509
8310.00	-4.65654	-4.89131	-3.81569	-4.49166	-4.12431
8315.00	-4.70537	-4.91995	-3.81641	-4.50206	-4.0859
8320.00	-4.67237	-4.89774	-3.8221	-4.44808	-4.03666
8325.00	-4.64569	-4.87032	-3.81376	-4.46284	-4.02797
8330.00	-4.62771	-4.86794	-3.80119	-4.42457	-4.06205
8335.00	-4.64925	-4.88811	-3.77473	-4.40927	-4.07805
8340.00	-4.64449	-4.89274	-3.77364	-4.37783	-4.05998
8345.00	-4.6719	-4.89624	-3.78193	-4.34806	-4.12124
8350.00	-4.63168	-4.89938	-3.77255	-4.30212	-4.10723
8355.00	-4.59247	-4.90897	-3.75821	-4.30349	-4.09567
8360.00	-4.6115	-4.90611	-3.73268	-4.36364	-4.06222
8365.00	-4.53508	-4.90624	-3.7299	-4.378	-4.05097
8370.00	-4.58701	-4.84484	-3.73835	-4.43512	-4.06179
8375.00	-4.61412	-4.84501	-3.7308	-4.4556	-4.0464
8380.00	-4.64004	-4.8695	-3.70885	-4.45045	-4.03149
8385.00	-4.69354	-4.83882	-3.70594	-4.44583	-4.04846
8390.00	-4.73263	-4.82202	-3.69489	-4.40926	-4.06477
8395.00	-4.74368	-4.82582	-3.68748	-4.45736	-4.09413
8400.00	-4.74004	-4.8279	-3.70354	-4.48297	-4.08388
8405.00	-4.77298	-4.8176	-3.69947	-4.44563	-4.06208
8410.00	-4.7815	-4.83536	-3.70254	-4.48715	-4.09694
8415.00	-4.7605	-4.83243	-3.75583	-4.51568	-4.12517
8420.00	-4.725	-4.83587	-3.75159	-4.46623	-4.15582
8425.00	-4.74134	-4.83829	-3.74692	-4.44824	-4.1373
8430.00	-4.68211	-4.84588	-3.76041	-4.42469	-4.17197
8435.00	-4.65596	-4.82567	-3.78433	-4.43295	-4.18746
8440.00	-4.64601	-4.83587	-3.76713	-4.39178	-4.1375
8445.00	-4.59933	-4.83491	-3.73481	-4.35914	-4.09777
8450.00	-4.57845	-4.79214	-3.73351	-4.39752	-4.07458
8455.00	-4.57474	-4.80569	-3.73655	-4.40555	-4.06523
8460.00	-4.57743	-4.80572	-3.73844	-4.45255	-4.05892
8465.00	-4.53158	-4.82265	-3.76204	-4.41236	-4.07524
8470.00	-4.54915	-4.80882	-3.74201	-4.39387	-4.05431
8475.00	-4.52725	-4.79502	-3.72062	-4.37575	-4.03337
8480.00	-4.46981	-4.81369	-3.72748	-4.36239	-4.047
8485.00	-4.48904	-4.79737	-3.71849	-4.29587	-4.0268
8490.00	-4.51992	-4.77728	-3.70703	-4.30817	-4.0369
8495.00	-4.52809	-4.7761	-3.70261	-4.38553	-4.08685
8500.00	-4.54149	-4.77165	-3.69864	-4.39034	-4.09514
8505.00	-4.61389	-4.76427	-3.67906	-4.41971	-4.09631
8510.00	-4.59004	-4.76439	-3.67491	-4.43289	-4.12984
8515.00	-4.641	-4.76314	-3.64171	-4.45653	-4.08564
8520.00	-4.62952	-4.72147	-3.67245	-4.44541	-4.06786
8525.00	-4.63579	-4.69815	-3.71275	-4.43392	-4.07804
8530.00	-4.60824	-4.70623	-3.75323	-4.45451	-4.10921
8535.00	-4.58345	-4.71891	-3.7644	-4.4377	-4.14145
8540.00	-4.59432	-4.72492	-3.77614	-4.46086	-4.13799
8545.00	-4.59506	-4.731	-3.79007	-4.4655	-4.08145
8550.00	-4.61986	-4.73309	-3.76303	-4.46968	-4.09342
8555.00	-4.63162	-4.75593	-3.79764	-4.47344	-4.1021
8560.00	-4.64523	-4.80352	-3.80353	-4.49156	-4.09629
8565.00	-4.63936	-4.8281	-3.80125	-4.50344	-4.15602
8570.00	-4.64314	-4.834	-3.81604	-4.49646	-4.13853
8575.00	-4.68124	-4.84337	-3.79567	-4.46808	-4.14479
8580.00	-4.69592	-4.86397	-3.81438	-4.50294	-4.12528
8585.00	-4.69555	-4.84736	-3.82365	-4.52841	-4.13706
8590.00	-4.67862	-4.84187	-3.81599	-4.53367	-4.10366
8595.00	-4.65131	-4.85248	-3.82931	-4.5163	-4.09141
8600.00	-4.62372	-4.8458	-3.82276	-4.53013	-4.09295
8605.00	-4.60643	-4.81884	-3.81435	-4.54699	-4.08491
8610.00	-4.55466	-4.80607	-3.81015	-4.55775	-4.10387
8615.00	-4.53824	-4.75401	-3.82573	-4.49526	-4.10522
8620.00	-4.53402	-4.74975	-3.82207	-4.4729	-4.15043
8625.00	-4.51212	-4.71211	-3.80699	-4.4454	-4.12617
8630.00	-4.44413	-4.62619	-3.78668	-4.37942	-4.15253
8635.00	-4.52476	-4.56982	-3.78441	-4.3377	-4.18987
8640.00	-4.56716	-4.53395	-3.80509	-4.34141	-4.20357
8645.00	-4.49819	-4.51452	-3.78244	-4.35358	-4.18656
8650.00	-4.53721	-4.48418	-3.77385	-4.37337	-4.22259
8655.00	-4.45011	-4.47175	-3.76107	-4.31311	-4.18902
8660.00	-4.3838	-4.47273	-3.70746	-4.22942	-4.19338
8665.00	-4.4071	-4.47699	-3.65416	-4.19682	-4.16691
8670.00	-4.43712	-4.50651	-3.62556	-4.18662	-4.18082
8675.00	-4.48375	-4.55336	-3.54761	-4.14062	-4.17656
8680.00	-4.49253	-4.59282	-3.5263	-4.17434	-4.18426
8685.00	-4.55776	-4.61346	-3.4928	-4.13841	-4.19852
8690.00	-4.56517	-4.67463	-3.47612	-4.27988	-4.23545
8695.00	-4.6171	-4.71142	-3.43922	-4.34828	-4.22364
8700.00	-4.6231	-4.72832	-3.44895	-4.39953	-4.25178
8705.00	-4.65114	-4.76921	-3.43666	-4.40589	-4.25195
8710.00	-4.65223	-4.81277	-3.49043	-4.4882	-4.2783
8715.00	-4.64265	-4.85805	-3.55146	-4.5726	-4.27897
8720.00	-4.63855	-4.89679	-3.59544	-4.58669	-4.28481
8725.00	-4.67108	-4.94178	-3.63502	-4.63325	-4.29739
8730.00	-4.66414	-5.00121	-3.66391	-4.76206	-4.26263
8735.00	-4.67901	-5.02495	-3.71685	-4.76162	-4.26486
8740.00	-4.74219	-5.03888	-3.77797	-4.78038	-4.21658
8745.00	-4.80056	-5.05209	-3.81277	-4.86354	-4.18256
8750.00	-4.7505	-5.0721	-3.87861	-4.87653	-4.07337
8755.00	-4.76579	-5.0928	-3.94292	-4.85875	-4.01071
8760.00	-4.78409	-5.12631	-4.00249	-4.86338	-3.99518
8765.00	-4.7402	-5.11861	-4.01652	-4.88669	-3.98226
8770.00	-4.73842	-5.1421	-4.03925	-4.87821	-3.99472
8775.00	-4.7519	-5.1139	-4.05971	-4.84406	-4.01431
8780.00	-4.72028	-5.12029	-4.04192	-4.85163	-4.0309
8785.00	-4.72955	-5.08954	-4.06717	-4.84223	-4.04897
8790.00	-4.73788	-5.06727	-4.08147	-4.83967	-4.08515
8795.00	-4.72426	-5.06683	-4.0615	-4.82264	-4.09989
8800.00	-4.73464	-5.05426	-4.03511	-4.79552	-4.14145
8805.00	-4.76057	-5.06121	-4.0644	-4.80352	-4.21132
8810.00	-4.84426	-5.07016	-4.11013	-4.83282	-4.26164
8815.00	-4.81548	-5.07281	-4.14792	-4.86655	-4.34988
8820.00	-4.77599	-5.04816	-4.11878	-4.86156	-4.38635
8825.00	-4.75555	-5.03476	-4.15908	-4.88505	-4.38459
8830.00	-4.7809	-5.03351	-4.16166	-4.86495	-4.39349
8835.00	-4.80069	-5.06416	-4.12862	-4.90872	-4.44864
8840.00	-4.77174	-5.07282	-4.1553	-4.95107	-4.48151
8845.00	-4.80754	-5.07993	-4.18689	-4.91847	-4.51424
8850.00	-4.8111	-5.10256	-4.17996	-4.93627	-4.5395
8855.00	-4.849	-5.12428	-4.19561	-5.023	-4.56748
8860.00	-4.89065	-5.12895	-4.18612	-5.04802	-4.54761
8865.00	-4.89646	-5.13316	-4.18768	-5.04256	-4.57687
8870.00	-4.93487	-5.13424	-4.21519	-5.01112	-4.57911
8875.00	-4.93173	-5.15684	-4.25005	-5.01819	-4.64399
8880.00	-4.95002	-5.12379	-4.29069	-5.05842	-4.68142
8885.00	-4.90765	-5.15014	-4.30285	-5.06812	-4.66797
8890.00	-4.86951	-5.14412	-4.29695	-5.05917	-4.64015
8895.00	-4.83971	-5.13126	-4.28322	-5.03786	-4.63711
8900.00	-4.83854	-5.14132	-4.25402	-5.01132	-4.62704
8905.00	-4.82541	-5.10306	-4.24711	-5.01247	-4.61797
8910.00	-4.82115	-5.08687	-4.24679	-5.01203	-4.59515
8915.00	-4.80222	-5.07703	-4.20944	-4.97334	-4.59242
8920.00	-4.76859	-5.03776	-4.22046	-5.01512	-4.58786
8925.00	-4.75491	-5.04771	-4.21438	-4.97759	-4.55234
8930.00	-4.75015	-5.06815	-4.21985	-5.00126	-4.57274
8935.00	-4.76397	-5.0541	-4.18352	-5.03435	-4.54292
8940.00	-4.73869	-5.032	-4.19461	-5.00669	-4.53179
8945.00	-4.75064	-5.0263	-4.18858	-5.02008	-4.52701
8950.00	-4.73575	-5.02455	-4.16296	-4.97175	-4.529
8955.00	-4.73894	-5.00607	-4.16936	-5.03578	-4.53707
8960.00	-4.72521	-5.05704	-4.18018	-5.03301	-4.55901
8965.00	-4.77623	-5.07114	-4.15708	-5.02021	-4.52427
8970.00	-4.72709	-5.05747	-4.14133	-4.95271	-4.53072
8975.00	-4.71908	-5.06544	-4.12043	-4.93616	-4.52815
8980.00	-4.75713	-5.08817	-4.14204	-4.90947	-4.51116
8985.00	-4.75516	-5.07482	-4.12864	-4.93259	-4.5074
8990.00	-4.79111	-5.08917	-4.13258	-4.91805	-4.48097
8995.00	-4.79631	-5.071	-4.10413	-4.90791	-4.47394
9000.00	-4.82513	-5.09452	-4.08442	-4.91203	-4.45923
9005.00	-4.76959	-5.06499	-4.08269	-4.90691	-4.44285
9010.00	-4.75733	-5.07965	-4.07522	-4.85958	-4.44592
9015.00	-4.72517	-5.06918	-4.06598	-4.88769	-4.44449
9020.00	-4.7445	-5.053	-4.06946	-4.91152	-4.44111
9025.00	-4.71815	-5.06142	-4.11047	-4.92265	-4.45483
9030.00	-4.7925	-5.05346	-4.10697	-4.96213	-4.45042
9035.00	-4.78248	-5.05643	-4.10045	-4.96378	-4.44435
9040.00	-4.87906	-5.03882	-4.08532	-5.04628	-4.45775
9045.00	-4.8996	-5.02703	-4.09528	-5.02037	-4.48133
9050.00	-4.93167	-5.02588	-4.11014	-5.00294	-4.50674
9055.00	-4.89867	-5.03769	-4.13782	-4.97399	-4.49818
9060.00	-4.91575	-5.02804	-4.13832	-4.97299	-4.52191
9065.00	-4.96883	-5.04572	-4.15477	-4.97797	-4.52755
9070.00	-4.95022	-5.03594	-4.12494	-4.88966	-4.48758
9075.00	-4.92593	-5.0481	-4.11747	-4.86321	-4.47675
9080.00	-4.86333	-5.06918	-4.10737	-4.90863	-4.50681
9085.00	-4.90959	-5.08747	-4.07976	-4.9009	-4.52548
9090.00	-4.90294	-5.07352	-4.09701	-4.93371	-4.54962
9095.00	-4.92713	-5.07313	-4.06875	-4.93968	-4.51897
9100.00	-4.90665	-5.05926	-4.05258	-4.95978	-4.50185
9105.00	-4.94405	-5.05489	-4.04308	-5.00144	-4.48331
9110.00	-4.93396	-5.03203	-4.05221	-4.95349	-4.47919
9115.00	-4.97918	-5.0439	-4.05622	-4.92508	-4.51529
9120.00	-4.94898	-5.05864	-4.08088	-4.92012	-4.52893
9125.00	-4.97309	-5.05163	-4.06518	-4.84496	-4.52339
9130.00	-5.02195	-5.04531	-4.0401	-4.81561	-4.47859
9135.00	-5.04178	-5.02679	-4.04616	-4.79362	-4.44352
9140.00	-5.0204	-5.04527	-4.06004	-4.80181	-4.45071
9145.00	-5.05095	-5.06528	-4.0481	-4.84011	-4.48547
9150.00	-5.01206	-5.04543	-4.02221	-4.8466	-4.48009
9155.00	-4.98611	-5.04447	-4.00143	-4.84066	-4.49829
9160.00	-5.02612	-5.08079	-4.01388	-4.84267	-4.51782
9165.00	-5.03045	-5.1013	-4.03351	-4.84449	-4.48301
9170.00	-5.05396	-5.12923	-4.03855	-4.88589	-4.4653
9175.00	-5.04193	-5.12394	-4.05066	-4.89664	-4.46403
9180.00	-5.06278	-5.11716	-4.05229	-4.9284	-4.45765
9185.00	-5.07551	-5.13674	-4.08998	-4.92017	-4.49591
9190.00	-5.03416	-5.11313	-4.07168	-4.97021	-4.49996
9195.00	-5.00299	-5.09593	-4.11163	-4.97547	-4.46379
9200.00	-4.9704	-5.08181	-4.08528	-4.95664	-4.45429
9205.00	-4.97577	-5.05356	-4.07251	-4.97062	-4.48136
9210.00	-4.99721	-5.05313	-4.06943	-5.00088	-4.45334
9215.00	-4.98934	-5.02099	-4.08519	-5.00455	-4.41031
9220.00	-4.96264	-5.02179	-4.07074	-4.93862	-4.41244
9225.00	-4.90543	-4.98534	-4.06616	-4.922	-4.34836
9230.00	-4.85846	-4.97822	-4.0452	-4.92325	-4.36821
9235.00	-4.89766	-4.98466	-4.0617	-4.83452	-4.33055
9240.00	-4.92237	-4.98031	-4.06644	-4.82094	-4.33752
9245.00	-4.94915	-4.98587	-4.0665	-4.79842	-4.32702
9250.00	-4.95665	-4.97126	-4.06655	-4.83706	-4.31444
9255.00	-4.95585	-4.92296	-4.02955	-4.83502	-4.28844
9260.00	-4.95363	-4.94168	-3.99793	-4.81845	-4.29857
9265.00	-5.03008	-4.95651	-4.00063	-4.8271	-4.28149
9270.00	-5.02798	-4.95498	-3.99801	-4.83194	-4.29232
9275.00	-4.94612	-4.92994	-3.97207	-4.80242	-4.25387
9280.00	-4.95694	-4.94256	-3.95967	-4.77291	-4.24336
9285.00	-4.97422	-4.95526	-3.96115	-4.80085	-4.2538
9290.00	-4.94904	-4.92614	-3.96752	-4.83189	-4.26216
9295.00	-4.92788	-4.92629	-3.94884	-4.82889	-4.24663
9300.00	-4.91639	-4.91697	-3.94803	-4.82913	-4.24208
9305.00	-4.8819	-4.88762	-3.93635	-4.83524	-4.24113
9310.00	-4.89311	-4.86391	-3.9469	-4.84958	-4.23399
9315.00	-4.89112	-4.87232	-3.96649	-4.78	-4.25585
9320.00	-4.92705	-4.85825	-3.97907	-4.77483	-4.23886
9325.00	-4.92017	-4.84897	-3.9887	-4.75397	-4.22251
9330.00	-4.90793	-4.85278	-3.95696	-4.77791	-4.22247
9335.00	-4.83959	-4.86636	-3.94271	-4.75526	-4.24758
9340.00	-4.7992	-4.89277	-3.92483	-4.73783	-4.22827
9345.00	-4.8051	-4.87192	-3.854	-4.70005	-4.19413
9350.00	-4.75911	-4.87074	-3.8652	-4.61596	-4.2095
9355.00	-4.80523	-4.85142	-3.88454	-4.52555	-4.17723
9360.00	-4.79996	-4.8631	-3.89016	-4.51047	-4.15867
9365.00	-4.77863	-4.8628	-3.88174	-4.47333	-4.15349
9370.00	-4.7383	-4.85915	-3.84806	-4.41928	-4.12997
9375.00	-4.78801	-4.866	-3.82028	-4.37653	-4.10147
9380.00	-4.76787	-4.83161	-3.83906	-4.36456	-4.09886
9385.00	-4.71504	-4.82364	-3.81723	-4.36558	-4.08604
9390.00	-4.70823	-4.82188	-3.80263	-4.42099	-4.06508
9395.00	-4.72172	-4.80069	-3.79707	-4.40753	-4.01268
9400.00	-4.74291	-4.8215	-3.78281	-4.37773	-4.02524
9405.00	-4.68956	-4.82468	-3.75145	-4.35092	-4.02398
9410.00	-4.71396	-4.83363	-3.71143	-4.41516	-4.03122
9415.00	-4.65295	-4.83289	-3.73773	-4.38755	-4.03459
9420.00	-4.71421	-4.84845	-3.73782	-4.39805	-4.0481
9425.00	-4.69843	-4.83745	-3.70759	-4.38394	-4.07493
9430.00	-4.68423	-4.83971	-3.69975	-4.36976	-4.08755
9435.00	-4.74085	-4.84445	-3.67332	-4.38499	-4.07587
9440.00	-4.72543	-4.83723	-3.7068	-4.39722	-4.08316
9445.00	-4.70702	-4.85709	-3.71588	-4.39644	-4.06143
9450.00	-4.71006	-4.80804	-3.70805	-4.41931	-4.05235
9455.00	-4.74449	-4.81257	-3.70942	-4.42516	-4.03476
9460.00	-4.73172	-4.81462	-3.71487	-4.42601	-4.03568
9465.00	-4.70966	-4.8097	-3.72482	-4.41352	-4.05328
9470.00	-4.66115	-4.82691	-3.75399	-4.40374	-4.05863
9475.00	-4.62503	-4.814	-3.74151	-4.31836	-4.04774
9480.00	-4.67248	-4.83213	-3.74291	-4.34167	-4.07461
9485.00	-4.69105	-4.82681	-3.777	-4.36707	-4.08307
9490.00	-4.6791	-4.8592	-3.75801	-4.3752	-4.08231
9495.00	-4.73321	-4.84239	-3.75018	-4.39725	-4.08686
9500.00	-4.70648	-4.82997	-3.7465	-4.43476	-4.07524
9505.00	-4.75635	-4.87353	-3.7735	-4.44349	-4.08364
9510.00	-4.78766	-4.85394	-3.77338	-4.47344	-4.12996
9515.00	-4.77661	-4.86875	-3.76401	-4.45326	-4.11613
9520.00	-4.75459	-4.87058	-3.72863	-4.49548	-4.12882
9525.00	-4.7574	-4.85737	-3.749	-4.5055	-4.11091
9530.00	-4.70713	-4.87386	-3.7867	-4.51746	-4.11365
9535.00	-4.72374	-4.87857	-3.80883	-4.57978	-4.13916
9540.00	-4.73417	-4.9024	-3.82118	-4.66239	-4.1967
9545.00	-4.79334	-4.89344	-3.79945	-4.67339	-4.22019
9550.00	-4.82698	-4.8901	-3.83968	-4.64352	-4.24657
9555.00	-4.7788	-4.90603	-3.85905	-4.65641	-4.2347
9560.00	-4.81088	-4.91292	-3.86722	-4.6636	-4.26592
9565.00	-4.80807	-4.92792	-3.87457	-4.68332	-4.26573
9570.00	-4.81157	-4.8941	-3.89129	-4.65688	-4.2467
9575.00	-4.84942	-4.86704	-3.88192	-4.63161	-4.28824
9580.00	-4.82465	-4.86026	-3.86254	-4.59266	-4.28163
9585.00	-4.81442	-4.86835	-3.90404	-4.57676	-4.26834
9590.00	-4.77957	-4.85874	-3.89339	-4.6361	-4.27419
9595.00	-4.78441	-4.89334	-3.90991	-4.67182	-4.25222
9600.00	-4.7933	-4.89542	-3.88689	-4.70987	-4.25131
9605.00	-4.80431	-4.8831	-3.88469	-4.68519	-4.2201
9610.00	-4.77198	-4.86863	-3.88103	-4.71896	-4.18677
9615.00	-4.79116	-4.84209	-3.90553	-4.72283	-4.21964
9620.00	-4.78579	-4.80468	-3.90147	-4.77493	-4.28275
9625.00	-4.73872	-4.75142	-3.85824	-4.77173	-4.27878
9630.00	-4.73105	-4.72916	-3.86059	-4.75412	-4.28359
9635.00	-4.72717	-4.67128	-3.85261	-4.73681	-4.28163
9640.00	-4.70858	-4.61648	-3.82942	-4.7168	-4.26835
9645.00	-4.83217	-4.57122	-3.82708	-4.67817	-4.24067
9650.00	-4.85137	-4.5298	-3.81823	-4.61542	-4.28701
9655.00	-4.83847	-4.47969	-3.77743	-4.61197	-4.2889
9660.00	-4.80876	-4.50894	-3.7904	-4.60445	-4.26231
9665.00	-4.79861	-4.48457	-3.73807	-4.5697	-4.24991
9670.00	-4.75931	-4.51469	-3.68339	-4.58702	-4.2398
9675.00	-4.79786	-4.5472	-3.5904	-4.59378	-4.22127
9680.00	-4.81445	-4.58389	-3.49407	-4.60133	-4.21402
9685.00	-4.82033	-4.63449	-3.46969	-4.63906	-4.20854
9690.00	-4.86787	-4.6726	-3.44606	-4.62589	-4.17008
9695.00	-4.91217	-4.73123	-3.39533	-4.66264	-4.17005
9700.00	-4.93694	-4.78805	-3.39934	-4.71338	-4.19202
9705.00	-4.98036	-4.85474	-3.41812	-4.71634	-4.18141
9710.00	-5.01642	-4.91137	-3.47964	-4.76614	-4.20119
9715.00	-5.00362	-4.98263	-3.55101	-4.77119	-4.20643
9720.00	-5.06753	-4.99673	-3.63797	-4.80519	-4.23942
9725.00	-5.08582	-5.04526	-3.69351	-4.73563	-4.23036
9730.00	-5.06457	-5.04837	-3.77128	-4.76877	-4.21067
9735.00	-5.08315	-5.07753	-3.81601	-4.7927	-4.19296
9740.00	-5.04255	-5.13352	-3.86048	-4.83928	-4.12568
9745.00	-5.03317	-5.15958	-3.89124	-4.94454	-4.11123
9750.00	-5.01114	-5.18641	-3.94755	-4.95532	-4.07098
9755.00	-5.01093	-5.21191	-3.99318	-4.993	-4.03476
9760.00	-5.05299	-5.20714	-3.99972	-4.96947	-3.96234
9765.00	-5.00937	-5.2157	-4.06118	-4.97628	-3.92546
9770.00	-5.03649	-5.18216	-4.04577	-5.03249	-3.9415
9775.00	-5.01866	-5.15536	-4.08747	-5.03594	-3.94233
9780.00	-5.0871	-5.15895	-4.10395	-5.0744	-3.95983
9785.00	-5.07477	-5.19666	-4.12047	-5.06188	-4.02168
9790.00	-5.07273	-5.17923	-4.13281	-5.06092	-4.08886
9795.00	-5.00752	-5.16151	-4.17001	-5.05417	-4.12628
9800.00	-4.98655	-5.15299	-4.15719	-5.04956	-4.14739
9805.00	-5.00389	-5.14195	-4.15744	-5.13526	-4.19677
9810.00	-4.9863	-5.13742	-4.18544	-5.05774	-4.19092
9815.00	-5.04289	-5.16782	-4.19549	-5.06161	-4.23176
9820.00	-5.04554	-5.17152	-4.21717	-5.06804	-4.26117
9825.00	-5.01323	-5.16268	-4.21563	-5.07973	-4.32222
9830.00	-5.01884	-5.17433	-4.23277	-5.05194	-4.31431
9835.00	-4.99825	-5.16183	-4.23388	-5.05787	-4.35956
9840.00	-5.06119	-5.1641	-4.23235	-5.05731	-4.3762
9845.00	-5.13745	-5.16344	-4.23939	-5.04502	-4.42365
9850.00	-5.12461	-5.1642	-4.22973	-5.00304	-4.45274
9855.00	-5.12361	-5.16691	-4.21094	-4.96819	-4.44853
9860.00	-5.05483	-5.168	-4.21675	-4.96187	-4.43322
9865.00	-5.06835	-5.13653	-4.23462	-4.93556	-4.4383
9870.00	-5.04432	-5.0859	-4.23554	-4.90305	-4.3884
9875.00	-5.00307	-5.06332	-4.21869	-4.84874	-4.40005
9880.00	-4.94332	-5.05787	-4.20858	-4.83522	-4.42417
9885.00	-4.86842	-5.04958	-4.17253	-4.75087	-4.41758
9890.00	-4.90662	-5.04347	-4.15524	-4.75008	-4.40432
9895.00	-4.87613	-5.04406	-4.12032	-4.74937	-4.37876
9900.00	-4.89395	-5.04999	-4.1192	-4.71632	-4.39767
9905.00	-4.91753	-5.04858	-4.11146	-4.72046	-4.41783
9910.00	-4.87991	-5.04122	-4.08933	-4.71387	-4.41712
9915.00	-4.88528	-5.07718	-4.13173	-4.70794	-4.40704
9920.00	-4.8871	-5.08116	-4.16399	-4.6702	-4.42941
9925.00	-4.87364	-5.0773	-4.16356	-4.71136	-4.42858
9930.00	-4.87813	-5.09411	-4.13622	-4.74103	-4.43937
9935.00	-4.88972	-5.08355	-4.10909	-4.78983	-4.43964
9940.00	-4.83526	-5.07742	-4.07289	-4.79104	-4.40322
9945.00	-4.83152	-5.06583	-4.09756	-4.77445	-4.40606
9950.00	-4.88397	-5.05404	-4.09198	-4.76688	-4.40548
9955.00	-4.88441	-5.06506	-4.09454	-4.82341	-4.4259
[truncated: 56 more rows]
