# Supplementary material for: Abnormal developmental trajectory and vulnerability to cardiac arrhythmias in tetralogy of Fallot with DiGeorge syndrome
Source: Commun Biol. 2023 Sep 22;6:969. doi: 10.1038/s42003-023-05344-6 (PMC10516936; doi:10.1038/s42003-023-05344-6)
Supplement: Supplementary file 6 — Supplementary Data 3 [file 42003_2023_5344_MOESM6_ESM.zip › Supplementary Data3_CAS Measurement/Batch61/TOF-DG2_A2_4810/CV_Ca.csv]

1B : V(t) = -D'(t) / BackgroundImage *100
D'(t) = WaveFiltered Value( Pixel-Filter=(5 x 5) Tcnst-Filter=10)
average	1.00
frm num	2048
position	[51][51]	[48][65]	[43][86]	[65][54]	[79][57]
background	331.92	657.20	532.00	356.04	410.08
total pixel	25	25	25	25	25
time	value1	value2	value3	value4	value5
0.00	-0	-0	-0	-0	-0
5.00	0.200048	0.211199	0.219549	0.235929	0.23215
10.00	0.424681	0.432319	0.46	0.468487	0.455716
15.00	0.584671	0.667846	0.706481	0.669925	0.621811
20.00	0.717816	0.810434	0.884705	0.879306	0.777148
25.00	0.848493	0.949111	1.05112	1.07224	0.931583
30.00	1.00346	1.05201	1.2009	1.17848	1.05204
35.00	1.10557	1.18418	1.32291	1.31566	1.14777
40.00	1.20712	1.26418	1.4019	1.43013	1.20174
45.00	1.27199	1.34348	1.4963	1.52642	1.2747
50.00	1.35448	1.40025	1.54892	1.58499	1.3072
55.00	1.45403	1.45195	1.62335	1.63096	1.33352
60.00	1.50988	1.50273	1.67756	1.67795	1.38648
65.00	1.5722	1.56366	1.72935	1.76968	1.40195
70.00	1.65961	1.60936	1.74213	1.82415	1.4383
75.00	1.7178	1.63528	1.74085	1.88777	1.44761
80.00	1.77981	1.6653	1.77278	1.93043	1.45014
85.00	1.78983	1.70388	1.76543	1.93736	1.47973
90.00	1.80728	1.67409	1.74979	1.91439	1.4488
95.00	1.8507	1.7124	1.78458	1.95102	1.44048
100.00	1.82712	1.71158	1.78507	1.98061	1.42226
105.00	1.85891	1.69989	1.75844	1.99489	1.38831
110.00	1.89717	1.70823	1.72471	2.03133	1.35287
115.00	1.87617	1.72061	1.72592	2.05626	1.31122
120.00	1.83919	1.73601	1.73378	2.04274	1.28447
125.00	1.86737	1.73344	1.69799	2.03845	1.26625
130.00	1.83609	1.73356	1.65827	2.01099	1.21571
135.00	1.80915	1.68376	1.62402	1.95706	1.16046
140.00	1.809	1.67606	1.58718	1.90404	1.13611
145.00	1.77271	1.63749	1.56606	1.89901	1.12491
150.00	1.71595	1.60216	1.50193	1.85066	1.03778
155.00	1.67933	1.57707	1.48031	1.83749	0.97985
160.00	1.68493	1.53318	1.47965	1.84248	0.957948
165.00	1.66467	1.51193	1.4159	1.82114	0.931408
170.00	1.67294	1.49038	1.38182	1.81878	0.887038
175.00	1.69003	1.48559	1.3474	1.79643	0.857835
180.00	1.656	1.46485	1.30665	1.77969	0.835454
185.00	1.65791	1.43279	1.25418	1.79945	0.780195
190.00	1.66324	1.42402	1.23553	1.78353	0.733389
195.00	1.66202	1.43256	1.20897	1.76134	0.696141
200.00	1.62476	1.39521	1.16326	1.74811	0.652863
205.00	1.56834	1.33725	1.15896	1.76654	0.636348
210.00	1.57781	1.31795	1.14382	1.76739	0.609779
215.00	1.56464	1.33527	1.09335	1.72884	0.565383
220.00	1.54194	1.29547	1.03739	1.70875	0.555665
225.00	1.53718	1.25114	1.00884	1.70864	0.517656
230.00	1.52326	1.24532	0.985402	1.66922	0.407365
235.00	1.4806	1.22912	0.951524	1.58768	0.361752
240.00	1.47836	1.19385	0.936822	1.58732	0.359716
245.00	1.46549	1.17855	0.90705	1.56566	0.319843
250.00	1.52743	1.17268	0.884014	1.53042	0.269326
255.00	1.56268	1.14915	0.860274	1.5268	0.243368
260.00	1.498	1.12979	0.811089	1.5359	0.240491
265.00	1.47835	1.11176	0.76983	1.4823	0.230098
270.00	1.43777	1.07058	0.748486	1.4408	0.169046
275.00	1.38317	1.0396	0.727773	1.3821	0.153117
280.00	1.32439	1.03424	0.719657	1.33377	0.150486
285.00	1.345	1.0282	0.752954	1.32959	0.10715
290.00	1.3515	1.00633	0.73405	1.3337	0.0671726
295.00	1.33204	0.993339	0.717788	1.352	0.0263156
300.00	1.31332	0.978607	0.694881	1.35948	0.00222483
305.00	1.32781	0.958652	0.686295	1.33588	-0.042867
310.00	1.29987	0.933998	0.668794	1.31576	-0.065892
315.00	1.30124	0.922156	0.631989	1.30327	-0.0827129
320.00	1.29765	0.895674	0.626685	1.29428	-0.0832204
325.00	1.32455	0.893143	0.582062	1.33112	-0.0875788
330.00	1.37045	0.892082	0.578743	1.32496	-0.128567
335.00	1.32379	0.916081	0.566733	1.30032	-0.162531
340.00	1.30951	0.882294	0.532616	1.28039	-0.200901
345.00	1.31233	0.868319	0.492888	1.31413	-0.252017
350.00	1.26063	0.860002	0.490216	1.28495	-0.255102
355.00	1.29244	0.863472	0.44721	1.26656	-0.251051
360.00	1.26804	0.831903	0.431812	1.21405	-0.300078
365.00	1.30393	0.827227	0.417202	1.2005	-0.322743
370.00	1.2832	0.810238	0.376234	1.19841	-0.331436
375.00	1.29829	0.804077	0.367934	1.21002	-0.355842
380.00	1.23233	0.789403	0.328885	1.18002	-0.395365
385.00	1.19345	0.765241	0.279455	1.14066	-0.409477
390.00	1.19221	0.775144	0.262036	1.10523	-0.413398
395.00	1.16819	0.782839	0.22305	1.13177	-0.423756
400.00	1.14899	0.746552	0.196234	1.11522	-0.480873
405.00	1.07747	0.729718	0.172099	1.06099	-0.532279
410.00	1.08059	0.715784	0.144363	1.03915	-0.590249
415.00	1.09184	0.708722	0.118648	1.06444	-0.5917
420.00	1.11522	0.701149	0.124829	1.07034	-0.598858
425.00	1.09649	0.709549	0.0890376	1.0588	-0.587743
430.00	1.08566	0.661722	0.0951714	1.06751	-0.612855
435.00	1.06989	0.656414	0.101444	1.03266	-0.643259
440.00	1.06533	0.65042	0.0822768	1.06983	-0.64136
445.00	1.08895	0.674848	0.0913424	1.04823	-0.640626
450.00	1.10298	0.651794	0.0776968	1.0243	-0.656548
455.00	1.10235	0.61583	0.0548896	1.02748	-0.694288
460.00	1.14034	0.605373	0.047145	1.03033	-0.73118
465.00	1.07933	0.586223	0.0176184	0.976733	-0.776087
470.00	1.04009	0.580553	-0.0209855	0.988036	-0.819431
475.00	1.00959	0.513368	-0.024902	0.963381	-0.841858
480.00	0.983349	0.514374	-0.0427126	0.964785	-0.857165
485.00	0.933218	0.489109	-0.0993436	0.916616	-0.883621
490.00	0.906177	0.48402	-0.117981	0.885622	-0.923039
495.00	0.895097	0.481266	-0.159566	0.892554	-0.954614
500.00	0.83451	0.471484	-0.177444	0.888683	-1.00644
505.00	0.81975	0.484591	-0.198046	0.85037	-1.01309
510.00	0.804056	0.436741	-0.225609	0.839482	-1.02298
515.00	0.762214	0.425325	-0.220342	0.843165	-1.02213
520.00	0.761915	0.419311	-0.212593	0.85322	-1.06428
525.00	0.766465	0.426071	-0.244717	0.851034	-1.04173
530.00	0.764536	0.409027	-0.201449	0.879401	-1.04876
535.00	0.796542	0.434466	-0.180552	0.922907	-1.04045
540.00	0.839809	0.432407	-0.190316	0.889037	-1.02127
545.00	0.846211	0.430554	-0.195345	0.869788	-0.99132
550.00	0.809795	0.431321	-0.180322	0.858082	-0.996558
555.00	0.809557	0.407057	-0.183342	0.854287	-1.01493
560.00	0.832241	0.398001	-0.178542	0.882329	-1.00122
565.00	0.829759	0.409327	-0.183996	0.901949	-0.9567
570.00	0.838372	0.420129	-0.158829	0.909496	-0.950768
575.00	0.8642	0.428024	-0.163999	0.963474	-0.916168
580.00	0.84165	0.418089	-0.170155	0.967115	-0.887953
585.00	0.844253	0.401234	-0.159907	0.987244	-0.899626
590.00	0.847801	0.384239	-0.159706	0.963792	-0.931591
595.00	0.878711	0.370161	-0.170051	0.956167	-0.936949
600.00	0.875198	0.399487	-0.142519	0.960539	-0.939821
605.00	0.910599	0.402143	-0.132779	0.93414	-0.91997
610.00	0.976204	0.408794	-0.133035	0.936221	-0.896253
615.00	1.01717	0.45982	-0.148303	0.942588	-0.923678
620.00	1.12514	0.528263	-0.185352	0.919108	-0.933729
625.00	1.1946	0.646465	-0.200652	0.962013	-0.897906
630.00	1.28242	0.85936	-0.183594	0.975912	-0.892001
635.00	1.43738	1.15504	-0.159971	1.01314	-0.896442
640.00	1.59371	1.53437	-0.136455	1.059	-0.918971
645.00	1.72959	1.97983	-0.129577	1.22048	-0.87682
650.00	1.91455	2.45197	-0.159476	1.43548	-0.873999
655.00	2.04004	2.95905	-0.13225	1.63908	-0.884141
660.00	2.19154	3.43491	-0.0994765	1.94141	-0.925458
665.00	2.36526	3.89726	-0.0872732	2.2944	-0.93338
670.00	2.53003	4.33468	0.112432	2.65141	-0.918076
675.00	2.66266	4.73992	0.483895	3.0244	-0.902351
680.00	2.86157	5.09246	1.01821	3.3556	-0.876494
685.00	3.02371	5.38054	1.66	3.69524	-0.880534
690.00	3.11903	5.66841	2.38122	4.02002	-0.913432
695.00	3.24337	5.91229	3.06641	4.32581	-0.901098
700.00	3.38903	6.13299	3.7951	4.5718	-0.899751
705.00	3.53338	6.29449	4.49379	4.75949	-0.936581
710.00	3.62954	6.43984	5.16396	4.9565	-0.92876
715.00	3.68597	6.57127	5.72801	5.14392	-0.910016
720.00	3.76567	6.66947	6.23416	5.28226	-0.910703
725.00	3.84223	6.71646	6.70022	5.41239	-0.872306
730.00	3.87618	6.7971	7.1129	5.51153	-0.783124
735.00	3.92842	6.83924	7.4956	5.60749	-0.609221
740.00	3.98629	6.86742	7.83401	5.69162	-0.361993
745.00	4.06007	6.88853	8.13707	5.79092	-0.0214632
750.00	4.06982	6.88806	8.37901	5.8713	0.353293
755.00	4.09427	6.87363	8.54862	5.86613	0.827133
760.00	4.15122	6.82899	8.71707	5.9154	1.37357
765.00	4.15789	6.77299	8.84386	5.91256	1.94729
770.00	4.2145	6.71894	8.93842	5.92685	2.52704
775.00	4.21484	6.63804	9.0115	5.88804	3.07906
780.00	4.23684	6.58045	9.01035	5.88344	3.571
785.00	4.25784	6.50548	9.02435	5.85795	4.03228
790.00	4.26107	6.43862	9.03094	5.81592	4.48449
795.00	4.24711	6.36993	9.02484	5.79494	4.8749
800.00	4.24057	6.27828	8.97874	5.71876	5.2253
805.00	4.22866	6.1824	8.91019	5.6502	5.53675
810.00	4.20469	6.06629	8.84925	5.57501	5.78487
815.00	4.13732	5.95145	8.75004	5.51296	5.99647
820.00	4.11284	5.86269	8.61488	5.39869	6.17424
825.00	4.06309	5.75421	8.48497	5.32506	6.31764
830.00	4.04241	5.65353	8.37332	5.22621	6.41061
835.00	3.97922	5.57387	8.26155	5.14624	6.5138
840.00	3.9609	5.45593	8.1384	5.10797	6.5852
845.00	3.89983	5.3589	8.01704	5.06341	6.63093
850.00	3.85572	5.21315	7.86572	5.01994	6.65746
855.00	3.7654	5.11119	7.71749	4.92576	6.66085
860.00	3.71665	4.99265	7.57958	4.84999	6.63269
865.00	3.6559	4.88352	7.4141	4.7436	6.5615
870.00	3.62172	4.81453	7.23058	4.65122	6.50426
875.00	3.59336	4.72078	7.06091	4.56246	6.44299
880.00	3.50517	4.63032	6.94655	4.49269	6.38784
885.00	3.46196	4.527	6.80227	4.42652	6.3226
890.00	3.48091	4.44678	6.66715	4.39394	6.23268
895.00	3.48712	4.37642	6.53202	4.32641	6.14979
900.00	3.44571	4.27232	6.3525	4.2544	6.0908
905.00	3.38193	4.17071	6.21725	4.17275	6.01625
910.00	3.31368	4.09935	6.03913	4.09813	5.88185
915.00	3.25949	4.0199	5.88785	4.03547	5.77357
920.00	3.2529	3.93319	5.74719	3.97907	5.66344
925.00	3.16381	3.84602	5.59578	3.9227	5.53506
930.00	3.11376	3.74261	5.42417	3.87534	5.41757
935.00	3.06027	3.66598	5.26596	3.83945	5.28939
940.00	3.00732	3.60553	5.13861	3.77007	5.13696
945.00	2.98135	3.5006	5.01423	3.7346	5.02416
950.00	2.95196	3.41348	4.87371	3.65998	4.88655
955.00	2.83271	3.36428	4.74573	3.58047	4.77343
960.00	2.85915	3.27435	4.62078	3.49655	4.65017
965.00	2.85161	3.21959	4.50382	3.439	4.54508
970.00	2.80265	3.15691	4.40983	3.4018	4.43587
975.00	2.73087	3.12059	4.30794	3.32676	4.30247
980.00	2.68073	3.06111	4.18241	3.27383	4.19606
985.00	2.64524	2.99785	4.07846	3.2026	4.05933
990.00	2.57474	2.92813	3.95482	3.13737	3.9704
995.00	2.52696	2.86539	3.85408	3.0809	3.85721
1000.00	2.52613	2.79187	3.7431	3.0548	3.729
1005.00	2.529	2.74823	3.64323	3.01334	3.64873
1010.00	2.51471	2.71017	3.59019	2.92883	3.51698
1015.00	2.44762	2.70026	3.51538	2.90558	3.4345
1020.00	2.42219	2.62804	3.43452	2.87904	3.35929
1025.00	2.42822	2.56	3.34595	2.79336	3.26819
1030.00	2.35291	2.50425	3.21737	2.74209	3.16474
1035.00	2.31767	2.45711	3.15654	2.66336	3.01701
1040.00	2.28836	2.42199	3.10103	2.64756	2.94844
1045.00	2.30657	2.3849	3.03078	2.63109	2.86916
1050.00	2.2856	2.33387	2.9886	2.58706	2.7705
1055.00	2.27878	2.27821	2.89501	2.50137	2.66317
1060.00	2.263	2.24759	2.82054	2.47255	2.58414
1065.00	2.2488	2.17864	2.73172	2.45336	2.47204
1070.00	2.16733	2.16102	2.66156	2.40463	2.38285
1075.00	2.14583	2.10682	2.56758	2.39561	2.28112
1080.00	2.12527	2.0416	2.49203	2.32119	2.18177
1085.00	2.10194	1.99691	2.42478	2.27332	2.08454
1090.00	2.08939	1.94877	2.35523	2.2044	2.02825
1095.00	2.02988	1.89023	2.28437	2.15697	1.91127
1100.00	1.9462	1.84728	2.23338	2.12216	1.84304
1105.00	1.88535	1.81836	2.16342	2.10205	1.79042
1110.00	1.8366	1.79721	2.11174	2.06262	1.71867
1115.00	1.81804	1.76661	2.04794	2.02937	1.67459
1120.00	1.80375	1.72019	1.99653	1.96687	1.6154
1125.00	1.78365	1.69121	1.91266	1.91286	1.50848
1130.00	1.76195	1.64503	1.81989	1.89122	1.44932
1135.00	1.7135	1.56878	1.79279	1.84815	1.36097
1140.00	1.66387	1.49955	1.71276	1.78579	1.25998
1145.00	1.63968	1.46767	1.65276	1.74427	1.19544
1150.00	1.63238	1.43289	1.62508	1.78668	1.1588
1155.00	1.59688	1.40099	1.58062	1.75069	1.1034
1160.00	1.56011	1.37531	1.51579	1.70145	1.04963
1165.00	1.55354	1.36864	1.43489	1.66387	1.02563
1170.00	1.54641	1.3602	1.40268	1.59747	0.985494
1175.00	1.54361	1.34286	1.35715	1.56356	0.937667
1180.00	1.55435	1.31692	1.34624	1.52853	0.899499
1185.00	1.54353	1.31973	1.36199	1.52847	0.868074
1190.00	1.5591	1.31192	1.31452	1.53066	0.807603
1195.00	1.51285	1.27385	1.27555	1.55398	0.793171
1200.00	1.51944	1.25237	1.24649	1.53789	0.71678
1205.00	1.48198	1.25008	1.24289	1.53577	0.687045
1210.00	1.46393	1.24984	1.22687	1.51027	0.694423
1215.00	1.44287	1.21859	1.17035	1.45923	0.642539
1220.00	1.43597	1.17768	1.14204	1.45824	0.605597
1225.00	1.47434	1.13356	1.13009	1.48655	0.589906
1230.00	1.49924	1.10724	1.07573	1.50305	0.562129
1235.00	1.51803	1.11155	1.04409	1.5134	0.531277
1240.00	1.56627	1.1136	1.0442	1.48789	0.494731
1245.00	1.55426	1.0838	1.03	1.50425	0.453062
1250.00	1.5314	1.07037	1.03527	1.45156	0.427264
1255.00	1.46864	1.07532	1.0355	1.42774	0.445013
1260.00	1.44349	1.05239	0.988345	1.44225	0.33711
1265.00	1.48473	1.03054	0.975225	1.43509	0.34144
1270.00	1.50497	0.999302	0.948379	1.41404	0.323878
1275.00	1.5497	0.975452	0.919707	1.42318	0.319778
1280.00	1.52247	0.937554	0.869089	1.41231	0.282923
1285.00	1.49676	0.920487	0.844587	1.33736	0.19513
1290.00	1.45073	0.900867	0.802233	1.29688	0.178543
1295.00	1.41773	0.900251	0.750581	1.29189	0.123623
1300.00	1.41695	0.866221	0.733418	1.2773	0.0956539
1305.00	1.41746	0.81064	0.670602	1.24506	0.0938918
1310.00	1.37453	0.803221	0.63888	1.20145	0.073773
1315.00	1.37567	0.793502	0.614842	1.2105	0.057617
1320.00	1.31884	0.793884	0.590952	1.21078	0.00601054
1325.00	1.34242	0.800923	0.574714	1.21104	-0.00727097
1330.00	1.31302	0.796911	0.569122	1.17195	-0.011421
1335.00	1.26969	0.787214	0.553563	1.07048	-0.0512465
1340.00	1.26564	0.757184	0.492944	1.04545	-0.0909912
1345.00	1.30418	0.7332	0.451168	1.06786	-0.0965233
1350.00	1.25812	0.718918	0.42936	1.00489	-0.121986
1355.00	1.22631	0.713368	0.400709	1.02573	-0.147829
1360.00	1.17478	0.696201	0.377932	1.0063	-0.196448
1365.00	1.19709	0.685619	0.310063	0.983185	-0.200213
1370.00	1.15089	0.654793	0.338455	0.972497	-0.227012
1375.00	1.12619	0.678784	0.339948	1.00332	-0.2365
1380.00	1.12444	0.669335	0.314224	0.97714	-0.299662
1385.00	1.08189	0.627965	0.323403	0.949081	-0.34968
1390.00	1.06168	0.614468	0.292567	0.947421	-0.372262
1395.00	1.08445	0.605365	0.269325	0.948173	-0.420873
1400.00	1.04711	0.546654	0.240889	0.911776	-0.479254
1405.00	1.03158	0.551027	0.231086	0.890254	-0.493755
1410.00	1.02362	0.561658	0.207225	0.885489	-0.534118
1415.00	1.03695	0.542619	0.197029	0.872212	-0.614339
1420.00	0.991102	0.51392	0.161537	0.818695	-0.64557
1425.00	0.98117	0.4887	0.131849	0.797493	-0.681481
1430.00	0.914386	0.492173	0.125431	0.759312	-0.737211
1435.00	0.885613	0.462432	0.10161	0.744048	-0.759081
1440.00	0.889845	0.469141	0.0854337	0.722446	-0.793396
1445.00	0.858706	0.451442	0.0513265	0.729968	-0.822328
1450.00	0.846347	0.444642	0.0499532	0.679441	-0.838612
1455.00	0.836429	0.413568	0.0359353	0.715979	-0.836686
1460.00	0.815452	0.395948	0.030838	0.728641	-0.888601
1465.00	0.762829	0.383742	0.0187317	0.710827	-0.909963
1470.00	0.760058	0.350237	0.0018209	0.682436	-0.928214
1475.00	0.749128	0.340168	-0.0389627	0.688342	-0.926106
1480.00	0.788701	0.345713	-0.0673973	0.676805	-0.915431
1485.00	0.796599	0.358007	-0.0937403	0.613618	-0.982881
1490.00	0.7314	0.336814	-0.151284	0.594948	-0.994816
1495.00	0.755874	0.303741	-0.160967	0.573651	-1.02604
1500.00	0.745362	0.282497	-0.175698	0.564595	-1.04341
1505.00	0.733492	0.291374	-0.197977	0.522741	-1.03271
1510.00	0.713168	0.275018	-0.194721	0.488442	-1.04552
1515.00	0.692465	0.239604	-0.218858	0.48566	-1.04728
1520.00	0.654552	0.218078	-0.222536	0.469675	-1.05668
1525.00	0.672249	0.208443	-0.27547	0.462029	-1.07392
1530.00	0.61828	0.171166	-0.308826	0.427061	-1.09625
1535.00	0.611887	0.185698	-0.303507	0.4057	-1.11636
1540.00	0.604929	0.185388	-0.303232	0.452761	-1.13641
1545.00	0.608307	0.194238	-0.28569	0.460288	-1.12128
1550.00	0.629423	0.186378	-0.275166	0.47605	-1.1145
1555.00	0.619506	0.197564	-0.295018	0.535175	-1.09962
1560.00	0.668425	0.19485	-0.305366	0.538954	-1.12524
1565.00	0.664249	0.197276	-0.329717	0.55022	-1.14635
1570.00	0.693027	0.214067	-0.349377	0.524408	-1.13316
1575.00	0.658673	0.196312	-0.335492	0.513536	-1.1603
1580.00	0.703676	0.20833	-0.322995	0.52959	-1.15742
1585.00	0.718871	0.210626	-0.328289	0.581114	-1.13142
1590.00	0.704829	0.191389	-0.345836	0.536484	-1.16751
1595.00	0.697012	0.183206	-0.358621	0.527774	-1.14538
1600.00	0.715284	0.165494	-0.355842	0.534541	-1.1596
1605.00	0.779933	0.184246	-0.3571	0.522655	-1.13533
1610.00	0.835707	0.202948	-0.358232	0.565885	-1.10178
1615.00	0.894339	0.219781	-0.382559	0.523901	-1.06768
1620.00	0.951928	0.26171	-0.369867	0.51645	-1.0526
1625.00	0.982067	0.389526	-0.402805	0.558053	-1.08488
1630.00	1.10922	0.578814	-0.407637	0.534828	-1.09832
1635.00	1.24534	0.8496	-0.411986	0.600433	-1.08993
1640.00	1.40883	1.19008	-0.408382	0.657231	-1.15163
1645.00	1.51017	1.62616	-0.419423	0.77688	-1.16035
1650.00	1.61946	2.07462	-0.390263	0.950849	-1.15356
1655.00	1.7612	2.5677	-0.371537	1.1782	-1.13185
1660.00	1.88033	3.07904	-0.376489	1.44011	-1.09182
1665.00	2.02129	3.53437	-0.371171	1.80391	-1.09773
1670.00	2.18311	3.98191	-0.195708	2.18076	-1.11379
1675.00	2.32392	4.34574	0.179502	2.54015	-1.12044
1680.00	2.4856	4.71579	0.732981	2.88382	-1.10496
1685.00	2.69498	5.04823	1.36795	3.22683	-1.07152
1690.00	2.84848	5.35595	2.08304	3.55688	-1.07264
1695.00	2.95288	5.62011	2.81534	3.86516	-1.04146
1700.00	3.14084	5.83655	3.55335	4.12576	-1.04363
1705.00	3.25337	6.03378	4.25967	4.37716	-1.02023
1710.00	3.38115	6.19669	4.93972	4.59555	-0.984537
1715.00	3.47808	6.33356	5.51943	4.79098	-0.982649
1720.00	3.5617	6.44762	6.06824	4.90282	-0.934131
1725.00	3.72614	6.52653	6.53059	5.03607	-0.862177
1730.00	3.80303	6.59025	6.99482	5.21104	-0.750598
1735.00	3.86982	6.65064	7.35775	5.36064	-0.614087
1740.00	3.93355	6.69404	7.69716	5.41777	-0.381004
1745.00	3.95355	6.70753	7.98308	5.4411	-0.0678357
1750.00	3.94383	6.68681	8.20282	5.47782	0.31546
1755.00	4.02305	6.66877	8.41412	5.51087	0.766747
1760.00	4.04013	6.65496	8.57571	5.52377	1.288
1765.00	4.03501	6.5902	8.70461	5.52976	1.84297
1770.00	4.04365	6.52278	8.80106	5.55087	2.40682
1775.00	4.03697	6.47245	8.85254	5.54741	2.92014
1780.00	4.02373	6.42472	8.9154	5.54204	3.46308
1785.00	3.99856	6.34585	8.9404	5.53497	3.95856
1790.00	3.99518	6.2633	8.94035	5.52523	4.39572
1795.00	4.01745	6.16467	8.94631	5.50074	4.80769
1800.00	4.05437	6.06555	8.9389	5.43713	5.14139
1805.00	3.996	5.94286	8.86381	5.31584	5.39881
1810.00	3.93745	5.83245	8.74886	5.25724	5.62366
1815.00	3.86547	5.72212	8.65517	5.19775	5.81432
1820.00	3.82358	5.57352	8.55281	5.13635	6.00347
1825.00	3.75696	5.47691	8.43738	5.08446	6.17468
1830.00	3.70785	5.38631	8.32222	4.9726	6.2878
1835.00	3.68775	5.29199	8.1915	4.86406	6.40424
1840.00	3.66966	5.18275	8.06558	4.8012	6.45246
1845.00	3.5859	5.07653	7.93271	4.77159	6.48025
1850.00	3.57679	4.94015	7.79583	4.69888	6.48381
1855.00	3.53124	4.81862	7.65309	4.62446	6.48311
1860.00	3.49024	4.68003	7.46673	4.54511	6.47565
1865.00	3.40031	4.57052	7.28998	4.44899	6.4504
1870.00	3.24225	4.44153	7.11211	4.34338	6.39061
1875.00	3.194	4.33761	6.96556	4.27978	6.33388
1880.00	3.17226	4.24164	6.81863	4.19446	6.25355
1885.00	3.11293	4.11997	6.63977	4.10419	6.15102
1890.00	3.06676	4.04334	6.48632	3.98925	6.08215
1895.00	2.99628	3.97437	6.33318	3.97455	5.97823
1900.00	2.9196	3.87943	6.18181	3.88605	5.87202
1905.00	2.86023	3.77694	6.02228	3.83111	5.77643
1910.00	2.86946	3.71391	5.89524	3.75471	5.67772
1915.00	2.79702	3.65293	5.76737	3.68258	5.56742
1920.00	2.73906	3.57309	5.61996	3.6199	5.43303
1925.00	2.71702	3.49332	5.47976	3.58821	5.36476
1930.00	2.68513	3.43066	5.34231	3.52823	5.25551
1935.00	2.69741	3.36087	5.1938	3.4765	5.16695
1940.00	2.68195	3.30354	5.07893	3.44005	5.01994
1945.00	2.66442	3.24221	4.94021	3.38815	4.92275
1950.00	2.62815	3.15779	4.83115	3.34256	4.8382
1955.00	2.60274	3.05382	4.68337	3.34534	4.7582
1960.00	2.55095	2.97607	4.55338	3.25235	4.58476
1965.00	2.51398	2.92862	4.43789	3.19226	4.47646
1970.00	2.46866	2.85304	4.32643	3.11795	4.36436
1975.00	2.42184	2.80267	4.20206	3.04433	4.18446
1980.00	2.37006	2.72934	4.10065	3.00054	4.08595
1985.00	2.30177	2.67491	3.99435	2.95551	3.95925
1990.00	2.32828	2.61619	3.91145	2.94195	3.89009
1995.00	2.2714	2.51707	3.80527	2.88256	3.74201
2000.00	2.20334	2.46987	3.68489	2.82574	3.62727
2005.00	2.15292	2.43469	3.64046	2.77797	3.5084
2010.00	2.11478	2.36712	3.54709	2.68105	3.39751
2015.00	2.05876	2.30996	3.46457	2.62191	3.3182
2020.00	1.9734	2.26277	3.31661	2.54509	3.19414
2025.00	1.91223	2.19048	3.23382	2.48607	3.09517
2030.00	1.80537	2.14064	3.12247	2.41609	2.96513
2035.00	1.7598	2.10308	3.02977	2.37446	2.85102
2040.00	1.75495	2.02789	2.93281	2.34823	2.72491
2045.00	1.71925	1.97239	2.83276	2.2853	2.61629
2050.00	1.69676	1.95409	2.75475	2.22416	2.51463
2055.00	1.65121	1.89806	2.68077	2.14555	2.39095
2060.00	1.64757	1.86468	2.61646	2.08828	2.29329
2065.00	1.61176	1.82855	2.55331	2.00753	2.19369
2070.00	1.58074	1.77898	2.45813	1.9517	2.11186
2075.00	1.54076	1.70942	2.4251	1.95089	2.08698
2080.00	1.49635	1.6523	2.35176	1.8704	2.00411
2085.00	1.49253	1.59784	2.24515	1.84064	1.92855
2090.00	1.42402	1.55918	2.2056	1.7869	1.84787
2095.00	1.37441	1.5049	2.13316	1.72393	1.75867
2100.00	1.30566	1.46701	2.05894	1.65265	1.67645
2105.00	1.26307	1.41952	1.98012	1.6222	1.59171
2110.00	1.29343	1.40599	1.92195	1.5712	1.5057
2115.00	1.23157	1.38712	1.84254	1.48936	1.42438
2120.00	1.23013	1.3397	1.78084	1.44041	1.3551
2125.00	1.20232	1.3019	1.71028	1.40085	1.28397
2130.00	1.18573	1.27457	1.66481	1.37985	1.2258
2135.00	1.15874	1.22928	1.57653	1.32051	1.15102
2140.00	1.15133	1.1946	1.52038	1.31429	1.112
2145.00	1.09766	1.17679	1.48639	1.27835	1.04274
2150.00	1.07707	1.15588	1.43173	1.29657	0.995041
2155.00	1.0501	1.13768	1.38104	1.25005	0.970644
2160.00	1.02584	1.10121	1.36098	1.25424	0.932105
2165.00	0.979893	1.0556	1.31361	1.24454	0.868157
2170.00	0.957826	1.04864	1.31382	1.19423	0.83499
2175.00	0.942786	1.02108	1.27267	1.15682	0.805139
2180.00	0.942506	0.984702	1.23863	1.10855	0.730477
2185.00	0.918151	0.972659	1.17492	1.05387	0.6467
2190.00	0.908284	0.943561	1.13638	1.05409	0.576177
2195.00	0.886147	0.916764	1.08289	1.07226	0.532216
2200.00	0.869838	0.884126	1.04227	1.02907	0.460461
2205.00	0.839495	0.860838	0.988418	1.01941	0.410513
2210.00	0.801339	0.836836	0.96326	1.00061	0.387019
2215.00	0.756154	0.838362	0.914303	0.973572	0.360023
2220.00	0.734768	0.833041	0.883775	0.906548	0.30061
2225.00	0.721547	0.798428	0.860811	0.89229	0.276402
2230.00	0.73857	0.771537	0.818339	0.873839	0.285827
2235.00	0.73702	0.74977	0.777858	0.867345	0.296261
2240.00	0.711522	0.73018	0.730899	0.857006	0.25493
2245.00	0.756061	0.735068	0.692396	0.865677	0.252847
2250.00	0.784094	0.70234	0.670525	0.901568	0.200251
2255.00	0.797273	0.709404	0.680164	0.896795	0.168521
2260.00	0.829621	0.704197	0.663275	0.921709	0.154595
2265.00	0.845478	0.719596	0.650331	0.929527	0.116701
2270.00	0.828416	0.696328	0.639434	0.868031	0.111859
2275.00	0.782933	0.658344	0.622859	0.855377	0.0821398
2280.00	0.792613	0.672242	0.632001	0.867581	0.065147
2285.00	0.786863	0.66223	0.568049	0.876318	0.0381485
2290.00	0.805791	0.674522	0.569891	0.832501	-0.0027323
2295.00	0.827646	0.691063	0.534706	0.835758	-0.0453775
2300.00	0.831649	0.673082	0.521085	0.845431	-0.0535202
2305.00	0.835252	0.65264	0.493037	0.844024	-0.0276844
2310.00	0.818008	0.663456	0.444485	0.785462	-0.0395473
2315.00	0.822975	0.659801	0.436879	0.818139	-0.0531501
2320.00	0.851548	0.635817	0.411988	0.846425	-0.0166216
2325.00	0.820623	0.619709	0.395601	0.840425	-0.0217874
2330.00	0.822918	0.608864	0.368823	0.828285	-0.0605763
2335.00	0.790036	0.586322	0.316151	0.799383	-0.101339
2340.00	0.813467	0.565426	0.284536	0.804828	-0.156558
2345.00	0.84058	0.539924	0.287661	0.820964	-0.199427
2350.00	0.814367	0.520016	0.271677	0.81414	-0.246789
2355.00	0.802827	0.493577	0.211427	0.802381	-0.278684
2360.00	0.781594	0.526995	0.221111	0.77944	-0.319095
2365.00	0.785382	0.507771	0.206519	0.726212	-0.370096
2370.00	0.727331	0.469775	0.181356	0.687295	-0.449162
2375.00	0.694367	0.462359	0.179761	0.682603	-0.489107
2380.00	0.691211	0.455077	0.206146	0.653664	-0.500672
2385.00	0.691986	0.454	0.167486	0.669188	-0.534491
2390.00	0.714376	0.458509	0.165775	0.668554	-0.527862
2395.00	0.697168	0.463175	0.13792	0.658995	-0.554085
2400.00	0.685297	0.462506	0.130895	0.647022	-0.581587
2405.00	0.666177	0.422342	0.108031	0.645234	-0.585855
2410.00	0.693557	0.402019	0.102491	0.675082	-0.545803
2415.00	0.716995	0.403204	0.0689334	0.660377	-0.561453
2420.00	0.683859	0.395142	0.0424912	0.65613	-0.560906
2425.00	0.664883	0.367801	0.0239564	0.671407	-0.558464
2430.00	0.65624	0.363887	-0.0280633	0.669427	-0.594307
2435.00	0.646051	0.33602	-0.0410465	0.681128	-0.618762
2440.00	0.659778	0.337719	-0.0376937	0.683793	-0.640772
2445.00	0.687799	0.321598	-0.0452025	0.681699	-0.675212
2450.00	0.669633	0.31561	-0.0241409	0.706777	-0.711085
2455.00	0.643644	0.315698	-0.0352607	0.699013	-0.727765
2460.00	0.626279	0.285345	-0.0760955	0.686409	-0.737899
2465.00	0.625111	0.293329	-0.080516	0.672818	-0.737265
2470.00	0.674675	0.308427	-0.0987802	0.689796	-0.767909
2475.00	0.686745	0.291583	-0.131759	0.660138	-0.783783
2480.00	0.727736	0.2959	-0.120839	0.653668	-0.801971
2485.00	0.721243	0.266919	-0.129056	0.652339	-0.822242
2490.00	0.733476	0.284049	-0.128932	0.662378	-0.853167
2495.00	0.725205	0.25321	-0.0979939	0.656807	-0.835154
2500.00	0.751503	0.233975	-0.0987208	0.709091	-0.858935
2505.00	0.787223	0.223359	-0.118924	0.737047	-0.848148
2510.00	0.75068	0.218674	-0.116054	0.729627	-0.850146
2515.00	0.787687	0.229673	-0.0886592	0.702727	-0.82073
2520.00	0.767968	0.220705	-0.0820489	0.670652	-0.806937
2525.00	0.808067	0.223589	-0.106175	0.715934	-0.813055
2530.00	0.822464	0.209751	-0.131648	0.765675	-0.790275
2535.00	0.854703	0.207644	-0.141039	0.722812	-0.779527
2540.00	0.871667	0.186879	-0.140469	0.740408	-0.812772
2545.00	0.874884	0.152975	-0.142964	0.702318	-0.822209
2550.00	0.865727	0.141938	-0.130923	0.664667	-0.821923
2555.00	0.874358	0.14296	-0.15768	0.671226	-0.811912
2560.00	0.825486	0.149967	-0.170484	0.656906	-0.828263
2565.00	0.840551	0.120971	-0.182759	0.660871	-0.813716
2570.00	0.842059	0.0948755	-0.199821	0.676797	-0.796722
2575.00	0.922953	0.125558	-0.182846	0.749551	-0.764845
2580.00	0.941528	0.125175	-0.207419	0.76672	-0.771271
2585.00	0.938963	0.119962	-0.170136	0.782173	-0.748768
2590.00	0.978834	0.130485	-0.165152	0.779228	-0.739244
2595.00	0.968924	0.130218	-0.170442	0.740627	-0.763837
2600.00	0.96603	0.135456	-0.215803	0.744083	-0.827914
2605.00	0.985118	0.155994	-0.195727	0.724725	-0.869001
2610.00	1.01676	0.141612	-0.228786	0.71292	-0.88452
2615.00	1.02475	0.167013	-0.215682	0.698925	-0.910192
2620.00	1.07894	0.231869	-0.237722	0.695317	-0.913788
2625.00	1.16507	0.351105	-0.264326	0.714539	-0.911173
2630.00	1.21607	0.571624	-0.281503	0.704876	-0.934179
2635.00	1.2909	0.857128	-0.266886	0.734377	-0.94318
2640.00	1.43657	1.21268	-0.271025	0.812608	-0.946404
2645.00	1.58093	1.63919	-0.264975	0.909979	-0.936625
2650.00	1.77835	2.09548	-0.270056	1.04929	-0.960013
2655.00	1.85359	2.58648	-0.265607	1.26343	-0.984964
2660.00	2.00686	3.05333	-0.254084	1.60894	-0.975231
2665.00	2.10384	3.51854	-0.182811	1.89519	-0.992807
2670.00	2.24414	3.95123	-0.0329508	2.21348	-0.987167
2675.00	2.41982	4.36438	0.362826	2.58308	-0.945024
2680.00	2.57312	4.74231	0.920528	2.95391	-0.887588
2685.00	2.77254	5.0867	1.6202	3.3517	-0.810534
2690.00	2.94841	5.40031	2.34766	3.68162	-0.781178
2695.00	3.11874	5.63873	3.09785	4.02799	-0.744028
2700.00	3.26481	5.86914	3.80611	4.32623	-0.711568
2705.00	3.4276	6.05398	4.50295	4.62387	-0.692108
2710.00	3.58135	6.2593	5.16543	4.8086	-0.669718
2715.00	3.70887	6.41182	5.77972	5.02204	-0.628107
2720.00	3.77906	6.50588	6.34611	5.19167	-0.599436
2725.00	3.87235	6.60879	6.80323	5.3567	-0.535591
2730.00	3.95752	6.6582	7.22967	5.4805	-0.494712
2735.00	3.97994	6.69353	7.62625	5.55261	-0.358428
2740.00	4.03024	6.70586	7.97491	5.62874	-0.126526
2745.00	4.08516	6.74678	8.23832	5.70737	0.179728
2750.00	4.12374	6.71665	8.44231	5.74443	0.59094
2755.00	4.17895	6.68589	8.63266	5.80587	1.03029
2760.00	4.12379	6.61194	8.77466	5.80836	1.52616
2765.00	4.16333	6.56426	8.89043	5.80049	2.0817
2770.00	4.14468	6.48665	8.97958	5.77207	2.58949
2775.00	4.19177	6.42655	9.03801	5.79704	3.14989
2780.00	4.20041	6.35297	9.08083	5.81165	3.67474
2785.00	4.21662	6.26606	9.05169	5.81469	4.14515
2790.00	4.21433	6.15619	8.99464	5.7635	4.54511
2795.00	4.21107	6.0634	8.97337	5.69833	4.89532
2800.00	4.14668	5.96771	8.90837	5.59473	5.24172
2805.00	4.14175	5.91993	8.83783	5.55767	5.53495
2810.00	4.13128	5.83251	8.78262	5.49062	5.80764
2815.00	4.0592	5.73678	8.69609	5.47408	6.04525
2820.00	4.02205	5.63784	8.58738	5.39066	6.20936
2825.00	4.02717	5.53358	8.47827	5.35716	6.38241
2830.00	4.03901	5.42758	8.40036	5.30678	6.52743
2835.00	4.01833	5.30357	8.23552	5.27268	6.6482
2840.00	3.98044	5.18891	8.11046	5.18356	6.69641
2845.00	3.91862	5.11555	7.99941	5.08875	6.77296
2850.00	3.8654	5.00935	7.87316	5.03825	6.79504
2855.00	3.7958	4.89125	7.76404	4.94562	6.81882
2860.00	3.74522	4.80383	7.63425	4.8982	6.77291
2865.00	3.75512	4.70446	7.4994	4.85889	6.77744
2870.00	3.73632	4.5992	7.34645	4.77071	6.72591
2875.00	3.65915	4.49594	7.16444	4.68685	6.6493
2880.00	3.62223	4.38962	6.99987	4.64508	6.61742
2885.00	3.57454	4.29698	6.84049	4.53447	6.57312
2890.00	3.52559	4.2282	6.68426	4.48098	6.4757
2895.00	3.48395	4.14014	6.5444	4.47216	6.4641
2900.00	3.4513	4.07183	6.41778	4.40467	6.40489
2905.00	3.45806	3.99636	6.25871	4.38101	6.30088
2910.00	3.43402	3.94669	6.12532	4.32601	6.24142
2915.00	3.45697	3.85635	5.99324	4.2709	6.13034
2920.00	3.43183	3.79755	5.87813	4.23702	6.006
2925.00	3.38631	3.71907	5.72189	4.11778	5.88433
2930.00	3.39234	3.63627	5.57151	4.04529	5.76214
2935.00	3.36402	3.57149	5.45345	3.98791	5.67657
2940.00	3.29757	3.4864	5.32315	3.92392	5.57516
2945.00	3.21606	3.40739	5.18632	3.8461	5.45268
2950.00	3.1403	3.33506	5.06618	3.75696	5.30929
2955.00	3.07332	3.24684	4.92573	3.65764	5.15097
2960.00	2.99255	3.15405	4.80835	3.61206	5.02701
2965.00	2.91624	3.05106	4.68917	3.5497	4.89985
2970.00	2.85961	2.97846	4.57664	3.42953	4.74443
2975.00	2.79539	2.90459	4.44454	3.35958	4.61334
2980.00	2.73156	2.81742	4.32565	3.28427	4.47779
2985.00	2.6934	2.76635	4.19609	3.20975	4.34312
2990.00	2.63857	2.68692	4.09904	3.11347	4.21314
2995.00	2.59766	2.63003	3.96658	3.05827	4.09616
3000.00	2.57048	2.54841	3.88045	3.01983	4.00258
3005.00	2.4954	2.48894	3.78338	2.94366	3.85008
3010.00	2.43989	2.41229	3.69	2.91556	3.74404
3015.00	2.33087	2.36035	3.57664	2.8442	3.60666
3020.00	2.25083	2.28865	3.45281	2.73729	3.49278
3025.00	2.19326	2.23325	3.36242	2.70061	3.41467
3030.00	2.15229	2.17426	3.22994	2.6193	3.31218
3035.00	2.12265	2.10777	3.10318	2.5315	3.22189
3040.00	2.08151	2.05768	3.0079	2.49181	3.10941
3045.00	2.03966	2.00468	2.91764	2.44261	2.99063
3050.00	2.00441	1.92837	2.85144	2.36462	2.86714
3055.00	1.98112	1.88831	2.7896	2.28882	2.77259
3060.00	1.96619	1.86381	2.71215	2.29362	2.70602
3065.00	1.97082	1.80342	2.63492	2.34737	2.65781
3070.00	1.94245	1.76002	2.58797	2.30362	2.58029
3075.00	1.95669	1.70149	2.54045	2.24627	2.49296
3080.00	1.93817	1.69567	2.45257	2.22162	2.39583
3085.00	1.88535	1.66061	2.381	2.15899	2.28597
3090.00	1.87277	1.61446	2.29929	2.08465	2.2271
3095.00	1.83251	1.58935	2.25357	2.03572	2.12729
3100.00	1.8011	1.57222	2.18686	1.96809	2.0677
3105.00	1.75838	1.52882	2.09599	1.95103	2.00042
3110.00	1.68979	1.48245	2.03301	1.89973	1.96132
3115.00	1.66663	1.44072	1.9658	1.85244	1.89882
3120.00	1.63374	1.38794	1.91734	1.8492	1.81136
3125.00	1.70536	1.38244	1.882	1.83055	1.76678
3130.00	1.69992	1.36227	1.83139	1.86433	1.7052
3135.00	1.67093	1.3496	1.81667	1.81046	1.60589
3140.00	1.68942	1.29802	1.78237	1.75749	1.55942
3145.00	1.68679	1.25708	1.74775	1.77386	1.53224
3150.00	1.65067	1.21415	1.71884	1.7369	1.4707
3155.00	1.61334	1.14325	1.64846	1.68792	1.37435
3160.00	1.54962	1.11049	1.58361	1.6326	1.29252
3165.00	1.49589	1.10291	1.52976	1.57944	1.21789
3170.00	1.4415	1.08148	1.45949	1.57316	1.12829
3175.00	1.38894	1.03724	1.42632	1.50685	1.03497
3180.00	1.37297	0.999856	1.38144	1.45166	0.956832
3185.00	1.33208	1.03255	1.33277	1.40985	0.89919
3190.00	1.31215	1.00903	1.28596	1.39694	0.831706
3195.00	1.29904	0.960471	1.23781	1.35499	0.822667
3200.00	1.27759	0.936244	1.24411	1.36105	0.787221
3205.00	1.27035	0.92296	1.19037	1.30583	0.750442
3210.00	1.29034	0.88179	1.14803	1.27299	0.711488
3215.00	1.28784	0.844129	1.09563	1.22995	0.644241
3220.00	1.25064	0.800495	1.04246	1.22604	0.626637
3225.00	1.22681	0.769137	0.991595	1.18433	0.593236
3230.00	1.22464	0.742132	0.960105	1.17937	0.563175
3235.00	1.19256	0.713567	0.905448	1.12659	0.55953
3240.00	1.16609	0.685424	0.848737	1.10943	0.526012
3245.00	1.14469	0.658878	0.802961	1.08949	0.490968
3250.00	1.11217	0.654463	0.788831	1.11086	0.476986
3255.00	1.07205	0.64562	0.761075	1.15144	0.425386
3260.00	1.07933	0.632184	0.756396	1.15426	0.392602
3265.00	0.994296	0.598181	0.712336	1.15343	0.356268
3270.00	0.98766	0.609574	0.69223	1.13471	0.346002
3275.00	0.974457	0.588787	0.668872	1.1347	0.338713
3280.00	0.962574	0.565209	0.608751	1.12459	0.291186
3285.00	0.935008	0.544598	0.574944	1.08628	0.227928
3290.00	0.939121	0.526048	0.542262	1.06753	0.172946
3295.00	0.90908	0.519092	0.517359	1.04504	0.143947
3300.00	0.919401	0.497615	0.503969	1.00345	0.0993139
3305.00	0.92869	0.487415	0.491918	1.01096	0.0601199
3310.00	0.910538	0.486756	0.489342	1.01772	0.0365503
3315.00	0.919508	0.451471	0.453942	1.01481	0.0221657
3320.00	0.872146	0.424583	0.4296	0.944785	-0.0297973
3325.00	0.837957	0.399167	0.37837	0.897492	-0.0843673
3330.00	0.780673	0.392117	0.350307	0.876275	-0.147136
3335.00	0.783348	0.390641	0.353622	0.89313	-0.174366
3340.00	0.771295	0.394182	0.320516	0.857743	-0.189118
3345.00	0.789369	0.387022	0.309517	0.877575	-0.178985
3350.00	0.80443	0.362318	0.301873	0.881942	-0.193275
3355.00	0.813165	0.353475	0.26943	0.806106	-0.211989
3360.00	0.769207	0.31265	0.212412	0.798521	-0.225905
3365.00	0.781465	0.279559	0.181396	0.747879	-0.250135
3370.00	0.791291	0.264993	0.182806	0.756228	-0.267064
3375.00	0.838699	0.247624	0.168285	0.736779	-0.324244
3380.00	0.812674	0.247816	0.17702	0.74399	-0.349369
3385.00	0.771175	0.240076	0.175859	0.760592	-0.318334
3390.00	0.784441	0.226415	0.169552	0.789016	-0.358682
3395.00	0.760227	0.214729	0.158611	0.801115	-0.355978
3400.00	0.755306	0.215168	0.136735	0.792906	-0.362323
3405.00	0.718339	0.215562	0.132836	0.763048	-0.416805
3410.00	0.765811	0.221395	0.123312	0.74741	-0.43365
3415.00	0.80492	0.22421	0.133537	0.799621	-0.394186
3420.00	0.811196	0.185355	0.113417	0.802796	-0.373301
3425.00	0.758999	0.189948	0.0900448	0.780937	-0.376938
3430.00	0.748175	0.159998	0.0532208	0.729806	-0.455319
3435.00	0.684203	0.143998	0.0388761	0.71637	-0.488796
3440.00	0.702551	0.135076	0.00416144	0.635745	-0.532582
3445.00	0.720269	0.114265	-0.00527727	0.585652	-0.558332
3450.00	0.715728	0.110751	-0.0137721	0.586631	-0.633205
3455.00	0.720077	0.0935891	-0.0522445	0.581894	-0.66255
3460.00	0.678197	0.0897079	-0.0530351	0.542804	-0.674328
3465.00	0.705581	0.0618692	-0.0695361	0.552561	-0.69956
3470.00	0.692868	0.0489872	-0.0934096	0.497305	-0.697884
3475.00	0.695888	0.0319156	-0.102866	0.516106	-0.671989
3480.00	0.702221	0.0275068	-0.0948347	0.53078	-0.699406
3485.00	0.704306	0.0168438	-0.0906144	0.475455	-0.716278
3490.00	0.708592	0.00724702	-0.110124	0.466108	-0.701224
3495.00	0.713655	0.000435889	-0.133698	0.47567	-0.764734
3500.00	0.696519	-0.00265091	-0.146644	0.498882	-0.795557
3505.00	0.647354	-0.00360311	-0.14401	0.501797	-0.768674
3510.00	0.657335	-0.00446008	-0.15818	0.53026	-0.763988
3515.00	0.677165	-0.0155783	-0.170182	0.539025	-0.779278
3520.00	0.661268	0.0066734	-0.177224	0.548037	-0.788163
3525.00	0.644551	-0.00129766	-0.145216	0.549406	-0.802011
3530.00	0.649992	0.00978768	-0.177311	0.525923	-0.812524
3535.00	0.646453	0.0100262	-0.198677	0.548603	-0.837593
3540.00	0.638448	0.0102409	-0.213396	0.524076	-0.851375
3545.00	0.669807	0.0116513	-0.204087	0.560423	-0.811107
3550.00	0.735388	0.0165726	-0.218264	0.551566	-0.791448
3555.00	0.701618	0.0404784	-0.207716	0.429001	-0.86837
3560.00	0.632661	0.016954	-0.21326	0.391719	-0.868345
3565.00	0.553729	0.0292574	-0.257348	0.336818	-0.916119
3570.00	0.535714	0.0269403	-0.267703	0.361557	-0.906442
3575.00	0.56409	0.0187685	-0.246196	0.388315	-0.904561
3580.00	0.595654	0.0181089	-0.278719	0.42925	-0.903844
3585.00	0.626472	0.0345573	-0.275659	0.414412	-0.900272
3590.00	0.681926	0.0511868	-0.27065	0.472959	-0.853163
3595.00	0.63904	0.056415	-0.257871	0.434651	-0.863438
3600.00	0.677571	0.029471	-0.265166	0.442866	-0.857078
3605.00	0.708633	0.0167856	-0.297296	0.46037	-0.854281
3610.00	0.748639	-0.000109005	-0.323958	0.477247	-0.861518
3615.00	0.762954	0.0254649	-0.355472	0.459856	-0.880711
3620.00	0.827656	0.0582197	-0.408646	0.471168	-0.933101
3625.00	0.899145	0.150998	-0.429436	0.508311	-0.926603
3630.00	0.985176	0.347097	-0.430853	0.49006	-0.94319
3635.00	1.06742	0.635577	-0.417843	0.516327	-0.923978
3640.00	1.21014	1.00111	-0.406134	0.582658	-0.919368
3645.00	1.37112	1.45852	-0.409881	0.733358	-0.923022
3650.00	1.50516	1.93713	-0.404983	0.933025	-0.923385
3655.00	1.6282	2.41658	-0.390801	1.17676	-0.920785
3660.00	1.81004	2.90286	-0.399089	1.45005	-0.936003
3665.00	1.97973	3.38677	-0.344895	1.78702	-0.904829
3670.00	2.0758	3.82654	-0.169804	2.11837	-0.933347
3675.00	2.26109	4.24547	0.238906	2.48287	-0.919022
3680.00	2.43266	4.62433	0.810504	2.87159	-0.877841
3685.00	2.56178	4.93914	1.47457	3.2484	-0.872968
3690.00	2.69485	5.20846	2.14816	3.5426	-0.879311
3695.00	2.83751	5.47459	2.83711	3.81636	-0.865512
3700.00	2.92976	5.6782	3.55941	4.09083	-0.897962
3705.00	3.00193	5.84744	4.22678	4.3401	-0.897904
3710.00	3.15606	6.01924	4.85899	4.59702	-0.861762
3715.00	3.29599	6.13734	5.48211	4.76534	-0.792168
3720.00	3.42915	6.21137	6.04368	4.91233	-0.747091
3725.00	3.49356	6.32791	6.51374	5.05473	-0.68116
3730.00	3.57925	6.4121	6.92177	5.21772	-0.564273
3735.00	3.67204	6.44283	7.31982	5.35768	-0.372263
3740.00	3.76036	6.48936	7.66979	5.48588	-0.128247
3745.00	3.83865	6.52515	7.95394	5.58441	0.185982
3750.00	3.87055	6.53118	8.20667	5.66073	0.598519
3755.00	3.89564	6.48914	8.41607	5.68335	1.06247
3760.00	3.91461	6.42331	8.58123	5.65541	1.60292
3765.00	3.99435	6.36467	8.70281	5.6853	2.14396
3770.00	4.02393	6.31371	8.83779	5.67401	2.68941
3775.00	4.02284	6.24899	8.90664	5.67397	3.22129
3780.00	3.99053	6.181	8.90771	5.63685	3.70876
3785.00	3.97711	6.11068	8.9019	5.62479	4.15821
3790.00	3.97588	6.0413	8.91998	5.59146	4.57735
3795.00	3.97116	5.96182	8.88738	5.57944	4.94775
3800.00	3.95727	5.8842	8.83248	5.49673	5.29476
3805.00	3.92066	5.77783	8.77555	5.42003	5.59341
3810.00	3.89736	5.68331	8.69724	5.35888	5.8427
3815.00	3.89085	5.56537	8.58842	5.32518	6.05534
3820.00	3.84763	5.47323	8.4792	5.25328	6.25648
3825.00	3.81717	5.37934	8.38316	5.15375	6.42873
3830.00	3.76686	5.25529	8.25763	5.00687	6.54083
3835.00	3.72519	5.14364	8.12735	4.90502	6.60661
3840.00	3.67444	5.03158	8.02514	4.8684	6.66385
3845.00	3.65165	4.91978	7.93842	4.84106	6.69782
3850.00	3.60584	4.77777	7.82728	4.74567	6.73717
3855.00	3.52364	4.67553	7.63854	4.65982	6.67504
3860.00	3.47376	4.55795	7.50852	4.63199	6.71276
3865.00	3.45297	4.46795	7.35391	4.5519	6.69209
3870.00	3.3969	4.35651	7.2328	4.51801	6.60521
3875.00	3.37536	4.25744	7.0817	4.42572	6.62943
3880.00	3.31861	4.14697	6.91338	4.32581	6.58295
3885.00	3.22777	4.05425	6.77167	4.23701	6.50991
3890.00	3.18458	3.98358	6.63285	4.16158	6.44612
3895.00	3.17342	3.88772	6.47257	4.09033	6.34969
3900.00	3.12362	3.79596	6.31103	4.02732	6.25413
3905.00	3.08361	3.70851	6.17466	3.96163	6.12521
3910.00	3.01748	3.62798	6.00757	3.87218	6.02088
3915.00	2.93385	3.53968	5.84666	3.80515	5.89675
3920.00	2.90439	3.48517	5.71764	3.76841	5.77918
3925.00	2.84653	3.41115	5.56542	3.68367	5.63434
3930.00	2.83062	3.31349	5.43444	3.64448	5.51765
3935.00	2.82232	3.25968	5.30153	3.57101	5.43116
3940.00	2.8016	3.22525	5.19318	3.56556	5.34649
3945.00	2.75041	3.1334	5.09115	3.49998	5.23908
3950.00	2.6959	3.06413	4.97151	3.43647	5.11509
3955.00	2.66734	3.00604	4.82098	3.41076	5.02789
3960.00	2.5898	2.93368	4.68098	3.32696	4.8821
3965.00	2.52123	2.86551	4.5392	3.20323	4.75675
3970.00	2.43421	2.78833	4.42062	3.14917	4.62442
3975.00	2.46194	2.72861	4.30262	3.14321	4.55215
3980.00	2.42543	2.67547	4.21221	3.0783	4.43833
3985.00	2.40463	2.61608	4.13384	3.05807	4.28907
3990.00	2.36301	2.57236	4.04226	2.97471	4.1762
3995.00	2.33399	2.52085	3.9651	2.93339	4.04243
4000.00	2.28859	2.42884	3.89416	2.9153	3.93276
4005.00	2.25134	2.35942	3.80925	2.89678	3.84479
4010.00	2.20215	2.31337	3.73434	2.82281	3.72953
4015.00	2.15909	2.27558	3.6391	2.80903	3.61409
4020.00	2.10466	2.23549	3.5391	2.77642	3.52384
4025.00	2.03761	2.19818	3.4491	2.6673	3.40946
4030.00	1.99533	2.15365	3.36209	2.6702	3.33676
4035.00	1.96933	2.08375	3.27249	2.61439	3.23035
4040.00	1.95919	2.06832	3.18359	2.57428	3.15312
4045.00	1.9585	2.01304	3.10057	2.5202	3.08947
4050.00	1.93498	1.97181	3.03036	2.50298	3.02828
4055.00	1.93189	1.93227	2.92883	2.49872	2.97321
4060.00	1.90862	1.8845	2.84948	2.44995	2.8856
4065.00	1.84912	1.83239	2.76604	2.39707	2.75604
4070.00	1.77146	1.80131	2.64507	2.29667	2.64528
4075.00	1.73049	1.73134	2.55049	2.26923	2.57096
4080.00	1.65265	1.67629	2.46912	2.20184	2.44554
4085.00	1.61994	1.62491	2.40642	2.17152	2.35803
4090.00	1.59172	1.60119	2.30864	2.12851	2.24513
4095.00	1.55667	1.5628	2.25973	2.03025	2.14645
4100.00	1.49621	1.52277	2.18263	1.99799	2.04593
4105.00	1.42492	1.46909	2.10346	1.96334	1.94278
4110.00	1.36317	1.43661	2.04424	1.90183	1.87628
4115.00	1.31965	1.43841	1.97741	1.84084	1.82521
4120.00	1.30699	1.38343	1.9293	1.82753	1.77827
4125.00	1.30041	1.34552	1.85216	1.78521	1.70969
4130.00	1.29691	1.33026	1.80002	1.80442	1.6509
4135.00	1.26965	1.2934	1.74709	1.75767	1.57164
4140.00	1.24633	1.26509	1.70246	1.69425	1.54616
4145.00	1.21208	1.22075	1.68785	1.66076	1.51445
4150.00	1.19451	1.19788	1.65515	1.634	1.46932
4155.00	1.19075	1.15296	1.61445	1.64136	1.39945
4160.00	1.17893	1.09731	1.53947	1.59407	1.33851
4165.00	1.20083	1.06062	1.50883	1.58521	1.29538
4170.00	1.17113	1.01542	1.48427	1.51207	1.23802
4175.00	1.17212	0.992392	1.40952	1.47096	1.16982
4180.00	1.13203	0.976537	1.37534	1.4115	1.13184
4185.00	1.09355	0.97444	1.31074	1.37258	1.1123
4190.00	1.12037	0.956119	1.26087	1.36677	1.03326
4195.00	1.08666	0.939631	1.23553	1.33121	1.00114
4200.00	1.07802	0.890099	1.1616	1.28459	0.951746
4205.00	1.04253	0.837607	1.14695	1.24489	0.91217
4210.00	1.07204	0.803147	1.07812	1.27544	0.846314
4215.00	1.01545	0.786131	1.02369	1.27148	0.797773
4220.00	0.980187	0.754383	0.968687	1.27802	0.758964
4225.00	0.954475	0.736766	0.927457	1.27829	0.686969
4230.00	0.990384	0.722736	0.886591	1.30213	0.650461
4235.00	1.02029	0.707675	0.867857	1.33258	0.659547
4240.00	1.00262	0.723944	0.860771	1.33526	0.617002
4245.00	0.977076	0.739194	0.848378	1.32756	0.584564
4250.00	0.976982	0.723095	0.812412	1.31614	0.515378
4255.00	0.967257	0.69826	0.774028	1.2553	0.486275
4260.00	0.951273	0.672865	0.763543	1.24212	0.446426
4265.00	0.946529	0.674355	0.748842	1.19767	0.397882
4270.00	0.920568	0.688478	0.735612	1.19362	0.365897
4275.00	0.857434	0.664669	0.714683	1.20121	0.343939
4280.00	0.840381	0.640199	0.711635	1.21479	0.304668
4285.00	0.872034	0.634609	0.726938	1.22026	0.311267
4290.00	0.858342	0.613144	0.670034	1.18699	0.270386
4295.00	0.797815	0.597478	0.642128	1.14918	0.2492
4300.00	0.774674	0.558424	0.617765	1.13537	0.198919
4305.00	0.793615	0.513537	0.575537	1.1016	0.16342
4310.00	0.744381	0.488964	0.555578	1.06334	0.155857
4315.00	0.68561	0.491193	0.509794	1.00757	0.13637
4320.00	0.730329	0.488331	0.472349	0.995563	0.101274
4325.00	0.718757	0.463235	0.43564	0.949933	0.104802
4330.00	0.722803	0.461342	0.416888	0.938076	0.0426246
4335.00	0.73247	0.438336	0.393996	0.933023	0.0256817
4340.00	0.752017	0.412153	0.376401	0.961055	-0.0159033
4345.00	0.717789	0.404413	0.339513	0.948087	-0.0279688
4350.00	0.676137	0.416924	0.328118	0.939785	-0.0807709
4355.00	0.672395	0.413576	0.311096	0.894116	-0.113661
4360.00	0.694333	0.398999	0.287505	0.872112	-0.132533
4365.00	0.696001	0.423615	0.300108	0.866914	-0.158297
4370.00	0.684246	0.425076	0.270097	0.889199	-0.134664
4375.00	0.696564	0.403871	0.261132	0.918244	-0.157288
4380.00	0.666676	0.400002	0.259079	0.926408	-0.155215
4385.00	0.660264	0.395303	0.25648	0.916904	-0.168956
4390.00	0.612314	0.373424	0.217298	0.937561	-0.194979
4395.00	0.620979	0.355558	0.206094	0.947164	-0.234006
4400.00	0.585394	0.314524	0.165936	0.942325	-0.268155
4405.00	0.617238	0.321416	0.182425	1.00313	-0.271578
4410.00	0.602513	0.339792	0.188243	0.996066	-0.260027
4415.00	0.553108	0.340505	0.169419	0.953756	-0.266213
4420.00	0.549617	0.32228	0.152477	0.978592	-0.303969
4425.00	0.60191	0.318049	0.15753	0.963869	-0.316491
4430.00	0.627282	0.291113	0.168093	0.923656	-0.333613
4435.00	0.597091	0.295477	0.148276	0.93465	-0.334391
4440.00	0.589202	0.284798	0.137208	0.91421	-0.353625
4445.00	0.613434	0.277012	0.12875	0.919407	-0.350451
4450.00	0.612346	0.260875	0.126401	0.891504	-0.372956
4455.00	0.64029	0.23783	0.0851897	0.905713	-0.386382
4460.00	0.62567	0.201266	0.0849414	0.869068	-0.378957
4465.00	0.610103	0.177487	0.0997556	0.858557	-0.428849
4470.00	0.571989	0.182867	0.0717349	0.771578	-0.463022
4475.00	0.571431	0.159711	0.0374937	0.786545	-0.482073
4480.00	0.531159	0.143132	0.0457744	0.75957	-0.533359
4485.00	0.519017	0.133687	0.0344301	0.771244	-0.534646
4490.00	0.557498	0.111189	0.024972	0.789614	-0.535805
4495.00	0.530671	0.109808	-0.0113598	0.753345	-0.530996
4500.00	0.53786	0.0805683	-0.0199982	0.739801	-0.543249
4505.00	0.521432	0.0810325	-0.0480736	0.716377	-0.555253
4510.00	0.488571	0.0814502	-0.0598076	0.724506	-0.588491
4515.00	0.481892	0.095825	-0.0560825	0.700364	-0.614503
4520.00	0.491548	0.0911116	-0.0406998	0.722452	-0.588168
4525.00	0.485778	0.0905215	-0.053923	0.75806	-0.563491
4530.00	0.485404	0.0790348	-0.0763503	0.748539	-0.509093
4535.00	0.471812	0.078435	-0.101046	0.780414	-0.506954
4540.00	0.449938	0.0705915	-0.0886858	0.802362	-0.538194
4545.00	0.47243	0.0750966	-0.0865842	0.801892	-0.561433
4550.00	0.484238	0.074282	-0.101234	0.841914	-0.565766
4555.00	0.511736	0.0717229	-0.115171	0.857711	-0.575517
4560.00	0.489485	0.0755062	-0.106661	0.875299	-0.587221
4565.00	0.477895	0.065521	-0.120055	0.840572	-0.644573
4570.00	0.457823	0.0407096	-0.129854	0.829541	-0.666928
4575.00	0.465065	0.0305522	-0.142433	0.818489	-0.661687
4580.00	0.434225	0.0147155	-0.163528	0.79169	-0.688183
4585.00	0.4137	0.0102007	-0.184017	0.794534	-0.720808
4590.00	0.410893	0.0359609	-0.182157	0.773501	-0.699449
4595.00	0.404752	0.0384513	-0.192513	0.763559	-0.694858
4600.00	0.418507	0.0291284	-0.185291	0.740006	-0.714135
4605.00	0.405579	-0.00239069	-0.215634	0.643536	-0.754895
4610.00	0.385508	0.0197595	-0.229409	0.616257	-0.792554
4615.00	0.418059	0.0281305	-0.261356	0.650126	-0.812791
4620.00	0.466636	0.100789	-0.286348	0.654769	-0.826128
4625.00	0.56097	0.217308	-0.296811	0.65333	-0.821549
4630.00	0.668768	0.404342	-0.336303	0.654281	-0.847665
4635.00	0.807965	0.690749	-0.377109	0.694459	-0.868244
4640.00	0.969396	1.06051	-0.398044	0.783423	-0.857502
4645.00	1.11227	1.48641	-0.403353	0.935392	-0.852712
4650.00	1.24327	1.96284	-0.406626	1.09688	-0.861081
4655.00	1.42143	2.43485	-0.382505	1.32199	-0.853982
4660.00	1.61672	2.94182	-0.360044	1.6594	-0.824183
4665.00	1.74668	3.41088	-0.307498	2.02149	-0.815896
4670.00	1.90101	3.81781	-0.106072	2.35748	-0.770397
4675.00	2.07606	4.21448	0.296265	2.80368	-0.741153
4680.00	2.19142	4.57027	0.848593	3.14684	-0.736292
4685.00	2.27717	4.88866	1.50358	3.48264	-0.729967
4690.00	2.44111	5.18068	2.21714	3.82306	-0.733053
4695.00	2.57179	5.43376	2.94279	4.08563	-0.732904
4700.00	2.69663	5.65545	3.67182	4.33542	-0.727893
4705.00	2.77404	5.82758	4.35577	4.56585	-0.72631
4710.00	2.94614	6.00806	5.01342	4.75189	-0.737565
4715.00	3.03355	6.1291	5.58877	4.89348	-0.77208
4720.00	3.12065	6.23317	6.12463	5.00969	-0.752422
4725.00	3.22555	6.31406	6.6039	5.15584	-0.680106
4730.00	3.31394	6.38929	7.06606	5.27276	-0.550644
4735.00	3.40674	6.40952	7.4166	5.37126	-0.372676
4740.00	3.44568	6.42468	7.77945	5.42845	-0.131546
4745.00	3.50723	6.42616	8.05639	5.4788	0.145947
4750.00	3.58312	6.43296	8.27331	5.5522	0.564439
4755.00	3.63936	6.42022	8.4753	5.61264	1.0513
4760.00	3.69842	6.40571	8.69018	5.65243	1.62409
4765.00	3.74193	6.38048	8.8159	5.70397	2.22251
4770.00	3.81001	6.34316	8.91326	5.72677	2.79425
4775.00	3.83875	6.2901	8.97682	5.75402	3.29516
4780.00	3.89595	6.2326	9.01974	5.72126	3.77914
4785.00	3.84619	6.12121	9.01024	5.62997	4.19717
4790.00	3.78695	6.01913	9.01148	5.57029	4.59583
4795.00	3.76497	5.91387	8.9795	5.48849	4.9634
4800.00	3.7259	5.83679	8.95298	5.45531	5.28349
4805.00	3.73654	5.71142	8.87347	5.36703	5.56181
4810.00	3.67139	5.59432	8.7771	5.26848	5.85815
4815.00	3.64289	5.48407	8.7227	5.24046	6.08681
4820.00	3.57867	5.36354	8.61284	5.16917	6.28968
4825.00	3.51847	5.2721	8.49666	5.11961	6.41373
4830.00	3.50044	5.15694	8.38083	5.04805	6.50392
4835.00	3.46975	5.03687	8.25403	4.98702	6.57729
4840.00	3.46382	4.91845	8.12637	4.87928	6.65796
4845.00	3.40064	4.82709	7.98291	4.84299	6.64472
4850.00	3.35582	4.75035	7.83499	4.771	6.7001
4855.00	3.31429	4.64354	7.69059	4.75565	6.73337
4860.00	3.27932	4.51698	7.58093	4.6879	6.72234
4865.00	3.28279	4.44934	7.44163	4.63929	6.69681
4870.00	3.19553	4.34829	7.27642	4.60003	6.63774
4875.00	3.12062	4.21961	7.11118	4.5501	6.61384
4880.00	3.02668	4.12084	6.9557	4.46808	6.55234
4885.00	2.96744	4.01612	6.79773	4.36618	6.4648
4890.00	2.94547	3.93648	6.65028	4.29244	6.38894
4895.00	2.86302	3.85141	6.50405	4.23843	6.33042
4900.00	2.85148	3.76207	6.34312	4.15725	6.25044
4905.00	2.74228	3.64636	6.18099	4.07407	6.16188
4910.00	2.69582	3.57144	5.98996	3.97899	6.02267
4915.00	2.60339	3.47723	5.83156	3.92712	5.88763
4920.00	2.55635	3.39001	5.69578	3.83662	5.77
4925.00	2.47425	3.2829	5.53823	3.74618	5.65144
4930.00	2.40759	3.18346	5.38441	3.65693	5.49793
4935.00	2.35604	3.09153	5.25048	3.57098	5.35976
4940.00	2.33133	3.00514	5.1337	3.5071	5.23053
4945.00	2.30427	2.92069	5.00304	3.44625	5.08107
4950.00	2.25099	2.84652	4.88694	3.38586	4.91143
4955.00	2.1922	2.76698	4.75464	3.3068	4.76851
4960.00	2.15616	2.69783	4.61527	3.23901	4.64379
4965.00	2.11287	2.6435	4.49434	3.11059	4.50325
4970.00	2.06427	2.57514	4.35618	3.0422	4.37871
4975.00	2.02777	2.53004	4.22733	2.96492	4.26566
4980.00	2.02624	2.44867	4.14896	2.90548	4.18146
4985.00	1.95377	2.38153	4.02655	2.81604	4.05204
4990.00	1.94398	2.34545	3.92389	2.71643	3.92093
4995.00	1.88937	2.30688	3.80143	2.65713	3.75708
5000.00	1.86313	2.24601	3.67843	2.59813	3.62621
5005.00	1.79251	2.15652	3.55946	2.55402	3.53963
5010.00	1.73618	2.1046	3.44637	2.50309	3.45001
5015.00	1.67463	2.05056	3.37391	2.47972	3.37715
5020.00	1.64817	1.9794	3.29291	2.43285	3.27353
5025.00	1.57855	1.9318	3.18693	2.36932	3.16955
5030.00	1.54724	1.88591	3.08553	2.30765	3.02622
5035.00	1.50097	1.82635	3.01006	2.1971	2.90015
5040.00	1.44608	1.74292	2.90905	2.14703	2.81302
5045.00	1.39426	1.70619	2.81138	2.07052	2.70827
5050.00	1.39584	1.6366	2.75881	2.03086	2.60131
5055.00	1.35989	1.58371	2.66263	1.96596	2.52554
5060.00	1.37816	1.53551	2.58735	1.948	2.44563
5065.00	1.32349	1.47264	2.5256	1.84195	2.36104
5070.00	1.28635	1.44954	2.44598	1.77347	2.25466
5075.00	1.20592	1.40501	2.32168	1.71634	2.17649
5080.00	1.15281	1.36068	2.23387	1.66829	2.09442
5085.00	1.1002	1.29156	2.13304	1.62054	2.02934
5090.00	1.0661	1.23605	2.07838	1.56634	1.95711
5095.00	1.04264	1.21165	2.01491	1.54677	1.90381
5100.00	1.08179	1.17753	1.95552	1.54152	1.85877
5105.00	1.07122	1.1395	1.92764	1.50982	1.76263
5110.00	1.0352	1.1059	1.85442	1.49141	1.68489
5115.00	1.02568	1.08843	1.79379	1.4445	1.5837
5120.00	1.02675	1.03984	1.74825	1.41689	1.48288
5125.00	1.01205	1.0235	1.68245	1.3898	1.44969
5130.00	0.993996	0.997232	1.62773	1.32047	1.38763
5135.00	1.00667	0.976023	1.59353	1.30527	1.323
5140.00	0.956619	0.943546	1.55598	1.31405	1.32141
5145.00	0.963391	0.92588	1.49211	1.30398	1.28193
5150.00	0.940564	0.92824	1.47899	1.28481	1.24933
5155.00	0.903148	0.906019	1.43786	1.27654	1.1917
5160.00	0.895985	0.886628	1.38505	1.30505	1.13788
5165.00	0.866642	0.870394	1.35783	1.26667	1.05336
5170.00	0.887233	0.847871	1.29122	1.25459	1.00947
5175.00	0.91661	0.820296	1.25382	1.24597	0.950469
5180.00	0.935819	0.801565	1.21942	1.2517	0.912972
5185.00	0.943467	0.758536	1.17567	1.26809	0.876298
5190.00	0.897324	0.733808	1.15284	1.21093	0.829636
5195.00	0.897975	0.684773	1.11876	1.1741	0.785689
5200.00	0.916638	0.675334	1.10914	1.20836	0.785154
5205.00	0.918972	0.633972	1.03356	1.19875	0.747606
5210.00	0.858408	0.603442	0.964795	1.1856	0.715764
5215.00	0.836438	0.590572	0.92621	1.11423	0.647114
5220.00	0.849203	0.577771	0.908025	1.12751	0.624345
5225.00	0.873948	0.572946	0.875117	1.08217	0.598001
5230.00	0.804629	0.548518	0.831214	1.03462	0.556734
5235.00	0.774781	0.521055	0.77892	1.03002	0.494233
5240.00	0.729841	0.49147	0.714562	0.938253	0.450662
5245.00	0.68819	0.459365	0.691226	0.918577	0.374382
5250.00	0.657934	0.429862	0.646915	0.875028	0.312559
5255.00	0.63914	0.417308	0.615307	0.85718	0.272524
5260.00	0.659584	0.388967	0.589114	0.83213	0.231616
5265.00	0.706906	0.368938	0.571556	0.837671	0.225036
5270.00	0.68683	0.346652	0.531694	0.847152	0.184975
5275.00	0.618147	0.316247	0.503336	0.839956	0.131362
5280.00	0.623818	0.282796	0.483078	0.805393	0.0987178
5285.00	0.634948	0.283123	0.477627	0.793385	0.0898215
5290.00	0.640145	0.280982	0.462195	0.837628	0.0827902
5295.00	0.618309	0.243754	0.438532	0.839249	0.0559782
5300.00	0.622759	0.20538	0.41498	0.832844	0.0513558
5305.00	0.617123	0.213448	0.381752	0.821461	-0.00840331
5310.00	0.601205	0.218884	0.36463	0.806723	-0.0241451
5315.00	0.54711	0.212212	0.331926	0.785595	-0.0314848
5320.00	0.573141	0.186121	0.299486	0.772197	-0.0966157
5325.00	0.615851	0.210114	0.311642	0.771373	-0.0996346
5330.00	0.604881	0.201276	0.266192	0.776249	-0.115032
5335.00	0.591392	0.1848	0.203483	0.763785	-0.101578
5340.00	0.587688	0.157799	0.18915	0.761556	-0.0962973
5345.00	0.577124	0.117673	0.181513	0.748314	-0.0905692
5350.00	0.597743	0.100428	0.158098	0.717298	-0.097119
5355.00	0.617506	0.0842989	0.124243	0.692754	-0.143006
5360.00	0.623242	0.067348	0.101293	0.696504	-0.191132
5365.00	0.628404	0.0606132	0.0716146	0.668422	-0.206159
5370.00	0.570384	0.0478568	0.0569343	0.628543	-0.246019
5375.00	0.560345	0.0375933	0.0279326	0.622986	-0.279942
5380.00	0.557335	0.0417464	-0.000424563	0.607873	-0.296817
5385.00	0.528114	0.0351371	-0.0439911	0.58416	-0.319808
5390.00	0.493379	0.0352753	-0.0448552	0.527991	-0.326844
5395.00	0.492246	0.0256613	-0.0275877	0.527995	-0.3878
5400.00	0.469533	0.0255298	-0.030844	0.557209	-0.421201
5405.00	0.500912	0.0290632	-0.0277596	0.552044	-0.420049
5410.00	0.527948	0.041373	-0.0332543	0.575482	-0.412183
5415.00	0.598074	0.0542777	-0.00361307	0.596577	-0.387547
5420.00	0.632266	0.0531104	-0.00776304	0.603204	-0.376104
5425.00	0.654602	0.0709278	0.00504334	0.576588	-0.356051
5430.00	0.712063	0.0711387	-0.0247843	0.611053	-0.371168
5435.00	0.742086	0.0640249	-0.002757	0.609492	-0.371117
5440.00	0.773927	0.0746644	-0.0137595	0.615951	-0.37985
5445.00	0.797763	0.0897177	-0.0229099	0.610529	-0.327234
5450.00	0.833678	0.070399	-0.0409196	0.622502	-0.400831
5455.00	0.80936	0.0609245	-0.047354	0.652376	-0.382207
5460.00	0.780244	0.0475284	-0.0576562	0.650053	-0.460061
5465.00	0.778141	0.0342545	-0.0721913	0.65695	-0.451121
5470.00	0.782275	0.0198735	-0.0649722	0.721577	-0.456731
5475.00	0.766713	0.0154516	-0.0569712	0.699975	-0.479337
5480.00	0.767169	0.000516279	-0.082853	0.659188	-0.501634
5485.00	0.714554	-0.000752634	-0.0429888	0.653937	-0.478782
5490.00	0.715405	-0.0140675	-0.0687651	0.651457	-0.502109
5495.00	0.698095	-0.00292248	-0.104746	0.636868	-0.542613
5500.00	0.698181	-0.0379315	-0.107805	0.646206	-0.544926
5505.00	0.723567	-0.0682224	-0.101536	0.606302	-0.580172
5510.00	0.70785	-0.0705298	-0.124465	0.61645	-0.568975
5515.00	0.650322	-0.108516	-0.135327	0.557052	-0.595963
5520.00	0.623853	-0.0897524	-0.187959	0.514829	-0.653417
5525.00	0.610877	-0.0935586	-0.166156	0.475704	-0.686593
5530.00	0.560635	-0.0951583	-0.181119	0.470825	-0.66768
5535.00	0.580494	-0.0759042	-0.182556	0.472052	-0.70138
5540.00	0.527265	-0.106658	-0.212421	0.467539	-0.740489
5545.00	0.520333	-0.12399	-0.230277	0.488193	-0.767884
5550.00	0.617733	-0.134719	-0.246347	0.487683	-0.749621
5555.00	0.653573	-0.156549	-0.214945	0.522051	-0.709774
5560.00	0.672574	-0.155501	-0.22503	0.592304	-0.660256
5565.00	0.6487	-0.113171	-0.242376	0.539815	-0.701526
5570.00	0.632035	-0.123765	-0.276785	0.502685	-0.737694
5575.00	0.632702	-0.122953	-0.258129	0.500726	-0.702942
5580.00	0.665841	-0.119787	-0.260136	0.470876	-0.714583
5585.00	0.648666	-0.141284	-0.295025	0.472097	-0.726035
5590.00	0.69708	-0.136894	-0.285823	0.460839	-0.710981
5595.00	0.691243	-0.122596	-0.267767	0.478793	-0.700359
5600.00	0.705271	-0.1219	-0.280088	0.51405	-0.693726
5605.00	0.717896	-0.122492	-0.29644	0.487361	-0.703362
5610.00	0.732875	-0.0974611	-0.311909	0.528503	-0.673018
5615.00	0.80179	-0.0651952	-0.270192	0.557666	-0.684725
5620.00	0.855378	-0.0026805	-0.283022	0.556949	-0.690384
5625.00	0.987965	0.116273	-0.281788	0.584391	-0.687675
5630.00	1.09886	0.338364	-0.252857	0.628188	-0.661826
5635.00	1.22758	0.635021	-0.211782	0.669851	-0.661972
5640.00	1.4061	1.00731	-0.186844	0.764646	-0.646496
5645.00	1.52821	1.45801	-0.192972	0.902764	-0.643298
5650.00	1.67546	1.94093	-0.185705	1.08549	-0.641395
5655.00	1.83088	2.43643	-0.179164	1.33308	-0.63383
5660.00	1.99487	2.90186	-0.153729	1.68287	-0.587029
5665.00	2.14968	3.36335	-0.109785	2.02913	-0.585876
5670.00	2.31553	3.8079	0.0681111	2.38346	-0.584838
5675.00	2.49371	4.19096	0.453781	2.74055	-0.583904
5680.00	2.64082	4.5491	1.01893	3.07654	-0.56453
5685.00	2.75635	4.8629	1.68997	3.416	-0.57148
5690.00	2.9254	5.13924	2.40368	3.77208	-0.563103
5695.00	3.05465	5.39221	3.11143	4.05659	-0.55849
5700.00	3.18664	5.59553	3.79427	4.32164	-0.597256
5705.00	3.30784	5.77365	4.47199	4.55682	-0.562892
5710.00	3.3892	5.92605	5.09998	4.78308	-0.516357
5715.00	3.46966	6.06443	5.69976	4.97549	-0.515443
5720.00	3.5493	6.15549	6.23805	5.10708	-0.485358
5725.00	3.63544	6.22771	6.70898	5.26259	-0.400731
5730.00	3.70574	6.27383	7.14786	5.36547	-0.302133
5735.00	3.7907	6.32935	7.4857	5.45358	-0.139263
5740.00	3.87559	6.38114	7.81157	5.50141	0.082428
5745.00	3.9279	6.39488	8.07929	5.56805	0.399975
5750.00	4.00028	6.37803	8.31873	5.62916	0.812573
5755.00	4.01361	6.35374	8.52821	5.64707	1.29121
5760.00	3.98462	6.28562	8.66035	5.65758	1.82732
5765.00	4.03567	6.23892	8.76649	5.65693	2.36445
5770.00	4.04545	6.18411	8.87105	5.62264	2.91517
5775.00	4.05908	6.12626	8.9283	5.62885	3.43618
5780.00	4.04242	6.03037	8.97081	5.56478	3.90801
5785.00	4.02502	5.96111	9.00832	5.51611	4.39021
5790.00	4.02021	5.88539	8.99621	5.49815	4.83394
5795.00	3.9749	5.79898	8.95824	5.47749	5.24013
5800.00	3.93171	5.69443	8.92557	5.44317	5.58717
5805.00	3.89164	5.61738	8.87211	5.337	5.87707
5810.00	3.90377	5.51882	8.81573	5.29314	6.13797
5815.00	3.88819	5.38264	8.71611	5.27612	6.34743
5820.00	3.85246	5.27225	8.57382	5.18329	6.48522
5825.00	3.82634	5.15951	8.50065	5.1312	6.60825
5830.00	3.79439	5.03735	8.42202	5.05174	6.72776
5835.00	3.72949	4.92924	8.28808	4.94652	6.79923
5840.00	3.66505	4.85932	8.15326	4.93833	6.90452
5845.00	3.65164	4.77753	8.06951	4.87142	7.01684
5850.00	3.63234	4.68626	7.93399	4.87299	7.08086
5855.00	3.63667	4.58343	7.81728	4.82384	7.08288
5860.00	3.6273	4.50001	7.67992	4.75152	7.03885
5865.00	3.65623	4.41946	7.5217	4.74486	7.0558
5870.00	3.63889	4.322	7.35825	4.74672	7.0057
5875.00	3.57025	4.20873	7.1916	4.69447	6.91867
5880.00	3.48196	4.10922	7.02883	4.64408	6.88229
5885.00	3.45433	4.01479	6.83422	4.53694	6.81735
5890.00	3.40053	3.89268	6.68689	4.42365	6.71111
5895.00	3.36055	3.80834	6.54376	4.35091	6.62135
5900.00	3.30287	3.70505	6.40593	4.26072	6.54154
5905.00	3.19674	3.60113	6.26157	4.16495	6.42094
5910.00	3.14339	3.52525	6.10459	4.06977	6.26851
5915.00	3.15082	3.44114	5.93473	3.99871	6.13424
5920.00	3.07073	3.37822	5.78336	3.87072	6.04169
5925.00	3.03842	3.31672	5.63886	3.84653	5.94669
5930.00	2.9985	3.25163	5.49753	3.79667	5.86412
5935.00	2.9469	3.17358	5.39665	3.73719	5.79078
5940.00	2.94626	3.10029	5.27202	3.66231	5.65942
5945.00	2.88663	3.00146	5.17866	3.5556	5.51291
5950.00	2.81368	2.90947	5.04275	3.47979	5.39763
5955.00	2.75526	2.81146	4.91366	3.40706	5.25389
5960.00	2.74606	2.73421	4.7847	3.34385	5.12744
5965.00	2.70645	2.64399	4.62352	3.29707	4.98341
5970.00	2.68526	2.57314	4.51681	3.25497	4.86548
5975.00	2.6433	2.50877	4.38017	3.1699	4.74471
5980.00	2.58745	2.45326	4.2444	3.11355	4.60384
5985.00	2.55888	2.38566	4.11771	3.08531	4.51216
5990.00	2.47171	2.30352	3.99992	3.00147	4.38381
5995.00	2.45231	2.23871	3.87662	2.97995	4.31609
6000.00	2.36133	2.16274	3.77016	2.84373	4.17028
6005.00	2.33609	2.10228	3.70894	2.79192	3.98637
6010.00	2.28204	2.03934	3.60797	2.74641	3.84037
6015.00	2.19604	1.98879	3.52687	2.68635	3.72165
6020.00	2.2042	1.93051	3.42907	2.64241	3.66844
6025.00	2.16816	1.87257	3.32075	2.56354	3.57472
6030.00	2.11645	1.83748	3.22476	2.50379	3.43281
6035.00	2.07231	1.79007	3.1256	2.42193	3.34119
6040.00	2.0579	1.74618	3.04838	2.33029	3.2402
6045.00	2.02082	1.69816	2.97512	2.28488	3.11029
6050.00	2.01156	1.63972	2.89715	2.25749	3.03433
6055.00	1.97912	1.59931	2.79842	2.19914	2.95232
6060.00	1.93546	1.56536	2.71557	2.16123	2.8551
6065.00	1.87327	1.54577	2.5989	2.08666	2.78223
6070.00	1.80887	1.50136	2.53074	2.02742	2.68153
6075.00	1.77862	1.46017	2.47992	1.98421	2.62797
6080.00	1.78755	1.44319	2.40636	1.98689	2.54173
6085.00	1.74738	1.40416	2.36347	1.98144	2.46801
6090.00	1.72931	1.34896	2.29179	1.94058	2.34703
6095.00	1.72148	1.29136	2.25734	1.89257	2.2684
6100.00	1.68551	1.26326	2.2068	1.87745	2.19567
6105.00	1.67121	1.23188	2.13574	1.88856	2.15461
6110.00	1.66678	1.18721	2.06803	1.89069	2.10497
6115.00	1.5953	1.14639	2.01988	1.81734	2.06127
6120.00	1.61534	1.14679	2.01563	1.79289	2.05413
6125.00	1.57431	1.11427	1.95617	1.74954	1.96577
6130.00	1.55547	1.05093	1.8974	1.71615	1.88136
6135.00	1.53128	0.99392	1.83773	1.7153	1.79467
6140.00	1.51553	0.959652	1.77351	1.71566	1.73323
6145.00	1.49534	0.954375	1.71571	1.69576	1.68378
6150.00	1.49283	0.937452	1.67797	1.62955	1.64319
6155.00	1.50744	0.908223	1.64251	1.55197	1.59006
6160.00	1.48323	0.889829	1.63239	1.6035	1.55396
6165.00	1.49639	0.848321	1.6075	1.58021	1.52244
6170.00	1.48414	0.799398	1.53772	1.55476	1.45994
6175.00	1.48516	0.78154	1.51177	1.48691	1.41246
6180.00	1.47523	0.773989	1.4448	1.48652	1.36193
6185.00	1.44219	0.780582	1.42138	1.47605	1.32425
6190.00	1.43174	0.754868	1.38525	1.49697	1.30498
6195.00	1.45125	0.732333	1.35575	1.46299	1.22618
6200.00	1.4411	0.717529	1.2916	1.41556	1.17184
6205.00	1.4416	0.692642	1.22936	1.42679	1.12391
6210.00	1.37457	0.675112	1.21094	1.4032	1.03688
6215.00	1.3757	0.644728	1.14999	1.40444	1.00732
6220.00	1.40203	0.604601	1.10342	1.39319	0.973894
6225.00	1.3498	0.567878	1.06977	1.32128	0.896989
6230.00	1.31846	0.559173	1.03196	1.30038	0.898004
6235.00	1.24446	0.529427	0.985908	1.27819	0.871606
6240.00	1.19955	0.523959	0.952731	1.25486	0.814683
6245.00	1.2001	0.496517	0.904826	1.19341	0.805396
6250.00	1.16204	0.470603	0.898554	1.12799	0.776554
6255.00	1.11935	0.443019	0.84103	1.11518	0.752546
6260.00	1.0761	0.457755	0.771212	1.11264	0.736792
6265.00	1.06972	0.415632	0.715896	1.05418	0.660187
6270.00	1.09531	0.404501	0.715735	1.03527	0.625381
6275.00	1.0846	0.381093	0.708823	1.0014	0.588204
6280.00	1.04363	0.339331	0.652978	0.970913	0.559622
6285.00	0.976623	0.325483	0.620763	0.954711	0.506586
6290.00	0.98019	0.288675	0.601544	0.971587	0.483239
6295.00	0.98822	0.280501	0.593269	0.969923	0.441743
6300.00	0.970141	0.274971	0.535446	0.938092	0.375134
6305.00	0.947843	0.248082	0.486413	0.92742	0.349326
6310.00	0.982006	0.214753	0.44529	0.896468	0.361213
6315.00	1.04288	0.195104	0.445122	0.945008	0.327043
6320.00	0.980771	0.171941	0.450986	0.917916	0.280683
6325.00	1.00923	0.187005	0.41491	0.858705	0.235057
6330.00	0.985434	0.167696	0.352366	0.842489	0.199846
6335.00	0.972453	0.174664	0.318633	0.838007	0.167181
6340.00	0.994514	0.175457	0.331883	0.829478	0.163143
6345.00	1.00473	0.191386	0.32877	0.809445	0.171214
6350.00	0.986202	0.187464	0.321457	0.798156	0.162872
6355.00	0.993632	0.152893	0.30886	0.777884	0.133904
6360.00	0.971396	0.126648	0.299026	0.764133	0.116612
6365.00	0.961024	0.100593	0.281906	0.787709	0.07959
6370.00	0.974586	0.079578	0.249204	0.811173	0.0170075
6375.00	0.962691	0.0813585	0.255862	0.832292	0.0211592
6380.00	0.945959	0.0744399	0.278397	0.817594	0.0375763
6385.00	0.986335	0.0499539	0.263339	0.822342	0.0065069
6390.00	0.943137	0.0607832	0.243772	0.810886	-0.0214555
6395.00	0.887387	0.0376629	0.178041	0.802823	-0.0749089
6400.00	0.901082	0.039983	0.152718	0.82927	-0.0820493
6405.00	0.903767	0.0146822	0.108875	0.812628	-0.122615
6410.00	0.915825	-0.000784774	0.101747	0.786415	-0.139616
6415.00	0.909805	-0.00740137	0.0772865	0.799898	-0.158819
6420.00	0.87426	-0.02066	0.0545203	0.739007	-0.178052
6425.00	0.916986	0.0148813	0.0580908	0.745996	-0.164149
6430.00	0.872286	0.00365492	0.0650637	0.75341	-0.172119
6435.00	0.86339	-0.002797	0.0630686	0.760082	-0.170514
6440.00	0.910818	0.00478642	0.042476	0.788557	-0.17102
6445.00	0.937837	-0.0115169	0.00213818	0.805196	-0.1705
6450.00	0.936847	-0.00062696	-0.0131132	0.78085	-0.20027
6455.00	0.905828	-0.00725934	-0.00653875	0.716246	-0.18512
6460.00	0.963473	-0.0223581	-0.00438112	0.728882	-0.19392
6465.00	0.930997	-0.0596841	-0.0370257	0.711044	-0.21452
6470.00	0.939126	-0.046412	-0.0513683	0.686002	-0.197945
6475.00	0.91029	-0.0801153	-0.0357051	0.630883	-0.220094
6480.00	0.926516	-0.0830593	-0.0306308	0.635203	-0.24588
6485.00	0.917017	-0.083883	-0.032079	0.641338	-0.287621
6490.00	0.948236	-0.076712	-0.0596982	0.637871	-0.266662
6495.00	0.971513	-0.0714754	-0.0665103	0.632505	-0.279988
6500.00	0.951489	-0.0923254	-0.104972	0.5906	-0.31149
6505.00	0.945518	-0.10683	-0.105753	0.569738	-0.318382
6510.00	0.914837	-0.107711	-0.0808921	0.555456	-0.302151
6515.00	0.886019	-0.109722	-0.111901	0.541479	-0.325584
6520.00	0.886595	-0.132225	-0.124771	0.533393	-0.36228
6525.00	0.871447	-0.159781	-0.137106	0.55645	-0.381651
6530.00	0.854199	-0.162062	-0.125651	0.550237	-0.388355
6535.00	0.823009	-0.186027	-0.140153	0.605314	-0.422676
6540.00	0.81663	-0.19603	-0.168243	0.591968	-0.423327
6545.00	0.804863	-0.21112	-0.189013	0.612538	-0.465856
6550.00	0.779812	-0.228352	-0.239285	0.645655	-0.478771
6555.00	0.766907	-0.237775	-0.264228	0.630522	-0.488443
6560.00	0.816753	-0.268167	-0.245324	0.640496	-0.482518
6565.00	0.848358	-0.26387	-0.258386	0.628126	-0.479135
6570.00	0.817752	-0.279479	-0.260367	0.611375	-0.483894
6575.00	0.83118	-0.255792	-0.289217	0.547991	-0.495981
6580.00	0.784216	-0.252732	-0.273078	0.533637	-0.500031
6585.00	0.77328	-0.257891	-0.287123	0.544311	-0.541717
6590.00	0.786335	-0.243666	-0.28623	0.538189	-0.547046
6595.00	0.773983	-0.242428	-0.289938	0.5911	-0.555744
6600.00	0.839993	-0.26566	-0.285756	0.599398	-0.533334
6605.00	0.856018	-0.260396	-0.278233	0.546199	-0.519992
6610.00	0.846338	-0.242877	-0.32635	0.506184	-0.525543
6615.00	0.902702	-0.210069	-0.313264	0.483652	-0.551998
6620.00	0.932943	-0.181758	-0.304494	0.509436	-0.554348
6625.00	1.01077	-0.0467229	-0.345473	0.515789	-0.531102
6630.00	1.13385	0.15515	-0.337241	0.578804	-0.53164
6635.00	1.26871	0.43787	-0.34863	0.638888	-0.556509
6640.00	1.4154	0.772659	-0.357376	0.708692	-0.591572
6645.00	1.49078	1.18961	-0.364496	0.83106	-0.604596
6650.00	1.62008	1.66955	-0.376166	0.983882	-0.644605
6655.00	1.73525	2.16176	-0.363362	1.24837	-0.635743
6660.00	1.86903	2.64491	-0.3368	1.54484	-0.65703
6665.00	2.06174	3.09619	-0.290338	1.89704	-0.644975
6670.00	2.22553	3.53946	-0.137996	2.26008	-0.630224
6675.00	2.3862	3.9238	0.233698	2.62727	-0.59744
6680.00	2.53804	4.28066	0.800554	3.00941	-0.577688
6685.00	2.69759	4.62496	1.45509	3.27807	-0.577469
6690.00	2.85926	4.947	2.17574	3.59176	-0.534353
6695.00	3.02043	5.2058	2.90629	3.90217	-0.535541
6700.00	3.19802	5.43933	3.63446	4.21525	-0.46443
6705.00	3.37111	5.62881	4.30033	4.43972	-0.438471
6710.00	3.49194	5.78839	4.95301	4.68443	-0.390722
6715.00	3.59948	5.9174	5.54417	4.90355	-0.342871
6720.00	3.69386	6.03838	6.09728	5.0547	-0.290051
6725.00	3.81857	6.1424	6.61086	5.20309	-0.20057
6730.00	3.84524	6.21349	7.01669	5.31979	-0.111258
6735.00	3.93312	6.2513	7.37367	5.4338	0.0793451
6740.00	3.97847	6.25429	7.70096	5.5308	0.306487
6745.00	3.99398	6.24237	7.98124	5.57428	0.624063
6750.00	3.99708	6.26208	8.21545	5.59432	1.06595
6755.00	4.03965	6.2433	8.44428	5.63257	1.59533
6760.00	4.10447	6.20996	8.61338	5.67936	2.14102
6765.00	4.12907	6.19395	8.77009	5.72034	2.72286
6770.00	4.22352	6.12842	8.8412	5.76846	3.30309
6775.00	4.19764	6.09866	8.93453	5.76122	3.81945
6780.00	4.24667	6.0311	9.00273	5.77042	4.3105
6785.00	4.2474	5.96968	9.05283	5.75624	4.77099
6790.00	4.20227	5.86388	9.0498	5.68955	5.14641
6795.00	4.10984	5.7851	9.02302	5.62391	5.48916
6800.00	4.0869	5.67038	8.97936	5.57831	5.783
6805.00	4.09036	5.57747	8.91526	5.50694	6.05039
6810.00	4.06575	5.48595	8.85005	5.50562	6.3047
6815.00	4.0183	5.37984	8.7658	5.43478	6.51797
6820.00	3.95269	5.30259	8.68546	5.33395	6.69333
6825.00	3.88883	5.18804	8.58533	5.25331	6.84822
6830.00	3.83256	5.08676	8.43131	5.17625	6.96715
6835.00	3.7795	4.9804	8.30322	5.11587	7.01565
6840.00	3.77755	4.87676	8.14132	5.09412	7.05345
6845.00	3.7095	4.79201	8.04373	5.03634	7.11967
6850.00	3.66273	4.69077	7.92356	4.98659	7.15975
6855.00	3.62424	4.56862	7.77632	4.88452	7.16071
6860.00	3.58479	4.4739	7.62651	4.81512	7.13621
6865.00	3.48059	4.37161	7.4601	4.68638	7.05954
6870.00	3.4555	4.28199	7.29755	4.59859	6.97688
6875.00	3.38351	4.15446	7.11742	4.47128	6.90443
6880.00	3.27895	4.04881	6.93575	4.3758	6.82558
6885.00	3.26077	3.94277	6.77451	4.36289	6.74388
6890.00	3.24079	3.84004	6.64367	4.31869	6.684
6895.00	3.23847	3.76279	6.49961	4.23847	6.58915
6900.00	3.17373	3.6604	6.3722	4.14717	6.51744
6905.00	3.17932	3.6145	6.22145	4.10207	6.45387
6910.00	3.13495	3.5172	6.08727	4.04801	6.3157
6915.00	3.12755	3.4345	5.9605	3.99485	6.22744
6920.00	3.10643	3.3546	5.83287	3.90769	6.11679
6925.00	3.06453	3.30459	5.71199	3.83037	6.07768
6930.00	3.0461	3.22611	5.54605	3.81134	6.00249
6935.00	3.02951	3.15852	5.42228	3.75039	5.90166
6940.00	3.0182	3.08247	5.29509	3.73374	5.80603
6945.00	2.99717	3.03168	5.15956	3.68842	5.73265
6950.00	3.00355	2.95554	5.03458	3.64089	5.66465
6955.00	2.9635	2.90892	4.94165	3.63631	5.542
6960.00	2.95155	2.8487	4.81666	3.59287	5.45698
6965.00	2.93839	2.79633	4.6989	3.53804	5.31803
6970.00	2.87593	2.73399	4.55758	3.4887	5.22907
6975.00	2.86431	2.65353	4.42363	3.4881	5.10998
6980.00	2.83698	2.5732	4.32864	3.42241	4.99891
6985.00	2.82564	2.48448	4.22134	3.35542	4.90772
6990.00	2.76843	2.43018	4.16386	3.2794	4.81589
6995.00	2.69886	2.38315	4.0347	3.21435	4.72057
7000.00	2.64349	2.32317	3.92521	3.15131	4.57138
7005.00	2.61534	2.25579	3.82592	3.09008	4.43808
7010.00	2.59121	2.20915	3.75686	3.03835	4.31811
7015.00	2.52973	2.17327	3.62855	3.00639	4.20233
7020.00	2.50573	2.10688	3.53336	2.97202	4.09814
7025.00	2.46605	2.05383	3.44995	2.904	3.95461
7030.00	2.44359	2.02191	3.38541	2.83493	3.81374
7035.00	2.39205	1.97188	3.30551	2.76826	3.70645
7040.00	2.29143	1.89703	3.20428	2.65659	3.59039
7045.00	2.19726	1.8534	3.11844	2.52237	3.44497
7050.00	2.14866	1.8324	3.05246	2.43866	3.36871
7055.00	2.13023	1.78854	2.95849	2.39702	3.25814
7060.00	2.08231	1.73628	2.88445	2.33145	3.15667
7065.00	2.07171	1.70629	2.81179	2.29379	3.0634
7070.00	2.02121	1.69208	2.70279	2.22844	2.99409
7075.00	1.9649	1.66225	2.61297	2.17861	2.89171
7080.00	1.92267	1.60254	2.54114	2.13713	2.80836
7085.00	1.87983	1.51411	2.45695	2.0852	2.69919
7090.00	1.82682	1.43512	2.36389	2.04295	2.55998
7095.00	1.74778	1.375	2.29818	1.98471	2.47566
7100.00	1.69472	1.31297	2.19768	1.9042	2.37343
7105.00	1.62889	1.23401	2.1125	1.86208	2.2785
7110.00	1.53348	1.19339	2.00426	1.80732	2.17453
7115.00	1.49101	1.13917	1.9715	1.74343	2.05071
7120.00	1.48772	1.07943	1.88187	1.68929	1.97537
7125.00	1.4679	1.05487	1.82752	1.64844	1.91732
7130.00	1.438	1.02059	1.77334	1.64088	1.84752
7135.00	1.40989	0.966007	1.75239	1.6206	1.80225
7140.00	1.41231	0.970441	1.69746	1.60908	1.75273
7145.00	1.37593	0.926957	1.64952	1.60209	1.74718
7150.00	1.32631	0.873215	1.58907	1.55872	1.67586
7155.00	1.32383	0.819369	1.52566	1.50509	1.57753
7160.00	1.32762	0.798905	1.4979	1.50287	1.54365
7165.00	1.28404	0.777444	1.45112	1.46943	1.51414
7170.00	1.29302	0.747174	1.41729	1.4573	1.47587
7175.00	1.21192	0.736364	1.35751	1.42954	1.40535
7180.00	1.2257	0.711419	1.30447	1.38657	1.3604
7185.00	1.2152	0.685925	1.27928	1.33554	1.29947
7190.00	1.22263	0.667241	1.2303	1.33231	1.25633
7195.00	1.20401	0.627906	1.18021	1.3103	1.18825
7200.00	1.20171	0.607112	1.12835	1.27814	1.12502
7205.00	1.15384	0.581702	1.0892	1.23459	1.05739
7210.00	1.16138	0.551529	1.07276	1.22235	1.01993
7215.00	1.17057	0.521331	1.05421	1.18887	1.04474
7220.00	1.16921	0.485022	0.991643	1.18233	0.961728
7225.00	1.19328	0.454779	0.920298	1.16521	0.949441
7230.00	1.17277	0.460427	0.891426	1.1498	0.941309
7235.00	1.20132	0.464902	0.845141	1.14604	0.940819
7240.00	1.13903	0.480493	0.786942	1.13255	0.87795
7245.00	1.1131	0.439748	0.738323	1.07322	0.818442
7250.00	1.10784	0.404903	0.723889	1.05353	0.790246
7255.00	1.07298	0.403365	0.684583	1.03131	0.735607
7260.00	1.03799	0.385549	0.652215	0.98211	0.663997
7265.00	1.02337	0.370731	0.623836	0.995122	0.627835
7270.00	0.981284	0.348874	0.619347	0.943919	0.569929
7275.00	0.984385	0.341984	0.591247	0.92817	0.510985
7280.00	1.03176	0.316307	0.582498	0.903885	0.4911
7285.00	1.02379	0.287111	0.593421	0.912362	0.479056
7290.00	1.00698	0.241966	0.59047	0.909879	0.464315
7295.00	0.997866	0.241507	0.577288	0.905399	0.453974
7300.00	1.00895	0.2557	0.544371	0.937317	0.45247
7305.00	0.973131	0.259954	0.523017	0.937957	0.426732
7310.00	0.984278	0.263782	0.472219	0.954261	0.392837
7315.00	1.00034	0.24349	0.451313	0.970058	0.370136
7320.00	1.00997	0.214881	0.424226	0.973041	0.347753
7325.00	1.03189	0.206174	0.402105	0.930787	0.334437
7330.00	1.0215	0.169123	0.362646	0.855684	0.250272
7335.00	0.957909	0.163167	0.330141	0.800449	0.219392
7340.00	0.977809	0.154154	0.273818	0.790059	0.201354
7345.00	0.939078	0.158215	0.2517	0.749251	0.178293
7350.00	0.918682	0.142393	0.249838	0.755216	0.135103
7355.00	0.936479	0.124502	0.254929	0.776313	0.145002
7360.00	0.962137	0.124225	0.248233	0.781818	0.111969
7365.00	0.917743	0.110585	0.227169	0.73397	0.0695588
7370.00	0.876583	0.0843104	0.205204	0.730228	0.048947
7375.00	0.808207	0.0515337	0.168143	0.676304	-0.0115466
7380.00	0.756309	0.0573359	0.146065	0.708663	-0.0191707
7385.00	0.768651	0.0522109	0.17582	0.713069	-0.0309095
7390.00	0.768913	0.0323824	0.124403	0.684454	-0.0444007
7395.00	0.698047	0.0151454	0.0991808	0.675552	-0.0692232
7400.00	0.654755	0.00389256	0.0606912	0.659677	-0.106195
7405.00	0.603741	-0.0537091	0.0651484	0.619549	-0.156051
7410.00	0.585545	-0.0769444	0.0360772	0.635113	-0.152151
7415.00	0.588451	-0.086292	0.000890516	0.634516	-0.174002
7420.00	0.628425	-0.0983566	-0.0330331	0.622744	-0.195619
7425.00	0.64271	-0.0891296	-0.0455193	0.642483	-0.195565
7430.00	0.643515	-0.100302	-0.0206666	0.636655	-0.191615
7435.00	0.677982	-0.116443	-0.062209	0.655003	-0.192938
7440.00	0.654773	-0.109059	-0.0792964	0.607478	-0.248751
7445.00	0.625449	-0.127977	-0.0766299	0.583805	-0.222901
7450.00	0.63039	-0.130395	-0.0960346	0.560252	-0.224021
7455.00	0.649299	-0.161178	-0.087183	0.550289	-0.208446
7460.00	0.630163	-0.173667	-0.0716978	0.539075	-0.210036
7465.00	0.652709	-0.175776	-0.0652799	0.570551	-0.194885
7470.00	0.662155	-0.163068	-0.0677744	0.539336	-0.214414
7475.00	0.661016	-0.181454	-0.0752827	0.512366	-0.254424
7480.00	0.594914	-0.179742	-0.089559	0.52292	-0.299212
7485.00	0.572781	-0.197069	-0.0881219	0.507702	-0.353176
7490.00	0.589015	-0.20536	-0.0935954	0.533328	-0.371507
7495.00	0.585548	-0.197605	-0.133108	0.522687	-0.373373
7500.00	0.586044	-0.207059	-0.131827	0.510863	-0.383831
7505.00	0.585285	-0.212525	-0.164509	0.484493	-0.4069
7510.00	0.578576	-0.236921	-0.23678	0.485477	-0.414005
7515.00	0.58941	-0.246095	-0.275508	0.47625	-0.413572
7520.00	0.576263	-0.256787	-0.303596	0.529738	-0.420986
7525.00	0.662045	-0.258497	-0.267222	0.603716	-0.357428
7530.00	0.678993	-0.22717	-0.296891	0.537727	-0.351923
7535.00	0.707502	-0.208105	-0.284495	0.55698	-0.333313
7540.00	0.663264	-0.20251	-0.294391	0.557455	-0.350704
7545.00	0.633091	-0.224256	-0.295027	0.554513	-0.411224
7550.00	0.643294	-0.26026	-0.282066	0.570964	-0.43643
7555.00	0.646451	-0.279882	-0.301228	0.562176	-0.418148
7560.00	0.657727	-0.281109	-0.333511	0.547527	-0.450465
7565.00	0.604006	-0.287082	-0.362566	0.515244	-0.493207
7570.00	0.535169	-0.285154	-0.387963	0.495177	-0.518018
7575.00	0.539498	-0.306547	-0.425859	0.475993	-0.55693
7580.00	0.516881	-0.342235	-0.426882	0.475579	-0.608533
7585.00	0.513397	-0.365832	-0.451863	0.459478	-0.610107
7590.00	0.471698	-0.382201	-0.461564	0.411283	-0.624203
7595.00	0.463092	-0.369544	-0.498114	0.38476	-0.628112
7600.00	0.480654	-0.355109	-0.470859	0.345161	-0.652113
7605.00	0.515741	-0.364029	-0.493698	0.343225	-0.656156
7610.00	0.570216	-0.355015	-0.511246	0.356088	-0.666623
7615.00	0.626475	-0.294559	-0.485685	0.377777	-0.663363
7620.00	0.722902	-0.263886	-0.503282	0.415271	-0.634093
7625.00	0.880788	-0.13342	-0.509345	0.410819	-0.640914
7630.00	0.993962	0.0497338	-0.492245	0.430404	-0.627544
7635.00	1.1139	0.339952	-0.491892	0.488476	-0.595028
7640.00	1.31704	0.719834	-0.478042	0.56658	-0.619411
7645.00	1.44443	1.15911	-0.46708	0.703159	-0.607216
7650.00	1.59042	1.65123	-0.456462	0.894612	-0.610872
7655.00	1.68927	2.1544	-0.457432	1.15006	-0.597581
7660.00	1.84693	2.64377	-0.44026	1.45523	-0.603176
7665.00	2.00087	3.0915	-0.351873	1.78044	-0.569194
7670.00	2.16111	3.54133	-0.146761	2.18435	-0.580554
7675.00	2.31497	3.94192	0.232577	2.52877	-0.553712
7680.00	2.44621	4.30305	0.8018	2.8646	-0.551989
7685.00	2.65592	4.63963	1.50733	3.22188	-0.523127
7690.00	2.85911	4.93708	2.20848	3.59063	-0.509831
7695.00	2.98173	5.21757	2.93275	3.88992	-0.469577
7700.00	3.10655	5.45844	3.65225	4.13232	-0.48212
7705.00	3.26348	5.62714	4.2938	4.32913	-0.430006
7710.00	3.36615	5.76498	4.92231	4.53435	-0.419195
7715.00	3.45735	5.90363	5.52632	4.72129	-0.393857
7720.00	3.55028	5.99739	6.08196	4.89403	-0.337889
7725.00	3.61824	6.09089	6.55948	5.02141	-0.247526
7730.00	3.71918	6.13062	6.99676	5.13381	-0.126207
7735.00	3.78472	6.19497	7.37528	5.24845	0.0834485
7740.00	3.82562	6.18777	7.69565	5.33477	0.356025
7745.00	3.90823	6.18677	7.96443	5.41808	0.674499
7750.00	3.90907	6.18404	8.21836	5.44475	1.10842
7755.00	3.97611	6.17914	8.4063	5.54177	1.61014
7760.00	4.02318	6.151	8.60101	5.55495	2.14362
7765.00	4.0535	6.10925	8.73565	5.59489	2.73886
7770.00	4.09886	6.06132	8.86885	5.59489	3.34285
7775.00	4.10594	5.98531	8.9549	5.61062	3.87669
7780.00	4.09062	5.91934	9.00978	5.63376	4.38153
7785.00	4.12504	5.84597	9.03963	5.64111	4.82808
7790.00	4.12107	5.77994	9.07025	5.60278	5.27095
7795.00	4.1416	5.70773	9.0715	5.59862	5.64514
7800.00	4.17815	5.64274	9.04781	5.62071	6.02288
7805.00	4.17127	5.53738	9.00318	5.5878	6.30042
7810.00	4.15304	5.45473	8.93068	5.54694	6.56289
7815.00	4.14145	5.37061	8.86167	5.52477	6.79033
7820.00	4.10812	5.2669	8.7755	5.47897	6.95894
7825.00	4.13476	5.18209	8.69946	5.45461	7.13799
7830.00	4.05028	5.10332	8.58816	5.40685	7.26305
7835.00	4.05981	5.00382	8.47295	5.39307	7.35415
7840.00	4.08405	4.91853	8.3219	5.29529	7.42151
7845.00	4.04803	4.83751	8.19873	5.2466	7.51529
7850.00	4.03127	4.72625	8.09164	5.18818	7.51581
7855.00	4.01378	4.6322	7.95841	5.11875	7.51042
7860.00	4.00406	4.52747	7.79641	5.10008	7.52704
7865.00	3.99531	4.44478	7.6506	5.07541	7.53223
7870.00	3.94767	4.33688	7.5096	5.02737	7.55447
7875.00	3.93854	4.26168	7.37218	4.91111	7.50523
7880.00	3.88332	4.16357	7.24172	4.83231	7.40823
7885.00	3.84327	4.07588	7.09048	4.77824	7.30729
7890.00	3.81083	4.00731	6.92279	4.71273	7.21448
7895.00	3.79369	3.92855	6.8057	4.68972	7.15437
7900.00	3.79393	3.8315	6.68829	4.6061	7.10124
7905.00	3.77005	3.75145	6.51645	4.53421	7.00563
7910.00	3.6895	3.65202	6.34074	4.47962	6.88739
7915.00	3.64593	3.57531	6.19614	4.39454	6.78
7920.00	3.55008	3.48072	6.04796	4.30224	6.65702
7925.00	3.48429	3.39375	5.91008	4.24388	6.53755
7930.00	3.43714	3.30818	5.77772	4.17114	6.42028
7935.00	3.37904	3.23178	5.59844	4.11354	6.33619
7940.00	3.32072	3.1411	5.46416	4.02462	6.20686
7945.00	3.26462	3.0534	5.33729	3.98054	6.08754
7950.00	3.17918	2.99396	5.22387	3.90155	5.95284
7955.00	3.1541	2.92767	5.07291	3.82148	5.85697
7960.00	3.13033	2.8601	4.96336	3.74604	5.74825
7965.00	3.06073	2.77312	4.83469	3.68263	5.62212
7970.00	3.00532	2.70031	4.70912	3.55255	5.48617
7975.00	2.90483	2.63417	4.62167	3.5186	5.38527
7980.00	2.85055	2.60082	4.49935	3.4184	5.23788
7985.00	2.78483	2.52516	4.3855	3.36417	5.07988
7990.00	2.75098	2.47593	4.26274	3.27267	4.95718
7995.00	2.72414	2.43588	4.147	3.22065	4.82334
8000.00	2.73131	2.37489	4.0541	3.18395	4.71362
8005.00	2.65461	2.30234	3.93967	3.1071	4.5739
8010.00	2.56389	2.24435	3.83367	3.04917	4.4462
8015.00	2.49911	2.19338	3.727	2.95546	4.34005
8020.00	2.45287	2.13838	3.61896	2.9318	4.2016
8025.00	2.37027	2.05114	3.52323	2.86556	4.0887
8030.00	2.29714	2.00123	3.42053	2.81493	4.00659
8035.00	2.27109	1.9277	3.33261	2.82779	3.90344
8040.00	2.22836	1.84266	3.21063	2.78543	3.78426
8045.00	2.19955	1.79777	3.11663	2.68777	3.677
8050.00	2.15433	1.71295	3.0388	2.60661	3.53462
8055.00	2.08833	1.65182	2.97327	2.57289	3.43672
8060.00	2.06991	1.63514	2.88346	2.53243	3.31934
8065.00	1.98945	1.57205	2.79211	2.4376	3.20005
8070.00	1.99899	1.53536	2.73019	2.37134	3.14048
8075.00	1.96419	1.50599	2.63612	2.35666	3.10053
8080.00	1.90395	1.44668	2.53867	2.30749	2.98849
8085.00	1.83286	1.38662	2.45398	2.17897	2.84765
8090.00	1.8195	1.35264	2.3973	2.14645	2.74139
8095.00	1.76649	1.29589	2.31847	2.10257	2.64185
8100.00	1.77784	1.2643	2.27009	2.07881	2.56495
8105.00	1.71454	1.21821	2.1942	2.02147	2.51524
8110.00	1.70698	1.18281	2.12742	1.93617	2.44124
8115.00	1.66764	1.13087	2.06655	1.88074	2.37465
8120.00	1.60813	1.11882	1.99448	1.86118	2.28349
8125.00	1.5606	1.07876	1.88601	1.80089	2.20633
8130.00	1.54795	1.02018	1.84704	1.7691	2.13689
8135.00	1.51728	0.975377	1.80745	1.73263	2.05976
8140.00	1.5198	0.919227	1.74775	1.7144	2.00302
8145.00	1.46544	0.886951	1.67674	1.73395	1.95196
8150.00	1.4852	0.871902	1.63312	1.72683	1.90991
8155.00	1.43309	0.825491	1.60741	1.67099	1.8106
8160.00	1.35486	0.794068	1.55719	1.58366	1.74659
8165.00	1.35796	0.748136	1.53305	1.52303	1.68801
8170.00	1.3499	0.731752	1.49253	1.51229	1.62163
8175.00	1.30891	0.698748	1.45756	1.48127	1.58139
8180.00	1.34192	0.686085	1.37647	1.45785	1.54713
8185.00	1.34872	0.683819	1.33957	1.44126	1.49191
8190.00	1.34159	0.66352	1.30862	1.43195	1.45977
8195.00	1.29058	0.632469	1.26347	1.4011	1.3928
8200.00	1.26999	0.584438	1.23262	1.35312	1.34424
8205.00	1.28881	0.52782	1.16274	1.33128	1.32589
8210.00	1.26959	0.504253	1.10361	1.30488	1.3123
8215.00	1.21735	0.476956	1.04964	1.29123	1.2591
8220.00	1.17997	0.449346	1.00182	1.28681	1.21123
8225.00	1.18369	0.429974	0.978326	1.26935	1.15838
8230.00	1.19427	0.429582	0.957185	1.26263	1.11278
8235.00	1.22066	0.414621	0.928384	1.2813	1.09221
8240.00	1.20223	0.378028	0.898703	1.26776	1.03079
8245.00	1.25916	0.377353	0.878006	1.26007	1.0272
8250.00	1.22363	0.377353	0.849604	1.2363	0.972276
8255.00	1.23021	0.371267	0.825546	1.18907	0.962836
8260.00	1.21203	0.359095	0.791111	1.21621	0.931905
8265.00	1.18242	0.343879	0.740572	1.19121	0.913822
8270.00	1.20518	0.316186	0.698845	1.1878	0.888768
8275.00	1.17866	0.302218	0.676329	1.17238	0.860368
8280.00	1.17046	0.296951	0.599674	1.09559	0.807495
8285.00	1.07631	0.256909	0.560007	1.05793	0.758934
8290.00	1.03496	0.233044	0.525811	1.04876	0.714254
8295.00	1.02667	0.198784	0.498794	1.01803	0.682821
8300.00	0.960152	0.18134	0.465456	0.990377	0.65258
8305.00	0.943674	0.158946	0.429436	0.967735	0.637069
8310.00	0.921613	0.136356	0.394012	0.926011	0.588969
8315.00	0.889708	0.132459	0.399723	0.952498	0.57299
8320.00	0.912812	0.108257	0.389074	0.939261	0.550806
8325.00	0.904683	0.0992574	0.383249	0.922855	0.531816
8330.00	0.92629	0.0777674	0.354699	0.928311	0.522528
8335.00	0.955377	0.0791203	0.354567	0.882666	0.477103
8340.00	0.97071	0.0742515	0.328133	0.869672	0.464508
8345.00	0.94715	0.0680437	0.29532	0.83326	0.43659
8350.00	0.916306	0.0502837	0.292856	0.769033	0.392931
8355.00	0.881316	0.0184751	0.284623	0.74381	0.39363
8360.00	0.91249	0.0111498	0.272702	0.733466	0.338661
8365.00	0.930906	0.00212243	0.255958	0.77359	0.297967
8370.00	0.882404	0.00982255	0.251415	0.705219	0.259391
8375.00	0.86406	-0.0130709	0.226273	0.704352	0.218821
8380.00	0.849961	-0.023328	0.206653	0.700202	0.198889
8385.00	0.837271	-0.0538619	0.164935	0.679614	0.157541
8390.00	0.728237	-0.0740387	0.145434	0.607159	0.118377
8395.00	0.674695	-0.105588	0.118861	0.566665	0.0831293
8400.00	0.666276	-0.130939	0.0753958	0.518987	0.0572588
8405.00	0.620135	-0.150103	0.0603374	0.53899	-0.00991849
8410.00	0.630428	-0.155787	0.0407698	0.513178	-0.0596485
8415.00	0.644512	-0.146295	0.0366929	0.559602	-0.024421
8420.00	0.630676	-0.175487	0.00294838	0.569926	-0.0541678
8425.00	0.671248	-0.185328	-0.0402036	0.579218	-0.0867924
8430.00	0.663173	-0.205748	-0.043702	0.555001	-0.0927444
8435.00	0.675188	-0.224735	-0.0581288	0.584884	-0.0805437
8440.00	0.639002	-0.217478	-0.0763761	0.58931	-0.110531
8445.00	0.642588	-0.226771	-0.0973099	0.574194	-0.140445
8450.00	0.678353	-0.254002	-0.0890827	0.562837	-0.164442
8455.00	0.623774	-0.255991	-0.0869413	0.561603	-0.147022
8460.00	0.593935	-0.268736	-0.0992998	0.508813	-0.156706
8465.00	0.617694	-0.271686	-0.111174	0.495007	-0.203462
8470.00	0.593283	-0.277993	-0.126373	0.512914	-0.204575
8475.00	0.588184	-0.2788	-0.11975	0.498697	-0.158757
8480.00	0.569135	-0.299003	-0.122061	0.483655	-0.184824
8485.00	0.566451	-0.292839	-0.13993	0.433043	-0.239498
8490.00	0.55801	-0.292162	-0.158268	0.449282	-0.252614
8495.00	0.496184	-0.302507	-0.177028	0.421206	-0.27905
8500.00	0.511641	-0.302689	-0.176618	0.477951	-0.27553
8505.00	0.524348	-0.316851	-0.205573	0.455995	-0.293822
8510.00	0.54181	-0.315598	-0.228625	0.458705	-0.307358
8515.00	0.49968	-0.324208	-0.253882	0.433057	-0.309787
8520.00	0.501531	-0.337436	-0.262329	0.435814	-0.314899
8525.00	0.530916	-0.343863	-0.275194	0.483233	-0.316573
8530.00	0.526028	-0.352081	-0.265719	0.469737	-0.325883
8535.00	0.533681	-0.349131	-0.278997	0.467702	-0.305
8540.00	0.493569	-0.350128	-0.275909	0.452389	-0.303763
8545.00	0.517724	-0.333983	-0.286664	0.489164	-0.301674
8550.00	0.546694	-0.332843	-0.252735	0.545853	-0.280285
8555.00	0.553485	-0.32147	-0.263552	0.506997	-0.304929
8560.00	0.565623	-0.328885	-0.289076	0.468655	-0.306625
8565.00	0.535573	-0.349557	-0.32859	0.470099	-0.325709
8570.00	0.512143	-0.354771	-0.348362	0.473645	-0.339958
8575.00	0.507928	-0.326598	-0.32706	0.499306	-0.30011
8580.00	0.465571	-0.332283	-0.317662	0.475215	-0.277902
8585.00	0.48168	-0.376961	-0.352061	0.442299	-0.330096
8590.00	0.476896	-0.368479	-0.358209	0.431773	-0.348784
8595.00	0.47018	-0.377888	-0.351711	0.450387	-0.346094
8600.00	0.495468	-0.397921	-0.330074	0.428941	-0.329043
8605.00	0.467614	-0.404385	-0.366991	0.464689	-0.318573
8610.00	0.482313	-0.406552	-0.370142	0.455295	-0.342315
8615.00	0.538926	-0.386591	-0.407564	0.463692	-0.356854
8620.00	0.587468	-0.293762	-0.425454	0.497089	-0.385546
8625.00	0.693821	-0.167003	-0.425766	0.518159	-0.437706
8630.00	0.838949	0.0268122	-0.446347	0.550603	-0.464165
8635.00	0.903282	0.301672	-0.489682	0.602272	-0.460667
8640.00	1.03831	0.658602	-0.512143	0.693714	-0.490683
8645.00	1.10681	1.07661	-0.518823	0.792863	-0.51087
8650.00	1.22269	1.58794	-0.513557	0.953999	-0.541718
8655.00	1.38603	2.07553	-0.520096	1.21137	-0.537293
8660.00	1.55835	2.56609	-0.504929	1.50254	-0.528433
8665.00	1.69053	3.02159	-0.463458	1.841	-0.489245
8670.00	1.86253	3.4498	-0.290797	2.19055	-0.468608
8675.00	2.00888	3.85528	0.126253	2.56693	-0.422722
8680.00	2.1394	4.21716	0.736184	2.96073	-0.451656
8685.00	2.27856	4.52825	1.4152	3.31964	-0.479647
8690.00	2.41826	4.79606	2.17819	3.65052	-0.414124
8695.00	2.56327	5.05778	2.88744	3.92023	-0.397098
8700.00	2.70102	5.2909	3.62727	4.16072	-0.404208
8705.00	2.88524	5.47757	4.30514	4.39851	-0.374517
8710.00	2.94017	5.62062	4.95433	4.6069	-0.375106
8715.00	3.05348	5.76215	5.49724	4.81467	-0.349301
8720.00	3.08677	5.86031	6.01744	4.9792	-0.311444
8725.00	3.19627	5.9517	6.50667	5.12727	-0.227627
8730.00	3.26951	6.00413	6.94548	5.20437	-0.0809863
8735.00	3.39086	6.0294	7.32011	5.28274	0.141705
8740.00	3.47476	6.07101	7.64749	5.33979	0.458201
8745.00	3.55269	6.10785	7.91207	5.43383	0.796697
8750.00	3.67344	6.10815	8.14642	5.51622	1.28862
8755.00	3.72909	6.11206	8.37765	5.55667	1.81817
8760.00	3.75025	6.09002	8.52785	5.59644	2.36889
8765.00	3.79461	6.04036	8.63822	5.59404	2.87235
8770.00	3.81765	6.00541	8.73906	5.60086	3.43178
8775.00	3.82875	5.97516	8.81177	5.64183	3.98403
8780.00	3.83031	5.88221	8.86142	5.65736	4.44693
8785.00	3.77989	5.76995	8.8843	5.63314	4.87231
8790.00	3.77187	5.68474	8.88084	5.56977	5.29222
8795.00	3.76826	5.59283	8.86418	5.51273	5.65258
8800.00	3.73489	5.49064	8.82964	5.44006	5.99153
8805.00	3.72414	5.4078	8.76172	5.42408	6.34439
8810.00	3.72652	5.31315	8.67953	5.376	6.59271
8815.00	3.68166	5.19876	8.60481	5.2979	6.81131
8820.00	3.68225	5.10371	8.49997	5.18155	6.98172
8825.00	3.63941	5.00235	8.39508	5.06672	7.08827
8830.00	3.58156	4.88008	8.26009	4.99707	7.16661
8835.00	3.5741	4.77552	8.15588	4.98383	7.25759
8840.00	3.5505	4.68689	8.03353	4.95056	7.32192
8845.00	3.50637	4.58217	7.90235	4.90152	7.38275
8850.00	3.5257	4.47696	7.79934	4.86188	7.44432
8855.00	3.48887	4.3628	7.657	4.77228	7.44218
8860.00	3.44488	4.28075	7.54092	4.68489	7.44708
8865.00	3.44023	4.17891	7.40638	4.65793	7.43784
8870.00	3.38423	4.08725	7.28379	4.60108	7.41782
8875.00	3.34467	3.99624	7.16368	4.57014	7.3559
8880.00	3.25243	3.90215	7.01272	4.49173	7.32066
8885.00	3.1658	3.79739	6.85581	4.3987	7.26456
8890.00	3.14086	3.69641	6.69053	4.36215	7.20822
8895.00	3.14974	3.639	6.53276	4.29556	7.08436
8900.00	3.13484	3.58551	6.4073	4.24911	7.02165
8905.00	3.10817	3.50876	6.25905	4.1882	6.86279
8910.00	3.01909	3.43664	6.11961	4.09856	6.7325
8915.00	2.95098	3.34435	5.93397	4.05495	6.58208
8920.00	2.85954	3.28137	5.79095	3.97976	6.48181
8925.00	2.83751	3.20764	5.63065	3.86265	6.37986
8930.00	2.79237	3.10477	5.4939	3.82017	6.2725
8935.00	2.75897	3.03167	5.35128	3.76957	6.18076
8940.00	2.64577	2.95187	5.23269	3.70606	6.08161
8945.00	2.5728	2.88553	5.11318	3.63767	5.96408
8950.00	2.52762	2.79844	4.98908	3.54466	5.88172
8955.00	2.46647	2.72736	4.86611	3.49016	5.73346
8960.00	2.4271	2.63904	4.7389	3.4456	5.61173
8965.00	2.37239	2.58999	4.60411	3.36618	5.45634
8970.00	2.31833	2.52758	4.50535	3.32279	5.37012
8975.00	2.30823	2.4562	4.35557	3.26913	5.23596
8980.00	2.28831	2.40291	4.26437	3.2332	5.13765
8985.00	2.2077	2.33243	4.13267	3.1503	4.99942
8990.00	2.17614	2.26778	3.9976	3.11164	4.86526
8995.00	2.08385	2.19743	3.9031	3.02068	4.72013
9000.00	2.04539	2.14141	3.78873	2.96802	4.58464
9005.00	2.02644	2.07091	3.69106	2.87906	4.48513
9010.00	2.00697	2.02632	3.58436	2.83495	4.37801
9015.00	1.94727	1.96855	3.48232	2.79412	4.28161
9020.00	1.908	1.91594	3.39123	2.70907	4.19972
9025.00	1.87025	1.86738	3.29045	2.64937	4.0714
9030.00	1.82061	1.81332	3.20953	2.63272	3.9959
9035.00	1.88318	1.78598	3.11414	2.59527	3.8587
9040.00	1.85876	1.73702	3.02302	2.55032	3.81032
9045.00	1.82352	1.68627	2.93426	2.53571	3.7307
9050.00	1.75445	1.6278	2.8273	2.44505	3.62392
9055.00	1.69229	1.56484	2.77013	2.38254	3.55513
9060.00	1.6749	1.51609	2.71267	2.38584	3.41908
9065.00	1.63997	1.46612	2.63689	2.32925	3.32005
9070.00	1.623	1.40959	2.54463	2.2626	3.22995
9075.00	1.62459	1.35262	2.46911	2.20261	3.14593
9080.00	1.58144	1.305	2.41017	2.17896	3.05666
9085.00	1.56912	1.24998	2.3293	2.12284	2.96852
9090.00	1.54959	1.21445	2.26404	2.09481	2.88723
9095.00	1.56696	1.17943	2.21734	2.04711	2.8053
9100.00	1.55126	1.13939	2.15124	2.03451	2.74521
9105.00	1.49254	1.09667	2.13462	1.99846	2.70382
9110.00	1.49393	1.08195	2.09333	2.01769	2.66266
9115.00	1.48192	1.04862	2.04641	2.01365	2.61489
9120.00	1.47111	1.00827	1.9944	1.97743	2.58652
9125.00	1.41679	0.97622	1.90248	1.96731	2.52686
9130.00	1.46552	0.933376	1.86411	1.91438	2.43219
9135.00	1.4684	0.909423	1.84612	1.91169	2.36747
9140.00	1.46376	0.878128	1.81339	1.89241	2.33849
9145.00	1.41982	0.839007	1.76739	1.85484	2.26753
9150.00	1.39473	0.828752	1.71997	1.84012	2.21246
9155.00	1.3818	0.787264	1.66301	1.85946	2.14142
9160.00	1.39064	0.774271	1.63806	1.78136	2.10286
9165.00	1.35642	0.739449	1.61035	1.74703	2.03888
9170.00	1.31357	0.732455	1.56134	1.68692	1.99789
9175.00	1.26055	0.690859	1.51649	1.60137	1.92296
9180.00	1.19836	0.671682	1.45882	1.57717	1.88868
9185.00	1.17735	0.658074	1.42647	1.56887	1.84222
9190.00	1.18976	0.626959	1.41465	1.54343	1.77407
9195.00	1.15876	0.579479	1.33259	1.48571	1.70884
9200.00	1.2116	0.556224	1.29557	1.49779	1.68232
9205.00	1.21216	0.535903	1.24722	1.49069	1.61553
9210.00	1.22953	0.512745	1.21497	1.4888	1.59834
9215.00	1.25601	0.494337	1.21002	1.5017	1.54483
9220.00	1.20874	0.469858	1.15142	1.43804	1.52788
9225.00	1.20838	0.434436	1.13027	1.45489	1.50677
9230.00	1.20443	0.411686	1.11122	1.40939	1.40779
9235.00	1.19125	0.393037	1.07003	1.36956	1.37236
9240.00	1.21191	0.384166	1.04122	1.37753	1.34925
9245.00	1.20159	0.369486	0.980706	1.3701	1.32357
9250.00	1.20194	0.330103	0.951057	1.37353	1.29558
9255.00	1.1649	0.302571	0.932643	1.3092	1.24991
9260.00	1.19664	0.309441	0.913815	1.30523	1.22929
9265.00	1.14326	0.273019	0.876568	1.31514	1.18147
9270.00	1.16631	0.268237	0.852069	1.31844	1.11502
9275.00	1.19309	0.267585	0.80972	1.32703	1.11959
9280.00	1.17742	0.263955	0.768597	1.31791	1.07884
9285.00	1.18742	0.247297	0.754144	1.29622	1.06654
9290.00	1.18437	0.225002	0.708053	1.26996	1.03305
9295.00	1.1286	0.206763	0.672586	1.2407	0.980464
9300.00	1.16397	0.183652	0.640665	1.20539	0.927286
9305.00	1.15965	0.144593	0.606674	1.1972	0.875525
9310.00	1.11478	0.130133	0.568563	1.17072	0.83967
9315.00	1.10574	0.101904	0.518474	1.17274	0.790818
9320.00	1.09157	0.0844099	0.468882	1.15433	0.741974
9325.00	1.09449	0.0589269	0.434776	1.12653	0.749712
9330.00	1.09109	0.0962479	0.399569	1.08353	0.728389
9335.00	1.04224	0.0598428	0.392695	1.04371	0.656525
9340.00	1.06094	0.0556844	0.35944	1.00787	0.626963
9345.00	1.05969	0.0373345	0.308459	0.989096	0.596456
9350.00	1.01518	0.00803803	0.264831	0.922767	0.576803
9355.00	0.984762	-0.00372134	0.238348	0.872059	0.512294
9360.00	0.933285	-0.0185653	0.216769	0.850014	0.489352
9365.00	0.902622	-0.0300989	0.188325	0.840285	0.479434
9370.00	0.86659	-0.0423051	0.149191	0.836023	0.443195
9375.00	0.866699	-0.052682	0.115475	0.842298	0.45545
9380.00	0.834259	-0.0620212	0.10468	0.818736	0.43234
9385.00	0.836396	-0.049124	0.0912042	0.82674	0.424221
9390.00	0.884113	-0.060645	0.100881	0.803609	0.437398
9395.00	0.864393	-0.0679706	0.0983115	0.812003	0.400486
9400.00	0.864722	-0.0855193	0.0741946	0.79484	0.395552
9405.00	0.872248	-0.0970526	0.0592564	0.824333	0.412571
9410.00	0.917585	-0.104389	0.063857	0.808184	0.428864
9415.00	0.988517	-0.0805602	0.0664939	0.830725	0.448404
9420.00	1.01861	-0.0670264	0.0613483	0.830789	0.408441
9425.00	1.03606	-0.0779744	0.0627322	0.829723	0.383204
9430.00	0.996322	-0.0963486	0.0511958	0.825394	0.382925
9435.00	0.936458	-0.114103	0.0483319	0.827115	0.347558
9440.00	0.87776	-0.126429	0.0329724	0.842145	0.313778
9445.00	0.873137	-0.157609	0.005615	0.819721	0.239482
9450.00	0.848489	-0.177758	-0.00547282	0.80291	0.212607
9455.00	0.849203	-0.183111	-0.00342178	0.747336	0.193297
9460.00	0.802846	-0.197058	-0.0158616	0.723158	0.164213
9465.00	0.775586	-0.23639	-0.0398393	0.709263	0.128284
9470.00	0.745027	-0.246226	-0.0539005	0.714732	0.149595
9475.00	0.757292	-0.229516	-0.057533	0.766841	0.125857
9480.00	0.802074	-0.221781	-0.0547872	0.784528	0.125952
9485.00	0.779712	-0.245251	-0.0530679	0.808311	0.107504
9490.00	0.813816	-0.248115	-0.0680619	0.820728	0.132844
9495.00	0.85415	-0.257996	-0.0695264	0.795952	0.151748
9500.00	0.87117	-0.249238	-0.048288	0.806234	0.136574
9505.00	0.937102	-0.260224	-0.0186472	0.77055	0.142425
9510.00	0.948236	-0.248201	-0.00625613	0.776631	0.141838
9515.00	0.945001	-0.235553	-0.0116456	0.79671	0.148138
9520.00	0.977037	-0.243039	0.00380472	0.803546	0.171366
9525.00	1.03841	-0.243689	-0.0123652	0.820933	0.167885
9530.00	1.06592	-0.256448	-0.0171437	0.862422	0.166703
9535.00	1.06177	-0.26367	-0.0349782	0.879539	0.196853
9540.00	1.06164	-0.275038	-0.0232097	0.875845	0.184971
9545.00	1.03019	-0.2451	-0.0246482	0.893867	0.181105
9550.00	1.05732	-0.221199	-0.0319578	0.925815	0.166896
9555.00	1.06126	-0.205774	-0.0783861	0.91637	0.187273
9560.00	1.02744	-0.183979	-0.0885926	0.884277	0.20171
9565.00	1.03556	-0.161929	-0.111312	0.876739	0.202023
9570.00	1.03806	-0.167039	-0.121986	0.890177	0.201329
9575.00	1.00656	-0.178333	-0.121817	0.86295	0.222163
9580.00	1.0457	-0.166586	-0.130688	0.912595	0.213603
9585.00	1.06887	-0.162709	-0.122882	0.897732	0.174685
9590.00	1.03911	-0.170784	-0.128639	0.87312	0.182577
9595.00	1.04004	-0.158574	-0.116527	0.846475	0.185779
9600.00	1.04088	-0.15489	-0.14322	0.844964	0.160373
9605.00	1.10671	-0.157051	-0.120628	0.852592	0.183353
9610.00	1.17681	-0.115783	-0.112324	0.896532	0.173796
9615.00	1.26038	-0.0676864	-0.101092	0.910238	0.194458
9620.00	1.34403	-0.00918309	-0.116547	0.937178	0.18184
9625.00	1.41329	0.0903354	-0.150005	0.890646	0.141221
9630.00	1.55275	0.279719	-0.171094	0.964485	0.147583
9635.00	1.65417	0.584675	-0.18406	0.946679	0.130874
9640.00	1.784	0.944954	-0.188211	1.02727	0.166557
9645.00	1.95629	1.37085	-0.220517	1.15373	0.157705
9650.00	2.12219	1.83571	-0.207488	1.34619	0.186804
9655.00	2.27753	2.34173	-0.19501	1.5913	0.199337
9660.00	2.44385	2.83063	-0.167238	1.90852	0.209641
9665.00	2.58389	3.30228	-0.0843491	2.27828	0.225743
9670.00	2.73404	3.7292	0.100026	2.63915	0.19439
9675.00	2.83181	4.11648	0.507316	2.92461	0.176902
9680.00	2.95234	4.46503	1.07914	3.27028	0.161162
9685.00	3.08733	4.77507	1.75469	3.5915	0.147972
9690.00	3.23774	5.0468	2.44388	3.86037	0.148782
9695.00	3.33937	5.32057	3.21077	4.15515	0.174871
9700.00	3.45856	5.52315	3.94458	4.44742	0.14763
9705.00	3.59836	5.69451	4.60426	4.70822	0.1514
9710.00	3.69647	5.85847	5.21827	4.93395	0.140162
9715.00	3.79079	5.99752	5.8017	5.09441	0.132973
9720.00	3.86965	6.1044	6.31702	5.22423	0.138209
9725.00	3.93822	6.18781	6.78532	5.38263	0.216078
9730.00	4.0168	6.23793	7.17446	5.55889	0.3798
9735.00	4.13573	6.30556	7.58032	5.68719	0.581773
9740.00	4.22348	6.33477	7.90199	5.76559	0.891329
9745.00	4.30125	6.31785	8.16066	5.84514	1.2704
9750.00	4.31943	6.30749	8.3852	5.90887	1.7013
9755.00	4.31048	6.28842	8.58728	5.94937	2.20323
9760.00	4.30724	6.26579	8.74735	5.91841	2.73593
9765.00	4.31759	6.2162	8.85532	5.90853	3.28559
9770.00	4.30039	6.13932	8.9149	5.91761	3.8154
9775.00	4.26322	6.07499	8.97679	5.84826	4.33515
9780.00	4.27796	5.96414	8.97611	5.79147	4.82146
9785.00	4.24544	5.90394	8.99654	5.7808	5.32741
9790.00	4.28125	5.81385	8.99087	5.75546	5.70961
9795.00	4.28576	5.75347	8.98803	5.75401	6.08481
9800.00	4.25608	5.64982	8.95163	5.66058	6.37859
9805.00	4.2872	5.59184	8.90534	5.64727	6.70347
9810.00	4.29232	5.49035	8.84563	5.63416	6.94612
9815.00	4.27765	5.36615	8.76032	5.61338	7.1206
9820.00	4.26083	5.27993	8.67225	5.57109	7.29715
9825.00	4.21435	5.15912	8.58849	5.48921	7.42093
9830.00	4.1665	5.0443	8.49505	5.40765	7.55281
9835.00	4.08849	4.95192	8.35758	5.34885	7.69492
9840.00	4.03515	4.84018	8.22859	5.28133	7.74575
9845.00	3.97991	4.73413	8.06889	5.21831	7.7915
9850.00	3.90368	4.6472	7.9432	5.14587	7.86097
9855.00	3.89413	4.55254	7.80527	5.11774	7.86204
9860.00	3.87709	4.46247	7.68264	5.07221	7.89031
9865.00	3.84489	4.36741	7.55874	5.01662	7.89234
9870.00	3.83278	4.25933	7.42166	4.93064	7.80834
9875.00	3.78211	4.13407	7.2825	4.83304	7.7181
9880.00	3.69192	4.00673	7.12793	4.71599	7.64469
9885.00	3.62401	3.89516	6.97153	4.58705	7.54741
9890.00	3.55083	3.80388	6.80746	4.52156	7.46278
9895.00	3.51993	3.71199	6.67784	4.45475	7.36808
9900.00	3.45234	3.62624	6.53111	4.37103	7.26335
9905.00	3.43489	3.53629	6.38176	4.33726	7.20517
9910.00	3.36738	3.44681	6.23231	4.25405	7.08064
9915.00	3.35481	3.3608	6.11509	4.1758	6.94417
9920.00	3.36761	3.28583	5.95922	4.07841	6.80867
9925.00	3.3032	3.18914	5.81819	4.05367	6.66233
9930.00	3.26211	3.1149	5.67095	3.97973	6.49064
9935.00	3.16005	3.02009	5.5189	3.90981	6.40341
9940.00	3.14291	2.93597	5.40686	3.83115	6.29272
9945.00	3.06482	2.87366	5.27745	3.75699	6.13946
9950.00	3.03792	2.82914	5.14143	3.70148	6.06297
9955.00	2.99805	2.7629	5.00473	3.65152	5.91902
[truncated: 56 more rows]
