# Supplementary material for: Abnormal developmental trajectory and vulnerability to cardiac arrhythmias in tetralogy of Fallot with DiGeorge syndrome
Source: Commun Biol. 2023 Sep 22;6:969. doi: 10.1038/s42003-023-05344-6 (PMC10516936; doi:10.1038/s42003-023-05344-6)
Supplement: Supplementary file 6 — Supplementary Data 3 [file 42003_2023_5344_MOESM6_ESM.zip › Supplementary Data3_CAS Measurement/Batch61/TOF-DG2_A3_arrythmia_4900/1A-wave.csv]

1A : V(t) = D'(t) / BackgroundImage *100
D'(t) = WaveFiltered Value( Pixel-Filter=(5 x 5) Tcnst-Filter=10)
average	1.00
frm num	2048
position	[63][75]
background	1179.36
total pixel	25
time	value1
0.00	0
5.00	-0.2771
10.00	-0.544804
15.00	-0.795574
20.00	-1.01347
25.00	-1.2038
30.00	-1.37646
35.00	-1.521
40.00	-1.6382
45.00	-1.75996
50.00	-1.86106
55.00	-1.94493
60.00	-2.00482
65.00	-2.05871
70.00	-2.10755
75.00	-2.14982
80.00	-2.17157
85.00	-2.19556
90.00	-2.21071
95.00	-2.24368
100.00	-2.25333
105.00	-2.25931
110.00	-2.27148
115.00	-2.26648
120.00	-2.28437
125.00	-2.2747
130.00	-2.29313
135.00	-2.29207
140.00	-2.27654
145.00	-2.2646
150.00	-2.26436
155.00	-2.25974
160.00	-2.24405
165.00	-2.24587
170.00	-2.24819
175.00	-2.24518
180.00	-2.2418
185.00	-2.21637
190.00	-2.20366
195.00	-2.19324
200.00	-2.18352
205.00	-2.16731
210.00	-2.14764
215.00	-2.13502
220.00	-2.10975
225.00	-2.09583
230.00	-2.08704
235.00	-2.08658
240.00	-2.08176
245.00	-2.06488
250.00	-2.06019
255.00	-2.0553
260.00	-2.03733
265.00	-2.02082
270.00	-2.00697
275.00	-1.98332
280.00	-1.97323
285.00	-1.97703
290.00	-1.94077
295.00	-1.9329
300.00	-1.92208
305.00	-1.90658
310.00	-1.90314
315.00	-1.89292
320.00	-1.87186
325.00	-1.85629
330.00	-1.84771
335.00	-1.84405
340.00	-1.83771
345.00	-1.83132
350.00	-1.81879
355.00	-1.80276
360.00	-1.78597
365.00	-1.77356
370.00	-1.75663
375.00	-1.76921
380.00	-1.78018
385.00	-1.78803
390.00	-1.78763
395.00	-1.78116
400.00	-1.77399
405.00	-1.77702
410.00	-1.76687
415.00	-1.76045
420.00	-1.75704
425.00	-1.74379
430.00	-1.73527
435.00	-1.73302
440.00	-1.75135
445.00	-1.73291
450.00	-1.74039
455.00	-1.72746
460.00	-1.71412
465.00	-1.69635
470.00	-1.68579
475.00	-1.67017
480.00	-1.67274
485.00	-1.6608
490.00	-1.66091
495.00	-1.65491
500.00	-1.65256
505.00	-1.65349
510.00	-1.65705
515.00	-1.66195
520.00	-1.65516
525.00	-1.63989
530.00	-1.61429
535.00	-1.61735
540.00	-1.60994
545.00	-1.6365
550.00	-1.63158
555.00	-1.62309
560.00	-1.62493
565.00	-1.63711
570.00	-1.62162
575.00	-1.61818
580.00	-1.61544
585.00	-1.61093
590.00	-1.61976
595.00	-1.61855
600.00	-1.62288
605.00	-1.61865
610.00	-1.63213
615.00	-1.63782
620.00	-1.63141
625.00	-1.63514
630.00	-1.62425
635.00	-1.61886
640.00	-1.62792
645.00	-1.62589
650.00	-1.62949
655.00	-1.62358
660.00	-1.61859
665.00	-1.6192
670.00	-1.62415
675.00	-1.6147
680.00	-1.59364
685.00	-1.58419
690.00	-1.58789
695.00	-1.57427
700.00	-1.57286
705.00	-1.56141
710.00	-1.56366
715.00	-1.57111
720.00	-1.56595
725.00	-1.56028
730.00	-1.55552
735.00	-1.56108
740.00	-1.55352
745.00	-1.53519
750.00	-1.52989
755.00	-1.54649
760.00	-1.53598
765.00	-1.54349
770.00	-1.55601
775.00	-1.55914
780.00	-1.56467
785.00	-1.55472
790.00	-1.56612
795.00	-1.58214
800.00	-1.56265
805.00	-1.53493
810.00	-1.49845
815.00	-1.4551
820.00	-1.37132
825.00	-1.27557
830.00	-1.16429
835.00	-1.04583
840.00	-0.958201
845.00	-0.900368
850.00	-0.854762
855.00	-0.856791
860.00	-0.852173
865.00	-0.895839
870.00	-0.956167
875.00	-1.02437
880.00	-1.08473
885.00	-1.14788
890.00	-1.22472
895.00	-1.28709
900.00	-1.34628
905.00	-1.39243
910.00	-1.45126
915.00	-1.49234
920.00	-1.52965
925.00	-1.57408
930.00	-1.60762
935.00	-1.62933
940.00	-1.66074
945.00	-1.68833
950.00	-1.71045
955.00	-1.72187
960.00	-1.73623
965.00	-1.76238
970.00	-1.7798
975.00	-1.78124
980.00	-1.79678
985.00	-1.80432
990.00	-1.81349
995.00	-1.81664
1000.00	-1.81847
1005.00	-1.83571
1010.00	-1.84241
1015.00	-1.85659
1020.00	-1.85204
1025.00	-1.85338
1030.00	-1.85017
1035.00	-1.83983
1040.00	-1.81763
1045.00	-1.79968
1050.00	-1.79065
1055.00	-1.77473
1060.00	-1.76514
1065.00	-1.75075
1070.00	-1.72796
1075.00	-1.73255
1080.00	-1.7221
1085.00	-1.71302
1090.00	-1.70961
1095.00	-1.69365
1100.00	-1.67453
1105.00	-1.68921
1110.00	-1.68241
1115.00	-1.68715
1120.00	-1.67445
1125.00	-1.67591
1130.00	-1.66434
1135.00	-1.66579
1140.00	-1.67626
1145.00	-1.65888
1150.00	-1.68055
1155.00	-1.67428
1160.00	-1.67033
1165.00	-1.67526
1170.00	-1.66816
1175.00	-1.65634
1180.00	-1.65758
1185.00	-1.66344
1190.00	-1.67855
1195.00	-1.68435
1200.00	-1.67261
1205.00	-1.64881
1210.00	-1.64097
1215.00	-1.63221
1220.00	-1.63111
1225.00	-1.6403
1230.00	-1.62889
1235.00	-1.62236
1240.00	-1.6158
1245.00	-1.60651
1250.00	-1.61069
1255.00	-1.61005
1260.00	-1.59488
1265.00	-1.58836
1270.00	-1.5791
1275.00	-1.58297
1280.00	-1.57594
1285.00	-1.58556
1290.00	-1.5803
1295.00	-1.5827
1300.00	-1.57027
1305.00	-1.56417
1310.00	-1.57666
1315.00	-1.56721
1320.00	-1.56176
1325.00	-1.56533
1330.00	-1.55328
1335.00	-1.55126
1340.00	-1.54944
1345.00	-1.54712
1350.00	-1.543
1355.00	-1.53047
1360.00	-1.54022
1365.00	-1.52594
1370.00	-1.51545
1375.00	-1.5223
1380.00	-1.52337
1385.00	-1.54333
1390.00	-1.5501
1395.00	-1.56298
1400.00	-1.57728
1405.00	-1.57625
1410.00	-1.58889
1415.00	-1.60026
1420.00	-1.60846
1425.00	-1.62025
1430.00	-1.61628
1435.00	-1.62423
1440.00	-1.62597
1445.00	-1.64313
1450.00	-1.64535
1455.00	-1.63378
1460.00	-1.61726
1465.00	-1.60714
1470.00	-1.58175
1475.00	-1.55416
1480.00	-1.55544
1485.00	-1.55964
1490.00	-1.55461
1495.00	-1.57348
1500.00	-1.57825
1505.00	-1.56118
1510.00	-1.55531
1515.00	-1.53545
1520.00	-1.53283
1525.00	-1.55049
1530.00	-1.55248
1535.00	-1.55698
1540.00	-1.54101
1545.00	-1.53716
1550.00	-1.53539
1555.00	-1.52973
1560.00	-1.51548
1565.00	-1.50672
1570.00	-1.51715
1575.00	-1.52044
1580.00	-1.53153
1585.00	-1.52558
1590.00	-1.52429
1595.00	-1.52415
1600.00	-1.5291
1605.00	-1.52237
1610.00	-1.52107
1615.00	-1.51378
1620.00	-1.50723
1625.00	-1.49421
1630.00	-1.50996
1635.00	-1.516
1640.00	-1.52652
1645.00	-1.52141
1650.00	-1.52121
1655.00	-1.51629
1660.00	-1.50677
1665.00	-1.49074
1670.00	-1.46954
1675.00	-1.45588
1680.00	-1.46732
1685.00	-1.46609
1690.00	-1.45752
1695.00	-1.48339
1700.00	-1.47513
1705.00	-1.46328
1710.00	-1.45872
1715.00	-1.46073
1720.00	-1.47305
1725.00	-1.47192
1730.00	-1.47668
1735.00	-1.49893
1740.00	-1.50234
1745.00	-1.50507
1750.00	-1.49634
1755.00	-1.50476
1760.00	-1.49809
1765.00	-1.50938
1770.00	-1.4975
1775.00	-1.51768
1780.00	-1.51819
1785.00	-1.51832
1790.00	-1.51199
1795.00	-1.51003
1800.00	-1.5086
1805.00	-1.49374
1810.00	-1.46816
1815.00	-1.41869
1820.00	-1.34601
1825.00	-1.25347
1830.00	-1.14847
1835.00	-1.04142
1840.00	-0.962379
1845.00	-0.92753
1850.00	-0.896845
1855.00	-0.880081
1860.00	-0.901624
1865.00	-0.923387
1870.00	-0.982995
1875.00	-1.04919
1880.00	-1.11216
1885.00	-1.17697
1890.00	-1.24005
1895.00	-1.2992
1900.00	-1.35344
1905.00	-1.4043
1910.00	-1.44567
1915.00	-1.49205
1920.00	-1.53414
1925.00	-1.58761
1930.00	-1.62252
1935.00	-1.65088
1940.00	-1.67335
1945.00	-1.68272
1950.00	-1.68776
1955.00	-1.68993
1960.00	-1.71528
1965.00	-1.71435
1970.00	-1.73013
1975.00	-1.74265
1980.00	-1.75492
1985.00	-1.76462
1990.00	-1.77266
1995.00	-1.76159
2000.00	-1.75535
2005.00	-1.75822
2010.00	-1.74655
2015.00	-1.74114
2020.00	-1.74204
2025.00	-1.75166
2030.00	-1.75117
2035.00	-1.75784
2040.00	-1.74757
2045.00	-1.73562
2050.00	-1.72587
2055.00	-1.72829
2060.00	-1.72505
2065.00	-1.71806
2070.00	-1.7216
2075.00	-1.72072
2080.00	-1.72773
2085.00	-1.71538
2090.00	-1.69715
2095.00	-1.69023
2100.00	-1.68774
2105.00	-1.67668
2110.00	-1.67283
2115.00	-1.65715
2120.00	-1.63423
2125.00	-1.62275
2130.00	-1.61955
2135.00	-1.60682
2140.00	-1.60792
2145.00	-1.58551
2150.00	-1.56805
2155.00	-1.57032
2160.00	-1.56388
2165.00	-1.5669
2170.00	-1.55401
2175.00	-1.54853
2180.00	-1.55647
2185.00	-1.55989
2190.00	-1.56331
2195.00	-1.56402
2200.00	-1.56295
2205.00	-1.57387
2210.00	-1.55384
2215.00	-1.56363
2220.00	-1.56837
2225.00	-1.56857
2230.00	-1.56671
2235.00	-1.56911
2240.00	-1.57263
2245.00	-1.5707
2250.00	-1.56117
2255.00	-1.55734
2260.00	-1.54168
2265.00	-1.53132
2270.00	-1.56473
2275.00	-1.55919
2280.00	-1.55318
2285.00	-1.56643
2290.00	-1.55325
2295.00	-1.55496
2300.00	-1.57244
2305.00	-1.58037
2310.00	-1.597
2315.00	-1.59603
2320.00	-1.60568
2325.00	-1.58383
2330.00	-1.58316
2335.00	-1.59612
2340.00	-1.60948
2345.00	-1.59539
2350.00	-1.59459
2355.00	-1.57656
2360.00	-1.57119
2365.00	-1.5711
2370.00	-1.56967
2375.00	-1.5521
2380.00	-1.55257
2385.00	-1.55469
2390.00	-1.54438
2395.00	-1.55105
2400.00	-1.55264
2405.00	-1.54525
2410.00	-1.55115
2415.00	-1.54459
2420.00	-1.54615
2425.00	-1.54891
2430.00	-1.55682
2435.00	-1.55139
2440.00	-1.53361
2445.00	-1.53355
2450.00	-1.53927
2455.00	-1.55018
2460.00	-1.54914
2465.00	-1.55906
2470.00	-1.55069
2475.00	-1.56046
2480.00	-1.57942
2485.00	-1.57987
2490.00	-1.58061
2495.00	-1.59655
2500.00	-1.59969
2505.00	-1.59065
2510.00	-1.57912
2515.00	-1.57859
2520.00	-1.56182
2525.00	-1.56437
2530.00	-1.56734
2535.00	-1.55747
2540.00	-1.54586
2545.00	-1.53712
2550.00	-1.53162
2555.00	-1.52837
2560.00	-1.54376
2565.00	-1.54066
2570.00	-1.54023
2575.00	-1.52425
2580.00	-1.50749
2585.00	-1.49004
2590.00	-1.47873
2595.00	-1.47161
2600.00	-1.47165
2605.00	-1.47236
2610.00	-1.47572
2615.00	-1.48145
2620.00	-1.4744
2625.00	-1.49213
2630.00	-1.46943
2635.00	-1.45815
2640.00	-1.48192
2645.00	-1.47821
2650.00	-1.46843
2655.00	-1.46336
2660.00	-1.4649
2665.00	-1.47579
2670.00	-1.47981
2675.00	-1.48649
2680.00	-1.48402
2685.00	-1.48893
2690.00	-1.48961
2695.00	-1.48683
2700.00	-1.48873
2705.00	-1.49147
2710.00	-1.50309
2715.00	-1.51693
2720.00	-1.50905
2725.00	-1.50432
2730.00	-1.50787
2735.00	-1.51717
2740.00	-1.51469
2745.00	-1.51517
2750.00	-1.51424
2755.00	-1.52019
2760.00	-1.51266
2765.00	-1.50723
2770.00	-1.52609
2775.00	-1.5295
2780.00	-1.54274
2785.00	-1.54177
2790.00	-1.53649
2795.00	-1.54021
2800.00	-1.53441
2805.00	-1.52104
2810.00	-1.50664
2815.00	-1.46553
2820.00	-1.39291
2825.00	-1.28143
2830.00	-1.16855
2835.00	-1.05034
2840.00	-0.969048
2845.00	-0.917592
2850.00	-0.892988
2855.00	-0.880341
2860.00	-0.877098
2865.00	-0.907079
2870.00	-0.946272
2875.00	-0.97578
2880.00	-1.04134
2885.00	-1.12002
2890.00	-1.19863
2895.00	-1.26599
2900.00	-1.31982
2905.00	-1.35776
2910.00	-1.40887
2915.00	-1.44672
2920.00	-1.49368
2925.00	-1.53289
2930.00	-1.57428
2935.00	-1.58338
2940.00	-1.62617
2945.00	-1.64501
2950.00	-1.65348
2955.00	-1.68757
2960.00	-1.69314
2965.00	-1.68798
2970.00	-1.71522
2975.00	-1.7221
2980.00	-1.72796
2985.00	-1.73967
2990.00	-1.73935
2995.00	-1.72754
3000.00	-1.71487
3005.00	-1.71093
3010.00	-1.72808
3015.00	-1.72994
3020.00	-1.71805
3025.00	-1.71583
3030.00	-1.70705
3035.00	-1.68659
3040.00	-1.68243
3045.00	-1.68004
3050.00	-1.66737
3055.00	-1.66005
3060.00	-1.65074
3065.00	-1.63795
3070.00	-1.63865
3075.00	-1.65047
3080.00	-1.65671
3085.00	-1.64739
3090.00	-1.65631
3095.00	-1.65381
3100.00	-1.66582
3105.00	-1.65593
3110.00	-1.65246
3115.00	-1.65137
3120.00	-1.62665
3125.00	-1.61864
3130.00	-1.60805
3135.00	-1.62124
3140.00	-1.61242
3145.00	-1.59193
3150.00	-1.59282
3155.00	-1.58718
3160.00	-1.59093
3165.00	-1.59769
3170.00	-1.59359
3175.00	-1.60823
3180.00	-1.59019
3185.00	-1.58007
3190.00	-1.56349
3195.00	-1.56655
3200.00	-1.55201
3205.00	-1.563
3210.00	-1.5539
3215.00	-1.5552
3220.00	-1.56282
3225.00	-1.55238
3230.00	-1.54333
3235.00	-1.55179
3240.00	-1.55568
3245.00	-1.55172
3250.00	-1.53798
3255.00	-1.54529
3260.00	-1.54067
3265.00	-1.54805
3270.00	-1.54994
3275.00	-1.54689
3280.00	-1.54449
3285.00	-1.55352
3290.00	-1.5552
3295.00	-1.55298
3300.00	-1.53403
3305.00	-1.52104
3310.00	-1.52529
3315.00	-1.54133
3320.00	-1.54321
3325.00	-1.54661
3330.00	-1.54796
3335.00	-1.5346
3340.00	-1.52054
3345.00	-1.53366
3350.00	-1.54004
3355.00	-1.53629
3360.00	-1.53053
3365.00	-1.54706
3370.00	-1.51751
3375.00	-1.50957
3380.00	-1.51123
3385.00	-1.52189
3390.00	-1.51656
3395.00	-1.52601
3400.00	-1.5318
3405.00	-1.53023
3410.00	-1.52237
3415.00	-1.53124
3420.00	-1.53345
3425.00	-1.52866
3430.00	-1.52639
3435.00	-1.52332
3440.00	-1.53379
3445.00	-1.5293
3450.00	-1.52188
3455.00	-1.504
3460.00	-1.49367
3465.00	-1.49184
3470.00	-1.47561
3475.00	-1.4644
3480.00	-1.47499
3485.00	-1.47808
3490.00	-1.4673
3495.00	-1.46912
3500.00	-1.45516
3505.00	-1.45413
3510.00	-1.44812
3515.00	-1.45695
3520.00	-1.4554
3525.00	-1.46045
3530.00	-1.4616
3535.00	-1.45959
3540.00	-1.47609
3545.00	-1.48382
3550.00	-1.4884
3555.00	-1.48269
3560.00	-1.4884
3565.00	-1.4966
3570.00	-1.49414
3575.00	-1.51125
3580.00	-1.50597
3585.00	-1.52869
3590.00	-1.5298
3595.00	-1.52131
3600.00	-1.53333
3605.00	-1.53025
3610.00	-1.5424
3615.00	-1.51433
3620.00	-1.50263
3625.00	-1.52602
3630.00	-1.52876
3635.00	-1.51019
3640.00	-1.51112
3645.00	-1.50687
3650.00	-1.50474
3655.00	-1.50689
3660.00	-1.50815
3665.00	-1.49876
3670.00	-1.48829
3675.00	-1.47411
3680.00	-1.47932
3685.00	-1.48232
3690.00	-1.45958
3695.00	-1.45302
3700.00	-1.45322
3705.00	-1.45849
3710.00	-1.45271
3715.00	-1.44752
3720.00	-1.44929
3725.00	-1.45122
3730.00	-1.44753
3735.00	-1.44149
3740.00	-1.46896
3745.00	-1.47741
3750.00	-1.48466
3755.00	-1.48815
3760.00	-1.4967
3765.00	-1.49084
3770.00	-1.48997
3775.00	-1.4858
3780.00	-1.4756
3785.00	-1.47151
3790.00	-1.46104
3795.00	-1.45501
3800.00	-1.47197
3805.00	-1.46282
3810.00	-1.4383
3815.00	-1.3952
3820.00	-1.32453
3825.00	-1.21989
3830.00	-1.11384
3835.00	-1.0072
3840.00	-0.920729
3845.00	-0.861555
3850.00	-0.830345
3855.00	-0.828371
3860.00	-0.8327
3865.00	-0.872548
3870.00	-0.921299
3875.00	-0.98349
3880.00	-1.0415
3885.00	-1.09167
3890.00	-1.14632
3895.00	-1.20738
3900.00	-1.25147
3905.00	-1.31185
3910.00	-1.3689
3915.00	-1.40736
3920.00	-1.44333
3925.00	-1.46858
3930.00	-1.49334
3935.00	-1.52004
3940.00	-1.54033
3945.00	-1.57148
3950.00	-1.57646
3955.00	-1.59552
3960.00	-1.60894
3965.00	-1.63425
3970.00	-1.64956
3975.00	-1.66403
3980.00	-1.67365
3985.00	-1.67994
3990.00	-1.68594
3995.00	-1.69303
4000.00	-1.70044
4005.00	-1.70846
4010.00	-1.70651
4015.00	-1.69799
4020.00	-1.69234
4025.00	-1.67506
4030.00	-1.6924
4035.00	-1.6924
4040.00	-1.69274
4045.00	-1.69
4050.00	-1.69872
4055.00	-1.6886
4060.00	-1.68661
4065.00	-1.6743
4070.00	-1.66289
4075.00	-1.66483
4080.00	-1.64317
4085.00	-1.662
4090.00	-1.64639
4095.00	-1.64014
4100.00	-1.63215
4105.00	-1.61545
4110.00	-1.61942
4115.00	-1.63724
4120.00	-1.64072
4125.00	-1.63606
4130.00	-1.63525
4135.00	-1.63385
4140.00	-1.63462
4145.00	-1.63735
4150.00	-1.63404
4155.00	-1.63853
4160.00	-1.61543
4165.00	-1.60142
4170.00	-1.58916
4175.00	-1.57642
4180.00	-1.58429
4185.00	-1.56221
4190.00	-1.55285
4195.00	-1.55392
4200.00	-1.54844
4205.00	-1.54588
4210.00	-1.53713
4215.00	-1.53978
4220.00	-1.53876
4225.00	-1.53412
4230.00	-1.52553
4235.00	-1.52696
4240.00	-1.52757
4245.00	-1.53761
4250.00	-1.54292
4255.00	-1.5477
4260.00	-1.5503
4265.00	-1.55434
4270.00	-1.55424
4275.00	-1.54195
4280.00	-1.53733
4285.00	-1.55182
4290.00	-1.56147
4295.00	-1.55253
4300.00	-1.56482
4305.00	-1.57317
4310.00	-1.57323
4315.00	-1.57192
4320.00	-1.56566
4325.00	-1.56274
4330.00	-1.55264
4335.00	-1.55306
4340.00	-1.55513
4345.00	-1.56411
4350.00	-1.56338
4355.00	-1.56136
4360.00	-1.55649
4365.00	-1.5555
4370.00	-1.53833
4375.00	-1.53136
4380.00	-1.51626
4385.00	-1.53456
4390.00	-1.5361
4395.00	-1.53715
4400.00	-1.52826
4405.00	-1.53179
4410.00	-1.54718
4415.00	-1.54
4420.00	-1.53828
4425.00	-1.5459
4430.00	-1.54936
4435.00	-1.5518
4440.00	-1.54619
4445.00	-1.56014
4450.00	-1.5381
4455.00	-1.52572
4460.00	-1.51458
4465.00	-1.50388
4470.00	-1.51459
4475.00	-1.51915
4480.00	-1.50697
4485.00	-1.51433
4490.00	-1.52264
4495.00	-1.51113
4500.00	-1.51264
4505.00	-1.49094
4510.00	-1.49549
4515.00	-1.5084
4520.00	-1.48984
4525.00	-1.50264
4530.00	-1.50466
4535.00	-1.50987
4540.00	-1.5149
4545.00	-1.51841
4550.00	-1.51885
4555.00	-1.50637
4560.00	-1.51582
4565.00	-1.51279
4570.00	-1.53211
4575.00	-1.53254
4580.00	-1.54039
4585.00	-1.53762
4590.00	-1.52936
4595.00	-1.53007
4600.00	-1.52867
4605.00	-1.52911
4610.00	-1.53594
4615.00	-1.52717
4620.00	-1.5264
4625.00	-1.52266
4630.00	-1.51318
4635.00	-1.51991
4640.00	-1.52224
4645.00	-1.50196
4650.00	-1.50506
4655.00	-1.49802
4660.00	-1.5056
4665.00	-1.51139
4670.00	-1.52034
4675.00	-1.52873
4680.00	-1.51085
4685.00	-1.51442
4690.00	-1.52069
4695.00	-1.50802
4700.00	-1.52612
4705.00	-1.518
4710.00	-1.50627
4715.00	-1.49199
4720.00	-1.50898
4725.00	-1.51275
4730.00	-1.51477
4735.00	-1.49727
4740.00	-1.50898
4745.00	-1.50325
4750.00	-1.49537
4755.00	-1.52085
4760.00	-1.52681
4765.00	-1.51285
4770.00	-1.51182
4775.00	-1.5058
4780.00	-1.50479
4785.00	-1.49812
4790.00	-1.50331
4795.00	-1.50187
4800.00	-1.50702
4805.00	-1.50521
4810.00	-1.49477
4815.00	-1.45552
4820.00	-1.38866
4825.00	-1.28778
4830.00	-1.18579
4835.00	-1.07671
4840.00	-0.988372
4845.00	-0.930235
4850.00	-0.905045
4855.00	-0.907133
4860.00	-0.907656
4865.00	-0.93085
4870.00	-0.967666
4875.00	-1.01471
4880.00	-1.05128
4885.00	-1.10115
4890.00	-1.18165
4895.00	-1.23713
4900.00	-1.28674
4905.00	-1.35003
4910.00	-1.39648
4915.00	-1.41319
4920.00	-1.44959
4925.00	-1.47931
4930.00	-1.52334
4935.00	-1.5545
4940.00	-1.58695
4945.00	-1.61683
4950.00	-1.66204
4955.00	-1.68238
4960.00	-1.68847
4965.00	-1.7099
4970.00	-1.71426
4975.00	-1.71309
4980.00	-1.72493
4985.00	-1.72304
4990.00	-1.72337
4995.00	-1.72808
5000.00	-1.73741
5005.00	-1.72782
5010.00	-1.71716
5015.00	-1.72215
5020.00	-1.72393
5025.00	-1.72349
5030.00	-1.72955
5035.00	-1.73805
5040.00	-1.73518
5045.00	-1.72989
5050.00	-1.71461
5055.00	-1.70527
5060.00	-1.70162
5065.00	-1.69663
5070.00	-1.70842
5075.00	-1.70275
5080.00	-1.6851
5085.00	-1.69703
5090.00	-1.70335
5095.00	-1.71176
5100.00	-1.72407
5105.00	-1.72261
5110.00	-1.71552
5115.00	-1.70745
5120.00	-1.7012
5125.00	-1.70711
5130.00	-1.70123
5135.00	-1.69764
5140.00	-1.69305
5145.00	-1.68383
5150.00	-1.67282
5155.00	-1.66461
5160.00	-1.65247
5165.00	-1.64019
5170.00	-1.64575
5175.00	-1.62261
5180.00	-1.62993
5185.00	-1.63347
5190.00	-1.62648
5195.00	-1.61849
5200.00	-1.61876
5205.00	-1.60341
5210.00	-1.59976
5215.00	-1.60666
5220.00	-1.61557
5225.00	-1.61139
5230.00	-1.60423
5235.00	-1.59067
5240.00	-1.58965
5245.00	-1.58263
5250.00	-1.58208
5255.00	-1.57243
5260.00	-1.56883
5265.00	-1.56525
5270.00	-1.55457
5275.00	-1.56598
5280.00	-1.56472
5285.00	-1.5585
5290.00	-1.53526
5295.00	-1.52453
5300.00	-1.54132
5305.00	-1.52896
5310.00	-1.52971
5315.00	-1.52427
5320.00	-1.53024
5325.00	-1.51254
5330.00	-1.50408
5335.00	-1.50968
5340.00	-1.511
5345.00	-1.50981
5350.00	-1.50603
5355.00	-1.505
5360.00	-1.52103
5365.00	-1.51986
5370.00	-1.52423
5375.00	-1.53291
5380.00	-1.53903
5385.00	-1.54962
5390.00	-1.52999
5395.00	-1.53402
5400.00	-1.52171
5405.00	-1.52183
5410.00	-1.52295
5415.00	-1.53006
5420.00	-1.5385
5425.00	-1.54745
5430.00	-1.55618
5435.00	-1.54776
5440.00	-1.53001
5445.00	-1.52828
5450.00	-1.53622
5455.00	-1.5437
5460.00	-1.55077
5465.00	-1.5317
5470.00	-1.54201
5475.00	-1.55264
5480.00	-1.53915
5485.00	-1.54668
5490.00	-1.54871
5495.00	-1.54103
5500.00	-1.55346
5505.00	-1.52937
5510.00	-1.51821
5515.00	-1.51053
5520.00	-1.506
5525.00	-1.51243
5530.00	-1.52297
5535.00	-1.52669
5540.00	-1.54191
5545.00	-1.52712
5550.00	-1.52839
5555.00	-1.53835
5560.00	-1.52357
5565.00	-1.53334
5570.00	-1.54586
5575.00	-1.54254
5580.00	-1.53277
5585.00	-1.53755
5590.00	-1.53913
5595.00	-1.53309
5600.00	-1.52427
5605.00	-1.54312
5610.00	-1.53058
5615.00	-1.51421
5620.00	-1.50829
5625.00	-1.52331
5630.00	-1.53344
5635.00	-1.53713
5640.00	-1.52892
5645.00	-1.53951
5650.00	-1.53581
5655.00	-1.54028
5660.00	-1.52802
5665.00	-1.53158
5670.00	-1.53376
5675.00	-1.51944
5680.00	-1.52453
5685.00	-1.53997
5690.00	-1.54843
5695.00	-1.55707
5700.00	-1.56619
5705.00	-1.56797
5710.00	-1.57092
5715.00	-1.579
5720.00	-1.58186
5725.00	-1.58241
5730.00	-1.57069
5735.00	-1.56319
5740.00	-1.57679
5745.00	-1.57785
5750.00	-1.57201
5755.00	-1.56981
5760.00	-1.57122
5765.00	-1.58029
5770.00	-1.58777
5775.00	-1.59213
5780.00	-1.5947
5785.00	-1.57768
5790.00	-1.57763
5795.00	-1.57656
5800.00	-1.5583
5805.00	-1.54221
5810.00	-1.52094
5815.00	-1.48077
5820.00	-1.40358
5825.00	-1.31511
5830.00	-1.21413
5835.00	-1.13138
5840.00	-1.05759
5845.00	-0.985744
5850.00	-0.962804
5855.00	-0.951994
5860.00	-0.964988
5865.00	-1.02315
5870.00	-1.07651
5875.00	-1.13946
5880.00	-1.21748
5885.00	-1.27889
5890.00	-1.32974
5895.00	-1.37313
5900.00	-1.42033
5905.00	-1.47637
5910.00	-1.51459
5915.00	-1.56731
5920.00	-1.60323
5925.00	-1.62029
5930.00	-1.65905
5935.00	-1.65798
5940.00	-1.67499
5945.00	-1.70217
5950.00	-1.71918
5955.00	-1.73651
5960.00	-1.73686
5965.00	-1.747
5970.00	-1.75409
5975.00	-1.77336
5980.00	-1.77714
5985.00	-1.78665
5990.00	-1.79419
5995.00	-1.78876
6000.00	-1.7849
6005.00	-1.80143
6010.00	-1.79663
6015.00	-1.79741
6020.00	-1.78928
6025.00	-1.80232
6030.00	-1.79439
6035.00	-1.78487
6040.00	-1.7814
6045.00	-1.77623
6050.00	-1.76751
6055.00	-1.75899
6060.00	-1.7581
6065.00	-1.7668
6070.00	-1.76818
6075.00	-1.75213
6080.00	-1.74853
6085.00	-1.76124
6090.00	-1.74486
6095.00	-1.75353
6100.00	-1.77252
6105.00	-1.76519
6110.00	-1.77318
6115.00	-1.75357
6120.00	-1.73864
6125.00	-1.73504
6130.00	-1.74638
6135.00	-1.73183
6140.00	-1.72721
6145.00	-1.71899
6150.00	-1.71328
6155.00	-1.71289
6160.00	-1.69694
6165.00	-1.69615
6170.00	-1.68696
6175.00	-1.67937
6180.00	-1.67491
6185.00	-1.66683
6190.00	-1.66702
6195.00	-1.65565
6200.00	-1.66374
6205.00	-1.65779
6210.00	-1.66974
6215.00	-1.66014
6220.00	-1.64404
6225.00	-1.63972
6230.00	-1.63176
6235.00	-1.6263
6240.00	-1.62986
6245.00	-1.63239
6250.00	-1.64382
6255.00	-1.6436
6260.00	-1.62643
6265.00	-1.62422
6270.00	-1.63104
6275.00	-1.63141
6280.00	-1.64091
6285.00	-1.63453
6290.00	-1.65389
6295.00	-1.63875
6300.00	-1.63293
6305.00	-1.64261
6310.00	-1.64827
6315.00	-1.63064
6320.00	-1.62665
6325.00	-1.62204
6330.00	-1.61517
6335.00	-1.61103
6340.00	-1.59373
6345.00	-1.58597
6350.00	-1.57864
6355.00	-1.59307
6360.00	-1.58401
6365.00	-1.59418
6370.00	-1.58366
6375.00	-1.57656
6380.00	-1.5756
6385.00	-1.56693
6390.00	-1.57677
6395.00	-1.57002
6400.00	-1.57277
6405.00	-1.55353
6410.00	-1.56742
6415.00	-1.57246
6420.00	-1.56106
6425.00	-1.563
6430.00	-1.55899
6435.00	-1.54995
6440.00	-1.54962
6445.00	-1.54931
6450.00	-1.55786
6455.00	-1.56827
6460.00	-1.58102
6465.00	-1.57826
6470.00	-1.57645
6475.00	-1.58873
6480.00	-1.5835
6485.00	-1.5754
6490.00	-1.56981
6495.00	-1.56036
6500.00	-1.5444
6505.00	-1.53445
6510.00	-1.54007
6515.00	-1.55192
6520.00	-1.56088
6525.00	-1.58218
6530.00	-1.57659
6535.00	-1.57698
6540.00	-1.58615
6545.00	-1.58287
6550.00	-1.57314
6555.00	-1.56608
6560.00	-1.56447
6565.00	-1.54573
6570.00	-1.55361
6575.00	-1.55122
6580.00	-1.54329
6585.00	-1.55482
6590.00	-1.55026
6595.00	-1.54413
6600.00	-1.54811
6605.00	-1.5483
6610.00	-1.54135
6615.00	-1.54391
6620.00	-1.55164
6625.00	-1.5335
6630.00	-1.53243
6635.00	-1.55115
6640.00	-1.53272
6645.00	-1.52393
6650.00	-1.52382
6655.00	-1.51593
6660.00	-1.52205
6665.00	-1.53637
6670.00	-1.53841
6675.00	-1.52804
6680.00	-1.53091
6685.00	-1.52163
6690.00	-1.50785
6695.00	-1.51206
6700.00	-1.50805
6705.00	-1.50038
6710.00	-1.50805
6715.00	-1.50682
6720.00	-1.51758
6725.00	-1.51506
6730.00	-1.50566
6735.00	-1.50908
6740.00	-1.51351
6745.00	-1.50427
6750.00	-1.50681
6755.00	-1.4962
6760.00	-1.48293
6765.00	-1.47946
6770.00	-1.48278
6775.00	-1.48441
6780.00	-1.47198
6785.00	-1.47775
6790.00	-1.47039
6795.00	-1.46817
6800.00	-1.45872
6805.00	-1.45021
6810.00	-1.4378
6815.00	-1.3934
6820.00	-1.31952
6825.00	-1.21877
6830.00	-1.10707
6835.00	-0.989916
6840.00	-0.898047
6845.00	-0.839784
6850.00	-0.819569
6855.00	-0.810873
6860.00	-0.827465
6865.00	-0.864106
6870.00	-0.902509
6875.00	-0.936732
6880.00	-0.998736
6885.00	-1.0698
6890.00	-1.14529
6895.00	-1.19933
6900.00	-1.25407
6905.00	-1.29926
6910.00	-1.35486
6915.00	-1.40897
6920.00	-1.45054
6925.00	-1.49882
6930.00	-1.52259
6935.00	-1.55348
6940.00	-1.5589
6945.00	-1.57666
6950.00	-1.59095
6955.00	-1.58075
6960.00	-1.58242
6965.00	-1.60394
6970.00	-1.61143
6975.00	-1.61886
6980.00	-1.62079
6985.00	-1.62795
6990.00	-1.62355
6995.00	-1.62399
7000.00	-1.6322
7005.00	-1.62635
7010.00	-1.62278
7015.00	-1.61415
7020.00	-1.60807
7025.00	-1.606
7030.00	-1.62549
7035.00	-1.63321
7040.00	-1.63676
7045.00	-1.6352
7050.00	-1.61786
7055.00	-1.60056
7060.00	-1.59245
7065.00	-1.60991
7070.00	-1.60969
7075.00	-1.59592
7080.00	-1.60828
7085.00	-1.6089
7090.00	-1.59419
7095.00	-1.59893
7100.00	-1.58623
7105.00	-1.59753
7110.00	-1.59006
7115.00	-1.59691
7120.00	-1.58883
7125.00	-1.58223
7130.00	-1.57188
7135.00	-1.57817
7140.00	-1.56688
7145.00	-1.56485
7150.00	-1.56133
7155.00	-1.55206
7160.00	-1.53828
7165.00	-1.53335
7170.00	-1.51907
7175.00	-1.51301
7180.00	-1.51637
7185.00	-1.51362
7190.00	-1.52201
7195.00	-1.52311
7200.00	-1.51257
7205.00	-1.50987
7210.00	-1.50473
7215.00	-1.49738
7220.00	-1.50061
7225.00	-1.50114
7230.00	-1.50806
7235.00	-1.5187
7240.00	-1.52522
7245.00	-1.52634
7250.00	-1.51039
7255.00	-1.50383
7260.00	-1.49081
7265.00	-1.4947
7270.00	-1.50057
7275.00	-1.49533
7280.00	-1.48554
7285.00	-1.4835
7290.00	-1.47082
7295.00	-1.4845
7300.00	-1.48291
7305.00	-1.50488
7310.00	-1.49074
7315.00	-1.47021
7320.00	-1.46632
7325.00	-1.45705
7330.00	-1.45685
7335.00	-1.46209
7340.00	-1.47461
7345.00	-1.4791
7350.00	-1.45905
7355.00	-1.4695
7360.00	-1.47789
7365.00	-1.479
7370.00	-1.48542
7375.00	-1.47356
7380.00	-1.46764
7385.00	-1.47248
7390.00	-1.46056
7395.00	-1.4634
7400.00	-1.47511
7405.00	-1.46632
7410.00	-1.47774
7415.00	-1.47174
7420.00	-1.46667
7425.00	-1.45432
7430.00	-1.45541
7435.00	-1.46012
7440.00	-1.46537
7445.00	-1.45518
7450.00	-1.47212
7455.00	-1.48432
7460.00	-1.46884
7465.00	-1.46916
7470.00	-1.47147
7475.00	-1.47085
7480.00	-1.47944
7485.00	-1.4848
7490.00	-1.48182
7495.00	-1.47338
7500.00	-1.4807
7505.00	-1.48593
7510.00	-1.492
7515.00	-1.49203
7520.00	-1.49681
7525.00	-1.48517
7530.00	-1.47164
7535.00	-1.48219
7540.00	-1.47574
7545.00	-1.46451
7550.00	-1.46594
7555.00	-1.46247
7560.00	-1.4641
7565.00	-1.47032
7570.00	-1.47456
7575.00	-1.48854
7580.00	-1.4818
7585.00	-1.47505
7590.00	-1.45677
7595.00	-1.44405
7600.00	-1.44616
7605.00	-1.44739
7610.00	-1.45493
7615.00	-1.45359
7620.00	-1.45678
7625.00	-1.45016
7630.00	-1.43098
7635.00	-1.42863
7640.00	-1.41906
7645.00	-1.40502
7650.00	-1.40053
7655.00	-1.38597
7660.00	-1.3827
7665.00	-1.37467
7670.00	-1.36269
7675.00	-1.34649
7680.00	-1.34208
7685.00	-1.33506
7690.00	-1.34909
7695.00	-1.35629
7700.00	-1.3587
7705.00	-1.37817
7710.00	-1.38857
7715.00	-1.39081
7720.00	-1.39112
7725.00	-1.38836
7730.00	-1.38587
7735.00	-1.38634
7740.00	-1.38201
7745.00	-1.38932
7750.00	-1.38876
7755.00	-1.38725
7760.00	-1.39742
7765.00	-1.40318
7770.00	-1.41549
7775.00	-1.41062
7780.00	-1.42354
7785.00	-1.43246
7790.00	-1.43743
7795.00	-1.43613
7800.00	-1.44006
7805.00	-1.44461
7810.00	-1.41886
7815.00	-1.36719
7820.00	-1.2844
7825.00	-1.18411
7830.00	-1.07757
7835.00	-0.962689
7840.00	-0.89491
7845.00	-0.823056
7850.00	-0.787894
7855.00	-0.798306
7860.00	-0.836845
7865.00	-0.885096
7870.00	-0.922078
7875.00	-0.967572
7880.00	-1.03599
7885.00	-1.1074
7890.00	-1.15709
7895.00	-1.20655
7900.00	-1.25107
7905.00	-1.30233
7910.00	-1.35016
7915.00	-1.39355
7920.00	-1.43599
7925.00	-1.48096
7930.00	-1.5323
7935.00	-1.5612
7940.00	-1.57907
7945.00	-1.60228
7950.00	-1.60723
7955.00	-1.60557
7960.00	-1.63122
7965.00	-1.66346
7970.00	-1.66839
7975.00	-1.67249
7980.00	-1.68432
7985.00	-1.68412
7990.00	-1.68699
7995.00	-1.69669
8000.00	-1.70169
8005.00	-1.70314
8010.00	-1.71632
8015.00	-1.71664
8020.00	-1.69998
8025.00	-1.69855
8030.00	-1.70099
8035.00	-1.69776
8040.00	-1.69858
8045.00	-1.69119
8050.00	-1.67334
8055.00	-1.66677
8060.00	-1.66018
8065.00	-1.65696
8070.00	-1.64253
8075.00	-1.63328
8080.00	-1.63377
8085.00	-1.63421
8090.00	-1.62782
8095.00	-1.61292
8100.00	-1.60154
8105.00	-1.5957
8110.00	-1.59079
8115.00	-1.60401
8120.00	-1.5708
8125.00	-1.57652
8130.00	-1.58472
8135.00	-1.5921
8140.00	-1.59366
8145.00	-1.59098
8150.00	-1.59401
8155.00	-1.57706
8160.00	-1.57062
8165.00	-1.56144
8170.00	-1.54672
8175.00	-1.54671
8180.00	-1.56027
8185.00	-1.54873
8190.00	-1.5458
8195.00	-1.5313
8200.00	-1.54097
8205.00	-1.52796
8210.00	-1.52237
8215.00	-1.53259
8220.00	-1.52958
8225.00	-1.50686
8230.00	-1.50609
8235.00	-1.5176
8240.00	-1.50829
8245.00	-1.50941
8250.00	-1.51889
8255.00	-1.50979
8260.00	-1.49584
8265.00	-1.48701
8270.00	-1.49229
8275.00	-1.48992
8280.00	-1.48202
8285.00	-1.48136
8290.00	-1.48788
8295.00	-1.48629
8300.00	-1.49877
8305.00	-1.4832
8310.00	-1.46817
8315.00	-1.46618
8320.00	-1.47117
8325.00	-1.45972
8330.00	-1.45484
8335.00	-1.45927
8340.00	-1.45851
8345.00	-1.45171
8350.00	-1.44628
8355.00	-1.42443
8360.00	-1.41969
8365.00	-1.39846
8370.00	-1.38377
8375.00	-1.38852
8380.00	-1.39008
8385.00	-1.39013
8390.00	-1.37797
8395.00	-1.37991
8400.00	-1.38199
8405.00	-1.38251
8410.00	-1.37688
8415.00	-1.37146
8420.00	-1.37236
8425.00	-1.37384
8430.00	-1.40231
8435.00	-1.40249
8440.00	-1.38604
8445.00	-1.38955
8450.00	-1.37032
8455.00	-1.36081
8460.00	-1.38007
8465.00	-1.35975
8470.00	-1.34554
8475.00	-1.33241
8480.00	-1.32703
8485.00	-1.30999
8490.00	-1.31601
8495.00	-1.31838
8500.00	-1.33544
8505.00	-1.33281
8510.00	-1.3274
8515.00	-1.32727
8520.00	-1.30376
8525.00	-1.30226
8530.00	-1.31177
8535.00	-1.29625
8540.00	-1.30467
8545.00	-1.3058
8550.00	-1.31292
8555.00	-1.30068
8560.00	-1.31882
8565.00	-1.29819
8570.00	-1.30946
8575.00	-1.30842
8580.00	-1.31562
8585.00	-1.3143
8590.00	-1.32159
8595.00	-1.32001
8600.00	-1.3196
8605.00	-1.30533
8610.00	-1.30368
8615.00	-1.31644
8620.00	-1.33301
8625.00	-1.32724
8630.00	-1.31221
8635.00	-1.31496
8640.00	-1.32795
8645.00	-1.32743
8650.00	-1.33273
8655.00	-1.32935
8660.00	-1.33073
8665.00	-1.33909
8670.00	-1.33847
8675.00	-1.32978
8680.00	-1.32568
8685.00	-1.33997
8690.00	-1.35623
8695.00	-1.34813
8700.00	-1.34695
8705.00	-1.34724
8710.00	-1.34785
8715.00	-1.32872
8720.00	-1.33796
8725.00	-1.34186
8730.00	-1.33622
8735.00	-1.35149
8740.00	-1.34726
8745.00	-1.35193
8750.00	-1.34664
8755.00	-1.33577
8760.00	-1.32769
8765.00	-1.31363
8770.00	-1.3159
8775.00	-1.32099
8780.00	-1.31506
8785.00	-1.31346
8790.00	-1.3154
8795.00	-1.30393
8800.00	-1.30106
8805.00	-1.29407
8810.00	-1.28168
8815.00	-1.23762
8820.00	-1.16542
8825.00	-1.04853
8830.00	-0.949447
8835.00	-0.855181
8840.00	-0.769663
8845.00	-0.722882
8850.00	-0.701808
8855.00	-0.689625
8860.00	-0.698671
8865.00	-0.728858
8870.00	-0.768576
8875.00	-0.815175
8880.00	-0.880178
8885.00	-0.95089
8890.00	-1.0125
8895.00	-1.07439
8900.00	-1.11889
8905.00	-1.17354
8910.00	-1.21661
8915.00	-1.23909
8920.00	-1.28104
8925.00	-1.29335
8930.00	-1.33563
8935.00	-1.36351
8940.00	-1.38182
8945.00	-1.39185
8950.00	-1.41242
8955.00	-1.4143
8960.00	-1.42109
8965.00	-1.42923
8970.00	-1.4274
8975.00	-1.43661
8980.00	-1.43506
8985.00	-1.43841
8990.00	-1.43363
8995.00	-1.43238
9000.00	-1.42582
9005.00	-1.42773
9010.00	-1.44335
9015.00	-1.4418
9020.00	-1.436
9025.00	-1.43417
9030.00	-1.44101
9035.00	-1.43189
9040.00	-1.4281
9045.00	-1.44368
9050.00	-1.42209
9055.00	-1.4125
9060.00	-1.41505
9065.00	-1.41566
9070.00	-1.41383
9075.00	-1.42032
9080.00	-1.41023
9085.00	-1.41674
9090.00	-1.41582
9095.00	-1.40075
9100.00	-1.40007
9105.00	-1.39098
9110.00	-1.41028
9115.00	-1.40593
9120.00	-1.4105
9125.00	-1.41258
9130.00	-1.39749
9135.00	-1.38154
9140.00	-1.37498
9145.00	-1.3796
9150.00	-1.38748
9155.00	-1.37795
9160.00	-1.38668
9165.00	-1.37079
9170.00	-1.35038
9175.00	-1.36153
9180.00	-1.36002
9185.00	-1.36647
9190.00	-1.3777
9195.00	-1.37458
9200.00	-1.3616
9205.00	-1.36076
9210.00	-1.35561
9215.00	-1.36521
9220.00	-1.36232
9225.00	-1.35802
9230.00	-1.35755
9235.00	-1.3673
9240.00	-1.372
9245.00	-1.3647
9250.00	-1.34728
9255.00	-1.35975
9260.00	-1.35503
9265.00	-1.34231
9270.00	-1.35256
9275.00	-1.36009
9280.00	-1.35331
9285.00	-1.36314
9290.00	-1.35401
9295.00	-1.36005
9300.00	-1.35598
9305.00	-1.34926
9310.00	-1.34017
9315.00	-1.3425
9320.00	-1.3395
9325.00	-1.33105
9330.00	-1.34378
9335.00	-1.3566
9340.00	-1.35831
9345.00	-1.3673
9350.00	-1.37336
9355.00	-1.3761
9360.00	-1.37009
9365.00	-1.34873
9370.00	-1.34444
9375.00	-1.35007
9380.00	-1.34191
9385.00	-1.32406
9390.00	-1.30798
9395.00	-1.3081
9400.00	-1.30584
9405.00	-1.32313
9410.00	-1.31529
9415.00	-1.314
9420.00	-1.31556
9425.00	-1.30712
9430.00	-1.29783
9435.00	-1.30269
9440.00	-1.2969
9445.00	-1.28524
9450.00	-1.26593
9455.00	-1.26415
9460.00	-1.26255
9465.00	-1.25398
9470.00	-1.2751
9475.00	-1.27953
9480.00	-1.27673
9485.00	-1.27217
9490.00	-1.27079
9495.00	-1.26988
9500.00	-1.28059
9505.00	-1.29193
9510.00	-1.29569
9515.00	-1.31095
9520.00	-1.29449
9525.00	-1.28205
9530.00	-1.27595
9535.00	-1.28368
9540.00	-1.29946
9545.00	-1.30111
9550.00	-1.29988
9555.00	-1.31234
9560.00	-1.31067
9565.00	-1.31561
9570.00	-1.31361
9575.00	-1.30096
9580.00	-1.28143
9585.00	-1.26894
9590.00	-1.26178
9595.00	-1.24651
9600.00	-1.23683
9605.00	-1.22745
9610.00	-1.22952
9615.00	-1.22663
9620.00	-1.23794
9625.00	-1.25863
9630.00	-1.26369
9635.00	-1.28316
9640.00	-1.27728
9645.00	-1.28658
9650.00	-1.28579
9655.00	-1.27625
9660.00	-1.27412
9665.00	-1.27763
9670.00	-1.2913
9675.00	-1.2975
9680.00	-1.29799
9685.00	-1.31776
9690.00	-1.33725
9695.00	-1.34835
9700.00	-1.33528
9705.00	-1.32894
9710.00	-1.34222
9715.00	-1.3301
9720.00	-1.33751
9725.00	-1.32484
9730.00	-1.30971
9735.00	-1.3317
9740.00	-1.31995
9745.00	-1.31786
9750.00	-1.2885
9755.00	-1.27022
9760.00	-1.26564
9765.00	-1.2588
9770.00	-1.26655
9775.00	-1.25657
9780.00	-1.26522
9785.00	-1.27199
9790.00	-1.26486
9795.00	-1.25369
9800.00	-1.25686
9805.00	-1.25294
9810.00	-1.23313
9815.00	-1.19834
9820.00	-1.1287
9825.00	-1.0372
9830.00	-0.92805
9835.00	-0.814556
9840.00	-0.738527
9845.00	-0.667049
9850.00	-0.648166
9855.00	-0.64033
9860.00	-0.668889
9865.00	-0.721726
9870.00	-0.77335
9875.00	-0.827951
9880.00	-0.875735
9885.00	-0.922472
9890.00	-0.981493
9895.00	-1.01935
9900.00	-1.05749
9905.00	-1.11149
9910.00	-1.14584
9915.00	-1.18761
9920.00	-1.22928
9925.00	-1.2661
9930.00	-1.29144
9935.00	-1.31186
9940.00	-1.33229
9945.00	-1.33439
9950.00	-1.33627
9955.00	-1.37393
[truncated: 56 more rows]
