# Supplementary material for: Abnormal developmental trajectory and vulnerability to cardiac arrhythmias in tetralogy of Fallot with DiGeorge syndrome
Source: Commun Biol. 2023 Sep 22;6:969. doi: 10.1038/s42003-023-05344-6 (PMC10516936; doi:10.1038/s42003-023-05344-6)
Supplement: Supplementary file 6 — Supplementary Data 3 [file 42003_2023_5344_MOESM6_ESM.zip › Supplementary Data3_CAS Measurement/Batch61/TOF-DG2_A3_arrythmia_4900/1B-wave.csv]

1B : V(t) = D'(t) / BackgroundImage *100
D'(t) = WaveFiltered Value( Pixel-Filter=(5 x 5) Tcnst-Filter=10)
average	1.00
frm num	2048
position	[64][74]
background	669.28
total pixel	25
time	value1
0.00	0
5.00	0.218145
10.00	0.431807
15.00	0.591232
20.00	0.728141
25.00	0.848968
30.00	0.944563
35.00	0.986971
40.00	1.05622
45.00	1.10359
50.00	1.13249
55.00	1.13758
60.00	1.1296
65.00	1.0794
70.00	1.02226
75.00	0.975017
80.00	0.931902
85.00	0.873376
90.00	0.806956
95.00	0.729249
100.00	0.664094
105.00	0.587524
110.00	0.503072
115.00	0.434238
120.00	0.37408
125.00	0.32173
130.00	0.2531
135.00	0.176989
140.00	0.0678487
145.00	-0.0100574
150.00	-0.105275
155.00	-0.210095
160.00	-0.284113
165.00	-0.374635
170.00	-0.449531
175.00	-0.549211
180.00	-0.635935
185.00	-0.725939
190.00	-0.811725
195.00	-0.882955
200.00	-0.973956
205.00	-1.03614
210.00	-1.11062
215.00	-1.1675
220.00	-1.22646
225.00	-1.28491
230.00	-1.33093
235.00	-1.3604
240.00	-1.45506
245.00	-1.53248
250.00	-1.58423
255.00	-1.67323
260.00	-1.75872
265.00	-1.85478
270.00	-1.90717
275.00	-1.92982
280.00	-1.96813
285.00	-2.04265
290.00	-2.12108
295.00	-2.16835
300.00	-2.20194
305.00	-2.2471
310.00	-2.30927
315.00	-2.36522
320.00	-2.41199
325.00	-2.43854
330.00	-2.49052
335.00	-2.50862
340.00	-2.58109
345.00	-2.61524
350.00	-2.67107
355.00	-2.72491
360.00	-2.77216
365.00	-2.79437
370.00	-2.83946
375.00	-2.91471
380.00	-2.94059
385.00	-2.97226
390.00	-3.0402
395.00	-3.10374
400.00	-3.15913
405.00	-3.19942
410.00	-3.24764
415.00	-3.29402
420.00	-3.37879
425.00	-3.41744
430.00	-3.46835
435.00	-3.51358
440.00	-3.53098
445.00	-3.56576
450.00	-3.60244
455.00	-3.65936
460.00	-3.69206
465.00	-3.73763
470.00	-3.77207
475.00	-3.78155
480.00	-3.77812
485.00	-3.8103
490.00	-3.8303
495.00	-3.85069
500.00	-3.88219
505.00	-3.90994
510.00	-3.96241
515.00	-4.01022
520.00	-4.02457
525.00	-4.04346
530.00	-4.06226
535.00	-4.07559
540.00	-4.10133
545.00	-4.12211
550.00	-4.12886
555.00	-4.12895
560.00	-4.14637
565.00	-4.1734
570.00	-4.20789
575.00	-4.21801
580.00	-4.24505
585.00	-4.28014
590.00	-4.28005
595.00	-4.27459
600.00	-4.29717
605.00	-4.30135
610.00	-4.32902
615.00	-4.34078
620.00	-4.35135
625.00	-4.36327
630.00	-4.35845
635.00	-4.38579
640.00	-4.41757
645.00	-4.44557
650.00	-4.48452
655.00	-4.50642
660.00	-4.52255
665.00	-4.56157
670.00	-4.55545
675.00	-4.5858
680.00	-4.63164
685.00	-4.63764
690.00	-4.65021
695.00	-4.66212
700.00	-4.6818
705.00	-4.67382
710.00	-4.70189
715.00	-4.70744
720.00	-4.71362
725.00	-4.74549
730.00	-4.74488
735.00	-4.7545
740.00	-4.78526
745.00	-4.80638
750.00	-4.83136
755.00	-4.86818
760.00	-4.89236
765.00	-4.9201
770.00	-4.93909
775.00	-4.92988
780.00	-4.90725
785.00	-4.92094
790.00	-4.92789
795.00	-4.93415
800.00	-4.93739
805.00	-4.92715
810.00	-4.86356
815.00	-4.71846
820.00	-4.46476
825.00	-4.03263
830.00	-3.45844
835.00	-2.81556
840.00	-2.11026
845.00	-1.40198
850.00	-0.742421
855.00	-0.108772
860.00	0.525462
865.00	1.06041
870.00	1.54366
875.00	1.97799
880.00	2.37187
885.00	2.68632
890.00	2.94901
895.00	3.17407
900.00	3.39336
905.00	3.56741
910.00	3.71569
915.00	3.83241
920.00	3.90936
925.00	3.9583
930.00	3.99219
935.00	4.00236
940.00	4.00256
945.00	3.97046
950.00	3.94396
955.00	3.89083
960.00	3.81671
965.00	3.7255
970.00	3.63086
975.00	3.55166
980.00	3.44871
985.00	3.35127
990.00	3.21994
995.00	3.10593
1000.00	3.01229
1005.00	2.91008
1010.00	2.76729
1015.00	2.63938
1020.00	2.49915
1025.00	2.37534
1030.00	2.24897
1035.00	2.12807
1040.00	2.0336
1045.00	1.90973
1050.00	1.74864
1055.00	1.67119
1060.00	1.54113
1065.00	1.40733
1070.00	1.25226
1075.00	1.11866
1080.00	0.993052
1085.00	0.875219
1090.00	0.770365
1095.00	0.638942
1100.00	0.498548
1105.00	0.356056
1110.00	0.254708
1115.00	0.140784
1120.00	0.0424358
1125.00	-0.0395032
1130.00	-0.141936
1135.00	-0.256239
1140.00	-0.35433
1145.00	-0.449784
1150.00	-0.534497
1155.00	-0.613727
1160.00	-0.695195
1165.00	-0.787043
1170.00	-0.896003
1175.00	-0.982711
1180.00	-1.05955
1185.00	-1.14306
1190.00	-1.24092
1195.00	-1.33497
1200.00	-1.43217
1205.00	-1.50172
1210.00	-1.593
1215.00	-1.67097
1220.00	-1.76625
1225.00	-1.86932
1230.00	-1.95253
1235.00	-1.98021
1240.00	-2.05472
1245.00	-2.12716
1250.00	-2.19235
1255.00	-2.25999
1260.00	-2.29397
1265.00	-2.3401
1270.00	-2.4079
1275.00	-2.4253
1280.00	-2.45769
1285.00	-2.52151
1290.00	-2.57297
1295.00	-2.62944
1300.00	-2.71912
1305.00	-2.76516
1310.00	-2.81676
1315.00	-2.85901
1320.00	-2.86955
1325.00	-2.92326
1330.00	-2.99789
1335.00	-3.05072
1340.00	-3.10066
1345.00	-3.12648
1350.00	-3.16585
1355.00	-3.23475
1360.00	-3.30573
1365.00	-3.36543
1370.00	-3.42812
1375.00	-3.469
1380.00	-3.51715
1385.00	-3.56706
1390.00	-3.59645
1395.00	-3.62707
1400.00	-3.66001
1405.00	-3.68548
1410.00	-3.71616
1415.00	-3.74378
1420.00	-3.76625
1425.00	-3.76555
1430.00	-3.78046
1435.00	-3.80882
1440.00	-3.81044
1445.00	-3.84178
1450.00	-3.88254
1455.00	-3.88694
1460.00	-3.89151
1465.00	-3.94104
1470.00	-3.96948
1475.00	-3.97834
1480.00	-4.01679
1485.00	-4.03228
1490.00	-4.07311
1495.00	-4.09133
1500.00	-4.13642
1505.00	-4.17939
1510.00	-4.21925
1515.00	-4.26589
1520.00	-4.29711
1525.00	-4.35508
1530.00	-4.36662
1535.00	-4.39912
1540.00	-4.45048
1545.00	-4.46982
1550.00	-4.47885
1555.00	-4.49534
1560.00	-4.51078
1565.00	-4.52827
1570.00	-4.52608
1575.00	-4.56474
1580.00	-4.56428
1585.00	-4.57343
1590.00	-4.59182
1595.00	-4.60718
1600.00	-4.65148
1605.00	-4.69075
1610.00	-4.72192
1615.00	-4.75355
1620.00	-4.78262
1625.00	-4.81416
1630.00	-4.84075
1635.00	-4.86588
1640.00	-4.87355
1645.00	-4.87807
1650.00	-4.87377
1655.00	-4.88663
1660.00	-4.87968
1665.00	-4.88597
1670.00	-4.90359
1675.00	-4.9057
1680.00	-4.91597
1685.00	-4.92581
1690.00	-4.93167
1695.00	-4.94831
1700.00	-4.97762
1705.00	-5.01237
1710.00	-5.0054
1715.00	-4.99434
1720.00	-4.99873
1725.00	-5.00746
1730.00	-4.995
1735.00	-5.0059
1740.00	-5.05456
1745.00	-5.07564
1750.00	-5.10358
1755.00	-5.1072
1760.00	-5.13676
1765.00	-5.1311
1770.00	-5.1511
1775.00	-5.13682
1780.00	-5.15805
1785.00	-5.19448
1790.00	-5.21412
1795.00	-5.23299
1800.00	-5.25595
1805.00	-5.26585
1810.00	-5.20484
1815.00	-5.0812
1820.00	-4.81693
1825.00	-4.37587
1830.00	-3.81696
1835.00	-3.18664
1840.00	-2.47532
1845.00	-1.78611
1850.00	-1.10069
1855.00	-0.50114
1860.00	0.104796
1865.00	0.63161
1870.00	1.11829
1875.00	1.56348
1880.00	1.96236
1885.00	2.30401
1890.00	2.58819
1895.00	2.85591
1900.00	3.0604
1905.00	3.24324
1910.00	3.41199
1915.00	3.55011
1920.00	3.63258
1925.00	3.71159
1930.00	3.76118
1935.00	3.77115
1940.00	3.80941
1945.00	3.81814
1950.00	3.80627
1955.00	3.75436
1960.00	3.70823
1965.00	3.65596
1970.00	3.57067
1975.00	3.47896
1980.00	3.37013
1985.00	3.27158
1990.00	3.1793
1995.00	3.04844
2000.00	2.91811
2005.00	2.79723
2010.00	2.68126
2015.00	2.58048
2020.00	2.47424
2025.00	2.33798
2030.00	2.20399
2035.00	2.06188
2040.00	1.94176
2045.00	1.79898
2050.00	1.70634
2055.00	1.59308
2060.00	1.47202
2065.00	1.36845
2070.00	1.21427
2075.00	1.1054
2080.00	1.00681
2085.00	0.879234
2090.00	0.753658
2095.00	0.638249
2100.00	0.514061
2105.00	0.413049
2110.00	0.297635
2115.00	0.197348
2120.00	0.0766089
2125.00	-0.0362397
2130.00	-0.1641
2135.00	-0.266026
2140.00	-0.394815
2145.00	-0.470681
2150.00	-0.580797
2155.00	-0.691854
2160.00	-0.782243
2165.00	-0.864789
2170.00	-0.96717
2175.00	-1.05035
2180.00	-1.14613
2185.00	-1.23531
2190.00	-1.32335
2195.00	-1.42709
2200.00	-1.5103
2205.00	-1.59235
2210.00	-1.67995
2215.00	-1.74444
2220.00	-1.81743
2225.00	-1.88431
2230.00	-1.97857
2235.00	-2.0652
2240.00	-2.14854
2245.00	-2.19845
2250.00	-2.26369
2255.00	-2.3224
2260.00	-2.36748
2265.00	-2.41641
2270.00	-2.49212
2275.00	-2.52919
2280.00	-2.57629
2285.00	-2.66531
2290.00	-2.72689
2295.00	-2.79666
2300.00	-2.86124
2305.00	-2.91578
2310.00	-2.93977
2315.00	-3.00917
2320.00	-3.03158
2325.00	-3.06789
2330.00	-3.12926
2335.00	-3.16178
2340.00	-3.20838
2345.00	-3.26407
2350.00	-3.33929
2355.00	-3.36276
2360.00	-3.42273
2365.00	-3.46594
2370.00	-3.50006
2375.00	-3.54869
2380.00	-3.59724
2385.00	-3.64273
2390.00	-3.67291
2395.00	-3.69887
2400.00	-3.74316
2405.00	-3.79797
2410.00	-3.82517
2415.00	-3.86759
2420.00	-3.88903
2425.00	-3.91968
2430.00	-3.94906
2435.00	-3.94383
2440.00	-3.98036
2445.00	-4.01682
2450.00	-4.03648
2455.00	-4.03924
2460.00	-4.06922
2465.00	-4.08006
2470.00	-4.08802
2475.00	-4.10894
2480.00	-4.13852
2485.00	-4.17709
2490.00	-4.22137
2495.00	-4.25046
2500.00	-4.29219
2505.00	-4.29567
2510.00	-4.30777
2515.00	-4.33002
2520.00	-4.38232
2525.00	-4.41205
2530.00	-4.46869
2535.00	-4.47903
2540.00	-4.50149
2545.00	-4.50436
2550.00	-4.49978
2555.00	-4.48609
2560.00	-4.49349
2565.00	-4.52287
2570.00	-4.56903
2575.00	-4.59264
2580.00	-4.62286
2585.00	-4.66201
2590.00	-4.67811
2595.00	-4.71114
2600.00	-4.73309
2605.00	-4.77616
2610.00	-4.78623
2615.00	-4.79948
2620.00	-4.82037
2625.00	-4.82662
2630.00	-4.82985
2635.00	-4.83216
2640.00	-4.82289
2645.00	-4.81096
2650.00	-4.83249
2655.00	-4.85426
2660.00	-4.85294
2665.00	-4.87984
2670.00	-4.90464
2675.00	-4.91681
2680.00	-4.94987
2685.00	-5.00413
2690.00	-5.02906
2695.00	-5.05448
2700.00	-5.06003
2705.00	-5.06204
2710.00	-5.06025
2715.00	-5.06941
2720.00	-5.10156
2725.00	-5.11196
2730.00	-5.15658
2735.00	-5.16507
2740.00	-5.17749
2745.00	-5.18329
2750.00	-5.15863
2755.00	-5.15675
2760.00	-5.14609
2765.00	-5.16997
2770.00	-5.19147
2775.00	-5.20842
2780.00	-5.20335
2785.00	-5.21434
2790.00	-5.23079
2795.00	-5.22349
2800.00	-5.21214
2805.00	-5.20969
2810.00	-5.16446
2815.00	-5.04725
2820.00	-4.77382
2825.00	-4.31675
2830.00	-3.76316
2835.00	-3.12925
2840.00	-2.43203
2845.00	-1.7376
2850.00	-1.04866
2855.00	-0.418451
2860.00	0.198939
2865.00	0.753393
2870.00	1.23507
2875.00	1.67575
2880.00	2.06878
2885.00	2.39262
2890.00	2.70261
2895.00	2.95828
2900.00	3.15552
2905.00	3.34798
2910.00	3.49848
2915.00	3.58253
2920.00	3.65339
2925.00	3.72554
2930.00	3.76358
2935.00	3.80438
2940.00	3.80943
2945.00	3.79067
2950.00	3.81144
2955.00	3.74586
2960.00	3.69341
2965.00	3.63903
2970.00	3.56021
2975.00	3.46118
2980.00	3.36249
2985.00	3.2928
2990.00	3.19063
2995.00	3.06401
3000.00	2.95305
3005.00	2.8221
3010.00	2.71859
3015.00	2.62304
3020.00	2.48983
3025.00	2.36396
3030.00	2.25726
3035.00	2.1421
3040.00	2.00618
3045.00	1.87668
3050.00	1.7177
3055.00	1.58299
3060.00	1.45158
3065.00	1.33631
3070.00	1.223
3075.00	1.11863
3080.00	0.98764
3085.00	0.863176
3090.00	0.729046
3095.00	0.634626
3100.00	0.526937
3105.00	0.403122
3110.00	0.313204
3115.00	0.232876
3120.00	0.117549
3125.00	0.00658282
3130.00	-0.103447
3135.00	-0.203071
3140.00	-0.299905
3145.00	-0.380481
3150.00	-0.509777
3155.00	-0.608213
3160.00	-0.702185
3165.00	-0.780783
3170.00	-0.871244
3175.00	-0.958038
3180.00	-1.02838
3185.00	-1.13413
3190.00	-1.23766
3195.00	-1.32846
3200.00	-1.42989
3205.00	-1.53194
3210.00	-1.60586
3215.00	-1.63772
3220.00	-1.69867
3225.00	-1.76846
3230.00	-1.86235
3235.00	-1.9367
3240.00	-1.98986
3245.00	-2.08791
3250.00	-2.18332
3255.00	-2.27398
3260.00	-2.34183
3265.00	-2.42918
3270.00	-2.49286
3275.00	-2.56571
3280.00	-2.63487
3285.00	-2.70607
3290.00	-2.76716
3295.00	-2.79824
3300.00	-2.87581
3305.00	-2.93188
3310.00	-2.98474
3315.00	-3.01557
3320.00	-3.04034
3325.00	-3.05784
3330.00	-3.10468
3335.00	-3.16775
3340.00	-3.19164
3345.00	-3.22449
3350.00	-3.26781
3355.00	-3.30381
3360.00	-3.32664
3365.00	-3.36931
3370.00	-3.41009
3375.00	-3.46175
3380.00	-3.55365
3385.00	-3.5778
3390.00	-3.61149
3395.00	-3.63045
3400.00	-3.65289
3405.00	-3.67488
3410.00	-3.70783
3415.00	-3.7572
3420.00	-3.80283
3425.00	-3.82596
3430.00	-3.87069
3435.00	-3.87509
3440.00	-3.88861
3445.00	-3.90974
3450.00	-3.95147
3455.00	-3.99978
3460.00	-4.02593
3465.00	-4.05664
3470.00	-4.0795
3475.00	-4.13234
3480.00	-4.16855
3485.00	-4.18977
3490.00	-4.22442
3495.00	-4.24843
3500.00	-4.29155
3505.00	-4.30944
3510.00	-4.3369
3515.00	-4.36221
3520.00	-4.37304
3525.00	-4.39593
3530.00	-4.39203
3535.00	-4.40824
3540.00	-4.42403
3545.00	-4.45318
3550.00	-4.46088
3555.00	-4.48754
3560.00	-4.51811
3565.00	-4.53964
3570.00	-4.55305
3575.00	-4.56212
3580.00	-4.58882
3585.00	-4.58236
3590.00	-4.60763
3595.00	-4.6232
3600.00	-4.68562
3605.00	-4.7167
3610.00	-4.75304
3615.00	-4.80248
3620.00	-4.80753
3625.00	-4.81267
3630.00	-4.85316
3635.00	-4.86808
3640.00	-4.89167
3645.00	-4.9147
3650.00	-4.9402
3655.00	-4.97332
3660.00	-4.97323
3665.00	-4.98691
3670.00	-5.00758
3675.00	-5.03336
3680.00	-5.07449
3685.00	-5.10075
3690.00	-5.10227
3695.00	-5.12635
3700.00	-5.12829
3705.00	-5.13065
3710.00	-5.12738
3715.00	-5.16867
3720.00	-5.17954
3725.00	-5.17676
3730.00	-5.20714
3735.00	-5.23806
3740.00	-5.24617
3745.00	-5.26602
3750.00	-5.26715
3755.00	-5.29028
3760.00	-5.33919
3765.00	-5.34973
3770.00	-5.34428
3775.00	-5.36747
3780.00	-5.36861
3785.00	-5.39295
3790.00	-5.38497
3795.00	-5.37481
3800.00	-5.38239
3805.00	-5.37726
3810.00	-5.3338
3815.00	-5.22356
3820.00	-4.95939
3825.00	-4.54533
3830.00	-3.9892
3835.00	-3.33926
3840.00	-2.6055
3845.00	-1.90089
3850.00	-1.22192
3855.00	-0.569007
3860.00	0.0461058
3865.00	0.590145
3870.00	1.06603
3875.00	1.49194
3880.00	1.89439
3885.00	2.23268
3890.00	2.51862
3895.00	2.76819
3900.00	3.00655
3905.00	3.20016
3910.00	3.35229
3915.00	3.4653
3920.00	3.58136
3925.00	3.67983
3930.00	3.72244
3935.00	3.74884
3940.00	3.75466
3945.00	3.75392
3950.00	3.71262
3955.00	3.66828
3960.00	3.63255
3965.00	3.57171
3970.00	3.49962
3975.00	3.44251
3980.00	3.3439
3985.00	3.25993
3990.00	3.14311
3995.00	3.04276
4000.00	2.91958
4005.00	2.81648
4010.00	2.67827
4015.00	2.54073
4020.00	2.41336
4025.00	2.30889
4030.00	2.18498
4035.00	2.0651
4040.00	1.9321
4045.00	1.80702
4050.00	1.67712
4055.00	1.5632
4060.00	1.41764
4065.00	1.27229
4070.00	1.16717
4075.00	1.05942
4080.00	0.93973
4085.00	0.824839
4090.00	0.688566
4095.00	0.552174
4100.00	0.419261
4105.00	0.306214
4110.00	0.196702
4115.00	0.104715
4120.00	0.0201341
4125.00	-0.0607701
4130.00	-0.17542
4135.00	-0.281593
4140.00	-0.405836
4145.00	-0.511679
4150.00	-0.57287
4155.00	-0.651252
4160.00	-0.74092
4165.00	-0.850308
4170.00	-0.957126
4175.00	-1.05027
4180.00	-1.1616
4185.00	-1.21218
4190.00	-1.29895
4195.00	-1.35851
4200.00	-1.47009
4205.00	-1.53884
4210.00	-1.64195
4215.00	-1.75028
4220.00	-1.82567
4225.00	-1.89591
4230.00	-1.98065
4235.00	-2.03479
4240.00	-2.09667
4245.00	-2.15655
4250.00	-2.21582
4255.00	-2.26139
4260.00	-2.34006
4265.00	-2.39591
4270.00	-2.42527
4275.00	-2.46244
4280.00	-2.51383
4285.00	-2.56965
4290.00	-2.6408
4295.00	-2.65881
4300.00	-2.72044
4305.00	-2.77651
4310.00	-2.80845
4315.00	-2.85333
4320.00	-2.90268
4325.00	-2.98475
4330.00	-3.0371
4335.00	-3.08123
4340.00	-3.14963
4345.00	-3.17653
4350.00	-3.21388
4355.00	-3.25288
4360.00	-3.30472
4365.00	-3.36691
4370.00	-3.39419
4375.00	-3.44145
4380.00	-3.4822
4385.00	-3.51469
4390.00	-3.53556
4395.00	-3.58961
4400.00	-3.62689
4405.00	-3.68256
4410.00	-3.71772
4415.00	-3.7416
4420.00	-3.79835
4425.00	-3.84883
4430.00	-3.91099
4435.00	-3.96694
4440.00	-4.01072
4445.00	-4.02263
4450.00	-4.0453
4455.00	-4.07646
4460.00	-4.08957
4465.00	-4.11929
4470.00	-4.11855
4475.00	-4.1394
4480.00	-4.11453
4485.00	-4.13519
4490.00	-4.12449
4495.00	-4.13937
4500.00	-4.15036
4505.00	-4.18297
4510.00	-4.20933
4515.00	-4.248
4520.00	-4.26188
4525.00	-4.31382
4530.00	-4.32948
4535.00	-4.34657
4540.00	-4.37151
4545.00	-4.38858
4550.00	-4.42486
4555.00	-4.4342
4560.00	-4.46233
4565.00	-4.48167
4570.00	-4.51104
4575.00	-4.50817
4580.00	-4.53967
4585.00	-4.53335
4590.00	-4.56411
4595.00	-4.5685
4600.00	-4.57423
4605.00	-4.58776
4610.00	-4.61189
4615.00	-4.65154
4620.00	-4.65973
4625.00	-4.65635
4630.00	-4.66107
4635.00	-4.68803
4640.00	-4.71827
4645.00	-4.75325
4650.00	-4.77398
4655.00	-4.79145
4660.00	-4.80836
4665.00	-4.80326
4670.00	-4.81122
4675.00	-4.84229
4680.00	-4.87922
4685.00	-4.86524
4690.00	-4.89449
4695.00	-4.9256
4700.00	-4.95001
4705.00	-4.95944
4710.00	-5.00497
4715.00	-5.00531
4720.00	-5.02952
4725.00	-5.00589
4730.00	-5.01929
4735.00	-5.03433
4740.00	-5.04249
4745.00	-5.06358
4750.00	-5.08854
4755.00	-5.08471
4760.00	-5.10218
4765.00	-5.10594
4770.00	-5.13384
4775.00	-5.12308
4780.00	-5.14448
4785.00	-5.13864
4790.00	-5.1555
4795.00	-5.17186
4800.00	-5.18599
4805.00	-5.17779
4810.00	-5.15428
4815.00	-5.03749
4820.00	-4.80388
4825.00	-4.38864
4830.00	-3.82068
4835.00	-3.16966
4840.00	-2.47677
4845.00	-1.74858
4850.00	-1.04957
4855.00	-0.392979
4860.00	0.210507
4865.00	0.761415
4870.00	1.24169
4875.00	1.68291
4880.00	2.07104
4885.00	2.43171
4890.00	2.71268
4895.00	2.99903
4900.00	3.18861
4905.00	3.39628
4910.00	3.54135
4915.00	3.65578
4920.00	3.72829
4925.00	3.76605
4930.00	3.81139
4935.00	3.84981
4940.00	3.85689
4945.00	3.83517
4950.00	3.80726
4955.00	3.75764
4960.00	3.72074
4965.00	3.68575
4970.00	3.61301
4975.00	3.52424
4980.00	3.44734
4985.00	3.3602
4990.00	3.2489
4995.00	3.14215
5000.00	3.05206
5005.00	2.94229
5010.00	2.85724
5015.00	2.72451
5020.00	2.57339
5025.00	2.44096
5030.00	2.29787
5035.00	2.19359
5040.00	2.04176
5045.00	1.92604
5050.00	1.80456
5055.00	1.67968
5060.00	1.54459
5065.00	1.41882
5070.00	1.26498
5075.00	1.14506
5080.00	0.998876
5085.00	0.876277
5090.00	0.766536
5095.00	0.661792
5100.00	0.562144
5105.00	0.482024
5110.00	0.377044
5115.00	0.25746
5120.00	0.119355
5125.00	0.00402456
5130.00	-0.103359
5135.00	-0.219128
5140.00	-0.312563
5145.00	-0.427733
5150.00	-0.545132
5155.00	-0.64601
5160.00	-0.7111
5165.00	-0.787612
5170.00	-0.873206
5175.00	-0.952034
5180.00	-1.07617
5185.00	-1.17534
5190.00	-1.26818
5195.00	-1.3613
5200.00	-1.45587
5205.00	-1.54695
5210.00	-1.61817
5215.00	-1.66434
5220.00	-1.75012
5225.00	-1.82672
5230.00	-1.89686
5235.00	-1.95341
5240.00	-2.00729
5245.00	-2.06893
5250.00	-2.13816
5255.00	-2.20942
5260.00	-2.30763
5265.00	-2.36016
5270.00	-2.39249
5275.00	-2.45745
5280.00	-2.50814
5285.00	-2.56632
5290.00	-2.60911
5295.00	-2.66615
5300.00	-2.71271
5305.00	-2.77015
5310.00	-2.81886
5315.00	-2.87345
5320.00	-2.93574
5325.00	-3.01689
5330.00	-3.0744
5335.00	-3.13033
5340.00	-3.1741
5345.00	-3.19078
5350.00	-3.22074
5355.00	-3.26622
5360.00	-3.31493
5365.00	-3.35159
5370.00	-3.40371
5375.00	-3.45361
5380.00	-3.50689
5385.00	-3.54229
5390.00	-3.60403
5395.00	-3.60461
5400.00	-3.65892
5405.00	-3.69944
5410.00	-3.74068
5415.00	-3.79155
5420.00	-3.84211
5425.00	-3.89777
5430.00	-3.90962
5435.00	-3.92566
5440.00	-3.96102
5445.00	-4.00718
5450.00	-4.02602
5455.00	-4.08421
5460.00	-4.11447
5465.00	-4.15724
5470.00	-4.16466
5475.00	-4.18448
5480.00	-4.19515
5485.00	-4.20655
5490.00	-4.21979
5495.00	-4.21976
5500.00	-4.24782
5505.00	-4.28562
5510.00	-4.29813
5515.00	-4.30222
5520.00	-4.31068
5525.00	-4.34758
5530.00	-4.34672
5535.00	-4.35969
5540.00	-4.36479
5545.00	-4.4154
5550.00	-4.43167
5555.00	-4.45109
5560.00	-4.44944
5565.00	-4.48442
5570.00	-4.51171
5575.00	-4.52073
5580.00	-4.53424
5585.00	-4.57747
5590.00	-4.63251
5595.00	-4.63364
5600.00	-4.65497
5605.00	-4.66999
5610.00	-4.69965
5615.00	-4.71916
5620.00	-4.73912
5625.00	-4.74154
5630.00	-4.73834
5635.00	-4.77192
5640.00	-4.80273
5645.00	-4.79939
5650.00	-4.81312
5655.00	-4.85715
5660.00	-4.91112
5665.00	-4.94176
5670.00	-4.96097
5675.00	-4.98065
5680.00	-4.99299
5685.00	-5.01963
5690.00	-5.02627
5695.00	-5.01611
5700.00	-5.05658
5705.00	-5.05773
5710.00	-5.0516
5715.00	-5.05624
5720.00	-5.04787
5725.00	-5.03436
5730.00	-5.04251
5735.00	-5.05583
5740.00	-5.07081
5745.00	-5.08489
5750.00	-5.11548
5755.00	-5.1245
5760.00	-5.14277
5765.00	-5.13411
5770.00	-5.14843
5775.00	-5.1404
5780.00	-5.13736
5785.00	-5.16928
5790.00	-5.14303
5795.00	-5.14749
5800.00	-5.17303
5805.00	-5.17808
5810.00	-5.10851
5815.00	-4.99391
5820.00	-4.74553
5825.00	-4.32297
5830.00	-3.72692
5835.00	-3.06496
5840.00	-2.37716
5845.00	-1.67327
5850.00	-1.01467
5855.00	-0.366346
5860.00	0.234477
5865.00	0.79255
5870.00	1.28944
5875.00	1.7444
5880.00	2.12399
5885.00	2.46682
5890.00	2.76221
5895.00	2.99101
5900.00	3.20171
5905.00	3.39254
5910.00	3.52364
5915.00	3.65538
5920.00	3.73928
5925.00	3.78849
5930.00	3.80529
5935.00	3.83715
5940.00	3.86641
5945.00	3.8539
5950.00	3.80021
5955.00	3.75727
5960.00	3.6995
5965.00	3.62658
5970.00	3.56813
5975.00	3.46831
5980.00	3.36592
5985.00	3.28393
5990.00	3.21313
5995.00	3.08247
6000.00	2.97384
6005.00	2.85994
6010.00	2.7132
6015.00	2.64209
6020.00	2.52252
6025.00	2.39876
6030.00	2.27423
6035.00	2.14542
6040.00	2.01933
6045.00	1.89091
6050.00	1.75561
6055.00	1.63384
6060.00	1.5099
6065.00	1.38939
6070.00	1.24208
6075.00	1.14716
6080.00	1.01153
6085.00	0.868538
6090.00	0.741641
6095.00	0.638192
6100.00	0.542697
6105.00	0.43165
6110.00	0.35143
6115.00	0.253533
6120.00	0.134945
6125.00	0.0365831
6130.00	-0.0603097
6135.00	-0.180384
6140.00	-0.274706
6145.00	-0.374536
6150.00	-0.459005
6155.00	-0.542198
6160.00	-0.6356
6165.00	-0.704122
6170.00	-0.774757
6175.00	-0.858051
6180.00	-0.982621
6185.00	-1.08995
6190.00	-1.16324
6195.00	-1.26028
6200.00	-1.3518
6205.00	-1.47063
6210.00	-1.56024
6215.00	-1.65224
6220.00	-1.69321
6225.00	-1.79283
6230.00	-1.85082
6235.00	-1.91137
6240.00	-1.98978
6245.00	-2.07887
6250.00	-2.16922
6255.00	-2.2559
6260.00	-2.30046
6265.00	-2.37462
6270.00	-2.45929
6275.00	-2.52654
6280.00	-2.60498
6285.00	-2.68694
6290.00	-2.73441
6295.00	-2.78251
6300.00	-2.8497
6305.00	-2.91795
6310.00	-2.97339
6315.00	-3.01253
6320.00	-3.089
6325.00	-3.12853
6330.00	-3.1928
6335.00	-3.2614
6340.00	-3.30521
6345.00	-3.33866
6350.00	-3.38849
6355.00	-3.40226
6360.00	-3.44095
6365.00	-3.48055
6370.00	-3.52336
6375.00	-3.5595
6380.00	-3.60339
6385.00	-3.64109
6390.00	-3.67143
6395.00	-3.70771
6400.00	-3.73617
6405.00	-3.76597
6410.00	-3.83941
6415.00	-3.88817
6420.00	-3.92369
6425.00	-3.98375
6430.00	-4.0641
6435.00	-4.10055
6440.00	-4.15966
6445.00	-4.20508
6450.00	-4.24119
6455.00	-4.25874
6460.00	-4.28768
6465.00	-4.31731
6470.00	-4.32845
6475.00	-4.3821
6480.00	-4.39811
6485.00	-4.42746
6490.00	-4.43236
6495.00	-4.45469
6500.00	-4.4754
6505.00	-4.48865
6510.00	-4.52688
6515.00	-4.5553
6520.00	-4.57909
6525.00	-4.59274
6530.00	-4.55601
6535.00	-4.58212
6540.00	-4.60801
6545.00	-4.61756
6550.00	-4.62915
6555.00	-4.66528
6560.00	-4.70019
6565.00	-4.71188
6570.00	-4.71643
6575.00	-4.72411
6580.00	-4.76329
6585.00	-4.79497
6590.00	-4.81452
6595.00	-4.85064
6600.00	-4.85087
6605.00	-4.85706
6610.00	-4.8955
6615.00	-4.90858
6620.00	-4.93111
6625.00	-4.946
6630.00	-4.94925
6635.00	-4.95696
6640.00	-4.99019
6645.00	-5.00037
6650.00	-4.98264
6655.00	-5.01809
6660.00	-5.05417
6665.00	-5.08366
6670.00	-5.11498
6675.00	-5.13719
6680.00	-5.13506
6685.00	-5.15586
6690.00	-5.15067
6695.00	-5.13943
6700.00	-5.19027
6705.00	-5.19838
6710.00	-5.21524
6715.00	-5.23639
6720.00	-5.2351
6725.00	-5.24829
6730.00	-5.25298
6735.00	-5.24824
6740.00	-5.25235
6745.00	-5.28353
6750.00	-5.31279
6755.00	-5.29131
6760.00	-5.28095
6765.00	-5.30449
6770.00	-5.294
6775.00	-5.30907
6780.00	-5.33817
6785.00	-5.3524
6790.00	-5.35565
6795.00	-5.3777
6800.00	-5.38021
6805.00	-5.37411
6810.00	-5.31183
6815.00	-5.17271
6820.00	-4.88375
6825.00	-4.43302
6830.00	-3.85346
6835.00	-3.20693
6840.00	-2.5145
6845.00	-1.82795
6850.00	-1.16942
6855.00	-0.543276
6860.00	0.0471501
6865.00	0.566581
6870.00	1.01972
6875.00	1.45564
6880.00	1.83781
6885.00	2.21523
6890.00	2.51964
6895.00	2.78047
6900.00	3.01581
6905.00	3.20969
6910.00	3.3788
6915.00	3.51187
6920.00	3.5904
6925.00	3.66645
6930.00	3.72893
6935.00	3.75109
6940.00	3.72381
6945.00	3.72258
6950.00	3.68979
6955.00	3.63398
6960.00	3.57479
6965.00	3.51674
6970.00	3.45433
6975.00	3.39099
6980.00	3.32024
6985.00	3.23385
6990.00	3.13997
6995.00	3.022
7000.00	2.88117
7005.00	2.75143
7010.00	2.63766
7015.00	2.52629
7020.00	2.42487
7025.00	2.3061
7030.00	2.16155
7035.00	2.0219
7040.00	1.89322
7045.00	1.76725
7050.00	1.64611
7055.00	1.54246
7060.00	1.41092
7065.00	1.2776
7070.00	1.14028
7075.00	1.00892
7080.00	0.890095
7085.00	0.785547
7090.00	0.692648
7095.00	0.585731
7100.00	0.475162
7105.00	0.383419
7110.00	0.278139
7115.00	0.172032
7120.00	0.0472508
7125.00	-0.0614667
7130.00	-0.184414
7135.00	-0.306422
7140.00	-0.422206
7145.00	-0.524618
7150.00	-0.5887
7155.00	-0.670877
7160.00	-0.754996
7165.00	-0.867759
7170.00	-0.968647
7175.00	-1.04988
7180.00	-1.1224
7185.00	-1.23966
7190.00	-1.31412
7195.00	-1.40085
7200.00	-1.507
7205.00	-1.59716
7210.00	-1.66575
7215.00	-1.74062
7220.00	-1.80921
7225.00	-1.88588
7230.00	-1.94771
7235.00	-2.00515
7240.00	-2.07239
7245.00	-2.1329
7250.00	-2.22262
7255.00	-2.29919
7260.00	-2.39619
7265.00	-2.46795
7270.00	-2.51161
7275.00	-2.55809
7280.00	-2.64414
7285.00	-2.67915
7290.00	-2.74353
7295.00	-2.79072
7300.00	-2.84753
7305.00	-2.89507
7310.00	-2.91575
7315.00	-2.96663
7320.00	-3.01601
7325.00	-3.03954
7330.00	-3.08462
7335.00	-3.11084
7340.00	-3.18824
7345.00	-3.22801
7350.00	-3.30026
7355.00	-3.35273
7360.00	-3.40414
7365.00	-3.43308
7370.00	-3.44896
7375.00	-3.5051
7380.00	-3.56398
7385.00	-3.59188
7390.00	-3.6373
7395.00	-3.70329
7400.00	-3.75132
7405.00	-3.7814
7410.00	-3.81564
7415.00	-3.84885
7420.00	-3.88352
7425.00	-3.89201
7430.00	-3.92775
7435.00	-3.94556
7440.00	-3.98311
7445.00	-4.02767
7450.00	-4.09167
7455.00	-4.14868
7460.00	-4.17607
7465.00	-4.2091
7470.00	-4.23285
7475.00	-4.2596
7480.00	-4.3028
7485.00	-4.34288
7490.00	-4.35623
7495.00	-4.35451
7500.00	-4.39539
7505.00	-4.39692
7510.00	-4.3983
7515.00	-4.41448
7520.00	-4.42188
7525.00	-4.44287
7530.00	-4.4552
7535.00	-4.45194
7540.00	-4.46694
7545.00	-4.50913
7550.00	-4.55428
7555.00	-4.56681
7560.00	-4.56973
7565.00	-4.5861
7570.00	-4.57932
7575.00	-4.58756
7580.00	-4.63442
7585.00	-4.66763
7590.00	-4.71904
7595.00	-4.75993
7600.00	-4.79971
7605.00	-4.82835
7610.00	-4.81647
7615.00	-4.8243
7620.00	-4.82836
7625.00	-4.84636
7630.00	-4.85778
7635.00	-4.86627
7640.00	-4.90139
7645.00	-4.93779
7650.00	-4.97055
7655.00	-5.00003
7660.00	-5.017
7665.00	-5.04961
7670.00	-5.07835
7675.00	-5.07434
7680.00	-5.10121
7685.00	-5.11046
7690.00	-5.11758
7695.00	-5.13714
7700.00	-5.15833
7705.00	-5.19055
7710.00	-5.22074
7715.00	-5.24134
7720.00	-5.2533
7725.00	-5.27602
7730.00	-5.27854
7735.00	-5.27902
7740.00	-5.28184
7745.00	-5.3023
7750.00	-5.31056
7755.00	-5.3413
7760.00	-5.34745
7765.00	-5.34821
7770.00	-5.36861
7775.00	-5.37622
7780.00	-5.41055
7785.00	-5.40679
7790.00	-5.40281
7795.00	-5.4058
7800.00	-5.41327
7805.00	-5.37935
7810.00	-5.33389
7815.00	-5.18599
7820.00	-4.90765
7825.00	-4.45932
7830.00	-3.8813
7835.00	-3.22004
7840.00	-2.49223
7845.00	-1.79536
7850.00	-1.15085
7855.00	-0.48532
7860.00	0.133377
7865.00	0.710525
7870.00	1.22876
7875.00	1.65513
7880.00	2.03946
7885.00	2.35787
7890.00	2.62651
7895.00	2.87426
7900.00	3.07751
7905.00	3.25087
7910.00	3.42662
7915.00	3.55909
7920.00	3.6598
7925.00	3.69963
7930.00	3.74922
7935.00	3.77353
7940.00	3.7482
7945.00	3.72839
7950.00	3.7237
7955.00	3.6926
7960.00	3.63651
7965.00	3.58244
7970.00	3.52004
7975.00	3.45133
7980.00	3.34107
7985.00	3.23766
7990.00	3.16491
7995.00	3.05999
8000.00	2.95361
8005.00	2.85607
8010.00	2.72048
8015.00	2.56975
8020.00	2.41498
8025.00	2.28225
8030.00	2.19029
8035.00	2.04717
8040.00	1.91835
8045.00	1.77732
8050.00	1.64023
8055.00	1.51924
8060.00	1.41154
8065.00	1.28294
8070.00	1.16301
8075.00	1.02041
8080.00	0.902233
8085.00	0.770174
8090.00	0.656102
8095.00	0.485304
8100.00	0.369836
8105.00	0.277868
8110.00	0.15864
8115.00	0.0614942
8120.00	-0.0600031
8125.00	-0.180108
8130.00	-0.334223
8135.00	-0.439457
8140.00	-0.556879
8145.00	-0.655984
8150.00	-0.763109
8155.00	-0.845177
8160.00	-0.890949
8165.00	-0.980553
8170.00	-1.03729
8175.00	-1.12003
8180.00	-1.21362
8185.00	-1.27753
8190.00	-1.38526
8195.00	-1.43858
8200.00	-1.52721
8205.00	-1.61774
8210.00	-1.68785
8215.00	-1.74199
8220.00	-1.82897
8225.00	-1.88573
8230.00	-1.97328
8235.00	-2.03593
8240.00	-2.1234
8245.00	-2.21646
8250.00	-2.28289
8255.00	-2.34685
8260.00	-2.42355
8265.00	-2.4854
8270.00	-2.52971
8275.00	-2.58274
8280.00	-2.6209
8285.00	-2.69649
8290.00	-2.76751
8295.00	-2.83919
8300.00	-2.89235
8305.00	-2.94199
8310.00	-2.98008
8315.00	-3.04306
8320.00	-3.09615
8325.00	-3.12302
8330.00	-3.18186
8335.00	-3.25036
8340.00	-3.29408
8345.00	-3.35195
8350.00	-3.40105
8355.00	-3.47811
8360.00	-3.51878
8365.00	-3.55836
8370.00	-3.62268
8375.00	-3.67758
8380.00	-3.6965
8385.00	-3.71772
8390.00	-3.73443
8395.00	-3.79608
8400.00	-3.8414
8405.00	-3.87204
8410.00	-3.91515
8415.00	-3.94379
8420.00	-3.96418
8425.00	-3.98911
8430.00	-4.03008
8435.00	-4.06814
8440.00	-4.09941
8445.00	-4.12396
8450.00	-4.1634
8455.00	-4.17737
8460.00	-4.21565
8465.00	-4.22977
8470.00	-4.24787
8475.00	-4.28507
8480.00	-4.30182
8485.00	-4.33422
8490.00	-4.35861
8495.00	-4.37816
8500.00	-4.41249
8505.00	-4.43503
8510.00	-4.4553
8515.00	-4.50344
8520.00	-4.52883
8525.00	-4.51104
8530.00	-4.54344
8535.00	-4.56244
8540.00	-4.55922
8545.00	-4.59816
8550.00	-4.64277
8555.00	-4.68411
8560.00	-4.68426
8565.00	-4.72743
8570.00	-4.73221
8575.00	-4.73951
8580.00	-4.75145
8585.00	-4.75085
8590.00	-4.78676
8595.00	-4.84
8600.00	-4.88373
8605.00	-4.92667
8610.00	-4.94381
8615.00	-4.9658
8620.00	-4.97185
8625.00	-4.98746
8630.00	-4.97162
8635.00	-5.0004
8640.00	-5.00179
8645.00	-5.01918
8650.00	-5.02408
8655.00	-5.01653
8660.00	-5.03783
8665.00	-5.06715
8670.00	-5.081
8675.00	-5.10003
8680.00	-5.10521
8685.00	-5.12601
8690.00	-5.13217
8695.00	-5.12397
8700.00	-5.10943
8705.00	-5.11964
8710.00	-5.14915
8715.00	-5.16316
8720.00	-5.19131
8725.00	-5.20589
8730.00	-5.22499
8735.00	-5.21827
8740.00	-5.23612
8745.00	-5.2516
8750.00	-5.27568
8755.00	-5.29916
8760.00	-5.29219
8765.00	-5.29907
8770.00	-5.31602
8775.00	-5.31334
8780.00	-5.3205
8785.00	-5.31857
8790.00	-5.33596
8795.00	-5.36117
8800.00	-5.35458
8805.00	-5.32115
8810.00	-5.27434
8815.00	-5.13897
8820.00	-4.83724
8825.00	-4.40013
8830.00	-3.84537
8835.00	-3.22595
8840.00	-2.534
8845.00	-1.80845
8850.00	-1.13574
8855.00	-0.502799
8860.00	0.0955326
8865.00	0.622078
8870.00	1.09597
8875.00	1.52187
8880.00	1.90997
8885.00	2.23236
8890.00	2.52908
8895.00	2.77462
8900.00	2.99202
8905.00	3.17035
8910.00	3.29976
8915.00	3.40727
8920.00	3.51359
8925.00	3.60988
8930.00	3.67442
8935.00	3.69785
8940.00	3.66454
8945.00	3.628
8950.00	3.58913
8955.00	3.54398
8960.00	3.49618
8965.00	3.4185
8970.00	3.35456
8975.00	3.2504
8980.00	3.15366
8985.00	3.07676
8990.00	2.9699
8995.00	2.8791
9000.00	2.76152
9005.00	2.65271
9010.00	2.50877
9015.00	2.40551
9020.00	2.29226
9025.00	2.1736
9030.00	2.0698
9035.00	1.96442
9040.00	1.84926
9045.00	1.73486
9050.00	1.6056
9055.00	1.49763
9060.00	1.37715
9065.00	1.26693
9070.00	1.16594
9075.00	1.0589
9080.00	0.945843
9085.00	0.841696
9090.00	0.692382
9095.00	0.568159
9100.00	0.465323
9105.00	0.360818
9110.00	0.248236
9115.00	0.139143
9120.00	0.0146621
9125.00	-0.109324
9130.00	-0.197005
9135.00	-0.27293
9140.00	-0.38011
9145.00	-0.501075
9150.00	-0.604566
9155.00	-0.695317
9160.00	-0.781773
9165.00	-0.862573
9170.00	-0.949636
9175.00	-1.05369
9180.00	-1.14734
9185.00	-1.25075
9190.00	-1.3504
9195.00	-1.43171
9200.00	-1.51386
9205.00	-1.57822
9210.00	-1.66245
9215.00	-1.72212
9220.00	-1.7824
9225.00	-1.85159
9230.00	-1.91446
9235.00	-1.97403
9240.00	-2.0127
9245.00	-2.07619
9250.00	-2.15246
9255.00	-2.20855
9260.00	-2.27397
9265.00	-2.3215
9270.00	-2.38638
9275.00	-2.46809
9280.00	-2.51652
9285.00	-2.57804
9290.00	-2.62923
9295.00	-2.67828
9300.00	-2.72781
9305.00	-2.77119
9310.00	-2.81382
9315.00	-2.86832
9320.00	-2.9359
9325.00	-2.99851
9330.00	-3.0453
9335.00	-3.10415
9340.00	-3.15352
9345.00	-3.19019
9350.00	-3.23574
9355.00	-3.26837
9360.00	-3.3085
9365.00	-3.34999
9370.00	-3.38912
9375.00	-3.41598
9380.00	-3.42998
9385.00	-3.4922
9390.00	-3.54699
9395.00	-3.58794
9400.00	-3.63854
9405.00	-3.67273
9410.00	-3.69214
9415.00	-3.7377
9420.00	-3.75838
9425.00	-3.76325
9430.00	-3.78497
9435.00	-3.81826
9440.00	-3.84702
9445.00	-3.89443
9450.00	-3.95502
9455.00	-4.00358
9460.00	-4.04728
9465.00	-4.07286
9470.00	-4.1186
9475.00	-4.12749
9480.00	-4.15342
9485.00	-4.17318
9490.00	-4.17482
9495.00	-4.18944
9500.00	-4.21336
9505.00	-4.22652
9510.00	-4.24315
9515.00	-4.29098
9520.00	-4.32029
9525.00	-4.35742
9530.00	-4.39741
9535.00	-4.41667
9540.00	-4.42504
9545.00	-4.45409
9550.00	-4.49039
9555.00	-4.50573
9560.00	-4.52193
9565.00	-4.53172
9570.00	-4.56504
9575.00	-4.61416
9580.00	-4.62728
9585.00	-4.65284
9590.00	-4.67285
9595.00	-4.71238
9600.00	-4.73302
9605.00	-4.75218
9610.00	-4.76525
9615.00	-4.8045
9620.00	-4.81712
9625.00	-4.83923
9630.00	-4.86451
9635.00	-4.88129
9640.00	-4.89579
9645.00	-4.8951
9650.00	-4.90343
9655.00	-4.93305
9660.00	-4.95313
9665.00	-4.95627
9670.00	-4.96626
9675.00	-4.96449
9680.00	-4.99159
9685.00	-5.0112
9690.00	-5.02347
9695.00	-5.02734
9700.00	-5.03739
9705.00	-5.04883
9710.00	-5.05435
9715.00	-5.05573
9720.00	-5.06952
9725.00	-5.11122
9730.00	-5.13619
9735.00	-5.16226
9740.00	-5.16659
9745.00	-5.19081
9750.00	-5.21142
9755.00	-5.2186
9760.00	-5.22567
9765.00	-5.22725
9770.00	-5.23345
9775.00	-5.21632
9780.00	-5.2266
9785.00	-5.25618
9790.00	-5.26785
9795.00	-5.26521
9800.00	-5.27479
9805.00	-5.25831
9810.00	-5.22555
9815.00	-5.1094
9820.00	-4.80943
9825.00	-4.38407
9830.00	-3.82434
9835.00	-3.20224
9840.00	-2.49593
9845.00	-1.7963
9850.00	-1.09611
9855.00	-0.45638
9860.00	0.133724
9865.00	0.660036
9870.00	1.12415
9875.00	1.56039
9880.00	1.92252
9885.00	2.24784
9890.00	2.51612
9895.00	2.77909
9900.00	3.0068
9905.00	3.18664
9910.00	3.34192
9915.00	3.49721
9920.00	3.60947
9925.00	3.67705
9930.00	3.71694
9935.00	3.74747
9940.00	3.74507
9945.00	3.7686
9950.00	3.73958
9955.00	3.71644
[truncated: 56 more rows]
