# Supplementary material for: Abnormal developmental trajectory and vulnerability to cardiac arrhythmias in tetralogy of Fallot with DiGeorge syndrome
Source: Commun Biol. 2023 Sep 22;6:969. doi: 10.1038/s42003-023-05344-6 (PMC10516936; doi:10.1038/s42003-023-05344-6)
Supplement: Supplementary file 6 — Supplementary Data 3 [file 42003_2023_5344_MOESM6_ESM.zip › Supplementary Data3_CAS Measurement/Batch61/TOF-DG2_A3_arrythmia_4900/CV_AP.csv]

1A : V(t) = -D'(t) / BackgroundImage *100
D'(t) = WaveFiltered Value( Pixel-Filter=(5 x 5) Tcnst-Filter=10)
average	1.00
frm num	2048
position	[54][54]	[59][66]	[66][84]	[42][59]	[30][64]
background	710.08	1279.96	951.56	1210.00	785.88
total pixel	25	25	25	25	25
time	value1	value2	value3	value4	value5
0.00	-0	-0	-0	-0	-0
5.00	-0.261379	-0.297509	-0.280382	-0.290248	-0.323205
10.00	-0.5169	-0.582143	-0.545336	-0.558744	-0.620706
15.00	-0.750248	-0.828314	-0.783795	-0.799729	-0.879295
20.00	-0.972091	-1.05018	-0.992523	-1.01529	-1.11406
25.00	-1.17119	-1.2433	-1.18248	-1.21558	-1.33248
30.00	-1.35263	-1.42398	-1.37026	-1.40113	-1.52345
35.00	-1.51367	-1.58659	-1.52118	-1.56515	-1.71314
40.00	-1.62537	-1.717	-1.64986	-1.6893	-1.8686
45.00	-1.74393	-1.82	-1.7682	-1.82417	-1.98865
50.00	-1.82866	-1.92894	-1.87344	-1.93762	-2.12826
55.00	-1.9252	-2.02856	-1.95387	-2.03378	-2.23966
60.00	-2.00138	-2.1129	-2.0107	-2.13023	-2.33635
65.00	-2.06093	-2.18474	-2.0795	-2.19291	-2.42694
70.00	-2.12692	-2.24628	-2.13806	-2.26288	-2.51509
75.00	-2.17674	-2.30885	-2.20338	-2.33411	-2.59187
80.00	-2.21762	-2.33453	-2.27183	-2.37971	-2.64774
85.00	-2.24428	-2.3764	-2.312	-2.43827	-2.69956
90.00	-2.29532	-2.40752	-2.34773	-2.4751	-2.71565
95.00	-2.31984	-2.43678	-2.36811	-2.51618	-2.76016
100.00	-2.32839	-2.46779	-2.35704	-2.55845	-2.81397
105.00	-2.34285	-2.49977	-2.38532	-2.5869	-2.85883
110.00	-2.37501	-2.51793	-2.38934	-2.62044	-2.89564
115.00	-2.37467	-2.54208	-2.41691	-2.63113	-2.91961
120.00	-2.37999	-2.55632	-2.41651	-2.6576	-2.94068
125.00	-2.38873	-2.57195	-2.42497	-2.67614	-2.95404
130.00	-2.38757	-2.56757	-2.43007	-2.69414	-2.94621
135.00	-2.41245	-2.57957	-2.43045	-2.71333	-2.95138
140.00	-2.41906	-2.59381	-2.43921	-2.72067	-2.97995
145.00	-2.44135	-2.59819	-2.44078	-2.73191	-3.00923
150.00	-2.45015	-2.59588	-2.43294	-2.74004	-3.02286
155.00	-2.42651	-2.59255	-2.42295	-2.75364	-3.02342
160.00	-2.45313	-2.58955	-2.42194	-2.75563	-3.01985
165.00	-2.45568	-2.61623	-2.41809	-2.768	-3.01613
170.00	-2.44163	-2.63055	-2.41673	-2.77914	-3.02449
175.00	-2.44758	-2.64376	-2.42013	-2.78816	-3.03608
180.00	-2.44899	-2.64345	-2.42529	-2.80819	-3.03888
185.00	-2.45026	-2.64661	-2.42867	-2.81894	-3.05871
190.00	-2.4638	-2.64977	-2.43382	-2.82763	-3.05772
195.00	-2.48105	-2.63012	-2.43803	-2.82817	-3.05785
200.00	-2.45264	-2.61086	-2.43341	-2.82139	-3.04473
205.00	-2.43608	-2.58791	-2.39689	-2.81164	-3.03903
210.00	-2.40935	-2.56694	-2.37873	-2.79924	-3.0395
215.00	-2.43881	-2.55963	-2.34558	-2.80328	-3.04297
220.00	-2.42138	-2.55242	-2.32961	-2.79337	-3.02472
225.00	-2.40288	-2.55719	-2.29758	-2.78345	-3.02153
230.00	-2.38961	-2.5571	-2.27968	-2.78544	-3.00797
235.00	-2.41146	-2.55359	-2.28418	-2.7816	-2.9805
240.00	-2.39902	-2.54261	-2.25459	-2.78774	-2.97206
245.00	-2.41261	-2.53867	-2.24814	-2.76913	-2.96447
250.00	-2.38372	-2.53637	-2.23897	-2.77123	-2.97494
255.00	-2.35378	-2.51649	-2.21979	-2.74138	-2.97266
260.00	-2.32626	-2.50204	-2.19664	-2.73303	-2.94006
265.00	-2.29136	-2.50466	-2.19347	-2.72815	-2.926
270.00	-2.29938	-2.48826	-2.18136	-2.72344	-2.92555
275.00	-2.29026	-2.4835	-2.17424	-2.7268	-2.91854
280.00	-2.29163	-2.47579	-2.19516	-2.71626	-2.90968
285.00	-2.25569	-2.4704	-2.15893	-2.7286	-2.91189
290.00	-2.22334	-2.44493	-2.14186	-2.71459	-2.90776
295.00	-2.20211	-2.43295	-2.13029	-2.69999	-2.89031
300.00	-2.18413	-2.42653	-2.10012	-2.68883	-2.8802
305.00	-2.164	-2.41201	-2.08642	-2.67449	-2.88485
310.00	-2.14871	-2.39394	-2.06105	-2.66258	-2.85595
315.00	-2.13888	-2.38799	-2.04832	-2.67368	-2.86454
320.00	-2.1199	-2.37358	-2.04105	-2.66747	-2.87381
325.00	-2.11183	-2.3606	-2.0404	-2.6599	-2.86077
330.00	-2.07077	-2.36549	-2.02595	-2.66762	-2.84242
335.00	-2.04452	-2.36082	-2.01588	-2.664	-2.81725
340.00	-2.02033	-2.35474	-2.00303	-2.65215	-2.79714
345.00	-2.0025	-2.33834	-1.98643	-2.64181	-2.78566
350.00	-1.9842	-2.33045	-1.98409	-2.63581	-2.77533
355.00	-1.99759	-2.31991	-1.9635	-2.62082	-2.764
360.00	-1.97696	-2.30387	-1.94875	-2.61626	-2.79044
365.00	-1.97925	-2.29724	-1.91403	-2.5986	-2.79897
370.00	-1.98411	-2.29002	-1.90044	-2.61378	-2.80054
375.00	-1.98624	-2.28009	-1.91847	-2.60993	-2.79127
380.00	-2.02421	-2.28646	-1.93008	-2.62431	-2.76714
385.00	-2.04993	-2.28251	-1.93128	-2.61807	-2.76121
390.00	-2.03422	-2.28426	-1.92858	-2.62536	-2.78335
395.00	-2.0364	-2.29241	-1.91185	-2.63489	-2.78394
400.00	-2.04457	-2.29317	-1.90899	-2.64115	-2.77429
405.00	-2.03615	-2.28418	-1.89885	-2.62861	-2.77935
410.00	-2.05955	-2.28389	-1.89518	-2.62426	-2.77982
415.00	-2.0885	-2.26988	-1.89861	-2.62332	-2.78993
420.00	-2.09878	-2.26446	-1.89707	-2.6238	-2.7751
425.00	-2.1024	-2.25052	-1.90704	-2.62092	-2.76888
430.00	-2.11129	-2.25798	-1.9118	-2.62065	-2.76735
435.00	-2.07873	-2.24938	-1.91693	-2.6204	-2.76394
440.00	-2.09168	-2.26257	-1.91356	-2.64431	-2.7741
445.00	-2.08587	-2.2707	-1.9265	-2.6536	-2.79445
450.00	-2.07388	-2.27301	-1.90956	-2.65039	-2.77764
455.00	-2.07323	-2.26884	-1.91323	-2.64518	-2.762
460.00	-2.09349	-2.26665	-1.91359	-2.64083	-2.75251
465.00	-2.08975	-2.2528	-1.90509	-2.64121	-2.77094
470.00	-2.083	-2.25222	-1.88651	-2.64254	-2.76615
475.00	-2.07693	-2.247	-1.87567	-2.64804	-2.75217
480.00	-2.07541	-2.24606	-1.86844	-2.66125	-2.7401
485.00	-2.09207	-2.23771	-1.8737	-2.67513	-2.716
490.00	-2.08003	-2.23082	-1.85952	-2.67109	-2.71467
495.00	-2.07594	-2.23525	-1.84592	-2.67671	-2.7038
500.00	-2.07283	-2.23673	-1.83452	-2.68308	-2.71031
505.00	-2.06271	-2.22775	-1.82089	-2.67759	-2.67952
510.00	-2.04628	-2.21467	-1.80569	-2.6895	-2.69558
515.00	-2.04895	-2.22696	-1.79662	-2.68104	-2.72123
520.00	-2.05192	-2.22208	-1.80108	-2.6741	-2.70258
525.00	-2.04896	-2.22207	-1.78828	-2.66685	-2.71532
530.00	-2.05193	-2.19893	-1.79147	-2.65008	-2.73289
535.00	-2.03094	-2.18061	-1.78593	-2.6426	-2.7029
540.00	-2.00754	-2.16911	-1.79314	-2.6352	-2.68455
545.00	-2.00226	-2.17565	-1.80046	-2.64143	-2.6823
550.00	-1.99243	-2.17246	-1.7894	-2.63646	-2.69757
555.00	-1.98134	-2.1796	-1.77987	-2.63265	-2.70317
560.00	-1.94375	-2.16758	-1.77465	-2.6269	-2.66852
565.00	-1.9409	-2.17521	-1.77878	-2.62206	-2.68771
570.00	-1.92707	-2.16269	-1.78124	-2.62068	-2.7111
575.00	-1.92758	-2.15268	-1.78723	-2.60853	-2.70313
580.00	-1.93931	-2.16398	-1.78212	-2.58636	-2.7265
585.00	-1.9386	-2.17697	-1.7771	-2.58326	-2.69715
590.00	-1.94359	-2.19053	-1.78014	-2.59204	-2.67887
595.00	-1.95766	-2.17711	-1.78289	-2.593	-2.67922
600.00	-1.95173	-2.18784	-1.78535	-2.59982	-2.69276
605.00	-1.98019	-2.18562	-1.78253	-2.62479	-2.69427
610.00	-2.00581	-2.18707	-1.78461	-2.63306	-2.69206
615.00	-2.0238	-2.18899	-1.7806	-2.62827	-2.69007
620.00	-2.02252	-2.19323	-1.78035	-2.62428	-2.69489
625.00	-2.01292	-2.19766	-1.79484	-2.62037	-2.71603
630.00	-2.03752	-2.19071	-1.79023	-2.61982	-2.72997
635.00	-2.00333	-2.19196	-1.78061	-2.63089	-2.71655
640.00	-2.00015	-2.19934	-1.77826	-2.6326	-2.72179
645.00	-2.00012	-2.20941	-1.78329	-2.63777	-2.73617
650.00	-2.05022	-2.21785	-1.76765	-2.64705	-2.74402
655.00	-2.0694	-2.20013	-1.76281	-2.64747	-2.7577
660.00	-2.08553	-2.20982	-1.7677	-2.63892	-2.75169
665.00	-2.09498	-2.20322	-1.76875	-2.64709	-2.73712
670.00	-2.08264	-2.21228	-1.75119	-2.63528	-2.75455
675.00	-2.08281	-2.22074	-1.74295	-2.62067	-2.73918
680.00	-2.07112	-2.20586	-1.75152	-2.60489	-2.73554
685.00	-2.0668	-2.19966	-1.75712	-2.61018	-2.72564
690.00	-2.04095	-2.1847	-1.76805	-2.60041	-2.71316
695.00	-2.04472	-2.19217	-1.75266	-2.60284	-2.71873
700.00	-2.03346	-2.19546	-1.76194	-2.59545	-2.70746
705.00	-2.01263	-2.18717	-1.73833	-2.5845	-2.66728
710.00	-2.00008	-2.1744	-1.72298	-2.59151	-2.66777
715.00	-2.00963	-2.17259	-1.70369	-2.59186	-2.65599
720.00	-1.99512	-2.1819	-1.68297	-2.59747	-2.64387
725.00	-2.0046	-2.16528	-1.67609	-2.59161	-2.61361
730.00	-1.9906	-2.16813	-1.67705	-2.586	-2.60166
735.00	-1.96504	-2.1482	-1.67791	-2.58624	-2.60158
740.00	-1.94316	-2.12776	-1.6707	-2.58481	-2.62085
745.00	-1.93981	-2.13468	-1.66589	-2.56897	-2.62548
750.00	-1.93961	-2.13528	-1.67123	-2.57753	-2.64134
755.00	-1.91183	-2.13082	-1.64787	-2.57465	-2.6317
760.00	-1.92062	-2.13056	-1.63399	-2.57173	-2.63778
765.00	-1.91671	-2.1347	-1.63369	-2.5777	-2.64173
770.00	-1.92502	-2.13217	-1.61997	-2.58373	-2.64986
775.00	-1.94263	-2.13552	-1.62654	-2.58949	-2.64039
780.00	-1.95116	-2.14948	-1.6438	-2.59864	-2.61964
785.00	-1.97518	-2.13798	-1.66102	-2.59134	-2.60403
790.00	-1.96862	-2.09856	-1.65802	-2.5851	-2.61237
795.00	-1.93681	-2.00152	-1.64817	-2.58312	-2.64329
800.00	-1.86424	-1.89824	-1.63216	-2.57637	-2.64974
805.00	-1.79217	-1.77561	-1.63793	-2.57229	-2.62908
810.00	-1.74646	-1.69243	-1.63093	-2.5382	-2.62117
815.00	-1.70251	-1.63287	-1.63767	-2.51281	-2.62983
820.00	-1.63759	-1.59022	-1.64288	-2.46748	-2.62236
825.00	-1.61804	-1.58401	-1.62782	-2.42602	-2.60138
830.00	-1.58637	-1.60655	-1.62394	-2.36921	-2.60388
835.00	-1.58264	-1.64622	-1.62591	-2.32964	-2.60154
840.00	-1.59168	-1.69098	-1.58732	-2.28709	-2.6137
845.00	-1.59081	-1.73751	-1.55176	-2.22896	-2.61547
850.00	-1.61424	-1.79002	-1.4836	-2.18491	-2.62318
855.00	-1.62913	-1.84196	-1.40123	-2.15055	-2.60415
860.00	-1.65324	-1.8959	-1.30651	-2.13582	-2.60128
865.00	-1.69409	-1.96631	-1.20444	-2.13613	-2.59107
870.00	-1.71227	-2.02313	-1.12814	-2.17772	-2.60172
875.00	-1.7613	-2.06395	-1.07123	-2.21218	-2.60673
880.00	-1.80148	-2.116	-1.03851	-2.24154	-2.626
885.00	-1.85455	-2.16222	-1.04438	-2.30168	-2.62349
890.00	-1.92258	-2.20288	-1.06184	-2.34127	-2.62327
895.00	-1.97312	-2.24573	-1.10279	-2.40797	-2.64546
900.00	-2.00789	-2.27897	-1.15645	-2.45907	-2.63693
905.00	-2.04876	-2.30296	-1.2245	-2.51697	-2.63384
910.00	-2.08048	-2.33767	-1.295	-2.5618	-2.62189
915.00	-2.11579	-2.35579	-1.34752	-2.58859	-2.58213
920.00	-2.16277	-2.38553	-1.42547	-2.63949	-2.5667
925.00	-2.17351	-2.39605	-1.49773	-2.67901	-2.53093
930.00	-2.17191	-2.41989	-1.54468	-2.72747	-2.49874
935.00	-2.17441	-2.43603	-1.58484	-2.75522	-2.45653
940.00	-2.19751	-2.439	-1.63738	-2.79209	-2.41294
945.00	-2.24195	-2.44886	-1.70148	-2.82429	-2.37371
950.00	-2.26167	-2.45492	-1.7558	-2.85194	-2.32925
955.00	-2.2828	-2.45381	-1.79125	-2.87915	-2.30195
960.00	-2.28323	-2.43906	-1.81726	-2.88115	-2.29876
965.00	-2.2808	-2.43172	-1.84403	-2.91403	-2.27757
970.00	-2.28931	-2.42481	-1.87359	-2.91585	-2.25341
975.00	-2.31162	-2.44015	-1.90272	-2.92046	-2.27441
980.00	-2.3193	-2.45177	-1.92641	-2.92957	-2.32131
985.00	-2.30256	-2.44785	-1.95362	-2.94901	-2.36556
990.00	-2.29988	-2.44276	-1.96886	-2.9675	-2.43236
995.00	-2.32958	-2.43474	-1.96954	-2.96959	-2.47365
1000.00	-2.32252	-2.43877	-1.96932	-2.97412	-2.52556
1005.00	-2.32798	-2.42897	-1.95987	-2.97125	-2.55753
1010.00	-2.35375	-2.42826	-1.97196	-2.9733	-2.61989
1015.00	-2.36905	-2.42451	-1.98369	-2.97514	-2.66431
1020.00	-2.37493	-2.42644	-1.98373	-2.96986	-2.71345
1025.00	-2.38474	-2.42818	-1.99133	-2.978	-2.75767
1030.00	-2.38511	-2.41818	-1.98809	-2.96846	-2.77152
1035.00	-2.37418	-2.41824	-1.99105	-2.97674	-2.79925
1040.00	-2.35758	-2.41955	-1.98237	-2.96403	-2.83642
1045.00	-2.32462	-2.40948	-1.98044	-2.97242	-2.85613
1050.00	-2.31635	-2.38729	-1.97913	-2.95881	-2.86573
1055.00	-2.29089	-2.36888	-1.9708	-2.9264	-2.8876
1060.00	-2.30572	-2.36637	-1.96162	-2.90351	-2.87064
1065.00	-2.30047	-2.36318	-1.94327	-2.88291	-2.89965
1070.00	-2.28674	-2.36718	-1.96081	-2.87231	-2.89268
1075.00	-2.2879	-2.37141	-1.94464	-2.87863	-2.89201
1080.00	-2.28162	-2.36428	-1.93346	-2.87044	-2.88122
1085.00	-2.29118	-2.35692	-1.91372	-2.85943	-2.88678
1090.00	-2.29302	-2.3453	-1.91025	-2.84621	-2.91215
1095.00	-2.27215	-2.33671	-1.88695	-2.83399	-2.91462
1100.00	-2.26181	-2.30523	-1.86304	-2.82927	-2.89037
1105.00	-2.24969	-2.31503	-1.8516	-2.8151	-2.89196
1110.00	-2.24836	-2.30728	-1.8514	-2.81723	-2.90968
1115.00	-2.24603	-2.325	-1.84071	-2.82377	-2.90222
1120.00	-2.23098	-2.30001	-1.8458	-2.82569	-2.90364
1125.00	-2.22138	-2.29939	-1.83988	-2.83105	-2.91918
1130.00	-2.24428	-2.30883	-1.83875	-2.84646	-2.93214
1135.00	-2.24462	-2.29171	-1.83269	-2.84281	-2.95043
1140.00	-2.24098	-2.28723	-1.86338	-2.85142	-2.92311
1145.00	-2.24728	-2.2807	-1.86621	-2.86314	-2.94739
1150.00	-2.26252	-2.27233	-1.86707	-2.85947	-2.96618
1155.00	-2.25991	-2.27791	-1.85523	-2.8565	-2.95917
1160.00	-2.25079	-2.28732	-1.84038	-2.85713	-2.95338
1165.00	-2.2516	-2.29109	-1.84004	-2.85637	-2.93238
1170.00	-2.25628	-2.30137	-1.83679	-2.85602	-2.92112
1175.00	-2.24415	-2.31249	-1.83765	-2.84249	-2.92931
1180.00	-2.25069	-2.31093	-1.82329	-2.82039	-2.95246
1185.00	-2.2363	-2.29985	-1.81121	-2.81868	-2.94479
1190.00	-2.22842	-2.28924	-1.80496	-2.80094	-2.93534
1195.00	-2.2371	-2.2722	-1.78546	-2.79358	-2.93294
1200.00	-2.22407	-2.27093	-1.78221	-2.78199	-2.91348
1205.00	-2.22305	-2.24759	-1.78306	-2.76726	-2.90513
1210.00	-2.18664	-2.22659	-1.77878	-2.76921	-2.88794
1215.00	-2.1995	-2.21331	-1.77746	-2.76303	-2.88621
1220.00	-2.21727	-2.21355	-1.78047	-2.74557	-2.87753
1225.00	-2.19383	-2.22314	-1.77603	-2.76325	-2.86565
1230.00	-2.20935	-2.23396	-1.76195	-2.74874	-2.86259
1235.00	-2.22388	-2.24401	-1.76231	-2.74792	-2.87358
1240.00	-2.2133	-2.23555	-1.76851	-2.74916	-2.85801
1245.00	-2.22349	-2.23856	-1.77452	-2.7354	-2.84706
1250.00	-2.21239	-2.23565	-1.78034	-2.73822	-2.84281
1255.00	-2.19113	-2.23647	-1.78012	-2.74671	-2.82727
1260.00	-2.20692	-2.23377	-1.7774	-2.75039	-2.84026
1265.00	-2.20592	-2.21415	-1.7863	-2.73816	-2.83618
1270.00	-2.18812	-2.21586	-1.8044	-2.73377	-2.84064
1275.00	-2.18112	-2.20522	-1.8022	-2.7275	-2.82023
1280.00	-2.1596	-2.19189	-1.7876	-2.71557	-2.84106
1285.00	-2.16052	-2.19302	-1.78665	-2.71079	-2.8542
1290.00	-2.14839	-2.18966	-1.79421	-2.70451	-2.84261
1295.00	-2.13353	-2.18539	-1.80101	-2.70811	-2.84694
1300.00	-2.11057	-2.1853	-1.78317	-2.69944	-2.8371
1305.00	-2.10344	-2.18646	-1.79317	-2.6976	-2.84504
1310.00	-2.11842	-2.1747	-1.782	-2.68734	-2.81961
1315.00	-2.1105	-2.16442	-1.77489	-2.68373	-2.80792
1320.00	-2.12252	-2.15955	-1.78026	-2.66065	-2.83099
1325.00	-2.11194	-2.15204	-1.79097	-2.65541	-2.82325
1330.00	-2.09903	-2.15903	-1.80734	-2.66822	-2.82697
1335.00	-2.09981	-2.15188	-1.79391	-2.67016	-2.8232
1340.00	-2.11572	-2.14639	-1.77552	-2.67091	-2.81827
1345.00	-2.13398	-2.14301	-1.77116	-2.66894	-2.766
1350.00	-2.12676	-2.11684	-1.73444	-2.67643	-2.76069
1355.00	-2.11575	-2.12391	-1.73125	-2.66366	-2.75845
1360.00	-2.09908	-2.1134	-1.71954	-2.63663	-2.75339
1365.00	-2.07112	-2.12988	-1.7048	-2.62785	-2.74577
1370.00	-2.05667	-2.14096	-1.69574	-2.61233	-2.73638
1375.00	-2.04929	-2.14906	-1.70987	-2.62449	-2.75337
1380.00	-2.07194	-2.13697	-1.70913	-2.64072	-2.74118
1385.00	-2.1019	-2.13891	-1.70257	-2.65466	-2.75311
1390.00	-2.09676	-2.1419	-1.6992	-2.66391	-2.7328
1395.00	-2.09889	-2.1424	-1.68524	-2.64479	-2.74149
1400.00	-2.09123	-2.14879	-1.66762	-2.65833	-2.75441
1405.00	-2.07364	-2.15142	-1.67531	-2.66092	-2.80319
1410.00	-2.05836	-2.14472	-1.68601	-2.64706	-2.80892
1415.00	-2.05701	-2.1587	-1.69312	-2.64451	-2.77998
1420.00	-2.04791	-2.15315	-1.697	-2.62832	-2.77836
1425.00	-2.06506	-2.16002	-1.69334	-2.63855	-2.76876
1430.00	-2.07318	-2.1459	-1.69426	-2.6332	-2.77335
1435.00	-2.08499	-2.1457	-1.69003	-2.64129	-2.77443
1440.00	-2.07027	-2.16207	-1.70305	-2.63104	-2.77082
1445.00	-2.06942	-2.17525	-1.70677	-2.641	-2.78793
1450.00	-2.09231	-2.17929	-1.7097	-2.6321	-2.79009
1455.00	-2.10277	-2.18012	-1.70057	-2.64261	-2.77423
1460.00	-2.09191	-2.18118	-1.6932	-2.65438	-2.77013
1465.00	-2.07763	-2.17869	-1.6937	-2.65275	-2.77153
1470.00	-2.07604	-2.17208	-1.69374	-2.64037	-2.7845
1475.00	-2.08757	-2.15175	-1.71059	-2.63021	-2.77327
1480.00	-2.06414	-2.15221	-1.71061	-2.64389	-2.75959
1485.00	-2.0746	-2.15512	-1.72493	-2.65784	-2.78393
1490.00	-2.07895	-2.16899	-1.72353	-2.65917	-2.78599
1495.00	-2.09244	-2.17085	-1.72773	-2.65837	-2.79802
1500.00	-2.1119	-2.18096	-1.72394	-2.66989	-2.80936
1505.00	-2.1204	-2.18381	-1.70918	-2.6677	-2.81702
1510.00	-2.11566	-2.17918	-1.70641	-2.65613	-2.81525
1515.00	-2.10464	-2.17158	-1.71694	-2.65465	-2.83607
1520.00	-2.11612	-2.18224	-1.71844	-2.65332	-2.85785
1525.00	-2.08984	-2.1809	-1.7202	-2.64981	-2.84844
1530.00	-2.10224	-2.17938	-1.71549	-2.64235	-2.83692
1535.00	-2.08749	-2.17082	-1.72133	-2.62935	-2.79551
1540.00	-2.11533	-2.18187	-1.71314	-2.62228	-2.79691
1545.00	-2.11504	-2.18463	-1.68055	-2.62452	-2.79258
1550.00	-2.09394	-2.17805	-1.67055	-2.62388	-2.77494
1555.00	-2.09748	-2.17806	-1.66659	-2.61042	-2.76466
1560.00	-2.0556	-2.15808	-1.66009	-2.59335	-2.78443
1565.00	-2.03481	-2.15102	-1.6719	-2.58327	-2.77218
1570.00	-2.03187	-2.14718	-1.67453	-2.57684	-2.79425
1575.00	-2.03992	-2.14153	-1.68826	-2.57007	-2.8253
1580.00	-2.03816	-2.12395	-1.69766	-2.55901	-2.84154
1585.00	-2.04277	-2.12937	-1.68848	-2.56228	-2.83784
1590.00	-2.03791	-2.13113	-1.67979	-2.56754	-2.83603
1595.00	-2.04762	-2.13146	-1.6829	-2.5693	-2.83186
1600.00	-2.03551	-2.12551	-1.692	-2.58741	-2.82505
1605.00	-2.01673	-2.11796	-1.67119	-2.59446	-2.81638
1610.00	-2.01447	-2.1143	-1.68693	-2.5998	-2.83759
1615.00	-1.99835	-2.11162	-1.68386	-2.59172	-2.81952
1620.00	-1.97765	-2.11359	-1.6689	-2.58511	-2.81802
1625.00	-1.99395	-2.11474	-1.66974	-2.5785	-2.8299
1630.00	-1.96129	-2.1114	-1.65746	-2.56363	-2.82023
1635.00	-1.95726	-2.11714	-1.638	-2.54727	-2.78761
1640.00	-1.97108	-2.10637	-1.65075	-2.55204	-2.77454
1645.00	-1.95142	-2.11074	-1.64709	-2.54808	-2.76328
1650.00	-1.98048	-2.09842	-1.66062	-2.54848	-2.73636
1655.00	-1.9779	-2.08859	-1.64673	-2.54024	-2.71772
1660.00	-1.98516	-2.08817	-1.64726	-2.53746	-2.7264
1665.00	-1.95226	-2.09155	-1.64899	-2.54751	-2.75966
1670.00	-1.95926	-2.09115	-1.66863	-2.57177	-2.76465
1675.00	-1.96388	-2.07923	-1.66529	-2.56253	-2.77118
1680.00	-1.96127	-2.07694	-1.66649	-2.57536	-2.77502
1685.00	-1.98033	-2.06081	-1.66126	-2.57039	-2.76983
1690.00	-1.99861	-2.05005	-1.68387	-2.58343	-2.77075
1695.00	-2.01056	-2.04693	-1.69288	-2.59121	-2.77107
1700.00	-1.99258	-2.07099	-1.67997	-2.58729	-2.76678
1705.00	-1.98598	-2.07734	-1.6675	-2.58311	-2.75375
1710.00	-1.96877	-2.07773	-1.65839	-2.59257	-2.75018
1715.00	-1.96116	-2.08059	-1.64893	-2.59281	-2.71998
1720.00	-1.99037	-2.08348	-1.65554	-2.59667	-2.72792
1725.00	-1.96766	-2.07482	-1.6678	-2.59915	-2.73863
1730.00	-1.93481	-2.07953	-1.65908	-2.59676	-2.76049
1735.00	-1.93849	-2.0694	-1.66594	-2.58865	-2.75013
1740.00	-1.93955	-2.06497	-1.66917	-2.5807	-2.75964
1745.00	-1.91009	-2.06535	-1.65989	-2.57618	-2.77634
1750.00	-1.89089	-2.05976	-1.64733	-2.56716	-2.76338
1755.00	-1.87361	-2.05723	-1.65074	-2.56829	-2.75578
1760.00	-1.87102	-2.03307	-1.65381	-2.5551	-2.74589
1765.00	-1.86418	-2.05102	-1.67465	-2.58521	-2.74158
1770.00	-1.87999	-2.07186	-1.68332	-2.58752	-2.75143
1775.00	-1.87451	-2.08625	-1.68313	-2.59587	-2.75063
1780.00	-1.89267	-2.09982	-1.69978	-2.611	-2.76263
1785.00	-1.90225	-2.09234	-1.7156	-2.62626	-2.7546
1790.00	-1.91538	-2.05186	-1.71765	-2.61256	-2.754
1795.00	-1.88721	-1.95824	-1.71025	-2.59692	-2.73156
1800.00	-1.84551	-1.8568	-1.70358	-2.60136	-2.74089
1805.00	-1.7725	-1.74799	-1.70768	-2.5809	-2.75641
1810.00	-1.71974	-1.6707	-1.70379	-2.56942	-2.77598
1815.00	-1.67677	-1.60926	-1.7024	-2.55016	-2.78952
1820.00	-1.59922	-1.57115	-1.68223	-2.5044	-2.77931
1825.00	-1.56717	-1.55872	-1.6708	-2.46818	-2.77114
1830.00	-1.54283	-1.57598	-1.66766	-2.40781	-2.76023
1835.00	-1.52769	-1.61777	-1.66231	-2.35512	-2.75956
1840.00	-1.53321	-1.6585	-1.62934	-2.30639	-2.73454
1845.00	-1.53424	-1.72015	-1.6026	-2.25426	-2.71608
1850.00	-1.56108	-1.77033	-1.53692	-2.21462	-2.71067
1855.00	-1.58298	-1.83987	-1.44376	-2.18192	-2.72973
1860.00	-1.64156	-1.90089	-1.35319	-2.15877	-2.71379
1865.00	-1.67513	-1.95206	-1.27042	-2.16669	-2.72592
1870.00	-1.74815	-2.00936	-1.19214	-2.19267	-2.71749
1875.00	-1.78852	-2.07718	-1.14313	-2.21968	-2.71957
1880.00	-1.84007	-2.11197	-1.12382	-2.25557	-2.71636
1885.00	-1.87857	-2.14828	-1.1098	-2.29811	-2.71347
1890.00	-1.92393	-2.17659	-1.11778	-2.34764	-2.71188
1895.00	-1.93489	-2.22269	-1.14304	-2.39849	-2.72063
1900.00	-1.98363	-2.2573	-1.19814	-2.44856	-2.74378
1905.00	-2.032	-2.28595	-1.25446	-2.50519	-2.77377
1910.00	-2.05412	-2.30768	-1.32448	-2.54095	-2.75292
1915.00	-2.09713	-2.31973	-1.39717	-2.58669	-2.74841
1920.00	-2.1257	-2.33027	-1.44662	-2.62455	-2.74588
1925.00	-2.14353	-2.34225	-1.51214	-2.65466	-2.71916
1930.00	-2.1714	-2.3524	-1.55471	-2.69002	-2.70581
1935.00	-2.20156	-2.35498	-1.61236	-2.71589	-2.63526
1940.00	-2.22419	-2.36918	-1.66551	-2.74249	-2.58653
1945.00	-2.23161	-2.38571	-1.72259	-2.77006	-2.54877
1950.00	-2.25687	-2.38496	-1.74202	-2.77371	-2.47153
1955.00	-2.26158	-2.37959	-1.77758	-2.79287	-2.43611
1960.00	-2.25793	-2.38977	-1.81378	-2.81937	-2.39915
1965.00	-2.27831	-2.37424	-1.8325	-2.84355	-2.39133
1970.00	-2.26623	-2.37869	-1.85439	-2.84812	-2.37361
1975.00	-2.31338	-2.38739	-1.8724	-2.88529	-2.41517
1980.00	-2.30455	-2.39054	-1.89618	-2.90221	-2.45257
1985.00	-2.3259	-2.39493	-1.89615	-2.92406	-2.49031
1990.00	-2.32145	-2.38607	-1.90452	-2.92124	-2.52733
1995.00	-2.30787	-2.37153	-1.89231	-2.93027	-2.5693
2000.00	-2.30692	-2.36001	-1.8956	-2.92287	-2.6142
2005.00	-2.3162	-2.35433	-1.90235	-2.93273	-2.65817
2010.00	-2.30258	-2.35828	-1.9038	-2.92805	-2.73948
2015.00	-2.29821	-2.35715	-1.91015	-2.9202	-2.76736
2020.00	-2.27851	-2.35331	-1.91418	-2.93066	-2.81026
2025.00	-2.27317	-2.35268	-1.91571	-2.93644	-2.82037
2030.00	-2.27681	-2.35304	-1.92297	-2.93404	-2.83507
2035.00	-2.27558	-2.36649	-1.9211	-2.92824	-2.85696
2040.00	-2.28687	-2.36173	-1.92866	-2.91343	-2.90363
2045.00	-2.27337	-2.32869	-1.93967	-2.90969	-2.92782
2050.00	-2.2753	-2.31707	-1.94159	-2.89277	-2.90327
2055.00	-2.2562	-2.31944	-1.94668	-2.88382	-2.92953
2060.00	-2.24577	-2.32594	-1.93445	-2.86387	-2.93586
2065.00	-2.23075	-2.30898	-1.93185	-2.85153	-2.95021
2070.00	-2.233	-2.29402	-1.91228	-2.85068	-2.97178
2075.00	-2.22995	-2.28713	-1.91147	-2.85255	-2.96421
2080.00	-2.22158	-2.28873	-1.8994	-2.83077	-2.97318
2085.00	-2.20053	-2.27956	-1.88643	-2.83496	-3.00466
2090.00	-2.21256	-2.27817	-1.87728	-2.83973	-3.01213
2095.00	-2.23691	-2.25598	-1.88124	-2.81625	-3.00308
2100.00	-2.23291	-2.22664	-1.87261	-2.80504	-3.01223
2105.00	-2.25241	-2.22555	-1.84131	-2.79793	-3.01029
2110.00	-2.2249	-2.21769	-1.82868	-2.79417	-3.01618
2115.00	-2.21365	-2.2203	-1.83834	-2.77657	-3.00163
2120.00	-2.19959	-2.23703	-1.8361	-2.78751	-2.99922
2125.00	-2.19143	-2.23677	-1.83367	-2.78611	-2.98178
2130.00	-2.17396	-2.2306	-1.82643	-2.78023	-2.98391
2135.00	-2.17288	-2.20723	-1.80983	-2.76667	-2.96546
2140.00	-2.14036	-2.20027	-1.80498	-2.76372	-2.94427
2145.00	-2.12292	-2.20275	-1.79809	-2.73826	-2.94098
2150.00	-2.08356	-2.20654	-1.78223	-2.72195	-2.91054
2155.00	-2.08195	-2.19839	-1.78392	-2.72414	-2.91266
2160.00	-2.08218	-2.17512	-1.77787	-2.70891	-2.89981
2165.00	-2.07112	-2.1698	-1.77748	-2.69521	-2.90707
2170.00	-2.06737	-2.17252	-1.76493	-2.68387	-2.88867
2175.00	-2.08539	-2.16059	-1.76079	-2.68325	-2.90214
2180.00	-2.07796	-2.16828	-1.76126	-2.68964	-2.88067
2185.00	-2.07239	-2.18771	-1.74151	-2.68844	-2.88018
2190.00	-2.05161	-2.16864	-1.72373	-2.68638	-2.85174
2195.00	-2.03291	-2.15428	-1.72329	-2.6703	-2.85363
2200.00	-2.03861	-2.14073	-1.72583	-2.65749	-2.84363
2205.00	-2.0505	-2.12541	-1.71467	-2.64893	-2.86619
2210.00	-2.07077	-2.12288	-1.73615	-2.66106	-2.8763
2215.00	-2.07663	-2.13154	-1.73782	-2.68884	-2.8737
2220.00	-2.08922	-2.14183	-1.74522	-2.68673	-2.85864
2225.00	-2.0769	-2.13703	-1.75229	-2.68285	-2.85984
2230.00	-2.08552	-2.14271	-1.74142	-2.69093	-2.86652
2235.00	-2.09103	-2.14438	-1.75813	-2.68663	-2.85778
2240.00	-2.0943	-2.13245	-1.74962	-2.67747	-2.84583
2245.00	-2.10006	-2.11077	-1.7634	-2.67815	-2.83356
2250.00	-2.08158	-2.09595	-1.76487	-2.68075	-2.84897
2255.00	-2.06213	-2.08199	-1.76326	-2.65598	-2.83282
2260.00	-2.06378	-2.07942	-1.76727	-2.65848	-2.84984
2265.00	-2.08329	-2.08398	-1.76415	-2.66569	-2.83767
2270.00	-2.09353	-2.09122	-1.76471	-2.6659	-2.8425
2275.00	-2.0943	-2.08804	-1.74503	-2.66146	-2.83361
2280.00	-2.08653	-2.08705	-1.74246	-2.64986	-2.81543
2285.00	-2.07786	-2.07804	-1.71576	-2.65198	-2.81077
2290.00	-2.10497	-2.08462	-1.71149	-2.65819	-2.82338
2295.00	-2.10009	-2.08398	-1.72277	-2.66179	-2.83218
2300.00	-2.10527	-2.08434	-1.7199	-2.65875	-2.84315
2305.00	-2.1257	-2.10435	-1.71143	-2.66494	-2.84081
2310.00	-2.11649	-2.11829	-1.71432	-2.66093	-2.84889
2315.00	-2.14425	-2.12303	-1.72701	-2.67583	-2.86379
2320.00	-2.16022	-2.1273	-1.7317	-2.68031	-2.85786
2325.00	-2.17009	-2.11958	-1.73466	-2.6741	-2.86067
2330.00	-2.16038	-2.11638	-1.7285	-2.68041	-2.8693
2335.00	-2.16967	-2.11599	-1.74313	-2.69369	-2.8613
2340.00	-2.16113	-2.12534	-1.7521	-2.69936	-2.86529
2345.00	-2.13485	-2.11562	-1.76227	-2.6919	-2.86023
2350.00	-2.11853	-2.10751	-1.77016	-2.68916	-2.8628
2355.00	-2.13595	-2.1002	-1.74363	-2.68834	-2.83915
2360.00	-2.18655	-2.09019	-1.75171	-2.70215	-2.84587
2365.00	-2.19435	-2.08805	-1.75939	-2.6845	-2.86464
2370.00	-2.20643	-2.08581	-1.73941	-2.67721	-2.86168
2375.00	-2.1976	-2.09411	-1.72184	-2.68188	-2.85087
2380.00	-2.19584	-2.08815	-1.71108	-2.67386	-2.8274
2385.00	-2.1661	-2.08871	-1.70938	-2.65639	-2.8302
2390.00	-2.17143	-2.08922	-1.68767	-2.6691	-2.83475
2395.00	-2.18581	-2.08624	-1.68242	-2.66467	-2.80577
2400.00	-2.19594	-2.07388	-1.67308	-2.66266	-2.81582
2405.00	-2.18646	-2.06962	-1.67686	-2.65326	-2.80451
2410.00	-2.16723	-2.0711	-1.67732	-2.65835	-2.79688
2415.00	-2.14485	-2.07744	-1.70085	-2.66226	-2.80884
2420.00	-2.16189	-2.0897	-1.70143	-2.67471	-2.82367
2425.00	-2.17215	-2.10167	-1.70111	-2.66542	-2.82277
2430.00	-2.1735	-2.08682	-1.70671	-2.67723	-2.84181
2435.00	-2.16965	-2.07096	-1.70209	-2.66802	-2.85132
2440.00	-2.15661	-2.07606	-1.70128	-2.65014	-2.84612
2445.00	-2.16289	-2.0719	-1.71401	-2.65719	-2.85469
2450.00	-2.15841	-2.08378	-1.71622	-2.67445	-2.85374
2455.00	-2.17128	-2.11041	-1.72367	-2.69296	-2.8651
2460.00	-2.1699	-2.13156	-1.71693	-2.69341	-2.8677
2465.00	-2.17542	-2.13372	-1.72767	-2.69283	-2.8741
2470.00	-2.18658	-2.14598	-1.7592	-2.7128	-2.90939
2475.00	-2.21635	-2.13764	-1.76404	-2.71623	-2.90144
2480.00	-2.24032	-2.10982	-1.78142	-2.71106	-2.89378
2485.00	-2.24668	-2.09822	-1.77395	-2.71136	-2.89504
2490.00	-2.23551	-2.10747	-1.75839	-2.69477	-2.90176
2495.00	-2.2401	-2.1011	-1.76289	-2.69174	-2.91443
2500.00	-2.251	-2.10662	-1.74718	-2.7138	-2.91158
2505.00	-2.23827	-2.11847	-1.73514	-2.71085	-2.91512
2510.00	-2.22625	-2.11757	-1.73776	-2.70456	-2.92798
2515.00	-2.23008	-2.11175	-1.75441	-2.69757	-2.94516
2520.00	-2.23409	-2.12027	-1.74543	-2.69327	-2.94432
2525.00	-2.24164	-2.11325	-1.73441	-2.69667	-2.94459
2530.00	-2.2259	-2.10131	-1.72449	-2.7037	-2.92193
2535.00	-2.19934	-2.09337	-1.71808	-2.68787	-2.92648
2540.00	-2.17319	-2.08685	-1.70559	-2.69181	-2.93311
2545.00	-2.18007	-2.08505	-1.69099	-2.68643	-2.91669
2550.00	-2.19809	-2.07436	-1.67532	-2.68325	-2.90954
2555.00	-2.19009	-2.07506	-1.68308	-2.67872	-2.89191
2560.00	-2.18514	-2.0935	-1.67241	-2.67168	-2.88317
2565.00	-2.17337	-2.0879	-1.67037	-2.65839	-2.88294
2570.00	-2.17403	-2.08193	-1.67316	-2.6676	-2.88425
2575.00	-2.18872	-2.06687	-1.67945	-2.67687	-2.87272
2580.00	-2.19179	-2.053	-1.68133	-2.66935	-2.88574
2585.00	-2.18667	-2.05489	-1.70068	-2.68274	-2.90409
2590.00	-2.18826	-2.06597	-1.71137	-2.68125	-2.90024
2595.00	-2.17279	-2.06188	-1.70922	-2.67659	-2.89423
2600.00	-2.18422	-2.06726	-1.71611	-2.68166	-2.89289
2605.00	-2.1962	-2.06429	-1.72357	-2.69184	-2.87998
2610.00	-2.21092	-2.06006	-1.71348	-2.69505	-2.85411
2615.00	-2.2174	-2.04625	-1.7149	-2.69166	-2.8522
2620.00	-2.23169	-2.03725	-1.69978	-2.67142	-2.8403
2625.00	-2.21751	-2.03416	-1.70636	-2.65155	-2.84639
2630.00	-2.20025	-2.02981	-1.72068	-2.65318	-2.82439
2635.00	-2.21231	-2.03309	-1.726	-2.64604	-2.83309
2640.00	-2.21246	-2.03853	-1.72029	-2.66474	-2.80987
2645.00	-2.21035	-2.03688	-1.71178	-2.66141	-2.80933
2650.00	-2.22196	-2.03851	-1.70665	-2.64188	-2.78035
2655.00	-2.2127	-2.04716	-1.71506	-2.63786	-2.78174
2660.00	-2.23197	-2.0512	-1.70959	-2.6349	-2.79827
2665.00	-2.23522	-2.04546	-1.72149	-2.6362	-2.82333
2670.00	-2.22632	-2.04155	-1.71749	-2.63605	-2.82093
2675.00	-2.19916	-2.04709	-1.6895	-2.61972	-2.79944
2680.00	-2.19838	-2.03614	-1.69752	-2.61758	-2.81369
2685.00	-2.18077	-2.0344	-1.69886	-2.62723	-2.8484
2690.00	-2.16549	-2.04034	-1.69165	-2.63591	-2.86742
2695.00	-2.18328	-2.03757	-1.69316	-2.63348	-2.85299
2700.00	-2.19478	-2.02194	-1.70628	-2.64616	-2.86697
2705.00	-2.20288	-2.02882	-1.7328	-2.65989	-2.8592
2710.00	-2.18257	-2.03813	-1.74448	-2.67853	-2.87459
2715.00	-2.19978	-2.05557	-1.747	-2.69861	-2.89812
2720.00	-2.19217	-2.05377	-1.74633	-2.69288	-2.89792
2725.00	-2.19209	-2.03746	-1.74657	-2.70062	-2.90792
2730.00	-2.20215	-2.03997	-1.74216	-2.70229	-2.91539
2735.00	-2.19994	-2.02817	-1.73777	-2.71008	-2.91499
2740.00	-2.22386	-2.04661	-1.73676	-2.70354	-2.90191
2745.00	-2.21835	-2.04977	-1.72493	-2.68343	-2.89166
2750.00	-2.20213	-2.05542	-1.73067	-2.69079	-2.8692
2755.00	-2.20442	-2.06457	-1.73205	-2.6875	-2.87444
2760.00	-2.17044	-2.07625	-1.71018	-2.67329	-2.88933
2765.00	-2.16239	-2.06582	-1.69974	-2.67208	-2.88136
2770.00	-2.14838	-2.06893	-1.6874	-2.65809	-2.85738
2775.00	-2.14028	-2.06298	-1.70194	-2.66799	-2.87042
2780.00	-2.16397	-2.04919	-1.69653	-2.65838	-2.86026
2785.00	-2.16445	-2.04928	-1.68451	-2.6656	-2.86588
2790.00	-2.14348	-2.0181	-1.69093	-2.65887	-2.86636
2795.00	-2.07052	-1.92255	-1.68872	-2.64985	-2.87799
2800.00	-2.03697	-1.81936	-1.67034	-2.64436	-2.86911
2805.00	-1.97636	-1.71867	-1.67986	-2.62423	-2.87334
2810.00	-1.94208	-1.63056	-1.65437	-2.60577	-2.87002
2815.00	-1.91462	-1.57219	-1.65414	-2.58255	-2.86754
2820.00	-1.88201	-1.52904	-1.65813	-2.54512	-2.85564
2825.00	-1.85492	-1.5227	-1.64953	-2.50681	-2.87394
2830.00	-1.83448	-1.53544	-1.65945	-2.4548	-2.87412
2835.00	-1.81495	-1.5519	-1.65619	-2.40635	-2.87225
2840.00	-1.80921	-1.60078	-1.64694	-2.33861	-2.86547
2845.00	-1.83109	-1.65071	-1.61971	-2.27929	-2.85479
2850.00	-1.81754	-1.71377	-1.56199	-2.24343	-2.84417
2855.00	-1.82055	-1.78865	-1.4928	-2.21545	-2.84376
2860.00	-1.84016	-1.83948	-1.40868	-2.20283	-2.84543
2865.00	-1.86683	-1.89898	-1.30354	-2.19346	-2.82963
2870.00	-1.88801	-1.95377	-1.22867	-2.20651	-2.81287
2875.00	-1.93298	-2.00153	-1.17349	-2.22486	-2.82018
2880.00	-1.95769	-2.03795	-1.12886	-2.27808	-2.81046
2885.00	-1.98894	-2.07853	-1.11854	-2.31771	-2.81292
2890.00	-2.03114	-2.11319	-1.10295	-2.35536	-2.80852
2895.00	-2.06913	-2.1575	-1.13138	-2.40379	-2.79234
2900.00	-2.10669	-2.19426	-1.19395	-2.45002	-2.79304
2905.00	-2.11572	-2.21515	-1.25321	-2.49428	-2.78961
2910.00	-2.13567	-2.23052	-1.33134	-2.53014	-2.77685
2915.00	-2.1463	-2.24373	-1.36846	-2.57167	-2.76129
2920.00	-2.17953	-2.25467	-1.41321	-2.60343	-2.73965
2925.00	-2.21451	-2.26953	-1.46399	-2.6416	-2.6876
2930.00	-2.24542	-2.28289	-1.53744	-2.67496	-2.65297
2935.00	-2.23156	-2.27649	-1.57328	-2.68085	-2.58873
2940.00	-2.23148	-2.28291	-1.60848	-2.71392	-2.54057
2945.00	-2.24605	-2.28744	-1.65781	-2.74369	-2.48756
2950.00	-2.2479	-2.30026	-1.69086	-2.76221	-2.43986
2955.00	-2.2659	-2.30118	-1.73742	-2.77326	-2.41881
2960.00	-2.26914	-2.29201	-1.75494	-2.77395	-2.38052
2965.00	-2.27882	-2.29469	-1.78122	-2.79573	-2.38423
2970.00	-2.27965	-2.30179	-1.79269	-2.80905	-2.39725
2975.00	-2.28039	-2.29693	-1.81015	-2.82236	-2.39064
2980.00	-2.27092	-2.28162	-1.82838	-2.83434	-2.41116
2985.00	-2.27535	-2.2644	-1.83933	-2.84777	-2.45405
2990.00	-2.27314	-2.26984	-1.84246	-2.84894	-2.4891
2995.00	-2.26552	-2.26255	-1.81879	-2.83909	-2.53133
3000.00	-2.25866	-2.25068	-1.83364	-2.85072	-2.58155
3005.00	-2.27051	-2.25343	-1.82515	-2.85226	-2.60639
3010.00	-2.26879	-2.26091	-1.84273	-2.84835	-2.6435
3015.00	-2.24752	-2.26889	-1.83543	-2.83294	-2.67538
3020.00	-2.25936	-2.27138	-1.8503	-2.84485	-2.71629
3025.00	-2.26608	-2.25925	-1.86284	-2.83276	-2.74445
3030.00	-2.23438	-2.25146	-1.85352	-2.83742	-2.78965
3035.00	-2.21711	-2.25038	-1.85019	-2.82145	-2.8008
3040.00	-2.21847	-2.24754	-1.84719	-2.81137	-2.79303
3045.00	-2.23209	-2.23216	-1.84238	-2.82114	-2.80894
3050.00	-2.21393	-2.21739	-1.81956	-2.81737	-2.84565
3055.00	-2.20322	-2.20628	-1.83518	-2.82324	-2.85171
3060.00	-2.20935	-2.1966	-1.83452	-2.81331	-2.8928
3065.00	-2.21431	-2.20882	-1.82426	-2.80537	-2.91705
3070.00	-2.20243	-2.21638	-1.82553	-2.81541	-2.92769
3075.00	-2.2047	-2.19788	-1.82331	-2.79866	-2.93522
3080.00	-2.2135	-2.18622	-1.81711	-2.81334	-2.95879
3085.00	-2.21466	-2.18792	-1.80775	-2.79845	-2.9627
3090.00	-2.23035	-2.16663	-1.82959	-2.78142	-2.99982
3095.00	-2.19771	-2.18123	-1.82402	-2.76906	-3.01948
3100.00	-2.1875	-2.17905	-1.82238	-2.77083	-3.02954
3105.00	-2.19069	-2.1749	-1.83056	-2.76549	-3.03757
3110.00	-2.18061	-2.16898	-1.81355	-2.76034	-3.02699
3115.00	-2.16985	-2.15303	-1.81631	-2.7577	-3.01747
3120.00	-2.12919	-2.14179	-1.81586	-2.75069	-3.02111
3125.00	-2.11568	-2.12918	-1.80494	-2.73876	-3.00556
3130.00	-2.13676	-2.12439	-1.79806	-2.73662	-2.97832
3135.00	-2.13039	-2.12259	-1.78934	-2.7542	-2.97876
3140.00	-2.11902	-2.11002	-1.79158	-2.75878	-2.97609
3145.00	-2.11949	-2.10715	-1.78687	-2.77348	-2.98031
3150.00	-2.10808	-2.10801	-1.79314	-2.77448	-2.9836
3155.00	-2.10513	-2.09627	-1.77987	-2.75984	-2.97587
3160.00	-2.07882	-2.09853	-1.77423	-2.76121	-2.97044
3165.00	-2.07036	-2.10212	-1.75655	-2.75914	-2.96097
3170.00	-2.0464	-2.10035	-1.75282	-2.75727	-2.95754
3175.00	-2.05976	-2.10001	-1.76754	-2.76485	-2.95801
3180.00	-2.0639	-2.10189	-1.77575	-2.74952	-2.96913
3185.00	-2.05242	-2.08952	-1.78103	-2.73672	-2.96539
3190.00	-2.03983	-2.09589	-1.77275	-2.7447	-2.97577
3195.00	-2.04315	-2.09068	-1.78254	-2.74428	-2.96882
3200.00	-2.03543	-2.07693	-1.7779	-2.74456	-2.98954
3205.00	-2.03074	-2.06799	-1.7775	-2.73093	-3.00412
3210.00	-2.00286	-2.06495	-1.7742	-2.72759	-2.99078
3215.00	-2.00593	-2.06127	-1.74307	-2.72227	-2.98538
3220.00	-2.02841	-2.05953	-1.75246	-2.71385	-2.98409
3225.00	-2.04357	-2.05108	-1.77184	-2.7261	-2.9702
3230.00	-2.03638	-2.04473	-1.75355	-2.7325	-2.94142
3235.00	-2.04736	-2.05495	-1.75559	-2.72503	-2.94401
3240.00	-2.01782	-2.04446	-1.76121	-2.7236	-2.95042
3245.00	-2.02503	-2.04596	-1.76542	-2.72992	-2.96484
3250.00	-2.02982	-2.03137	-1.74231	-2.70618	-2.95797
3255.00	-2.03527	-2.01543	-1.75556	-2.68614	-2.94466
3260.00	-2.02778	-2.01701	-1.74815	-2.68034	-2.92861
3265.00	-2.02723	-2.01094	-1.76082	-2.67412	-2.92892
3270.00	-2.02167	-2.01548	-1.75078	-2.67349	-2.9236
3275.00	-2.00258	-2.02175	-1.73712	-2.67391	-2.91271
3280.00	-1.99667	-2.0349	-1.73281	-2.66404	-2.92785
3285.00	-1.99641	-2.02985	-1.72474	-2.66639	-2.92213
3290.00	-1.99731	-2.03937	-1.72755	-2.65827	-2.90782
3295.00	-2.00038	-2.03388	-1.73681	-2.64533	-2.898
3300.00	-2.02059	-2.02456	-1.73842	-2.6413	-2.90595
3305.00	-2.01288	-2.01242	-1.73525	-2.63667	-2.91159
3310.00	-2.01495	-2.01025	-1.72777	-2.6173	-2.908
3315.00	-2.00216	-2.00454	-1.73575	-2.61507	-2.91089
3320.00	-1.98334	-2.00034	-1.72948	-2.62464	-2.91857
3325.00	-1.97822	-2.01375	-1.72341	-2.62499	-2.93974
3330.00	-1.98601	-2.00582	-1.72636	-2.62298	-2.92062
3335.00	-1.95077	-2.02118	-1.7307	-2.60994	-2.9029
3340.00	-1.95792	-2.0197	-1.72745	-2.60878	-2.9068
3345.00	-1.94183	-2.01836	-1.71403	-2.61567	-2.9154
3350.00	-1.93861	-2.00809	-1.70614	-2.61659	-2.91856
3355.00	-1.93064	-2.00416	-1.69527	-2.61741	-2.8985
3360.00	-1.92573	-2.00594	-1.69305	-2.61781	-2.88707
3365.00	-1.91567	-1.98973	-1.68348	-2.61256	-2.86812
3370.00	-1.90042	-1.97264	-1.65847	-2.61147	-2.87957
3375.00	-1.88726	-1.971	-1.6759	-2.61644	-2.88683
3380.00	-1.88668	-1.96672	-1.67562	-2.5981	-2.8791
3385.00	-1.89179	-1.95818	-1.672	-2.60176	-2.88233
3390.00	-1.90428	-1.96331	-1.66033	-2.59316	-2.88167
3395.00	-1.8975	-1.96792	-1.65278	-2.60987	-2.8536
3400.00	-1.89927	-1.9652	-1.65901	-2.61732	-2.86294
3405.00	-1.91552	-1.9815	-1.64948	-2.62005	-2.87745
3410.00	-1.93634	-1.98429	-1.66739	-2.62184	-2.87016
3415.00	-1.91733	-1.97743	-1.66711	-2.61288	-2.85749
3420.00	-1.8991	-1.98	-1.6551	-2.60217	-2.87102
3425.00	-1.90579	-1.9767	-1.65395	-2.5889	-2.85317
3430.00	-1.88026	-1.97372	-1.64829	-2.5905	-2.83914
3435.00	-1.87419	-1.97104	-1.63311	-2.58534	-2.81939
3440.00	-1.86478	-1.96582	-1.64341	-2.57242	-2.8464
3445.00	-1.83715	-1.96956	-1.63376	-2.58394	-2.84323
3450.00	-1.81905	-1.96542	-1.63643	-2.58208	-2.82816
3455.00	-1.79713	-1.97107	-1.63883	-2.5718	-2.83343
3460.00	-1.79374	-1.95584	-1.63006	-2.56421	-2.85191
3465.00	-1.80476	-1.95308	-1.63478	-2.56167	-2.86244
3470.00	-1.80342	-1.9434	-1.65584	-2.55741	-2.8765
3475.00	-1.80954	-1.93907	-1.63276	-2.54299	-2.85352
3480.00	-1.8049	-1.93267	-1.62922	-2.54224	-2.84964
3485.00	-1.79904	-1.92909	-1.6357	-2.54025	-2.81153
3490.00	-1.78419	-1.92056	-1.61169	-2.54308	-2.79454
3495.00	-1.78716	-1.91664	-1.59681	-2.56183	-2.79095
3500.00	-1.78758	-1.93373	-1.5851	-2.55788	-2.79689
3505.00	-1.7964	-1.92536	-1.60146	-2.54904	-2.81954
3510.00	-1.78181	-1.91533	-1.58466	-2.55463	-2.80989
3515.00	-1.76756	-1.91443	-1.59097	-2.55041	-2.81851
3520.00	-1.76374	-1.90299	-1.58363	-2.54098	-2.82576
3525.00	-1.75467	-1.89989	-1.58416	-2.53846	-2.816
3530.00	-1.74538	-1.90897	-1.58422	-2.5223	-2.80874
3535.00	-1.74942	-1.90808	-1.59941	-2.53056	-2.81697
3540.00	-1.77445	-1.90853	-1.60215	-2.54131	-2.80758
3545.00	-1.76882	-1.92174	-1.61134	-2.53776	-2.81542
3550.00	-1.77051	-1.91676	-1.61247	-2.55076	-2.82654
3555.00	-1.77316	-1.9304	-1.59624	-2.55056	-2.82332
3560.00	-1.75075	-1.93674	-1.59972	-2.5355	-2.82398
3565.00	-1.7672	-1.9287	-1.61041	-2.53187	-2.83832
3570.00	-1.79102	-1.94021	-1.61794	-2.52794	-2.84817
3575.00	-1.77866	-1.95213	-1.61	-2.52308	-2.84126
3580.00	-1.78219	-1.95193	-1.59781	-2.52763	-2.84675
3585.00	-1.79718	-1.9508	-1.59902	-2.52908	-2.87204
3590.00	-1.79322	-1.95073	-1.5955	-2.54857	-2.88056
3595.00	-1.80768	-1.94972	-1.6188	-2.56776	-2.87804
3600.00	-1.82351	-1.95257	-1.64987	-2.59231	-2.90784
3605.00	-1.83776	-1.95201	-1.64126	-2.59556	-2.90158
3610.00	-1.85903	-1.94931	-1.63729	-2.59947	-2.91783
3615.00	-1.86691	-1.94689	-1.6375	-2.59506	-2.91413
3620.00	-1.86611	-1.9522	-1.62761	-2.58977	-2.91284
3625.00	-1.85638	-1.9473	-1.62837	-2.57641	-2.89335
3630.00	-1.84931	-1.93539	-1.6404	-2.58588	-2.90839
3635.00	-1.83901	-1.93842	-1.63988	-2.58845	-2.88833
3640.00	-1.82354	-1.94583	-1.63773	-2.56729	-2.88249
3645.00	-1.83102	-1.94532	-1.63622	-2.56907	-2.86909
3650.00	-1.83945	-1.94579	-1.63948	-2.57465	-2.85805
3655.00	-1.8414	-1.94028	-1.64704	-2.58065	-2.83997
3660.00	-1.81048	-1.95001	-1.63703	-2.58903	-2.84559
3665.00	-1.80012	-1.9397	-1.62718	-2.58137	-2.86438
3670.00	-1.78403	-1.91918	-1.6221	-2.59133	-2.86807
3675.00	-1.78307	-1.90445	-1.60365	-2.57088	-2.86324
3680.00	-1.79629	-1.90089	-1.60176	-2.58023	-2.86143
3685.00	-1.78228	-1.90393	-1.60174	-2.56453	-2.8532
3690.00	-1.76516	-1.89073	-1.59332	-2.55468	-2.85901
3695.00	-1.74637	-1.88479	-1.60592	-2.56004	-2.84796
3700.00	-1.7289	-1.87913	-1.59203	-2.56619	-2.84413
3705.00	-1.73515	-1.86028	-1.59803	-2.56742	-2.84729
3710.00	-1.74077	-1.87051	-1.59418	-2.56522	-2.83436
3715.00	-1.73343	-1.8744	-1.58273	-2.55267	-2.82323
3720.00	-1.7488	-1.88822	-1.58756	-2.55393	-2.80151
3725.00	-1.73221	-1.90097	-1.59863	-2.54812	-2.78908
3730.00	-1.7201	-1.90056	-1.5943	-2.54125	-2.79877
3735.00	-1.72046	-1.89239	-1.59461	-2.54464	-2.80239
3740.00	-1.73657	-1.88753	-1.58396	-2.54604	-2.81686
3745.00	-1.73585	-1.86159	-1.59791	-2.54698	-2.81613
3750.00	-1.70309	-1.85731	-1.60668	-2.54253	-2.82769
3755.00	-1.68995	-1.86159	-1.59777	-2.55208	-2.80043
3760.00	-1.69783	-1.86294	-1.61286	-2.54778	-2.80135
3765.00	-1.67846	-1.85634	-1.61173	-2.54953	-2.80828
3770.00	-1.69482	-1.85352	-1.59727	-2.56334	-2.81706
3775.00	-1.67011	-1.86536	-1.57458	-2.5589	-2.81072
3780.00	-1.68955	-1.85321	-1.56761	-2.54401	-2.79024
3785.00	-1.69185	-1.84508	-1.56134	-2.54349	-2.78963
3790.00	-1.65222	-1.80808	-1.56662	-2.5341	-2.77687
3795.00	-1.62276	-1.70665	-1.5676	-2.53986	-2.77251
3800.00	-1.58667	-1.61692	-1.5815	-2.52555	-2.78894
3805.00	-1.51532	-1.52523	-1.58183	-2.51531	-2.79304
3810.00	-1.46912	-1.45646	-1.58338	-2.48262	-2.78299
3815.00	-1.40558	-1.39613	-1.56755	-2.44196	-2.77852
3820.00	-1.35685	-1.35996	-1.55876	-2.39181	-2.75618
3825.00	-1.34115	-1.33271	-1.55043	-2.3523	-2.75643
3830.00	-1.29322	-1.34351	-1.55134	-2.29757	-2.76226
3835.00	-1.27825	-1.36541	-1.53577	-2.24368	-2.76444
3840.00	-1.27492	-1.38919	-1.51629	-2.18526	-2.77965
3845.00	-1.25671	-1.44028	-1.47101	-2.13202	-2.78213
3850.00	-1.27469	-1.50251	-1.42774	-2.10494	-2.78742
3855.00	-1.31396	-1.56289	-1.36021	-2.06502	-2.77997
3860.00	-1.33015	-1.60317	-1.27379	-2.0648	-2.78293
3865.00	-1.3498	-1.65473	-1.17206	-2.0722	-2.75658
3870.00	-1.36747	-1.71177	-1.07461	-2.09341	-2.77461
3875.00	-1.37832	-1.74966	-1.01255	-2.10391	-2.75062
3880.00	-1.42638	-1.79501	-0.958791	-2.13881	-2.72903
3885.00	-1.42457	-1.83614	-0.944883	-2.17088	-2.732
3890.00	-1.45843	-1.87816	-0.964733	-2.22123	-2.72449
3895.00	-1.50017	-1.90316	-0.9847	-2.27943	-2.71977
3900.00	-1.5276	-1.9266	-1.02495	-2.32422	-2.70483
3905.00	-1.55172	-1.93864	-1.09144	-2.36816	-2.69545
3910.00	-1.56949	-1.94978	-1.13279	-2.40308	-2.67175
3915.00	-1.60745	-1.977	-1.20363	-2.44178	-2.67331
3920.00	-1.59485	-1.99337	-1.2636	-2.48091	-2.62892
3925.00	-1.58972	-2.0081	-1.32766	-2.51546	-2.59965
3930.00	-1.57383	-2.02105	-1.3643	-2.55218	-2.53768
3935.00	-1.59051	-2.01863	-1.40358	-2.56936	-2.48903
3940.00	-1.58637	-2.01553	-1.4381	-2.57523	-2.44016
3945.00	-1.60405	-2.00961	-1.4679	-2.60135	-2.40992
3950.00	-1.62335	-1.99959	-1.49051	-2.62286	-2.36183
3955.00	-1.61311	-2.0087	-1.53567	-2.64256	-2.30939
3960.00	-1.63713	-2.00877	-1.58219	-2.64707	-2.29324
3965.00	-1.63903	-2.02353	-1.61146	-2.66633	-2.28176
3970.00	-1.61596	-2.03868	-1.63023	-2.67705	-2.27907
3975.00	-1.60984	-2.03951	-1.653	-2.68438	-2.30107
3980.00	-1.60883	-2.02119	-1.67603	-2.70752	-2.33614
3985.00	-1.62371	-2.02032	-1.70683	-2.7247	-2.37891
3990.00	-1.62582	-2.03267	-1.70976	-2.72793	-2.41485
3995.00	-1.61308	-2.0316	-1.72627	-2.73877	-2.45331
4000.00	-1.62246	-2.01282	-1.7407	-2.75151	-2.49759
4005.00	-1.62189	-2.02061	-1.74949	-2.7633	-2.53948
4010.00	-1.6163	-2.02668	-1.7658	-2.75044	-2.60771
4015.00	-1.60001	-2.01558	-1.77082	-2.75738	-2.6391
4020.00	-1.58027	-2.01653	-1.7808	-2.75768	-2.67295
4025.00	-1.58561	-2.00207	-1.77002	-2.75199	-2.69526
4030.00	-1.57801	-1.99155	-1.75612	-2.73597	-2.71789
4035.00	-1.58188	-1.99772	-1.75244	-2.7384	-2.75658
4040.00	-1.58706	-1.9992	-1.76173	-2.72638	-2.78886
4045.00	-1.58495	-1.98679	-1.75665	-2.71953	-2.81536
4050.00	-1.57179	-1.98062	-1.75291	-2.70543	-2.84227
4055.00	-1.53685	-1.99475	-1.76426	-2.69406	-2.88787
4060.00	-1.54822	-1.98122	-1.76018	-2.68085	-2.90905
4065.00	-1.52409	-1.96029	-1.7397	-2.67822	-2.94237
4070.00	-1.52941	-1.97114	-1.74522	-2.67188	-2.93723
4075.00	-1.54096	-1.95091	-1.73086	-2.6718	-2.94228
4080.00	-1.53163	-1.94457	-1.7255	-2.66016	-2.94225
4085.00	-1.5024	-1.94137	-1.71521	-2.64538	-2.94374
4090.00	-1.50482	-1.93943	-1.71604	-2.65523	-2.93898
4095.00	-1.4901	-1.9308	-1.69786	-2.64689	-2.94182
4100.00	-1.50501	-1.93523	-1.69076	-2.64865	-2.95761
4105.00	-1.50266	-1.9189	-1.6831	-2.638	-2.95502
4110.00	-1.51294	-1.92295	-1.66991	-2.63007	-2.95269
4115.00	-1.53684	-1.9241	-1.66391	-2.64276	-2.9562
4120.00	-1.51497	-1.91482	-1.6766	-2.63766	-2.97717
4125.00	-1.52909	-1.91397	-1.65985	-2.64761	-2.99553
4130.00	-1.5187	-1.92039	-1.66663	-2.63442	-2.97795
4135.00	-1.51836	-1.91148	-1.66139	-2.62685	-2.97333
4140.00	-1.52876	-1.88784	-1.67558	-2.62235	-2.95696
4145.00	-1.55446	-1.89125	-1.70097	-2.61829	-2.96004
4150.00	-1.57139	-1.88776	-1.69145	-2.61035	-2.94346
4155.00	-1.56578	-1.88367	-1.68751	-2.62535	-2.92702
4160.00	-1.53538	-1.88531	-1.67009	-2.62331	-2.92902
4165.00	-1.55253	-1.87772	-1.64558	-2.61982	-2.92268
4170.00	-1.52684	-1.87371	-1.6353	-2.60445	-2.91595
4175.00	-1.53583	-1.87009	-1.64412	-2.58433	-2.90379
4180.00	-1.5349	-1.8634	-1.63482	-2.57979	-2.88979
4185.00	-1.52168	-1.86738	-1.62519	-2.58627	-2.89245
4190.00	-1.51823	-1.86815	-1.60517	-2.59376	-2.89129
4195.00	-1.52132	-1.87915	-1.6107	-2.57868	-2.87091
4200.00	-1.54325	-1.88249	-1.6245	-2.57932	-2.87496
4205.00	-1.53201	-1.883	-1.64197	-2.58552	-2.87911
4210.00	-1.54273	-1.87658	-1.62826	-2.57953	-2.8518
4215.00	-1.56928	-1.8658	-1.64114	-2.57315	-2.85267
4220.00	-1.5667	-1.86704	-1.6519	-2.56972	-2.84174
4225.00	-1.57452	-1.86628	-1.64855	-2.5782	-2.84972
4230.00	-1.58437	-1.85966	-1.64427	-2.58055	-2.86098
4235.00	-1.59155	-1.85932	-1.6337	-2.57142	-2.86704
4240.00	-1.58111	-1.87027	-1.63217	-2.57775	-2.85875
4245.00	-1.6027	-1.85544	-1.6228	-2.57386	-2.85536
4250.00	-1.60185	-1.85802	-1.63497	-2.57234	-2.85638
4255.00	-1.59939	-1.84754	-1.62071	-2.568	-2.85781
4260.00	-1.61746	-1.86185	-1.61585	-2.57533	-2.87538
4265.00	-1.61795	-1.87536	-1.62914	-2.57796	-2.88764
4270.00	-1.60656	-1.88408	-1.61335	-2.58331	-2.88747
4275.00	-1.58673	-1.88193	-1.60587	-2.58613	-2.87917
4280.00	-1.59368	-1.89031	-1.61174	-2.56124	-2.88036
4285.00	-1.61682	-1.89128	-1.63217	-2.56363	-2.88091
4290.00	-1.63315	-1.87716	-1.64298	-2.55619	-2.89058
4295.00	-1.62644	-1.8657	-1.638	-2.54586	-2.9008
4300.00	-1.63335	-1.85257	-1.62006	-2.54251	-2.91306
4305.00	-1.62943	-1.86201	-1.62536	-2.54049	-2.88795
4310.00	-1.66421	-1.86488	-1.62677	-2.53702	-2.88673
4315.00	-1.67467	-1.87839	-1.62635	-2.54183	-2.89836
4320.00	-1.67395	-1.87681	-1.63901	-2.53327	-2.8737
4325.00	-1.68569	-1.88507	-1.61761	-2.5325	-2.87951
4330.00	-1.65457	-1.87751	-1.60634	-2.52223	-2.87455
4335.00	-1.65529	-1.86414	-1.60124	-2.51199	-2.88027
4340.00	-1.66157	-1.85273	-1.60842	-2.53153	-2.87778
4345.00	-1.64695	-1.85684	-1.61824	-2.52797	-2.85671
4350.00	-1.64843	-1.86304	-1.60943	-2.52542	-2.85047
4355.00	-1.65484	-1.87111	-1.61159	-2.51387	-2.84791
4360.00	-1.64877	-1.86901	-1.6026	-2.50777	-2.84968
4365.00	-1.63261	-1.86055	-1.59409	-2.50328	-2.82531
4370.00	-1.65355	-1.85106	-1.60703	-2.50981	-2.81916
4375.00	-1.64593	-1.85315	-1.58505	-2.50709	-2.81718
4380.00	-1.64639	-1.83972	-1.57451	-2.51423	-2.81439
4385.00	-1.65131	-1.83606	-1.5768	-2.50777	-2.79355
4390.00	-1.64954	-1.84246	-1.56624	-2.51583	-2.78904
4395.00	-1.65189	-1.84228	-1.57104	-2.51814	-2.79873
4400.00	-1.65964	-1.83806	-1.5556	-2.51393	-2.77793
4405.00	-1.67056	-1.84145	-1.5396	-2.5065	-2.77957
4410.00	-1.66799	-1.84387	-1.54285	-2.49849	-2.79377
4415.00	-1.6561	-1.85355	-1.54747	-2.50848	-2.79026
4420.00	-1.68878	-1.84445	-1.54279	-2.50358	-2.79983
4425.00	-1.69059	-1.85376	-1.55581	-2.49587	-2.79164
4430.00	-1.70517	-1.85652	-1.5461	-2.48827	-2.76392
4435.00	-1.71491	-1.88119	-1.54492	-2.47845	-2.76136
4440.00	-1.69157	-1.87745	-1.55185	-2.47093	-2.74531
4445.00	-1.70775	-1.88033	-1.55472	-2.45822	-2.74716
4450.00	-1.72456	-1.87043	-1.56235	-2.45471	-2.77173
4455.00	-1.73518	-1.86871	-1.54904	-2.4575	-2.77602
4460.00	-1.73178	-1.86372	-1.53874	-2.47919	-2.7865
4465.00	-1.72197	-1.85579	-1.52989	-2.48251	-2.7939
4470.00	-1.73172	-1.85334	-1.52781	-2.47724	-2.8082
4475.00	-1.72923	-1.84864	-1.51921	-2.47579	-2.80375
4480.00	-1.71291	-1.85659	-1.53039	-2.48772	-2.82877
4485.00	-1.74554	-1.83969	-1.52826	-2.50077	-2.83805
4490.00	-1.74055	-1.82697	-1.52425	-2.48176	-2.81586
4495.00	-1.74168	-1.82491	-1.5097	-2.49309	-2.78419
4500.00	-1.74045	-1.8218	-1.50375	-2.4937	-2.79843
4505.00	-1.75625	-1.81181	-1.51101	-2.50086	-2.79497
4510.00	-1.74286	-1.8122	-1.52133	-2.4997	-2.79338
4515.00	-1.74207	-1.79911	-1.53104	-2.49535	-2.75377
4520.00	-1.73235	-1.80983	-1.52674	-2.48416	-2.75172
4525.00	-1.73318	-1.80791	-1.50943	-2.4926	-2.74631
4530.00	-1.74125	-1.81963	-1.50771	-2.49657	-2.76434
4535.00	-1.73669	-1.8283	-1.51037	-2.49815	-2.78159
4540.00	-1.723	-1.83047	-1.5052	-2.49957	-2.76047
4545.00	-1.73152	-1.84118	-1.49971	-2.49259	-2.76029
4550.00	-1.73187	-1.83051	-1.50821	-2.48697	-2.74486
4555.00	-1.71923	-1.82902	-1.49779	-2.48918	-2.74726
4560.00	-1.74503	-1.8355	-1.50733	-2.50373	-2.75604
4565.00	-1.76318	-1.85852	-1.51381	-2.51551	-2.77157
4570.00	-1.78684	-1.86236	-1.53394	-2.50859	-2.7825
4575.00	-1.80081	-1.86394	-1.54028	-2.52285	-2.79132
4580.00	-1.81789	-1.87568	-1.56407	-2.53536	-2.79824
4585.00	-1.83608	-1.88343	-1.5653	-2.53802	-2.79072
4590.00	-1.85301	-1.88791	-1.56262	-2.53248	-2.79973
4595.00	-1.86431	-1.886	-1.56231	-2.52419	-2.80428
4600.00	-1.83899	-1.88522	-1.56582	-2.51409	-2.79412
4605.00	-1.83873	-1.89108	-1.57864	-2.50533	-2.79261
4610.00	-1.87342	-1.88697	-1.58724	-2.49711	-2.80398
4615.00	-1.87648	-1.88391	-1.57649	-2.50988	-2.81472
4620.00	-1.87417	-1.88771	-1.58026	-2.5098	-2.81675
4625.00	-1.87039	-1.91301	-1.57608	-2.52526	-2.8308
4630.00	-1.88502	-1.90484	-1.57989	-2.53257	-2.83377
4635.00	-1.89199	-1.89123	-1.57912	-2.53386	-2.83898
4640.00	-1.91572	-1.88055	-1.55993	-2.52841	-2.86251
4645.00	-1.90272	-1.87313	-1.56704	-2.51887	-2.85009
4650.00	-1.86455	-1.86926	-1.58184	-2.51393	-2.81092
4655.00	-1.8775	-1.86765	-1.58928	-2.51113	-2.80112
4660.00	-1.87227	-1.86496	-1.58799	-2.51952	-2.80248
4665.00	-1.89403	-1.88097	-1.59607	-2.51352	-2.80522
4670.00	-1.91531	-1.88788	-1.5714	-2.4982	-2.80261
4675.00	-1.92094	-1.89253	-1.57274	-2.50028	-2.81501
4680.00	-1.91643	-1.89453	-1.57983	-2.49389	-2.80989
4685.00	-1.90223	-1.90634	-1.59924	-2.48516	-2.8292
4690.00	-1.90185	-1.90852	-1.59359	-2.48656	-2.82469
4695.00	-1.88347	-1.91893	-1.5658	-2.47658	-2.81453
4700.00	-1.8675	-1.91829	-1.54163	-2.48876	-2.82218
4705.00	-1.84806	-1.89459	-1.52409	-2.47625	-2.81481
4710.00	-1.84295	-1.89701	-1.53856	-2.46102	-2.81378
4715.00	-1.85243	-1.86919	-1.52763	-2.4612	-2.793
4720.00	-1.86266	-1.8654	-1.53923	-2.46698	-2.81146
4725.00	-1.87975	-1.86918	-1.53243	-2.46722	-2.80058
4730.00	-1.88612	-1.87539	-1.53683	-2.46513	-2.7969
4735.00	-1.88509	-1.88317	-1.52438	-2.47382	-2.79206
4740.00	-1.85375	-1.88986	-1.52916	-2.45718	-2.77804
4745.00	-1.84413	-1.89151	-1.53094	-2.46138	-2.76949
4750.00	-1.86476	-1.89424	-1.5296	-2.45723	-2.78011
4755.00	-1.87714	-1.88826	-1.54268	-2.44556	-2.77441
4760.00	-1.88884	-1.89287	-1.52965	-2.43902	-2.77589
4765.00	-1.9219	-1.88297	-1.51961	-2.43776	-2.78537
4770.00	-1.91842	-1.8803	-1.53579	-2.44688	-2.78626
4775.00	-1.93557	-1.88165	-1.52808	-2.4445	-2.78554
4780.00	-1.90763	-1.89787	-1.52492	-2.446	-2.80627
4785.00	-1.91403	-1.89871	-1.52418	-2.44735	-2.80966
4790.00	-1.88937	-1.85791	-1.51511	-2.44196	-2.78369
4795.00	-1.85534	-1.74931	-1.52544	-2.44702	-2.77865
4800.00	-1.8005	-1.63313	-1.53095	-2.44529	-2.7624
4805.00	-1.7286	-1.5195	-1.50564	-2.43679	-2.76559
4810.00	-1.66728	-1.44318	-1.49296	-2.41791	-2.75676
4815.00	-1.65715	-1.3823	-1.50298	-2.3943	-2.7595
4820.00	-1.64241	-1.34095	-1.50695	-2.37107	-2.76858
4825.00	-1.63759	-1.32123	-1.49876	-2.33132	-2.76708
4830.00	-1.60508	-1.34005	-1.50316	-2.28529	-2.76726
4835.00	-1.55555	-1.36387	-1.49787	-2.22734	-2.772
4840.00	-1.53913	-1.4078	-1.46704	-2.18907	-2.76863
4845.00	-1.53562	-1.46359	-1.43174	-2.13182	-2.75899
4850.00	-1.54317	-1.5338	-1.39155	-2.07665	-2.74623
4855.00	-1.53813	-1.60324	-1.29065	-2.04783	-2.73933
4860.00	-1.55838	-1.65104	-1.16915	-2.02024	-2.72295
4865.00	-1.56027	-1.71001	-1.09091	-2.0202	-2.73008
4870.00	-1.59352	-1.76089	-1.01334	-2.02875	-2.72124
4875.00	-1.60598	-1.802	-0.954046	-2.03018	-2.7087
4880.00	-1.62395	-1.8368	-0.917492	-2.0622	-2.70657
4885.00	-1.64464	-1.87375	-0.906873	-2.08672	-2.69957
4890.00	-1.67733	-1.90701	-0.935148	-2.13524	-2.70904
4895.00	-1.72648	-1.94444	-0.972787	-2.1842	-2.70892
4900.00	-1.76845	-1.97313	-1.00792	-2.23388	-2.69812
4905.00	-1.80679	-2.00801	-1.03954	-2.27264	-2.68941
4910.00	-1.83116	-2.03347	-1.09154	-2.30356	-2.65613
4915.00	-1.86154	-2.04138	-1.14255	-2.34361	-2.6674
4920.00	-1.87706	-2.04818	-1.19308	-2.39652	-2.65566
4925.00	-1.91806	-2.04993	-1.25831	-2.42563	-2.64001
4930.00	-1.96622	-2.05057	-1.3229	-2.48588	-2.59284
4935.00	-1.97014	-2.06521	-1.38482	-2.51465	-2.56667
4940.00	-1.9917	-2.07651	-1.42583	-2.55178	-2.50494
4945.00	-2.00546	-2.06699	-1.47956	-2.57693	-2.44735
4950.00	-2.02348	-2.08436	-1.5216	-2.60023	-2.3945
4955.00	-2.03407	-2.0903	-1.57836	-2.64269	-2.35966
4960.00	-2.06275	-2.09784	-1.60969	-2.66371	-2.34154
4965.00	-2.08968	-2.09588	-1.61392	-2.677	-2.3573
4970.00	-2.12801	-2.1163	-1.64674	-2.70121	-2.36944
4975.00	-2.14223	-2.11217	-1.68804	-2.70348	-2.39361
4980.00	-2.17474	-2.10815	-1.70252	-2.72107	-2.42655
4985.00	-2.20625	-2.11328	-1.72059	-2.72929	-2.41243
4990.00	-2.21321	-2.10977	-1.7419	-2.74132	-2.45927
4995.00	-2.18848	-2.0913	-1.75182	-2.73	-2.50652
5000.00	-2.18595	-2.0953	-1.76665	-2.74427	-2.52716
5005.00	-2.17747	-2.09703	-1.77662	-2.74555	-2.54726
5010.00	-2.18843	-2.10077	-1.78728	-2.74934	-2.59283
5015.00	-2.19097	-2.09976	-1.76577	-2.75077	-2.63029
5020.00	-2.17523	-2.09042	-1.77962	-2.74611	-2.68741
5025.00	-2.18078	-2.09607	-1.78998	-2.75546	-2.73678
5030.00	-2.17902	-2.09428	-1.80561	-2.77578	-2.7858
5035.00	-2.17011	-2.09455	-1.7974	-2.7663	-2.835
5040.00	-2.16265	-2.08197	-1.79631	-2.76306	-2.85588
5045.00	-2.15594	-2.07753	-1.79701	-2.75188	-2.87262
5050.00	-2.17694	-2.07541	-1.78336	-2.74149	-2.88973
5055.00	-2.16598	-2.05194	-1.78115	-2.73081	-2.91379
5060.00	-2.16063	-2.04331	-1.77665	-2.72021	-2.92373
5065.00	-2.16482	-2.03868	-1.77848	-2.71992	-2.91893
5070.00	-2.17141	-2.05169	-1.77844	-2.70281	-2.95075
5075.00	-2.15819	-2.04059	-1.78598	-2.69831	-2.96106
5080.00	-2.1615	-2.02279	-1.75913	-2.69096	-2.95711
5085.00	-2.15603	-2.02176	-1.76061	-2.68434	-2.98817
5090.00	-2.16463	-2.00272	-1.76446	-2.6688	-2.99983
5095.00	-2.16504	-2.00308	-1.76121	-2.67233	-3.01389
5100.00	-2.18288	-2.00653	-1.77803	-2.67022	-3.01993
5105.00	-2.16626	-2.02182	-1.77678	-2.66833	-3.01162
5110.00	-2.20144	-2.02683	-1.7807	-2.66397	-3.01432
5115.00	-2.18634	-2.02947	-1.78591	-2.6508	-3.03304
5120.00	-2.1705	-2.01153	-1.78429	-2.64754	-3.02851
5125.00	-2.18103	-2.01225	-1.75803	-2.65716	-3.01883
5130.00	-2.1798	-2.01228	-1.76971	-2.65293	-3.04168
5135.00	-2.2018	-2.00294	-1.76971	-2.64681	-3.04087
5140.00	-2.21089	-1.99827	-1.77224	-2.6337	-3.02996
5145.00	-2.20724	-1.98252	-1.74634	-2.62124	-3.00894
5150.00	-2.20452	-1.98115	-1.75162	-2.61399	-3.00224
5155.00	-2.197	-1.97554	-1.74881	-2.60945	-2.9845
5160.00	-2.20037	-1.96205	-1.72568	-2.58917	-2.94767
5165.00	-2.19214	-1.95398	-1.72462	-2.57521	-2.93742
5170.00	-2.20727	-1.95077	-1.71694	-2.58777	-2.94245
5175.00	-2.19103	-1.9582	-1.71507	-2.5723	-2.95665
5180.00	-2.2057	-1.96301	-1.69994	-2.57358	-2.95671
5185.00	-2.19581	-1.95609	-1.68254	-2.56813	-2.96083
5190.00	-2.17114	-1.9658	-1.68789	-2.58173	-2.94876
5195.00	-2.14668	-1.96298	-1.67884	-2.58736	-2.95927
5200.00	-2.14382	-1.95044	-1.67658	-2.58845	-2.95245
5205.00	-2.13336	-1.95571	-1.6695	-2.58581	-2.9575
5210.00	-2.14873	-1.94452	-1.64253	-2.57252	-2.93202
5215.00	-2.1558	-1.95414	-1.63129	-2.55659	-2.9381
5220.00	-2.15259	-1.94935	-1.62327	-2.55481	-2.93543
5225.00	-2.15984	-1.93661	-1.61438	-2.56644	-2.9427
5230.00	-2.15905	-1.93639	-1.62151	-2.55971	-2.93651
5235.00	-2.15382	-1.92026	-1.61195	-2.56325	-2.93095
5240.00	-2.14687	-1.90387	-1.60334	-2.56642	-2.93103
5245.00	-2.13103	-1.89223	-1.58803	-2.56069	-2.90667
5250.00	-2.11734	-1.87302	-1.58308	-2.54727	-2.89594
5255.00	-2.1022	-1.87447	-1.57527	-2.54775	-2.90512
5260.00	-2.06267	-1.88609	-1.55057	-2.55611	-2.89862
5265.00	-2.03666	-1.87436	-1.54727	-2.55571	-2.89583
5270.00	-2.03804	-1.886	-1.56699	-2.55667	-2.8928
5275.00	-2.05562	-1.89146	-1.57381	-2.54265	-2.86463
5280.00	-2.03821	-1.8767	-1.5623	-2.53963	-2.84487
5285.00	-2.03493	-1.87841	-1.5574	-2.54517	-2.84898
5290.00	-2.01395	-1.8637	-1.52146	-2.54553	-2.84962
5295.00	-2.02098	-1.8514	-1.53998	-2.52271	-2.83188
5300.00	-2.0121	-1.84533	-1.52681	-2.5273	-2.82201
5305.00	-2.03228	-1.85361	-1.5099	-2.52482	-2.81924
5310.00	-2.03241	-1.85576	-1.50141	-2.51564	-2.83355
5315.00	-2.00999	-1.84331	-1.48831	-2.50143	-2.83624
5320.00	-1.98249	-1.84524	-1.49796	-2.50187	-2.84681
5325.00	-1.98309	-1.83072	-1.52724	-2.51118	-2.8497
5330.00	-2.0011	-1.82234	-1.52542	-2.51693	-2.86198
5335.00	-2.01111	-1.82292	-1.52001	-2.52275	-2.86641
5340.00	-2.02687	-1.84157	-1.53825	-2.52073	-2.88465
5345.00	-2.03261	-1.84305	-1.54417	-2.54039	-2.87918
5350.00	-2.03158	-1.85156	-1.56126	-2.53627	-2.86611
5355.00	-2.05995	-1.85735	-1.56697	-2.53653	-2.87013
5360.00	-2.07196	-1.866	-1.55992	-2.53015	-2.84575
5365.00	-2.08727	-1.87096	-1.55778	-2.53035	-2.8457
5370.00	-2.07176	-1.88262	-1.58234	-2.54112	-2.83955
5375.00	-2.08033	-1.88093	-1.5603	-2.54486	-2.83197
5380.00	-2.07172	-1.89066	-1.55855	-2.53566	-2.82871
5385.00	-2.07917	-1.87503	-1.55696	-2.51086	-2.83749
5390.00	-2.07461	-1.8741	-1.55764	-2.51002	-2.8291
5395.00	-2.08628	-1.86044	-1.56582	-2.5129	-2.82257
5400.00	-2.0872	-1.86753	-1.5694	-2.51517	-2.8457
5405.00	-2.09818	-1.87078	-1.57051	-2.51324	-2.88128
5410.00	-2.08552	-1.87559	-1.57026	-2.51547	-2.87309
5415.00	-2.07695	-1.87772	-1.59525	-2.5188	-2.8754
5420.00	-2.0743	-1.88933	-1.59588	-2.5327	-2.87187
5425.00	-2.07361	-1.88634	-1.58888	-2.53232	-2.8687
5430.00	-2.11523	-1.91146	-1.59478	-2.54818	-2.8974
5435.00	-2.11157	-1.92095	-1.60639	-2.54692	-2.90032
5440.00	-2.15278	-1.92323	-1.60549	-2.56892	-2.92942
5445.00	-2.14875	-1.92185	-1.5887	-2.555	-2.9266
5450.00	-2.16765	-1.91967	-1.58621	-2.57157	-2.93831
5455.00	-2.14861	-1.91959	-1.59027	-2.56697	-2.90966
5460.00	-2.16076	-1.9042	-1.60023	-2.57738	-2.91187
5465.00	-2.15199	-1.90066	-1.58481	-2.56857	-2.91233
5470.00	-2.14296	-1.89716	-1.57387	-2.56527	-2.9214
5475.00	-2.13878	-1.89901	-1.56782	-2.56494	-2.91225
5480.00	-2.13559	-1.89787	-1.58086	-2.55869	-2.90606
5485.00	-2.14454	-1.8984	-1.59302	-2.54349	-2.91677
5490.00	-2.14527	-1.88669	-1.58799	-2.54302	-2.91674
5495.00	-2.13692	-1.90709	-1.59187	-2.55186	-2.93707
5500.00	-2.11025	-1.89076	-1.59621	-2.55552	-2.93603
5505.00	-2.08174	-1.85607	-1.58582	-2.53831	-2.94018
5510.00	-2.07523	-1.84109	-1.56721	-2.53241	-2.92305
5515.00	-2.06149	-1.82199	-1.57023	-2.53802	-2.89949
5520.00	-2.05363	-1.82323	-1.56118	-2.53876	-2.89559
5525.00	-2.05669	-1.84623	-1.56437	-2.52455	-2.87936
5530.00	-2.07804	-1.83723	-1.54876	-2.52466	-2.89019
5535.00	-2.05951	-1.8357	-1.53891	-2.53533	-2.88875
5540.00	-2.0603	-1.84058	-1.55989	-2.54693	-2.89407
5545.00	-2.05481	-1.83652	-1.56448	-2.54645	-2.90496
5550.00	-2.06226	-1.83163	-1.57407	-2.54734	-2.89848
5555.00	-2.05883	-1.82316	-1.57977	-2.55145	-2.89773
5560.00	-2.07546	-1.82491	-1.58573	-2.53862	-2.90622
5565.00	-2.06789	-1.83649	-1.58942	-2.5512	-2.90776
5570.00	-2.06502	-1.84316	-1.57592	-2.54203	-2.90049
5575.00	-2.07145	-1.85197	-1.56714	-2.54568	-2.89496
5580.00	-2.06879	-1.84741	-1.56764	-2.53872	-2.88388
5585.00	-2.05682	-1.83892	-1.57734	-2.53212	-2.87543
5590.00	-2.05787	-1.84535	-1.55202	-2.52419	-2.86528
5595.00	-2.04756	-1.82894	-1.56706	-2.5293	-2.85921
5600.00	-2.05461	-1.84449	-1.57808	-2.53025	-2.85323
5605.00	-2.05758	-1.84442	-1.57665	-2.51227	-2.86719
5610.00	-2.07996	-1.84155	-1.5804	-2.50501	-2.86499
5615.00	-2.07589	-1.84396	-1.58757	-2.50971	-2.86708
5620.00	-2.10207	-1.85707	-1.57594	-2.50271	-2.86337
5625.00	-2.0879	-1.87481	-1.58775	-2.50797	-2.87733
5630.00	-2.0943	-1.88421	-1.57064	-2.52428	-2.85173
5635.00	-2.09442	-1.89923	-1.57289	-2.54558	-2.86889
5640.00	-2.11369	-1.90088	-1.57029	-2.55879	-2.87365
5645.00	-2.10849	-1.89173	-1.57973	-2.54886	-2.86572
5650.00	-2.11903	-1.88913	-1.58191	-2.53265	-2.854
5655.00	-2.11611	-1.8896	-1.56875	-2.52534	-2.85108
5660.00	-2.11237	-1.88658	-1.57203	-2.49131	-2.86526
5665.00	-2.1197	-1.87449	-1.57372	-2.49111	-2.8719
5670.00	-2.1139	-1.87142	-1.57483	-2.50018	-2.88043
5675.00	-2.1053	-1.87366	-1.56868	-2.51231	-2.89269
5680.00	-2.13137	-1.88005	-1.58121	-2.52719	-2.88489
5685.00	-2.14299	-1.89549	-1.57821	-2.5396	-2.88245
5690.00	-2.12135	-1.90907	-1.56751	-2.53225	-2.88636
5695.00	-2.11877	-1.91598	-1.55284	-2.5339	-2.9077
5700.00	-2.12771	-1.92845	-1.5573	-2.53704	-2.90196
5705.00	-2.11435	-1.92655	-1.57055	-2.53987	-2.9141
5710.00	-2.10121	-1.91265	-1.57996	-2.54307	-2.93622
5715.00	-2.09219	-1.91046	-1.57834	-2.5367	-2.91287
5720.00	-2.09196	-1.90848	-1.5773	-2.53625	-2.92952
5725.00	-2.07035	-1.90764	-1.58688	-2.52494	-2.93992
5730.00	-2.09258	-1.90532	-1.59213	-2.52402	-2.95285
5735.00	-2.07823	-1.9076	-1.5813	-2.51591	-2.93597
5740.00	-2.07264	-1.91372	-1.5888	-2.50432	-2.92944
5745.00	-2.05183	-1.90517	-1.57662	-2.50116	-2.93222
5750.00	-2.04325	-1.89872	-1.57492	-2.50526	-2.94133
5755.00	-2.04172	-1.89854	-1.57422	-2.51655	-2.94088
5760.00	-2.04597	-1.90213	-1.56813	-2.51283	-2.91248
5765.00	-2.04135	-1.88849	-1.5576	-2.51742	-2.91187
5770.00	-2.05635	-1.89496	-1.58512	-2.53906	-2.9337
5775.00	-2.05689	-1.90484	-1.59013	-2.54168	-2.93198
5780.00	-2.07822	-1.90593	-1.59674	-2.55462	-2.91822
5785.00	-2.07995	-1.90096	-1.59512	-2.5385	-2.93331
5790.00	-2.0432	-1.86025	-1.59661	-2.52597	-2.94537
5795.00	-1.99436	-1.76423	-1.58071	-2.51635	-2.93077
5800.00	-1.9211	-1.64624	-1.56808	-2.49116	-2.91866
5805.00	-1.86982	-1.52912	-1.57522	-2.48205	-2.91487
5810.00	-1.83043	-1.4509	-1.56945	-2.46789	-2.90587
5815.00	-1.78033	-1.38987	-1.5756	-2.44523	-2.9049
5820.00	-1.76003	-1.37089	-1.57189	-2.43939	-2.91674
5825.00	-1.7333	-1.35974	-1.55805	-2.41297	-2.89738
5830.00	-1.71883	-1.38659	-1.56156	-2.3806	-2.90336
5835.00	-1.71707	-1.43387	-1.55968	-2.33626	-2.88787
5840.00	-1.71379	-1.49424	-1.54663	-2.29205	-2.87597
5845.00	-1.7176	-1.54263	-1.49202	-2.24863	-2.87392
5850.00	-1.75878	-1.60994	-1.4395	-2.21154	-2.91482
5855.00	-1.79752	-1.66458	-1.3586	-2.18609	-2.91447
5860.00	-1.84028	-1.72656	-1.27613	-2.17409	-2.93351
5865.00	-1.85679	-1.77079	-1.19223	-2.1742	-2.92671
5870.00	-1.88912	-1.83403	-1.13018	-2.20075	-2.94198
5875.00	-1.91314	-1.88345	-1.0613	-2.24282	-2.95979
5880.00	-1.96236	-1.92261	-1.04387	-2.2711	-2.96716
5885.00	-1.99371	-1.97004	-1.01893	-2.28796	-2.96108
5890.00	-1.99319	-1.99648	-1.04146	-2.32594	-2.93626
5895.00	-1.99835	-2.02747	-1.04367	-2.3631	-2.92461
5900.00	-2.0306	-2.04629	-1.08601	-2.41373	-2.90547
5905.00	-2.05231	-2.06198	-1.15438	-2.45864	-2.87807
5910.00	-2.07522	-2.07735	-1.21339	-2.50666	-2.86155
5915.00	-2.11049	-2.08181	-1.27281	-2.52541	-2.84465
5920.00	-2.11857	-2.08739	-1.33385	-2.5532	-2.8106
5925.00	-2.12922	-2.09303	-1.39299	-2.57821	-2.76775
5930.00	-2.13487	-2.08717	-1.45336	-2.61824	-2.719
5935.00	-2.15403	-2.1069	-1.49173	-2.63973	-2.65273
5940.00	-2.18874	-2.12153	-1.53508	-2.6617	-2.61293
5945.00	-2.18562	-2.13594	-1.58671	-2.70033	-2.56338
5950.00	-2.19858	-2.14142	-1.62098	-2.7093	-2.5142
5955.00	-2.22545	-2.14822	-1.64132	-2.73854	-2.47655
5960.00	-2.21978	-2.14559	-1.6714	-2.74171	-2.44572
5965.00	-2.22482	-2.13635	-1.69048	-2.75547	-2.4251
5970.00	-2.23105	-2.14929	-1.70555	-2.74472	-2.45592
5975.00	-2.21975	-2.15155	-1.71659	-2.75355	-2.45565
5980.00	-2.20169	-2.1539	-1.74881	-2.74861	-2.4824
5985.00	-2.21361	-2.16258	-1.75174	-2.77127	-2.49374
5990.00	-2.24462	-2.16508	-1.7775	-2.76489	-2.53296
5995.00	-2.22633	-2.14577	-1.78513	-2.75749	-2.57284
6000.00	-2.21212	-2.13026	-1.79242	-2.73959	-2.58786
6005.00	-2.223	-2.12318	-1.80696	-2.72877	-2.63344
6010.00	-2.19392	-2.11462	-1.80618	-2.71639	-2.68313
6015.00	-2.20886	-2.11691	-1.8349	-2.72078	-2.72631
6020.00	-2.18739	-2.10866	-1.8204	-2.73036	-2.78197
6025.00	-2.18778	-2.10843	-1.83803	-2.74129	-2.82291
6030.00	-2.18475	-2.08509	-1.82952	-2.74187	-2.8287
6035.00	-2.17696	-2.08565	-1.82144	-2.74206	-2.86344
6040.00	-2.19417	-2.08709	-1.81795	-2.72703	-2.91506
6045.00	-2.19951	-2.09495	-1.81649	-2.71681	-2.94829
6050.00	-2.20038	-2.07078	-1.83241	-2.71852	-2.9787
6055.00	-2.18201	-2.06527	-1.81984	-2.70881	-2.99283
6060.00	-2.18238	-2.06187	-1.83332	-2.71	-3.01777
6065.00	-2.17764	-2.06975	-1.83537	-2.70346	-3.03564
6070.00	-2.18069	-2.07747	-1.82166	-2.69989	-3.04917
6075.00	-2.21048	-2.06942	-1.81226	-2.68841	-3.05881
6080.00	-2.21138	-2.06748	-1.80464	-2.67875	-3.07104
6085.00	-2.20205	-2.05293	-1.79359	-2.675	-3.05406
6090.00	-2.1976	-2.0467	-1.79919	-2.68122	-3.06829
6095.00	-2.18007	-2.04079	-1.81348	-2.68252	-3.06176
6100.00	-2.18344	-2.03828	-1.80952	-2.69129	-3.07319
6105.00	-2.17465	-2.03665	-1.80722	-2.68729	-3.08399
6110.00	-2.1797	-2.02955	-1.78708	-2.6903	-3.10032
6115.00	-2.16847	-2.0341	-1.76601	-2.693	-3.11146
6120.00	-2.17131	-2.03882	-1.771	-2.69048	-3.12148
6125.00	-2.17669	-2.02026	-1.78222	-2.67366	-3.12185
6130.00	-2.15787	-2.0273	-1.79737	-2.68035	-3.13745
6135.00	-2.16291	-2.03052	-1.77947	-2.69462	-3.12502
6140.00	-2.13758	-2.03966	-1.7642	-2.68599	-3.10519
6145.00	-2.09732	-2.03507	-1.72861	-2.68119	-3.11889
6150.00	-2.08588	-2.03501	-1.72641	-2.67654	-3.1017
6155.00	-2.07051	-2.01995	-1.72065	-2.66013	-3.11372
6160.00	-2.04203	-2.01015	-1.72304	-2.64734	-3.11232
6165.00	-2.06879	-2.02633	-1.71846	-2.64343	-3.108
6170.00	-2.07371	-2.03339	-1.69668	-2.64289	-3.09699
6175.00	-2.05449	-2.03068	-1.67288	-2.64637	-3.0993
6180.00	-2.06085	-2.0195	-1.67794	-2.63958	-3.07898
6185.00	-2.06826	-2.02287	-1.67829	-2.62819	-3.07189
6190.00	-2.0755	-2.00871	-1.67104	-2.61793	-3.06399
6195.00	-2.08313	-1.98753	-1.65653	-2.61432	-3.06501
6200.00	-2.07423	-1.98347	-1.66028	-2.60644	-3.05118
6205.00	-2.08087	-1.96951	-1.65399	-2.59704	-3.01938
6210.00	-2.07727	-1.97162	-1.66472	-2.5813	-3.00655
6215.00	-2.05713	-1.98103	-1.68363	-2.5873	-3.01587
6220.00	-2.04745	-1.97637	-1.69518	-2.58312	-3.01509
6225.00	-2.05789	-1.97218	-1.70684	-2.57274	-3.02253
6230.00	-2.04926	-1.98497	-1.69674	-2.56241	-3.00785
6235.00	-2.05333	-1.97429	-1.68344	-2.56865	-2.99108
6240.00	-2.04515	-1.9778	-1.68198	-2.58253	-2.99533
6245.00	-2.04512	-1.98065	-1.68529	-2.58146	-3.01442
6250.00	-2.02932	-1.96384	-1.68574	-2.57687	-3.00208
6255.00	-1.99088	-1.9584	-1.6643	-2.57108	-3.00777
6260.00	-1.98839	-1.95757	-1.66223	-2.5629	-2.99915
6265.00	-1.9715	-1.94494	-1.64944	-2.55355	-2.97358
6270.00	-1.96869	-1.94233	-1.65852	-2.55539	-2.96278
6275.00	-1.94645	-1.93248	-1.65115	-2.54745	-2.96426
6280.00	-1.95122	-1.93611	-1.65544	-2.53833	-2.95642
6285.00	-1.98819	-1.92157	-1.64207	-2.53673	-2.96922
6290.00	-1.99723	-1.91942	-1.64222	-2.54454	-2.96751
6295.00	-1.97777	-1.91342	-1.62302	-2.54364	-2.97971
6300.00	-1.99687	-1.91927	-1.61836	-2.52465	-2.95405
6305.00	-2.00279	-1.92641	-1.61206	-2.53003	-2.94266
6310.00	-2.00136	-1.92628	-1.62446	-2.52794	-2.95633
6315.00	-2.00008	-1.93366	-1.61713	-2.5287	-2.95845
6320.00	-1.96907	-1.93373	-1.62356	-2.53236	-2.95731
6325.00	-1.95749	-1.93912	-1.65163	-2.52673	-2.96849
6330.00	-1.92567	-1.94459	-1.65209	-2.52033	-2.96024
6335.00	-1.92913	-1.9367	-1.65292	-2.51028	-2.94008
6340.00	-1.93057	-1.92616	-1.65662	-2.50719	-2.93925
6345.00	-1.94875	-1.91761	-1.65069	-2.50407	-2.92068
6350.00	-1.95611	-1.92898	-1.67352	-2.49962	-2.91059
6355.00	-1.95315	-1.91515	-1.65834	-2.51412	-2.90405
6360.00	-1.93584	-1.92208	-1.66107	-2.49543	-2.90173
6365.00	-1.93829	-1.90644	-1.65807	-2.50143	-2.89965
6370.00	-1.95515	-1.89643	-1.66041	-2.49624	-2.92525
6375.00	-1.94609	-1.90523	-1.6457	-2.50943	-2.91877
6380.00	-1.93456	-1.92284	-1.64759	-2.50774	-2.92465
6385.00	-1.93995	-1.93181	-1.62659	-2.50523	-2.91671
6390.00	-1.95044	-1.91926	-1.64385	-2.51091	-2.89684
6395.00	-1.95256	-1.90484	-1.64173	-2.51502	-2.90745
6400.00	-1.95672	-1.90123	-1.64023	-2.51807	-2.92871
6405.00	-1.9537	-1.89768	-1.6288	-2.51353	-2.93105
6410.00	-1.96112	-1.89729	-1.61221	-2.49524	-2.92807
6415.00	-1.95823	-1.89632	-1.60316	-2.49233	-2.92996
6420.00	-1.95619	-1.88482	-1.59754	-2.48508	-2.92454
6425.00	-1.96336	-1.88572	-1.58701	-2.49442	-2.92883
6430.00	-1.9501	-1.88965	-1.58637	-2.48299	-2.89654
6435.00	-1.94268	-1.87163	-1.58747	-2.47503	-2.89039
6440.00	-1.93712	-1.86041	-1.57669	-2.48141	-2.90165
6445.00	-1.95522	-1.86281	-1.57371	-2.46302	-2.89703
6450.00	-1.96024	-1.86404	-1.58112	-2.46035	-2.89948
6455.00	-1.96363	-1.86201	-1.57812	-2.46159	-2.88744
6460.00	-1.93401	-1.88051	-1.5893	-2.47692	-2.89849
6465.00	-1.91974	-1.87215	-1.59011	-2.4841	-2.89621
6470.00	-1.96774	-1.87838	-1.6169	-2.49156	-2.87432
6475.00	-1.96982	-1.89242	-1.61662	-2.48835	-2.88362
6480.00	-1.98126	-1.89287	-1.59704	-2.47985	-2.86044
6485.00	-1.98649	-1.90297	-1.59498	-2.49137	-2.84518
6490.00	-1.99176	-1.89018	-1.59816	-2.47331	-2.82737
6495.00	-1.99594	-1.8871	-1.60691	-2.47358	-2.83831
6500.00	-2.02111	-1.88433	-1.60932	-2.45465	-2.85173
6505.00	-2.01109	-1.89091	-1.61065	-2.44555	-2.87042
6510.00	-2.0477	-1.88995	-1.60385	-2.44595	-2.87655
6515.00	-2.08122	-1.8944	-1.61203	-2.45656	-2.9009
6520.00	-2.06631	-1.8884	-1.61057	-2.46446	-2.88719
6525.00	-2.06191	-1.88394	-1.60463	-2.4643	-2.89317
6530.00	-2.06302	-1.88743	-1.59928	-2.46448	-2.88176
6535.00	-2.06233	-1.88463	-1.59698	-2.45836	-2.88218
6540.00	-2.051	-1.8868	-1.58483	-2.43666	-2.87441
6545.00	-2.0425	-1.87593	-1.59323	-2.43828	-2.89236
6550.00	-2.06527	-1.89929	-1.60542	-2.44272	-2.8907
6555.00	-2.05647	-1.90155	-1.59831	-2.43679	-2.89175
6560.00	-2.06094	-1.90421	-1.58771	-2.42055	-2.88913
6565.00	-2.05538	-1.9138	-1.59162	-2.43899	-2.88372
6570.00	-2.03856	-1.90805	-1.59387	-2.43311	-2.87631
6575.00	-2.02172	-1.90631	-1.59212	-2.43509	-2.85386
6580.00	-2.02122	-1.89506	-1.58592	-2.42001	-2.85198
6585.00	-2.01006	-1.87056	-1.59379	-2.43123	-2.84214
6590.00	-1.98819	-1.85789	-1.58532	-2.42513	-2.83888
6595.00	-1.96625	-1.85242	-1.57602	-2.42031	-2.84664
6600.00	-1.97073	-1.87062	-1.57017	-2.42456	-2.84956
6605.00	-1.99786	-1.87106	-1.57373	-2.42144	-2.85065
6610.00	-2.00087	-1.87552	-1.57399	-2.41268	-2.86079
6615.00	-1.99907	-1.88767	-1.56078	-2.41406	-2.85007
6620.00	-2.01097	-1.92141	-1.57831	-2.40703	-2.8333
6625.00	-1.99802	-1.92302	-1.5861	-2.41195	-2.84111
6630.00	-1.99031	-1.90885	-1.60236	-2.40216	-2.85475
6635.00	-1.9721	-1.90547	-1.59556	-2.39864	-2.83242
6640.00	-1.96473	-1.90368	-1.568	-2.40473	-2.82149
6645.00	-1.97668	-1.88894	-1.55076	-2.42409	-2.82233
6650.00	-1.96209	-1.8813	-1.55752	-2.41738	-2.8236
6655.00	-1.95628	-1.87849	-1.55268	-2.41597	-2.82678
6660.00	-1.96627	-1.86877	-1.55505	-2.40413	-2.82964
6665.00	-1.96511	-1.86596	-1.54415	-2.40867	-2.82459
6670.00	-1.9697	-1.87312	-1.54821	-2.41607	-2.83072
6675.00	-1.95863	-1.87488	-1.54556	-2.41182	-2.84439
6680.00	-1.93627	-1.8574	-1.56461	-2.41262	-2.83938
6685.00	-1.94994	-1.86729	-1.53804	-2.39814	-2.83131
6690.00	-1.94084	-1.86682	-1.53893	-2.40394	-2.8327
6695.00	-1.93772	-1.87576	-1.54562	-2.41908	-2.82835
6700.00	-1.94562	-1.86788	-1.54617	-2.43271	-2.83615
6705.00	-1.94822	-1.84672	-1.53952	-2.42448	-2.83655
6710.00	-1.91676	-1.84174	-1.52219	-2.39989	-2.82214
6715.00	-1.91436	-1.84445	-1.49776	-2.40221	-2.8158
6720.00	-1.90093	-1.8222	-1.49427	-2.39571	-2.81569
6725.00	-1.91194	-1.82092	-1.49071	-2.4044	-2.8105
6730.00	-1.92748	-1.81821	-1.50894	-2.40892	-2.80582
6735.00	-1.92626	-1.81983	-1.50517	-2.40803	-2.79297
6740.00	-1.90545	-1.82535	-1.52616	-2.41053	-2.78394
6745.00	-1.87826	-1.81845	-1.52404	-2.39857	-2.78396
6750.00	-1.87802	-1.8063	-1.53095	-2.37756	-2.79009
6755.00	-1.87949	-1.81161	-1.52498	-2.36691	-2.79916
6760.00	-1.89997	-1.82108	-1.52003	-2.37683	-2.80428
6765.00	-1.90038	-1.83242	-1.52188	-2.37782	-2.81143
6770.00	-1.88497	-1.84418	-1.51892	-2.38632	-2.81175
6775.00	-1.89645	-1.83696	-1.50112	-2.37678	-2.81306
6780.00	-1.90453	-1.84014	-1.49982	-2.37613	-2.82238
6785.00	-1.89321	-1.8477	-1.4852	-2.37885	-2.80176
6790.00	-1.86725	-1.80793	-1.49263	-2.36146	-2.80204
6795.00	-1.81178	-1.6987	-1.49091	-2.3544	-2.80177
6800.00	-1.76354	-1.59727	-1.48559	-2.35499	-2.81579
6805.00	-1.71506	-1.49473	-1.48752	-2.34528	-2.80448
6810.00	-1.67424	-1.41776	-1.48926	-2.33885	-2.7826
6815.00	-1.62343	-1.37193	-1.4883	-2.29637	-2.77155
6820.00	-1.57149	-1.34317	-1.48029	-2.26178	-2.76467
6825.00	-1.52475	-1.33417	-1.48401	-2.21279	-2.76
6830.00	-1.49058	-1.34764	-1.47517	-2.14953	-2.73951
6835.00	-1.46826	-1.37256	-1.46133	-2.09094	-2.72565
6840.00	-1.45832	-1.4225	-1.43248	-2.03589	-2.71368
6845.00	-1.47247	-1.46838	-1.39936	-1.98404	-2.70851
6850.00	-1.47282	-1.52374	-1.31365	-1.94795	-2.70539
6855.00	-1.48946	-1.59387	-1.2382	-1.92803	-2.71937
6860.00	-1.54218	-1.65262	-1.1459	-1.91837	-2.71312
6865.00	-1.5609	-1.7033	-1.03846	-1.90736	-2.71666
6870.00	-1.57212	-1.74048	-0.969084	-1.92753	-2.72595
6875.00	-1.57432	-1.77768	-0.891933	-1.93908	-2.70989
6880.00	-1.63264	-1.82961	-0.839731	-1.98649	-2.70611
6885.00	-1.66935	-1.87103	-0.829742	-2.02718	-2.67422
6890.00	-1.69902	-1.89112	-0.851018	-2.06116	-2.6562
6895.00	-1.72402	-1.92014	-0.883197	-2.10529	-2.65118
6900.00	-1.76793	-1.93782	-0.935699	-2.15261	-2.63495
6905.00	-1.81309	-1.95061	-1.00229	-2.18826	-2.60864
6910.00	-1.84302	-1.96618	-1.05843	-2.23125	-2.60787
6915.00	-1.86546	-1.96707	-1.1035	-2.27424	-2.61277
6920.00	-1.89354	-1.99256	-1.1655	-2.32583	-2.60802
6925.00	-1.91712	-2.00737	-1.21205	-2.35143	-2.58135
6930.00	-1.92482	-2.01758	-1.25226	-2.38537	-2.54819
6935.00	-1.94809	-2.03583	-1.30107	-2.41692	-2.50002
6940.00	-1.97635	-2.03569	-1.35718	-2.443	-2.43528
6945.00	-1.98095	-2.05275	-1.39381	-2.47407	-2.39382
6950.00	-1.98621	-2.05748	-1.43477	-2.49807	-2.37381
6955.00	-1.96278	-2.05893	-1.4691	-2.50347	-2.33188
6960.00	-1.96648	-2.0621	-1.52355	-2.52651	-2.32163
6965.00	-1.98558	-2.07809	-1.55783	-2.53601	-2.31953
6970.00	-1.97968	-2.06466	-1.57986	-2.54852	-2.32374
6975.00	-1.97831	-2.06351	-1.58834	-2.56937	-2.3428
6980.00	-1.97426	-2.05436	-1.6132	-2.57987	-2.35538
6985.00	-1.96723	-2.03299	-1.64651	-2.58073	-2.37892
6990.00	-1.96091	-2.04751	-1.66388	-2.57588	-2.42504
6995.00	-1.94057	-2.04151	-1.66269	-2.55994	-2.46655
7000.00	-1.95551	-2.04893	-1.67129	-2.55221	-2.51154
7005.00	-1.94022	-2.03873	-1.67483	-2.54063	-2.56578
7010.00	-1.9473	-2.02299	-1.686	-2.52657	-2.59728
7015.00	-1.95086	-2.00913	-1.69059	-2.51126	-2.6404
7020.00	-1.95519	-1.99448	-1.70019	-2.52163	-2.68124
7025.00	-1.95683	-1.99535	-1.71387	-2.53459	-2.72869
7030.00	-1.94986	-1.99769	-1.72281	-2.54857	-2.77546
7035.00	-1.9295	-1.99856	-1.71868	-2.54925	-2.82112
7040.00	-1.93878	-1.99402	-1.70991	-2.55317	-2.84185
7045.00	-1.92685	-1.98025	-1.72094	-2.55504	-2.86306
7050.00	-1.9088	-1.97723	-1.72792	-2.54846	-2.87145
7055.00	-1.90606	-1.96139	-1.73672	-2.55345	-2.88359
7060.00	-1.90473	-1.94619	-1.7333	-2.52389	-2.89502
7065.00	-1.89621	-1.93377	-1.71886	-2.52671	-2.91295
7070.00	-1.90431	-1.92946	-1.71386	-2.51635	-2.92246
7075.00	-1.89189	-1.94339	-1.69549	-2.52389	-2.90608
7080.00	-1.90437	-1.9275	-1.6861	-2.51381	-2.89491
7085.00	-1.90377	-1.921	-1.68605	-2.51863	-2.90164
7090.00	-1.89816	-1.91953	-1.68601	-2.51107	-2.90516
7095.00	-1.89987	-1.9179	-1.67042	-2.52045	-2.90782
7100.00	-1.91324	-1.90205	-1.65681	-2.50709	-2.91378
7105.00	-1.87683	-1.90623	-1.66558	-2.51059	-2.9227
7110.00	-1.87561	-1.89686	-1.67642	-2.52433	-2.91546
7115.00	-1.85141	-1.90093	-1.67566	-2.52512	-2.93592
7120.00	-1.85779	-1.91272	-1.6775	-2.51029	-2.93347
7125.00	-1.8658	-1.90145	-1.68378	-2.50951	-2.93279
7130.00	-1.85441	-1.90194	-1.67556	-2.51244	-2.95457
7135.00	-1.865	-1.88519	-1.66816	-2.49889	-2.96857
7140.00	-1.85933	-1.88824	-1.64469	-2.49627	-2.96591
7145.00	-1.8283	-1.88348	-1.61516	-2.49028	-2.94468
7150.00	-1.84038	-1.87764	-1.6159	-2.49018	-2.94186
7155.00	-1.83886	-1.87582	-1.61825	-2.50232	-2.93627
7160.00	-1.82678	-1.8623	-1.62583	-2.50961	-2.91036
7165.00	-1.83056	-1.87108	-1.59314	-2.50724	-2.89571
7170.00	-1.82439	-1.86054	-1.57801	-2.49751	-2.86826
7175.00	-1.77433	-1.86293	-1.56271	-2.4871	-2.85629
7180.00	-1.77321	-1.8532	-1.55147	-2.47078	-2.84195
7185.00	-1.77672	-1.85789	-1.57203	-2.46007	-2.83922
7190.00	-1.76353	-1.85336	-1.5691	-2.45373	-2.8388
7195.00	-1.75674	-1.86709	-1.54587	-2.46687	-2.86286
7200.00	-1.75513	-1.86945	-1.54387	-2.47671	-2.8443
7205.00	-1.72101	-1.85001	-1.54081	-2.47169	-2.82301
7210.00	-1.71114	-1.85533	-1.55067	-2.47146	-2.82014
7215.00	-1.69325	-1.84449	-1.55492	-2.45142	-2.81807
7220.00	-1.68335	-1.84004	-1.53773	-2.4357	-2.81468
7225.00	-1.71555	-1.83417	-1.52646	-2.43279	-2.81315
7230.00	-1.71186	-1.82982	-1.52178	-2.42257	-2.82348
7235.00	-1.71869	-1.83747	-1.53018	-2.4213	-2.82769
7240.00	-1.69891	-1.8431	-1.51672	-2.42413	-2.82028
7245.00	-1.69971	-1.8588	-1.52731	-2.4161	-2.81921
7250.00	-1.70887	-1.8723	-1.54567	-2.42937	-2.82996
7255.00	-1.75711	-1.87039	-1.54117	-2.43635	-2.82181
7260.00	-1.75828	-1.85648	-1.5367	-2.44627	-2.83586
7265.00	-1.75765	-1.85771	-1.5331	-2.44858	-2.82051
7270.00	-1.73848	-1.85664	-1.52145	-2.44471	-2.82298
7275.00	-1.7449	-1.86317	-1.52106	-2.43892	-2.8135
7280.00	-1.74616	-1.85654	-1.51818	-2.44693	-2.80852
7285.00	-1.74392	-1.86652	-1.51475	-2.43959	-2.80049
7290.00	-1.72726	-1.86987	-1.51587	-2.42671	-2.81565
7295.00	-1.74888	-1.86289	-1.52444	-2.41908	-2.81962
7300.00	-1.71876	-1.86567	-1.51324	-2.41948	-2.82066
7305.00	-1.72827	-1.86005	-1.49433	-2.42977	-2.83329
7310.00	-1.725	-1.85905	-1.47311	-2.4377	-2.82838
7315.00	-1.71868	-1.85627	-1.49016	-2.43724	-2.83973
7320.00	-1.73665	-1.84971	-1.48911	-2.44045	-2.81687
7325.00	-1.72128	-1.86037	-1.50582	-2.43641	-2.82683
7330.00	-1.7266	-1.85403	-1.49606	-2.41723	-2.82409
7335.00	-1.72011	-1.85988	-1.47172	-2.4165	-2.80024
7340.00	-1.7109	-1.87296	-1.47924	-2.42146	-2.80576
7345.00	-1.71388	-1.87349	-1.47508	-2.41898	-2.80869
7350.00	-1.71261	-1.87208	-1.48017	-2.41477	-2.78994
7355.00	-1.71485	-1.86363	-1.49399	-2.41924	-2.79242
7360.00	-1.72194	-1.86633	-1.49844	-2.43319	-2.77581
7365.00	-1.71705	-1.85752	-1.50455	-2.42921	-2.77563
7370.00	-1.70871	-1.87146	-1.49702	-2.43554	-2.79429
7375.00	-1.71359	-1.87526	-1.48814	-2.42736	-2.80244
7380.00	-1.68982	-1.87149	-1.51125	-2.4071	-2.79043
7385.00	-1.71913	-1.87122	-1.5392	-2.39681	-2.80049
7390.00	-1.73029	-1.8741	-1.55006	-2.39977	-2.8187
7395.00	-1.7026	-1.89014	-1.56783	-2.40343	-2.82797
7400.00	-1.70922	-1.88675	-1.56658	-2.40904	-2.84293
7405.00	-1.73264	-1.89715	-1.57302	-2.43359	-2.8457
7410.00	-1.73175	-1.90869	-1.56411	-2.458	-2.84871
7415.00	-1.73828	-1.91283	-1.59055	-2.4565	-2.82902
7420.00	-1.74753	-1.9103	-1.5719	-2.45647	-2.84235
7425.00	-1.78064	-1.91584	-1.56688	-2.44156	-2.82889
7430.00	-1.7665	-1.8877	-1.5632	-2.44336	-2.84376
7435.00	-1.77349	-1.87268	-1.57629	-2.44398	-2.85459
7440.00	-1.78711	-1.87011	-1.59101	-2.43099	-2.85162
7445.00	-1.82302	-1.86592	-1.57819	-2.42491	-2.86574
7450.00	-1.8345	-1.87808	-1.58432	-2.42044	-2.86012
7455.00	-1.82962	-1.87497	-1.58142	-2.41873	-2.87034
7460.00	-1.81847	-1.8706	-1.57461	-2.42578	-2.85459
7465.00	-1.79041	-1.87511	-1.54494	-2.42915	-2.83686
7470.00	-1.80627	-1.87167	-1.54892	-2.44078	-2.84482
7475.00	-1.81492	-1.86357	-1.53779	-2.44431	-2.82196
7480.00	-1.83003	-1.86128	-1.53829	-2.44781	-2.82479
7485.00	-1.80363	-1.86859	-1.53453	-2.43576	-2.81004
7490.00	-1.80578	-1.86018	-1.55342	-2.42755	-2.80643
7495.00	-1.79138	-1.85667	-1.53974	-2.41785	-2.7869
7500.00	-1.79983	-1.86569	-1.53962	-2.41838	-2.78306
7505.00	-1.80799	-1.86882	-1.55086	-2.42613	-2.79538
7510.00	-1.83168	-1.86975	-1.54921	-2.43178	-2.79324
7515.00	-1.81581	-1.86716	-1.53679	-2.42927	-2.78113
7520.00	-1.80661	-1.85732	-1.53486	-2.42436	-2.77023
7525.00	-1.80339	-1.85753	-1.52934	-2.42523	-2.77112
7530.00	-1.80782	-1.8471	-1.51765	-2.42667	-2.77191
7535.00	-1.82307	-1.8524	-1.52058	-2.42995	-2.79298
7540.00	-1.82779	-1.84685	-1.51523	-2.42464	-2.78854
7545.00	-1.82358	-1.85248	-1.52512	-2.41292	-2.8166
7550.00	-1.82993	-1.83911	-1.53487	-2.41593	-2.8332
7555.00	-1.84466	-1.83302	-1.53692	-2.43219	-2.82473
7560.00	-1.84496	-1.81879	-1.53119	-2.44285	-2.82627
7565.00	-1.85087	-1.83723	-1.53697	-2.4508	-2.83682
7570.00	-1.87534	-1.84539	-1.51022	-2.45233	-2.8173
7575.00	-1.85567	-1.85648	-1.51852	-2.45602	-2.81602
7580.00	-1.84586	-1.86115	-1.52178	-2.4491	-2.80367
7585.00	-1.83759	-1.87191	-1.51253	-2.45873	-2.79866
7590.00	-1.84592	-1.8716	-1.5084	-2.45584	-2.8135
7595.00	-1.82695	-1.86726	-1.50931	-2.44232	-2.82074
7600.00	-1.84761	-1.86804	-1.50677	-2.4328	-2.82217
7605.00	-1.83072	-1.86937	-1.49985	-2.42555	-2.80259
7610.00	-1.84086	-1.85962	-1.51171	-2.43688	-2.79209
7615.00	-1.84492	-1.86461	-1.50136	-2.45203	-2.78265
7620.00	-1.85647	-1.85909	-1.50676	-2.45179	-2.79094
7625.00	-1.8477	-1.85412	-1.49228	-2.45256	-2.79077
7630.00	-1.82686	-1.83747	-1.48513	-2.45226	-2.7896
7635.00	-1.82668	-1.8306	-1.50771	-2.44175	-2.79007
7640.00	-1.83442	-1.82911	-1.50869	-2.4498	-2.77013
7645.00	-1.85321	-1.8337	-1.51335	-2.46235	-2.78935
7650.00	-1.83744	-1.82378	-1.50074	-2.45181	-2.79646
7655.00	-1.84466	-1.82047	-1.48896	-2.4625	-2.78912
7660.00	-1.84666	-1.81686	-1.48509	-2.45691	-2.79982
7665.00	-1.85971	-1.81706	-1.47951	-2.46411	-2.78858
7670.00	-1.84217	-1.80817	-1.45808	-2.46299	-2.79577
7675.00	-1.83766	-1.81517	-1.45226	-2.44677	-2.79359
7680.00	-1.84147	-1.82303	-1.43776	-2.4335	-2.79926
7685.00	-1.8297	-1.82636	-1.43397	-2.42651	-2.77637
7690.00	-1.80164	-1.83279	-1.43476	-2.408	-2.77919
7695.00	-1.81413	-1.84046	-1.44009	-2.41579	-2.76848
7700.00	-1.80284	-1.83048	-1.45077	-2.42248	-2.76242
7705.00	-1.80226	-1.82713	-1.44946	-2.42849	-2.74728
7710.00	-1.82201	-1.82254	-1.44702	-2.43854	-2.75199
7715.00	-1.8488	-1.82561	-1.4259	-2.42443	-2.73739
7720.00	-1.84756	-1.80774	-1.44893	-2.40877	-2.7385
7725.00	-1.84194	-1.81166	-1.45159	-2.40525	-2.74561
7730.00	-1.84308	-1.81144	-1.45734	-2.39315	-2.75252
7735.00	-1.84016	-1.79623	-1.46714	-2.38293	-2.74957
7740.00	-1.85048	-1.80724	-1.47007	-2.38596	-2.74132
7745.00	-1.87499	-1.79902	-1.43614	-2.38306	-2.75273
7750.00	-1.87451	-1.7985	-1.44218	-2.38277	-2.7691
7755.00	-1.88366	-1.80084	-1.44046	-2.39375	-2.78231
7760.00	-1.89133	-1.8117	-1.4633	-2.4	-2.79318
7765.00	-1.89316	-1.82148	-1.45107	-2.39934	-2.76734
7770.00	-1.87396	-1.81465	-1.4472	-2.38387	-2.7507
7775.00	-1.85387	-1.82038	-1.46012	-2.3835	-2.73215
7780.00	-1.85494	-1.82491	-1.46165	-2.38283	-2.73074
7785.00	-1.8914	-1.82617	-1.46346	-2.37728	-2.72488
7790.00	-1.88364	-1.807	-1.45751	-2.35872	-2.68958
7795.00	-1.86653	-1.7088	-1.46729	-2.35756	-2.71023
7800.00	-1.81338	-1.6048	-1.47358	-2.3542	-2.72119
7805.00	-1.78076	-1.49057	-1.47965	-2.34986	-2.72494
7810.00	-1.70352	-1.42776	-1.49731	-2.33239	-2.73544
7815.00	-1.66329	-1.35905	-1.49639	-2.31866	-2.75405
7820.00	-1.64962	-1.33378	-1.4737	-2.27621	-2.76011
7825.00	-1.61422	-1.33665	-1.46379	-2.2271	-2.75335
7830.00	-1.60602	-1.34768	-1.46537	-2.18125	-2.76559
7835.00	-1.60484	-1.36448	-1.46092	-2.14098	-2.76898
7840.00	-1.58744	-1.40804	-1.43968	-2.08655	-2.77507
7845.00	-1.59543	-1.45693	-1.39659	-2.04649	-2.76885
7850.00	-1.60376	-1.50374	-1.34479	-2.00217	-2.77649
7855.00	-1.66195	-1.57244	-1.27757	-1.98939	-2.78845
7860.00	-1.69573	-1.64239	-1.16789	-1.98285	-2.80584
7865.00	-1.72557	-1.70097	-1.0801	-1.99415	-2.80112
7870.00	-1.75018	-1.74369	-0.993112	-1.9997	-2.78721
7875.00	-1.76669	-1.77933	-0.947187	-2.02386	-2.77825
7880.00	-1.8069	-1.82453	-0.910899	-2.06941	-2.78444
7885.00	-1.84759	-1.87771	-0.893372	-2.11866	-2.79051
7890.00	-1.88309	-1.91901	-0.905342	-2.17159	-2.78581
7895.00	-1.92405	-1.94211	-0.936293	-2.20336	-2.77699
7900.00	-1.94627	-1.96478	-0.969613	-2.25112	-2.7604
7905.00	-2.00626	-1.98737	-1.04122	-2.2994	-2.7531
7910.00	-2.04166	-2.00114	-1.12205	-2.33756	-2.76129
7915.00	-2.06395	-2.02416	-1.19145	-2.38479	-2.76816
7920.00	-2.07669	-2.028	-1.25474	-2.41342	-2.72497
7925.00	-2.11857	-2.0474	-1.31843	-2.44877	-2.67897
7930.00	-2.11908	-2.07423	-1.37785	-2.48423	-2.63146
7935.00	-2.1387	-2.09212	-1.42839	-2.50523	-2.55918
7940.00	-2.15804	-2.1051	-1.47555	-2.52346	-2.5033
7945.00	-2.15123	-2.10866	-1.518	-2.5217	-2.45045
7950.00	-2.15129	-2.1128	-1.54948	-2.5406	-2.40035
7955.00	-2.16036	-2.11403	-1.57907	-2.5553	-2.36238
7960.00	-2.17585	-2.10795	-1.63218	-2.60622	-2.32923
7965.00	-2.20443	-2.10935	-1.67242	-2.61766	-2.3396
7970.00	-2.21044	-2.09529	-1.72167	-2.63358	-2.34791
7975.00	-2.21698	-2.07514	-1.73992	-2.6413	-2.37067
7980.00	-2.21779	-2.07826	-1.73996	-2.63469	-2.39776
7985.00	-2.22585	-2.09013	-1.7215	-2.64924	-2.4364
7990.00	-2.25337	-2.08644	-1.73221	-2.64514	-2.47728
7995.00	-2.26294	-2.10342	-1.76118	-2.65335	-2.52935
8000.00	-2.26986	-2.10715	-1.75909	-2.67331	-2.55177
8005.00	-2.26707	-2.10769	-1.77571	-2.69226	-2.59282
8010.00	-2.26457	-2.10505	-1.78646	-2.67758	-2.66031
8015.00	-2.26118	-2.08518	-1.79235	-2.68155	-2.72155
8020.00	-2.24236	-2.08917	-1.78084	-2.67356	-2.76497
8025.00	-2.24233	-2.07651	-1.78982	-2.68522	-2.78521
8030.00	-2.253	-2.08511	-1.81597	-2.70926	-2.82124
8035.00	-2.24908	-2.07973	-1.81177	-2.70015	-2.86487
8040.00	-2.24781	-2.0727	-1.81513	-2.71245	-2.88021
8045.00	-2.24892	-2.07263	-1.80891	-2.70467	-2.91997
8050.00	-2.21105	-2.07131	-1.80121	-2.70528	-2.94914
8055.00	-2.22879	-2.0595	-1.78293	-2.70285	-2.98914
8060.00	-2.21772	-2.05543	-1.78455	-2.69108	-2.99663
8065.00	-2.19592	-2.0402	-1.76415	-2.67751	-2.99014
8070.00	-2.21123	-2.04525	-1.76555	-2.66397	-3.00975
8075.00	-2.20305	-2.04136	-1.74873	-2.65576	-3.00348
8080.00	-2.21314	-2.04848	-1.74873	-2.64539	-3.0014
8085.00	-2.17659	-2.05895	-1.73486	-2.64763	-3.01988
8090.00	-2.15384	-2.04962	-1.72657	-2.63708	-3.00649
8095.00	-2.13224	-2.03342	-1.70819	-2.63387	-3.00257
8100.00	-2.12406	-2.02477	-1.69669	-2.64188	-2.98938
8105.00	-2.10487	-2.03011	-1.70315	-2.62662	-2.9882
8110.00	-2.14112	-2.02961	-1.6972	-2.63966	-2.98612
8115.00	-2.11966	-2.01759	-1.691	-2.62661	-2.98832
8120.00	-2.10373	-1.99552	-1.68626	-2.61419	-2.98011
8125.00	-2.10967	-1.99879	-1.68956	-2.60732	-2.99258
8130.00	-2.11389	-1.99048	-1.68833	-2.58989	-2.99668
8135.00	-2.11318	-1.98425	-1.66368	-2.5838	-3.00393
8140.00	-2.11198	-1.96302	-1.65327	-2.56509	-3.00078
8145.00	-2.10696	-1.9661	-1.64558	-2.55321	-2.98014
8150.00	-2.09962	-1.96324	-1.63613	-2.54251	-2.96359
8155.00	-2.09639	-1.96911	-1.62511	-2.54942	-2.9319
8160.00	-2.06758	-1.96658	-1.60931	-2.5401	-2.92629
8165.00	-2.06474	-1.95993	-1.59971	-2.51584	-2.91156
8170.00	-2.06557	-1.96426	-1.59065	-2.5069	-2.92682
8175.00	-2.06237	-1.94877	-1.59342	-2.49489	-2.93189
8180.00	-2.06456	-1.94265	-1.59634	-2.48176	-2.92526
8185.00	-2.04287	-1.95183	-1.59308	-2.49111	-2.93761
8190.00	-2.03011	-1.95165	-1.57417	-2.46514	-2.94212
8195.00	-2.00117	-1.95118	-1.57355	-2.48143	-2.94464
8200.00	-2.00215	-1.95076	-1.5629	-2.48684	-2.94081
8205.00	-2.00586	-1.93381	-1.56593	-2.48477	-2.93125
8210.00	-1.98891	-1.92325	-1.56319	-2.47464	-2.91043
8215.00	-2.00803	-1.90655	-1.56072	-2.48073	-2.9258
8220.00	-1.99762	-1.88434	-1.56523	-2.45844	-2.92232
8225.00	-1.98432	-1.88123	-1.57012	-2.46185	-2.91003
8230.00	-1.96953	-1.88217	-1.59639	-2.4679	-2.91678
8235.00	-1.9641	-1.91052	-1.60321	-2.48128	-2.92846
8240.00	-1.96316	-1.90448	-1.60137	-2.48802	-2.92573
8245.00	-1.97021	-1.89841	-1.59887	-2.49476	-2.88765
8250.00	-1.95063	-1.89108	-1.60629	-2.51404	-2.89715
8255.00	-1.9685	-1.87947	-1.61338	-2.50892	-2.86651
8260.00	-1.95304	-1.86497	-1.60085	-2.50464	-2.84758
8265.00	-1.94138	-1.84316	-1.61017	-2.48789	-2.828
8270.00	-1.9382	-1.83104	-1.61478	-2.47547	-2.82056
8275.00	-1.94999	-1.83451	-1.62187	-2.46395	-2.83372
8280.00	-1.93695	-1.84481	-1.61437	-2.45888	-2.83945
8285.00	-1.93703	-1.85284	-1.60258	-2.46886	-2.85173
8290.00	-1.92528	-1.86131	-1.59828	-2.46991	-2.84548
8295.00	-1.92991	-1.86643	-1.5902	-2.46953	-2.83935
8300.00	-1.94084	-1.88542	-1.59008	-2.48076	-2.85622
8305.00	-1.90223	-1.89814	-1.56222	-2.47764	-2.83833
8310.00	-1.89621	-1.8877	-1.5855	-2.46756	-2.83392
8315.00	-1.88235	-1.87894	-1.56272	-2.4661	-2.86305
8320.00	-1.88395	-1.87386	-1.56745	-2.45916	-2.86788
8325.00	-1.89891	-1.88179	-1.55153	-2.45423	-2.85035
8330.00	-1.91745	-1.87425	-1.53551	-2.44649	-2.85747
8335.00	-1.9054	-1.86933	-1.51564	-2.4468	-2.83843
8340.00	-1.88836	-1.87365	-1.5049	-2.44113	-2.80653
8345.00	-1.88148	-1.86785	-1.48724	-2.44826	-2.79208
8350.00	-1.84599	-1.86576	-1.47429	-2.43318	-2.77347
8355.00	-1.83095	-1.87263	-1.46684	-2.44739	-2.76181
8360.00	-1.82643	-1.85006	-1.4614	-2.43934	-2.78797
8365.00	-1.80602	-1.83662	-1.46575	-2.42549	-2.79726
8370.00	-1.80455	-1.8339	-1.45411	-2.41402	-2.77864
8375.00	-1.78689	-1.81208	-1.45457	-2.40104	-2.78122
8380.00	-1.771	-1.80775	-1.44489	-2.40061	-2.76523
8385.00	-1.76571	-1.80073	-1.43996	-2.40518	-2.77628
8390.00	-1.77109	-1.79504	-1.4351	-2.39772	-2.77147
8395.00	-1.76185	-1.78617	-1.44418	-2.39927	-2.76663
8400.00	-1.77607	-1.78005	-1.45278	-2.3924	-2.76838
8405.00	-1.76013	-1.77955	-1.45126	-2.37663	-2.75469
8410.00	-1.74072	-1.76848	-1.45326	-2.37236	-2.74236
8415.00	-1.74691	-1.75382	-1.45044	-2.35991	-2.74145
8420.00	-1.70404	-1.75126	-1.4437	-2.36557	-2.74826
8425.00	-1.71164	-1.75333	-1.44687	-2.3396	-2.73455
8430.00	-1.72356	-1.76206	-1.46487	-2.34167	-2.7278
8435.00	-1.73259	-1.75867	-1.45836	-2.34585	-2.71511
8440.00	-1.74522	-1.75187	-1.46596	-2.32978	-2.73932
8445.00	-1.74589	-1.75825	-1.46607	-2.32258	-2.72395
8450.00	-1.76339	-1.7615	-1.4565	-2.33363	-2.72132
8455.00	-1.74985	-1.76004	-1.46092	-2.33862	-2.74898
8460.00	-1.77766	-1.77154	-1.46952	-2.33583	-2.76165
8465.00	-1.74298	-1.77596	-1.47264	-2.32208	-2.74609
8470.00	-1.74444	-1.79462	-1.4746	-2.32855	-2.75091
8475.00	-1.75983	-1.78266	-1.46334	-2.32842	-2.73133
8480.00	-1.73087	-1.7669	-1.449	-2.32103	-2.71472
8485.00	-1.74199	-1.76678	-1.45753	-2.3243	-2.73795
8490.00	-1.76101	-1.77323	-1.45764	-2.32328	-2.73087
8495.00	-1.76968	-1.76029	-1.4569	-2.32632	-2.73059
8500.00	-1.76227	-1.75708	-1.44951	-2.3208	-2.72475
8505.00	-1.77588	-1.74794	-1.45085	-2.31285	-2.72356
8510.00	-1.78306	-1.74252	-1.42809	-2.32256	-2.7001
8515.00	-1.77544	-1.74484	-1.42988	-2.31179	-2.69934
8520.00	-1.7545	-1.74255	-1.42562	-2.31235	-2.70375
8525.00	-1.71537	-1.75955	-1.41799	-2.29698	-2.70008
8530.00	-1.72353	-1.76204	-1.43887	-2.28579	-2.69271
8535.00	-1.71736	-1.76365	-1.44842	-2.29093	-2.70033
8540.00	-1.72081	-1.77542	-1.45743	-2.28729	-2.697
8545.00	-1.72223	-1.78882	-1.46932	-2.27542	-2.68943
8550.00	-1.71506	-1.78338	-1.46783	-2.27433	-2.69635
8555.00	-1.72889	-1.79255	-1.47112	-2.27367	-2.70768
8560.00	-1.73851	-1.80174	-1.45852	-2.2711	-2.70972
8565.00	-1.73535	-1.80376	-1.46316	-2.27242	-2.70495
8570.00	-1.73926	-1.81651	-1.47658	-2.27294	-2.69251
8575.00	-1.7439	-1.82018	-1.48278	-2.27507	-2.69506
8580.00	-1.75653	-1.81192	-1.46649	-2.2836	-2.69837
8585.00	-1.76283	-1.81729	-1.44259	-2.29127	-2.69473
8590.00	-1.78089	-1.79994	-1.43705	-2.28793	-2.68331
8595.00	-1.78588	-1.79433	-1.42576	-2.27467	-2.6766
8600.00	-1.81516	-1.77928	-1.42779	-2.26506	-2.67208
8605.00	-1.80771	-1.77104	-1.40607	-2.27888	-2.67718
8610.00	-1.81621	-1.76769	-1.40208	-2.28174	-2.67006
8615.00	-1.82724	-1.76624	-1.41026	-2.27604	-2.66467
8620.00	-1.8614	-1.76994	-1.41216	-2.2815	-2.67713
8625.00	-1.842	-1.78014	-1.40252	-2.31153	-2.65984
8630.00	-1.85158	-1.76963	-1.39594	-2.3055	-2.66158
8635.00	-1.83373	-1.7858	-1.3917	-2.28784	-2.64635
8640.00	-1.83681	-1.79535	-1.40302	-2.29542	-2.64893
8645.00	-1.82889	-1.79582	-1.41489	-2.30753	-2.65533
8650.00	-1.84823	-1.80562	-1.41338	-2.31513	-2.65701
8655.00	-1.86113	-1.79319	-1.41119	-2.32824	-2.67787
8660.00	-1.84457	-1.79012	-1.41047	-2.33443	-2.69257
8665.00	-1.84094	-1.78862	-1.40562	-2.34231	-2.66355
8670.00	-1.85176	-1.79257	-1.40924	-2.33419	-2.64456
8675.00	-1.84233	-1.80426	-1.40283	-2.3454	-2.64681
8680.00	-1.82484	-1.78571	-1.4122	-2.36111	-2.66513
8685.00	-1.8091	-1.77996	-1.42147	-2.34781	-2.6755
8690.00	-1.80732	-1.79603	-1.42519	-2.35666	-2.7113
8695.00	-1.83051	-1.79612	-1.43442	-2.35736	-2.73844
8700.00	-1.84181	-1.78933	-1.44819	-2.36195	-2.76286
8705.00	-1.8469	-1.7954	-1.4278	-2.3651	-2.76448
8710.00	-1.85712	-1.78024	-1.42206	-2.3557	-2.75932
8715.00	-1.87702	-1.77972	-1.42067	-2.34789	-2.74144
8720.00	-1.84986	-1.77988	-1.42153	-2.33625	-2.73146
8725.00	-1.8395	-1.79471	-1.40801	-2.32312	-2.73724
8730.00	-1.85778	-1.79087	-1.39458	-2.33279	-2.71648
8735.00	-1.88381	-1.79804	-1.40309	-2.34249	-2.69627
8740.00	-1.87062	-1.81012	-1.39057	-2.33171	-2.70811
8745.00	-1.86664	-1.80942	-1.39822	-2.33093	-2.70401
8750.00	-1.86418	-1.80005	-1.40889	-2.33784	-2.69522
8755.00	-1.87211	-1.79505	-1.41807	-2.33249	-2.68477
8760.00	-1.87473	-1.78711	-1.41834	-2.3356	-2.66773
8765.00	-1.854	-1.78841	-1.42069	-2.32617	-2.6753
8770.00	-1.85844	-1.80457	-1.41524	-2.31901	-2.68466
8775.00	-1.87257	-1.80287	-1.4158	-2.31653	-2.6997
8780.00	-1.86614	-1.79978	-1.40747	-2.32653	-2.68575
8785.00	-1.87725	-1.77355	-1.4004	-2.3309	-2.68439
8790.00	-1.87486	-1.7387	-1.3726	-2.31897	-2.68317
8795.00	-1.83834	-1.63202	-1.40685	-2.3241	-2.70293
8800.00	-1.78182	-1.50976	-1.42001	-2.3145	-2.68357
8805.00	-1.72137	-1.41753	-1.43397	-2.31644	-2.68141
8810.00	-1.67541	-1.33641	-1.43013	-2.29008	-2.66827
8815.00	-1.63067	-1.27246	-1.42542	-2.25545	-2.66255
8820.00	-1.58928	-1.23959	-1.41907	-2.23487	-2.65639
8825.00	-1.55485	-1.24813	-1.42387	-2.19551	-2.67323
8830.00	-1.51991	-1.26208	-1.43408	-2.14026	-2.67567
8835.00	-1.50988	-1.27275	-1.43948	-2.07598	-2.6687
8840.00	-1.5031	-1.32173	-1.41954	-2.01814	-2.66956
8845.00	-1.52404	-1.38862	-1.38015	-1.9588	-2.65251
8850.00	-1.53162	-1.43883	-1.30309	-1.92689	-2.64939
8855.00	-1.54069	-1.49527	-1.22785	-1.89057	-2.6252
8860.00	-1.57139	-1.54481	-1.15256	-1.87771	-2.62175
8865.00	-1.62099	-1.57815	-1.05622	-1.87473	-2.64715
8870.00	-1.63915	-1.62096	-0.963632	-1.87403	-2.63388
8875.00	-1.66169	-1.67419	-0.921496	-1.91076	-2.61276
8880.00	-1.68761	-1.72052	-0.881891	-1.94217	-2.61361
8885.00	-1.73742	-1.77129	-0.87273	-2.00316	-2.59097
8890.00	-1.78224	-1.80042	-0.870791	-2.05672	-2.57415
8895.00	-1.81639	-1.82663	-0.88628	-2.0927	-2.55544
8900.00	-1.84656	-1.85804	-0.917455	-2.14889	-2.5549
8905.00	-1.87089	-1.88443	-0.969053	-2.19251	-2.57019
8910.00	-1.91307	-1.88912	-1.01759	-2.22318	-2.56766
8915.00	-1.93695	-1.91271	-1.08734	-2.264	-2.54147
8920.00	-1.95225	-1.92645	-1.14003	-2.29413	-2.50262
8925.00	-1.97052	-1.94631	-1.19291	-2.33513	-2.46511
8930.00	-1.9926	-1.9695	-1.22999	-2.36509	-2.41252
8935.00	-2.01078	-1.97974	-1.26715	-2.39139	-2.33618
8940.00	-2.02376	-1.97584	-1.32413	-2.42002	-2.29089
8945.00	-2.04784	-1.97607	-1.35608	-2.43917	-2.26081
8950.00	-2.07064	-1.98097	-1.39703	-2.46203	-2.22153
8955.00	-2.08721	-1.97944	-1.42169	-2.47897	-2.17905
8960.00	-2.08917	-1.97994	-1.43715	-2.51107	-2.15812
8965.00	-2.11234	-1.98102	-1.46999	-2.51683	-2.13877
8970.00	-2.09207	-1.98136	-1.49744	-2.51936	-2.13816
8975.00	-2.10425	-1.96073	-1.50407	-2.51106	-2.13863
8980.00	-2.08704	-1.95716	-1.53316	-2.51483	-2.17518
8985.00	-2.07831	-1.95364	-1.52781	-2.51624	-2.20045
8990.00	-2.07327	-1.93641	-1.53393	-2.52313	-2.2405
8995.00	-2.07606	-1.93621	-1.54952	-2.53561	-2.28723
9000.00	-2.07069	-1.93603	-1.55935	-2.51477	-2.34964
9005.00	-2.07712	-1.93368	-1.58165	-2.52478	-2.40989
9010.00	-2.07164	-1.92532	-1.5828	-2.52024	-2.42848
9015.00	-2.05713	-1.9228	-1.57291	-2.52474	-2.43402
9020.00	-2.04351	-1.90927	-1.57241	-2.51293	-2.4787
9025.00	-2.04758	-1.91148	-1.56314	-2.51288	-2.50924
9030.00	-2.03886	-1.91033	-1.55521	-2.50423	-2.54691
9035.00	-2.00735	-1.91243	-1.55607	-2.51497	-2.58285
9040.00	-2.00603	-1.90807	-1.57827	-2.51835	-2.62283
9045.00	-2.01836	-1.89008	-1.57724	-2.52668	-2.63794
9050.00	-2.02044	-1.88202	-1.57505	-2.50112	-2.65816
9055.00	-1.98627	-1.87976	-1.5714	-2.4801	-2.69519
9060.00	-1.9955	-1.88179	-1.57316	-2.47473	-2.7107
9065.00	-1.99368	-1.88736	-1.57684	-2.46329	-2.72415
9070.00	-1.98696	-1.8902	-1.58352	-2.46886	-2.74797
9075.00	-2.0012	-1.88962	-1.58532	-2.47024	-2.73835
9080.00	-2.00782	-1.88066	-1.58737	-2.4814	-2.73275
9085.00	-1.97153	-1.85698	-1.58543	-2.46896	-2.73738
9090.00	-1.9935	-1.84879	-1.60638	-2.45446	-2.74206
9095.00	-2.00033	-1.84516	-1.60422	-2.45497	-2.75797
9100.00	-1.99182	-1.84878	-1.5926	-2.46501	-2.75601
9105.00	-2.00557	-1.85578	-1.57711	-2.47008	-2.77002
9110.00	-2.02189	-1.85302	-1.56863	-2.46671	-2.76278
9115.00	-2.0056	-1.85429	-1.53661	-2.45706	-2.76339
9120.00	-2.01347	-1.86261	-1.52083	-2.44673	-2.75986
9125.00	-2.01097	-1.85448	-1.51755	-2.43313	-2.73582
9130.00	-2.03802	-1.84498	-1.52175	-2.42816	-2.76152
9135.00	-2.03476	-1.83236	-1.51712	-2.4184	-2.76531
9140.00	-2.02844	-1.82913	-1.51338	-2.43375	-2.76618
9145.00	-2.0374	-1.81466	-1.52304	-2.43137	-2.76187
9150.00	-2.0297	-1.82289	-1.52501	-2.43187	-2.76664
9155.00	-2.02276	-1.84154	-1.52888	-2.43364	-2.78213
9160.00	-2.02891	-1.85958	-1.52733	-2.43358	-2.79455
9165.00	-2.00628	-1.85363	-1.50533	-2.42989	-2.79249
9170.00	-2.00901	-1.84671	-1.50024	-2.4431	-2.76061
9175.00	-2.02217	-1.84361	-1.5007	-2.44177	-2.74107
9180.00	-2.04134	-1.82519	-1.50701	-2.4409	-2.73266
9185.00	-2.04169	-1.81611	-1.49965	-2.42259	-2.73933
9190.00	-2.04764	-1.81138	-1.48714	-2.42099	-2.74534
9195.00	-2.05693	-1.79494	-1.48261	-2.43212	-2.74769
9200.00	-2.06417	-1.7892	-1.47139	-2.43023	-2.73759
9205.00	-2.06449	-1.79591	-1.45246	-2.42126	-2.72087
9210.00	-2.05464	-1.80132	-1.45602	-2.39467	-2.6931
9215.00	-2.04915	-1.7962	-1.4462	-2.40413	-2.68235
9220.00	-2.02225	-1.79596	-1.44114	-2.40636	-2.67471
9225.00	-1.97662	-1.79043	-1.44163	-2.40903	-2.68108
9230.00	-1.99359	-1.79358	-1.44922	-2.40978	-2.69087
9235.00	-2.00829	-1.8086	-1.4674	-2.39624	-2.69358
9240.00	-2.01701	-1.81744	-1.48964	-2.40885	-2.70773
9245.00	-2.02881	-1.81632	-1.48612	-2.41358	-2.69857
9250.00	-2.02929	-1.81595	-1.5065	-2.42379	-2.70815
9255.00	-2.01507	-1.81373	-1.52357	-2.41414	-2.71168
9260.00	-2.01523	-1.81174	-1.52717	-2.42	-2.7179
9265.00	-2.03622	-1.81651	-1.51359	-2.41866	-2.69552
9270.00	-2.04327	-1.82455	-1.50263	-2.40721	-2.69929
9275.00	-2.05244	-1.8521	-1.51715	-2.41376	-2.72406
9280.00	-2.08717	-1.85346	-1.51467	-2.41701	-2.74228
9285.00	-2.08688	-1.85562	-1.5057	-2.42391	-2.75563
9290.00	-2.08887	-1.84163	-1.50604	-2.41986	-2.74779
9295.00	-2.07602	-1.83153	-1.50509	-2.42283	-2.74074
9300.00	-2.05488	-1.82432	-1.48951	-2.42882	-2.72421
9305.00	-2.05049	-1.82846	-1.49273	-2.42759	-2.72919
9310.00	-2.0274	-1.82749	-1.49353	-2.43012	-2.73875
9315.00	-2.01731	-1.81944	-1.48794	-2.41157	-2.72039
9320.00	-2.01274	-1.81094	-1.46988	-2.42066	-2.69063
9325.00	-1.97426	-1.80016	-1.47212	-2.41793	-2.69947
9330.00	-1.99822	-1.78296	-1.46279	-2.39928	-2.67994
9335.00	-2.00964	-1.76842	-1.45985	-2.3891	-2.6868
9340.00	-1.99007	-1.7794	-1.45343	-2.39813	-2.68024
9345.00	-1.98653	-1.7724	-1.45311	-2.40162	-2.69318
9350.00	-1.98279	-1.78985	-1.45114	-2.416	-2.68599
9355.00	-1.98617	-1.79119	-1.44223	-2.42234	-2.69071
9360.00	-1.96557	-1.79489	-1.44261	-2.42473	-2.71074
9365.00	-1.98363	-1.79415	-1.4543	-2.4173	-2.6906
9370.00	-1.96722	-1.77912	-1.44465	-2.39474	-2.66738
9375.00	-1.97442	-1.75996	-1.4616	-2.38998	-2.66735
9380.00	-1.98878	-1.76616	-1.46972	-2.38701	-2.66936
9385.00	-1.98143	-1.76642	-1.47239	-2.39096	-2.67218
9390.00	-1.98608	-1.76541	-1.47396	-2.38161	-2.68592
9395.00	-1.97844	-1.75419	-1.46318	-2.38048	-2.68098
9400.00	-1.93664	-1.75252	-1.45432	-2.38541	-2.66483
9405.00	-1.93168	-1.7529	-1.44635	-2.37562	-2.6564
9410.00	-1.94075	-1.75699	-1.45599	-2.37608	-2.64169
9415.00	-1.94158	-1.75567	-1.46256	-2.38079	-2.65848
9420.00	-1.9412	-1.74792	-1.44998	-2.37477	-2.66647
9425.00	-1.90594	-1.76126	-1.43613	-2.38854	-2.68027
9430.00	-1.90011	-1.76139	-1.45394	-2.39133	-2.67182
9435.00	-1.9005	-1.77088	-1.44264	-2.37799	-2.65608
9440.00	-1.9093	-1.78443	-1.4455	-2.36134	-2.65107
9445.00	-1.90314	-1.78036	-1.41823	-2.34009	-2.65471
9450.00	-1.91168	-1.77202	-1.41345	-2.35236	-2.65391
9455.00	-1.89908	-1.75826	-1.42091	-2.34588	-2.66184
9460.00	-1.87817	-1.75619	-1.40619	-2.34601	-2.67305
9465.00	-1.8954	-1.76308	-1.3942	-2.35504	-2.63988
9470.00	-1.90189	-1.77084	-1.3893	-2.35788	-2.66398
9475.00	-1.89365	-1.76657	-1.39077	-2.35152	-2.64495
9480.00	-1.87554	-1.74554	-1.38789	-2.3524	-2.64512
9485.00	-1.87444	-1.74443	-1.3895	-2.35055	-2.64986
9490.00	-1.86501	-1.74281	-1.38717	-2.34359	-2.6638
9495.00	-1.89088	-1.74353	-1.39726	-2.33568	-2.67889
9500.00	-1.92486	-1.73481	-1.41559	-2.33186	-2.69145
9505.00	-1.91996	-1.72977	-1.43671	-2.3443	-2.68494
9510.00	-1.91555	-1.73492	-1.43344	-2.35086	-2.6913
9515.00	-1.92059	-1.73269	-1.44395	-2.35941	-2.6904
9520.00	-1.9195	-1.7488	-1.44374	-2.36876	-2.70741
9525.00	-1.91344	-1.74049	-1.4507	-2.36957	-2.6876
9530.00	-1.91982	-1.75332	-1.4599	-2.3617	-2.66926
9535.00	-1.90979	-1.75581	-1.45683	-2.3619	-2.64054
9540.00	-1.9171	-1.74398	-1.45197	-2.36471	-2.63403
9545.00	-1.92199	-1.73771	-1.46567	-2.34609	-2.65006
9550.00	-1.91568	-1.72926	-1.46497	-2.34024	-2.67314
9555.00	-1.94324	-1.7304	-1.46182	-2.34589	-2.67915
9560.00	-1.94608	-1.73112	-1.4594	-2.33312	-2.69525
9565.00	-1.95201	-1.7227	-1.46185	-2.33882	-2.66291
9570.00	-1.95454	-1.71293	-1.44681	-2.3251	-2.66383
9575.00	-1.96469	-1.70946	-1.45052	-2.33259	-2.64991
9580.00	-1.95975	-1.71539	-1.47109	-2.34793	-2.6506
9585.00	-1.94629	-1.70167	-1.43454	-2.3333	-2.64869
9590.00	-1.93192	-1.6937	-1.42308	-2.3284	-2.65918
9595.00	-1.90716	-1.69214	-1.43925	-2.32994	-2.64674
9600.00	-1.91248	-1.67606	-1.43404	-2.32438	-2.6335
9605.00	-1.89755	-1.6844	-1.43398	-2.31343	-2.62871
9610.00	-1.88975	-1.69002	-1.42047	-2.32407	-2.62644
9615.00	-1.86695	-1.68571	-1.40328	-2.32009	-2.63712
9620.00	-1.86108	-1.67527	-1.38737	-2.31685	-2.62841
9625.00	-1.84678	-1.67463	-1.39366	-2.32384	-2.62261
9630.00	-1.8035	-1.67311	-1.39722	-2.306	-2.63723
9635.00	-1.82425	-1.67549	-1.41009	-2.30681	-2.6336
9640.00	-1.848	-1.69107	-1.4326	-2.31315	-2.64356
9645.00	-1.86656	-1.68759	-1.42806	-2.30365	-2.64541
9650.00	-1.86411	-1.7054	-1.42019	-2.31494	-2.64503
9655.00	-1.83937	-1.69955	-1.41899	-2.30791	-2.6681
9660.00	-1.83907	-1.71742	-1.42128	-2.31183	-2.68327
9665.00	-1.84162	-1.72037	-1.43637	-2.31701	-2.66994
9670.00	-1.86307	-1.71334	-1.43733	-2.3263	-2.67729
9675.00	-1.879	-1.73232	-1.42475	-2.33499	-2.70019
9680.00	-1.88544	-1.7316	-1.4416	-2.33918	-2.68823
9685.00	-1.88617	-1.74157	-1.44162	-2.34427	-2.68967
9690.00	-1.91049	-1.73116	-1.44416	-2.33893	-2.67774
9695.00	-1.91097	-1.7318	-1.4515	-2.3381	-2.69856
9700.00	-1.90745	-1.73207	-1.44633	-2.32644	-2.70508
9705.00	-1.90598	-1.73855	-1.44	-2.3371	-2.68754
9710.00	-1.91311	-1.75314	-1.43892	-2.34174	-2.69618
9715.00	-1.91952	-1.74814	-1.44552	-2.33269	-2.71516
9720.00	-1.91684	-1.74584	-1.4296	-2.32388	-2.70831
9725.00	-1.92176	-1.73719	-1.42031	-2.33083	-2.69808
9730.00	-1.93012	-1.73536	-1.4107	-2.32783	-2.69142
9735.00	-1.93089	-1.7237	-1.42432	-2.32348	-2.67931
9740.00	-1.9113	-1.71821	-1.437	-2.31625	-2.6674
9745.00	-1.90663	-1.72421	-1.44379	-2.33058	-2.66228
9750.00	-1.89454	-1.71742	-1.4457	-2.30942	-2.66174
9755.00	-1.89999	-1.69037	-1.43186	-2.2917	-2.65566
9760.00	-1.88462	-1.67665	-1.41941	-2.28237	-2.64051
9765.00	-1.85783	-1.6668	-1.42922	-2.25611	-2.64113
9770.00	-1.82809	-1.66388	-1.42081	-2.26885	-2.64627
9775.00	-1.84413	-1.66593	-1.41703	-2.26742	-2.65497
9780.00	-1.83772	-1.68028	-1.42077	-2.26878	-2.65007
9785.00	-1.86125	-1.6807	-1.41363	-2.27297	-2.64159
9790.00	-1.8475	-1.64294	-1.42864	-2.2622	-2.6304
9795.00	-1.8233	-1.54928	-1.4224	-2.25251	-2.61421
9800.00	-1.76095	-1.44122	-1.41972	-2.23652	-2.6083
9805.00	-1.71836	-1.33335	-1.41352	-2.21915	-2.58008
9810.00	-1.65525	-1.25158	-1.41551	-2.21905	-2.59285
9815.00	-1.60408	-1.19799	-1.40848	-2.19384	-2.61351
9820.00	-1.60816	-1.17225	-1.39836	-2.16156	-2.63464
9825.00	-1.56395	-1.15284	-1.41448	-2.12194	-2.63025
9830.00	-1.5574	-1.15975	-1.41049	-2.06247	-2.63597
9835.00	-1.56445	-1.18753	-1.41026	-2.02746	-2.64315
9840.00	-1.55222	-1.23941	-1.38988	-1.97744	-2.63333
9845.00	-1.5643	-1.2886	-1.34211	-1.93243	-2.60514
9850.00	-1.57968	-1.35568	-1.30038	-1.89456	-2.61643
9855.00	-1.61381	-1.41137	-1.22205	-1.86113	-2.60775
9860.00	-1.63156	-1.47649	-1.11329	-1.85816	-2.60045
9865.00	-1.68866	-1.53541	-1.00112	-1.86606	-2.62645
9870.00	-1.72259	-1.58562	-0.911941	-1.87979	-2.64782
9875.00	-1.74411	-1.63488	-0.842605	-1.90867	-2.62837
9880.00	-1.74489	-1.68171	-0.79912	-1.93631	-2.63631
9885.00	-1.76362	-1.72198	-0.792771	-1.97078	-2.61699
9890.00	-1.76527	-1.76229	-0.803452	-2.01767	-2.61945
9895.00	-1.82533	-1.77763	-0.830299	-2.06218	-2.61607
9900.00	-1.85292	-1.81081	-0.878422	-2.1201	-2.60183
9905.00	-1.88056	-1.82255	-0.931822	-2.15966	-2.55746
9910.00	-1.89135	-1.82249	-0.986607	-2.18468	-2.53635
9915.00	-1.91177	-1.82837	-1.04012	-2.21779	-2.5138
9920.00	-1.91494	-1.84991	-1.09626	-2.23832	-2.48128
9925.00	-1.91216	-1.85899	-1.14049	-2.26738	-2.42249
9930.00	-1.90289	-1.8656	-1.19543	-2.29453	-2.3533
9935.00	-1.90075	-1.87279	-1.24529	-2.34012	-2.30629
9940.00	-1.91967	-1.87677	-1.29605	-2.35272	-2.23905
9945.00	-1.92035	-1.88754	-1.33585	-2.36769	-2.18769
9950.00	-1.92323	-1.87723	-1.35738	-2.37754	-2.13078
9955.00	-1.94947	-1.8842	-1.38685	-2.38342	-2.07447
[truncated: 56 more rows]
