# Supplementary material for: Abnormal developmental trajectory and vulnerability to cardiac arrhythmias in tetralogy of Fallot with DiGeorge syndrome
Source: Commun Biol. 2023 Sep 22;6:969. doi: 10.1038/s42003-023-05344-6 (PMC10516936; doi:10.1038/s42003-023-05344-6)
Supplement: Supplementary file 6 — Supplementary Data 3 [file 42003_2023_5344_MOESM6_ESM.zip › Supplementary Data3_CAS Measurement/Batch61/TOF-DG2_A3_arrythmia_4900/CV_Ca.xlsx]

## Sheet: CV_Ca
1B : V(t) = -D'(t) / BackgroundImage *100
D'(t) = WaveFiltered Value( Pixel-Filter=(5 x 5) Tcnst-Filter=10)
average	1
frm num	2048
position	[54][54]	[59][66]	[66][84]	[42][59]	[30][64]
background	344.68	610.8	564.04	528.36	425.88
total pixel	25	25	25	25	25
time	value1	value2	value3	value4	value5
0	4.35186	4.5907	4.70179	5.01173	6.53705
5	4.55263	4.81598	4.91171	5.23734	6.73053
10	4.7925	5.03314	5.12687	5.44417	6.92627
15	4.96893	5.20631	5.29924	5.67422	7.05547
20	5.0755	5.30127	5.43806	5.81087	7.19148
25	5.22943	5.45418	5.57222	5.95201	7.33736
30	5.32039	5.54661	5.63482	6.0745	7.49777
35	5.35467	5.61998	5.67626	6.14008	7.58016
40	5.36232	5.66571	5.70008	6.17184	7.60264
45	5.39241	5.69181	5.74634	6.22239	7.61443
50	5.45895	5.75524	5.78939	6.2709	7.67481
55	5.48634	5.79268	5.8097	6.29034	7.7038
60	5.4785	5.78119	5.82585	6.32601	7.72331
65	5.43778	5.76561	5.77443	6.28013	7.6648
70	5.37445	5.71165	5.70121	6.22672	7.56423
75	5.2954	5.65391	5.64524	6.1514	7.4756
80	5.25675	5.60325	5.59061	6.09649	7.36108
85	5.20108	5.53801	5.52938	6.05993	7.27962
90	5.17882	5.48388	5.46932	6.0346	7.22321
95	5.07176	5.4522	5.44575	5.97017	7.18559
100	5.07868	5.42957	5.36356	5.92505	7.16112
105	5.08143	5.34765	5.32433	5.87006	7.08557
110	5.07114	5.28636	5.23442	5.82283	6.96403
115	4.99109	5.21548	5.12797	5.72431	6.84901
120	4.9202	5.14449	5.02862	5.6576	6.75395
125	4.87265	5.11269	4.95055	5.59755	6.63927
130	4.77996	5.06442	4.87745	5.50717	6.54452
135	4.69537	4.97317	4.78258	5.41524	6.38786
140	4.65754	4.88188	4.66033	5.30524	6.23935
145	4.55386	4.81543	4.57725	5.22213	6.11697
150	4.47563	4.72747	4.45709	5.11706	5.98334
155	4.3739	4.63914	4.34043	5.05429	5.86589
160	4.31367	4.53868	4.25814	4.98493	5.7292
165	4.24554	4.44696	4.17627	4.91796	5.61462
170	4.17494	4.37358	4.08983	4.82211	5.49835
175	4.10675	4.26956	4.00919	4.72221	5.3862
180	4.06512	4.20278	3.95009	4.6323	5.29935
185	3.9673	4.13418	3.85648	4.53852	5.19395
190	3.88158	4.0685	3.78216	4.47985	5.1019
195	3.89147	3.99957	3.73441	4.42781	5.01719
200	3.82146	3.96634	3.68435	4.34615	4.94376
205	3.80835	3.92138	3.63859	4.28325	4.88518
210	3.75942	3.8593	3.56904	4.21225	4.79114
215	3.70377	3.80277	3.4802	4.12186	4.71684
220	3.63048	3.73749	3.40237	4.06777	4.66875
225	3.55756	3.63421	3.32098	4.03573	4.57287
230	3.4838	3.58644	3.26475	3.98419	4.49315
235	3.37913	3.52707	3.22691	3.92872	4.41765
240	3.30233	3.47627	3.18079	3.88334	4.36003
245	3.23553	3.40172	3.1244	3.8001	4.28188
250	3.21486	3.35166	3.06726	3.76001	4.17397
255	3.21251	3.31578	3.00591	3.70273	4.12005
260	3.128	3.27104	2.95494	3.59894	4.01799
265	3.07632	3.21178	2.8878	3.54112	3.94211
270	2.97757	3.13552	2.79404	3.44213	3.85784
275	2.96414	3.06559	2.74228	3.40831	3.78107
280	2.87777	2.99544	2.69428	3.34835	3.67722
285	2.83834	2.93034	2.60711	3.28984	3.59314
290	2.73555	2.88878	2.53929	3.22129	3.53626
295	2.64767	2.82649	2.47045	3.15883	3.44186
300	2.54653	2.79204	2.40212	3.08823	3.37851
305	2.46828	2.75121	2.34346	3.02697	3.30082
310	2.45935	2.70399	2.29208	2.99303	3.23748
315	2.40722	2.66214	2.23591	2.94431	3.1786
320	2.34753	2.59305	2.18039	2.86791	3.08897
325	2.34256	2.53152	2.15382	2.81127	3.02146
330	2.28586	2.49971	2.12637	2.76483	2.93909
335	2.30794	2.45472	2.08961	2.72682	2.89314
340	2.27443	2.39523	2.0856	2.6752	2.80482
345	2.25007	2.34759	2.00894	2.6189	2.76572
350	2.20726	2.30602	1.99882	2.57504	2.6939
355	2.19427	2.28432	1.94361	2.54996	2.63772
360	2.19534	2.24712	1.89462	2.48801	2.5956
365	2.15684	2.20708	1.84487	2.45043	2.53516
370	2.10711	2.17105	1.80222	2.41509	2.47888
375	2.05074	2.12618	1.77447	2.35982	2.42354
380	1.98261	2.08972	1.71049	2.27601	2.38406
385	1.9178	2.04643	1.65361	2.21496	2.34759
390	1.84671	2.00027	1.62938	2.1479	2.29034
395	1.79086	1.97248	1.61678	2.10875	2.24822
400	1.77888	1.9252	1.5629	2.0879	2.17743
405	1.75766	1.86562	1.50589	2.0396	2.13908
410	1.70491	1.84343	1.47657	1.99311	2.10644
415	1.64931	1.78482	1.42891	1.93764	2.00757
420	1.60043	1.73404	1.37892	1.92784	1.98996
425	1.56804	1.6831	1.36726	1.8895	1.93373
430	1.54005	1.66672	1.35322	1.87619	1.87936
435	1.46148	1.6212	1.30938	1.80667	1.81728
440	1.42906	1.59006	1.30538	1.79483	1.81776
445	1.38363	1.55221	1.24434	1.77206	1.77218
450	1.33811	1.51814	1.23621	1.73339	1.72833
455	1.31339	1.5045	1.21258	1.69935	1.69544
460	1.29462	1.48699	1.19699	1.66644	1.69778
465	1.25451	1.44242	1.12764	1.60806	1.65386
470	1.21378	1.42064	1.07374	1.57595	1.58239
475	1.18872	1.42265	1.06494	1.53116	1.57068
480	1.19286	1.41856	1.06979	1.54005	1.52256
485	1.17106	1.38738	1.04862	1.50945	1.49334
490	1.15724	1.34753	1.03808	1.5243	1.47362
495	1.15408	1.3372	1.00377	1.47483	1.41737
500	1.08509	1.29648	1.00409	1.44923	1.41651
505	1.07987	1.26375	0.949069	1.39819	1.40354
510	1.05311	1.24281	0.939263	1.3636	1.36462
515	1.05921	1.21152	0.894269	1.37032	1.35308
520	1.06818	1.15717	0.865831	1.35518	1.33705
525	1.01707	1.12659	0.816125	1.31656	1.30103
530	0.979186	1.12002	0.7877	1.29847	1.26954
535	1.00428	1.10101	0.757863	1.27839	1.27502
540	0.953753	1.06622	0.76434	1.28455	1.24238
545	0.898995	1.06896	0.734711	1.26511	1.22991
550	0.890331	1.05375	0.728611	1.25898	1.19427
555	0.905742	1.0394	0.68128	1.18986	1.17158
560	0.86623	1.03107	0.693997	1.16778	1.13144
565	0.870126	1.01638	0.650837	1.17288	1.13288
570	0.911928	1.02148	0.647451	1.15704	1.11821
575	0.920538	0.99661	0.646531	1.13976	1.11347
580	0.934089	1.00762	0.659178	1.1454	1.1261
585	0.919594	0.991996	0.637228	1.12549	1.12995
590	0.892623	0.996267	0.630948	1.1159	1.14469
595	0.890398	0.974571	0.610404	1.06942	1.13448
600	0.887235	0.930814	0.562837	1.04575	1.10086
605	0.91224	0.933345	0.561869	1.03884	1.05371
610	0.913856	0.934968	0.549651	1.03943	1.05259
615	0.879334	0.902375	0.547873	0.991507	1.03092
620	0.874957	0.869767	0.520034	0.972605	1.00673
625	0.807189	0.83387	0.514127	0.972248	0.970861
630	0.763606	0.813352	0.496045	0.934074	0.980847
635	0.758036	0.813222	0.484027	0.9247	0.95978
640	0.701961	0.764643	0.457608	0.898094	0.911702
645	0.642209	0.732711	0.428867	0.835539	0.84777
650	0.575667	0.707246	0.426403	0.82542	0.793048
655	0.56452	0.676469	0.37809	0.773917	0.760705
660	0.568414	0.665142	0.350918	0.743463	0.706237
665	0.502289	0.63792	0.320081	0.717569	0.66379
670	0.488035	0.61866	0.288782	0.671552	0.619953
675	0.454318	0.594777	0.245012	0.663447	0.587074
680	0.400763	0.592274	0.198526	0.647826	0.577206
685	0.39202	0.561861	0.199949	0.62241	0.548602
690	0.461905	0.565269	0.204775	0.660101	0.565123
695	0.525961	0.576849	0.219047	0.647842	0.585628
700	0.512822	0.561077	0.195014	0.629239	0.539275
705	0.473145	0.52789	0.208844	0.619309	0.524795
710	0.461806	0.553686	0.210653	0.635355	0.532427
715	0.452761	0.512725	0.203062	0.639198	0.510179
720	0.471312	0.524976	0.201903	0.625244	0.470432
725	0.449712	0.48754	0.193769	0.587703	0.491952
730	0.401259	0.453848	0.187866	0.578141	0.469995
735	0.366936	0.432694	0.176171	0.558937	0.444598
740	0.340687	0.422169	0.161391	0.511371	0.396381
745	0.3101	0.421864	0.140997	0.495816	0.39713
750	0.311584	0.389501	0.12477	0.437906	0.36587
755	0.266499	0.368232	0.122221	0.435754	0.318012
760	0.224763	0.37987	0.114963	0.424732	0.309692
765	0.240583	0.367424	0.111977	0.417084	0.295629
770	0.18287	0.332646	0.110707	0.373861	0.287668
775	0.194756	0.30593	0.0960909	0.35313	0.292714
780	0.188046	0.320524	0.0800992	0.347343	0.267199
785	0.242353	0.317286	0.0742168	0.358789	0.224512
790	0.226241	0.363488	0.078851	0.346379	0.241509
795	0.246555	0.565515	0.0766393	0.357165	0.232386
800	0.33911	1.00405	0.0916688	0.39564	0.219479
805	0.457224	1.60306	0.106614	0.400743	0.238857
810	0.696984	2.29017	0.0916973	0.49164	0.296684
815	0.984718	3.03888	0.103803	0.565876	0.299889
820	1.2901	3.80638	0.117534	0.676599	0.319679
825	1.60556	4.52725	0.102944	0.839085	0.31401
830	1.94054	5.19698	0.0848488	1.02848	0.317361
835	2.29424	5.8135	0.089129	1.27615	0.320376
840	2.70193	6.36836	0.107874	1.61337	0.319333
845	3.09786	6.85072	0.168003	2.00923	0.352207
850	3.47161	7.30579	0.317858	2.473	0.354555
855	3.9101	7.65772	0.625764	3.0032	0.350095
860	4.34304	8.00721	1.04259	3.56517	0.366743
865	4.73153	8.28573	1.62055	4.16785	0.399572
870	5.07885	8.50693	2.25844	4.72616	0.390609
875	5.47615	8.71648	2.93749	5.32705	0.406024
880	5.76061	8.89919	3.60963	5.83076	0.442438
885	6.03055	9.04464	4.25285	6.32422	0.478029
890	6.27814	9.12445	4.81119	6.70626	0.447132
895	6.48821	9.17534	5.32007	7.07811	0.423082
900	6.70628	9.2172	5.77806	7.41125	0.43431
905	6.88049	9.22999	6.18388	7.68156	0.418117
910	6.98738	9.2271	6.53563	7.91726	0.452383
915	7.13233	9.2055	6.82456	8.1241	0.46162
920	7.24421	9.19654	7.086	8.2777	0.468055
925	7.34258	9.16425	7.29932	8.40988	0.510477
930	7.44504	9.11816	7.4977	8.52354	0.606888
935	7.45834	9.04393	7.66346	8.60086	0.747195
940	7.45638	8.94046	7.78713	8.63865	0.910101
945	7.45694	8.89972	7.87927	8.68855	1.14782
950	7.47486	8.83162	7.96079	8.67063	1.49139
955	7.43992	8.7055	7.99798	8.68857	1.81092
960	7.35625	8.60574	8.01089	8.66081	2.19337
965	7.27746	8.48125	8.0062	8.57828	2.6268
970	7.2669	8.36004	7.97716	8.53505	3.03567
975	7.21098	8.211	7.95598	8.46132	3.45907
980	7.16181	8.08342	7.91352	8.41086	3.91714
985	7.06649	7.95484	7.87176	8.33061	4.31908
990	6.99696	7.81358	7.76823	8.22206	4.70994
995	6.94018	7.67662	7.67646	8.14101	5.02602
1000	6.82641	7.55074	7.57969	8.01887	5.30486
1005	6.70429	7.40798	7.52522	7.95208	5.5746
1010	6.66865	7.28866	7.42939	7.88971	5.79952
1015	6.60408	7.15639	7.36016	7.79118	6.01134
1020	6.49607	7.02359	7.28083	7.68357	6.1738
1025	6.38958	6.91455	7.18604	7.51935	6.243
1030	6.31346	6.77058	7.06526	7.41167	6.38042
1035	6.25424	6.6541	6.98635	7.30265	6.50691
1040	6.17309	6.5473	6.86569	7.1644	6.58976
1045	6.13487	6.45053	6.75709	7.07405	6.65869
1050	6.0819	6.32741	6.61255	6.97229	6.69818
1055	6.00986	6.19172	6.50232	6.86936	6.7666
1060	5.88816	6.05782	6.36057	6.75703	6.70983
1065	5.7647	5.9373	6.20462	6.63928	6.71885
1070	5.63386	5.80264	6.07632	6.52119	6.67625
1075	5.54628	5.6893	5.97078	6.40886	6.65106
1080	5.44076	5.5598	5.85735	6.28958	6.61242
1085	5.35392	5.4714	5.72194	6.17164	6.5645
1090	5.263	5.35648	5.62986	6.04505	6.51479
1095	5.15564	5.2465	5.52287	5.91598	6.43249
1100	5.07874	5.12068	5.4131	5.79073	6.32178
1105	4.98169	4.98713	5.25545	5.67649	6.23248
1110	4.93495	4.882	5.13413	5.56005	6.13614
1115	4.80469	4.79982	5.00651	5.4386	5.99872
1120	4.71415	4.72455	4.91079	5.3626	5.9389
1125	4.61873	4.64241	4.82607	5.24045	5.83623
1130	4.51661	4.52591	4.72358	5.10326	5.76449
1135	4.43747	4.42171	4.59517	5.01008	5.65014
1140	4.33259	4.34365	4.503	4.90425	5.57165
1145	4.29042	4.27602	4.42005	4.82491	5.5151
1150	4.21765	4.20402	4.32554	4.71111	5.40033
1155	4.14171	4.13332	4.22133	4.61399	5.31301
1160	4.02579	4.03106	4.15804	4.5349	5.21751
1165	3.97716	3.94557	4.08051	4.44177	5.13156
1170	3.8893	3.84898	3.95754	4.34887	5.04294
1175	3.77657	3.78104	3.88304	4.26147	4.94627
1180	3.73429	3.72972	3.82237	4.21386	4.88181
1185	3.62546	3.66127	3.72309	4.11498	4.78247
1190	3.55536	3.5918	3.64722	4.02977	4.67616
1195	3.48762	3.50112	3.53922	3.94703	4.55982
1200	3.38489	3.45356	3.43634	3.88543	4.4645
1205	3.29707	3.37343	3.3629	3.78987	4.34584
1210	3.19366	3.31179	3.27553	3.70387	4.27662
1215	3.14004	3.24257	3.20257	3.6469	4.20399
1220	3.01636	3.1927	3.13477	3.55703	4.08978
1225	2.96075	3.12163	3.08156	3.46251	3.99169
1230	2.855	3.0413	3.01665	3.42287	3.8771
1235	2.80044	2.96834	2.95398	3.36221	3.78056
1240	2.70259	2.87779	2.86991	3.25765	3.6777
1245	2.60292	2.83428	2.80702	3.18625	3.54567
1250	2.52483	2.73684	2.74049	3.10837	3.44282
1255	2.43133	2.657	2.67706	3.01027	3.36152
1260	2.42262	2.61068	2.60083	2.9356	3.28835
1265	2.40782	2.55263	2.55421	2.87597	3.19715
1270	2.34459	2.50955	2.50941	2.82836	3.12914
1275	2.3051	2.48191	2.45136	2.78173	3.07546
1280	2.2533	2.43804	2.40692	2.72008	3.03747
1285	2.20321	2.39594	2.35061	2.65777	2.94693
1290	2.16276	2.35935	2.33185	2.60095	2.8955
1295	2.09967	2.31464	2.26816	2.5604	2.83606
1300	2.03941	2.24952	2.21225	2.51709	2.77975
1305	2.04436	2.18174	2.12931	2.46903	2.69244
1310	2.00587	2.13711	2.09367	2.41139	2.62607
1315	1.93874	2.08319	2.02614	2.34665	2.53346
1320	1.94447	2.06544	1.96891	2.30125	2.4905
1325	1.85795	2.00755	1.9181	2.24449	2.41521
1330	1.79285	1.97117	1.90359	2.18205	2.32678
1335	1.75514	1.92009	1.87208	2.11753	2.22278
1340	1.72121	1.87739	1.80047	2.04659	2.15642
1345	1.66398	1.80033	1.71971	1.98577	2.12486
1350	1.62872	1.73883	1.65978	1.91287	2.07111
1355	1.58422	1.69527	1.59876	1.85785	2.02367
1360	1.55345	1.65279	1.53675	1.7826	1.92649
1365	1.51996	1.59163	1.49229	1.75953	1.88036
1370	1.4666	1.54904	1.45724	1.67594	1.84542
1375	1.40814	1.51005	1.40299	1.63099	1.80834
1380	1.39846	1.49133	1.38184	1.58599	1.78624
1385	1.38279	1.45942	1.34932	1.54852	1.74474
1390	1.37681	1.42743	1.31934	1.4989	1.70082
1395	1.36446	1.37702	1.26896	1.4815	1.65659
1400	1.30345	1.35065	1.23922	1.45523	1.60646
1405	1.25318	1.33477	1.20253	1.39299	1.55195
1410	1.23927	1.32048	1.17801	1.34226	1.49725
1415	1.20006	1.28994	1.12971	1.29283	1.46023
1420	1.18798	1.25721	1.11106	1.26196	1.40438
1425	1.13881	1.24217	1.06662	1.23646	1.39261
1430	1.11429	1.24369	1.07058	1.23621	1.38015
1435	1.09338	1.21493	1.04579	1.1724	1.32385
1440	1.10821	1.20411	1.06035	1.18083	1.3455
1445	1.15174	1.17145	1.0458	1.19977	1.31896
1450	1.10851	1.16236	1.03625	1.19184	1.32043
1455	1.12067	1.14174	1.03687	1.19454	1.28889
1460	1.07243	1.1461	1.01687	1.16442	1.25862
1465	1.05339	1.12055	1.00879	1.12066	1.25673
1470	1.07106	1.10673	1.01216	1.12367	1.26631
1475	1.04519	1.11917	0.991079	1.13016	1.25333
1480	0.972005	1.10614	0.976362	1.11253	1.25009
1485	0.963003	1.04595	0.916312	1.07168	1.19553
1490	0.942135	0.995059	0.882833	1.03189	1.15017
1495	0.9396	1.01212	0.886032	1.04378	1.09902
1500	0.918752	0.991459	0.861963	1.00905	1.05862
1505	0.837321	0.946668	0.826118	0.958868	0.983757
1510	0.820898	0.911596	0.783929	0.906133	0.962398
1515	0.795672	0.884614	0.754469	0.865486	0.915938
1520	0.786895	0.841339	0.745684	0.828146	0.862852
1525	0.785959	0.801082	0.75267	0.803625	0.839496
1530	0.747981	0.76878	0.719953	0.764901	0.769635
1535	0.7138	0.745602	0.689799	0.745947	0.741511
1540	0.660988	0.693963	0.676134	0.711477	0.683327
1545	0.662198	0.676957	0.657453	0.697109	0.679801
1550	0.618027	0.658377	0.602346	0.64481	0.6616
1555	0.551583	0.64231	0.53431	0.633323	0.649916
1560	0.573017	0.62654	0.524139	0.614657	0.599952
1565	0.52616	0.618896	0.499382	0.566819	0.570012
1570	0.468902	0.597609	0.475683	0.538905	0.570304
1575	0.454506	0.562733	0.442298	0.516811	0.548964
1580	0.435747	0.564089	0.407288	0.484814	0.534455
1585	0.428147	0.516194	0.413364	0.456016	0.512943
1590	0.40274	0.505177	0.381247	0.444482	0.495461
1595	0.37291	0.480199	0.352341	0.402305	0.490059
1600	0.306607	0.447242	0.328454	0.390843	0.452324
1605	0.229526	0.395314	0.314047	0.360086	0.419302
1610	0.19729	0.381323	0.280515	0.301366	0.372675
1615	0.179882	0.366111	0.226224	0.310596	0.351375
1620	0.146807	0.360279	0.191546	0.293921	0.350989
1625	0.0694596	0.35765	0.188702	0.271342	0.316829
1630	0.0752791	0.308133	0.167704	0.244965	0.263544
1635	0.0457017	0.304824	0.134623	0.226525	0.267245
1640	0.0388106	0.290059	0.119742	0.2175	0.259305
1645	0.0256455	0.266292	0.0942939	0.194235	0.248402
1650	-0.0163759	0.269133	0.0877012	0.178597	0.184114
1655	-0.0507137	0.263175	0.0909869	0.186477	0.153493
1660	0.015864	0.275496	0.0882708	0.165559	0.140961
1665	-0.0170558	0.262353	0.112775	0.143703	0.155981
1670	0.0148227	0.258384	0.0780946	0.126305	0.133809
1675	0.00289593	0.222722	0.107871	0.146985	0.124185
1680	0.0246558	0.203725	0.0942473	0.127744	0.150275
1685	0.0279927	0.206273	0.0876593	0.105885	0.113645
1690	0.0217119	0.211841	0.0512357	0.130121	0.0863134
1695	-0.0117927	0.209648	0.0524947	0.112567	0.100224
1700	-0.0523913	0.185409	0.0401535	0.124779	0.0977151
1705	-0.0425102	0.166868	0.0347198	0.0941315	0.0494351
1710	-0.0521851	0.170482	0.0241561	0.055193	0.0304031
1715	-0.0504481	0.15147	0.0167763	0.0360467	0.0386336
1720	-0.0500453	0.117986	0.0307004	0.0256285	0.0310133
1725	-0.120473	0.130418	0.0127378	-0.0344709	0.0053704
1730	-0.0469194	0.15143	0.0185557	-0.0128544	0.0395849
1735	-0.0805239	0.134322	0.0216644	-0.00626954	0.0205987
1740	-0.0968419	0.115651	-0.0145422	-0.0207838	-0.0040027
1745	-0.121973	0.128316	-0.0166339	-0.0277901	-0.0176909
1750	-0.173603	0.0794664	-0.0100063	-0.0272823	-0.0431595
1755	-0.162045	0.0826527	-0.018934	-0.0389382	-0.0764129
1760	-0.0901366	0.0429532	0.00636198	-0.0327732	-0.101645
1765	-0.0857649	0.0412774	-0.00349343	-0.0385806	-0.0642425
1770	-0.0911144	0.0220875	0.00182011	-0.0286661	-0.0183705
1775	-0.0912869	0.0316665	-0.00119858	-0.032613	-0.0494066
1780	-0.122776	0.0160572	-0.031573	-0.0641764	-0.0576152
1785	-0.119782	0.027549	-0.0532367	-0.0645723	-0.0499752
1790	-0.0927173	0.0464051	-0.0961365	-0.0967251	-0.0778508
1795	-0.0509517	0.227095	-0.144675	-0.124906	-0.0775796
1800	-0.00175764	0.641845	-0.165666	-0.105602	-0.104573
1805	0.0842949	1.21813	-0.185267	-0.11094	-0.134503
1810	0.229051	1.90509	-0.220637	-0.065778	-0.137019
1815	0.482344	2.62225	-0.226231	0.00212168	-0.124257
1820	0.76137	3.36592	-0.197935	0.0980561	-0.106196
1825	1.11694	4.07648	-0.181687	0.232849	-0.0890015
1830	1.44739	4.73694	-0.184084	0.423055	-0.122367
1835	1.77962	5.37588	-0.196879	0.693415	-0.126097
1840	2.16102	5.94897	-0.168681	1.04348	-0.0909458
1845	2.54373	6.42545	-0.101462	1.4388	-0.109089
1850	2.91254	6.87459	0.0448447	1.89299	-0.144202
1855	3.30598	7.23952	0.320482	2.39565	-0.182379
1860	3.66008	7.54897	0.735211	2.94797	-0.17823
1865	4.03099	7.85301	1.28363	3.52	-0.179191
1870	4.4031	8.09194	1.89777	4.10297	-0.155637
1875	4.75077	8.27685	2.54978	4.65187	-0.162615
1880	5.1008	8.4603	3.21176	5.1913	-0.12569
1885	5.37522	8.63588	3.85292	5.65938	-0.0896403
1890	5.62683	8.72056	4.45763	6.06702	-0.0787978
1895	5.88114	8.81838	4.98059	6.41043	-0.058708
1900	6.08332	8.87236	5.46403	6.73918	-0.0415664
1905	6.30127	8.92619	5.87358	7.01537	-0.0129898
1910	6.47072	8.94778	6.25353	7.27757	0.0183646
1915	6.60234	8.97507	6.57847	7.5302	0.0944844
1920	6.72893	8.98457	6.89502	7.73335	0.167688
1925	6.89971	8.99116	7.16431	7.8965	0.254235
1930	7.04994	8.99053	7.40952	8.03349	0.381906
1935	7.10972	8.95134	7.59758	8.16435	0.524048
1940	7.17628	8.92916	7.73279	8.29727	0.730871
1945	7.26752	8.86466	7.87647	8.36541	0.981819
1950	7.33338	8.78042	7.96323	8.41009	1.27624
1955	7.33232	8.69151	8.01153	8.43137	1.61729
1960	7.3302	8.58267	8.02734	8.42024	2.03037
1965	7.27027	8.48537	8.02455	8.4019	2.41717
1970	7.21401	8.35655	8.04544	8.34527	2.8564
1975	7.16918	8.20983	8.04367	8.29051	3.29678
1980	7.15204	8.07712	8.02081	8.23366	3.74855
1985	7.07047	7.94197	7.99031	8.16357	4.19834
1990	6.99589	7.81771	7.96853	8.06642	4.58249
1995	6.92993	7.69279	7.8773	7.96536	4.93573
2000	6.83459	7.55939	7.76328	7.92361	5.25553
2005	6.80682	7.40267	7.66279	7.81639	5.5086
2010	6.69826	7.28454	7.5844	7.69566	5.77769
2015	6.64118	7.16512	7.50535	7.59306	5.99639
2020	6.53061	7.04651	7.35264	7.46817	6.18759
2025	6.45548	6.92339	7.24074	7.3535	6.30331
2030	6.36233	6.8211	7.13577	7.24197	6.38961
2035	6.18565	6.66879	7.03633	7.08859	6.48701
2040	6.09627	6.55987	6.90642	6.95813	6.56715
2045	6.0286	6.42713	6.79304	6.84449	6.59513
2050	5.87601	6.30701	6.69384	6.72708	6.64568
2055	5.82456	6.19366	6.55137	6.59037	6.62824
2060	5.72487	6.06807	6.42456	6.47945	6.63321
2065	5.68737	5.97666	6.32817	6.3463	6.66586
2070	5.57819	5.84723	6.1939	6.21739	6.63232
2075	5.4985	5.71961	6.06809	6.11575	6.6181
2080	5.44882	5.62047	5.9421	6.01519	6.56021
2085	5.35537	5.51226	5.8053	5.90727	6.51563
2090	5.28635	5.41486	5.68077	5.78517	6.45484
2095	5.16041	5.32262	5.57578	5.66543	6.35411
2100	5.06331	5.19769	5.43448	5.53344	6.24749
2105	4.94691	5.07413	5.32292	5.44417	6.14026
2110	4.85259	4.95309	5.18705	5.30327	6.02027
2115	4.7294	4.84809	5.06832	5.18932	5.95642
2120	4.62898	4.75097	4.95295	5.09434	5.84918
2125	4.55253	4.63147	4.86188	4.97707	5.7273
2130	4.44078	4.53571	4.75084	4.86016	5.6533
2135	4.34253	4.44167	4.63034	4.74132	5.54914
2140	4.23554	4.35245	4.53395	4.62073	5.4413
2145	4.15549	4.28917	4.43727	4.51751	5.35176
2150	4.06952	4.1949	4.37224	4.44656	5.24769
2155	4.03857	4.15327	4.30875	4.33576	5.19066
2160	3.94573	4.06473	4.21969	4.23454	5.07922
2165	3.8436	3.99618	4.10266	4.16842	4.98644
2170	3.75633	3.92203	4.00727	4.08998	4.87663
2175	3.70912	3.79833	3.92638	4.00046	4.75903
2180	3.63181	3.71123	3.83017	3.91687	4.67291
2185	3.55411	3.64331	3.74926	3.80378	4.56346
2190	3.47954	3.58285	3.67644	3.71411	4.46872
2195	3.40894	3.50158	3.58466	3.65082	4.36749
2200	3.30711	3.42516	3.49639	3.56282	4.23223
2205	3.2143	3.31905	3.41624	3.45031	4.11895
2210	3.11917	3.23862	3.33417	3.3695	3.99259
2215	3.02194	3.15575	3.23407	3.26799	3.85819
2220	2.99363	3.07986	3.15178	3.19405	3.77574
2225	2.91128	3.01811	3.0685	3.10025	3.6959
2230	2.78842	2.92324	3.00702	3.0287	3.56394
2235	2.69526	2.86406	2.9212	2.95976	3.45926
2240	2.60097	2.78721	2.86523	2.92875	3.38571
2245	2.55208	2.75538	2.80777	2.8789	3.35333
2250	2.51969	2.72804	2.75889	2.84462	3.3054
2255	2.49054	2.69427	2.70355	2.81907	3.24254
2260	2.43296	2.66584	2.63602	2.78775	3.17
2265	2.42757	2.61078	2.57099	2.73458	3.09438
2270	2.338	2.53896	2.48905	2.65342	3.0113
2275	2.31309	2.50183	2.41319	2.60459	2.94216
2280	2.31156	2.45859	2.35909	2.51447	2.8264
2285	2.24867	2.39871	2.30331	2.42504	2.72785
2290	2.19672	2.31143	2.28218	2.33243	2.62131
2295	2.13372	2.26234	2.23267	2.27558	2.55923
2300	2.03175	2.18935	2.17606	2.20398	2.48176
2305	1.9748	2.14199	2.12937	2.1577	2.44304
2310	1.95023	2.09544	2.11074	2.12968	2.39597
2315	1.90027	2.04634	2.06987	2.09311	2.36019
2320	1.89012	2.01132	2.03805	2.07988	2.34207
2325	1.84385	1.98766	1.97111	2.02557	2.27317
2330	1.79989	1.93559	1.91796	1.94717	2.26845
2335	1.73363	1.88872	1.89708	1.89781	2.23133
2340	1.65891	1.82886	1.83644	1.83295	2.16693
2345	1.62183	1.78678	1.7925	1.76624	2.11178
2350	1.61863	1.73056	1.71253	1.7274	2.04525
2355	1.56006	1.69765	1.6817	1.67276	1.96846
2360	1.48877	1.6582	1.64827	1.63418	1.92095
2365	1.4571	1.60961	1.61322	1.59341	1.85001
2370	1.38334	1.5639	1.54834	1.53551	1.7749
2375	1.33088	1.51622	1.50201	1.49628	1.72797
2380	1.26394	1.47986	1.45039	1.4428	1.67821
2385	1.2095	1.43142	1.38832	1.41283	1.58177
2390	1.17211	1.38585	1.35303	1.34574	1.53254
2395	1.15934	1.33306	1.31063	1.30807	1.48542
2400	1.10607	1.27113	1.26679	1.24389	1.42517
2405	1.05581	1.2285	1.25642	1.2323	1.38597
2410	1.04075	1.21829	1.24637	1.25594	1.38638
2415	0.999341	1.18225	1.21038	1.22422	1.38581
2420	0.973678	1.17863	1.17444	1.1987	1.32612
2425	0.930854	1.15965	1.13784	1.16438	1.27334
2430	0.919003	1.1465	1.10774	1.13803	1.2512
2435	0.923424	1.11568	1.09341	1.13097	1.22282
2440	0.908835	1.12526	1.05428	1.07996	1.21888
2445	0.922396	1.10114	1.01197	1.05448	1.17026
2450	0.936922	1.08075	1.01147	1.02171	1.14527
2455	0.944193	1.0362	0.984079	1.01568	1.135
2460	0.954219	1.00854	0.962971	0.977709	1.09476
2465	0.919143	0.992167	0.936172	0.948831	1.05949
2470	0.899179	1.00232	0.892906	0.916784	1.03055
2475	0.8522	0.980669	0.882333	0.859173	0.99888
2480	0.844733	0.960533	0.85367	0.86486	0.98634
2485	0.846136	0.911631	0.808726	0.853323	0.936546
2490	0.821869	0.899708	0.812244	0.843696	0.924605
2495	0.80699	0.87719	0.774988	0.839575	0.897891
2500	0.809847	0.850375	0.761315	0.816939	0.88324
2505	0.785727	0.838029	0.724188	0.767799	0.853148
2510	0.765179	0.821024	0.707084	0.74477	0.835458
2515	0.758291	0.791966	0.704456	0.734643	0.800752
2520	0.742808	0.752717	0.709892	0.684648	0.76576
2525	0.702181	0.739659	0.709819	0.66085	0.760566
2530	0.673741	0.714154	0.684933	0.654572	0.740863
2535	0.679478	0.675483	0.656863	0.636053	0.707164
2540	0.700889	0.65705	0.650747	0.60273	0.67026
2545	0.662133	0.664037	0.68141	0.596208	0.658648
2550	0.678315	0.648059	0.660783	0.589581	0.620021
2555	0.681274	0.62582	0.679096	0.604815	0.598406
2560	0.660727	0.607115	0.643808	0.567045	0.56956
2565	0.663123	0.588316	0.630488	0.539109	0.5915
2570	0.643231	0.596937	0.615662	0.545006	0.584007
2575	0.598636	0.538553	0.607284	0.510946	0.536877
2580	0.589835	0.528574	0.582014	0.48862	0.504792
2585	0.572629	0.502567	0.550052	0.430673	0.460887
2590	0.492156	0.47916	0.51774	0.348239	0.465517
2595	0.471953	0.42666	0.492205	0.335369	0.447142
2600	0.435202	0.408879	0.474188	0.319245	0.466296
2605	0.405608	0.391567	0.437407	0.315332	0.42718
2610	0.340677	0.383845	0.42487	0.300454	0.398551
2615	0.319374	0.380824	0.416423	0.268894	0.419746
2620	0.328054	0.396441	0.43506	0.270016	0.399373
2625	0.359076	0.386267	0.440487	0.257399	0.435514
2630	0.332453	0.364012	0.433315	0.239986	0.408869
2635	0.323578	0.351186	0.431115	0.234914	0.374556
2640	0.364331	0.365839	0.420625	0.256846	0.405665
2645	0.370837	0.358724	0.424659	0.237218	0.401728
2650	0.390617	0.337259	0.422616	0.254378	0.366252
2655	0.350395	0.304188	0.411558	0.244081	0.347472
2660	0.365257	0.305204	0.398769	0.256012	0.321178
2665	0.370509	0.31856	0.356055	0.244795	0.302209
2670	0.326495	0.293908	0.335342	0.219558	0.277624
2675	0.250907	0.265827	0.350741	0.182461	0.280856
2680	0.221175	0.239244	0.293682	0.122577	0.263102
2685	0.216465	0.216629	0.281334	0.108048	0.219886
2690	0.124028	0.200205	0.229089	0.0821019	0.165963
2695	0.153403	0.181495	0.228164	0.0981176	0.147488
2700	0.124137	0.158761	0.21173	0.0996618	0.127104
2705	0.090834	0.123239	0.228143	0.0957521	0.0927913
2710	0.0991581	0.0951976	0.213839	0.050595	0.0872691
2715	0.0927237	0.106634	0.197419	0.0341796	0.0747853
2720	0.0776489	0.106449	0.166331	-0.00179189	0.0654283
2725	0.0756865	0.133132	0.168845	0.00292966	0.0833055
2730	0.0333029	0.135536	0.15267	-0.0352163	0.095638
2735	0.0276516	0.112159	0.119674	-0.0551635	0.0738642
2740	0.0608619	0.0911199	0.110543	-0.0488901	0.0505108
2745	0.0373682	0.0865921	0.0796319	-0.0538429	0.0473382
2750	0.0347919	0.0707292	0.0574853	-0.0514868	0.0191236
2755	-0.0267121	0.0839575	0.0240791	-0.0735923	-0.0231757
2760	-0.0170779	0.0912789	0.0308904	-0.0980296	-0.0584274
2765	0.0252472	0.092629	0.0242555	-0.115481	-0.0544632
2770	0.0389695	0.0866405	0.0438142	-0.118317	-0.0837684
2775	0.0281095	0.0714277	0.0429787	-0.126926	-0.0866624
2780	0.00324915	0.0649398	0.0159874	-0.133917	-0.0958415
2785	0.0133687	0.0525519	0.0292812	-0.149293	-0.0994066
2790	0.00506885	0.0715272	0.0164247	-0.135878	-0.0753775
2795	0.0370559	0.245121	0.00981804	-0.14046	-0.0838067
2800	0.106462	0.665272	0.0272746	-0.128685	-0.109238
2805	0.281495	1.24707	0.0167463	-0.104461	-0.087983
2810	0.493568	1.93507	-0.00336673	-0.0357209	-0.0932731
2815	0.751743	2.67411	-0.00232089	0.0337154	-0.0867635
2820	1.05025	3.41063	0.0050029	0.120434	-0.105325
2825	1.35256	4.15274	0.022941	0.282514	-0.0816432
2830	1.74301	4.84879	0.0355395	0.476838	-0.0650257
2835	2.08629	5.4759	0.0241847	0.763018	-0.0707332
2840	2.52986	6.05208	0.0735356	1.12203	0.0161748
2845	2.90354	6.53921	0.141354	1.50645	-0.0108019
2850	3.29208	6.9868	0.310184	1.9395	-0.0529264
2855	3.64524	7.387	0.581272	2.44356	-0.0373022
2860	4.09074	7.70921	1.00822	2.99639	-0.0194835
2865	4.53347	7.98282	1.56338	3.60522	-0.0184744
2870	4.93077	8.24871	2.22897	4.22358	0.015307
2875	5.28486	8.42515	2.89821	4.78161	0.0372571
2880	5.62442	8.57674	3.58208	5.31791	0.0560729
2885	5.91843	8.71972	4.22167	5.78014	0.0730072
2890	6.17027	8.86085	4.79589	6.20826	0.0985796
2895	6.41549	8.90797	5.30843	6.59281	0.13944
2900	6.60021	8.98377	5.77326	6.95026	0.158369
2905	6.80244	9.04938	6.18168	7.23108	0.168831
2910	6.93803	9.04752	6.5528	7.48382	0.163219
2915	7.0821	9.03667	6.87618	7.69161	0.185405
2920	7.1874	9.02233	7.15303	7.83925	0.237307
2925	7.32279	8.97144	7.38589	7.99786	0.253024
2930	7.39009	8.92498	7.61673	8.10957	0.331037
2935	7.43326	8.87008	7.81953	8.22829	0.497051
2940	7.41872	8.80036	7.99425	8.28667	0.653037
2945	7.44046	8.73761	8.10185	8.33771	0.874199
2950	7.43797	8.63333	8.19231	8.3367	1.17562
2955	7.44385	8.51984	8.22479	8.30779	1.50889
2960	7.43522	8.43079	8.29161	8.30523	1.92812
2965	7.3822	8.35522	8.30565	8.29688	2.35332
2970	7.3043	8.27805	8.28212	8.26589	2.80926
2975	7.24231	8.17585	8.24889	8.19787	3.24497
2980	7.19581	8.04589	8.2048	8.12152	3.68689
2985	7.15628	7.90469	8.16582	8.03236	4.11467
2990	7.08589	7.79202	8.1045	7.9506	4.46773
2995	7.02718	7.66705	8.06989	7.85506	4.82682
3000	6.93256	7.54409	7.99405	7.78498	5.13122
3005	6.84509	7.41771	7.90311	7.67345	5.47655
3010	6.83134	7.27777	7.82835	7.59276	5.73288
3015	6.78648	7.17147	7.73908	7.49591	5.91192
3020	6.74843	7.0483	7.66441	7.40647	6.12752
3025	6.66544	6.92631	7.57878	7.29116	6.30748
3030	6.5629	6.79033	7.48823	7.18359	6.43376
3035	6.47177	6.67908	7.37127	7.06936	6.58497
3040	6.38047	6.60252	7.23056	6.97564	6.68725
3045	6.23215	6.46552	7.10675	6.82241	6.7098
3050	6.10679	6.32453	6.97901	6.71856	6.73855
3055	5.95683	6.18324	6.83923	6.58951	6.72779
3060	5.8265	6.07048	6.74392	6.44915	6.71811
3065	5.69761	5.93953	6.63402	6.30541	6.71691
3070	5.59785	5.81906	6.49186	6.17983	6.69047
3075	5.46164	5.70539	6.3554	6.05015	6.62817
3080	5.34602	5.57624	6.21345	5.92435	6.5627
3085	5.23036	5.46	6.0871	5.76495	6.52914
3090	5.14947	5.34557	5.95637	5.69342	6.44728
3095	5.0848	5.2465	5.8224	5.57982	6.39145
3100	4.9941	5.18354	5.71176	5.46624	6.29143
3105	4.89506	5.09806	5.60722	5.37309	6.2324
3110	4.75602	5.01	5.52235	5.29305	6.13137
3115	4.67151	4.898	5.42469	5.17407	6.05266
3120	4.61633	4.7913	5.31623	5.06774	5.9433
3125	4.57248	4.68152	5.21295	4.98492	5.83456
3130	4.51676	4.59909	5.09375	4.86345	5.75923
3135	4.40743	4.48496	4.98151	4.77229	5.67076
3140	4.29859	4.40778	4.87482	4.65845	5.54888
3145	4.19483	4.33046	4.75469	4.53934	5.473
3150	4.09333	4.19408	4.67352	4.42305	5.39532
3155	4.02518	4.08901	4.57635	4.34413	5.31037
3160	3.97081	4.01344	4.48181	4.25645	5.17006
3165	3.87662	3.9415	4.38396	4.18814	5.06068
3170	3.78953	3.84991	4.29306	4.08426	4.95472
3175	3.72275	3.76223	4.18004	3.99834	4.80301
3180	3.59882	3.67808	4.0762	3.91193	4.69089
3185	3.46871	3.57812	4.00756	3.80085	4.5618
3190	3.42821	3.49077	3.89757	3.72359	4.48789
3195	3.31053	3.42788	3.8007	3.63967	4.40258
3200	3.27656	3.33722	3.71777	3.549	4.32393
3205	3.16824	3.24515	3.65306	3.46513	4.21181
3210	3.087	3.18455	3.56646	3.36239	4.08085
3215	3.02664	3.12346	3.47292	3.28809	3.95266
3220	2.96768	3.05146	3.36887	3.2129	3.85889
3225	2.88909	2.99189	3.28516	3.1422	3.75477
3230	2.82067	2.90423	3.19138	3.05207	3.65167
3235	2.76374	2.82598	3.12257	2.96943	3.58142
3240	2.71831	2.76015	3.07555	2.89809	3.44963
3245	2.6484	2.67994	3.00415	2.83162	3.36578
3250	2.60406	2.62086	2.97038	2.75135	3.26588
3255	2.55602	2.56309	2.9024	2.67911	3.19946
3260	2.46869	2.51176	2.8313	2.61106	3.13593
3265	2.37269	2.46229	2.76517	2.55057	3.06747
3270	2.28512	2.40794	2.68864	2.45374	2.99647
3275	2.23765	2.36099	2.62544	2.40445	2.93727
3280	2.17403	2.31022	2.57919	2.35932	2.86896
3285	2.07036	2.2475	2.50636	2.30357	2.79245
3290	2.00722	2.1904	2.46422	2.26248	2.70857
3295	1.97013	2.1508	2.39297	2.20203	2.63683
3300	1.93791	2.10795	2.37067	2.162	2.57226
3305	1.93212	2.06808	2.33643	2.07753	2.50382
3310	1.90022	2.01517	2.2588	2.00454	2.43847
3315	1.88543	1.99571	2.24497	1.98426	2.43788
3320	1.87212	1.96444	2.20911	1.92741	2.37443
3325	1.81372	1.93237	2.18251	1.88759	2.34643
3330	1.75304	1.88321	2.09616	1.86539	2.263
3335	1.73673	1.81407	2.04327	1.82496	2.18041
3340	1.7174	1.79639	1.99709	1.76511	2.15021
3345	1.6826	1.74576	1.94347	1.73471	2.05541
3350	1.63851	1.69627	1.91365	1.69902	1.96446
3355	1.57911	1.65238	1.88681	1.64192	1.89857
3360	1.50707	1.62204	1.84919	1.58902	1.8712
3365	1.48518	1.55938	1.82028	1.53308	1.85314
3370	1.38888	1.52132	1.77796	1.48046	1.81247
3375	1.38345	1.472	1.71221	1.43537	1.7768
3380	1.31938	1.42173	1.66084	1.40994	1.72216
3385	1.26055	1.40856	1.62737	1.3878	1.68707
3390	1.22618	1.37904	1.57739	1.33003	1.64704
3395	1.208	1.34526	1.55156	1.30907	1.63355
3400	1.19397	1.30569	1.51625	1.26901	1.55567
3405	1.13028	1.28187	1.48306	1.2269	1.51563
3410	1.06135	1.26566	1.44467	1.19581	1.45517
3415	1.01904	1.22685	1.41793	1.15875	1.41578
3420	0.982124	1.19585	1.38109	1.1201	1.35028
3425	0.95122	1.15616	1.34369	1.07925	1.31106
3430	0.90716	1.0949	1.31144	1.04552	1.27763
3435	0.858222	1.06858	1.28171	0.98336	1.24849
3440	0.84435	1.02459	1.28828	0.944075	1.18939
3445	0.823743	0.976485	1.23746	0.898876	1.16155
3450	0.780825	0.939085	1.22576	0.870311	1.15623
3455	0.768891	0.885125	1.20247	0.830217	1.11668
3460	0.729138	0.883711	1.18009	0.816845	1.1149
3465	0.745582	0.848385	1.15853	0.776042	1.0485
3470	0.765024	0.82838	1.13487	0.750675	1.0263
3475	0.769757	0.796622	1.09584	0.707404	0.994111
3480	0.786781	0.790306	1.06923	0.684358	1.00177
3485	0.695338	0.753843	1.024	0.621979	0.948557
3490	0.630446	0.709238	0.989685	0.595363	0.895027
3495	0.609179	0.654686	0.960215	0.558538	0.877845
3500	0.548261	0.62982	0.948584	0.532967	0.836083
3505	0.523608	0.605476	0.937408	0.543263	0.779713
3510	0.511865	0.564575	0.913875	0.530575	0.727101
3515	0.533789	0.556578	0.879221	0.484331	0.722954
3520	0.517546	0.570337	0.874272	0.480564	0.716405
3525	0.504088	0.574207	0.844996	0.473389	0.700179
3530	0.519828	0.549531	0.839924	0.426807	0.709057
3535	0.489894	0.563995	0.828267	0.400782	0.717047
3540	0.436263	0.540339	0.817066	0.388715	0.676337
3545	0.389155	0.534766	0.76018	0.370284	0.668814
3550	0.366487	0.513379	0.743733	0.374137	0.656408
3555	0.325196	0.472519	0.714037	0.357164	0.594524
3560	0.284553	0.431161	0.683765	0.306306	0.526619
3565	0.244493	0.389355	0.659357	0.282489	0.464564
3570	0.225846	0.370065	0.638808	0.214116	0.456616
3575	0.2462	0.321271	0.641589	0.202546	0.389352
3580	0.19953	0.294383	0.602251	0.210303	0.326936
3585	0.150565	0.298344	0.575357	0.17716	0.295182
3590	0.144792	0.258031	0.573137	0.164743	0.285388
3595	0.137276	0.257768	0.558373	0.147512	0.278451
3600	0.125869	0.237885	0.522393	0.147145	0.24591
3605	0.08427	0.229159	0.491428	0.102905	0.206291
3610	0.0503121	0.211482	0.463561	0.0971567	0.17627
3615	0.0174289	0.167413	0.444153	0.0654863	0.159582
3620	0.013365	0.137574	0.406829	0.0521241	0.124839
3625	-0.0239469	0.13233	0.389549	0.0469117	0.0954491
3630	-0.0285152	0.10207	0.355558	0.00588166	0.0718157
3635	-0.0187007	0.0957926	0.35617	-0.0128759	0.0533633
3640	-0.03888	0.0849036	0.330482	-0.0274866	0.0630547
3645	-0.0698069	0.105883	0.313744	-0.0678903	0.0774123
3650	-0.108086	0.103808	0.311446	-0.107282	0.0349195
3655	-0.110043	0.0999759	0.301576	-0.123808	0.0276706
3660	-0.128051	0.0978369	0.296949	-0.128839	0.0230251
3665	-0.134974	0.0743007	0.319732	-0.153051	-0.00463667
3670	-0.133082	0.0419853	0.331019	-0.185441	-0.0342284
3675	-0.0942425	0.00635253	0.327702	-0.194908	-0.0655572
3680	-0.123115	-0.0289913	0.284294	-0.214784	-0.0392776
3685	-0.156063	-0.0660398	0.291323	-0.2463	-0.052256
3690	-0.193839	-0.0561614	0.260063	-0.262551	-0.0836604
3695	-0.227838	-0.0760856	0.255332	-0.265065	-0.132588
3700	-0.243351	-0.0894331	0.233345	-0.290038	-0.137174
3705	-0.250349	-0.126331	0.209301	-0.320085	-0.166661
3710	-0.279857	-0.115663	0.210355	-0.342585	-0.196957
3715	-0.279724	-0.130947	0.209176	-0.372676	-0.171626
3720	-0.263356	-0.115887	0.184713	-0.367962	-0.19485
3725	-0.298527	-0.132458	0.183971	-0.366748	-0.205421
3730	-0.342946	-0.148027	0.184012	-0.36944	-0.206481
3735	-0.330701	-0.181686	0.168448	-0.35975	-0.222463
3740	-0.375384	-0.197571	0.14522	-0.355572	-0.255631
3745	-0.446932	-0.236098	0.124316	-0.37528	-0.248853
3750	-0.467227	-0.260949	0.130323	-0.405887	-0.281261
3755	-0.491295	-0.274802	0.115872	-0.448575	-0.305732
3760	-0.531523	-0.299712	0.10003	-0.47261	-0.305214
3765	-0.530593	-0.32606	0.0779709	-0.451846	-0.322593
3770	-0.56225	-0.320304	0.0467712	-0.458899	-0.327903
3775	-0.615112	-0.329531	0.0449308	-0.449348	-0.351467
3780	-0.656885	-0.347659	0.0134893	-0.510401	-0.36516
3785	-0.644579	-0.336468	-0.0155173	-0.509327	-0.376545
3790	-0.605652	-0.329672	-0.00758303	-0.5394	-0.383974
3795	-0.543927	-0.131675	-0.00824307	-0.546782	-0.37751
3800	-0.490694	0.32943	-0.00954627	-0.557211	-0.388599
3805	-0.324415	0.905524	-0.0355401	-0.507546	-0.44648
3810	-0.110936	1.62375	-0.0546795	-0.460577	-0.461004
3815	0.0986028	2.34088	-0.0598491	-0.384994	-0.47971
3820	0.403237	3.12054	-0.0567009	-0.282901	-0.475883
3825	0.707581	3.82093	-0.06025	-0.157707	-0.445201
3830	1.04764	4.51087	-0.0279857	0.03143	-0.448582
3835	1.40011	5.14361	-0.0095854	0.266761	-0.443171
3840	1.8125	5.70194	0.0360508	0.617858	-0.454269
3845	2.23122	6.22801	0.115419	1.02015	-0.462378
3850	2.63825	6.68576	0.265567	1.48896	-0.446196
3855	2.99297	7.06303	0.540408	2.03429	-0.468262
3860	3.42131	7.38292	0.933144	2.61441	-0.438342
3865	3.82189	7.661	1.45468	3.19104	-0.42832
3870	4.19519	7.90472	2.06306	3.77208	-0.416482
3875	4.5149	8.1136	2.74322	4.31318	-0.44058
3880	4.82006	8.29372	3.39294	4.81229	-0.447241
3885	5.1063	8.4303	3.9933	5.27739	-0.425998
3890	5.35696	8.54208	4.59886	5.72171	-0.414392
3895	5.57907	8.61846	5.1389	6.08451	-0.392677
3900	5.80682	8.6551	5.62352	6.40119	-0.383465
3905	6.00367	8.70773	6.03699	6.68468	-0.335726
3910	6.15878	8.7145	6.44457	6.97843	-0.27022
3915	6.29026	8.71928	6.78231	7.18982	-0.249772
3920	6.39583	8.69935	7.0955	7.37174	-0.177833
3925	6.51754	8.67879	7.36247	7.51957	-0.0755191
3930	6.60966	8.64523	7.58361	7.68517	0.0306521
3935	6.65312	8.59079	7.76064	7.78575	0.168472
3940	6.69339	8.54638	7.91288	7.87326	0.346046
3945	6.69598	8.50707	8.0272	7.91113	0.579122
3950	6.70991	8.42977	8.13151	7.95202	0.861212
3955	6.73986	8.3399	8.16652	7.99943	1.22029
3960	6.70183	8.2158	8.23917	8.00954	1.64301
3965	6.62582	8.11721	8.24924	7.99517	2.108
3970	6.68042	8.0121	8.26752	7.96331	2.54433
3975	6.64021	7.92144	8.24284	7.89678	2.97741
3980	6.60866	7.79858	8.22913	7.85205	3.41697
3985	6.54661	7.70176	8.18418	7.7641	3.81726
3990	6.52094	7.56812	8.13805	7.6963	4.22449
3995	6.49087	7.43869	8.07525	7.64436	4.58161
4000	6.43712	7.33398	8.00526	7.54311	4.94339
4005	6.34464	7.20569	7.92951	7.45425	5.23801
4010	6.26838	7.07255	7.82729	7.32583	5.46278
4015	6.18813	6.94224	7.71685	7.22766	5.65004
4020	6.09154	6.8302	7.64512	7.1166	5.82139
4025	6.00925	6.71496	7.53588	6.97879	5.98782
4030	5.92475	6.58964	7.41061	6.86006	6.11788
4035	5.82084	6.46374	7.28795	6.72974	6.20207
4040	5.7517	6.32817	7.16408	6.61169	6.29567
4045	5.6593	6.2376	7.06677	6.48273	6.34799
4050	5.53668	6.12399	6.9324	6.36137	6.37347
4055	5.46345	6.00995	6.80933	6.24231	6.42552
4060	5.34185	5.88964	6.69857	6.11017	6.42728
4065	5.19759	5.78528	6.57477	6.00487	6.41853
4070	5.11534	5.64945	6.46548	5.86467	6.38624
4075	5.05988	5.52524	6.32386	5.76348	6.33652
4080	4.93105	5.41804	6.19499	5.63304	6.26359
4085	4.77449	5.28226	6.05276	5.5058	6.17165
4090	4.66028	5.15613	5.92688	5.38523	6.13117
4095	4.58186	5.00528	5.76679	5.25325	6.02712
4100	4.4695	4.87934	5.65391	5.18367	5.92408
4105	4.35561	4.74177	5.51331	5.05292	5.82195
4110	4.30185	4.66314	5.40237	4.96931	5.75258
4115	4.23955	4.57404	5.29118	4.8494	5.65163
4120	4.16722	4.46241	5.18189	4.74147	5.59177
4125	4.10329	4.3567	5.10622	4.64434	5.49
4130	4.06548	4.2655	4.98919	4.49636	5.35708
4135	3.94442	4.18145	4.89875	4.38361	5.29475
4140	3.82733	4.08551	4.77623	4.24883	5.17384
4145	3.71964	4.01094	4.66099	4.13586	5.0932
4150	3.6378	3.93794	4.57713	4.03191	5.01686
4155	3.51076	3.85194	4.47542	3.94593	4.91341
4160	3.40455	3.76996	4.38247	3.84053	4.81936
4165	3.32637	3.68307	4.28746	3.76914	4.73848
4170	3.25252	3.6016	4.16649	3.69657	4.6206
4175	3.21159	3.55775	4.10017	3.63882	4.48633
4180	3.11905	3.47309	3.99723	3.57246	4.37113
4185	3.14021	3.41	3.90528	3.4976	4.29374
4190	3.10586	3.36108	3.8353	3.44461	4.25039
4195	3.06451	3.31115	3.74182	3.36587	4.16253
4200	3.00989	3.24723	3.65485	3.31167	4.05529
4205	2.91315	3.17463	3.57374	3.19324	3.93153
4210	2.82144	3.09686	3.45749	3.09724	3.82672
4215	2.69944	3.02751	3.37271	3.01464	3.73333
4220	2.61982	2.97099	3.2801	2.92894	3.60514
4225	2.56441	2.8959	3.19534	2.84651	3.50855
4230	2.47276	2.84796	3.14103	2.7655	3.41974
4235	2.43321	2.7832	3.07089	2.68503	3.31069
4240	2.37209	2.75112	3.03825	2.61261	3.22946
4245	2.30083	2.67574	2.96065	2.53683	3.15917
4250	2.2483	2.63607	2.90995	2.49133	3.05364
4255	2.22888	2.58006	2.86291	2.45115	2.98214
4260	2.16962	2.52899	2.80427	2.36123	2.92813
4265	2.10468	2.51185	2.72524	2.30756	2.84477
4270	2.06481	2.47023	2.70873	2.25471	2.84488
4275	2.04285	2.43407	2.64848	2.21548	2.74823
4280	1.94765	2.3701	2.61057	2.162	2.67535
4285	1.87822	2.30795	2.54666	2.13203	2.58063
4290	1.82153	2.25593	2.46361	2.05737	2.53577
4295	1.77748	2.1862	2.41795	1.99926	2.47098
4300	1.71578	2.1313	2.38677	1.95529	2.42582
4305	1.66954	2.08516	2.33319	1.9142	2.36733
4310	1.62908	2.01941	2.28496	1.86587	2.33065
4315	1.56133	1.94583	2.23943	1.81631	2.26195
4320	1.50152	1.90318	2.19349	1.76868	2.21515
4325	1.47554	1.82222	2.16136	1.71597	2.11479
4330	1.42779	1.76967	2.09273	1.66474	2.03387
4335	1.42427	1.7132	2.06643	1.61713	1.96385
4340	1.35843	1.64797	2.00658	1.53793	1.89708
4345	1.29222	1.57093	1.97542	1.4712	1.78909
4350	1.28717	1.51861	1.94311	1.42401	1.73697
4355	1.21996	1.4807	1.92184	1.34672	1.69571
4360	1.1409	1.4158	1.88	1.32712	1.67735
4365	1.0802	1.41044	1.82319	1.29585	1.65332
4370	1.07778	1.38531	1.77633	1.31087	1.63733
4375	1.04428	1.35483	1.77528	1.28047	1.64078
4380	1.07214	1.33133	1.72824	1.24024	1.63825
4385	1.0775	1.2853	1.66392	1.19495	1.63221
4390	1.09276	1.25762	1.62305	1.19961	1.57513
4395	1.05776	1.25628	1.58697	1.16596	1.50966
4400	1.03438	1.22168	1.54954	1.09176	1.42256
4405	0.969235	1.19316	1.49175	1.05072	1.38831
4410	0.93962	1.16291	1.44256	1.01757	1.33214
4415	0.962868	1.10097	1.41248	0.959718	1.24494
4420	0.885149	1.10024	1.39109	0.928854	1.21625
4425	0.901079	1.08779	1.37608	0.891991	1.19325
4430	0.844626	1.04581	1.30017	0.850486	1.12934
4435	0.756682	0.986418	1.24462	0.818432	1.07276
4440	0.700742	0.972255	1.18965	0.778984	1.04625
4445	0.687532	0.985704	1.16855	0.768464	1.01207
4450	0.725545	0.948692	1.15311	0.743098	0.978489
4455	0.729583	0.927825	1.13141	0.714211	0.985834
4460	0.736699	0.943752	1.12323	0.69957	0.954875
4465	0.718733	0.916174	1.10451	0.698505	0.90541
4470	0.707205	0.887425	1.07491	0.667265	0.897522
4475	0.701473	0.877268	1.06386	0.630064	0.879151
4480	0.736931	0.875331	1.04329	0.623837	0.888916
4485	0.694571	0.853285	1.05384	0.577351	0.893948
4490	0.70983	0.819692	1.0364	0.553684	0.900354
4495	0.734008	0.80976	1.05828	0.574021	0.850706
4500	0.756928	0.780519	1.06663	0.577184	0.848288
4505	0.774075	0.800699	1.06634	0.577002	0.817934
4510	0.705952	0.788082	1.07672	0.577596	0.809401
4515	0.635356	0.774107	1.06762	0.560717	0.757577
4520	0.624043	0.747122	1.02185	0.527357	0.737234
4525	0.58833	0.705808	1.02675	0.489763	0.724561
4530	0.595646	0.725601	1.00705	0.425645	0.695309
4535	0.589464	0.685785	1.02265	0.394437	0.668044
4540	0.553727	0.655844	0.98917	0.384518	0.656654
4545	0.527367	0.640685	0.965425	0.374078	0.683033
4550	0.49668	0.617874	0.961075	0.373766	0.600642
4555	0.500395	0.586866	0.93943	0.361372	0.593174
4560	0.547837	0.564198	0.917113	0.368387	0.593968
4565	0.518584	0.57523	0.89561	0.349718	0.569323
4570	0.531714	0.575992	0.934408	0.307176	0.56217
4575	0.531925	0.573402	0.912594	0.292356	0.554793
4580	0.568091	0.542912	0.904307	0.266149	0.530308
4585	0.541455	0.543631	0.876283	0.278144	0.527996
4590	0.517482	0.482719	0.80993	0.246544	0.484588
4595	0.50403	0.428553	0.775742	0.249901	0.474638
4600	0.431578	0.408618	0.764121	0.213555	0.436567
4605	0.426716	0.40443	0.738769	0.191443	0.404181
4610	0.406094	0.37381	0.723044	0.151858	0.422934
4615	0.393337	0.363279	0.693999	0.0973048	0.395669
4620	0.385336	0.325641	0.669277	0.0474501	0.359859
4625	0.392062	0.323857	0.67823	0.0464904	0.357685
4630	0.396955	0.307188	0.680615	0.0827226	0.337884
4635	0.353778	0.301355	0.667869	0.0638515	0.365145
4640	0.360178	0.29283	0.625903	0.0604946	0.385924
4645	0.335765	0.294981	0.637066	0.0491457	0.369873
4650	0.325399	0.27989	0.617328	0.0336323	0.361063
4655	0.321871	0.257795	0.598855	0.0189132	0.312746
4660	0.30477	0.226122	0.568754	-0.00417582	0.285229
4665	0.262688	0.19958	0.567903	-0.0287412	0.23886
4670	0.221333	0.171109	0.560046	-0.0538783	0.184919
4675	0.213126	0.162511	0.522479	-0.104513	0.16267
4680	0.204579	0.140366	0.512072	-0.126615	0.118226
4685	0.186442	0.134843	0.45661	-0.149535	0.0894973
4690	0.189847	0.11743	0.426551	-0.165621	0.0570668
4695	0.170862	0.118129	0.410844	-0.177827	0.0485424
4700	0.130566	0.0997676	0.403091	-0.190327	0.0239643
4705	0.152324	0.072764	0.406041	-0.20082	0.0253248
4710	0.164944	0.0700717	0.368274	-0.21102	-0.00914157
4715	0.119437	0.0519316	0.34492	-0.255025	-0.0223159
4720	0.127222	0.054597	0.344469	-0.280246	-0.0445043
4725	0.152796	0.0373495	0.310731	-0.303701	-0.0550816
4730	0.109665	0.0303401	0.286749	-0.285444	-0.113441
4735	0.12655	0.00438536	0.266585	-0.309137	-0.132153
4740	0.105772	-0.0045666	0.286731	-0.282765	-0.1396
4745	0.0824289	-0.0204819	0.278624	-0.299912	-0.151939
4750	-0.00240681	-0.0236728	0.269909	-0.317616	-0.150833
4755	-0.0172526	-0.0389872	0.291851	-0.360046	-0.181772
4760	-0.0538237	-0.0416373	0.291742	-0.385363	-0.189894
4765	-0.0588858	-0.0381284	0.298026	-0.411934	-0.167147
4770	-0.0727257	-0.0709888	0.276024	-0.456289	-0.176731
4775	-0.093305	-0.0868107	0.263315	-0.44397	-0.179721
4780	-0.0723696	-0.0872979	0.244075	-0.429099	-0.165506
4785	-0.0604906	-0.0923206	0.221086	-0.417985	-0.193099
4790	-0.0997009	-0.0726105	0.212451	-0.404955	-0.200088
4795	-0.031706	0.122601	0.217445	-0.363702	-0.199803
4800	0.0944773	0.553694	0.229741	-0.337174	-0.178883
4805	0.247499	1.13094	0.213149	-0.34131	-0.156299
4810	0.43512	1.81876	0.189707	-0.329133	-0.17636
4815	0.658522	2.56223	0.170027	-0.264423	-0.220713
4820	0.903683	3.31321	0.158698	-0.16606	-0.268145
4825	1.20556	4.04541	0.170486	-0.0427089	-0.270447
4830	1.57474	4.70243	0.154855	0.14477	-0.30727
4835	1.91047	5.33173	0.143625	0.379366	-0.298145
4840	2.31128	5.88434	0.154083	0.698005	-0.315292
4845	2.69289	6.3817	0.244341	1.07865	-0.326968
4850	3.07929	6.83325	0.385144	1.54086	-0.324326
4855	3.45141	7.22916	0.668592	2.08781	-0.306921
4860	3.84899	7.56322	1.05844	2.6747	-0.308163
4865	4.24046	7.83375	1.60007	3.24302	-0.348728
4870	4.59975	8.07395	2.23575	3.86126	-0.327944
4875	4.95096	8.30978	2.90785	4.43206	-0.236917
4880	5.30187	8.4919	3.58296	4.9382	-0.193502
4885	5.68151	8.65122	4.25154	5.43992	-0.195754
4890	5.98489	8.79527	4.90149	5.85966	-0.163968
4895	6.23357	8.89544	5.45665	6.245	-0.132544
4900	6.44693	8.95285	5.93787	6.585	-0.0835986
4905	6.64359	8.97112	6.35394	6.87434	-0.0301556
4910	6.79274	8.98364	6.71989	7.10824	-0.00459852
4915	6.91537	8.96543	7.04996	7.29983	0.0118283
4920	7.02342	8.96149	7.33284	7.49271	0.0435186
4925	7.11253	8.92519	7.55268	7.6292	0.0964599
4930	7.17881	8.85651	7.73068	7.77475	0.154439
4935	7.24543	8.81107	7.89513	7.85199	0.234796
4940	7.27289	8.75904	8.02116	7.94423	0.447064
4945	7.30108	8.68929	8.1282	7.9856	0.676613
4950	7.27888	8.61539	8.20893	7.99861	0.96586
4955	7.29371	8.55673	8.28088	7.98609	1.31541
4960	7.27572	8.41422	8.30025	7.96346	1.70045
4965	7.30479	8.28269	8.32548	7.92418	2.12212
4970	7.33792	8.14662	8.3489	7.90396	2.55234
4975	7.27257	8.04381	8.32885	7.83201	3.01844
4980	7.22537	7.93033	8.28598	7.76499	3.46516
4985	7.20029	7.84064	8.22045	7.68726	3.86346
4990	7.09648	7.72717	8.1714	7.6014	4.26513
4995	7.0402	7.62243	8.11803	7.52186	4.61254
5000	6.964	7.50066	8.05015	7.42074	4.92333
5005	6.92561	7.3832	7.98551	7.31081	5.21996
5010	6.86087	7.26767	7.90676	7.24746	5.46907
5015	6.80842	7.13947	7.82597	7.117	5.68482
5020	6.7055	6.96841	7.71495	7.01095	5.85363
5025	6.59315	6.83477	7.60015	6.89279	5.9896
5030	6.52105	6.68895	7.49328	6.77206	6.11009
5035	6.43178	6.55378	7.39142	6.65357	6.23544
5040	6.31083	6.43213	7.27422	6.55752	6.27593
5045	6.16019	6.30823	7.16307	6.42414	6.31238
5050	6.03738	6.18429	7.05381	6.30258	6.35363
5055	5.95935	6.0819	6.94626	6.20151	6.39921
5060	5.84502	5.97338	6.84237	6.08405	6.39984
5065	5.74909	5.85018	6.72192	5.98514	6.40229
5070	5.63258	5.73209	6.60076	5.84919	6.39792
5075	5.55789	5.61271	6.49454	5.75182	6.3414
5080	5.45469	5.48955	6.38477	5.64904	6.32997
5085	5.34673	5.3499	6.26115	5.50885	6.25487
5090	5.24492	5.24385	6.13925	5.37889	6.19762
5095	5.17418	5.1471	6.00402	5.2483	6.1198
5100	5.07106	5.02991	5.87025	5.15196	6.02064
5105	4.9504	4.94211	5.76971	5.04634	5.98211
5110	4.85341	4.85392	5.64306	4.9225	5.92302
5115	4.76612	4.75425	5.54326	4.79667	5.85199
5120	4.63882	4.64163	5.41018	4.68115	5.74674
5125	4.54746	4.50884	5.26063	4.56658	5.66986
5130	4.52209	4.41552	5.15581	4.47104	5.54713
5135	4.42848	4.34135	5.0558	4.39111	5.4564
5140	4.33378	4.25168	4.94878	4.31917	5.31087
5145	4.20097	4.13627	4.84181	4.16358	5.17802
5150	4.1209	4.04092	4.71718	4.02204	5.0669
5155	4.03607	4.00028	4.62132	3.92266	4.99977
5160	3.93419	3.93424	4.53009	3.8264	4.87079
5165	3.87616	3.85581	4.45436	3.72917	4.76974
5170	3.78447	3.75118	4.36421	3.6394	4.66658
5175	3.70775	3.67337	4.28238	3.52226	4.55119
5180	3.67932	3.59156	4.18178	3.41608	4.4558
5185	3.64213	3.5127	4.08769	3.36064	4.35867
5190	3.60634	3.43189	4.00868	3.33648	4.26375
5195	3.52306	3.31856	3.89716	3.2625	4.18583
5200	3.45972	3.23032	3.81735	3.15959	4.05747
5205	3.40735	3.14108	3.77247	3.06848	3.93725
5210	3.33237	3.07583	3.71931	2.97588	3.86286
5215	3.21383	3.00859	3.66083	2.90086	3.80061
5220	3.14195	2.93759	3.60466	2.83941	3.69856
5225	3.06798	2.88548	3.54063	2.75685	3.62362
5230	3.01185	2.83531	3.4837	2.70298	3.54115
5235	2.94276	2.77837	3.40198	2.62195	3.44627
5240	2.8597	2.70944	3.31496	2.55507	3.35429
5245	2.83368	2.65919	3.22812	2.48505	3.27997
5250	2.73715	2.62444	3.12515	2.41369	3.21871
5255	2.7083	2.57156	3.04667	2.36386	3.15983
5260	2.59646	2.50694	2.97177	2.31825	3.06175
5265	2.55383	2.45533	2.92067	2.27191	3.00353
5270	2.52822	2.38988	2.86547	2.22035	2.93611
5275	2.44483	2.34474	2.79947	2.1785	2.91018
5280	2.35818	2.2956	2.73653	2.1166	2.81828
5285	2.33241	2.24154	2.68981	2.06393	2.72899
5290	2.27324	2.17587	2.64138	2.00819	2.64488
5295	2.23624	2.13707	2.57227	1.98376	2.58326
5300	2.17625	2.08446	2.53276	1.9315	2.53251
5305	2.12921	2.0286	2.46457	1.87008	2.46147
5310	2.08805	1.97178	2.40959	1.82994	2.3825
5315	2.00341	1.9357	2.35302	1.78322	2.3058
5320	1.89475	1.86459	2.29146	1.72905	2.23113
5325	1.85614	1.815	2.22897	1.71286	2.16299
5330	1.81095	1.7468	2.19897	1.65059	2.08382
5335	1.71689	1.6769	2.1592	1.57486	2.0182
5340	1.70883	1.61464	2.13192	1.53321	1.92627
5345	1.6714	1.57433	2.09176	1.4836	1.86796
5350	1.6354	1.52888	2.03151	1.4329	1.80514
5355	1.59952	1.51417	1.98934	1.38803	1.78711
5360	1.6206	1.49635	1.94784	1.35976	1.75398
5365	1.58852	1.47507	1.92468	1.33204	1.73544
5370	1.55848	1.4402	1.88114	1.27909	1.68023
5375	1.52913	1.39835	1.84904	1.22386	1.63055
5380	1.48414	1.34234	1.82228	1.18172	1.58866
5385	1.47615	1.30633	1.78614	1.12941	1.49554
5390	1.45735	1.30406	1.76355	1.08839	1.45212
5395	1.44159	1.24896	1.73753	1.04693	1.38862
5400	1.44017	1.21313	1.70916	1.00432	1.35589
5405	1.36694	1.18546	1.65809	0.956121	1.30953
5410	1.29176	1.15991	1.58377	0.89382	1.26123
5415	1.24033	1.12512	1.53602	0.848347	1.20461
5420	1.19521	1.07352	1.4973	0.783953	1.18277
5425	1.15345	1.0179	1.4731	0.737354	1.13305
5430	1.10541	0.992075	1.4194	0.681031	1.09301
5435	1.09351	0.968179	1.36752	0.662894	1.05697
5440	1.02014	0.951911	1.35842	0.599633	1.04144
5445	1.02953	0.958881	1.3403	0.572223	0.971106
5450	1.02058	0.93241	1.28783	0.557396	0.935046
5455	1.0044	0.913825	1.26896	0.503928	0.884746
5460	0.949215	0.882037	1.26121	0.464891	0.858261
5465	0.890269	0.818718	1.2443	0.442628	0.8147
5470	0.872033	0.787927	1.23901	0.431675	0.767981
5475	0.827768	0.767419	1.24489	0.384723	0.771018
5480	0.856399	0.736518	1.22252	0.379561	0.754027
5485	0.831105	0.694956	1.17615	0.382486	0.729343
5490	0.839673	0.696842	1.18264	0.357865	0.679889
5495	0.804447	0.686752	1.16082	0.341762	0.682343
5500	0.820323	0.648201	1.12913	0.350738	0.641346
5505	0.790513	0.644284	1.12472	0.329291	0.649532
5510	0.818228	0.646654	1.12926	0.305447	0.675685
5515	0.812998	0.635033	1.11349	0.284744	0.653199
5520	0.795525	0.62654	1.12412	0.264597	0.653626
5525	0.796047	0.639852	1.09326	0.244951	0.655888
5530	0.779109	0.619089	1.0662	0.254524	0.651349
5535	0.79868	0.577481	1.04964	0.243455	0.622844
5540	0.773355	0.588495	1.01701	0.21911	0.600007
5545	0.707625	0.58924	1.02027	0.185086	0.568184
5550	0.656591	0.582051	0.995543	0.157493	0.536725
5555	0.676808	0.576891	0.986762	0.140229	0.518743
5560	0.627695	0.55784	0.967513	0.143619	0.510073
5565	0.663568	0.518428	0.93175	0.120929	0.494757
5570	0.676125	0.474444	0.891054	0.0959661	0.43401
5575	0.584142	0.431583	0.865774	0.0901548	0.427239
5580	0.596518	0.410036	0.833093	0.0538852	0.398604
5585	0.583286	0.384095	0.822828	0.0227566	0.36344
5590	0.567896	0.379739	0.781677	0.0113963	0.30925
5595	0.579576	0.390881	0.758825	0.0110137	0.258601
5600	0.519297	0.389121	0.749604	-0.0302118	0.2102
5605	0.491738	0.362652	0.742015	-0.0340042	0.203268
5610	0.463453	0.339484	0.73873	-0.0260614	0.178245
5615	0.46817	0.325837	0.727264	-0.0446529	0.136001
5620	0.432958	0.30897	0.731837	-0.0893965	0.099859
5625	0.403588	0.310817	0.70404	-0.119067	0.0804807
5630	0.424735	0.302656	0.684697	-0.141228	0.0404988
5635	0.439126	0.269116	0.687853	-0.177828	0.0373881
5640	0.389411	0.240895	0.641761	-0.182	0.0139255
5645	0.330741	0.211566	0.625809	-0.186512	0.00407982
5650	0.318556	0.19041	0.62138	-0.22464	-0.0479859
5655	0.248404	0.162855	0.602501	-0.246843	-0.046005
5660	0.189909	0.128233	0.566363	-0.266825	-0.0789738
5665	0.184844	0.121959	0.548731	-0.315848	-0.0588664
5670	0.164039	0.0874968	0.503077	-0.326659	-0.0830352
5675	0.131388	0.0427288	0.502411	-0.334874	-0.117936
5680	0.134496	0.0397657	0.48621	-0.36498	-0.137137
5685	0.126849	0.0246562	0.464537	-0.359521	-0.153479
5690	0.166387	0.0221905	0.43794	-0.409874	-0.13907
5695	0.143945	0.0186617	0.407621	-0.424152	-0.163672
5700	0.155082	0.00435286	0.386715	-0.441544	-0.198023
5705	0.148858	0.00260781	0.417542	-0.421616	-0.187613
5710	0.120046	0.00627631	0.40841	-0.443804	-0.166973
5715	0.0964363	-0.0146526	0.407282	-0.483458	-0.183149
5720	0.0809902	-0.0210459	0.406268	-0.47675	-0.17047
5725	0.0833356	-0.0385876	0.418829	-0.498725	-0.19287
5730	0.0877675	-0.0321094	0.403185	-0.485191	-0.213031
5735	0.0511389	-0.0171106	0.418182	-0.468468	-0.190789
5740	0.0808399	-0.0304618	0.39622	-0.46326	-0.22055
5745	0.0460645	-0.0352741	0.328941	-0.488854	-0.206948
5750	0.0333345	-0.0507382	0.291082	-0.497506	-0.231336
5755	0.0241986	-0.0594168	0.269775	-0.513619	-0.257043
5760	0.0333837	-0.048891	0.265491	-0.550833	-0.292389
5765	-0.00128809	-0.0466214	0.260926	-0.560857	-0.29978
5770	0.0452606	-0.0616056	0.236961	-0.584263	-0.305493
5775	0.0825124	-0.0587195	0.227448	-0.572017	-0.321905
5780	0.0986316	-0.082972	0.253636	-0.556454	-0.335737
5785	0.106176	-0.0812236	0.248838	-0.534876	-0.317191
5790	0.139657	-0.0560743	0.256576	-0.547252	-0.330555
5795	0.165148	0.119802	0.267796	-0.520538	-0.281532
5800	0.18693	0.536767	0.27151	-0.54949	-0.316308
5805	0.295892	1.14059	0.265634	-0.536179	-0.320368
5810	0.522772	1.82745	0.268147	-0.466663	-0.298663
5815	0.71652	2.57398	0.275372	-0.392743	-0.277249
5820	0.989536	3.30479	0.280457	-0.301988	-0.309635
5825	1.33737	4.05486	0.274395	-0.191541	-0.359446
5830	1.67132	4.71486	0.263976	-0.00356264	-0.358253
5835	2.08443	5.35078	0.299276	0.268578	-0.375024
5840	2.46668	5.88446	0.297006	0.574069	-0.392937
5845	2.89426	6.4152	0.343187	0.945158	-0.405301
5850	3.31622	6.87323	0.521619	1.41465	-0.40234
5855	3.72151	7.23043	0.785747	1.96968	-0.371498
5860	4.11993	7.56764	1.22416	2.56384	-0.33247
5865	4.52957	7.85082	1.78538	3.12962	-0.301101
5870	4.95511	8.1142	2.45572	3.72513	-0.267234
5875	5.30908	8.36238	3.11788	4.32847	-0.232058
5880	5.66828	8.56281	3.75851	4.85785	-0.197581
5885	5.99155	8.70391	4.38755	5.35397	-0.206939
5890	6.24188	8.82304	4.98489	5.79972	-0.194698
5895	6.4927	8.90014	5.52888	6.17516	-0.174289
5900	6.708	8.9538	5.98727	6.48882	-0.162496
5905	6.86	8.98508	6.41542	6.79989	-0.138732
5910	6.95153	9.00078	6.77594	7.04503	-0.103257
5915	7.06756	9.0005	7.0848	7.23007	-0.0891742
5920	7.18244	8.97603	7.42022	7.36179	-0.068986
5925	7.26262	8.9206	7.6299	7.51515	-0.0451812
5930	7.25122	8.84124	7.82996	7.61609	0.0429286
5935	7.31176	8.74952	7.97811	7.71298	0.178581
5940	7.36624	8.69579	8.1008	7.76082	0.370172
5945	7.3851	8.66249	8.19207	7.80994	0.609289
5950	7.37306	8.5631	8.28486	7.87912	0.864881
5955	7.34481	8.48937	8.34709	7.90732	1.25458
5960	7.30779	8.38176	8.38679	7.8638	1.66167
5965	7.28143	8.28294	8.42464	7.81783	2.12009
5970	7.26235	8.17632	8.419	7.81052	2.55427
5975	7.21501	8.04369	8.41463	7.74034	2.97979
5980	7.17588	7.93219	8.38374	7.67719	3.4022
5985	7.14182	7.81611	8.35737	7.58704	3.80773
5990	7.07752	7.69331	8.28044	7.51953	4.19619
5995	7.00108	7.57689	8.2417	7.45347	4.55425
6000	6.91487	7.44461	8.18202	7.36223	4.85209
6005	6.81872	7.30853	8.09001	7.24906	5.10794
6010	6.72058	7.16969	8.00223	7.14873	5.30908
6015	6.64502	7.07551	7.89629	7.04632	5.54177
6020	6.58861	6.94098	7.81795	6.94355	5.75307
6025	6.48795	6.81204	7.72831	6.81169	5.8897
6030	6.36138	6.68094	7.61713	6.65062	6.01079
6035	6.28344	6.54919	7.51282	6.5579	6.13198
6040	6.19937	6.42014	7.40404	6.40631	6.17342
6045	6.08077	6.29548	7.29267	6.27821	6.22575
6050	5.94269	6.17935	7.16053	6.15989	6.23716
6055	5.84047	6.05716	7.03379	6.02766	6.19013
6060	5.72062	5.9282	6.9403	5.91547	6.15626
6065	5.66846	5.81737	6.83985	5.8039	6.1671
6070	5.57626	5.71369	6.71894	5.66941	6.1299
6075	5.46891	5.6217	6.59524	5.5552	6.09829
6080	5.36997	5.50615	6.48674	5.41909	6.08769
6085	5.2728	5.37663	6.36639	5.29886	6.01898
6090	5.12848	5.26987	6.24107	5.17097	5.92521
6095	5.05662	5.16266	6.10912	5.05815	5.87744
6100	4.92696	5.0832	6.00243	4.97023	5.84009
6105	4.86597	4.97698	5.92414	4.88353	5.78205
6110	4.81224	4.87155	5.80899	4.79339	5.74202
6115	4.7662	4.7806	5.73231	4.69561	5.65246
6120	4.68299	4.69416	5.62217	4.61064	5.55683
6125	4.57444	4.56528	5.4812	4.48646	5.4501
6130	4.50229	4.44863	5.35291	4.3573	5.33808
6135	4.38976	4.37312	5.23603	4.23726	5.24289
6140	4.30358	4.27634	5.13651	4.15875	5.16286
6145	4.22485	4.16764	5.02779	4.07068	5.03635
6150	4.11106	4.08093	4.94484	4.00429	4.93001
6155	4.0098	3.98456	4.8326	3.92259	4.84746
6160	3.91635	3.91878	4.733	3.80893	4.73371
6165	3.85894	3.80392	4.6306	3.70814	4.63509
6170	3.81772	3.74114	4.53134	3.59019	4.54821
6175	3.80266	3.67613	4.44059	3.49917	4.43715
6180	3.72644	3.60518	4.33835	3.42406	4.37007
6185	3.58706	3.51578	4.25697	3.32695	4.23455
6190	3.54169	3.43991	4.16955	3.24484	4.12292
6195	3.42658	3.34477	4.08732	3.1876	4.01119
6200	3.33459	3.27159	3.95446	3.11488	3.90311
6205	3.26572	3.17953	3.86254	3.02445	3.78517
6210	3.25133	3.10192	3.7947	2.94156	3.71285
6215	3.19079	3.0432	3.7379	2.9101	3.62803
6220	3.16067	2.97988	3.64565	2.84015	3.56578
6225	3.11732	2.94319	3.55695	2.7613	3.51069
6230	3.0168	2.90754	3.49556	2.69866	3.40664
6235	2.9565	2.81587	3.43038	2.64077	3.32521
6240	2.86626	2.75956	3.35258	2.55309	3.2444
6245	2.75487	2.69251	3.25063	2.47115	3.15571
6250	2.61864	2.62366	3.17307	2.39588	3.05428
6255	2.52157	2.53352	3.13163	2.31452	2.9414
6260	2.45161	2.45306	3.02696	2.25038	2.84356
6265	2.34339	2.38391	2.95829	2.16767	2.74892
6270	2.24018	2.31776	2.88443	2.05992	2.62619
6275	2.18908	2.25821	2.80732	1.98868	2.56175
6280	2.09783	2.19873	2.74431	1.90186	2.45679
6285	2.00758	2.13341	2.71099	1.80631	2.35012
6290	1.93215	2.07528	2.68172	1.72182	2.2419
6295	1.84222	2.03474	2.62843	1.63443	2.19147
6300	1.78217	1.98123	2.57053	1.58228	2.14044
6305	1.74205	1.91867	2.47943	1.52095	2.04099
6310	1.67926	1.86891	2.4187	1.46727	1.99843
6315	1.65755	1.82871	2.36335	1.42653	1.92069
6320	1.62293	1.78992	2.29012	1.35807	1.88923
6325	1.57553	1.74256	2.22351	1.33431	1.83462
6330	1.56884	1.68159	2.1827	1.27053	1.77138
6335	1.49551	1.64834	2.17293	1.1836	1.69943
6340	1.48174	1.61579	2.12513	1.14095	1.63093
6345	1.42989	1.5734	2.08707	1.13208	1.58148
6350	1.43196	1.51953	2.01452	1.08474	1.5351
6355	1.34795	1.47301	1.98469	1.04591	1.45955
6360	1.30367	1.43639	1.95926	0.965549	1.39061
6365	1.28007	1.41128	1.94559	0.953785	1.3342
6370	1.20313	1.38541	1.89641	0.878847	1.31255
6375	1.15128	1.33462	1.85002	0.836386	1.24892
6380	1.06169	1.31249	1.81678	0.789086	1.22359
6385	1.02283	1.27882	1.77481	0.787397	1.20548
6390	0.987852	1.22559	1.73633	0.747268	1.17604
6395	0.964499	1.20847	1.73999	0.70888	1.12042
6400	0.910988	1.15115	1.70286	0.664489	1.05253
6405	0.863988	1.12509	1.64037	0.591226	0.983904
6410	0.798478	1.09117	1.60469	0.514691	0.909933
6415	0.725593	1.07374	1.57045	0.505618	0.884686
6420	0.686688	1.03971	1.54744	0.460355	0.841301
6425	0.599451	0.995332	1.48843	0.410534	0.761867
6430	0.52558	0.950154	1.41405	0.362667	0.696951
6435	0.534529	0.912768	1.37619	0.315802	0.652615
6440	0.479915	0.875191	1.33289	0.282708	0.623044
6445	0.466739	0.85447	1.30456	0.250651	0.59737
6450	0.428188	0.813555	1.27409	0.236185	0.534815
6455	0.427147	0.800961	1.25873	0.233007	0.543323
6460	0.415766	0.771291	1.2286	0.222577	0.501201
6465	0.346337	0.743278	1.20928	0.199562	0.456716
6470	0.344198	0.711517	1.18763	0.177334	0.391321
6475	0.29121	0.682278	1.15326	0.127047	0.318376
6480	0.284138	0.652688	1.11169	0.0863315	0.293113
6485	0.259206	0.655526	1.11753	0.0935966	0.338001
6490	0.278545	0.627957	1.10648	0.0789375	0.299505
6495	0.256493	0.617551	1.09512	0.0324337	0.308063
6500	0.212275	0.585921	1.05014	-0.00866266	0.287588
6505	0.230505	0.537807	1.04795	-0.0501917	0.256951
6510	0.235306	0.516115	1.03039	-0.075455	0.254737
6515	0.182763	0.467778	0.972026	-0.121661	0.195451
6520	0.188857	0.443266	0.938649	-0.148862	0.204082
6525	0.159527	0.430374	0.932721	-0.156687	0.197763
6530	0.120364	0.403708	0.936605	-0.165245	0.178926
6535	0.116451	0.390187	0.903933	-0.182031	0.136613
6540	0.125695	0.388497	0.872401	-0.194867	0.0966532
6545	0.171151	0.371913	0.843313	-0.189007	0.0747779
6550	0.114579	0.320314	0.805787	-0.206446	0.0297308
6555	0.110084	0.30531	0.779814	-0.24258	-0.0549554
6560	0.0758654	0.261026	0.747219	-0.289486	-0.0954823
6565	0.0589949	0.247366	0.731359	-0.299905	-0.124443
6570	0.04033	0.225249	0.688008	-0.341078	-0.156142
6575	0.0676304	0.195521	0.664594	-0.368292	-0.133014
6580	0.0190894	0.187756	0.639976	-0.404897	-0.158221
6585	0.013699	0.185353	0.623492	-0.416645	-0.166819
6590	0.0111686	0.186464	0.64057	-0.429489	-0.191463
6595	0.00192827	0.123941	0.646012	-0.439534	-0.242759
6600	-0.03424	0.127264	0.645236	-0.457659	-0.252296
6605	-0.0981248	0.127635	0.632482	-0.483057	-0.253365
6610	-0.0906333	0.110942	0.596891	-0.493802	-0.321951
6615	-0.102459	0.0533514	0.579043	-0.523156	-0.35832
6620	-0.164164	0.065698	0.558725	-0.56623	-0.383538
6625	-0.219698	0.0322782	0.551076	-0.594398	-0.414688
6630	-0.212815	0.0218467	0.573268	-0.60915	-0.411727
6635	-0.23099	0.0275206	0.547144	-0.617127	-0.350831
6640	-0.264756	-0.00470106	0.512287	-0.637934	-0.356135
6645	-0.274255	-0.0278066	0.473114	-0.673315	-0.393781
6650	-0.272361	-0.0289552	0.443532	-0.679419	-0.413575
6655	-0.297347	-0.035228	0.453785	-0.675827	-0.431389
6660	-0.334921	-0.0461125	0.427554	-0.687735	-0.434272
6665	-0.338565	-0.0683513	0.398982	-0.735549	-0.497918
6670	-0.359252	-0.0634808	0.42149	-0.705147	-0.512933
6675	-0.343055	-0.0499291	0.393525	-0.698982	-0.556502
6680	-0.328478	-0.0658923	0.399559	-0.702519	-0.573173
6685	-0.322322	-0.0645421	0.392934	-0.700402	-0.560938
6690	-0.316781	-0.0463001	0.389808	-0.696983	-0.573408
6695	-0.310634	-0.0351213	0.379904	-0.701477	-0.567725
6700	-0.339916	-0.0532201	0.388718	-0.718391	-0.568246
6705	-0.332616	-0.0577213	0.378213	-0.716958	-0.566836
6710	-0.370145	-0.068976	0.340392	-0.737624	-0.585291
6715	-0.370266	-0.102026	0.311317	-0.766064	-0.624442
6720	-0.379659	-0.115399	0.316353	-0.769706	-0.637136
6725	-0.332409	-0.114992	0.332941	-0.760871	-0.640108
6730	-0.344428	-0.109387	0.343616	-0.783202	-0.632451
6735	-0.336677	-0.132502	0.336202	-0.814655	-0.659372
6740	-0.372639	-0.136279	0.323857	-0.842963	-0.698629
6745	-0.375992	-0.120031	0.300691	-0.847243	-0.716115
6750	-0.3558	-0.140117	0.296861	-0.858665	-0.714006
6755	-0.355035	-0.141168	0.282067	-0.868945	-0.697081
6760	-0.356668	-0.176822	0.251733	-0.886525	-0.723175
6765	-0.321001	-0.200397	0.234361	-0.894019	-0.714725
6770	-0.384062	-0.211791	0.194614	-0.923475	-0.701485
6775	-0.411804	-0.240383	0.175152	-0.93106	-0.752497
6780	-0.426327	-0.260222	0.151255	-0.938643	-0.788077
6785	-0.453324	-0.271528	0.151731	-0.947739	-0.808828
6790	-0.464856	-0.237826	0.158542	-0.966524	-0.803084
6795	-0.44042	-0.0405004	0.134178	-0.978131	-0.816698
6800	-0.382452	0.382017	0.128561	-0.985549	-0.815802
6805	-0.264133	0.962021	0.0979755	-0.972542	-0.79809
6810	-0.0114223	1.68376	0.0931422	-0.8927	-0.826293
6815	0.271721	2.43484	0.115031	-0.804187	-0.817863
6820	0.589216	3.19463	0.126931	-0.705599	-0.779281
6825	0.928345	3.93672	0.148987	-0.559333	-0.797155
6830	1.26605	4.61574	0.156073	-0.330033	-0.794456
6835	1.64311	5.24258	0.157485	-0.0820247	-0.792028
6840	2.04396	5.79952	0.197052	0.291838	-0.770118
6845	2.46855	6.29685	0.233371	0.708562	-0.755095
6850	2.82399	6.72938	0.397255	1.17976	-0.776327
6855	3.21004	7.11865	0.688003	1.71286	-0.78886
6860	3.57489	7.45066	1.10569	2.30014	-0.798262
6865	3.93807	7.70298	1.65252	2.87791	-0.81142
6870	4.23244	7.92875	2.2858	3.42137	-0.816687
6875	4.55191	8.1254	2.95006	3.94531	-0.81861
6880	4.89862	8.28994	3.60818	4.44184	-0.835368
6885	5.23039	8.43671	4.26431	4.95079	-0.770616
6890	5.53131	8.5878	4.87398	5.42475	-0.73582
6895	5.73598	8.69824	5.43119	5.80816	-0.693233
6900	5.95732	8.78323	5.95679	6.1131	-0.680263
6905	6.17394	8.84204	6.37806	6.41329	-0.618812
6910	6.35613	8.8727	6.77706	6.67514	-0.604831
6915	6.49921	8.88065	7.08864	6.90247	-0.583796
6920	6.66744	8.89566	7.37829	7.0624	-0.48409
6925	6.76198	8.88822	7.63472	7.1859	-0.405626
6930	6.83082	8.8514	7.82508	7.34171	-0.312466
6935	6.88697	8.76783	7.98009	7.44409	-0.213595
6940	6.93171	8.67886	8.12741	7.49762	0.00500348
6945	6.95573	8.5988	8.21602	7.57608	0.278759
6950	6.94833	8.50774	8.27095	7.59825	0.589006
6955	6.91034	8.41859	8.31472	7.60759	0.95276
6960	6.86454	8.29579	8.36971	7.60087	1.32616
6965	6.87786	8.19902	8.41211	7.59027	1.7336
6970	6.82835	8.09818	8.42828	7.54969	2.18765
6975	6.78959	7.99825	8.41376	7.50182	2.67425
6980	6.73266	7.86378	8.39999	7.45419	3.14506
6985	6.71507	7.75651	8.38404	7.35227	3.5763
6990	6.69344	7.6233	8.31934	7.26508	3.95879
6995	6.58694	7.49685	8.22849	7.13438	4.31711
7000	6.52126	7.38829	8.13609	7.08261	4.63679
7005	6.41457	7.24213	8.05789	6.96486	4.94046
7010	6.36264	7.11517	7.98609	6.84374	5.15272
7015	6.27529	6.99763	7.90658	6.72413	5.36065
7020	6.19436	6.85189	7.79318	6.60059	5.50929
7025	6.14473	6.74169	7.68899	6.49242	5.62052
7030	6.05828	6.62482	7.58458	6.36404	5.73847
7035	5.97119	6.51702	7.48849	6.24168	5.82021
7040	5.86613	6.38333	7.38853	6.11111	5.92476
7045	5.73791	6.24991	7.28013	5.96786	5.96439
7050	5.60975	6.13899	7.17406	5.8556	5.9916
7055	5.48744	6.00774	7.03888	5.75228	5.99073
7060	5.41102	5.87128	6.92502	5.60555	5.97023
7065	5.32715	5.74453	6.77361	5.48409	6.01094
7070	5.25864	5.61736	6.65295	5.39143	5.97996
7075	5.12734	5.50356	6.53939	5.27018	5.95396
7080	5.00221	5.37756	6.4152	5.16636	5.90144
7085	4.88844	5.25304	6.28216	5.054	5.8645
7090	4.78372	5.15013	6.21064	4.94681	5.84723
7095	4.67903	5.03263	6.07606	4.84656	5.78753
7100	4.57668	4.94652	5.9514	4.74649	5.71503
7105	4.54143	4.84021	5.85552	4.66475	5.65259
7110	4.43196	4.75043	5.76851	4.54652	5.56352
7115	4.34968	4.66177	5.66539	4.44618	5.46363
7120	4.24893	4.57083	5.53144	4.32179	5.37749
7125	4.13505	4.47328	5.39671	4.22499	5.25019
7130	4.05229	4.3881	5.28963	4.11743	5.11683
7135	3.94066	4.26822	5.18475	3.9858	5.00995
7140	3.78566	4.16883	5.06908	3.88701	4.92504
7145	3.74944	4.10689	4.93662	3.78751	4.80071
7150	3.69363	4.03871	4.83583	3.70855	4.67755
7155	3.60395	3.94066	4.7196	3.61554	4.57046
7160	3.49538	3.86028	4.62563	3.51214	4.46281
7165	3.4058	3.77092	4.50701	3.4259	4.3631
7170	3.31704	3.70227	4.39742	3.34601	4.23392
7175	3.27778	3.61299	4.26759	3.25064	4.1355
7180	3.16818	3.53787	4.16279	3.13301	4.02439
7185	3.07998	3.49122	4.07344	3.05137	3.94692
7190	2.98783	3.4237	3.98806	2.96502	3.87533
7195	2.92463	3.35507	3.91051	2.8699	3.74702
7200	2.84918	3.24222	3.82298	2.74643	3.6137
7205	2.7337	3.14655	3.7357	2.63229	3.45708
7210	2.67386	3.06438	3.66778	2.55227	3.40723
7215	2.61072	2.96488	3.58892	2.44618	3.30038
7220	2.5214	2.87664	3.50661	2.36963	3.20797
7225	2.46074	2.78675	3.4311	2.33177	3.12386
7230	2.39571	2.72419	3.37804	2.24622	3.0181
7235	2.38011	2.67443	3.33242	2.13819	2.93325
7240	2.33474	2.59886	3.24739	2.08865	2.8475
7245	2.25097	2.53937	3.17937	2.03725	2.76093
7250	2.1721	2.47404	3.12382	1.98418	2.6924
7255	2.16378	2.41131	3.07454	1.93112	2.58377
7260	2.11103	2.37254	3.03515	1.86292	2.53484
7265	2.06007	2.3193	2.97772	1.80987	2.44385
7270	2.03046	2.28318	2.91397	1.75077	2.40328
7275	1.98757	2.2212	2.84951	1.68623	2.30289
7280	1.92227	2.17787	2.78298	1.63873	2.21818
7285	1.9134	2.13559	2.71815	1.58615	2.17576
7290	1.91818	2.07396	2.65128	1.54791	2.09531
7295	1.87955	2.02177	2.59961	1.51954	2.04921
7300	1.86335	1.95908	2.54815	1.46752	1.99175
7305	1.78842	1.89939	2.47417	1.39572	1.91749
7310	1.76392	1.8843	2.42745	1.34699	1.8469
7315	1.74304	1.84191	2.40667	1.30011	1.78995
7320	1.68827	1.80376	2.35252	1.24278	1.71896
7325	1.64825	1.76942	2.35058	1.2154	1.66353
7330	1.59484	1.76799	2.32331	1.19077	1.63994
7335	1.56765	1.76342	2.3243	1.13377	1.6018
7340	1.47703	1.69448	2.27909	1.07869	1.51864
7345	1.42681	1.6357	2.21003	1.04047	1.47291
7350	1.3642	1.5887	2.15285	1.01364	1.41109
7355	1.30206	1.54313	2.09145	0.956186	1.37987
7360	1.22291	1.51652	2.05889	0.912048	1.33487
7365	1.17025	1.47619	1.98491	0.888221	1.26055
7370	1.12402	1.44514	1.96725	0.838009	1.22466
7375	1.09053	1.40017	1.92726	0.785248	1.17264
7380	1.08708	1.36231	1.91111	0.75366	1.13521
7385	1.02363	1.3158	1.87531	0.707063	1.1034
7390	0.964207	1.2484	1.83174	0.669667	1.03814
7395	0.917688	1.21066	1.78685	0.617084	0.981292
7400	0.878141	1.14853	1.73866	0.578088	0.927307
7405	0.830944	1.11816	1.71939	0.539963	0.844908
7410	0.759455	1.11898	1.65312	0.52609	0.800804
7415	0.77867	1.08698	1.60411	0.468182	0.791166
7420	0.7391	1.07324	1.58411	0.444076	0.725198
7425	0.767313	1.06611	1.55974	0.389069	0.683673
7430	0.764854	1.04005	1.55269	0.386501	0.685748
7435	0.752196	1.00546	1.53429	0.335738	0.64535
7440	0.75705	0.985465	1.50071	0.312763	0.602418
7445	0.720802	0.941274	1.49176	0.304956	0.558143
7450	0.680055	0.917218	1.47378	0.297929	0.522052
7455	0.652667	0.871338	1.43633	0.225741	0.521505
7460	0.611771	0.890295	1.41254	0.188782	0.505045
7465	0.556396	0.865443	1.4039	0.163091	0.4799
7470	0.527448	0.847661	1.37343	0.138454	0.442241
7475	0.525765	0.810701	1.35239	0.0965973	0.40647
7480	0.489436	0.808872	1.32495	0.0604405	0.363945
7485	0.45906	0.792817	1.28606	0.0415264	0.322854
7490	0.406191	0.763961	1.23689	0.0139049	0.298083
7495	0.421276	0.732097	1.23801	0.0162997	0.331203
7500	0.417445	0.728959	1.21633	0.017698	0.293386
7505	0.489429	0.723516	1.20745	0.00532936	0.277197
7510	0.485745	0.717962	1.19947	0.00403936	0.305831
7515	0.439492	0.712963	1.18802	-0.0357317	0.287458
7520	0.43616	0.711084	1.16496	-0.0480568	0.242745
7525	0.440124	0.72511	1.13995	-0.0228105	0.253222
7530	0.387988	0.706954	1.12027	-0.0432412	0.248563
7535	0.389807	0.648701	1.11604	-0.0797983	0.209618
7540	0.40653	0.625743	1.0867	-0.115728	0.18396
7545	0.361235	0.582161	1.06667	-0.154121	0.150537
7550	0.323951	0.550794	1.05504	-0.181104	0.0960353
7555	0.331013	0.565132	1.0325	-0.188734	0.0732825
7560	0.344331	0.524991	1.01648	-0.190301	0.0462304
7565	0.308738	0.505236	1.01625	-0.200039	0.0359719
7570	0.313839	0.522165	0.977737	-0.223188	0.00419779
7575	0.323073	0.5171	0.973573	-0.231151	-0.032852
7580	0.312815	0.494859	0.94146	-0.26103	-0.0690146
7585	0.3442	0.453232	0.974255	-0.240984	-0.094047
7590	0.330669	0.413802	0.964767	-0.273665	-0.140057
7595	0.312689	0.35998	0.965446	-0.315948	-0.184284
7600	0.315074	0.314158	0.9384	-0.365359	-0.208121
7605	0.296332	0.281433	0.941716	-0.394687	-0.224878
7610	0.310798	0.30699	0.917043	-0.393828	-0.231506
7615	0.347027	0.293972	0.92675	-0.390027	-0.242168
7620	0.27983	0.244929	0.870243	-0.446414	-0.283697
7625	0.240242	0.249251	0.830733	-0.482021	-0.309803
7630	0.181403	0.220396	0.840561	-0.510282	-0.31921
7635	0.13309	0.189843	0.802601	-0.522847	-0.338007
7640	0.0362252	0.177408	0.762763	-0.564437	-0.371831
7645	0.0813435	0.160322	0.736838	-0.585214	-0.40603
7650	0.0569622	0.156077	0.716342	-0.600884	-0.428355
7655	0.0744759	0.143744	0.707115	-0.593033	-0.427785
7660	0.0565839	0.0887671	0.651296	-0.651831	-0.453571
7665	-0.0163833	0.0615538	0.624461	-0.693393	-0.508711
7670	-0.0634859	0.0540887	0.585418	-0.723229	-0.529222
7675	-0.0664213	0.015281	0.563044	-0.739482	-0.526079
7680	-0.0795076	-0.000654477	0.560636	-0.776821	-0.565516
7685	-0.105211	-0.0104122	0.559179	-0.761975	-0.618854
7690	-0.119061	-0.000857565	0.569923	-0.766026	-0.614262
7695	-0.109475	-0.00666572	0.576756	-0.775728	-0.640184
7700	-0.114775	-0.0538053	0.581487	-0.79733	-0.674785
7705	-0.13231	-0.0516992	0.553123	-0.821314	-0.68902
7710	-0.126042	-0.0963001	0.522632	-0.840629	-0.738461
7715	-0.129685	-0.0958384	0.509373	-0.848927	-0.764174
7720	-0.151531	-0.0816704	0.483257	-0.881379	-0.792011
7725	-0.149143	-0.0918399	0.456915	-0.873489	-0.784191
7730	-0.156278	-0.140285	0.455901	-0.898185	-0.796878
7735	-0.196354	-0.149178	0.433714	-0.940095	-0.783875
7740	-0.197608	-0.151287	0.405944	-0.954345	-0.778748
7745	-0.250958	-0.193132	0.366059	-0.999724	-0.783526
7750	-0.281566	-0.191501	0.333708	-0.98757	-0.773737
7755	-0.309114	-0.187413	0.302465	-1.01221	-0.782773
7760	-0.258474	-0.222372	0.316187	-1.03591	-0.822839
7765	-0.227984	-0.206029	0.332083	-1.05723	-0.84387
7770	-0.200544	-0.198523	0.342134	-1.03176	-0.835561
7775	-0.196737	-0.203556	0.326359	-1.02548	-0.840293
7780	-0.207236	-0.210051	0.335564	-1.00848	-0.79759
7785	-0.253821	-0.211966	0.301298	-0.978042	-0.796726
7790	-0.27718	-0.195354	0.290316	-1.00515	-0.849485
7795	-0.208844	0.0461855	0.305962	-0.9864	-0.865034
7800	-0.116009	0.445627	0.29735	-0.967251	-0.870576
7805	0.0336909	1.04547	0.270452	-0.937147	-0.890591
7810	0.2601	1.74838	0.273192	-0.899455	-0.889819
7815	0.488239	2.48579	0.28204	-0.796639	-0.891943
7820	0.788725	3.24311	0.263055	-0.716975	-0.893854
7825	1.09166	3.99476	0.243132	-0.588498	-0.876789
7830	1.45365	4.69745	0.271298	-0.389592	-0.845464
7835	1.78873	5.32855	0.311539	-0.130329	-0.821968
7840	2.21332	5.88476	0.364067	0.192342	-0.813971
7845	2.6407	6.38862	0.407087	0.588733	-0.8218
7850	3.05436	6.86044	0.577711	1.07116	-0.830726
7855	3.46727	7.22416	0.862469	1.60451	-0.819035
7860	3.85166	7.55217	1.28612	2.18825	-0.839508
7865	4.26259	7.83101	1.82483	2.79387	-0.793126
7870	4.64172	8.0741	2.46144	3.38888	-0.788952
7875	4.98409	8.28765	3.13296	3.92894	-0.765472
7880	5.2725	8.44317	3.81108	4.43316	-0.734008
7885	5.56572	8.58706	4.42069	4.93466	-0.706629
7890	5.85747	8.71264	5.01471	5.37919	-0.650055
7895	6.13397	8.80405	5.54154	5.7717	-0.647038
7900	6.38631	8.86274	6.01994	6.10073	-0.625539
7905	6.57047	8.93324	6.44695	6.39004	-0.570499
7910	6.76407	8.95806	6.83693	6.67011	-0.544444
7915	6.90465	8.98956	7.21274	6.90778	-0.50221
7920	7.02189	8.98844	7.54316	7.09217	-0.448232
7925	7.09839	8.94225	7.80509	7.24373	-0.418436
7930	7.16029	8.88758	8.02025	7.36953	-0.296758
7935	7.23572	8.84951	8.17631	7.45702	-0.130893
7940	7.29432	8.78709	8.3033	7.54786	0.0597108
7945	7.33778	8.72436	8.41616	7.59783	0.268824
7950	7.32119	8.65087	8.49292	7.67763	0.548131
7955	7.32018	8.53628	8.52725	7.67601	0.922547
7960	7.35641	8.45475	8.56596	7.6685	1.34311
7965	7.37045	8.34078	8.59937	7.63221	1.76671
7970	7.36684	8.24868	8.6266	7.60864	2.23435
7975	7.34386	8.16513	8.60502	7.55259	2.7097
7980	7.30345	8.06637	8.55864	7.48475	3.17039
7985	7.26708	7.95456	8.51619	7.42974	3.57844
7990	7.22855	7.82773	8.49927	7.3719	3.99922
7995	7.19851	7.72734	8.44503	7.2873	4.39952
8000	7.10301	7.61604	8.40898	7.19601	4.72974
8005	6.99036	7.49359	8.33186	7.07827	4.995
8010	6.90291	7.36768	8.24685	6.97685	5.21589
8015	6.78358	7.24453	8.14268	6.86134	5.40436
8020	6.63093	7.09768	8.05034	6.70515	5.55614
8025	6.49238	6.92557	7.93817	6.58805	5.6702
8030	6.35608	6.77918	7.81877	6.45994	5.79821
8035	6.22529	6.64154	7.68153	6.32042	5.86928
8040	6.12034	6.50587	7.56298	6.18198	5.90694
8045	6.00036	6.36413	7.45344	6.02862	5.91454
8050	5.91326	6.2156	7.31869	5.8868	5.95237
8055	5.81631	6.08061	7.21657	5.77734	5.94509
8060	5.68611	5.97943	7.0821	5.66444	5.92821
8065	5.60839	5.86151	6.94264	5.53558	5.92053
8070	5.49434	5.72592	6.83061	5.39462	5.91174
8075	5.37081	5.59209	6.69361	5.25564	5.81742
8080	5.26195	5.46707	6.56393	5.13738	5.80297
8085	5.13729	5.3886	6.43586	5.02791	5.74489
8090	5.03205	5.28654	6.34259	4.91652	5.68792
8095	4.95359	5.18684	6.22461	4.81929	5.61973
8100	4.78781	5.0768	6.07871	4.6841	5.52174
8105	4.67459	4.97383	5.95733	4.53517	5.46079
8110	4.61446	4.85104	5.82256	4.41173	5.37399
8115	4.55803	4.75886	5.73743	4.29609	5.28085
8120	4.44341	4.70079	5.63741	4.22154	5.18575
8125	4.3832	4.61185	5.5403	4.09994	5.13867
8130	4.25937	4.50102	5.37419	3.95946	5.00425
8135	4.15373	4.40914	5.28284	3.8459	4.91615
8140	4.14337	4.30287	5.16942	3.76035	4.78896
8145	4.06094	4.18496	5.05316	3.67729	4.66039
8150	4.00879	4.10897	4.94569	3.5874	4.55878
8155	3.92125	3.99735	4.8674	3.45124	4.44102
8160	3.81112	3.92374	4.78134	3.34459	4.33786
8165	3.75263	3.81624	4.66559	3.22135	4.19336
8170	3.66749	3.70967	4.58553	3.13542	4.10275
8175	3.5723	3.63012	4.50426	3.0119	4.00336
8180	3.48314	3.56377	4.38714	2.94161	3.90734
8185	3.37041	3.49488	4.28812	2.87078	3.83125
8190	3.27939	3.41848	4.20893	2.83429	3.72426
8195	3.1882	3.3543	4.10574	2.76208	3.6289
8200	3.13861	3.28999	4.02209	2.69785	3.50646
8205	3.15897	3.25569	3.97092	2.67335	3.44603
8210	3.07401	3.1698	3.90005	2.59831	3.36348
8215	3.01264	3.11281	3.81641	2.52623	3.28917
8220	2.95392	3.05431	3.7468	2.4871	3.19131
8225	2.84189	2.94993	3.65366	2.39283	3.10135
8230	2.73409	2.8979	3.59678	2.29284	3.00348
8235	2.61271	2.83535	3.53354	2.20816	2.90225
8240	2.53015	2.78233	3.43619	2.13043	2.81678
8245	2.48603	2.73069	3.40248	2.06577	2.75582
8250	2.37901	2.65867	3.35016	2.00985	2.68123
8255	2.3175	2.58075	3.2825	1.91939	2.60471
8260	2.29348	2.50473	3.25423	1.87811	2.50203
8265	2.28811	2.44417	3.19049	1.81597	2.43216
8270	2.24149	2.39033	3.12461	1.79108	2.38524
8275	2.18214	2.34448	3.09511	1.73613	2.30733
8280	2.17281	2.31436	3.05083	1.68971	2.23251
8285	2.05881	2.2486	3.00105	1.60931	2.14732
8290	1.998	2.17502	2.91795	1.52484	2.06408
8295	1.91192	2.0898	2.84245	1.4685	1.93845
8300	1.91686	2.04978	2.77096	1.39206	1.85262
8305	1.84238	1.98167	2.72718	1.30888	1.75001
8310	1.76955	1.98063	2.67076	1.25218	1.7112
8315	1.70981	1.91616	2.62707	1.24355	1.62836
8320	1.64559	1.89285	2.56435	1.20171	1.57448
8325	1.61913	1.8627	2.52634	1.15876	1.55228
8330	1.54425	1.81526	2.48645	1.09891	1.47125
8335	1.44553	1.80728	2.41723	1.03217	1.40396
8340	1.37177	1.77324	2.34571	0.993304	1.29832
8345	1.27405	1.72886	2.2707	0.962109	1.26147
8350	1.24181	1.67189	2.21808	0.893909	1.21703
8355	1.18842	1.61799	2.16577	0.853727	1.13384
8360	1.1717	1.57997	2.074	0.79788	1.10499
8365	1.08354	1.51562	2.04673	0.739289	1.03957
8370	0.993754	1.47669	1.97822	0.685801	0.997603
8375	0.954724	1.4266	1.95131	0.655831	0.985191
8380	0.931203	1.36777	1.9278	0.589491	0.958054
8385	0.962256	1.31154	1.87401	0.55931	0.923299
8390	0.93682	1.24849	1.82065	0.507164	0.870416
8395	0.826891	1.20943	1.78893	0.423137	0.808734
8400	0.80919	1.16773	1.74548	0.395208	0.746645
8405	0.825753	1.13806	1.71561	0.332975	0.729274
8410	0.802363	1.09891	1.67808	0.336773	0.711761
8415	0.798719	1.06236	1.66487	0.338678	0.660309
8420	0.793119	1.02685	1.63029	0.332064	0.586764
8425	0.791561	0.980487	1.60058	0.304157	0.545933
8430	0.732133	0.950546	1.58307	0.287369	0.489461
8435	0.704179	0.932112	1.55028	0.263174	0.469631
8440	0.692946	0.926655	1.51723	0.216416	0.441453
8445	0.661948	0.902096	1.50593	0.178119	0.402943
8450	0.609679	0.870826	1.45958	0.13911	0.357952
8455	0.564958	0.807974	1.44198	0.0994585	0.285527
8460	0.547919	0.776292	1.41196	0.0773997	0.260731
8465	0.575523	0.7707	1.39203	0.0514903	0.213056
8470	0.545822	0.750604	1.35495	0.0198442	0.213353
8475	0.502845	0.737102	1.31945	0.008018	0.194835
8480	0.486215	0.708579	1.29246	-0.0177668	0.1406
8485	0.481692	0.69535	1.26321	-0.0591425	0.140628
8490	0.411474	0.67886	1.24539	-0.0607988	0.117173
8495	0.416746	0.658781	1.20737	-0.109984	0.102638
8500	0.416849	0.627611	1.19513	-0.143652	0.0670152
8505	0.428547	0.625099	1.17065	-0.12096	0.069706
8510	0.394977	0.603846	1.17698	-0.121734	0.0364369
8515	0.40422	0.588648	1.14864	-0.146656	0.0149478
8520	0.389329	0.603785	1.15788	-0.158488	-0.0259947
8525	0.393334	0.609549	1.16052	-0.169136	-0.0374837
8530	0.345877	0.608843	1.14588	-0.19916	-0.0797577
8535	0.343783	0.574809	1.12916	-0.209526	-0.114047
8540	0.291998	0.571028	1.10489	-0.252924	-0.121427
8545	0.259316	0.570245	1.08234	-0.293496	-0.128069
8550	0.279805	0.548584	1.07622	-0.323197	-0.13029
8555	0.304047	0.525814	1.06008	-0.334029	-0.163283
8560	0.340951	0.502702	1.06471	-0.369519	-0.167618
8565	0.311498	0.459636	1.06319	-0.396917	-0.209089
8570	0.316323	0.451	1.03275	-0.41779	-0.219174
8575	0.273086	0.406555	1.02947	-0.454745	-0.239522
8580	0.224888	0.379652	0.993187	-0.486491	-0.311372
8585	0.178029	0.344961	0.978968	-0.509005	-0.357252
8590	0.167189	0.318979	0.968299	-0.503528	-0.409814
8595	0.121458	0.321789	0.952315	-0.551593	-0.428944
8600	0.0965466	0.283716	0.923036	-0.579711	-0.422679
8605	0.0915339	0.270407	0.889594	-0.59896	-0.409528
8610	0.0730965	0.252535	0.896372	-0.621583	-0.413658
8615	0.0530214	0.250202	0.871269	-0.634374	-0.434281
8620	0.0651267	0.236315	0.877753	-0.636801	-0.451903
8625	0.0423671	0.234294	0.852384	-0.660182	-0.482791
8630	0.0485749	0.204971	0.845864	-0.643373	-0.471142
8635	0.0367544	0.221147	0.849214	-0.641872	-0.473807
8640	0.0295975	0.231776	0.844429	-0.668532	-0.532559
8645	0.0150327	0.23021	0.841541	-0.659215	-0.533779
8650	0.0019245	0.238623	0.825467	-0.650073	-0.509517
8655	-0.0214779	0.210831	0.814546	-0.672885	-0.529947
8660	-0.0378981	0.188438	0.780606	-0.713099	-0.556787
8665	-0.0898121	0.185312	0.759279	-0.740964	-0.557462
8670	-0.107522	0.16809	0.691861	-0.767556	-0.60691
8675	-0.115338	0.186645	0.685082	-0.76045	-0.602573
8680	-0.115409	0.179113	0.675435	-0.745727	-0.629664
8685	-0.129399	0.155963	0.634131	-0.767301	-0.618355
8690	-0.104854	0.135127	0.591283	-0.817757	-0.668289
8695	-0.117579	0.0960744	0.552721	-0.857111	-0.717924
8700	-0.111623	0.0877768	0.570493	-0.878902	-0.71
8705	-0.160807	0.052149	0.558831	-0.883373	-0.762039
8710	-0.151689	0.0606866	0.56961	-0.872256	-0.775062
8715	-0.162051	0.0500338	0.566546	-0.883448	-0.785844
8720	-0.171377	0.0391365	0.56166	-0.871566	-0.781459
8725	-0.158881	0.0195057	0.539535	-0.896454	-0.78033
8730	-0.172006	0.0208296	0.533095	-0.913554	-0.79622
8735	-0.1432	-0.0310242	0.498933	-0.933487	-0.869693
8740	-0.138164	-0.042984	0.484499	-0.943098	-0.907641
8745	-0.159163	-0.0609515	0.470798	-0.989601	-0.93616
8750	-0.188506	-0.0777771	0.437902	-1.03675	-0.972158
8755	-0.216075	-0.0942299	0.442335	-1.08146	-0.96323
8760	-0.22464	-0.0821874	0.456253	-1.09974	-0.949559
8765	-0.249757	-0.0575967	0.445377	-1.08516	-0.940073
8770	-0.258435	-0.0524919	0.466083	-1.07355	-0.937171
8775	-0.216345	-0.0714732	0.496065	-1.05477	-0.951466
8780	-0.221402	-0.0538478	0.468443	-1.06815	-0.951182
8785	-0.258447	-0.0661448	0.434364	-1.08701	-0.947169
8790	-0.238405	-0.0523266	0.423549	-1.07748	-0.941679
8795	-0.222688	0.135617	0.434382	-1.08026	-0.951766
8800	-0.0924928	0.566064	0.457606	-1.0328	-0.942999
8805	0.0629791	1.18791	0.483471	-0.98933	-0.941683
8810	0.282978	1.88968	0.473419	-0.934306	-0.930167
8815	0.58078	2.63719	0.455862	-0.841633	-0.957372
8820	0.854604	3.38526	0.435806	-0.774882	-0.991249
8825	1.20781	4.09847	0.419883	-0.644399	-0.98229
8830	1.56051	4.79733	0.438884	-0.436118	-0.968592
8835	1.94061	5.41387	0.421944	-0.144948	-0.987258
8840	2.34305	5.96351	0.452794	0.207196	-1.00312
8845	2.72613	6.43658	0.524527	0.6233	-0.983581
8850	3.13937	6.87216	0.681989	1.08637	-0.95003
8855	3.54494	7.24585	0.965538	1.64243	-0.94895
8860	3.93896	7.58806	1.36469	2.20118	-0.949856
8865	4.30984	7.8823	1.92747	2.76538	-0.927192
8870	4.69236	8.13009	2.54814	3.3428	-0.943423
8875	5.05868	8.3328	3.23723	3.88974	-0.919523
8880	5.37096	8.47398	3.89358	4.40015	-0.90177
8885	5.63577	8.6364	4.52542	4.86558	-0.905517
8890	5.97042	8.74788	5.11962	5.30718	-0.867562
8895	6.1834	8.84165	5.66361	5.69477	-0.840916
8900	6.41687	8.93064	6.13547	6.04285	-0.806604
8905	6.64323	8.98518	6.56795	6.32357	-0.748485
8910	6.79706	9.03559	6.94158	6.56183	-0.71872
8915	6.87632	9.00498	7.27643	6.76945	-0.707898
8920	6.98595	9.01673	7.54162	6.95707	-0.641804
8925	7.06256	8.9736	7.76966	7.09261	-0.629282
8930	7.11295	8.94658	7.9756	7.21158	-0.553204
8935	7.18035	8.89606	8.16946	7.28306	-0.431198
8940	7.17602	8.84142	8.29926	7.30273	-0.25189
8945	7.21622	8.73593	8.36998	7.3333	-0.0313406
8950	7.235	8.63509	8.43859	7.38428	0.277044
8955	7.16022	8.5247	8.52161	7.36733	0.625971
8960	7.16022	8.42796	8.53464	7.35586	1.00387
8965	7.12193	8.29308	8.5414	7.30617	1.40879
8970	7.08631	8.18414	8.53117	7.26448	1.83897
8975	7.04496	8.06121	8.51984	7.18456	2.24773
8980	6.97874	7.92176	8.48978	7.11642	2.67572
8985	6.91217	7.78446	8.43578	7.02027	3.10788
8990	6.85923	7.67595	8.36165	6.94963	3.50715
8995	6.76516	7.54556	8.30557	6.82473	3.87401
9000	6.71995	7.42558	8.26645	6.74109	4.17882
9005	6.64213	7.32415	8.17592	6.62872	4.48133
9010	6.52103	7.18374	8.12707	6.54121	4.68878
9015	6.40624	7.05607	8.05403	6.44429	4.92057
9020	6.27623	6.90973	7.95638	6.3351	5.07188
9025	6.18708	6.79832	7.87204	6.21412	5.21558
9030	6.13237	6.67055	7.71599	6.11129	5.31768
9035	6.04136	6.53919	7.59683	5.98468	5.36166
9040	5.95248	6.43144	7.50447	5.85635	5.45665
9045	5.85741	6.31416	7.36108	5.75069	5.57972
9050	5.80318	6.20861	7.24266	5.67452	5.64822
9055	5.66617	6.09332	7.107	5.54919	5.6413
9060	5.58696	5.97253	7.02321	5.43185	5.68767
9065	5.50175	5.83762	6.9017	5.29672	5.6646
9070	5.41809	5.75877	6.74411	5.18571	5.66637
9075	5.34048	5.64393	6.62285	5.09487	5.64261
9080	5.27527	5.54253	6.53783	4.98663	5.61089
9085	5.14928	5.43229	6.40883	4.85968	5.58235
9090	5.07186	5.33176	6.29345	4.7477	5.54351
9095	4.9488	5.23473	6.20236	4.63708	5.4522
9100	4.86937	5.13693	6.06436	4.53827	5.37566
9105	4.8153	5.02206	5.97916	4.42436	5.29174
9110	4.76083	4.91605	5.86774	4.31049	5.21809
9115	4.69325	4.80166	5.73909	4.19438	5.14054
9120	4.63242	4.71573	5.64032	4.10426	5.03787
9125	4.50804	4.60237	5.51668	3.99817	4.94359
9130	4.47618	4.50429	5.37421	3.89664	4.85592
9135	4.4092	4.38915	5.29136	3.78557	4.76856
9140	4.33732	4.29471	5.20049	3.69848	4.67585
9145	4.2645	4.20381	5.09247	3.62616	4.57738
9150	4.1978	4.13379	5.0456	3.52927	4.485
9155	4.13314	4.06487	4.95165	3.42693	4.40187
9160	4.05521	4.01006	4.8593	3.32044	4.29511
9165	3.98739	3.93584	4.74072	3.23141	4.15112
9170	3.91707	3.84677	4.67016	3.15129	4.0422
9175	3.8329	3.75548	4.55277	3.07615	3.9329
9180	3.73857	3.67987	4.47406	2.99186	3.8458
9185	3.63975	3.5902	4.40322	2.90541	3.7242
9190	3.5717	3.50492	4.29834	2.80641	3.63919
9195	3.51046	3.42228	4.22167	2.74531	3.5608
9200	3.38919	3.34855	4.11721	2.62976	3.49682
9205	3.26496	3.27303	4.04944	2.55151	3.38664
9210	3.16941	3.18803	3.99128	2.47805	3.28184
9215	3.10197	3.13183	3.91979	2.4286	3.16968
9220	3.02155	3.08322	3.8363	2.37197	3.10067
9225	3.02229	3.05388	3.77747	2.30436	2.99911
9230	2.96028	3.0052	3.71955	2.26546	2.96031
9235	2.91028	2.93651	3.63836	2.19638	2.92445
9240	2.87108	2.90481	3.60216	2.12815	2.84521
9245	2.80795	2.84484	3.5483	2.04782	2.76544
9250	2.72328	2.78236	3.49062	1.97628	2.69928
9255	2.75616	2.74316	3.47486	1.91114	2.58808
9260	2.73121	2.68495	3.38055	1.85024	2.53685
9265	2.71804	2.64632	3.30843	1.80679	2.47383
9270	2.68066	2.58143	3.24424	1.76162	2.36639
9275	2.59015	2.52826	3.17653	1.69221	2.26594
9280	2.52145	2.47648	3.12624	1.59718	2.20371
9285	2.41901	2.40893	3.0753	1.56843	2.15616
9290	2.31869	2.34682	3.0103	1.51985	2.09364
9295	2.30151	2.30205	2.96457	1.46401	2.02046
9300	2.2466	2.24277	2.91633	1.45085	1.96587
9305	2.18673	2.17763	2.84808	1.3686	1.851
9310	2.12704	2.10852	2.78666	1.28928	1.78049
9315	2.05244	2.0365	2.70585	1.23681	1.7236
9320	1.96324	1.97431	2.63809	1.17445	1.64422
9325	1.90502	1.92357	2.6232	1.12893	1.59157
9330	1.87815	1.87398	2.57718	1.07206	1.50379
9335	1.81335	1.80839	2.53647	1.02163	1.41916
9340	1.76895	1.75852	2.49344	0.988361	1.37586
9345	1.72783	1.73395	2.43983	0.915265	1.32844
9350	1.67806	1.71314	2.40221	0.895659	1.29985
9355	1.64835	1.67739	2.3478	0.83259	1.26379
9360	1.61349	1.64521	2.30024	0.784156	1.19752
9365	1.57864	1.58023	2.27729	0.728452	1.15291
9370	1.54727	1.56562	2.27508	0.690432	1.09303
9375	1.51556	1.54397	2.24897	0.66227	1.05229
9380	1.46728	1.5343	2.2191	0.613455	1.00624
9385	1.41107	1.52167	2.18299	0.568765	0.972298
9390	1.357	1.47625	2.15333	0.519459	0.944571
9395	1.32575	1.43995	2.15997	0.484168	0.895197
9400	1.33708	1.38764	2.11063	0.454678	0.864849
9405	1.28576	1.34318	2.05771	0.43495	0.790574
9410	1.28832	1.31168	2.04767	0.406596	0.721848
9415	1.23028	1.28005	1.99892	0.374264	0.65436
9420	1.2175	1.23456	1.96781	0.358036	0.631189
9425	1.20832	1.21916	1.95187	0.341159	0.613153
9430	1.19773	1.1791	1.93397	0.299472	0.564048
9435	1.19285	1.12472	1.90652	0.283909	0.546152
9440	1.14552	1.08166	1.87827	0.270659	0.543194
9445	1.10291	1.03964	1.82802	0.226938	0.495449
9450	1.03324	1.00247	1.79202	0.177747	0.470324
9455	0.98446	0.991943	1.76245	0.149374	0.415778
9460	0.935915	0.956927	1.74719	0.0852274	0.372322
9465	0.90383	0.929341	1.72139	0.0502075	0.345421
9470	0.923694	0.912373	1.6996	0.0497291	0.316515
9475	0.91372	0.895137	1.69417	0.00766029	0.293316
9480	0.985978	0.886173	1.68715	-0.0302017	0.307189
9485	0.953528	0.897098	1.70636	-0.0483792	0.290559
9490	0.969583	0.914788	1.65841	-0.0465695	0.28968
9495	0.990996	0.918922	1.61951	-0.0532684	0.298281
9500	0.963847	0.90496	1.61996	-0.0343145	0.306961
9505	0.90808	0.876677	1.58845	-0.0543519	0.302564
9510	0.825395	0.851878	1.55726	-0.110239	0.271368
9515	0.779991	0.813187	1.54549	-0.138582	0.223568
9520	0.778585	0.792772	1.52852	-0.20043	0.187123
9525	0.679838	0.772434	1.48914	-0.240194	0.143991
9530	0.67336	0.746926	1.45653	-0.273711	0.112685
9535	0.664049	0.739686	1.42576	-0.276623	0.0892068
9540	0.642903	0.737754	1.39736	-0.294384	0.0934354
9545	0.637798	0.695413	1.36116	-0.341409	0.0700034
9550	0.636685	0.643553	1.34844	-0.391301	0.0188591
9555	0.591585	0.655164	1.33132	-0.38851	-0.00650758
9560	0.54171	0.615188	1.27832	-0.426122	-0.0716031
9565	0.503786	0.60213	1.25261	-0.428933	-0.0907412
9570	0.467334	0.558944	1.22593	-0.459475	-0.125811
9575	0.435687	0.494536	1.20545	-0.499832	-0.200578
9580	0.385155	0.471277	1.21823	-0.522527	-0.243449
9585	0.330393	0.447725	1.17655	-0.535381	-0.263248
9590	0.33681	0.448794	1.11492	-0.528781	-0.300791
9595	0.310092	0.421597	1.10483	-0.553123	-0.319552
9600	0.241947	0.412181	1.07661	-0.577302	-0.335498
9605	0.247925	0.393884	1.07958	-0.616475	-0.368633
9610	0.218491	0.364973	1.06311	-0.600251	-0.373096
9615	0.246543	0.354016	1.03977	-0.646214	-0.373356
9620	0.282235	0.337606	1.04288	-0.667141	-0.354805
9625	0.283023	0.341174	1.02865	-0.708686	-0.400098
9630	0.272129	0.36796	1.01302	-0.731693	-0.430531
9635	0.250718	0.355394	0.989015	-0.770569	-0.466373
9640	0.232609	0.319855	0.96954	-0.775274	-0.497692
9645	0.224435	0.28656	0.956268	-0.773453	-0.542785
9650	0.233325	0.273621	0.922339	-0.79074	-0.546739
9655	0.216955	0.271144	0.922297	-0.794185	-0.555933
9660	0.228914	0.271535	0.908076	-0.82454	-0.556694
9665	0.194418	0.239142	0.889604	-0.853374	-0.575224
9670	0.195865	0.253866	0.884326	-0.852827	-0.550574
9675	0.158871	0.24878	0.873192	-0.846279	-0.596954
9680	0.100046	0.251407	0.852535	-0.86234	-0.62085
9685	0.107448	0.204656	0.835362	-0.875281	-0.661141
9690	0.100185	0.199252	0.812814	-0.897526	-0.614751
9695	0.0774011	0.162955	0.832944	-0.923604	-0.632171
9700	0.0789449	0.153863	0.840423	-0.916034	-0.689176
9705	0.0838159	0.177115	0.838645	-0.921334	-0.699154
9710	0.102126	0.148925	0.841299	-0.941246	-0.693106
9715	0.119765	0.141236	0.828795	-0.949324	-0.676393
9720	0.0950231	0.128422	0.808323	-0.962651	-0.699859
9725	0.0530269	0.130642	0.766495	-0.994329	-0.750095
9730	0.0767366	0.128056	0.768563	-1.00997	-0.746467
9735	0.00987762	0.0982238	0.759787	-1.04297	-0.763865
9740	-0.0340485	0.085127	0.731323	-1.0545	-0.803004
9745	-0.0329647	0.0641716	0.736199	-1.077	-0.818505
9750	-0.0633226	0.0354885	0.739879	-1.06469	-0.851241
9755	-0.0825213	-0.00407866	0.702768	-1.10206	-0.853465
9760	-0.126492	-0.0318306	0.654475	-1.13418	-0.860163
9765	-0.1092	-0.06925	0.662781	-1.14795	-0.86807
9770	-0.129614	-0.0813165	0.648982	-1.1558	-0.897728
9775	-0.144504	-0.100035	0.602522	-1.20753	-0.919724
9780	-0.188079	-0.101819	0.599003	-1.19503	-0.934824
9785	-0.16811	-0.119797	0.583071	-1.21256	-0.945596
9790	-0.162904	-0.101923	0.547458	-1.23212	-0.983468
9795	-0.117601	0.11783	0.533135	-1.23912	-1.01755
9800	-0.016483	0.542197	0.546483	-1.22574	-1.0163
9805	0.0977335	1.13041	0.532257	-1.17736	-1.00859
9810	0.346751	1.82091	0.540729	-1.13381	-1.03359
9815	0.575509	2.54321	0.529207	-1.05223	-1.04106
9820	0.910206	3.28561	0.535856	-0.974259	-1.03651
9825	1.22536	4.04939	0.510637	-0.829138	-1.04651
9830	1.57979	4.72107	0.509216	-0.637208	-1.00385
9835	1.951	5.33279	0.517155	-0.369081	-1.00959
9840	2.35471	5.8794	0.572524	-0.0550888	-1.00256
9845	2.72734	6.42506	0.666325	0.363018	-0.984954
9850	3.17644	6.87882	0.835137	0.902081	-0.956901
9855	3.59687	7.25446	1.14025	1.42736	-0.989886
9860	4.01007	7.59843	1.58363	2.01822	-0.980124
9865	4.35526	7.88312	2.14649	2.61358	-0.983549
9870	4.70888	8.11904	2.76512	3.19634	-0.965968
9875	5.00043	8.33006	3.4396	3.71629	-0.958598
9880	5.31158	8.50884	4.10763	4.25313	-0.905004
9885	5.58348	8.66254	4.75707	4.71888	-0.884946
9890	5.834	8.76747	5.34228	5.17363	-0.885678
9895	6.07804	8.85863	5.89379	5.53597	-0.89573
9900	6.30927	8.94461	6.37526	5.90901	-0.858754
9905	6.51622	8.98532	6.77738	6.22886	-0.804812
9910	6.67811	9.02195	7.16836	6.45766	-0.752508
9915	6.83889	9.06409	7.48407	6.6704	-0.647202
9920	6.95807	9.06535	7.77885	6.86414	-0.613476
9925	7.0015	9.02784	8.00657	7.01352	-0.595333
9930	7.04755	8.94365	8.19946	7.13055	-0.508562
9935	7.11104	8.88098	8.36668	7.18894	-0.373175
9940	7.15426	8.82261	8.5193	7.25133	-0.158343
9945	7.22681	8.75371	8.65099	7.28023	0.0885426
9950	7.22364	8.66027	8.71419	7.27217	0.41969
9955	7.23703	8.54932	8.79874	7.2422	0.811646
[truncated: 56 more rows]
