# Supplementary material for: Abnormal developmental trajectory and vulnerability to cardiac arrhythmias in tetralogy of Fallot with DiGeorge syndrome
Source: Commun Biol. 2023 Sep 22;6:969. doi: 10.1038/s42003-023-05344-6 (PMC10516936; doi:10.1038/s42003-023-05344-6)
Supplement: Supplementary file 6 — Supplementary Data 3 [file 42003_2023_5344_MOESM6_ESM.zip › Supplementary Data3_CAS Measurement/Batch61/TOF-DG2_A4_arrythmia_4850/1A-wave.csv]

1A : V(t) = D'(t) / BackgroundImage *100
D'(t) = WaveFiltered Value( Pixel-Filter=(5 x 5) Tcnst-Filter=10)
average	1.00
frm num	2048
position	[46][80]
background	1132.12
total pixel	25
time	value1
0.00	0
5.00	-0.290782
10.00	-0.565912
15.00	-0.804342
20.00	-1.0101
25.00	-1.18892
30.00	-1.35409
35.00	-1.48509
40.00	-1.58461
45.00	-1.66994
50.00	-1.76016
55.00	-1.81274
60.00	-1.87597
65.00	-1.91343
70.00	-1.93726
75.00	-1.95129
80.00	-1.96886
85.00	-1.96594
90.00	-1.96897
95.00	-1.94944
100.00	-1.94494
105.00	-1.93947
110.00	-1.93314
115.00	-1.91472
120.00	-1.90414
125.00	-1.8752
130.00	-1.85974
135.00	-1.85149
140.00	-1.81933
145.00	-1.7978
150.00	-1.78479
155.00	-1.74622
160.00	-1.74155
165.00	-1.69741
170.00	-1.66971
175.00	-1.62746
180.00	-1.58555
185.00	-1.54854
190.00	-1.53148
195.00	-1.50588
200.00	-1.48531
205.00	-1.46291
210.00	-1.44523
215.00	-1.39858
220.00	-1.3785
225.00	-1.35441
230.00	-1.32108
235.00	-1.28649
240.00	-1.27126
245.00	-1.2579
250.00	-1.24164
255.00	-1.2157
260.00	-1.17363
265.00	-1.14777
270.00	-1.11426
275.00	-1.0735
280.00	-1.04458
285.00	-1.03799
290.00	-1.02217
295.00	-1.015
300.00	-0.992288
305.00	-0.970083
310.00	-0.941265
315.00	-0.926282
320.00	-0.899371
325.00	-0.878332
330.00	-0.856569
335.00	-0.845109
340.00	-0.832676
345.00	-0.805586
350.00	-0.771665
355.00	-0.747497
360.00	-0.722565
365.00	-0.706486
370.00	-0.689189
375.00	-0.621683
380.00	-0.52277
385.00	-0.402655
390.00	-0.285366
395.00	-0.1685
400.00	-0.0852257
405.00	-0.0194653
410.00	0.0195797
415.00	0.0338745
420.00	0.023774
425.00	-0.0100489
430.00	-0.0641618
435.00	-0.11569
440.00	-0.188564
445.00	-0.250265
450.00	-0.301202
455.00	-0.374958
460.00	-0.398233
465.00	-0.448859
470.00	-0.494777
475.00	-0.527976
480.00	-0.557855
485.00	-0.593932
490.00	-0.616509
495.00	-0.659441
500.00	-0.677234
505.00	-0.673814
510.00	-0.692643
515.00	-0.698282
520.00	-0.676152
525.00	-0.676728
530.00	-0.698091
535.00	-0.702479
540.00	-0.699362
545.00	-0.70327
550.00	-0.695127
555.00	-0.693805
560.00	-0.692968
565.00	-0.707408
570.00	-0.696378
575.00	-0.684332
580.00	-0.688329
585.00	-0.689453
590.00	-0.709544
595.00	-0.698654
600.00	-0.690973
605.00	-0.68406
610.00	-0.667239
615.00	-0.650686
620.00	-0.640735
625.00	-0.648032
630.00	-0.638347
635.00	-0.635283
640.00	-0.620513
645.00	-0.607926
650.00	-0.608611
655.00	-0.587675
660.00	-0.585086
665.00	-0.580988
670.00	-0.571647
675.00	-0.559708
680.00	-0.547548
685.00	-0.541905
690.00	-0.540006
695.00	-0.53335
700.00	-0.525947
705.00	-0.51681
710.00	-0.512121
715.00	-0.487761
720.00	-0.483503
725.00	-0.462712
730.00	-0.450359
735.00	-0.437475
740.00	-0.419167
745.00	-0.424242
750.00	-0.431989
755.00	-0.412462
760.00	-0.407608
765.00	-0.38522
770.00	-0.37991
775.00	-0.376544
780.00	-0.369629
785.00	-0.371177
790.00	-0.367978
795.00	-0.360506
800.00	-0.357667
805.00	-0.334974
810.00	-0.343168
815.00	-0.332524
820.00	-0.354389
825.00	-0.363822
830.00	-0.354645
835.00	-0.3425
840.00	-0.330862
845.00	-0.336288
850.00	-0.320325
855.00	-0.320798
860.00	-0.31981
865.00	-0.305495
870.00	-0.302505
875.00	-0.300166
880.00	-0.292762
885.00	-0.291751
890.00	-0.284129
895.00	-0.280448
900.00	-0.267596
905.00	-0.270162
910.00	-0.273178
915.00	-0.24904
920.00	-0.246395
925.00	-0.2691
930.00	-0.264096
935.00	-0.246873
940.00	-0.256811
945.00	-0.265049
950.00	-0.267869
955.00	-0.270761
960.00	-0.260998
965.00	-0.253977
970.00	-0.241652
975.00	-0.23374
980.00	-0.220965
985.00	-0.220068
990.00	-0.215727
995.00	-0.215354
1000.00	-0.192758
1005.00	-0.210934
1010.00	-0.211393
1015.00	-0.201914
1020.00	-0.198328
1025.00	-0.197575
1030.00	-0.201843
1035.00	-0.198618
1040.00	-0.182289
1045.00	-0.185613
1050.00	-0.191431
1055.00	-0.192427
1060.00	-0.183784
1065.00	-0.189431
1070.00	-0.198047
1075.00	-0.183895
1080.00	-0.181052
1085.00	-0.176373
1090.00	-0.171808
1095.00	-0.1624
1100.00	-0.172659
1105.00	-0.179066
1110.00	-0.182712
1115.00	-0.183873
1120.00	-0.163719
1125.00	-0.169253
1130.00	-0.166814
1135.00	-0.168505
1140.00	-0.170027
1145.00	-0.165391
1150.00	-0.143905
1155.00	-0.142941
1160.00	-0.135006
1165.00	-0.131399
1170.00	-0.141225
1175.00	-0.114383
1180.00	-0.108244
1185.00	-0.0942399
1190.00	-0.100715
1195.00	-0.0895838
1200.00	-0.0785055
1205.00	-0.0756014
1210.00	-0.0623882
1215.00	-0.0526161
1220.00	-0.0604273
1225.00	-0.0565045
1230.00	-0.0554472
1235.00	-0.0446027
1240.00	-0.0450889
1245.00	-0.0412867
1250.00	-0.0375113
1255.00	-0.0425932
1260.00	-0.0436336
1265.00	-0.0223109
1270.00	-0.0126601
1275.00	-0.00609433
1280.00	-0.00513158
1285.00	-0.0169846
1290.00	-0.0135195
1295.00	-0.0121676
1300.00	-0.0211971
1305.00	-0.00282469
1310.00	0.00311089
1315.00	-0.00426659
1320.00	-0.0211526
1325.00	-0.0215106
1330.00	-0.0299591
1335.00	-0.0340296
1340.00	-0.0295667
1345.00	-0.0312031
1350.00	-0.0340893
1355.00	-0.0419866
1360.00	-0.0360213
1365.00	-0.0363057
1370.00	-0.0206623
1375.00	0.0054297
1380.00	0.0744907
1385.00	0.174097
1390.00	0.293776
1395.00	0.400779
1400.00	0.48083
1405.00	0.534856
1410.00	0.554861
1415.00	0.546367
1420.00	0.523529
1425.00	0.482129
1430.00	0.423316
1435.00	0.364025
1440.00	0.311017
1445.00	0.25059
1450.00	0.177479
1455.00	0.133586
1460.00	0.0891349
1465.00	0.0473627
1470.00	0.0150675
1475.00	-0.0277777
1480.00	-0.0677516
1485.00	-0.0917152
1490.00	-0.112223
1495.00	-0.138452
1500.00	-0.156406
1505.00	-0.172564
1510.00	-0.187106
1515.00	-0.199134
1520.00	-0.219146
1525.00	-0.219844
1530.00	-0.221532
1535.00	-0.242484
1540.00	-0.265933
1545.00	-0.271845
1550.00	-0.26798
1555.00	-0.271214
1560.00	-0.265645
1565.00	-0.283952
1570.00	-0.273576
1575.00	-0.267418
1580.00	-0.261522
1585.00	-0.274235
1590.00	-0.266597
1595.00	-0.26467
1600.00	-0.255869
1605.00	-0.241942
1610.00	-0.223047
1615.00	-0.220528
1620.00	-0.226388
1625.00	-0.234134
1630.00	-0.226974
1635.00	-0.226535
1640.00	-0.204942
1645.00	-0.197874
1650.00	-0.199992
1655.00	-0.198366
1660.00	-0.197608
1665.00	-0.18668
1670.00	-0.172252
1675.00	-0.171633
1680.00	-0.154116
1685.00	-0.148951
1690.00	-0.152429
1695.00	-0.160858
1700.00	-0.159965
1705.00	-0.156688
1710.00	-0.137486
1715.00	-0.120204
1720.00	-0.120903
1725.00	-0.118353
1730.00	-0.11853
1735.00	-0.11763
1740.00	-0.10516
1745.00	-0.100651
1750.00	-0.0923523
1755.00	-0.0898302
1760.00	-0.0900334
1765.00	-0.0948096
1770.00	-0.083562
1775.00	-0.0872187
1780.00	-0.0837966
1785.00	-0.0927296
1790.00	-0.0951162
1795.00	-0.0799514
1800.00	-0.0514638
1805.00	-0.0604502
1810.00	-0.0395657
1815.00	-0.0352558
1820.00	-0.021484
1825.00	-0.00237625
1830.00	-0.00637846
1835.00	-0.00715389
1840.00	-0.0212779
1845.00	-0.0195034
1850.00	-0.0129599
1855.00	-0.0303899
1860.00	-0.0315907
1865.00	-0.0227785
1870.00	-0.0148476
1875.00	-0.00240992
1880.00	0.00383751
1885.00	-0.00537923
1890.00	-0.0108477
1895.00	-0.00375653
1900.00	-0.0037342
1905.00	-0.00124086
1910.00	0.0105428
1915.00	0.014435
1920.00	0.0204112
1925.00	0.0374493
1930.00	0.0400641
1935.00	0.0247515
1940.00	0.0106168
1945.00	0.0102618
1950.00	0.00923558
1955.00	0.0150251
1960.00	0.0265954
1965.00	0.0186361
1970.00	0.0146525
1975.00	0.0149539
1980.00	0.0141651
1985.00	0.0138086
1990.00	0.0300937
1995.00	0.0436903
2000.00	0.0463877
2005.00	0.0378624
2010.00	0.0496222
2015.00	0.0411268
2020.00	0.0317143
2025.00	0.01759
2030.00	0.0154777
2035.00	0.0164031
2040.00	0.0419684
2045.00	0.0413048
2050.00	0.0467139
2055.00	0.0476957
2060.00	0.0436327
2065.00	0.042096
2070.00	0.0608522
2075.00	0.0621867
2080.00	0.0711607
2085.00	0.0788841
2090.00	0.0671092
2095.00	0.0770043
2100.00	0.0777835
2105.00	0.0777782
2110.00	0.0678804
2115.00	0.0649789
2120.00	0.0676673
2125.00	0.0693803
2130.00	0.0804615
2135.00	0.0738286
2140.00	0.0706856
2145.00	0.0685635
2150.00	0.0821997
2155.00	0.0817528
2160.00	0.0855903
2165.00	0.0643118
2170.00	0.0776665
2175.00	0.0801461
2180.00	0.0777846
2185.00	0.0717728
2190.00	0.0617689
2195.00	0.0767912
2200.00	0.0871314
2205.00	0.0971442
2210.00	0.0923762
2215.00	0.0923249
2220.00	0.0845057
2225.00	0.0838282
2230.00	0.0899314
2235.00	0.0993109
2240.00	0.124358
2245.00	0.136655
2250.00	0.148428
2255.00	0.129699
2260.00	0.143935
2265.00	0.147207
2270.00	0.121534
2275.00	0.11256
2280.00	0.101304
2285.00	0.108486
2290.00	0.0965778
2295.00	0.0943397
2300.00	0.107518
2305.00	0.121852
2310.00	0.126979
2315.00	0.123821
2320.00	0.117092
2325.00	0.121636
2330.00	0.126431
2335.00	0.119088
2340.00	0.123785
2345.00	0.11388
2350.00	0.109205
2355.00	0.101818
2360.00	0.0831563
2365.00	0.0970998
2370.00	0.108589
2375.00	0.142955
2380.00	0.21063
2385.00	0.323475
2390.00	0.439875
2395.00	0.531915
2400.00	0.611572
2405.00	0.66913
2410.00	0.678534
2415.00	0.695124
2420.00	0.681436
2425.00	0.636965
2430.00	0.595174
2435.00	0.522937
2440.00	0.47453
2445.00	0.418951
2450.00	0.353736
2455.00	0.308117
2460.00	0.262465
2465.00	0.215726
2470.00	0.168715
2475.00	0.125344
2480.00	0.083131
2485.00	0.0426658
2490.00	0.0157868
2495.00	-0.0221838
2500.00	-0.0499976
2505.00	-0.0658437
2510.00	-0.0804585
2515.00	-0.0890186
2520.00	-0.0829433
2525.00	-0.0721758
2530.00	-0.0776777
2535.00	-0.0992354
2540.00	-0.104151
2545.00	-0.0986826
2550.00	-0.108247
2555.00	-0.111908
2560.00	-0.11909
2565.00	-0.123434
2570.00	-0.129816
2575.00	-0.129908
2580.00	-0.125396
2585.00	-0.12169
2590.00	-0.126833
2595.00	-0.11203
2600.00	-0.115313
2605.00	-0.0981288
2610.00	-0.0893759
2615.00	-0.0737252
2620.00	-0.0748324
2625.00	-0.0797153
2630.00	-0.0508979
2635.00	-0.0390951
2640.00	-0.0263526
2645.00	-0.0215974
2650.00	-0.0166111
2655.00	-0.000463896
2660.00	-0.0170235
2665.00	-0.0068415
2670.00	-0.0128704
2675.00	-0.0115834
2680.00	-0.0181981
2685.00	-0.0351042
2690.00	-0.0103946
2695.00	-0.0132417
2700.00	-0.00591106
2705.00	-0.00779319
2710.00	0.0134787
2715.00	0.0216704
2720.00	0.0350494
2725.00	0.0322511
2730.00	0.0336192
2735.00	0.0447434
2740.00	0.0597016
2745.00	0.0625644
2750.00	0.0538347
2755.00	0.0682372
2760.00	0.0568203
2765.00	0.0772839
2770.00	0.0663756
2775.00	0.0855304
2780.00	0.0900502
2785.00	0.0976512
2790.00	0.102019
2795.00	0.101003
2800.00	0.0873697
2805.00	0.0892323
2810.00	0.0937352
2815.00	0.0889549
2820.00	0.0966654
2825.00	0.0954785
2830.00	0.0894639
2835.00	0.074511
2840.00	0.0631734
2845.00	0.0642758
2850.00	0.0744542
2855.00	0.0864414
2860.00	0.10359
2865.00	0.0953505
2870.00	0.0865221
2875.00	0.0994224
2880.00	0.0852403
2885.00	0.0943823
2890.00	0.0955436
2895.00	0.113548
2900.00	0.109966
2905.00	0.10427
2910.00	0.0846563
2915.00	0.103396
2920.00	0.106836
2925.00	0.105339
2930.00	0.111411
2935.00	0.115109
2940.00	0.106778
2945.00	0.10988
2950.00	0.118678
2955.00	0.129776
2960.00	0.117505
2965.00	0.121654
2970.00	0.134927
2975.00	0.126381
2980.00	0.124343
2985.00	0.121801
2990.00	0.096195
2995.00	0.0978817
3000.00	0.0979865
3005.00	0.101261
3010.00	0.105974
3015.00	0.100676
3020.00	0.0980284
3025.00	0.103418
3030.00	0.0955497
3035.00	0.0799883
3040.00	0.0928353
3045.00	0.0952114
3050.00	0.0814504
3055.00	0.0810784
3060.00	0.0814502
3065.00	0.0824915
3070.00	0.0876685
3075.00	0.0817282
3080.00	0.0671956
3085.00	0.0618893
3090.00	0.0588803
3095.00	0.0763113
3100.00	0.0775132
3105.00	0.074355
3110.00	0.0867054
3115.00	0.0808614
3120.00	0.0685354
3125.00	0.0800545
3130.00	0.0755823
3135.00	0.0839234
3140.00	0.0847174
3145.00	0.0857853
3150.00	0.0803866
3155.00	0.0833008
3160.00	0.0845104
3165.00	0.0887789
3170.00	0.0880273
3175.00	0.10961
3180.00	0.108189
3185.00	0.104436
3190.00	0.118725
3195.00	0.0976661
3200.00	0.103446
3205.00	0.106174
3210.00	0.101916
3215.00	0.102324
3220.00	0.109404
3225.00	0.120016
3230.00	0.126034
3235.00	0.120144
3240.00	0.116962
3245.00	0.121166
3250.00	0.125655
3255.00	0.122982
3260.00	0.125877
3265.00	0.106223
3270.00	0.0966605
3275.00	0.0972407
3280.00	0.0931698
3285.00	0.0958656
3290.00	0.0933455
3295.00	0.0833043
3300.00	0.0700274
3305.00	0.0658512
3310.00	0.0642125
3315.00	0.0542581
3320.00	0.0753312
3325.00	0.0646182
3330.00	0.060983
3335.00	0.0509982
3340.00	0.0504915
3345.00	0.038376
3350.00	0.0310052
3355.00	0.0353244
3360.00	0.0480446
3365.00	0.0700924
3370.00	0.0747427
3375.00	0.118853
3380.00	0.181165
3385.00	0.29731
3390.00	0.396894
3395.00	0.485106
3400.00	0.57015
3405.00	0.636797
3410.00	0.658267
3415.00	0.657805
3420.00	0.637956
3425.00	0.609139
3430.00	0.562358
3435.00	0.497289
3440.00	0.432014
3445.00	0.365847
3450.00	0.320429
3455.00	0.267894
3460.00	0.212485
3465.00	0.18311
3470.00	0.130881
3475.00	0.0874072
3480.00	0.0320283
3485.00	0.00232651
3490.00	-0.010979
3495.00	-0.0335535
3500.00	-0.0340846
3505.00	-0.0656548
3510.00	-0.091948
3515.00	-0.0884063
3520.00	-0.096525
3525.00	-0.105598
3530.00	-0.136024
3535.00	-0.135141
3540.00	-0.130106
3545.00	-0.142888
3550.00	-0.144499
3555.00	-0.148775
3560.00	-0.15121
3565.00	-0.146688
3570.00	-0.147566
3575.00	-0.138462
3580.00	-0.144402
3585.00	-0.155047
3590.00	-0.168868
3595.00	-0.161874
3600.00	-0.167239
3605.00	-0.163235
3610.00	-0.166344
3615.00	-0.150063
3620.00	-0.153429
3625.00	-0.162819
3630.00	-0.151837
3635.00	-0.147253
3640.00	-0.142774
3645.00	-0.149695
3650.00	-0.138259
3655.00	-0.167185
3660.00	-0.166366
3665.00	-0.163862
3670.00	-0.144296
3675.00	-0.128806
3680.00	-0.115572
3685.00	-0.112141
3690.00	-0.0928009
3695.00	-0.0980069
3700.00	-0.108699
3705.00	-0.106662
3710.00	-0.110835
3715.00	-0.0940985
3720.00	-0.0998814
3725.00	-0.0835335
3730.00	-0.0875463
3735.00	-0.0936311
3740.00	-0.0913344
3745.00	-0.073368
3750.00	-0.0681511
3755.00	-0.0567428
3760.00	-0.0524818
3765.00	-0.05536
3770.00	-0.0342779
3775.00	-0.0347366
3780.00	-0.0365628
3785.00	-0.0346731
3790.00	-0.0209595
3795.00	-0.00367082
3800.00	0.0140089
3805.00	0.0348672
3810.00	0.034207
3815.00	0.0268998
3820.00	0.00371727
3825.00	0.0174783
3830.00	0.0242102
3835.00	0.0224958
3840.00	0.0276659
3845.00	0.0340856
3850.00	0.0370368
3855.00	0.0319199
3860.00	0.0312011
3865.00	0.0351474
3870.00	0.0404656
3875.00	0.028646
3880.00	0.0169484
3885.00	0.00571398
3890.00	0.00690918
3895.00	0.0122247
3900.00	0.00711571
3905.00	0.0297232
3910.00	0.0398237
3915.00	0.0397279
3920.00	0.0484746
3925.00	0.0355008
3930.00	0.0312441
3935.00	0.0206999
3940.00	0.035236
3945.00	0.0274725
3950.00	0.0395647
3955.00	0.0493877
3960.00	0.0642348
3965.00	0.0539248
3970.00	0.0584253
3975.00	0.0660089
3980.00	0.0654144
3985.00	0.0606396
3990.00	0.0796613
3995.00	0.0953676
4000.00	0.098197
4005.00	0.107457
4010.00	0.11367
4015.00	0.118203
4020.00	0.117689
4025.00	0.10698
4030.00	0.115008
4035.00	0.111987
4040.00	0.114214
4045.00	0.103146
4050.00	0.113677
4055.00	0.115029
4060.00	0.114126
4065.00	0.0981199
4070.00	0.0893679
4075.00	0.0966838
4080.00	0.0909019
4085.00	0.0941779
4090.00	0.102073
4095.00	0.087979
4100.00	0.0894274
4105.00	0.0907309
4110.00	0.0731781
4115.00	0.0838796
4120.00	0.0942176
4125.00	0.0833825
4130.00	0.0888237
4135.00	0.071815
4140.00	0.0830061
4145.00	0.0831852
4150.00	0.0950059
4155.00	0.083032
4160.00	0.0789687
4165.00	0.0968641
4170.00	0.11615
4175.00	0.110895
4180.00	0.117118
4185.00	0.107879
4190.00	0.0999179
4195.00	0.0863929
4200.00	0.0894132
4205.00	0.0981378
4210.00	0.0960971
4215.00	0.0879007
4220.00	0.0822905
4225.00	0.0832477
4230.00	0.0802227
4235.00	0.0683139
4240.00	0.0611292
4245.00	0.0592561
4250.00	0.0536838
4255.00	0.0712812
4260.00	0.0846456
4265.00	0.10374
4270.00	0.109619
4275.00	0.121623
4280.00	0.138786
4285.00	0.153879
4290.00	0.149798
4295.00	0.148597
4300.00	0.142571
4305.00	0.13538
4310.00	0.129262
4315.00	0.123755
4320.00	0.137879
4325.00	0.145997
4330.00	0.150476
4335.00	0.158748
4340.00	0.160186
4345.00	0.15406
4350.00	0.159853
4355.00	0.148461
4360.00	0.140328
4365.00	0.145374
4370.00	0.14815
4375.00	0.167253
4380.00	0.223665
4385.00	0.314008
4390.00	0.435241
4395.00	0.536224
4400.00	0.603084
4405.00	0.640998
4410.00	0.666288
4415.00	0.686929
4420.00	0.682187
4425.00	0.632341
4430.00	0.578647
4435.00	0.520075
4440.00	0.460295
4445.00	0.411792
4450.00	0.352594
4455.00	0.298255
4460.00	0.243344
4465.00	0.19039
4470.00	0.160752
4475.00	0.128424
4480.00	0.101095
4485.00	0.0602471
4490.00	0.0510425
4495.00	0.0148461
4500.00	-0.00748433
4505.00	-0.0258151
4510.00	-0.0483193
4515.00	-0.0590334
4520.00	-0.0785691
4525.00	-0.0834317
4530.00	-0.0899279
4535.00	-0.094008
4540.00	-0.0913202
4545.00	-0.105507
4550.00	-0.10379
4555.00	-0.0969438
4560.00	-0.105269
4565.00	-0.0979217
4570.00	-0.0807098
4575.00	-0.0832384
4580.00	-0.0805677
4585.00	-0.0739242
4590.00	-0.0750114
4595.00	-0.0678636
4600.00	-0.0727368
4605.00	-0.0820691
4610.00	-0.0908216
4615.00	-0.106118
4620.00	-0.0877336
4625.00	-0.0690673
4630.00	-0.0497944
4635.00	-0.043755
4640.00	-0.0369062
4645.00	-0.0406353
4650.00	-0.0517645
4655.00	-0.0536545
4660.00	-0.0419293
4665.00	-0.0391496
4670.00	-0.0324081
4675.00	-0.0344671
4680.00	-0.0264272
4685.00	-0.0167181
4690.00	-0.00374006
4695.00	-0.00972581
4700.00	-0.00416007
4705.00	-0.00727726
4710.00	0.00511001
4715.00	-0.00176074
4720.00	0.00477508
4725.00	0.0011177
4730.00	0.00736568
4735.00	0.0136955
4740.00	0.0211589
4745.00	0.021163
4750.00	0.0243465
4755.00	0.0310981
4760.00	0.0389412
4765.00	0.0484732
4770.00	0.0556388
4775.00	0.0553747
4780.00	0.0583169
4785.00	0.0457721
4790.00	0.0404883
4795.00	0.0438592
4800.00	0.0440664
4805.00	0.0530859
4810.00	0.0569636
4815.00	0.0477341
4820.00	0.0351876
4825.00	0.0291956
4830.00	0.0238028
4835.00	0.0334354
4840.00	0.0297385
4845.00	0.0331244
4850.00	0.0255722
4855.00	0.0163019
4860.00	0.00866525
4865.00	0.0205182
4870.00	0.0315392
4875.00	0.0372183
4880.00	0.0356164
4885.00	0.0585537
4890.00	0.0678911
4895.00	0.0692283
4900.00	0.0969308
4905.00	0.112323
4910.00	0.12547
4915.00	0.121756
4920.00	0.122653
4925.00	0.125227
4930.00	0.124717
4935.00	0.127792
4940.00	0.0994666
4945.00	0.107186
4950.00	0.121553
4955.00	0.136603
4960.00	0.130363
4965.00	0.128279
4970.00	0.115805
4975.00	0.109171
4980.00	0.102493
4985.00	0.10143
4990.00	0.10754
4995.00	0.0932529
5000.00	0.0991203
5005.00	0.110054
5010.00	0.101169
5015.00	0.103418
5020.00	0.107916
5025.00	0.0985373
5030.00	0.0989298
5035.00	0.100343
5040.00	0.104442
5045.00	0.0978839
5050.00	0.109648
5055.00	0.121296
5060.00	0.133192
5065.00	0.120933
5070.00	0.118379
5075.00	0.123854
5080.00	0.127014
5085.00	0.120673
5090.00	0.120618
5095.00	0.127636
5100.00	0.124412
5105.00	0.122217
5110.00	0.128014
5115.00	0.134292
5120.00	0.148069
5125.00	0.135735
5130.00	0.124635
5135.00	0.149976
5140.00	0.153351
5145.00	0.145436
5150.00	0.137605
5155.00	0.137978
5160.00	0.137253
5165.00	0.124941
5170.00	0.124813
5175.00	0.134944
5180.00	0.127456
5185.00	0.12107
5190.00	0.125922
5195.00	0.12287
5200.00	0.134962
5205.00	0.147965
5210.00	0.153307
5215.00	0.153169
5220.00	0.153045
5225.00	0.164946
5230.00	0.171771
5235.00	0.193459
5240.00	0.200965
5245.00	0.228567
5250.00	0.233269
5255.00	0.233615
5260.00	0.241345
5265.00	0.24159
5270.00	0.237217
5275.00	0.231514
5280.00	0.224616
5285.00	0.22936
5290.00	0.230096
5295.00	0.225459
5300.00	0.212453
5305.00	0.212407
5310.00	0.205299
5315.00	0.193955
5320.00	0.184099
5325.00	0.184769
5330.00	0.174771
5335.00	0.174254
5340.00	0.180147
5345.00	0.177325
5350.00	0.177612
5355.00	0.186703
5360.00	0.189585
5365.00	0.208785
5370.00	0.220765
5375.00	0.236141
5380.00	0.311456
5385.00	0.414925
5390.00	0.534193
5395.00	0.639414
5400.00	0.709381
5405.00	0.751152
5410.00	0.778146
5415.00	0.798907
5420.00	0.789327
5425.00	0.735127
5430.00	0.696239
5435.00	0.637568
5440.00	0.584058
5445.00	0.518232
5450.00	0.457223
5455.00	0.398428
5460.00	0.354345
5465.00	0.309018
5470.00	0.269283
5475.00	0.238115
5480.00	0.197344
5485.00	0.158177
5490.00	0.139179
5495.00	0.112189
5500.00	0.10309
5505.00	0.0835944
5510.00	0.0618088
5515.00	0.0573945
5520.00	0.0368156
5525.00	0.0257144
5530.00	0.0242029
5535.00	0.0231959
5540.00	0.00815678
5545.00	0.0172341
5550.00	0.0172772
5555.00	0.0159028
5560.00	0.00371297
5565.00	0.00722819
5570.00	0.00544541
5575.00	-0.00145888
5580.00	-0.00484619
5585.00	0.00341146
5590.00	-0.00505604
5595.00	-0.0133834
5600.00	-0.0155783
5605.00	-0.00271422
5610.00	-0.0105691
5615.00	-0.0112788
5620.00	-0.00414452
5625.00	0.00298301
5630.00	0.0157575
5635.00	0.0148884
5640.00	0.0218792
5645.00	0.0189847
5650.00	0.0418186
5655.00	0.0404633
5660.00	0.0459566
5665.00	0.0565537
5670.00	0.0752773
5675.00	0.0900087
5680.00	0.0746481
5685.00	0.0728364
5690.00	0.085692
5695.00	0.0926688
5700.00	0.108488
5705.00	0.119545
5710.00	0.143629
5715.00	0.138452
5720.00	0.132027
5725.00	0.13013
5730.00	0.124537
5735.00	0.130456
5740.00	0.128363
5745.00	0.141672
5750.00	0.152238
5755.00	0.174819
5760.00	0.178536
5765.00	0.182588
5770.00	0.179169
5775.00	0.174325
5780.00	0.176678
5785.00	0.16007
5790.00	0.172329
5795.00	0.168169
5800.00	0.170431
5805.00	0.160808
5810.00	0.171226
5815.00	0.186255
5820.00	0.189182
5825.00	0.198883
5830.00	0.210794
5835.00	0.22116
5840.00	0.218123
5845.00	0.220336
5850.00	0.220562
5855.00	0.218998
5860.00	0.23137
5865.00	0.228372
5870.00	0.222141
5875.00	0.20452
5880.00	0.205974
5885.00	0.210816
5890.00	0.209873
5895.00	0.185353
5900.00	0.17671
5905.00	0.156919
5910.00	0.144407
5915.00	0.145159
5920.00	0.141243
5925.00	0.140898
5930.00	0.142708
5935.00	0.14681
5940.00	0.148028
5945.00	0.162551
5950.00	0.159368
5955.00	0.170991
5960.00	0.18357
5965.00	0.17016
5970.00	0.167277
5975.00	0.167155
5980.00	0.161392
5985.00	0.135007
5990.00	0.138112
5995.00	0.145853
6000.00	0.153527
6005.00	0.129341
6010.00	0.114287
6015.00	0.127238
6020.00	0.142073
6025.00	0.141292
6030.00	0.141649
6035.00	0.147976
6040.00	0.150491
6045.00	0.136502
6050.00	0.129565
6055.00	0.16572
6060.00	0.164694
6065.00	0.163417
6070.00	0.157322
6075.00	0.177628
6080.00	0.186011
6085.00	0.202035
6090.00	0.205504
6095.00	0.215693
6100.00	0.216736
6105.00	0.212728
6110.00	0.219721
6115.00	0.223894
6120.00	0.232244
6125.00	0.243998
6130.00	0.238677
6135.00	0.224703
6140.00	0.230851
6145.00	0.230379
6150.00	0.22854
6155.00	0.229712
6160.00	0.237833
6165.00	0.242315
6170.00	0.244936
6175.00	0.248001
6180.00	0.239454
6185.00	0.253667
6190.00	0.259746
6195.00	0.260623
6200.00	0.279432
6205.00	0.269862
6210.00	0.274321
6215.00	0.281514
6220.00	0.274562
6225.00	0.291624
6230.00	0.292847
6235.00	0.288295
6240.00	0.291617
6245.00	0.276588
6250.00	0.265536
6255.00	0.248522
6260.00	0.250168
6265.00	0.242818
6270.00	0.250688
6275.00	0.250705
6280.00	0.240827
6285.00	0.248543
6290.00	0.225809
6295.00	0.218774
6300.00	0.216329
6305.00	0.216602
6310.00	0.222501
6315.00	0.218977
6320.00	0.221811
6325.00	0.21129
6330.00	0.224786
6335.00	0.23128
6340.00	0.24949
6345.00	0.266939
6350.00	0.258971
6355.00	0.275119
6360.00	0.290359
6365.00	0.290295
6370.00	0.308964
6375.00	0.334245
6380.00	0.409996
6385.00	0.497252
6390.00	0.611467
6395.00	0.698008
6400.00	0.769535
6405.00	0.808823
6410.00	0.823337
6415.00	0.832513
6420.00	0.81074
6425.00	0.760404
6430.00	0.710863
6435.00	0.653556
6440.00	0.611166
6445.00	0.558529
6450.00	0.511156
6455.00	0.45686
6460.00	0.410114
6465.00	0.371576
6470.00	0.337952
6475.00	0.296384
6480.00	0.254732
6485.00	0.20912
6490.00	0.176195
6495.00	0.149743
6500.00	0.126995
6505.00	0.0853235
6510.00	0.0835042
6515.00	0.0839868
6520.00	0.0748815
6525.00	0.0755197
6530.00	0.0909335
6535.00	0.0807802
6540.00	0.0748221
6545.00	0.0687531
6550.00	0.0629378
6555.00	0.0485177
6560.00	0.041546
6565.00	0.0317383
6570.00	0.0356308
6575.00	0.0310078
6580.00	0.0310869
6585.00	0.0290381
6590.00	0.0296675
6595.00	0.020341
6600.00	0.0278465
6605.00	0.0187021
6610.00	0.0380311
6615.00	0.0529539
6620.00	0.0494251
6625.00	0.0716882
6630.00	0.0832453
6635.00	0.0724476
6640.00	0.0542499
6645.00	0.0527114
6650.00	0.0686394
6655.00	0.0868612
6660.00	0.105027
6665.00	0.117137
6670.00	0.131922
6675.00	0.139929
6680.00	0.154555
6685.00	0.158532
6690.00	0.163878
6695.00	0.161623
6700.00	0.16666
6705.00	0.17826
6710.00	0.175626
6715.00	0.165837
6720.00	0.179639
6725.00	0.178634
6730.00	0.188683
6735.00	0.175468
6740.00	0.157214
6745.00	0.169758
6750.00	0.160202
6755.00	0.157608
6760.00	0.174706
6765.00	0.174901
6770.00	0.175431
6775.00	0.178733
6780.00	0.182766
6785.00	0.181449
6790.00	0.185916
6795.00	0.201243
6800.00	0.203025
6805.00	0.226534
6810.00	0.227553
6815.00	0.230943
6820.00	0.228341
6825.00	0.247906
6830.00	0.243254
6835.00	0.235182
6840.00	0.227916
6845.00	0.23021
6850.00	0.239341
6855.00	0.233073
6860.00	0.247571
6865.00	0.248959
6870.00	0.250562
6875.00	0.251299
6880.00	0.245601
6885.00	0.223514
6890.00	0.238615
6895.00	0.243019
6900.00	0.258289
6905.00	0.267792
6910.00	0.282704
6915.00	0.279166
6920.00	0.277042
6925.00	0.277603
6930.00	0.290121
6935.00	0.288668
6940.00	0.283474
6945.00	0.286572
6950.00	0.291833
6955.00	0.284909
6960.00	0.268784
6965.00	0.265932
6970.00	0.279617
6975.00	0.271441
6980.00	0.258076
6985.00	0.258768
6990.00	0.263276
6995.00	0.260621
7000.00	0.252578
7005.00	0.250993
7010.00	0.248859
7015.00	0.265665
7020.00	0.273371
7025.00	0.277479
7030.00	0.277643
7035.00	0.279205
7040.00	0.289089
7045.00	0.283499
7050.00	0.284475
7055.00	0.300899
7060.00	0.309674
7065.00	0.312272
7070.00	0.321677
7075.00	0.326608
7080.00	0.331752
7085.00	0.350868
7090.00	0.354293
7095.00	0.340416
7100.00	0.33676
7105.00	0.333116
7110.00	0.346089
7115.00	0.344339
7120.00	0.356897
7125.00	0.360072
7130.00	0.368937
7135.00	0.364548
7140.00	0.364485
7145.00	0.355596
7150.00	0.345829
7155.00	0.342691
7160.00	0.352587
7165.00	0.339587
7170.00	0.337074
7175.00	0.326332
7180.00	0.317725
7185.00	0.311391
7190.00	0.328304
7195.00	0.315259
7200.00	0.315885
7205.00	0.317862
7210.00	0.303742
7215.00	0.324246
7220.00	0.348706
7225.00	0.351994
7230.00	0.356013
7235.00	0.365283
7240.00	0.388466
7245.00	0.376118
7250.00	0.371012
7255.00	0.380549
7260.00	0.379946
7265.00	0.368803
7270.00	0.358422
7275.00	0.351552
7280.00	0.340422
7285.00	0.338532
7290.00	0.332238
7295.00	0.309967
7300.00	0.305469
7305.00	0.307428
7310.00	0.31661
7315.00	0.328407
7320.00	0.336905
7325.00	0.330067
7330.00	0.316139
7335.00	0.313851
7340.00	0.322038
7345.00	0.322693
7350.00	0.323989
7355.00	0.324095
7360.00	0.341504
7365.00	0.365298
7370.00	0.37152
7375.00	0.410331
7380.00	0.477061
7385.00	0.568209
7390.00	0.679568
7395.00	0.774845
7400.00	0.848228
7405.00	0.909679
7410.00	0.927534
7415.00	0.933003
7420.00	0.897294
7425.00	0.863742
7430.00	0.800687
7435.00	0.753831
7440.00	0.699647
7445.00	0.632155
7450.00	0.573886
7455.00	0.513318
7460.00	0.469052
7465.00	0.419674
7470.00	0.364634
7475.00	0.33983
7480.00	0.294187
7485.00	0.263709
7490.00	0.244404
7495.00	0.219964
7500.00	0.191254
7505.00	0.173189
7510.00	0.143504
7515.00	0.136926
7520.00	0.119701
7525.00	0.10985
7530.00	0.110172
7535.00	0.100214
7540.00	0.0771201
7545.00	0.0740012
7550.00	0.0644812
7555.00	0.0732258
7560.00	0.0708497
7565.00	0.0619981
7570.00	0.0674579
7575.00	0.0621254
7580.00	0.0707522
7585.00	0.0650903
7590.00	0.0670609
7595.00	0.0787274
7600.00	0.0895806
7605.00	0.114895
7610.00	0.112591
7615.00	0.119352
7620.00	0.116956
7625.00	0.129286
7630.00	0.129077
7635.00	0.141608
7640.00	0.15748
7645.00	0.180597
7650.00	0.183736
7655.00	0.187975
7660.00	0.198503
7665.00	0.207272
7670.00	0.199617
7675.00	0.206155
7680.00	0.194019
7685.00	0.196876
7690.00	0.201921
7695.00	0.209641
7700.00	0.220122
7705.00	0.218956
7710.00	0.2172
7715.00	0.199719
7720.00	0.20024
7725.00	0.205655
7730.00	0.217242
7735.00	0.22131
7740.00	0.247584
7745.00	0.248264
7750.00	0.260183
7755.00	0.265257
7760.00	0.25993
7765.00	0.263616
7770.00	0.272586
7775.00	0.268647
7780.00	0.260508
7785.00	0.264843
7790.00	0.253905
7795.00	0.253953
7800.00	0.238804
7805.00	0.22941
7810.00	0.241801
7815.00	0.249773
7820.00	0.242815
7825.00	0.248565
7830.00	0.263987
7835.00	0.255608
7840.00	0.253013
7845.00	0.251384
7850.00	0.269351
7855.00	0.276334
7860.00	0.280853
7865.00	0.283153
7870.00	0.287696
7875.00	0.301678
7880.00	0.293063
7885.00	0.286016
7890.00	0.296279
7895.00	0.288911
7900.00	0.286872
7905.00	0.273377
7910.00	0.265472
7915.00	0.265777
7920.00	0.269232
7925.00	0.277287
7930.00	0.284537
7935.00	0.286116
7940.00	0.28471
7945.00	0.289804
7950.00	0.300395
7955.00	0.308868
7960.00	0.30978
7965.00	0.326853
7970.00	0.343633
7975.00	0.352021
7980.00	0.36275
7985.00	0.38018
7990.00	0.376434
7995.00	0.378716
8000.00	0.384656
8005.00	0.399188
8010.00	0.414034
8015.00	0.411495
8020.00	0.399318
8025.00	0.408144
8030.00	0.400895
8035.00	0.391191
8040.00	0.375391
8045.00	0.368238
8050.00	0.348726
8055.00	0.361552
8060.00	0.361082
8065.00	0.34582
8070.00	0.332437
8075.00	0.323572
8080.00	0.324074
8085.00	0.334065
8090.00	0.317618
8095.00	0.322248
8100.00	0.320762
8105.00	0.325077
8110.00	0.320482
8115.00	0.340372
8120.00	0.351559
8125.00	0.368695
8130.00	0.370337
8135.00	0.386655
8140.00	0.372368
8145.00	0.368343
8150.00	0.363308
8155.00	0.361249
8160.00	0.380949
8165.00	0.368293
8170.00	0.349483
8175.00	0.346687
8180.00	0.339223
8185.00	0.34028
8190.00	0.364549
8195.00	0.377913
8200.00	0.37616
8205.00	0.396488
8210.00	0.405598
8215.00	0.420862
8220.00	0.425768
8225.00	0.429122
8230.00	0.431435
8235.00	0.444469
8240.00	0.443481
8245.00	0.458844
8250.00	0.46631
8255.00	0.471617
8260.00	0.467207
8265.00	0.462178
8270.00	0.456592
8275.00	0.450858
8280.00	0.435451
8285.00	0.443491
8290.00	0.432707
8295.00	0.430775
8300.00	0.425856
8305.00	0.414009
8310.00	0.443625
8315.00	0.455087
8320.00	0.461163
8325.00	0.480411
8330.00	0.483954
8335.00	0.492443
8340.00	0.489837
8345.00	0.505511
8350.00	0.493118
8355.00	0.501398
8360.00	0.491536
8365.00	0.498207
8370.00	0.509864
8375.00	0.551801
8380.00	0.610743
8385.00	0.716082
8390.00	0.82926
8395.00	0.929707
8400.00	1.0028
8405.00	1.04137
8410.00	1.05524
8415.00	1.04299
8420.00	1.00865
8425.00	0.961138
8430.00	0.926502
8435.00	0.858231
8440.00	0.805973
8445.00	0.733502
8450.00	0.673931
8455.00	0.629857
8460.00	0.568285
8465.00	0.515343
8470.00	0.456742
8475.00	0.419194
8480.00	0.385755
8485.00	0.358485
8490.00	0.33041
8495.00	0.306202
8500.00	0.294308
8505.00	0.273356
8510.00	0.246374
8515.00	0.233396
8520.00	0.231256
8525.00	0.220143
8530.00	0.210495
8535.00	0.205345
8540.00	0.196117
8545.00	0.213957
8550.00	0.203514
8555.00	0.226268
8560.00	0.217067
8565.00	0.228926
8570.00	0.218753
8575.00	0.234329
8580.00	0.241282
8585.00	0.233053
8590.00	0.226707
8595.00	0.211103
8600.00	0.208012
8605.00	0.206643
8610.00	0.196578
8615.00	0.194586
8620.00	0.187141
8625.00	0.194926
8630.00	0.215005
8635.00	0.215763
8640.00	0.219273
8645.00	0.210772
8650.00	0.203827
8655.00	0.22019
8660.00	0.233856
8665.00	0.219657
8670.00	0.22525
8675.00	0.224631
8680.00	0.231493
8685.00	0.217884
8690.00	0.236374
8695.00	0.246302
8700.00	0.246404
8705.00	0.247202
8710.00	0.247921
8715.00	0.256694
8720.00	0.256817
8725.00	0.265761
8730.00	0.26851
8735.00	0.280171
8740.00	0.294906
8745.00	0.310287
8750.00	0.311763
8755.00	0.304966
8760.00	0.306975
8765.00	0.298183
8770.00	0.302284
8775.00	0.312687
8780.00	0.316044
8785.00	0.336377
8790.00	0.354324
8795.00	0.361997
8800.00	0.369962
8805.00	0.380311
8810.00	0.401637
8815.00	0.399985
8820.00	0.420404
8825.00	0.414402
8830.00	0.416421
8835.00	0.418237
8840.00	0.410685
8845.00	0.414841
8850.00	0.422822
8855.00	0.419758
8860.00	0.425834
8865.00	0.426709
8870.00	0.431736
8875.00	0.43838
8880.00	0.422808
8885.00	0.429285
8890.00	0.422395
8895.00	0.423614
8900.00	0.418705
8905.00	0.427005
8910.00	0.41787
8915.00	0.428728
8920.00	0.4226
8925.00	0.429452
8930.00	0.431025
8935.00	0.435974
8940.00	0.444668
8945.00	0.438006
8950.00	0.44473
8955.00	0.435236
8960.00	0.425277
8965.00	0.412782
8970.00	0.406129
8975.00	0.420281
8980.00	0.418178
8985.00	0.418758
8990.00	0.4267
8995.00	0.444448
9000.00	0.454768
9005.00	0.449569
9010.00	0.433938
9015.00	0.432236
9020.00	0.431057
9025.00	0.414451
9030.00	0.409044
9035.00	0.413718
9040.00	0.418278
9045.00	0.433334
9050.00	0.415087
9055.00	0.420216
9060.00	0.407167
9065.00	0.412381
9070.00	0.411068
9075.00	0.402114
9080.00	0.406774
9085.00	0.396482
9090.00	0.401352
9095.00	0.407502
9100.00	0.397137
9105.00	0.404415
9110.00	0.391885
9115.00	0.378136
9120.00	0.363995
9125.00	0.365754
9130.00	0.369103
9135.00	0.397911
9140.00	0.394158
9145.00	0.388661
9150.00	0.402086
9155.00	0.402156
9160.00	0.409992
9165.00	0.395492
9170.00	0.392334
9175.00	0.409279
9180.00	0.40121
9185.00	0.3996
9190.00	0.409105
9195.00	0.3954
9200.00	0.412745
9205.00	0.419875
9210.00	0.431945
9215.00	0.432209
9220.00	0.428913
9225.00	0.436193
9230.00	0.445219
9235.00	0.447335
9240.00	0.458426
9245.00	0.452508
9250.00	0.443296
9255.00	0.443838
9260.00	0.455632
9265.00	0.449641
9270.00	0.458028
9275.00	0.46699
9280.00	0.487775
9285.00	0.502241
9290.00	0.502189
9295.00	0.507088
9300.00	0.49807
9305.00	0.486422
9310.00	0.502084
9315.00	0.50134
9320.00	0.520103
9325.00	0.532397
9330.00	0.531802
9335.00	0.546813
9340.00	0.550429
9345.00	0.547677
9350.00	0.547674
9355.00	0.546611
9360.00	0.539295
9365.00	0.547903
9370.00	0.567663
9375.00	0.60912
9380.00	0.671869
9385.00	0.755903
9390.00	0.866866
9395.00	0.963199
9400.00	1.06156
9405.00	1.11051
9410.00	1.12453
9415.00	1.12444
9420.00	1.07312
9425.00	1.04848
9430.00	1.01218
9435.00	0.950531
9440.00	0.88869
9445.00	0.823847
9450.00	0.757362
9455.00	0.676326
9460.00	0.639432
9465.00	0.586795
9470.00	0.552141
9475.00	0.523073
9480.00	0.489491
9485.00	0.448315
9490.00	0.413023
9495.00	0.383027
9500.00	0.358151
9505.00	0.327635
9510.00	0.318191
9515.00	0.297678
9520.00	0.280983
9525.00	0.279384
9530.00	0.276884
9535.00	0.271455
9540.00	0.264449
9545.00	0.246837
9550.00	0.245119
9555.00	0.23368
9560.00	0.235044
9565.00	0.215426
9570.00	0.219676
9575.00	0.222441
9580.00	0.231289
9585.00	0.234659
9590.00	0.239105
9595.00	0.24028
9600.00	0.227205
9605.00	0.22851
9610.00	0.229685
9615.00	0.201063
9620.00	0.207103
9625.00	0.206885
9630.00	0.216229
9635.00	0.231704
9640.00	0.255172
9645.00	0.258627
9650.00	0.26209
9655.00	0.254607
9660.00	0.259178
9665.00	0.261526
9670.00	0.266819
9675.00	0.271582
9680.00	0.27057
9685.00	0.290504
9690.00	0.279473
9695.00	0.281558
9700.00	0.285554
9705.00	0.29975
9710.00	0.299454
9715.00	0.297068
9720.00	0.324952
9725.00	0.321076
9730.00	0.32006
9735.00	0.329039
9740.00	0.319101
9745.00	0.319343
9750.00	0.329454
9755.00	0.32972
9760.00	0.318654
9765.00	0.313641
9770.00	0.313369
9775.00	0.325844
9780.00	0.321172
9785.00	0.326153
9790.00	0.345122
9795.00	0.357248
9800.00	0.374168
9805.00	0.379503
9810.00	0.40621
9815.00	0.426713
9820.00	0.43492
9825.00	0.439833
9830.00	0.436128
9835.00	0.452579
9840.00	0.442653
9845.00	0.430893
9850.00	0.420663
9855.00	0.417462
9860.00	0.425887
9865.00	0.437709
9870.00	0.435983
9875.00	0.43231
9880.00	0.421585
9885.00	0.423944
9890.00	0.425715
9895.00	0.426955
9900.00	0.411465
9905.00	0.415897
9910.00	0.401513
9915.00	0.425312
9920.00	0.423413
9925.00	0.426296
9930.00	0.439138
9935.00	0.449989
9940.00	0.449508
9945.00	0.451549
9950.00	0.468931
9955.00	0.466203
[truncated: 56 more rows]
