# Supplementary material for: Abnormal developmental trajectory and vulnerability to cardiac arrhythmias in tetralogy of Fallot with DiGeorge syndrome
Source: Commun Biol. 2023 Sep 22;6:969. doi: 10.1038/s42003-023-05344-6 (PMC10516936; doi:10.1038/s42003-023-05344-6)
Supplement: Supplementary file 6 — Supplementary Data 3 [file 42003_2023_5344_MOESM6_ESM.zip › Supplementary Data3_CAS Measurement/Batch61/TOF-DG2_A4_arrythmia_4850/1B-wave.csv]

1B : V(t) = D'(t) / BackgroundImage *100
D'(t) = WaveFiltered Value( Pixel-Filter=(5 x 5) Tcnst-Filter=10)
average	1.00
frm num	2048
position	[85][48]
background	665.32
total pixel	25
time	value1
0.00	0
5.00	0.249504
10.00	0.472254
15.00	0.684152
20.00	0.841794
25.00	0.963831
30.00	1.08208
35.00	1.16927
40.00	1.24593
45.00	1.32515
50.00	1.36939
55.00	1.41582
60.00	1.48046
65.00	1.48452
70.00	1.51102
75.00	1.4994
80.00	1.50698
85.00	1.48735
90.00	1.46006
95.00	1.44512
100.00	1.40401
105.00	1.39047
110.00	1.38008
115.00	1.39478
120.00	1.37254
125.00	1.35733
130.00	1.32561
135.00	1.30427
140.00	1.25982
145.00	1.25829
150.00	1.22926
155.00	1.18148
160.00	1.1457
165.00	1.09366
170.00	1.04501
175.00	0.977186
180.00	0.938386
185.00	0.898056
190.00	0.873783
195.00	0.841716
200.00	0.821874
205.00	0.791993
210.00	0.733836
215.00	0.706145
220.00	0.65056
225.00	0.626988
230.00	0.587136
235.00	0.554274
240.00	0.527705
245.00	0.501388
250.00	0.491531
255.00	0.468831
260.00	0.430365
265.00	0.38793
270.00	0.341321
275.00	0.322219
280.00	0.270758
285.00	0.23767
290.00	0.185646
295.00	0.111169
300.00	0.101254
305.00	0.0676814
310.00	0.0368647
315.00	0.00371868
320.00	-0.0249103
325.00	-0.0759273
330.00	-0.134468
335.00	-0.171523
340.00	-0.219302
345.00	-0.239457
350.00	-0.247376
355.00	-0.280355
360.00	-0.305827
365.00	-0.331158
370.00	-0.352151
375.00	-0.404112
380.00	-0.406988
385.00	-0.427613
390.00	-0.449783
395.00	-0.480558
400.00	-0.485409
405.00	-0.49218
410.00	-0.492261
415.00	-0.50496
420.00	-0.502562
425.00	-0.552708
430.00	-0.55816
435.00	-0.583508
440.00	-0.605119
445.00	-0.627574
450.00	-0.642975
455.00	-0.645412
460.00	-0.643998
465.00	-0.640321
470.00	-0.620779
475.00	-0.611608
480.00	-0.574496
485.00	-0.549512
490.00	-0.492156
495.00	-0.38342
500.00	-0.190566
505.00	0.102645
510.00	0.472348
515.00	0.977629
520.00	1.55022
525.00	2.21526
530.00	2.9214
535.00	3.61946
540.00	4.26275
545.00	4.85553
550.00	5.40166
555.00	5.87033
560.00	6.30717
565.00	6.69431
570.00	7.00305
575.00	7.2707
580.00	7.50017
585.00	7.73253
590.00	7.8593
595.00	7.9794
600.00	8.08148
605.00	8.16012
610.00	8.22609
615.00	8.22594
620.00	8.19755
625.00	8.1708
630.00	8.1371
635.00	8.06529
640.00	7.99284
645.00	7.88796
650.00	7.78335
655.00	7.68559
660.00	7.58017
665.00	7.44561
670.00	7.32992
675.00	7.20716
680.00	7.04317
685.00	6.90099
690.00	6.73996
695.00	6.55956
700.00	6.42185
705.00	6.28649
710.00	6.10093
715.00	5.92853
720.00	5.78658
725.00	5.63719
730.00	5.47869
735.00	5.34326
740.00	5.20633
745.00	5.02719
750.00	4.90564
755.00	4.76859
760.00	4.63502
765.00	4.50399
770.00	4.37464
775.00	4.26063
780.00	4.15381
785.00	4.03363
790.00	3.91885
795.00	3.80232
800.00	3.68963
805.00	3.59422
810.00	3.4861
815.00	3.37076
820.00	3.26035
825.00	3.13271
830.00	3.03107
835.00	2.89269
840.00	2.85293
845.00	2.75762
850.00	2.65561
855.00	2.59085
860.00	2.5464
865.00	2.46852
870.00	2.39662
875.00	2.3247
880.00	2.27079
885.00	2.20303
890.00	2.11499
895.00	2.04418
900.00	1.96181
905.00	1.86543
910.00	1.74863
915.00	1.70543
920.00	1.66234
925.00	1.60253
930.00	1.5547
935.00	1.48701
940.00	1.43991
945.00	1.38971
950.00	1.34092
955.00	1.30663
960.00	1.27096
965.00	1.25148
970.00	1.2075
975.00	1.16611
980.00	1.10962
985.00	1.06299
990.00	1.02583
995.00	0.968336
1000.00	0.918397
1005.00	0.862029
1010.00	0.810696
1015.00	0.778926
1020.00	0.722076
1025.00	0.683536
1030.00	0.636826
1035.00	0.604407
1040.00	0.564408
1045.00	0.549451
1050.00	0.492101
1055.00	0.462731
1060.00	0.433292
1065.00	0.401987
1070.00	0.358181
1075.00	0.339798
1080.00	0.31664
1085.00	0.309626
1090.00	0.273853
1095.00	0.219413
1100.00	0.204687
1105.00	0.186022
1110.00	0.15299
1115.00	0.131078
1120.00	0.0656645
1125.00	0.0314421
1130.00	-0.0137871
1135.00	-0.0400643
1140.00	-0.0643149
1145.00	-0.0813308
1150.00	-0.134522
1155.00	-0.166762
1160.00	-0.175337
1165.00	-0.195679
1170.00	-0.223006
1175.00	-0.23738
1180.00	-0.241899
1185.00	-0.262199
1190.00	-0.285279
1195.00	-0.310259
1200.00	-0.321919
1205.00	-0.33061
1210.00	-0.327008
1215.00	-0.358036
1220.00	-0.361312
1225.00	-0.375682
1230.00	-0.399438
1235.00	-0.413002
1240.00	-0.407775
1245.00	-0.407279
1250.00	-0.412844
1255.00	-0.403424
1260.00	-0.429216
1265.00	-0.485494
1270.00	-0.533139
1275.00	-0.559787
1280.00	-0.604211
1285.00	-0.622549
1290.00	-0.653482
1295.00	-0.653065
1300.00	-0.679143
1305.00	-0.719448
1310.00	-0.738887
1315.00	-0.758788
1320.00	-0.756258
1325.00	-0.752778
1330.00	-0.764676
1335.00	-0.745324
1340.00	-0.739931
1345.00	-0.77115
1350.00	-0.771592
1355.00	-0.779805
1360.00	-0.77878
1365.00	-0.789281
1370.00	-0.787308
1375.00	-0.788539
1380.00	-0.810088
1385.00	-0.827678
1390.00	-0.826675
1395.00	-0.842006
1400.00	-0.841975
1405.00	-0.834132
1410.00	-0.849318
1415.00	-0.865991
1420.00	-0.893022
1425.00	-0.925165
1430.00	-0.946879
1435.00	-0.96041
1440.00	-0.970183
1445.00	-0.978978
1450.00	-0.968858
1455.00	-0.974178
1460.00	-0.980169
1465.00	-0.969329
1470.00	-0.955964
1475.00	-0.957765
1480.00	-0.938944
1485.00	-0.917796
1490.00	-0.871709
1495.00	-0.837445
1500.00	-0.700192
1505.00	-0.432373
1510.00	-0.0885288
1515.00	0.339371
1520.00	0.867569
1525.00	1.51429
1530.00	2.1715
1535.00	2.85918
1540.00	3.5364
1545.00	4.20423
1550.00	4.79565
1555.00	5.35198
1560.00	5.82201
1565.00	6.26007
1570.00	6.65673
1575.00	7.00831
1580.00	7.28385
1585.00	7.51861
1590.00	7.71847
1595.00	7.86889
1600.00	7.99645
1605.00	8.07638
1610.00	8.0912
1615.00	8.10875
1620.00	8.12936
1625.00	8.12746
1630.00	8.11192
1635.00	8.05946
1640.00	7.96475
1645.00	7.85547
1650.00	7.77094
1655.00	7.66901
1660.00	7.55382
1665.00	7.45136
1670.00	7.31285
1675.00	7.18699
1680.00	7.05086
1685.00	6.91272
1690.00	6.78359
1695.00	6.61025
1700.00	6.48671
1705.00	6.34546
1710.00	6.20391
1715.00	6.0681
1720.00	5.93384
1725.00	5.79137
1730.00	5.63369
1735.00	5.50259
1740.00	5.36897
1745.00	5.23609
1750.00	5.11049
1755.00	4.98482
1760.00	4.83925
1765.00	4.72026
1770.00	4.59153
1775.00	4.45643
1780.00	4.33905
1785.00	4.20816
1790.00	4.09276
1795.00	3.96365
1800.00	3.85466
1805.00	3.74395
1810.00	3.63349
1815.00	3.50281
1820.00	3.39662
1825.00	3.29204
1830.00	3.20212
1835.00	3.09533
1840.00	3.01426
1845.00	2.94611
1850.00	2.83667
1855.00	2.7496
1860.00	2.66462
1865.00	2.5677
1870.00	2.48288
1875.00	2.41015
1880.00	2.3501
1885.00	2.28102
1890.00	2.22066
1895.00	2.1507
1900.00	2.08293
1905.00	1.99668
1910.00	1.91786
1915.00	1.83068
1920.00	1.79311
1925.00	1.74727
1930.00	1.69519
1935.00	1.61826
1940.00	1.57547
1945.00	1.48646
1950.00	1.43221
1955.00	1.35272
1960.00	1.31544
1965.00	1.25484
1970.00	1.19429
1975.00	1.15422
1980.00	1.11335
1985.00	1.08378
1990.00	1.00546
1995.00	0.955417
2000.00	0.918193
2005.00	0.882287
2010.00	0.83975
2015.00	0.808081
2020.00	0.772364
2025.00	0.719777
2030.00	0.676658
2035.00	0.619213
2040.00	0.560298
2045.00	0.509078
2050.00	0.467789
2055.00	0.434237
2060.00	0.398629
2065.00	0.338325
2070.00	0.304492
2075.00	0.254203
2080.00	0.225175
2085.00	0.197848
2090.00	0.155217
2095.00	0.115046
2100.00	0.113161
2105.00	0.0693789
2110.00	0.0582325
2115.00	0.0247534
2120.00	-0.036641
2125.00	-0.0540194
2130.00	-0.0882976
2135.00	-0.112535
2140.00	-0.101281
2145.00	-0.100171
2150.00	-0.110595
2155.00	-0.138014
2160.00	-0.154273
2165.00	-0.2152
2170.00	-0.248992
2175.00	-0.269785
2180.00	-0.29391
2185.00	-0.310812
2190.00	-0.31881
2195.00	-0.339235
2200.00	-0.355813
2205.00	-0.365323
2210.00	-0.398531
2215.00	-0.413389
2220.00	-0.417141
2225.00	-0.412101
2230.00	-0.428006
2235.00	-0.457351
2240.00	-0.490977
2245.00	-0.545288
2250.00	-0.564708
2255.00	-0.590604
2260.00	-0.600683
2265.00	-0.608552
2270.00	-0.62345
2275.00	-0.62784
2280.00	-0.623975
2285.00	-0.639735
2290.00	-0.661134
2295.00	-0.675583
2300.00	-0.684379
2305.00	-0.683277
2310.00	-0.692506
2315.00	-0.702015
2320.00	-0.702155
2325.00	-0.738355
2330.00	-0.752898
2335.00	-0.786428
2340.00	-0.78955
2345.00	-0.807391
2350.00	-0.821644
2355.00	-0.836275
2360.00	-0.856056
2365.00	-0.845001
2370.00	-0.815813
2375.00	-0.822009
2380.00	-0.868468
2385.00	-0.873006
2390.00	-0.88731
2395.00	-0.91762
2400.00	-0.925659
2405.00	-0.938306
2410.00	-0.914817
2415.00	-0.91472
2420.00	-0.920044
2425.00	-0.9074
2430.00	-0.912253
2435.00	-0.888965
2440.00	-0.889048
2445.00	-0.905356
2450.00	-0.892978
2455.00	-0.882439
2460.00	-0.890991
2465.00	-0.899289
2470.00	-0.883309
2475.00	-0.847284
2480.00	-0.859351
2485.00	-0.873218
2490.00	-0.859845
2495.00	-0.826767
2500.00	-0.730263
2505.00	-0.509939
2510.00	-0.191405
2515.00	0.255801
2520.00	0.787547
2525.00	1.42063
2530.00	2.07337
2535.00	2.75643
2540.00	3.4247
2545.00	4.06702
2550.00	4.66014
2555.00	5.22039
2560.00	5.71741
2565.00	6.17495
2570.00	6.56148
2575.00	6.89674
2580.00	7.19967
2585.00	7.43804
2590.00	7.64415
2595.00	7.82725
2600.00	7.96378
2605.00	8.04398
2610.00	8.0915
2615.00	8.16133
2620.00	8.19411
2625.00	8.1707
2630.00	8.14964
2635.00	8.11265
2640.00	8.04869
2645.00	7.98813
2650.00	7.91017
2655.00	7.82799
2660.00	7.74741
2665.00	7.64603
2670.00	7.53855
2675.00	7.40034
2680.00	7.27715
2685.00	7.12901
2690.00	6.99087
2695.00	6.8485
2700.00	6.68671
2705.00	6.53929
2710.00	6.36513
2715.00	6.20057
2720.00	6.02481
2725.00	5.854
2730.00	5.70208
2735.00	5.57316
2740.00	5.4385
2745.00	5.27221
2750.00	5.12376
2755.00	4.98293
2760.00	4.83034
2765.00	4.69901
2770.00	4.57902
2775.00	4.45479
2780.00	4.36343
2785.00	4.23671
2790.00	4.10884
2795.00	4.00337
2800.00	3.89342
2805.00	3.79266
2810.00	3.69596
2815.00	3.59872
2820.00	3.48895
2825.00	3.40279
2830.00	3.28195
2835.00	3.14675
2840.00	3.03228
2845.00	2.91482
2850.00	2.81513
2855.00	2.70797
2860.00	2.62655
2865.00	2.54907
2870.00	2.44086
2875.00	2.39698
2880.00	2.3124
2885.00	2.21463
2890.00	2.1603
2895.00	2.10179
2900.00	2.04432
2905.00	2.01063
2910.00	1.96528
2915.00	1.89741
2920.00	1.83273
2925.00	1.72821
2930.00	1.66421
2935.00	1.58797
2940.00	1.51154
2945.00	1.4169
2950.00	1.3197
2955.00	1.2719
2960.00	1.20904
2965.00	1.13683
2970.00	1.08087
2975.00	1.02509
2980.00	0.974884
2985.00	0.917677
2990.00	0.867393
2995.00	0.823941
3000.00	0.793251
3005.00	0.754208
3010.00	0.713056
3015.00	0.674817
3020.00	0.634991
3025.00	0.587124
3030.00	0.545245
3035.00	0.527395
3040.00	0.505317
3045.00	0.472822
3050.00	0.446582
3055.00	0.3899
3060.00	0.354517
3065.00	0.295017
3070.00	0.26311
3075.00	0.22237
3080.00	0.186906
3085.00	0.174228
3090.00	0.142977
3095.00	0.118459
3100.00	0.0981959
3105.00	0.0703398
3110.00	0.0284354
3115.00	-0.0110822
3120.00	-0.0502554
3125.00	-0.101744
3130.00	-0.135458
3135.00	-0.15558
3140.00	-0.197739
3145.00	-0.224259
3150.00	-0.237304
3155.00	-0.2761
3160.00	-0.291176
3165.00	-0.319174
3170.00	-0.357599
3175.00	-0.380758
3180.00	-0.429858
3185.00	-0.453006
3190.00	-0.4546
3195.00	-0.478881
3200.00	-0.50855
3205.00	-0.543668
3210.00	-0.57287
3215.00	-0.554061
3220.00	-0.553967
3225.00	-0.5629
3230.00	-0.588976
3235.00	-0.627475
3240.00	-0.621242
3245.00	-0.621644
3250.00	-0.657478
3255.00	-0.69093
3260.00	-0.719234
3265.00	-0.728475
3270.00	-0.747012
3275.00	-0.740849
3280.00	-0.777989
3285.00	-0.799992
3290.00	-0.833622
3295.00	-0.844049
3300.00	-0.848624
3305.00	-0.8323
3310.00	-0.84827
3315.00	-0.830779
3320.00	-0.833074
3325.00	-0.85558
3330.00	-0.896277
3335.00	-0.912463
3340.00	-0.923423
3345.00	-0.931484
3350.00	-0.945352
3355.00	-0.964446
3360.00	-0.982833
3365.00	-0.996376
3370.00	-0.999546
3375.00	-1.02404
3380.00	-1.0515
3385.00	-1.06719
3390.00	-1.0729
3395.00	-1.06722
3400.00	-1.0633
3405.00	-1.08323
3410.00	-1.07471
3415.00	-1.06644
3420.00	-1.09326
3425.00	-1.09516
3430.00	-1.10589
3435.00	-1.08308
3440.00	-1.08178
3445.00	-1.07942
3450.00	-1.0827
3455.00	-1.07965
3460.00	-1.08411
3465.00	-1.10135
3470.00	-1.06456
3475.00	-1.07174
3480.00	-1.04092
3485.00	-1.02701
3490.00	-1.00006
3495.00	-0.925906
3500.00	-0.82069
3505.00	-0.591324
3510.00	-0.282086
3515.00	0.131501
3520.00	0.676278
3525.00	1.26097
3530.00	1.94591
3535.00	2.62368
3540.00	3.30943
3545.00	3.94644
3550.00	4.53478
3555.00	5.09074
3560.00	5.57007
3565.00	6.01108
3570.00	6.38394
3575.00	6.7147
3580.00	6.99555
3585.00	7.26215
3590.00	7.49607
3595.00	7.66572
3600.00	7.78955
3605.00	7.91663
3610.00	7.98771
3615.00	8.04627
3620.00	8.08154
3625.00	8.09825
3630.00	8.11089
3635.00	8.09641
3640.00	8.04129
3645.00	7.96884
3650.00	7.90063
3655.00	7.80316
3660.00	7.71064
3665.00	7.5973
3670.00	7.48147
3675.00	7.34055
3680.00	7.18486
3685.00	7.05918
3690.00	6.93223
3695.00	6.79453
3700.00	6.64535
3705.00	6.50266
3710.00	6.33337
3715.00	6.16898
3720.00	6.01141
3725.00	5.86058
3730.00	5.72603
3735.00	5.54662
3740.00	5.37614
3745.00	5.23172
3750.00	5.09152
3755.00	4.93708
3760.00	4.78847
3765.00	4.6457
3770.00	4.52202
3775.00	4.36502
3780.00	4.2177
3785.00	4.0785
3790.00	3.95382
3795.00	3.83199
3800.00	3.71453
3805.00	3.59619
3810.00	3.46503
3815.00	3.34759
3820.00	3.23889
3825.00	3.15909
3830.00	3.04639
3835.00	2.94196
3840.00	2.83173
3845.00	2.74576
3850.00	2.65215
3855.00	2.55046
3860.00	2.47578
3865.00	2.41278
3870.00	2.33683
3875.00	2.26788
3880.00	2.22146
3885.00	2.15443
3890.00	2.05321
3895.00	1.99519
3900.00	1.93034
3905.00	1.88701
3910.00	1.82757
3915.00	1.77468
3920.00	1.691
3925.00	1.62531
3930.00	1.54274
3935.00	1.46963
3940.00	1.41706
3945.00	1.35772
3950.00	1.31393
3955.00	1.24927
3960.00	1.17184
3965.00	1.11899
3970.00	1.07743
3975.00	1.03582
3980.00	0.989354
3985.00	0.9307
3990.00	0.865286
3995.00	0.81483
4000.00	0.736353
4005.00	0.681356
4010.00	0.6529
4015.00	0.629094
4020.00	0.611276
4025.00	0.579006
4030.00	0.540345
4035.00	0.484506
4040.00	0.437859
4045.00	0.403092
4050.00	0.370598
4055.00	0.351575
4060.00	0.298381
4065.00	0.286579
4070.00	0.28678
4075.00	0.244875
4080.00	0.193934
4085.00	0.12945
4090.00	0.0984681
4095.00	0.06818
4100.00	0.0691778
4105.00	0.0460272
4110.00	0.0300014
4115.00	-0.032519
4120.00	-0.0454999
4125.00	-0.0668021
4130.00	-0.114231
4135.00	-0.156917
4140.00	-0.172489
4145.00	-0.188908
4150.00	-0.2109
4155.00	-0.247526
4160.00	-0.278085
4165.00	-0.294166
4170.00	-0.341103
4175.00	-0.398979
4180.00	-0.402368
4185.00	-0.452314
4190.00	-0.497866
4195.00	-0.53766
4200.00	-0.569267
4205.00	-0.590498
4210.00	-0.608403
4215.00	-0.614899
4220.00	-0.617138
4225.00	-0.641999
4230.00	-0.640325
4235.00	-0.662868
4240.00	-0.677745
4245.00	-0.697748
4250.00	-0.724769
4255.00	-0.746682
4260.00	-0.760994
4265.00	-0.772672
4270.00	-0.804826
4275.00	-0.823543
4280.00	-0.827764
4285.00	-0.867034
4290.00	-0.872317
4295.00	-0.872261
4300.00	-0.877622
4305.00	-0.896876
4310.00	-0.905787
4315.00	-0.943869
4320.00	-0.965516
4325.00	-0.953135
4330.00	-0.948003
4335.00	-0.959618
4340.00	-0.95444
4345.00	-0.988858
4350.00	-1.0048
4355.00	-1.00713
4360.00	-1.00923
4365.00	-1.02013
4370.00	-1.01912
4375.00	-1.00919
4380.00	-1.02972
4385.00	-1.04459
4390.00	-1.04173
4395.00	-1.03255
4400.00	-1.04954
4405.00	-1.04559
4410.00	-1.05526
4415.00	-1.06036
4420.00	-1.07938
4425.00	-1.1025
4430.00	-1.09446
4435.00	-1.10285
4440.00	-1.08756
4445.00	-1.08522
4450.00	-1.07229
4455.00	-1.07929
4460.00	-1.08499
4465.00	-1.06126
4470.00	-1.05494
4475.00	-1.04624
4480.00	-1.02819
4485.00	-1.02938
4490.00	-0.997387
4495.00	-0.954162
4500.00	-0.839507
4505.00	-0.641326
4510.00	-0.339112
4515.00	0.0747667
4520.00	0.602371
4525.00	1.21549
4530.00	1.88274
4535.00	2.56262
4540.00	3.24545
4545.00	3.91051
4550.00	4.54333
4555.00	5.10865
4560.00	5.60903
4565.00	6.03352
4570.00	6.46005
4575.00	6.81386
4580.00	7.12448
4585.00	7.40764
4590.00	7.64686
4595.00	7.8351
4600.00	7.98227
4605.00	8.07083
4610.00	8.12769
4615.00	8.17406
4620.00	8.20557
4625.00	8.20507
4630.00	8.1956
4635.00	8.15762
4640.00	8.12704
4645.00	8.05203
4650.00	7.9773
4655.00	7.90524
4660.00	7.81934
4665.00	7.68611
4670.00	7.57523
4675.00	7.42914
4680.00	7.30007
4685.00	7.16166
4690.00	7.01965
4695.00	6.90507
4700.00	6.7743
4705.00	6.61692
4710.00	6.45724
4715.00	6.31533
4720.00	6.16417
4725.00	6.0149
4730.00	5.87754
4735.00	5.70282
4740.00	5.57023
4745.00	5.43886
4750.00	5.29358
4755.00	5.13277
4760.00	4.98443
4765.00	4.85994
4770.00	4.73407
4775.00	4.61779
4780.00	4.48908
4785.00	4.33838
4790.00	4.20695
4795.00	4.06642
4800.00	3.92371
4805.00	3.79888
4810.00	3.67511
4815.00	3.58296
4820.00	3.46515
4825.00	3.34469
4830.00	3.22726
4835.00	3.15043
4840.00	3.06445
4845.00	2.95941
4850.00	2.8775
4855.00	2.79176
4860.00	2.70557
4865.00	2.6232
4870.00	2.54665
4875.00	2.4471
4880.00	2.37013
4885.00	2.28342
4890.00	2.20177
4895.00	2.10665
4900.00	2.03967
4905.00	1.95354
4910.00	1.88144
4915.00	1.80993
4920.00	1.74497
4925.00	1.66847
4930.00	1.59481
4935.00	1.54475
4940.00	1.46904
4945.00	1.42975
4950.00	1.36734
4955.00	1.32439
4960.00	1.27793
4965.00	1.22769
4970.00	1.16144
4975.00	1.05612
4980.00	0.970945
4985.00	0.939383
4990.00	0.868892
4995.00	0.835511
5000.00	0.798854
5005.00	0.742416
5010.00	0.679598
5015.00	0.64711
5020.00	0.590816
5025.00	0.547366
5030.00	0.489623
5035.00	0.450881
5040.00	0.423228
5045.00	0.36347
5050.00	0.318105
5055.00	0.285693
5060.00	0.245701
5065.00	0.22053
5070.00	0.188857
5075.00	0.172978
5080.00	0.100969
5085.00	0.0662225
5090.00	0.0325456
5095.00	-0.00197209
5100.00	-0.0282283
5105.00	-0.0554662
5110.00	-0.0619439
5115.00	-0.0785957
5120.00	-0.101999
5125.00	-0.160939
5130.00	-0.205568
5135.00	-0.235513
5140.00	-0.247433
5145.00	-0.255757
5150.00	-0.26445
5155.00	-0.288507
5160.00	-0.313165
5165.00	-0.355196
5170.00	-0.393626
5175.00	-0.420998
5180.00	-0.451044
5185.00	-0.470871
5190.00	-0.504948
5195.00	-0.544635
5200.00	-0.526245
5205.00	-0.516306
5210.00	-0.525398
5215.00	-0.558231
5220.00	-0.550505
5225.00	-0.564594
5230.00	-0.601323
5235.00	-0.619349
5240.00	-0.631964
5245.00	-0.651134
5250.00	-0.664179
5255.00	-0.710188
5260.00	-0.744382
5265.00	-0.777561
5270.00	-0.804416
5275.00	-0.819568
5280.00	-0.84583
5285.00	-0.860447
5290.00	-0.91208
5295.00	-0.918269
5300.00	-0.951495
5305.00	-0.949534
5310.00	-0.960394
5315.00	-0.943114
5320.00	-0.981069
5325.00	-0.97555
5330.00	-0.978999
5335.00	-0.991722
5340.00	-0.998965
5345.00	-1.05178
5350.00	-1.06263
5355.00	-1.04475
5360.00	-1.04609
5365.00	-1.05391
5370.00	-1.05553
5375.00	-1.07323
5380.00	-1.09937
5385.00	-1.12351
5390.00	-1.1296
5395.00	-1.15852
5400.00	-1.17193
5405.00	-1.17799
5410.00	-1.19666
5415.00	-1.20566
5420.00	-1.20594
5425.00	-1.21761
5430.00	-1.23473
5435.00	-1.2297
5440.00	-1.21975
5445.00	-1.22043
5450.00	-1.22584
5455.00	-1.24755
5460.00	-1.23161
5465.00	-1.21727
5470.00	-1.2194
5475.00	-1.20387
5480.00	-1.17186
5485.00	-1.16169
5490.00	-1.15074
5495.00	-1.1054
5500.00	-0.956986
5505.00	-0.753069
5510.00	-0.430061
5515.00	0.008544
5520.00	0.512109
5525.00	1.11201
5530.00	1.79682
5535.00	2.47327
5540.00	3.15903
5545.00	3.81108
5550.00	4.42318
5555.00	4.96986
5560.00	5.48712
5565.00	5.93402
5570.00	6.33683
5575.00	6.65908
5580.00	6.96954
5585.00	7.23213
5590.00	7.47446
5595.00	7.62764
5600.00	7.75227
5605.00	7.88307
5610.00	7.96773
5615.00	8.02708
5620.00	8.04684
5625.00	8.03275
5630.00	8.0333
5635.00	8.00974
5640.00	7.95067
5645.00	7.8969
5650.00	7.8455
5655.00	7.78301
5660.00	7.65462
5665.00	7.55951
5670.00	7.42522
5675.00	7.32299
5680.00	7.21355
5685.00	7.07958
5690.00	6.96562
5695.00	6.82639
5700.00	6.70468
5705.00	6.53562
5710.00	6.38588
5715.00	6.23127
5720.00	6.07829
5725.00	5.92258
5730.00	5.78424
5735.00	5.63267
5740.00	5.48966
5745.00	5.3411
5750.00	5.19718
5755.00	5.03939
5760.00	4.88776
5765.00	4.77354
5770.00	4.62565
5775.00	4.49436
5780.00	4.34733
5785.00	4.20299
5790.00	4.06285
5795.00	3.94695
5800.00	3.84265
5805.00	3.70849
5810.00	3.58714
5815.00	3.49296
5820.00	3.39918
5825.00	3.29674
5830.00	3.18711
5835.00	3.08785
5840.00	2.96784
5845.00	2.84962
5850.00	2.75644
5855.00	2.6774
5860.00	2.5804
5865.00	2.51235
5870.00	2.4054
5875.00	2.35545
5880.00	2.26179
5885.00	2.14563
5890.00	2.08618
5895.00	1.9936
5900.00	1.91087
5905.00	1.83101
5910.00	1.75613
5915.00	1.65026
5920.00	1.60066
5925.00	1.5392
5930.00	1.47486
5935.00	1.40132
5940.00	1.34776
5945.00	1.27131
5950.00	1.22835
5955.00	1.19148
5960.00	1.13366
5965.00	1.08222
5970.00	1.0227
5975.00	0.980547
5980.00	0.920369
5985.00	0.856589
5990.00	0.814218
5995.00	0.797126
6000.00	0.739658
6005.00	0.714992
6010.00	0.66694
6015.00	0.639325
6020.00	0.552546
6025.00	0.531561
6030.00	0.48081
6035.00	0.451968
6040.00	0.419998
6045.00	0.385814
6050.00	0.349637
6055.00	0.279202
6060.00	0.221221
6065.00	0.17986
6070.00	0.14504
6075.00	0.108291
6080.00	0.0800266
6085.00	0.0473741
6090.00	0.0173857
6095.00	-0.0306464
6100.00	-0.0666607
6105.00	-0.083442
6110.00	-0.108165
6115.00	-0.139433
6120.00	-0.178397
6125.00	-0.206851
6130.00	-0.23306
6135.00	-0.2819
6140.00	-0.299402
6145.00	-0.331988
6150.00	-0.326445
6155.00	-0.361738
6160.00	-0.380275
6165.00	-0.399363
6170.00	-0.451412
6175.00	-0.455571
6180.00	-0.463522
6185.00	-0.501941
6190.00	-0.515475
6195.00	-0.53908
6200.00	-0.533269
6205.00	-0.559903
6210.00	-0.595298
6215.00	-0.628355
6220.00	-0.646683
6225.00	-0.648149
6230.00	-0.673516
6235.00	-0.679513
6240.00	-0.681302
6245.00	-0.702152
6250.00	-0.703481
6255.00	-0.728125
6260.00	-0.730464
6265.00	-0.7476
6270.00	-0.764225
6275.00	-0.786401
6280.00	-0.833415
6285.00	-0.866709
6290.00	-0.894269
6295.00	-0.910055
6300.00	-0.93809
6305.00	-0.968732
6310.00	-0.990298
6315.00	-1.02354
6320.00	-1.05345
6325.00	-1.07195
6330.00	-1.07719
6335.00	-1.09873
6340.00	-1.10609
6345.00	-1.11032
6350.00	-1.15861
6355.00	-1.1672
6360.00	-1.18154
6365.00	-1.17221
6370.00	-1.19567
6375.00	-1.17831
6380.00	-1.17892
6385.00	-1.21915
6390.00	-1.22168
6395.00	-1.23419
6400.00	-1.23281
6405.00	-1.22677
6410.00	-1.21892
6415.00	-1.20766
6420.00	-1.20713
6425.00	-1.20065
6430.00	-1.22428
6435.00	-1.20405
6440.00	-1.17924
6445.00	-1.1503
6450.00	-1.16934
6455.00	-1.17505
6460.00	-1.19943
6465.00	-1.18711
6470.00	-1.18143
6475.00	-1.1721
6480.00	-1.14327
6485.00	-1.12574
6490.00	-1.10335
6495.00	-1.02428
6500.00	-0.929664
6505.00	-0.713449
6510.00	-0.40763
6515.00	-0.0295857
6520.00	0.512061
6525.00	1.11918
6530.00	1.77802
6535.00	2.47379
6540.00	3.12222
6545.00	3.79058
6550.00	4.40352
6555.00	4.95698
6560.00	5.46831
6565.00	5.93633
6570.00	6.32388
6575.00	6.66546
6580.00	6.96507
6585.00	7.20165
6590.00	7.44763
6595.00	7.64617
6600.00	7.77857
6605.00	7.87728
6610.00	7.97815
6615.00	8.04187
6620.00	8.0842
6625.00	8.079
6630.00	8.08454
6635.00	8.05767
6640.00	8.01304
6645.00	7.938
6650.00	7.87528
6655.00	7.78336
6660.00	7.68139
6665.00	7.56436
6670.00	7.44221
6675.00	7.3473
6680.00	7.18913
6685.00	7.06422
6690.00	6.93196
6695.00	6.8009
6700.00	6.64326
6705.00	6.46352
6710.00	6.32699
6715.00	6.21014
6720.00	6.04424
6725.00	5.90576
6730.00	5.75166
6735.00	5.60637
6740.00	5.46538
6745.00	5.31324
6750.00	5.13362
6755.00	4.97438
6760.00	4.84909
6765.00	4.73573
6770.00	4.60906
6775.00	4.51069
6780.00	4.38127
6785.00	4.269
6790.00	4.13128
6795.00	4.00193
6800.00	3.87709
6805.00	3.75091
6810.00	3.63314
6815.00	3.50069
6820.00	3.3851
6825.00	3.2522
6830.00	3.1326
6835.00	3.05201
6840.00	2.95783
6845.00	2.86225
6850.00	2.78645
6855.00	2.70801
6860.00	2.5797
6865.00	2.48346
6870.00	2.42028
6875.00	2.32736
6880.00	2.23711
6885.00	2.15288
6890.00	2.07707
6895.00	1.99262
6900.00	1.92021
6905.00	1.82919
6910.00	1.74547
6915.00	1.66592
6920.00	1.63761
6925.00	1.5526
6930.00	1.48572
6935.00	1.45018
6940.00	1.39053
6945.00	1.33685
6950.00	1.28313
6955.00	1.24139
6960.00	1.19781
6965.00	1.15258
6970.00	1.09204
6975.00	1.0177
6980.00	0.946594
6985.00	0.888609
6990.00	0.841833
6995.00	0.781698
7000.00	0.729381
7005.00	0.691914
7010.00	0.651581
7015.00	0.620091
7020.00	0.580327
7025.00	0.528907
7030.00	0.452569
7035.00	0.415128
7040.00	0.377824
7045.00	0.305171
7050.00	0.252409
7055.00	0.195905
7060.00	0.167897
7065.00	0.12766
7070.00	0.108281
7075.00	0.0950479
7080.00	0.0548812
7085.00	0.0265469
7090.00	0.00405214
7095.00	-0.0558733
7100.00	-0.0917698
7105.00	-0.11566
7110.00	-0.12694
7115.00	-0.156331
7120.00	-0.174366
7125.00	-0.16234
7130.00	-0.236288
7135.00	-0.249935
7140.00	-0.282658
7145.00	-0.29768
7150.00	-0.309395
7155.00	-0.329559
7160.00	-0.361534
7165.00	-0.377085
7170.00	-0.386272
7175.00	-0.405962
7180.00	-0.439315
7185.00	-0.463922
7190.00	-0.470437
7195.00	-0.503956
7200.00	-0.519093
7205.00	-0.544139
7210.00	-0.565478
7215.00	-0.5931
7220.00	-0.625776
7225.00	-0.665405
7230.00	-0.689648
7235.00	-0.709062
7240.00	-0.752987
7245.00	-0.76246
7250.00	-0.776396
7255.00	-0.813588
7260.00	-0.829626
7265.00	-0.84406
7270.00	-0.888916
7275.00	-0.917862
7280.00	-0.92708
7285.00	-0.93718
7290.00	-0.967312
7295.00	-0.973388
7300.00	-0.962023
7305.00	-0.969831
7310.00	-0.948
7315.00	-0.945185
7320.00	-0.973315
7325.00	-0.998631
7330.00	-1.00699
7335.00	-1.04577
7340.00	-1.06564
7345.00	-1.07572
7350.00	-1.07877
7355.00	-1.0743
7360.00	-1.09192
7365.00	-1.07772
7370.00	-1.08899
7375.00	-1.0853
7380.00	-1.08199
7385.00	-1.06758
7390.00	-1.06904
7395.00	-1.07817
7400.00	-1.12065
7405.00	-1.14086
7410.00	-1.17948
7415.00	-1.20402
7420.00	-1.19665
7425.00	-1.21225
7430.00	-1.22089
7435.00	-1.22626
7440.00	-1.25273
7445.00	-1.26815
7450.00	-1.26819
7455.00	-1.2568
7460.00	-1.2706
7465.00	-1.26198
7470.00	-1.26144
7475.00	-1.22548
7480.00	-1.23039
7485.00	-1.19152
7490.00	-1.17096
7495.00	-1.1194
7500.00	-1.03271
7505.00	-0.811001
7510.00	-0.484605
7515.00	-0.0712077
7520.00	0.427707
7525.00	1.03184
7530.00	1.694
7535.00	2.412
7540.00	3.04436
7545.00	3.67181
7550.00	4.29904
7555.00	4.89841
7560.00	5.41741
7565.00	5.88631
7570.00	6.31133
7575.00	6.65897
7580.00	6.95021
7585.00	7.2021
7590.00	7.43361
7595.00	7.57824
7600.00	7.73727
7605.00	7.83531
7610.00	7.91632
7615.00	7.96158
7620.00	7.99991
7625.00	8.03561
7630.00	8.02805
7635.00	8.01043
7640.00	7.96391
7645.00	7.92265
7650.00	7.85364
7655.00	7.75186
7660.00	7.63801
7665.00	7.52412
7670.00	7.4096
7675.00	7.28789
7680.00	7.16272
7685.00	7.03083
7690.00	6.90972
7695.00	6.77848
7700.00	6.64353
7705.00	6.51185
7710.00	6.36869
7715.00	6.20498
7720.00	6.039
7725.00	5.89503
7730.00	5.72638
7735.00	5.58421
7740.00	5.46287
7745.00	5.30557
7750.00	5.16881
7755.00	5.04031
7760.00	4.90242
7765.00	4.74886
7770.00	4.61185
7775.00	4.47532
7780.00	4.34764
7785.00	4.20687
7790.00	4.07837
7795.00	3.95551
7800.00	3.83772
7805.00	3.7275
7810.00	3.61387
7815.00	3.52965
7820.00	3.4322
7825.00	3.34089
7830.00	3.24127
7835.00	3.16304
7840.00	3.05957
7845.00	2.94359
7850.00	2.85124
7855.00	2.7573
7860.00	2.66434
7865.00	2.57948
7870.00	2.47303
7875.00	2.37122
7880.00	2.28741
7885.00	2.2204
7890.00	2.14385
7895.00	2.07556
7900.00	2.00328
7905.00	1.94664
7910.00	1.87282
7915.00	1.80578
7920.00	1.72681
7925.00	1.66716
7930.00	1.60325
7935.00	1.5319
7940.00	1.46348
7945.00	1.39229
7950.00	1.33843
7955.00	1.29477
7960.00	1.24465
7965.00	1.18752
7970.00	1.1343
7975.00	1.10023
7980.00	1.04552
7985.00	1.03656
7990.00	0.994832
7995.00	0.950059
8000.00	0.904954
8005.00	0.872776
8010.00	0.804136
8015.00	0.741158
8020.00	0.692293
8025.00	0.627272
8030.00	0.580778
8035.00	0.558172
8040.00	0.528808
8045.00	0.480737
8050.00	0.445289
8055.00	0.415189
8060.00	0.377277
8065.00	0.335341
8070.00	0.300605
8075.00	0.266336
8080.00	0.226475
8085.00	0.193006
8090.00	0.142442
8095.00	0.0945299
8100.00	0.0730526
8105.00	0.0242636
8110.00	-0.0166405
8115.00	-0.0720919
8120.00	-0.117188
8125.00	-0.157174
8130.00	-0.208191
8135.00	-0.242684
8140.00	-0.282144
8145.00	-0.326677
8150.00	-0.373369
8155.00	-0.411786
8160.00	-0.402471
8165.00	-0.427155
8170.00	-0.426525
8175.00	-0.462631
8180.00	-0.475889
8185.00	-0.505856
8190.00	-0.537036
8195.00	-0.570508
8200.00	-0.589812
8205.00	-0.598167
8210.00	-0.616508
8215.00	-0.639628
8220.00	-0.673062
8225.00	-0.680908
8230.00	-0.704803
8235.00	-0.694444
8240.00	-0.722998
8245.00	-0.737273
8250.00	-0.751924
8255.00	-0.761503
8260.00	-0.780946
8265.00	-0.805058
8270.00	-0.832169
8275.00	-0.839736
8280.00	-0.877809
8285.00	-0.886823
8290.00	-0.907562
8295.00	-0.949073
8300.00	-1.00507
8305.00	-1.03082
8310.00	-1.04738
8315.00	-1.0695
8320.00	-1.0864
8325.00	-1.10822
8330.00	-1.11163
8335.00	-1.13033
8340.00	-1.12071
8345.00	-1.10543
8350.00	-1.07605
8355.00	-1.07967
8360.00	-1.08954
8365.00	-1.087
8370.00	-1.11418
8375.00	-1.06288
8380.00	-1.08285
8385.00	-1.07797
8390.00	-1.082
8395.00	-1.10366
8400.00	-1.12015
8405.00	-1.10133
8410.00	-1.11324
8415.00	-1.16244
8420.00	-1.14239
8425.00	-1.17184
8430.00	-1.18091
8435.00	-1.18126
8440.00	-1.1954
8445.00	-1.20031
8450.00	-1.19872
8455.00	-1.2009
8460.00	-1.18421
8465.00	-1.168
8470.00	-1.17204
8475.00	-1.15945
8480.00	-1.11445
8485.00	-1.10341
8490.00	-1.09046
8495.00	-1.05296
8500.00	-0.915199
8505.00	-0.717866
8510.00	-0.406194
8515.00	0.021006
8520.00	0.534146
8525.00	1.15529
8530.00	1.83577
8535.00	2.52336
8540.00	3.17765
8545.00	3.83746
8550.00	4.4385
8555.00	4.99207
8560.00	5.47465
8565.00	5.93121
8570.00	6.35174
8575.00	6.69233
8580.00	6.99045
8585.00	7.25876
8590.00	7.49964
8595.00	7.65931
8600.00	7.81444
8605.00	7.90416
8610.00	7.99933
8615.00	8.0411
8620.00	8.05704
8625.00	8.09064
8630.00	8.08359
8635.00	8.04178
8640.00	7.97529
8645.00	7.92026
8650.00	7.84428
8655.00	7.75005
8660.00	7.63157
8665.00	7.5063
8670.00	7.3659
8675.00	7.22512
8680.00	7.08999
8685.00	6.96477
8690.00	6.8659
8695.00	6.73844
8700.00	6.59667
8705.00	6.45465
8710.00	6.28835
8715.00	6.13267
8720.00	5.99316
8725.00	5.83694
8730.00	5.68913
8735.00	5.58375
8740.00	5.43721
8745.00	5.29029
8750.00	5.12319
8755.00	4.96499
8760.00	4.81058
8765.00	4.68785
8770.00	4.54913
8775.00	4.41887
8780.00	4.2812
8785.00	4.14226
8790.00	4.01361
8795.00	3.91526
8800.00	3.76663
8805.00	3.67674
8810.00	3.55617
8815.00	3.45907
8820.00	3.36387
8825.00	3.26857
8830.00	3.17198
8835.00	3.05258
8840.00	2.93911
8845.00	2.83338
8850.00	2.7274
8855.00	2.64525
8860.00	2.56349
8865.00	2.45263
8870.00	2.35768
8875.00	2.25898
8880.00	2.18219
8885.00	2.09864
8890.00	2.03006
8895.00	1.93527
8900.00	1.87221
8905.00	1.80944
8910.00	1.7301
8915.00	1.68094
8920.00	1.63008
8925.00	1.57409
8930.00	1.49905
8935.00	1.4261
8940.00	1.34241
8945.00	1.27009
8950.00	1.21763
8955.00	1.16501
8960.00	1.0942
8965.00	1.03649
8970.00	0.994161
8975.00	0.972302
8980.00	0.934592
8985.00	0.908469
8990.00	0.842873
8995.00	0.794057
9000.00	0.752528
9005.00	0.713348
9010.00	0.64021
9015.00	0.600838
9020.00	0.550975
9025.00	0.498282
9030.00	0.449055
9035.00	0.409561
9040.00	0.358985
9045.00	0.28521
9050.00	0.275327
9055.00	0.217132
9060.00	0.177984
9065.00	0.145155
9070.00	0.10599
9075.00	0.0683361
9080.00	0.032043
9085.00	0.000581581
9090.00	-0.0235252
9095.00	-0.0452212
9100.00	-0.0869926
9105.00	-0.134808
9110.00	-0.170626
9115.00	-0.223305
9120.00	-0.261096
9125.00	-0.2915
9130.00	-0.302632
9135.00	-0.313251
9140.00	-0.330023
9145.00	-0.357142
9150.00	-0.370728
9155.00	-0.372133
9160.00	-0.38963
9165.00	-0.411991
9170.00	-0.421294
9175.00	-0.433875
9180.00	-0.477062
9185.00	-0.484668
9190.00	-0.51977
9195.00	-0.539337
9200.00	-0.561157
9205.00	-0.5838
9210.00	-0.601774
9215.00	-0.596909
9220.00	-0.621388
9225.00	-0.655443
9230.00	-0.675271
9235.00	-0.712356
9240.00	-0.760161
9245.00	-0.789357
9250.00	-0.81864
9255.00	-0.850405
9260.00	-0.848934
9265.00	-0.87286
9270.00	-0.870947
9275.00	-0.865016
9280.00	-0.891543
9285.00	-0.901589
9290.00	-0.941292
9295.00	-0.943959
9300.00	-0.946959
9305.00	-0.970102
9310.00	-0.983114
9315.00	-0.988211
9320.00	-1.01023
9325.00	-1.02585
9330.00	-1.00623
9335.00	-1.01142
9340.00	-1.02691
9345.00	-1.03424
9350.00	-1.08112
9355.00	-1.07582
9360.00	-1.07766
9365.00	-1.08713
9370.00	-1.10768
9375.00	-1.11054
9380.00	-1.11973
9385.00	-1.10515
9390.00	-1.11007
9395.00	-1.11209
9400.00	-1.11692
9405.00	-1.1405
9410.00	-1.14729
9415.00	-1.17445
9420.00	-1.17244
9425.00	-1.17063
9430.00	-1.17621
9435.00	-1.18425
9440.00	-1.20169
9445.00	-1.19395
9450.00	-1.20743
9455.00	-1.23338
9460.00	-1.22848
9465.00	-1.22588
9470.00	-1.21091
9475.00	-1.19803
9480.00	-1.19968
9485.00	-1.1759
9490.00	-1.15932
9495.00	-1.10711
9500.00	-0.951912
9505.00	-0.743692
9510.00	-0.39577
9515.00	0.0351973
9520.00	0.543912
9525.00	1.15867
9530.00	1.8334
9535.00	2.51521
9540.00	3.18174
9545.00	3.84716
9550.00	4.4298
9555.00	4.98844
9560.00	5.47919
9565.00	5.92268
9570.00	6.30257
9575.00	6.66252
9580.00	6.96783
9585.00	7.21195
9590.00	7.40881
9595.00	7.56854
9600.00	7.66481
9605.00	7.7737
9610.00	7.81338
9615.00	7.87314
9620.00	7.89807
9625.00	7.90186
9630.00	7.89386
9635.00	7.86801
9640.00	7.85137
9645.00	7.78348
9650.00	7.75425
9655.00	7.68705
9660.00	7.57968
9665.00	7.48966
9670.00	7.37798
9675.00	7.24982
9680.00	7.11042
9685.00	7.02584
9690.00	6.89321
9695.00	6.74799
9700.00	6.60105
9705.00	6.4598
9710.00	6.32846
9715.00	6.20183
9720.00	6.02475
9725.00	5.87499
9730.00	5.73178
9735.00	5.57344
9740.00	5.43394
9745.00	5.28194
9750.00	5.14574
9755.00	5.00632
9760.00	4.8586
9765.00	4.71844
9770.00	4.5959
9775.00	4.47299
9780.00	4.3762
9785.00	4.28067
9790.00	4.17005
9795.00	4.03982
9800.00	3.91961
9805.00	3.82886
9810.00	3.7093
9815.00	3.58367
9820.00	3.48803
9825.00	3.38753
9830.00	3.23335
9835.00	3.12224
9840.00	3.02766
9845.00	2.90225
9850.00	2.81884
9855.00	2.70891
9860.00	2.60696
9865.00	2.50979
9870.00	2.41393
9875.00	2.33727
9880.00	2.26226
9885.00	2.18153
9890.00	2.09865
9895.00	1.9946
9900.00	1.93943
9905.00	1.84529
9910.00	1.77499
9915.00	1.71172
9920.00	1.62051
9925.00	1.54564
9930.00	1.46683
9935.00	1.42175
9940.00	1.34811
9945.00	1.29687
9950.00	1.23813
9955.00	1.17023
[truncated: 56 more rows]
