# Supplementary material for: Abnormal developmental trajectory and vulnerability to cardiac arrhythmias in tetralogy of Fallot with DiGeorge syndrome
Source: Commun Biol. 2023 Sep 22;6:969. doi: 10.1038/s42003-023-05344-6 (PMC10516936; doi:10.1038/s42003-023-05344-6)
Supplement: Supplementary file 6 — Supplementary Data 3 [file 42003_2023_5344_MOESM6_ESM.zip › Supplementary Data3_CAS Measurement/Batch61/TOF-DG2_A4_arrythmia_4850/CV_AP.csv]

1A : V(t) = -D'(t) / BackgroundImage *100
D'(t) = WaveFiltered Value( Pixel-Filter=(5 x 5) Tcnst-Filter=10)
average	1.00
frm num	2048
position	[50][52]	[47][65]	[42][84]	[63][55]	[76][58]
background	816.24	1593.36	970.76	1118.84	1002.68
total pixel	25	25	25	25	25
time	value1	value2	value3	value4	value5
0.00	-0	-0	-0	-0	-0
5.00	-0.271979	-0.285686	-0.291318	-0.325695	-0.277656
10.00	-0.564785	-0.560627	-0.569574	-0.595939	-0.533929
15.00	-0.838602	-0.806818	-0.84102	-0.86919	-0.792101
20.00	-1.06004	-1.03165	-1.0503	-1.10332	-1.0081
25.00	-1.28825	-1.21894	-1.22834	-1.29473	-1.18973
30.00	-1.48776	-1.38148	-1.38735	-1.48451	-1.33844
35.00	-1.63939	-1.53655	-1.55848	-1.63602	-1.48744
40.00	-1.76017	-1.67084	-1.66716	-1.78595	-1.61914
45.00	-1.88554	-1.77312	-1.75427	-1.91982	-1.72172
50.00	-2.00866	-1.86267	-1.85615	-2.03423	-1.82601
55.00	-2.08957	-1.93272	-1.92106	-2.13469	-1.89832
60.00	-2.19523	-2.01057	-1.97824	-2.22511	-1.97338
65.00	-2.25895	-2.07662	-2.01446	-2.29254	-2.04931
70.00	-2.33885	-2.12753	-2.04747	-2.36253	-2.10209
75.00	-2.39067	-2.15829	-2.08048	-2.41765	-2.15358
80.00	-2.43289	-2.18773	-2.08834	-2.49228	-2.19593
85.00	-2.46648	-2.22175	-2.11396	-2.53407	-2.22687
90.00	-2.48985	-2.24234	-2.12425	-2.58383	-2.25551
95.00	-2.52363	-2.26538	-2.11579	-2.62648	-2.27969
100.00	-2.53491	-2.27683	-2.13331	-2.64948	-2.30544
105.00	-2.5534	-2.29391	-2.13342	-2.67984	-2.31665
110.00	-2.58131	-2.30627	-2.13517	-2.69965	-2.33232
115.00	-2.57849	-2.3066	-2.11943	-2.7132	-2.32807
120.00	-2.56616	-2.31544	-2.10239	-2.72932	-2.32665
125.00	-2.56976	-2.29678	-2.05903	-2.74025	-2.3114
130.00	-2.58133	-2.29003	-2.02866	-2.73722	-2.30964
135.00	-2.56039	-2.28144	-1.99061	-2.74593	-2.30806
140.00	-2.5479	-2.2712	-1.95802	-2.74412	-2.29507
145.00	-2.55725	-2.2793	-1.95382	-2.75465	-2.29495
150.00	-2.56027	-2.27254	-1.9282	-2.7441	-2.29604
155.00	-2.57083	-2.25968	-1.91915	-2.73783	-2.29303
160.00	-2.57838	-2.25588	-1.8797	-2.73683	-2.28792
165.00	-2.57047	-2.23665	-1.85655	-2.73914	-2.29011
170.00	-2.55551	-2.22085	-1.82953	-2.74194	-2.30285
175.00	-2.55674	-2.21114	-1.79739	-2.73374	-2.29397
180.00	-2.53972	-2.19714	-1.75898	-2.731	-2.28878
185.00	-2.53176	-2.18303	-1.72524	-2.74248	-2.2817
190.00	-2.52214	-2.15979	-1.68828	-2.75532	-2.28053
195.00	-2.51348	-2.15619	-1.65666	-2.76329	-2.27827
200.00	-2.51353	-2.14642	-1.64016	-2.74723	-2.25828
205.00	-2.53268	-2.15697	-1.63478	-2.73814	-2.26184
210.00	-2.51807	-2.14788	-1.60275	-2.72102	-2.24829
215.00	-2.4961	-2.13292	-1.56938	-2.70669	-2.22572
220.00	-2.49887	-2.1064	-1.55337	-2.71059	-2.23652
225.00	-2.47832	-2.09358	-1.51835	-2.70588	-2.20874
230.00	-2.45199	-2.07928	-1.49095	-2.69949	-2.18255
235.00	-2.45231	-2.05964	-1.47577	-2.69482	-2.13464
240.00	-2.43838	-2.06204	-1.44686	-2.69633	-2.15534
245.00	-2.41997	-2.04989	-1.42579	-2.68983	-2.14606
250.00	-2.40536	-2.05753	-1.40147	-2.68826	-2.1369
255.00	-2.3824	-2.04659	-1.36846	-2.68328	-2.08717
260.00	-2.37253	-2.03322	-1.3511	-2.67987	-2.0851
265.00	-2.37393	-2.01542	-1.30582	-2.67251	-2.05731
270.00	-2.34236	-1.9989	-1.29061	-2.65302	-2.05144
275.00	-2.36197	-1.97775	-1.24849	-2.64334	-2.03738
280.00	-2.36198	-1.95872	-1.218	-2.63284	-2.03231
285.00	-2.34042	-1.94159	-1.19139	-2.61517	-2.02097
290.00	-2.31024	-1.9342	-1.16619	-2.60856	-2.01514
295.00	-2.30611	-1.92906	-1.14599	-2.58723	-2.00591
300.00	-2.28328	-1.92117	-1.1035	-2.57841	-1.98923
305.00	-2.28577	-1.90479	-1.08545	-2.55832	-1.98738
310.00	-2.28948	-1.9041	-1.07992	-2.54774	-1.9901
315.00	-2.28644	-1.89644	-1.05145	-2.53393	-1.96862
320.00	-2.29792	-1.89031	-1.0349	-2.51542	-1.94928
325.00	-2.27591	-1.86345	-1.01176	-2.50091	-1.94145
330.00	-2.25855	-1.84405	-0.997111	-2.49035	-1.93241
335.00	-2.22774	-1.79521	-0.966212	-2.49122	-1.92387
340.00	-2.16766	-1.70104	-0.937579	-2.48413	-1.92058
345.00	-2.08272	-1.58792	-0.913869	-2.47526	-1.90565
350.00	-2.01999	-1.46503	-0.88429	-2.46941	-1.90657
355.00	-1.94835	-1.35669	-0.868793	-2.45735	-1.88546
360.00	-1.88975	-1.26922	-0.851138	-2.45687	-1.87803
365.00	-1.82182	-1.21359	-0.818354	-2.43141	-1.84421
370.00	-1.77587	-1.18361	-0.803683	-2.41851	-1.82734
375.00	-1.76343	-1.18977	-0.793775	-2.39653	-1.82253
380.00	-1.72528	-1.20711	-0.783209	-2.34564	-1.80783
385.00	-1.72721	-1.24706	-0.754334	-2.28626	-1.80776
390.00	-1.77746	-1.29658	-0.684669	-2.21137	-1.79015
395.00	-1.80211	-1.35345	-0.569641	-2.11822	-1.78586
400.00	-1.82086	-1.3996	-0.432327	-2.03296	-1.75927
405.00	-1.84754	-1.45772	-0.296384	-1.9934	-1.73773
410.00	-1.86909	-1.51479	-0.202054	-1.9646	-1.7331
415.00	-1.9179	-1.56816	-0.117569	-1.96906	-1.73173
420.00	-1.95986	-1.6069	-0.0641951	-1.99488	-1.73329
425.00	-2.01772	-1.65157	-0.0412936	-2.02778	-1.73549
430.00	-2.0453	-1.70256	-0.0495257	-2.07204	-1.71074
435.00	-2.07991	-1.73891	-0.0948431	-2.08828	-1.69565
440.00	-2.11303	-1.78669	-0.155819	-2.12828	-1.70162
445.00	-2.16831	-1.80709	-0.199984	-2.17608	-1.68744
450.00	-2.17936	-1.84278	-0.254979	-2.22339	-1.67547
455.00	-2.21135	-1.86712	-0.29376	-2.26704	-1.67747
460.00	-2.23818	-1.87346	-0.345146	-2.3099	-1.63339
465.00	-2.26429	-1.89699	-0.405814	-2.3542	-1.59492
470.00	-2.26426	-1.91088	-0.44723	-2.39371	-1.52638
475.00	-2.28776	-1.91762	-0.458958	-2.4357	-1.48026
480.00	-2.28147	-1.92368	-0.490939	-2.4717	-1.40803
485.00	-2.31403	-1.94545	-0.527139	-2.4966	-1.3522
490.00	-2.29972	-1.95851	-0.578262	-2.51686	-1.29677
495.00	-2.31771	-1.97605	-0.624272	-2.52938	-1.2764
500.00	-2.34665	-1.97903	-0.640546	-2.55208	-1.25487
505.00	-2.35505	-1.99074	-0.67291	-2.59182	-1.26103
510.00	-2.36016	-1.97267	-0.690913	-2.62509	-1.27934
515.00	-2.37358	-1.97473	-0.703408	-2.65431	-1.31018
520.00	-2.36312	-1.97859	-0.697346	-2.66559	-1.36786
525.00	-2.35909	-1.98784	-0.710433	-2.67253	-1.41977
530.00	-2.38487	-1.98713	-0.699137	-2.67985	-1.46888
535.00	-2.38014	-1.9885	-0.706276	-2.68786	-1.53462
540.00	-2.36657	-1.98471	-0.71641	-2.69687	-1.57344
545.00	-2.35729	-1.97904	-0.720174	-2.68387	-1.62753
550.00	-2.32298	-1.98548	-0.724386	-2.69149	-1.66744
555.00	-2.32933	-1.97597	-0.729	-2.71836	-1.69457
560.00	-2.34045	-1.97318	-0.732741	-2.7311	-1.7186
565.00	-2.35633	-1.97318	-0.73652	-2.72398	-1.74939
570.00	-2.33485	-1.97996	-0.740745	-2.70971	-1.76634
575.00	-2.33953	-1.9828	-0.751553	-2.70759	-1.78598
580.00	-2.33149	-1.97506	-0.744385	-2.70782	-1.82799
585.00	-2.32769	-1.96809	-0.728046	-2.69981	-1.85184
590.00	-2.3272	-1.97011	-0.73353	-2.70476	-1.85455
595.00	-2.33706	-1.95812	-0.713331	-2.69992	-1.86337
600.00	-2.32044	-1.95084	-0.702569	-2.7095	-1.8761
605.00	-2.29324	-1.94378	-0.703597	-2.70311	-1.88916
610.00	-2.27317	-1.94597	-0.687627	-2.69521	-1.89532
615.00	-2.27177	-1.94367	-0.670371	-2.68203	-1.90605
620.00	-2.25629	-1.93608	-0.640006	-2.67231	-1.91491
625.00	-2.24482	-1.92573	-0.63328	-2.65426	-1.91371
630.00	-2.23449	-1.92094	-0.612393	-2.64124	-1.90824
635.00	-2.22519	-1.92089	-0.614609	-2.65669	-1.9097
640.00	-2.2178	-1.92989	-0.614131	-2.65844	-1.9166
645.00	-2.18077	-1.92041	-0.601752	-2.64429	-1.91683
650.00	-2.17587	-1.92192	-0.602972	-2.63191	-1.90865
655.00	-2.16312	-1.92027	-0.594593	-2.61719	-1.90848
660.00	-2.16537	-1.91201	-0.585403	-2.6068	-1.88358
665.00	-2.15515	-1.91486	-0.579193	-2.61497	-1.90387
670.00	-2.15379	-1.9104	-0.577725	-2.60337	-1.89739
675.00	-2.15403	-1.90513	-0.591649	-2.59866	-1.90991
680.00	-2.15425	-1.9024	-0.582754	-2.58691	-1.89325
685.00	-2.18287	-1.90069	-0.599471	-2.5842	-1.87865
690.00	-2.18119	-1.89313	-0.602155	-2.58569	-1.8727
695.00	-2.18261	-1.88557	-0.611988	-2.58524	-1.86854
700.00	-2.18781	-1.87575	-0.604355	-2.58949	-1.87238
705.00	-2.19005	-1.8609	-0.597898	-2.58652	-1.885
710.00	-2.17539	-1.85882	-0.586318	-2.58135	-1.86884
715.00	-2.16074	-1.85419	-0.575484	-2.58384	-1.87145
720.00	-2.19361	-1.86057	-0.555432	-2.57929	-1.85664
725.00	-2.18742	-1.84898	-0.541093	-2.58521	-1.86406
730.00	-2.1794	-1.83304	-0.521596	-2.56872	-1.85917
735.00	-2.14866	-1.83425	-0.516822	-2.5496	-1.83282
740.00	-2.14354	-1.83911	-0.503048	-2.56635	-1.83664
745.00	-2.13696	-1.82892	-0.480763	-2.56962	-1.83648
750.00	-2.13693	-1.83481	-0.462766	-2.55934	-1.81919
755.00	-2.1222	-1.82932	-0.447393	-2.55367	-1.80083
760.00	-2.14569	-1.81257	-0.446331	-2.54499	-1.80865
765.00	-2.14822	-1.8083	-0.426421	-2.5411	-1.78576
770.00	-2.13432	-1.80596	-0.406853	-2.52975	-1.77713
775.00	-2.1321	-1.80436	-0.388831	-2.51917	-1.78252
780.00	-2.12863	-1.80417	-0.403514	-2.51071	-1.77501
785.00	-2.13384	-1.78894	-0.399835	-2.51205	-1.76546
790.00	-2.14245	-1.78251	-0.386222	-2.4993	-1.74649
795.00	-2.15608	-1.78652	-0.385509	-2.49892	-1.74777
800.00	-2.15658	-1.7856	-0.368384	-2.50465	-1.73895
805.00	-2.15214	-1.76871	-0.343083	-2.51195	-1.72024
810.00	-2.16578	-1.7746	-0.335558	-2.52031	-1.71377
815.00	-2.16139	-1.75203	-0.329609	-2.52068	-1.71433
820.00	-2.15843	-1.74478	-0.330024	-2.5346	-1.70606
825.00	-2.15527	-1.73599	-0.340699	-2.54249	-1.71577
830.00	-2.15536	-1.7336	-0.32682	-2.54529	-1.72012
835.00	-2.14271	-1.72944	-0.339875	-2.56211	-1.71088
840.00	-2.14014	-1.72218	-0.347916	-2.5508	-1.70534
845.00	-2.15498	-1.70888	-0.358038	-2.56671	-1.70156
850.00	-2.15314	-1.71648	-0.356022	-2.56566	-1.68579
855.00	-2.16766	-1.72282	-0.35668	-2.5615	-1.68955
860.00	-2.15868	-1.72526	-0.343263	-2.56169	-1.67977
865.00	-2.14863	-1.73374	-0.331187	-2.55471	-1.67895
870.00	-2.1538	-1.73559	-0.325676	-2.54592	-1.68259
875.00	-2.12317	-1.7463	-0.332665	-2.54838	-1.65795
880.00	-2.12109	-1.74012	-0.330302	-2.54487	-1.65611
885.00	-2.12607	-1.73882	-0.323231	-2.54887	-1.65207
890.00	-2.12125	-1.75146	-0.332112	-2.53387	-1.63885
895.00	-2.14582	-1.7651	-0.328569	-2.53432	-1.6493
900.00	-2.14784	-1.74926	-0.322083	-2.52793	-1.64434
905.00	-2.14182	-1.74805	-0.317482	-2.52683	-1.64626
910.00	-2.13493	-1.7422	-0.297683	-2.52011	-1.64999
915.00	-2.11844	-1.73291	-0.294286	-2.51622	-1.65732
920.00	-2.10996	-1.73435	-0.289992	-2.52093	-1.64997
925.00	-2.13762	-1.72308	-0.288188	-2.52088	-1.64813
930.00	-2.13164	-1.71923	-0.287389	-2.51619	-1.6401
935.00	-2.12675	-1.71977	-0.275544	-2.5059	-1.63207
940.00	-2.10961	-1.70695	-0.266532	-2.51129	-1.62684
945.00	-2.09173	-1.69969	-0.266249	-2.48754	-1.5982
950.00	-2.09916	-1.70168	-0.257755	-2.49083	-1.59995
955.00	-2.10731	-1.70448	-0.265767	-2.49594	-1.58756
960.00	-2.12642	-1.69821	-0.265974	-2.50626	-1.61071
965.00	-2.12842	-1.69107	-0.264099	-2.5041	-1.6144
970.00	-2.12777	-1.69443	-0.264472	-2.51003	-1.61413
975.00	-2.12326	-1.69569	-0.259452	-2.51751	-1.59314
980.00	-2.12607	-1.68328	-0.261938	-2.50529	-1.59739
985.00	-2.14232	-1.69269	-0.267884	-2.50824	-1.60241
990.00	-2.12411	-1.68609	-0.267466	-2.49659	-1.58339
995.00	-2.11409	-1.68618	-0.27286	-2.50005	-1.59021
1000.00	-2.12026	-1.67296	-0.257111	-2.49208	-1.5748
1005.00	-2.11014	-1.66633	-0.253238	-2.48777	-1.56453
1010.00	-2.09416	-1.66011	-0.246869	-2.47567	-1.56326
1015.00	-2.07734	-1.65853	-0.244021	-2.473	-1.5661
1020.00	-2.07347	-1.66213	-0.232804	-2.47095	-1.5555
1025.00	-2.06263	-1.65383	-0.213644	-2.46411	-1.54995
1030.00	-2.06562	-1.63806	-0.216591	-2.47725	-1.53937
1035.00	-2.07713	-1.63543	-0.208941	-2.48658	-1.52945
1040.00	-2.06544	-1.62502	-0.197112	-2.46387	-1.52251
1045.00	-2.07746	-1.62795	-0.195119	-2.45737	-1.55018
1050.00	-2.06573	-1.63185	-0.195797	-2.45832	-1.54875
1055.00	-2.06939	-1.64741	-0.200941	-2.44487	-1.53509
1060.00	-2.0717	-1.64835	-0.1895	-2.46673	-1.53477
1065.00	-2.06644	-1.64996	-0.213403	-2.46674	-1.55204
1070.00	-2.08522	-1.64437	-0.206484	-2.47426	-1.55082
1075.00	-2.0933	-1.64387	-0.212619	-2.4678	-1.54015
1080.00	-2.09273	-1.64416	-0.195477	-2.46949	-1.52776
1085.00	-2.09271	-1.65246	-0.21631	-2.4703	-1.52698
1090.00	-2.08485	-1.66445	-0.218578	-2.46959	-1.52228
1095.00	-2.06062	-1.65642	-0.221443	-2.45573	-1.51327
1100.00	-2.06724	-1.65646	-0.222374	-2.46721	-1.51194
1105.00	-2.05752	-1.66203	-0.214558	-2.46896	-1.52391
1110.00	-2.05906	-1.65624	-0.21082	-2.47769	-1.51633
1115.00	-2.08005	-1.64024	-0.202924	-2.47446	-1.49156
1120.00	-2.09453	-1.63663	-0.186752	-2.4737	-1.46846
1125.00	-2.08845	-1.62284	-0.187031	-2.47945	-1.49874
1130.00	-2.05994	-1.62172	-0.195111	-2.46496	-1.4849
1135.00	-2.06271	-1.62448	-0.192082	-2.45156	-1.492
1140.00	-2.05393	-1.61618	-0.180703	-2.43307	-1.50436
1145.00	-2.04995	-1.61497	-0.167165	-2.41285	-1.49595
1150.00	-2.04391	-1.62619	-0.152096	-2.42218	-1.50273
1155.00	-2.03946	-1.61721	-0.152957	-2.41449	-1.49049
1160.00	-2.04624	-1.61139	-0.16568	-2.42223	-1.49543
1165.00	-2.03813	-1.61343	-0.172599	-2.41918	-1.50027
1170.00	-2.02445	-1.62078	-0.167289	-2.4286	-1.49226
1175.00	-2.01754	-1.6151	-0.158801	-2.42598	-1.4699
1180.00	-2.01524	-1.61752	-0.177533	-2.42971	-1.45176
1185.00	-2.01512	-1.61794	-0.176673	-2.42842	-1.45339
1190.00	-2.02433	-1.61129	-0.184141	-2.43048	-1.45127
1195.00	-2.04487	-1.60029	-0.181797	-2.41588	-1.44856
1200.00	-2.04768	-1.59641	-0.157024	-2.40381	-1.44852
1205.00	-2.03991	-1.59116	-0.149563	-2.41333	-1.43252
1210.00	-2.04909	-1.6025	-0.155621	-2.40117	-1.42371
1215.00	-2.04118	-1.59162	-0.139647	-2.4038	-1.41179
1220.00	-2.05367	-1.58835	-0.132687	-2.39723	-1.40345
1225.00	-2.03844	-1.58416	-0.13384	-2.39168	-1.41909
1230.00	-2.01641	-1.58591	-0.129933	-2.39956	-1.4176
1235.00	-2.00442	-1.58924	-0.133422	-2.39341	-1.4055
1240.00	-2.00196	-1.58948	-0.141918	-2.38574	-1.38901
1245.00	-1.9968	-1.58869	-0.127726	-2.38813	-1.4029
1250.00	-2.00784	-1.57894	-0.137204	-2.38921	-1.41141
1255.00	-2.02219	-1.57217	-0.138318	-2.39232	-1.4083
1260.00	-2.01991	-1.56809	-0.134787	-2.39906	-1.41787
1265.00	-2.0061	-1.56567	-0.126665	-2.39297	-1.41531
1270.00	-1.98632	-1.566	-0.124712	-2.38606	-1.41819
1275.00	-1.9646	-1.55049	-0.109768	-2.38055	-1.42158
1280.00	-1.96073	-1.5541	-0.108269	-2.37631	-1.43541
1285.00	-1.97342	-1.56563	-0.105271	-2.37893	-1.4271
1290.00	-2.00101	-1.55367	-0.11617	-2.39451	-1.42601
1295.00	-2.0033	-1.54817	-0.102905	-2.39531	-1.43341
1300.00	-1.98968	-1.53419	-0.1058	-2.39495	-1.41693
1305.00	-1.9931	-1.53767	-0.0849187	-2.38319	-1.41047
1310.00	-2.0006	-1.54507	-0.086316	-2.38691	-1.42062
1315.00	-1.98333	-1.54395	-0.0793326	-2.3899	-1.40901
1320.00	-1.97954	-1.54646	-0.0825246	-2.37328	-1.4189
1325.00	-1.97908	-1.5462	-0.0952866	-2.3787	-1.41345
1330.00	-1.9669	-1.5515	-0.10636	-2.39789	-1.39936
1335.00	-1.9187	-1.5043	-0.0940762	-2.39298	-1.39466
1340.00	-1.86649	-1.42115	-0.0896131	-2.40537	-1.38964
1345.00	-1.80138	-1.31141	-0.0757072	-2.39937	-1.39708
1350.00	-1.73101	-1.1863	-0.0949196	-2.40683	-1.40937
1355.00	-1.70002	-1.09654	-0.104794	-2.3996	-1.40207
1360.00	-1.64959	-1.02831	-0.104204	-2.38416	-1.42024
1365.00	-1.61744	-0.996019	-0.106557	-2.40244	-1.44297
1370.00	-1.59389	-0.989553	-0.0979614	-2.39958	-1.44788
1375.00	-1.56338	-1.00005	-0.0906375	-2.38093	-1.45628
1380.00	-1.56435	-1.009	-0.0700364	-2.33911	-1.45506
1385.00	-1.5711	-1.0645	-0.0630328	-2.29968	-1.46674
1390.00	-1.57669	-1.12223	0.0054898	-2.23524	-1.47525
1395.00	-1.59152	-1.17971	0.0935312	-2.14078	-1.47932
1400.00	-1.61026	-1.23747	0.207381	-2.0765	-1.46782
1405.00	-1.64329	-1.3	0.307785	-2.01829	-1.4479
1410.00	-1.69263	-1.34748	0.377546	-1.98914	-1.43316
1415.00	-1.73311	-1.40604	0.442391	-1.96863	-1.43146
1420.00	-1.75876	-1.45748	0.468201	-1.9541	-1.45308
1425.00	-1.79752	-1.49876	0.459289	-1.97212	-1.42465
1430.00	-1.83633	-1.54244	0.437671	-1.99263	-1.42341
1435.00	-1.87959	-1.58526	0.398436	-2.04721	-1.44064
1440.00	-1.91167	-1.62355	0.355296	-2.0906	-1.43182
1445.00	-1.94495	-1.64672	0.304521	-2.13323	-1.39156
1450.00	-1.95921	-1.67309	0.25429	-2.16552	-1.38245
1455.00	-2.00342	-1.7031	0.190129	-2.22139	-1.39062
1460.00	-2.02066	-1.71931	0.148865	-2.27025	-1.36126
1465.00	-2.05725	-1.74344	0.100191	-2.31028	-1.31011
1470.00	-2.0843	-1.77269	0.0394898	-2.3549	-1.27564
1475.00	-2.09443	-1.77969	0.00134081	-2.37396	-1.22307
1480.00	-2.09963	-1.79552	-0.038762	-2.40148	-1.17935
1485.00	-2.08226	-1.80877	-0.0587846	-2.44627	-1.1424
1490.00	-2.0774	-1.80237	-0.08587	-2.46978	-1.09438
1495.00	-2.07549	-1.8064	-0.129613	-2.4963	-1.04997
1500.00	-2.11002	-1.80601	-0.138078	-2.51123	-1.03832
1505.00	-2.11415	-1.81369	-0.169596	-2.53324	-1.02864
1510.00	-2.11003	-1.81382	-0.208675	-2.55592	-1.03428
1515.00	-2.09701	-1.82198	-0.232309	-2.56453	-1.05532
1520.00	-2.09362	-1.83484	-0.254815	-2.59623	-1.09221
1525.00	-2.09057	-1.83035	-0.255705	-2.6001	-1.13698
1530.00	-2.08929	-1.83283	-0.268455	-2.60822	-1.17288
1535.00	-2.08766	-1.83557	-0.274161	-2.62626	-1.21476
1540.00	-2.08618	-1.82925	-0.268996	-2.62962	-1.25525
1545.00	-2.08878	-1.82105	-0.281653	-2.64266	-1.28332
1550.00	-2.09797	-1.81543	-0.306642	-2.63473	-1.32333
1555.00	-2.09841	-1.81539	-0.277626	-2.63153	-1.36932
1560.00	-2.08753	-1.81234	-0.290244	-2.64116	-1.41191
1565.00	-2.07872	-1.81286	-0.292947	-2.63946	-1.43268
1570.00	-2.10264	-1.81157	-0.29538	-2.64472	-1.47771
1575.00	-2.08252	-1.80012	-0.309931	-2.64373	-1.4927
1580.00	-2.05803	-1.78956	-0.315198	-2.63999	-1.55048
1585.00	-2.04923	-1.78683	-0.299748	-2.63447	-1.5558
1590.00	-2.03494	-1.76581	-0.290788	-2.63022	-1.57415
1595.00	-2.02452	-1.76169	-0.298794	-2.64785	-1.59506
1600.00	-2.00437	-1.75397	-0.289929	-2.65012	-1.61986
1605.00	-1.9926	-1.73497	-0.273709	-2.64288	-1.64138
1610.00	-1.98348	-1.73595	-0.277242	-2.63743	-1.65597
1615.00	-1.97234	-1.72126	-0.287838	-2.64111	-1.67747
1620.00	-1.94711	-1.71708	-0.269768	-2.63655	-1.68405
1625.00	-1.96949	-1.72261	-0.286056	-2.65068	-1.69956
1630.00	-1.93671	-1.71905	-0.274756	-2.64195	-1.69236
1635.00	-1.9224	-1.72212	-0.279009	-2.63016	-1.68469
1640.00	-1.90805	-1.72689	-0.282835	-2.60525	-1.68417
1645.00	-1.89415	-1.72065	-0.262381	-2.59534	-1.67334
1650.00	-1.90664	-1.70548	-0.248504	-2.59357	-1.65799
1655.00	-1.8968	-1.70288	-0.265683	-2.5834	-1.64937
1660.00	-1.90216	-1.69251	-0.25024	-2.5839	-1.64999
1665.00	-1.90111	-1.68643	-0.251999	-2.58042	-1.64855
1670.00	-1.88938	-1.69	-0.25111	-2.57585	-1.64527
1675.00	-1.88666	-1.6892	-0.261435	-2.57925	-1.65108
1680.00	-1.86951	-1.68195	-0.264959	-2.57623	-1.64994
1685.00	-1.87466	-1.67116	-0.286261	-2.55671	-1.65648
1690.00	-1.88811	-1.68379	-0.265876	-2.55917	-1.65719
1695.00	-1.86984	-1.67658	-0.261539	-2.56674	-1.64665
1700.00	-1.8583	-1.67913	-0.258872	-2.54424	-1.64395
1705.00	-1.84153	-1.67766	-0.268421	-2.53292	-1.61719
1710.00	-1.8436	-1.66403	-0.259297	-2.53525	-1.61305
1715.00	-1.83419	-1.66658	-0.24614	-2.5234	-1.59775
1720.00	-1.81592	-1.64879	-0.240069	-2.52061	-1.59715
1725.00	-1.78967	-1.64935	-0.237488	-2.5088	-1.59382
1730.00	-1.76507	-1.63428	-0.216624	-2.50675	-1.58922
1735.00	-1.76204	-1.62751	-0.208559	-2.49668	-1.58827
1740.00	-1.76716	-1.62894	-0.203773	-2.49977	-1.60258
1745.00	-1.74922	-1.62646	-0.18834	-2.48861	-1.60868
1750.00	-1.73307	-1.61645	-0.189284	-2.48751	-1.59701
1755.00	-1.72001	-1.60317	-0.163763	-2.4765	-1.58491
1760.00	-1.72247	-1.59423	-0.157688	-2.47911	-1.58799
1765.00	-1.69675	-1.59447	-0.169115	-2.46859	-1.59475
1770.00	-1.69614	-1.58389	-0.154263	-2.46842	-1.5745
1775.00	-1.7005	-1.58416	-0.14749	-2.46576	-1.55269
1780.00	-1.69608	-1.58716	-0.13851	-2.47337	-1.53425
1785.00	-1.66124	-1.58008	-0.143201	-2.45663	-1.51766
1790.00	-1.64556	-1.57771	-0.139182	-2.46373	-1.51948
1795.00	-1.61822	-1.5791	-0.125676	-2.46976	-1.51035
1800.00	-1.58871	-1.57207	-0.130826	-2.45588	-1.50812
1805.00	-1.59401	-1.56499	-0.13917	-2.45126	-1.5093
1810.00	-1.59436	-1.5571	-0.137615	-2.45174	-1.48842
1815.00	-1.59665	-1.56583	-0.135803	-2.47256	-1.48718
1820.00	-1.57861	-1.57142	-0.114393	-2.45876	-1.49125
1825.00	-1.56776	-1.57444	-0.120672	-2.47995	-1.49013
1830.00	-1.55653	-1.5749	-0.102836	-2.47506	-1.49112
1835.00	-1.55867	-1.58536	-0.0933767	-2.47817	-1.4944
1840.00	-1.53659	-1.57268	-0.100933	-2.47382	-1.49815
1845.00	-1.52162	-1.56729	-0.0908397	-2.47026	-1.48118
1850.00	-1.51745	-1.56294	-0.0747509	-2.46527	-1.47428
1855.00	-1.51517	-1.56757	-0.0911746	-2.469	-1.46329
1860.00	-1.51655	-1.56947	-0.0878258	-2.48452	-1.46376
1865.00	-1.51142	-1.5762	-0.10253	-2.48776	-1.45502
1870.00	-1.53866	-1.57372	-0.0980457	-2.49961	-1.44316
1875.00	-1.52544	-1.57024	-0.0857688	-2.50205	-1.45163
1880.00	-1.54245	-1.57514	-0.0800763	-2.50783	-1.44251
1885.00	-1.53277	-1.57277	-0.0926711	-2.48192	-1.44865
1890.00	-1.53337	-1.57591	-0.101122	-2.46397	-1.43224
1895.00	-1.5197	-1.57698	-0.0938942	-2.46997	-1.45537
1900.00	-1.51866	-1.58245	-0.0824445	-2.47359	-1.45544
1905.00	-1.51822	-1.59165	-0.0816169	-2.46541	-1.47067
1910.00	-1.50166	-1.58914	-0.0812842	-2.45912	-1.46921
1915.00	-1.50145	-1.59164	-0.103647	-2.44952	-1.46471
1920.00	-1.49881	-1.59139	-0.0982272	-2.42837	-1.46185
1925.00	-1.49839	-1.60221	-0.0987057	-2.43901	-1.48202
1930.00	-1.50488	-1.6029	-0.0958399	-2.43929	-1.46467
1935.00	-1.50778	-1.59977	-0.109331	-2.44276	-1.45184
1940.00	-1.5148	-1.59217	-0.113231	-2.45232	-1.45586
1945.00	-1.53091	-1.60542	-0.0804817	-2.44519	-1.45628
1950.00	-1.53464	-1.60931	-0.0868552	-2.44271	-1.46743
1955.00	-1.513	-1.60804	-0.0876468	-2.44798	-1.45314
1960.00	-1.51215	-1.60816	-0.0966002	-2.43378	-1.44266
1965.00	-1.5055	-1.59771	-0.107131	-2.44531	-1.43842
1970.00	-1.5196	-1.60564	-0.102598	-2.44317	-1.44497
1975.00	-1.51711	-1.6085	-0.110469	-2.4459	-1.45407
1980.00	-1.48889	-1.60932	-0.112607	-2.44656	-1.4431
1985.00	-1.47722	-1.61157	-0.116592	-2.42714	-1.44001
1990.00	-1.47749	-1.60254	-0.118531	-2.43004	-1.43085
1995.00	-1.48264	-1.59091	-0.0980246	-2.42835	-1.41981
2000.00	-1.46865	-1.57968	-0.0803932	-2.43399	-1.41466
2005.00	-1.48007	-1.58263	-0.0826551	-2.44693	-1.40764
2010.00	-1.47173	-1.57725	-0.0677968	-2.45285	-1.39812
2015.00	-1.46128	-1.56739	-0.0721424	-2.44424	-1.38636
2020.00	-1.44943	-1.58362	-0.0690487	-2.42147	-1.36422
2025.00	-1.4515	-1.56659	-0.0889269	-2.41636	-1.35705
2030.00	-1.43964	-1.5701	-0.0792101	-2.4189	-1.32666
2035.00	-1.42358	-1.55442	-0.0696409	-2.41369	-1.30171
2040.00	-1.43951	-1.55839	-0.047019	-2.41972	-1.28962
2045.00	-1.46316	-1.5464	-0.049734	-2.42979	-1.27036
2050.00	-1.45259	-1.55343	-0.0439365	-2.43421	-1.25383
2055.00	-1.46806	-1.55248	-0.0428392	-2.42317	-1.24214
2060.00	-1.45651	-1.55639	-0.0340228	-2.43076	-1.2392
2065.00	-1.4716	-1.55263	-0.035153	-2.41613	-1.21901
2070.00	-1.44597	-1.54825	-0.0291654	-2.42049	-1.20522
2075.00	-1.45672	-1.53702	-0.0299573	-2.41726	-1.18921
2080.00	-1.44973	-1.53469	-0.0249013	-2.41113	-1.16085
2085.00	-1.44393	-1.54214	-0.0508425	-2.40097	-1.15607
2090.00	-1.43921	-1.54734	-0.0478185	-2.40291	-1.15455
2095.00	-1.41535	-1.53695	-0.0319114	-2.3993	-1.13963
2100.00	-1.41495	-1.52786	-0.0316046	-2.40569	-1.13856
2105.00	-1.40038	-1.52695	-0.0214393	-2.4161	-1.12843
2110.00	-1.39902	-1.51861	-0.0225917	-2.4108	-1.11612
2115.00	-1.39928	-1.51963	-0.0256892	-2.40211	-1.12219
2120.00	-1.38333	-1.52181	-0.0115829	-2.40215	-1.12047
2125.00	-1.37584	-1.50996	-0.0297909	-2.40218	-1.12372
2130.00	-1.39213	-1.50532	-0.0222793	-2.40793	-1.1035
2135.00	-1.37641	-1.51571	-0.0122224	-2.40917	-1.10166
2140.00	-1.36766	-1.50773	-0.0126484	-2.4153	-1.10479
2145.00	-1.35193	-1.50532	-0.00231848	-2.42045	-1.09364
2150.00	-1.34709	-1.51696	0.00203385	-2.42652	-1.07683
2155.00	-1.33049	-1.51564	-0.00187797	-2.44771	-1.06968
2160.00	-1.31162	-1.52299	-0.0152878	-2.43354	-1.05327
2165.00	-1.31326	-1.5168	-0.0211759	-2.41971	-1.05366
2170.00	-1.3167	-1.51499	-0.0104053	-2.41405	-1.03965
2175.00	-1.32372	-1.53495	-0.00730449	-2.40289	-1.02863
2180.00	-1.31239	-1.52882	0.00125488	-2.39033	-1.03189
2185.00	-1.32424	-1.52355	-0.00752363	-2.39083	-1.01088
2190.00	-1.33883	-1.51705	-0.0195448	-2.40165	-1.00553
2195.00	-1.33776	-1.50743	-0.0204746	-2.40603	-0.988356
2200.00	-1.3407	-1.50355	-0.0134826	-2.40818	-0.989253
2205.00	-1.34238	-1.51085	-0.00924999	-2.39438	-0.989263
2210.00	-1.35173	-1.50913	-0.0107973	-2.39018	-0.994058
2215.00	-1.35181	-1.5214	-0.0204308	-2.39964	-0.98521
2220.00	-1.35678	-1.50633	-0.00973471	-2.39563	-0.984826
2225.00	-1.35146	-1.50456	-0.0112335	-2.4024	-0.985677
2230.00	-1.32167	-1.50373	-0.00928608	-2.38882	-0.97288
2235.00	-1.30712	-1.50323	-0.0108298	-2.38232	-0.968941
2240.00	-1.32097	-1.51206	-0.0155155	-2.38112	-0.974971
2245.00	-1.32511	-1.50747	0.00499031	-2.37789	-0.970824
2250.00	-1.29012	-1.50634	0.027978	-2.36856	-0.980655
2255.00	-1.30273	-1.49955	0.0260043	-2.38482	-0.970354
2260.00	-1.31604	-1.49294	0.0188714	-2.38301	-0.974249
2265.00	-1.32165	-1.47971	0.0215168	-2.39247	-0.989322
2270.00	-1.33062	-1.47484	0.0168928	-2.40562	-1.00169
2275.00	-1.33478	-1.47321	0.0168517	-2.37564	-0.997665
2280.00	-1.3292	-1.48455	0.0110461	-2.37689	-1.01638
2285.00	-1.30899	-1.48496	0.0321921	-2.36551	-1.0069
2290.00	-1.31433	-1.4906	0.0400982	-2.3499	-1.00753
2295.00	-1.3157	-1.48464	0.0410329	-2.34622	-1.02207
2300.00	-1.30909	-1.46697	0.0356935	-2.35042	-1.02518
2305.00	-1.32912	-1.47591	0.0350085	-2.35777	-1.03875
2310.00	-1.34567	-1.48623	0.0372763	-2.36832	-1.0394
2315.00	-1.33264	-1.48321	0.0294282	-2.35958	-1.03679
2320.00	-1.32434	-1.49556	0.00670705	-2.37209	-1.02646
2325.00	-1.32177	-1.50215	0.0146894	-2.34832	-1.0399
2330.00	-1.28711	-1.49327	0.00333126	-2.34301	-1.01929
2335.00	-1.2618	-1.45967	0.00629452	-2.35432	-1.00632
2340.00	-1.20668	-1.38174	0.0167904	-2.36021	-0.993852
2345.00	-1.17128	-1.27771	0.00110169	-2.38518	-0.993402
2350.00	-1.11002	-1.16575	-0.00807354	-2.37439	-0.979831
2355.00	-1.06566	-1.07001	-0.00891438	-2.38507	-0.983576
2360.00	-1.00271	-1.00318	-0.0100832	-2.37465	-0.97777
2365.00	-0.953896	-0.957085	-0.0136074	-2.37029	-0.979327
2370.00	-0.916822	-0.947735	-0.015131	-2.34669	-0.971951
2375.00	-0.884436	-0.951119	0.00739657	-2.3319	-0.95933
2380.00	-0.886162	-0.980273	0.0103653	-2.27281	-0.947172
2385.00	-0.889676	-1.01982	0.0332276	-2.21356	-0.934236
2390.00	-0.916361	-1.06971	0.122204	-2.15523	-0.930173
2395.00	-0.950668	-1.12617	0.201458	-2.07163	-0.939282
2400.00	-0.969783	-1.17447	0.306163	-2.0039	-0.91756
2405.00	-1.02472	-1.22547	0.407402	-1.95653	-0.907186
2410.00	-1.0624	-1.26962	0.478739	-1.93069	-0.905828
2415.00	-1.10955	-1.32692	0.539646	-1.91245	-0.897425
2420.00	-1.16178	-1.36519	0.570563	-1.91068	-0.886671
2425.00	-1.22741	-1.40164	0.570782	-1.92018	-0.894944
2430.00	-1.25708	-1.43971	0.564797	-1.95375	-0.889624
2435.00	-1.30485	-1.47499	0.526036	-1.98325	-0.896006
2440.00	-1.33706	-1.50673	0.481673	-2.03769	-0.895367
2445.00	-1.34106	-1.5235	0.445043	-2.08776	-0.878037
2450.00	-1.36867	-1.56446	0.381997	-2.12888	-0.880391
2455.00	-1.38764	-1.58022	0.317014	-2.17162	-0.863761
2460.00	-1.39295	-1.60496	0.257293	-2.20865	-0.847996
2465.00	-1.41096	-1.63601	0.208489	-2.25949	-0.828222
2470.00	-1.41835	-1.64086	0.168686	-2.30311	-0.786888
2475.00	-1.45588	-1.65049	0.118029	-2.33628	-0.729343
2480.00	-1.47201	-1.66117	0.0810915	-2.36757	-0.677552
2485.00	-1.49142	-1.66777	0.0536161	-2.3943	-0.633334
2490.00	-1.48636	-1.66969	0.0206472	-2.40513	-0.575585
2495.00	-1.49552	-1.66917	-0.0131452	-2.43776	-0.551537
2500.00	-1.49935	-1.6712	-0.0427343	-2.46676	-0.522713
2505.00	-1.50084	-1.68282	-0.0755452	-2.46784	-0.514324
2510.00	-1.51003	-1.69479	-0.0741714	-2.49456	-0.518343
2515.00	-1.52711	-1.70857	-0.0947736	-2.51395	-0.522758
2520.00	-1.50671	-1.72675	-0.103838	-2.5289	-0.56463
2525.00	-1.54667	-1.72127	-0.114469	-2.54022	-0.612687
2530.00	-1.53167	-1.72085	-0.134338	-2.54003	-0.637587
2535.00	-1.52405	-1.72374	-0.13821	-2.54737	-0.686726
2540.00	-1.53728	-1.72183	-0.161473	-2.56899	-0.736536
2545.00	-1.53841	-1.71784	-0.17623	-2.58451	-0.787747
2550.00	-1.53158	-1.70271	-0.187862	-2.59062	-0.835035
2555.00	-1.54602	-1.70264	-0.189678	-2.60506	-0.869615
2560.00	-1.55608	-1.70284	-0.203262	-2.61662	-0.909513
2565.00	-1.547	-1.69322	-0.21384	-2.62953	-0.939837
2570.00	-1.54225	-1.67101	-0.182155	-2.62005	-0.978298
2575.00	-1.54484	-1.66282	-0.191958	-2.60151	-1.01571
2580.00	-1.53492	-1.66473	-0.193777	-2.59698	-1.01108
2585.00	-1.5456	-1.6647	-0.205715	-2.60185	-1.04321
2590.00	-1.55913	-1.66693	-0.207394	-2.59764	-1.07413
2595.00	-1.54729	-1.67195	-0.191187	-2.59993	-1.08201
2600.00	-1.53811	-1.66216	-0.187726	-2.5734	-1.10146
2605.00	-1.53621	-1.66012	-0.192852	-2.5681	-1.10382
2610.00	-1.51343	-1.65227	-0.190461	-2.56262	-1.10872
2615.00	-1.49048	-1.65348	-0.182952	-2.55805	-1.11035
2620.00	-1.48943	-1.63198	-0.174958	-2.55429	-1.12458
2625.00	-1.48848	-1.62694	-0.169824	-2.5577	-1.12701
2630.00	-1.48812	-1.6337	-0.171384	-2.56399	-1.14037
2635.00	-1.4878	-1.63677	-0.181853	-2.56536	-1.13405
2640.00	-1.48603	-1.63326	-0.185094	-2.5673	-1.13155
2645.00	-1.45602	-1.62984	-0.171941	-2.5476	-1.1265
2650.00	-1.45645	-1.62451	-0.164224	-2.56098	-1.13712
2655.00	-1.44851	-1.61168	-0.162223	-2.54906	-1.15147
2660.00	-1.43941	-1.6024	-0.15383	-2.54942	-1.15919
2665.00	-1.45375	-1.59805	-0.130618	-2.54581	-1.16774
2670.00	-1.45	-1.59515	-0.122913	-2.53791	-1.16586
2675.00	-1.45839	-1.60408	-0.113506	-2.53903	-1.15539
2680.00	-1.45613	-1.59656	-0.0976228	-2.54933	-1.15235
2685.00	-1.46734	-1.58125	-0.0952774	-2.54859	-1.15719
2690.00	-1.47007	-1.57275	-0.0923424	-2.54935	-1.1428
2695.00	-1.46959	-1.5784	-0.0950576	-2.5293	-1.15219
2700.00	-1.46621	-1.59478	-0.0946169	-2.53235	-1.17181
2705.00	-1.48376	-1.6035	-0.0933962	-2.54439	-1.17431
2710.00	-1.4971	-1.5983	-0.0811722	-2.55094	-1.16538
2715.00	-1.4753	-1.60064	-0.0788237	-2.54682	-1.16174
2720.00	-1.46351	-1.59547	-0.0758859	-2.55562	-1.15887
2725.00	-1.46025	-1.58554	-0.091784	-2.54138	-1.14351
2730.00	-1.43282	-1.57987	-0.0850779	-2.54036	-1.12251
2735.00	-1.42773	-1.57176	-0.0761581	-2.54767	-1.11318
2740.00	-1.43737	-1.57324	-0.0809037	-2.526	-1.10519
2745.00	-1.42104	-1.57884	-0.0855868	-2.51329	-1.10836
2750.00	-1.40243	-1.57434	-0.0638426	-2.52545	-1.10683
2755.00	-1.41018	-1.56979	-0.062815	-2.51101	-1.09987
2760.00	-1.39707	-1.56394	-0.0585937	-2.49873	-1.08044
2765.00	-1.37645	-1.56043	-0.0696283	-2.48839	-1.08131
2770.00	-1.37749	-1.54171	-0.0746149	-2.47694	-1.06174
2775.00	-1.37156	-1.53666	-0.0885799	-2.47343	-1.05649
2780.00	-1.38387	-1.53236	-0.0842545	-2.47706	-1.06215
2785.00	-1.37878	-1.53101	-0.0647037	-2.48569	-1.05606
2790.00	-1.37909	-1.5343	-0.0693586	-2.48631	-1.0454
2795.00	-1.39506	-1.52422	-0.0665433	-2.48829	-1.05296
2800.00	-1.3962	-1.53121	-0.0734865	-2.479	-1.04341
2805.00	-1.39477	-1.52294	-0.05048	-2.46205	-1.0404
2810.00	-1.38761	-1.52755	-0.0553212	-2.47325	-1.01495
2815.00	-1.3993	-1.5327	-0.0411361	-2.46296	-1.00201
2820.00	-1.37845	-1.52604	-0.0526803	-2.45227	-1.00992
2825.00	-1.38223	-1.511	-0.0379351	-2.46409	-0.996297
2830.00	-1.39249	-1.50726	-0.028373	-2.46079	-0.998793
2835.00	-1.39144	-1.50917	-0.0477863	-2.4832	-1.00423
2840.00	-1.37677	-1.5026	-0.0570173	-2.47764	-1.01711
2845.00	-1.37385	-1.50673	-0.0414264	-2.47548	-0.999968
2850.00	-1.37417	-1.50643	-0.0245103	-2.47533	-1.00808
2855.00	-1.38475	-1.49964	-0.0183508	-2.46161	-1.00421
2860.00	-1.37516	-1.49804	-0.0194001	-2.44712	-0.995546
2865.00	-1.39201	-1.50263	-0.0207564	-2.43694	-0.99732
2870.00	-1.38267	-1.50224	-0.020741	-2.44064	-1.01049
2875.00	-1.37672	-1.4941	-0.019079	-2.43289	-1.00797
2880.00	-1.35274	-1.49507	-0.0266482	-2.42199	-0.996137
2885.00	-1.35517	-1.48966	-0.0404653	-2.42862	-0.990272
2890.00	-1.35687	-1.49081	-0.0430115	-2.44031	-1.00334
2895.00	-1.36232	-1.49738	-0.0358261	-2.45118	-1.00194
2900.00	-1.3731	-1.49274	-0.0380121	-2.45811	-0.994701
2905.00	-1.35634	-1.48481	-0.0457483	-2.45469	-1.01252
2910.00	-1.36429	-1.48846	-0.0349927	-2.44054	-1.01459
2915.00	-1.35626	-1.47919	-0.0413826	-2.41743	-0.996905
2920.00	-1.36324	-1.47788	-0.0475456	-2.43238	-1.00413
2925.00	-1.33767	-1.48147	-0.0444392	-2.43225	-1.00265
2930.00	-1.33523	-1.48571	-0.0540049	-2.43607	-1.00651
2935.00	-1.34431	-1.47897	-0.0675586	-2.43128	-0.996812
2940.00	-1.33534	-1.4699	-0.0653353	-2.42375	-0.981305
2945.00	-1.33951	-1.46199	-0.069515	-2.40446	-0.965753
2950.00	-1.31827	-1.47922	-0.0724527	-2.40141	-0.970905
2955.00	-1.3168	-1.49171	-0.061499	-2.40223	-0.974744
2960.00	-1.30861	-1.49291	-0.0508166	-2.42335	-0.969423
2965.00	-1.34143	-1.48622	-0.0523277	-2.41876	-0.961442
2970.00	-1.34107	-1.48546	-0.0302009	-2.42929	-0.988966
2975.00	-1.37113	-1.49808	-0.0391302	-2.43698	-1.00137
2980.00	-1.38936	-1.49689	-0.050875	-2.43388	-1.01254
2985.00	-1.38911	-1.49883	-0.0527924	-2.44969	-1.02139
2990.00	-1.40555	-1.51237	-0.0639951	-2.46321	-1.03294
2995.00	-1.39142	-1.51904	-0.0666606	-2.45034	-1.03098
3000.00	-1.38656	-1.52906	-0.080597	-2.43948	-1.01405
3005.00	-1.39541	-1.5323	-0.0931397	-2.439	-1.01916
3010.00	-1.39406	-1.52719	-0.0970113	-2.4593	-1.02575
3015.00	-1.40265	-1.51957	-0.0901945	-2.45183	-1.02889
3020.00	-1.40989	-1.4969	-0.0869437	-2.45583	-1.02933
3025.00	-1.40955	-1.49156	-0.0700084	-2.45229	-1.00937
3030.00	-1.40875	-1.49353	-0.0638316	-2.47055	-1.00697
3035.00	-1.40117	-1.49907	-0.0743424	-2.46553	-1.00002
3040.00	-1.39483	-1.49577	-0.0838022	-2.446	-0.998556
3045.00	-1.3808	-1.5041	-0.075834	-2.44665	-1.00402
3050.00	-1.37945	-1.49854	-0.0830844	-2.44938	-0.989786
3055.00	-1.38362	-1.50885	-0.0850771	-2.43468	-1.00011
3060.00	-1.36728	-1.48951	-0.0806899	-2.43325	-0.999436
3065.00	-1.36483	-1.4706	-0.0767414	-2.43018	-0.990848
3070.00	-1.3881	-1.46789	-0.0735998	-2.41775	-1.00107
3075.00	-1.37719	-1.46821	-0.0728326	-2.41265	-1.00389
3080.00	-1.37424	-1.47653	-0.0622529	-2.42915	-0.989668
3085.00	-1.39853	-1.47725	-0.0477867	-2.4154	-0.988439
3090.00	-1.39932	-1.47287	-0.0302345	-2.4277	-0.989727
3095.00	-1.38876	-1.47344	-0.0103171	-2.42589	-0.995274
3100.00	-1.40082	-1.47497	-0.00598897	-2.40854	-0.981916
3105.00	-1.38914	-1.47558	-0.00456597	-2.41794	-0.965505
3110.00	-1.38793	-1.48443	-0.0354251	-2.42891	-0.976267
3115.00	-1.39125	-1.4851	-0.044244	-2.44128	-0.97199
3120.00	-1.39767	-1.49851	-0.0501208	-2.43633	-0.986093
3125.00	-1.38679	-1.49226	-0.0343955	-2.42544	-0.992003
3130.00	-1.39659	-1.47508	-0.0433174	-2.42207	-0.99453
3135.00	-1.39856	-1.46163	-0.0476387	-2.41761	-0.971273
3140.00	-1.41209	-1.4671	-0.0507037	-2.39572	-0.992229
3145.00	-1.39682	-1.47151	-0.0522261	-2.39568	-0.98476
3150.00	-1.43062	-1.46746	-0.0523601	-2.39565	-0.984421
3155.00	-1.44731	-1.4638	-0.0442398	-2.40455	-0.968558
3160.00	-1.45499	-1.44671	-0.0484688	-2.41793	-0.963855
3165.00	-1.43543	-1.43961	-0.0399135	-2.41353	-0.947256
3170.00	-1.43009	-1.43648	-0.0235607	-2.4067	-0.918354
3175.00	-1.42429	-1.43442	-0.00966727	-2.40199	-0.923459
3180.00	-1.42006	-1.43533	-0.021062	-2.39275	-0.937627
3185.00	-1.40595	-1.43615	-0.000825662	-2.40051	-0.929236
3190.00	-1.40747	-1.42834	0.00378944	-2.40143	-0.924875
3195.00	-1.42501	-1.42258	-0.00441843	-2.40225	-0.922546
3200.00	-1.44423	-1.42844	0.00879692	-2.40406	-0.914466
3205.00	-1.45417	-1.42743	0.00544493	-2.42249	-0.913975
3210.00	-1.45528	-1.42803	0.0036643	-2.42836	-0.904359
3215.00	-1.46853	-1.43033	0.0148352	-2.42077	-0.920437
3220.00	-1.4927	-1.43516	0.0187083	-2.42788	-0.93411
3225.00	-1.49192	-1.43198	0.02137	-2.42534	-0.93006
3230.00	-1.48582	-1.44769	0.0237656	-2.42663	-0.936786
3235.00	-1.47936	-1.44652	0.0333384	-2.41635	-0.931272
3240.00	-1.48824	-1.43918	0.0477226	-2.42032	-0.920723
3245.00	-1.48104	-1.43886	0.0511913	-2.42176	-0.941548
3250.00	-1.49024	-1.44008	0.0464843	-2.43806	-0.9567
3255.00	-1.50146	-1.44142	0.0529611	-2.4506	-0.969939
3260.00	-1.49098	-1.44339	0.0427204	-2.43863	-0.982651
3265.00	-1.50213	-1.44641	0.0240267	-2.44503	-0.970555
3270.00	-1.5004	-1.46871	0.0269807	-2.42576	-0.979216
3275.00	-1.4817	-1.47397	0.0127452	-2.4288	-0.993394
3280.00	-1.50407	-1.47494	0.00116951	-2.43332	-0.975835
3285.00	-1.50754	-1.47631	0.0195947	-2.40735	-0.971203
3290.00	-1.50184	-1.47002	0.0139268	-2.40222	-0.952273
3295.00	-1.50259	-1.44854	0.011298	-2.41261	-0.944012
3300.00	-1.49837	-1.44025	0.00110313	-2.41303	-0.940966
3305.00	-1.50535	-1.43078	-0.0167253	-2.40983	-0.949794
3310.00	-1.51016	-1.43858	-0.0319467	-2.41196	-0.967712
3315.00	-1.50616	-1.44133	-0.036581	-2.40708	-0.952722
3320.00	-1.49864	-1.43854	-0.0189132	-2.41484	-0.942821
3325.00	-1.50216	-1.43426	-0.0380364	-2.41611	-0.945878
3330.00	-1.52003	-1.43343	-0.0329966	-2.40867	-0.946634
3335.00	-1.49103	-1.38623	-0.0342295	-2.40233	-0.93455
3340.00	-1.46738	-1.30886	-0.0270981	-2.41629	-0.93245
3345.00	-1.42698	-1.21413	-0.0301569	-2.41062	-0.92697
3350.00	-1.37054	-1.10477	-0.0221967	-2.40766	-0.930814
3355.00	-1.30552	-1.00333	-0.0183288	-2.40178	-0.912333
3360.00	-1.24897	-0.938641	-0.0206164	-2.39792	-0.913651
3365.00	-1.21424	-0.91055	0.00287175	-2.37907	-0.908056
3370.00	-1.18543	-0.895059	0.00258457	-2.3689	-0.920973
3375.00	-1.16245	-0.906221	0.010155	-2.34866	-0.912252
3380.00	-1.16333	-0.930827	0.0363347	-2.31937	-0.911983
3385.00	-1.16314	-0.977323	0.056188	-2.27584	-0.907353
3390.00	-1.18992	-1.02193	0.108668	-2.22558	-0.907175
3395.00	-1.20863	-1.08844	0.197105	-2.15604	-0.904222
3400.00	-1.23233	-1.15081	0.283703	-2.08022	-0.897176
3405.00	-1.25367	-1.20794	0.386776	-2.01914	-0.909984
3410.00	-1.28414	-1.27643	0.44905	-1.97668	-0.927894
3415.00	-1.33165	-1.33832	0.480786	-1.95526	-0.926061
3420.00	-1.36412	-1.37194	0.487098	-1.95279	-0.920023
3425.00	-1.41834	-1.42001	0.502668	-1.96416	-0.909003
3430.00	-1.44999	-1.45148	0.501435	-2.00084	-0.901878
3435.00	-1.49562	-1.47001	0.478898	-2.04315	-0.899455
3440.00	-1.54012	-1.502	0.428124	-2.08123	-0.878126
3445.00	-1.55811	-1.52452	0.38696	-2.13266	-0.873291
3450.00	-1.5944	-1.54177	0.351972	-2.17466	-0.85019
3455.00	-1.6202	-1.56232	0.299469	-2.20423	-0.828202
3460.00	-1.64587	-1.59638	0.244387	-2.23693	-0.812801
3465.00	-1.68074	-1.60293	0.201406	-2.3039	-0.783382
3470.00	-1.6881	-1.62364	0.148714	-2.34486	-0.749724
3475.00	-1.69669	-1.64152	0.104175	-2.35849	-0.71265
3480.00	-1.70246	-1.64682	0.0669744	-2.39578	-0.656544
3485.00	-1.74931	-1.66339	0.0293733	-2.43721	-0.605251
3490.00	-1.75961	-1.67253	0.00995404	-2.48665	-0.565072
3495.00	-1.79046	-1.67875	-0.0104076	-2.51327	-0.520532
3500.00	-1.81037	-1.68008	-0.0406826	-2.53865	-0.505979
3505.00	-1.85329	-1.67424	-0.0576288	-2.54756	-0.498465
3510.00	-1.8532	-1.66999	-0.087302	-2.5613	-0.51524
3515.00	-1.86194	-1.68149	-0.108239	-2.56758	-0.545497
3520.00	-1.86834	-1.69559	-0.115958	-2.55107	-0.581904
3525.00	-1.86674	-1.69524	-0.138562	-2.55695	-0.618659
3530.00	-1.8903	-1.71199	-0.165086	-2.56975	-0.656526
3535.00	-1.8919	-1.71074	-0.165472	-2.58341	-0.704967
3540.00	-1.89775	-1.71665	-0.177356	-2.60143	-0.764921
3545.00	-1.88831	-1.71745	-0.189288	-2.63158	-0.822869
3550.00	-1.89942	-1.71491	-0.188901	-2.63871	-0.869436
3555.00	-1.89423	-1.7194	-0.205447	-2.63332	-0.902172
3560.00	-1.90181	-1.7134	-0.230228	-2.62918	-0.938017
3565.00	-1.91647	-1.70323	-0.242641	-2.63869	-0.967485
3570.00	-1.92721	-1.69156	-0.240216	-2.65475	-1.00677
3575.00	-1.94179	-1.68935	-0.231028	-2.63632	-1.02498
3580.00	-1.95882	-1.67681	-0.250778	-2.65012	-1.04136
3585.00	-1.98052	-1.66905	-0.268553	-2.66361	-1.08004
3590.00	-1.98584	-1.67511	-0.271777	-2.66646	-1.08892
3595.00	-1.99112	-1.68157	-0.260258	-2.66508	-1.11806
3600.00	-2.01743	-1.66981	-0.257307	-2.67779	-1.1379
3605.00	-2.01563	-1.65823	-0.266188	-2.67958	-1.14738
3610.00	-2.01156	-1.65031	-0.267588	-2.65437	-1.17067
3615.00	-1.99368	-1.64017	-0.296868	-2.65457	-1.18605
3620.00	-2.00405	-1.64335	-0.287784	-2.65153	-1.19032
3625.00	-2.00261	-1.65073	-0.284964	-2.64629	-1.19495
3630.00	-2.00572	-1.64983	-0.285311	-2.63978	-1.20072
3635.00	-2.01734	-1.6543	-0.298809	-2.62928	-1.20591
3640.00	-2.03025	-1.65808	-0.288707	-2.63663	-1.21976
3645.00	-2.0154	-1.64565	-0.268901	-2.63074	-1.20829
3650.00	-2.02557	-1.63347	-0.25396	-2.62507	-1.18281
3655.00	-2.05088	-1.63405	-0.253287	-2.63356	-1.18181
3660.00	-2.03447	-1.63182	-0.264631	-2.62904	-1.17573
3665.00	-2.03047	-1.62252	-0.262891	-2.63892	-1.17305
3670.00	-2.03717	-1.61818	-0.279455	-2.62565	-1.17742
3675.00	-2.04613	-1.62707	-0.278704	-2.62013	-1.19013
3680.00	-2.05714	-1.62453	-0.258663	-2.60051	-1.1872
3685.00	-2.04892	-1.62349	-0.262052	-2.59036	-1.18058
3690.00	-2.02339	-1.62658	-0.24656	-2.58194	-1.19457
3695.00	-2.03373	-1.61003	-0.23921	-2.57687	-1.18482
3700.00	-2.0401	-1.59639	-0.243308	-2.57302	-1.16966
3705.00	-2.03554	-1.57809	-0.239992	-2.55489	-1.15442
3710.00	-2.05398	-1.57617	-0.222585	-2.54966	-1.14709
3715.00	-2.0348	-1.56441	-0.214337	-2.54281	-1.14089
3720.00	-2.04057	-1.56437	-0.205264	-2.55309	-1.13491
3725.00	-2.04332	-1.56483	-0.204516	-2.55841	-1.12873
3730.00	-2.04334	-1.57354	-0.19313	-2.56462	-1.11559
3735.00	-2.03993	-1.5766	-0.170932	-2.55413	-1.11454
3740.00	-2.02705	-1.57358	-0.153427	-2.54683	-1.10481
3745.00	-2.02478	-1.57212	-0.148798	-2.54205	-1.08888
3750.00	-2.01146	-1.56629	-0.139274	-2.55312	-1.08451
3755.00	-1.99457	-1.56681	-0.155839	-2.54664	-1.09055
3760.00	-1.99996	-1.56904	-0.156737	-2.55689	-1.07524
3765.00	-1.99402	-1.56828	-0.158781	-2.54216	-1.06665
3770.00	-2.00779	-1.57061	-0.144139	-2.55072	-1.05055
3775.00	-2.02166	-1.56091	-0.143735	-2.53518	-1.03565
3780.00	-2.03756	-1.56022	-0.141723	-2.53192	-1.03341
3785.00	-2.02885	-1.55206	-0.133319	-2.52685	-1.02382
3790.00	-2.02394	-1.55275	-0.118339	-2.52871	-1.01958
3795.00	-2.02688	-1.5363	-0.126284	-2.53289	-1.00857
3800.00	-2.01923	-1.523	-0.0922286	-2.51234	-0.979126
3805.00	-1.99471	-1.503	-0.0689961	-2.51995	-0.960201
3810.00	-1.97901	-1.48023	-0.0703375	-2.49319	-0.944366
3815.00	-1.95557	-1.47455	-0.0600073	-2.48876	-0.945274
3820.00	-1.96436	-1.47245	-0.0774934	-2.46262	-0.933325
3825.00	-1.96738	-1.48637	-0.0689199	-2.4516	-0.931348
3830.00	-1.95882	-1.48384	-0.0780978	-2.42774	-0.935552
3835.00	-1.97219	-1.48181	-0.0583386	-2.41306	-0.948512
3840.00	-1.96413	-1.47924	-0.0710469	-2.42595	-0.945415
3845.00	-1.97697	-1.46562	-0.0581736	-2.41788	-0.928665
3850.00	-1.95814	-1.46291	-0.0807876	-2.4142	-0.933935
3855.00	-1.97011	-1.46875	-0.0924871	-2.41016	-0.91594
3860.00	-1.96912	-1.47174	-0.0807661	-2.40368	-0.909318
3865.00	-1.98146	-1.46164	-0.0817546	-2.40106	-0.918518
3870.00	-1.97982	-1.46133	-0.0673984	-2.39405	-0.931585
3875.00	-1.96904	-1.4603	-0.0577742	-2.40669	-0.941749
3880.00	-1.97698	-1.46615	-0.0775438	-2.41914	-0.942121
3885.00	-1.98559	-1.46639	-0.102341	-2.41569	-0.943253
3890.00	-1.98992	-1.47565	-0.0974637	-2.41794	-0.940283
3895.00	-1.99773	-1.47997	-0.0798884	-2.40817	-0.941201
3900.00	-2.01162	-1.47858	-0.0677791	-2.42012	-0.953595
3905.00	-2.03392	-1.47005	-0.051112	-2.42872	-0.946399
3910.00	-2.04713	-1.46087	-0.0670153	-2.43504	-0.928354
3915.00	-2.06049	-1.44758	-0.0590776	-2.43464	-0.934055
3920.00	-2.05634	-1.4552	-0.0593506	-2.44966	-0.941978
3925.00	-2.03497	-1.46608	-0.0567119	-2.43779	-0.936342
3930.00	-2.04709	-1.47587	-0.0477443	-2.43319	-0.927282
3935.00	-2.05752	-1.48594	-0.0512109	-2.43441	-0.922318
3940.00	-2.0571	-1.49199	-0.0473259	-2.43515	-0.933808
3945.00	-2.043	-1.50295	-0.0504222	-2.4444	-0.933378
3950.00	-2.04109	-1.49349	-0.0490885	-2.45236	-0.92222
3955.00	-2.06289	-1.49527	-0.0635459	-2.43915	-0.939704
3960.00	-2.05459	-1.49737	-0.0744973	-2.43692	-0.940679
3965.00	-2.05201	-1.49876	-0.0983633	-2.45457	-0.93677
3970.00	-2.06488	-1.49876	-0.0794619	-2.45115	-0.950006
3975.00	-2.03628	-1.50127	-0.0797567	-2.4545	-0.938382
3980.00	-2.02916	-1.49448	-0.0796099	-2.44644	-0.940287
3985.00	-2.03403	-1.48286	-0.0629959	-2.43561	-0.930433
3990.00	-2.04772	-1.48218	-0.0447469	-2.43158	-0.935527
3995.00	-2.04681	-1.47606	-0.0316192	-2.42438	-0.916175
4000.00	-2.02051	-1.46351	-0.026397	-2.43471	-0.903546
4005.00	-2.01105	-1.45599	-0.0431236	-2.40968	-0.900956
4010.00	-2.00792	-1.44796	-0.0256257	-2.41432	-0.899822
4015.00	-2.02324	-1.46031	-0.0144101	-2.40777	-0.886036
4020.00	-1.99881	-1.46466	-0.011733	-2.3858	-0.887591
4025.00	-1.99348	-1.46681	-0.0155042	-2.40105	-0.90375
4030.00	-2.00191	-1.46548	-0.0267273	-2.39083	-0.923081
4035.00	-2.00999	-1.45575	-0.0302353	-2.38734	-0.900187
4040.00	-2.01825	-1.448	-0.0309202	-2.39172	-0.910699
4045.00	-2.02175	-1.44002	-0.0319487	-2.40996	-0.932925
4050.00	-2.03912	-1.42656	-0.0283418	-2.42101	-0.938568
4055.00	-2.01947	-1.43402	-0.0102618	-2.41308	-0.921705
4060.00	-2.01158	-1.42869	0.00848247	-2.41166	-0.921288
4065.00	-2.00105	-1.43695	0.00433784	-2.41182	-0.91852
4070.00	-1.99893	-1.42053	-0.00639716	-2.40481	-0.921614
4075.00	-2.01515	-1.42409	-0.00163696	-2.41244	-0.923999
4080.00	-2.01211	-1.42527	0.017481	-2.39857	-0.912582
4085.00	-2.01966	-1.42534	0.0186172	-2.39253	-0.901509
4090.00	-2.02057	-1.43619	0.0118109	-2.38924	-0.900718
4095.00	-2.01062	-1.43315	0.0266997	-2.38198	-0.897215
4100.00	-2.03302	-1.43268	0.0302105	-2.38403	-0.888077
4105.00	-2.0277	-1.42648	0.0271894	-2.38016	-0.890625
4110.00	-2.03075	-1.44224	0.0195259	-2.37667	-0.886534
4115.00	-2.01536	-1.44613	0.0171612	-2.37425	-0.885646
4120.00	-2.02994	-1.43959	0.0306909	-2.37278	-0.896814
4125.00	-2.00827	-1.43672	0.0243254	-2.38755	-0.886121
4130.00	-2.00591	-1.43363	0.00541096	-2.3919	-0.88288
4135.00	-2.01212	-1.42457	-0.00213496	-2.38939	-0.893128
4140.00	-2.02359	-1.4217	-0.00398171	-2.38605	-0.887192
4145.00	-2.01872	-1.42764	-0.00317149	-2.38519	-0.883844
4150.00	-2.01875	-1.41567	0.00250229	-2.39157	-0.875644
4155.00	-2.05161	-1.41092	0.00554845	-2.40517	-0.882228
4160.00	-2.04933	-1.42372	0.00870204	-2.40383	-0.884562
4165.00	-2.03552	-1.41088	0.0103041	-2.40119	-0.876291
4170.00	-2.01966	-1.39582	0.0232834	-2.38238	-0.86765
4175.00	-2.01371	-1.39381	0.00818152	-2.39118	-0.867852
4180.00	-2.03139	-1.3915	0.00777542	-2.40768	-0.872821
4185.00	-2.03408	-1.39745	-0.00536358	-2.38786	-0.86333
4190.00	-2.02375	-1.4018	-0.00235493	-2.39039	-0.871943
4195.00	-1.99828	-1.38865	0.001589	-2.39482	-0.863737
4200.00	-2.01751	-1.38484	-0.00269038	-2.38737	-0.858745
4205.00	-2.01178	-1.39623	0.00499553	-2.38709	-0.851859
4210.00	-2.00319	-1.40472	0.00738031	-2.40114	-0.851246
4215.00	-1.99742	-1.40057	0.0169435	-2.39198	-0.859073
4220.00	-1.99811	-1.40385	0.0156612	-2.38946	-0.863723
4225.00	-1.96786	-1.391	0.00832639	-2.39863	-0.861924
4230.00	-1.95484	-1.38646	0.0128504	-2.38471	-0.873469
4235.00	-1.95391	-1.37961	0.0218666	-2.3822	-0.845164
4240.00	-1.94474	-1.37821	0.0266847	-2.38101	-0.847216
4245.00	-1.94383	-1.37219	0.0293729	-2.36278	-0.832706
4250.00	-1.96801	-1.3753	0.0148982	-2.35781	-0.825631
4255.00	-1.95743	-1.37685	0.0224735	-2.36192	-0.826844
4260.00	-1.93909	-1.39255	0.0247587	-2.34739	-0.825541
4265.00	-1.92993	-1.38409	0.0301117	-2.34432	-0.825566
4270.00	-1.91139	-1.38953	0.0382258	-2.34692	-0.807636
4275.00	-1.89961	-1.40446	0.0550057	-2.34354	-0.797483
4280.00	-1.91057	-1.39431	0.0734039	-2.33442	-0.789143
4285.00	-1.8876	-1.40123	0.0792491	-2.333	-0.781239
4290.00	-1.89486	-1.38437	0.0643193	-2.33459	-0.759364
4295.00	-1.89013	-1.37748	0.0587115	-2.33065	-0.760421
4300.00	-1.87949	-1.36977	0.0553126	-2.33533	-0.774538
4305.00	-1.88806	-1.36384	0.0485452	-2.33955	-0.766099
4310.00	-1.90801	-1.36026	0.0560522	-2.33583	-0.757706
4315.00	-1.91568	-1.36958	0.0586879	-2.32319	-0.762919
4320.00	-1.90837	-1.36342	0.0796023	-2.32039	-0.773993
4325.00	-1.89003	-1.3541	0.100073	-2.32324	-0.772789
4330.00	-1.89705	-1.3407	0.114789	-2.33081	-0.764525
4335.00	-1.872	-1.29751	0.138746	-2.32761	-0.763072
4340.00	-1.82594	-1.23278	0.117455	-2.32687	-0.776125
4345.00	-1.75851	-1.13586	0.122603	-2.32121	-0.800639
4350.00	-1.7086	-1.03231	0.10169	-2.31968	-0.796771
4355.00	-1.65094	-0.937618	0.0832799	-2.31152	-0.782119
4360.00	-1.57749	-0.869713	0.075364	-2.31561	-0.796061
4365.00	-1.54421	-0.806591	0.0686517	-2.30571	-0.786267
4370.00	-1.50642	-0.795972	0.07456	-2.31538	-0.779448
4375.00	-1.47731	-0.806499	0.0774052	-2.27798	-0.771715
4380.00	-1.45455	-0.833546	0.097684	-2.23573	-0.782308
4385.00	-1.46346	-0.876717	0.122528	-2.17304	-0.767508
4390.00	-1.48569	-0.929879	0.182383	-2.11232	-0.762165
4395.00	-1.49786	-0.991031	0.25356	-2.04731	-0.753767
4400.00	-1.53723	-1.04481	0.330392	-1.99381	-0.754187
4405.00	-1.56385	-1.10426	0.448162	-1.9428	-0.731029
4410.00	-1.59662	-1.15023	0.547563	-1.90189	-0.728935
4415.00	-1.63886	-1.19387	0.606532	-1.87759	-0.71628
4420.00	-1.69403	-1.2585	0.639002	-1.86751	-0.704891
4425.00	-1.72261	-1.29281	0.648446	-1.87453	-0.703018
4430.00	-1.75813	-1.336	0.646233	-1.89337	-0.70213
4435.00	-1.79353	-1.37285	0.596443	-1.93427	-0.703326
4440.00	-1.81853	-1.40653	0.552869	-1.97358	-0.699216
4445.00	-1.84691	-1.43558	0.503763	-2.02291	-0.693522
4450.00	-1.86265	-1.47202	0.434432	-2.07838	-0.695977
4455.00	-1.87093	-1.50105	0.374919	-2.12474	-0.682629
4460.00	-1.90681	-1.51437	0.312292	-2.15358	-0.6762
4465.00	-1.94597	-1.53615	0.241094	-2.22209	-0.660042
4470.00	-1.96454	-1.54069	0.199679	-2.27696	-0.629942
4475.00	-1.99547	-1.55307	0.165289	-2.32454	-0.591681
4480.00	-2.01106	-1.55993	0.127334	-2.33198	-0.53012
4485.00	-2.01136	-1.55532	0.09441	-2.35369	-0.483889
4490.00	-2.02928	-1.56849	0.0606581	-2.3718	-0.431511
4495.00	-2.03903	-1.58159	0.0315176	-2.41777	-0.380381
4500.00	-2.03556	-1.59389	0.00735139	-2.4427	-0.356306
4505.00	-2.02901	-1.62103	-0.0242874	-2.46692	-0.350196
4510.00	-2.0334	-1.61833	-0.0292755	-2.4998	-0.363447
4515.00	-2.03539	-1.61014	-0.0341769	-2.49114	-0.385745
4520.00	-2.04992	-1.59749	-0.0530098	-2.49944	-0.426159
4525.00	-2.0684	-1.61046	-0.0505932	-2.54051	-0.463728
4530.00	-2.05464	-1.59401	-0.0463579	-2.54208	-0.501131
4535.00	-2.05744	-1.59101	-0.074686	-2.54779	-0.557931
4540.00	-2.06046	-1.59358	-0.106362	-2.54541	-0.589504
4545.00	-2.0475	-1.59338	-0.107675	-2.55114	-0.649435
4550.00	-2.03828	-1.603	-0.107209	-2.55808	-0.687416
4555.00	-2.04076	-1.60386	-0.11091	-2.54395	-0.737157
4560.00	-2.05672	-1.61193	-0.122069	-2.54446	-0.76078
4565.00	-2.06177	-1.60061	-0.107802	-2.53348	-0.793211
4570.00	-2.06043	-1.59243	-0.0842484	-2.55077	-0.835564
4575.00	-2.04502	-1.57628	-0.103843	-2.53058	-0.86291
4580.00	-2.03948	-1.56727	-0.102936	-2.53493	-0.89191
4585.00	-2.03449	-1.56342	-0.102943	-2.5342	-0.916814
4590.00	-2.04667	-1.57252	-0.101302	-2.54355	-0.961567
4595.00	-2.02087	-1.56514	-0.0969405	-2.54768	-0.967935
4600.00	-2.01774	-1.57155	-0.101668	-2.52744	-0.966087
4605.00	-2.02326	-1.57004	-0.0980941	-2.52138	-0.981977
4610.00	-2.02823	-1.56341	-0.127017	-2.52558	-0.979523
4615.00	-2.03025	-1.5597	-0.123381	-2.53043	-0.984495
4620.00	-2.01246	-1.53277	-0.112691	-2.52371	-0.965432
4625.00	-1.994	-1.50627	-0.087824	-2.52446	-0.95426
4630.00	-1.9867	-1.49346	-0.082338	-2.5305	-0.952184
4635.00	-1.99337	-1.49349	-0.0782247	-2.51627	-0.953108
4640.00	-1.97339	-1.47845	-0.076995	-2.50882	-0.960721
4645.00	-1.98187	-1.48098	-0.0911341	-2.49247	-0.948425
4650.00	-1.98951	-1.49756	-0.0828448	-2.49992	-0.965283
4655.00	-2.00373	-1.49416	-0.097635	-2.51448	-0.972078
4660.00	-1.98565	-1.50215	-0.0944643	-2.52474	-0.967023
4665.00	-1.97968	-1.50231	-0.086254	-2.52467	-0.978032
4670.00	-1.98508	-1.49793	-0.0776286	-2.52997	-0.975972
4675.00	-1.95662	-1.49977	-0.0694537	-2.52687	-0.95098
4680.00	-1.95649	-1.50092	-0.0658047	-2.54232	-0.939658
4685.00	-1.98186	-1.49091	-0.0579881	-2.53513	-0.934255
4690.00	-1.99733	-1.49269	-0.0464206	-2.52401	-0.926998
4695.00	-1.99411	-1.48627	-0.0442508	-2.5233	-0.934829
4700.00	-1.98876	-1.485	-0.0406498	-2.48834	-0.944669
4705.00	-1.99914	-1.47709	-0.0283439	-2.49941	-0.943552
4710.00	-1.99769	-1.48226	-0.0341625	-2.49151	-0.944541
4715.00	-1.9964	-1.48491	-0.0253896	-2.49655	-0.950219
4720.00	-1.99768	-1.48228	-0.0216145	-2.4993	-0.950143
4725.00	-2.0052	-1.47789	-0.0227495	-2.50463	-0.942494
4730.00	-1.98845	-1.46642	-0.0258311	-2.48477	-0.918058
4735.00	-1.95965	-1.45961	-0.00882633	-2.48154	-0.908033
4740.00	-1.97931	-1.46452	-0.00959189	-2.48544	-0.915765
4745.00	-1.97789	-1.45966	0.000844414	-2.47178	-0.901581
4750.00	-1.97367	-1.46482	0.00941299	-2.46199	-0.911156
4755.00	-1.94929	-1.48202	0.0146524	-2.45497	-0.924161
4760.00	-1.94793	-1.4739	0.000825722	-2.45008	-0.907143
4765.00	-1.93789	-1.47789	0.00651183	-2.44961	-0.913369
4770.00	-1.93669	-1.47194	0.017398	-2.44311	-0.912589
4775.00	-1.93708	-1.45779	0.0197787	-2.45478	-0.888351
4780.00	-1.93695	-1.44507	0.0235695	-2.45992	-0.89127
4785.00	-1.93584	-1.44265	0.033986	-2.45382	-0.886317
4790.00	-1.93142	-1.45378	0.0202862	-2.4519	-0.881461
4795.00	-1.92401	-1.452	0.0322672	-2.4584	-0.876293
4800.00	-1.91145	-1.44462	0.0319249	-2.43708	-0.86446
4805.00	-1.91682	-1.44426	0.0237878	-2.42683	-0.885327
4810.00	-1.93978	-1.43916	0.0102837	-2.43083	-0.877777
4815.00	-1.96339	-1.44712	0.0253252	-2.4212	-0.87178
4820.00	-1.96748	-1.43822	0.0269132	-2.41361	-0.887526
4825.00	-1.97165	-1.43423	0.016805	-2.40821	-0.885342
4830.00	-1.96463	-1.44143	0.0175968	-2.42694	-0.90013
4835.00	-1.9735	-1.43561	0.0249022	-2.42307	-0.90227
4840.00	-1.956	-1.4364	0.014583	-2.42494	-0.887042
4845.00	-1.95446	-1.42858	0.0267223	-2.42985	-0.872539
4850.00	-1.95013	-1.42906	0.0178694	-2.44713	-0.871454
4855.00	-1.94428	-1.44431	0.00784146	-2.45983	-0.871675
4860.00	-1.93754	-1.44624	0.00087659	-2.46124	-0.880251
4865.00	-1.91089	-1.42864	0.0168588	-2.4475	-0.870815
4870.00	-1.9271	-1.41682	0.0197055	-2.43907	-0.866711
4875.00	-1.92845	-1.41497	0.00908191	-2.41789	-0.86222
4880.00	-1.93064	-1.40025	0.0242436	-2.41349	-0.867353
4885.00	-1.914	-1.39303	0.0490144	-2.38844	-0.862
4890.00	-1.90588	-1.39832	0.035872	-2.37626	-0.843618
4895.00	-1.90641	-1.40937	0.0376414	-2.37245	-0.826276
4900.00	-1.88337	-1.3942	0.0342894	-2.36115	-0.798302
4905.00	-1.87047	-1.38382	0.0428098	-2.36886	-0.795466
4910.00	-1.8569	-1.37422	0.04883	-2.36972	-0.788126
4915.00	-1.84175	-1.35931	0.0587808	-2.36513	-0.792291
4920.00	-1.84281	-1.36296	0.0504304	-2.35063	-0.790055
4925.00	-1.84083	-1.34992	0.0701103	-2.35367	-0.790038
4930.00	-1.83366	-1.35275	0.060627	-2.34139	-0.766486
4935.00	-1.84239	-1.35655	0.0533281	-2.34	-0.779597
4940.00	-1.87672	-1.34993	0.054176	-2.34982	-0.795386
4945.00	-1.88604	-1.35979	0.0565873	-2.36081	-0.779676
4950.00	-1.87729	-1.36515	0.0657623	-2.36605	-0.76833
4955.00	-1.89342	-1.36445	0.0649548	-2.35646	-0.772879
4960.00	-1.89422	-1.3475	0.0667003	-2.37	-0.780164
4965.00	-1.88024	-1.35032	0.0546736	-2.37754	-0.779141
4970.00	-1.87353	-1.3516	0.047146	-2.38397	-0.800162
4975.00	-1.8969	-1.36481	0.0634459	-2.39762	-0.796342
4980.00	-1.8998	-1.36489	0.0612218	-2.39632	-0.820829
4985.00	-1.89702	-1.36547	0.0546875	-2.38478	-0.83409
4990.00	-1.90187	-1.36047	0.0644646	-2.3962	-0.843233
4995.00	-1.91309	-1.34643	0.0695555	-2.38754	-0.82593
5000.00	-1.89673	-1.34308	0.0823782	-2.39976	-0.812751
5005.00	-1.89524	-1.33731	0.0935067	-2.39431	-0.794507
5010.00	-1.91644	-1.32985	0.108879	-2.39727	-0.819576
5015.00	-1.90611	-1.32917	0.118181	-2.38099	-0.815809
5020.00	-1.89241	-1.33784	0.112132	-2.37921	-0.805637
5025.00	-1.88155	-1.34062	0.0996826	-2.37474	-0.792094
5030.00	-1.87814	-1.3489	0.110317	-2.3743	-0.793468
5035.00	-1.89027	-1.34882	0.107938	-2.37962	-0.768775
5040.00	-1.90363	-1.34699	0.123103	-2.3744	-0.776072
5045.00	-1.91223	-1.35187	0.111205	-2.38508	-0.758304
5050.00	-1.9234	-1.35727	0.105441	-2.39111	-0.759467
5055.00	-1.90699	-1.34857	0.136926	-2.38366	-0.757722
5060.00	-1.87654	-1.34526	0.150841	-2.38519	-0.7378
5065.00	-1.85991	-1.33625	0.155947	-2.37798	-0.744604
5070.00	-1.84299	-1.33166	0.152714	-2.35612	-0.745143
5075.00	-1.84834	-1.33732	0.163401	-2.34646	-0.738447
5080.00	-1.84237	-1.33187	0.163131	-2.34491	-0.746383
5085.00	-1.83358	-1.32596	0.160416	-2.3496	-0.751132
5090.00	-1.83644	-1.3347	0.157148	-2.36096	-0.745433
5095.00	-1.84832	-1.31947	0.154618	-2.34366	-0.746686
5100.00	-1.84579	-1.31857	0.138744	-2.33739	-0.735846
5105.00	-1.83714	-1.31324	0.141352	-2.35141	-0.728085
5110.00	-1.84161	-1.32953	0.130925	-2.34079	-0.725489
5115.00	-1.85592	-1.32335	0.128546	-2.33838	-0.715572
5120.00	-1.8541	-1.3311	0.12352	-2.33871	-0.714626
5125.00	-1.84755	-1.3446	0.113228	-2.35045	-0.714971
5130.00	-1.85	-1.34193	0.126629	-2.34779	-0.722063
5135.00	-1.83652	-1.35159	0.138689	-2.34539	-0.73084
5140.00	-1.83516	-1.36002	0.138417	-2.33966	-0.733951
5145.00	-1.83836	-1.34929	0.133229	-2.34022	-0.734358
5150.00	-1.83682	-1.3429	0.142568	-2.34752	-0.745895
5155.00	-1.83054	-1.34693	0.139437	-2.3566	-0.750693
5160.00	-1.85576	-1.34529	0.136206	-2.35868	-0.739851
5165.00	-1.84758	-1.3526	0.142776	-2.34948	-0.730094
5170.00	-1.86962	-1.35742	0.140448	-2.34227	-0.720914
5175.00	-1.86496	-1.3585	0.144533	-2.33434	-0.736587
5180.00	-1.86615	-1.37026	0.129256	-2.33758	-0.727555
5185.00	-1.85645	-1.36177	0.12828	-2.338	-0.711049
5190.00	-1.84183	-1.35764	0.131934	-2.32335	-0.705768
5195.00	-1.82966	-1.34413	0.145935	-2.32841	-0.710589
5200.00	-1.8285	-1.34101	0.162658	-2.31687	-0.693784
5205.00	-1.82697	-1.3357	0.165346	-2.31828	-0.697809
5210.00	-1.83882	-1.32187	0.146339	-2.32277	-0.687469
5215.00	-1.849	-1.31747	0.144479	-2.33324	-0.694918
5220.00	-1.83464	-1.30722	0.148573	-2.33337	-0.703617
5225.00	-1.81975	-1.30102	0.170388	-2.32849	-0.685515
5230.00	-1.81371	-1.29769	0.178484	-2.32516	-0.68917
5235.00	-1.82199	-1.29922	0.203901	-2.32324	-0.676103
5240.00	-1.82797	-1.28503	0.218535	-2.29684	-0.673918
5245.00	-1.81914	-1.28079	0.226349	-2.28953	-0.670754
5250.00	-1.82786	-1.282	0.216487	-2.30119	-0.669901
5255.00	-1.8406	-1.28032	0.205552	-2.30166	-0.669931
5260.00	-1.83051	-1.29011	0.22991	-2.29101	-0.667166
5265.00	-1.82388	-1.2934	0.232054	-2.27963	-0.658693
5270.00	-1.83653	-1.29259	0.232335	-2.27154	-0.660642
5275.00	-1.86115	-1.28082	0.253603	-2.28249	-0.657609
5280.00	-1.87105	-1.28328	0.267799	-2.28734	-0.636927
5285.00	-1.85939	-1.28198	0.265742	-2.28706	-0.623899
5290.00	-1.86163	-1.28734	0.276664	-2.28895	-0.618556
5295.00	-1.84845	-1.2781	0.293499	-2.28457	-0.607764
5300.00	-1.83023	-1.2733	0.278571	-2.291	-0.596455
5305.00	-1.82901	-1.28078	0.285738	-2.29214	-0.579495
5310.00	-1.81665	-1.28224	0.298781	-2.29924	-0.588965
5315.00	-1.79474	-1.28405	0.298983	-2.30492	-0.593897
5320.00	-1.8108	-1.27665	0.288451	-2.30395	-0.594347
5325.00	-1.79683	-1.26672	0.297926	-2.30737	-0.593954
5330.00	-1.78964	-1.26582	0.305218	-2.31438	-0.587616
5335.00	-1.77877	-1.23137	0.280053	-2.32247	-0.594678
5340.00	-1.72977	-1.15041	0.275122	-2.32011	-0.613401
5345.00	-1.68715	-1.04441	0.278513	-2.31583	-0.606316
5350.00	-1.64095	-0.931683	0.273737	-2.30483	-0.600736
5355.00	-1.59643	-0.837761	0.28386	-2.29708	-0.60888
5360.00	-1.5392	-0.778085	0.282669	-2.27795	-0.613816
5365.00	-1.49113	-0.745715	0.277477	-2.26359	-0.615066
5370.00	-1.44885	-0.721101	0.289698	-2.25424	-0.613399
5375.00	-1.42207	-0.722546	0.305641	-2.23796	-0.606314
5380.00	-1.43864	-0.730374	0.317518	-2.20865	-0.594352
5385.00	-1.46041	-0.765787	0.335624	-2.15868	-0.589171
5390.00	-1.48638	-0.812972	0.377879	-2.09654	-0.585307
5395.00	-1.49701	-0.869998	0.475243	-2.03097	-0.579435
5400.00	-1.53598	-0.933122	0.566991	-1.98374	-0.582129
5405.00	-1.57399	-0.990686	0.643795	-1.94303	-0.57458
5410.00	-1.60232	-1.04601	0.703854	-1.8878	-0.586137
5415.00	-1.60479	-1.0953	0.785927	-1.85812	-0.578986
5420.00	-1.64474	-1.13514	0.808286	-1.87287	-0.584916
5425.00	-1.67041	-1.18354	0.81646	-1.88221	-0.577886
5430.00	-1.70576	-1.23715	0.80239	-1.91351	-0.580735
5435.00	-1.76698	-1.27034	0.778189	-1.95132	-0.57572
5440.00	-1.77699	-1.30473	0.720149	-1.98214	-0.575195
5445.00	-1.79335	-1.33141	0.664204	-2.01202	-0.564749
5450.00	-1.81935	-1.3765	0.606848	-2.04856	-0.546173
5455.00	-1.85941	-1.39475	0.558525	-2.09825	-0.550198
5460.00	-1.87537	-1.42372	0.499788	-2.1512	-0.541454
5465.00	-1.90247	-1.41591	0.462583	-2.17955	-0.485713
5470.00	-1.90335	-1.42946	0.419209	-2.2165	-0.441929
5475.00	-1.92618	-1.44518	0.377288	-2.23581	-0.391752
5480.00	-1.93596	-1.46735	0.338323	-2.25749	-0.337816
5485.00	-1.96729	-1.46597	0.311083	-2.29379	-0.298051
5490.00	-1.9411	-1.48004	0.298929	-2.31968	-0.259469
5495.00	-1.95723	-1.4804	0.269036	-2.33726	-0.208789
5500.00	-1.97615	-1.48826	0.238012	-2.36273	-0.181926
5505.00	-1.99758	-1.4893	0.225748	-2.37957	-0.181286
5510.00	-2.00561	-1.48974	0.195757	-2.39295	-0.190684
5515.00	-1.9996	-1.49767	0.180714	-2.42215	-0.20353
5520.00	-2.01624	-1.50254	0.156049	-2.4377	-0.239027
5525.00	-2.02828	-1.50292	0.143741	-2.44455	-0.298102
5530.00	-2.04009	-1.50526	0.121126	-2.45464	-0.344089
5535.00	-2.04583	-1.49406	0.102832	-2.45407	-0.386275
5540.00	-2.03579	-1.49829	0.0892528	-2.45964	-0.426237
5545.00	-2.02579	-1.48729	0.0959854	-2.47037	-0.473771
5550.00	-2.02903	-1.48642	0.0843266	-2.46537	-0.519744
5555.00	-2.03391	-1.49694	0.0635325	-2.47767	-0.570694
5560.00	-2.01772	-1.50867	0.0575913	-2.47838	-0.63091
5565.00	-2.00756	-1.51018	0.050184	-2.4808	-0.65718
5570.00	-1.98763	-1.50627	0.0587632	-2.49692	-0.673641
5575.00	-1.98097	-1.49799	0.0685447	-2.49069	-0.700824
5580.00	-1.97693	-1.49706	0.0604541	-2.50297	-0.727682
5585.00	-1.92625	-1.48367	0.0688304	-2.48613	-0.719141
5590.00	-1.93749	-1.48994	0.0829618	-2.47991	-0.732997
5595.00	-1.95299	-1.49383	0.0878512	-2.48075	-0.74108
5600.00	-1.95322	-1.48403	0.0951359	-2.47542	-0.76072
5605.00	-1.9206	-1.47546	0.10128	-2.47278	-0.762839
5610.00	-1.92995	-1.48054	0.118347	-2.46182	-0.775915
5615.00	-1.93298	-1.47006	0.120522	-2.45338	-0.771328
5620.00	-1.92198	-1.46163	0.109294	-2.45651	-0.800311
5625.00	-1.92874	-1.4676	0.109078	-2.45075	-0.801662
5630.00	-1.92552	-1.46895	0.123717	-2.44414	-0.809659
5635.00	-1.93879	-1.46364	0.135656	-2.43247	-0.816458
5640.00	-1.91692	-1.46314	0.149698	-2.40873	-0.802631
5645.00	-1.93154	-1.45013	0.135964	-2.40847	-0.816914
5650.00	-1.91578	-1.42762	0.160688	-2.40072	-0.800647
5655.00	-1.91189	-1.42394	0.153685	-2.41091	-0.767258
5660.00	-1.91869	-1.42715	0.15315	-2.40935	-0.775903
5665.00	-1.90128	-1.4205	0.166678	-2.39794	-0.754562
5670.00	-1.89982	-1.40422	0.190391	-2.38481	-0.744929
5675.00	-1.89606	-1.41668	0.196487	-2.38443	-0.723494
5680.00	-1.89953	-1.40932	0.190848	-2.35763	-0.722553
5685.00	-1.90021	-1.4047	0.19525	-2.35425	-0.731281
5690.00	-1.88269	-1.40256	0.203332	-2.34585	-0.736343
5695.00	-1.87133	-1.38506	0.197421	-2.34758	-0.736112
5700.00	-1.88217	-1.37157	0.201989	-2.35522	-0.70758
5705.00	-1.90762	-1.38981	0.220111	-2.3435	-0.714215
5710.00	-1.9119	-1.37936	0.229828	-2.34082	-0.722181
5715.00	-1.89517	-1.37297	0.222503	-2.32768	-0.711797
5720.00	-1.90167	-1.38153	0.222915	-2.31979	-0.713621
5725.00	-1.87518	-1.37593	0.231939	-2.31948	-0.715264
5730.00	-1.8729	-1.37666	0.232232	-2.32063	-0.709162
5735.00	-1.84145	-1.36703	0.241973	-2.32488	-0.712447
5740.00	-1.85577	-1.35183	0.256096	-2.33514	-0.704233
5745.00	-1.85397	-1.33815	0.248616	-2.34581	-0.706814
5750.00	-1.83617	-1.34843	0.248066	-2.34075	-0.687595
5755.00	-1.84465	-1.33785	0.24757	-2.33227	-0.675484
5760.00	-1.84837	-1.33386	0.239707	-2.33178	-0.6586
5765.00	-1.84534	-1.34156	0.238399	-2.34064	-0.654175
5770.00	-1.86369	-1.34347	0.240518	-2.32967	-0.648996
5775.00	-1.87285	-1.34393	0.236657	-2.33194	-0.645133
5780.00	-1.87668	-1.33958	0.248427	-2.31826	-0.661602
5785.00	-1.90807	-1.32587	0.229353	-2.32061	-0.659271
5790.00	-1.89662	-1.32508	0.237321	-2.32129	-0.663157
5795.00	-1.90788	-1.32537	0.239548	-2.30474	-0.662266
5800.00	-1.91311	-1.32815	0.246909	-2.29843	-0.659868
5805.00	-1.90067	-1.32813	0.250238	-2.28452	-0.651726
5810.00	-1.88604	-1.3359	0.273011	-2.26021	-0.649186
5815.00	-1.86455	-1.33085	0.274554	-2.26872	-0.640916
5820.00	-1.87558	-1.31801	0.27965	-2.28174	-0.638259
5825.00	-1.86885	-1.31826	0.301955	-2.29953	-0.617518
5830.00	-1.86574	-1.31572	0.318733	-2.3134	-0.613611
5835.00	-1.87616	-1.31469	0.321472	-2.28942	-0.628047
5840.00	-1.88506	-1.31075	0.307867	-2.30073	-0.615109
5845.00	-1.84455	-1.30168	0.282025	-2.2823	-0.620219
5850.00	-1.84533	-1.30155	0.276897	-2.29968	-0.61684
5855.00	-1.83379	-1.29817	0.274342	-2.29817	-0.610607
5860.00	-1.81409	-1.30166	0.289349	-2.29644	-0.611381
5865.00	-1.79685	-1.30957	0.276896	-2.29525	-0.608487
5870.00	-1.81612	-1.31618	0.284642	-2.28095	-0.613063
5875.00	-1.83298	-1.31385	0.269776	-2.29417	-0.621569
5880.00	-1.8408	-1.31652	0.280295	-2.29642	-0.619651
5885.00	-1.8253	-1.30336	0.270395	-2.31168	-0.61593
5890.00	-1.81527	-1.30357	0.277556	-2.3154	-0.614974
5895.00	-1.83809	-1.304	0.278644	-2.34448	-0.606535
5900.00	-1.85472	-1.30465	0.289924	-2.35171	-0.601333
5905.00	-1.87605	-1.31125	0.289363	-2.35786	-0.605427
5910.00	-1.91092	-1.31845	0.285973	-2.36697	-0.614298
5915.00	-1.92271	-1.32066	0.269326	-2.37339	-0.629862
5920.00	-1.93283	-1.34273	0.277417	-2.3788	-0.641875
5925.00	-1.94929	-1.3508	0.285936	-2.36365	-0.64391
5930.00	-1.9151	-1.34727	0.286185	-2.34966	-0.632976
5935.00	-1.90687	-1.34208	0.296299	-2.34994	-0.630715
5940.00	-1.91122	-1.33515	0.30499	-2.35591	-0.647828
5945.00	-1.91269	-1.32966	0.304158	-2.33876	-0.647273
5950.00	-1.90617	-1.33126	0.295169	-2.33691	-0.626029
5955.00	-1.89197	-1.3357	0.287079	-2.32416	-0.628452
5960.00	-1.90419	-1.32288	0.295867	-2.33592	-0.623851
5965.00	-1.90538	-1.31386	0.287295	-2.35116	-0.623699
5970.00	-1.90449	-1.30975	0.284937	-2.35451	-0.643509
5975.00	-1.88066	-1.3048	0.288995	-2.35001	-0.63421
5980.00	-1.88616	-1.29231	0.28111	-2.3549	-0.620656
5985.00	-1.89455	-1.30215	0.276898	-2.34607	-0.610052
5990.00	-1.8918	-1.31428	0.277639	-2.33277	-0.608887
5995.00	-1.88835	-1.30963	0.303854	-2.32544	-0.613024
6000.00	-1.89162	-1.31674	0.291186	-2.33493	-0.605976
6005.00	-1.89456	-1.31184	0.291735	-2.33668	-0.60442
6010.00	-1.9168	-1.30718	0.273275	-2.33254	-0.617381
6015.00	-1.91673	-1.30148	0.278087	-2.33238	-0.611494
6020.00	-1.90148	-1.29384	0.289835	-2.3233	-0.599413
6025.00	-1.91666	-1.29676	0.290519	-2.328	-0.611279
6030.00	-1.89896	-1.31419	0.258995	-2.33688	-0.634724
6035.00	-1.90215	-1.31005	0.25823	-2.31484	-0.626304
6040.00	-1.89815	-1.32641	0.252186	-2.30823	-0.640269
6045.00	-1.91073	-1.31276	0.256222	-2.31051	-0.637278
6050.00	-1.91421	-1.3183	0.268097	-2.30398	-0.632193
6055.00	-1.89676	-1.33107	0.27013	-2.29953	-0.629213
6060.00	-1.88399	-1.33328	0.278553	-2.29016	-0.630918
6065.00	-1.89896	-1.33702	0.284486	-2.28316	-0.617294
6070.00	-1.88254	-1.33135	0.279936	-2.27364	-0.618196
6075.00	-1.86483	-1.33001	0.286143	-2.26865	-0.618211
6080.00	-1.87829	-1.3273	0.289668	-2.28454	-0.620219
6085.00	-1.88501	-1.30829	0.301494	-2.30026	-0.623223
6090.00	-1.86606	-1.3065	0.303072	-2.3062	-0.616352
6095.00	-1.86813	-1.29484	0.311498	-2.29366	-0.589424
6100.00	-1.86067	-1.28059	0.297242	-2.27201	-0.591119
6105.00	-1.86377	-1.27981	0.298421	-2.26361	-0.587857
6110.00	-1.86508	-1.28061	0.311432	-2.25819	-0.577741
6115.00	-1.87998	-1.2733	0.303776	-2.24581	-0.575817
6120.00	-1.86399	-1.26572	0.322844	-2.24646	-0.576479
6125.00	-1.87852	-1.27747	0.325996	-2.25241	-0.585453
6130.00	-1.85679	-1.26897	0.338309	-2.25276	-0.586348
6135.00	-1.84067	-1.25554	0.350216	-2.26094	-0.582766
6140.00	-1.84527	-1.25978	0.352691	-2.26079	-0.573558
6145.00	-1.84109	-1.24601	0.348737	-2.2603	-0.555297
6150.00	-1.84859	-1.24166	0.341883	-2.24306	-0.552825
6155.00	-1.8524	-1.25733	0.339422	-2.24685	-0.557382
6160.00	-1.84456	-1.25209	0.340092	-2.24883	-0.553904
6165.00	-1.83946	-1.26119	0.356765	-2.24775	-0.529231
6170.00	-1.82311	-1.27189	0.358585	-2.24463	-0.512611
6175.00	-1.82261	-1.2642	0.365167	-2.23396	-0.495658
6180.00	-1.80354	-1.26832	0.3406	-2.23079	-0.500347
6185.00	-1.81381	-1.26776	0.345272	-2.23187	-0.496189
6190.00	-1.82159	-1.27027	0.347005	-2.23714	-0.49883
6195.00	-1.80801	-1.25797	0.347329	-2.25224	-0.500808
6200.00	-1.79334	-1.25418	0.364102	-2.24796	-0.497801
6205.00	-1.78699	-1.25478	0.374665	-2.25233	-0.499084
6210.00	-1.76609	-1.25282	0.3817	-2.24697	-0.497446
6215.00	-1.74973	-1.26059	0.378554	-2.22927	-0.492781
6220.00	-1.76293	-1.26281	0.364186	-2.22336	-0.49696
6225.00	-1.76404	-1.26105	0.364439	-2.22125	-0.50072
6230.00	-1.77141	-1.2562	0.346125	-2.23294	-0.50969
6235.00	-1.76235	-1.24806	0.352718	-2.22093	-0.503401
6240.00	-1.7694	-1.24401	0.340933	-2.22479	-0.504922
6245.00	-1.79975	-1.24262	0.344748	-2.23219	-0.51028
6250.00	-1.80501	-1.24438	0.330051	-2.2342	-0.491167
6255.00	-1.80142	-1.23868	0.347316	-2.23995	-0.493512
6260.00	-1.80652	-1.23456	0.35585	-2.23046	-0.48924
6265.00	-1.7915	-1.2429	0.357349	-2.23336	-0.4838
6270.00	-1.81279	-1.25568	0.361995	-2.22954	-0.479302
6275.00	-1.80646	-1.26994	0.363292	-2.23254	-0.474057
6280.00	-1.81203	-1.27148	0.371464	-2.21878	-0.495268
6285.00	-1.82048	-1.27036	0.361513	-2.20712	-0.4984
6290.00	-1.82955	-1.26357	0.353381	-2.21987	-0.498027
6295.00	-1.82105	-1.26951	0.328756	-2.23741	-0.508463
6300.00	-1.81292	-1.27511	0.323487	-2.24034	-0.502696
6305.00	-1.81637	-1.26534	0.334816	-2.22867	-0.497905
6310.00	-1.81851	-1.26809	0.344599	-2.2271	-0.517528
6315.00	-1.83807	-1.25977	0.351344	-2.23713	-0.505668
6320.00	-1.83509	-1.25555	0.361535	-2.22078	-0.505367
6325.00	-1.83584	-1.24221	0.358758	-2.22679	-0.50709
6330.00	-1.8473	-1.23724	0.355846	-2.23578	-0.511434
6335.00	-1.79243	-1.1956	0.352813	-2.22492	-0.50497
6340.00	-1.74599	-1.11069	0.349671	-2.22981	-0.495563
6345.00	-1.69342	-1.01292	0.36621	-2.23742	-0.498666
6350.00	-1.61718	-0.917154	0.370794	-2.22175	-0.49707
6355.00	-1.55005	-0.809874	0.391401	-2.20372	-0.475687
6360.00	-1.49452	-0.746961	0.399235	-2.19356	-0.474793
6365.00	-1.43622	-0.700131	0.408757	-2.1855	-0.470797
6370.00	-1.41952	-0.680828	0.395901	-2.17502	-0.460419
6375.00	-1.42213	-0.688811	0.421826	-2.15522	-0.453074
6380.00	-1.41027	-0.71156	0.436506	-2.12883	-0.439681
6385.00	-1.42606	-0.754628	0.457135	-2.0661	-0.432414
6390.00	-1.4437	-0.810962	0.497952	-2.01215	-0.430662
6395.00	-1.4537	-0.8584	0.57548	-1.95144	-0.451823
6400.00	-1.46907	-0.914398	0.67245	-1.89322	-0.464885
6405.00	-1.51818	-0.964295	0.755602	-1.82545	-0.453901
6410.00	-1.5712	-1.0333	0.840741	-1.77197	-0.465159
6415.00	-1.5954	-1.09892	0.908713	-1.74493	-0.456143
6420.00	-1.61718	-1.14292	0.925386	-1.74419	-0.438853
6425.00	-1.65884	-1.1795	0.932975	-1.7664	-0.431669
6430.00	-1.67672	-1.22021	0.922087	-1.78246	-0.431986
6435.00	-1.72565	-1.25057	0.901163	-1.8273	-0.430675
6440.00	-1.74274	-1.27689	0.870382	-1.86587	-0.437873
6445.00	-1.76399	-1.3051	0.826196	-1.90631	-0.427197
6450.00	-1.78313	-1.32999	0.777365	-1.96021	-0.415594
6455.00	-1.8175	-1.33129	0.725999	-2.01088	-0.411135
6460.00	-1.82393	-1.36712	0.65546	-2.03967	-0.398744
6465.00	-1.8302	-1.3868	0.59115	-2.07667	-0.36645
6470.00	-1.83634	-1.40829	0.544396	-2.11247	-0.343767
6475.00	-1.85706	-1.42587	0.513443	-2.15827	-0.299816
6480.00	-1.88404	-1.4452	0.465395	-2.19342	-0.263053
6485.00	-1.89361	-1.45106	0.425037	-2.23292	-0.223583
6490.00	-1.90076	-1.46536	0.39201	-2.26417	-0.194044
6495.00	-1.90475	-1.46794	0.369291	-2.30804	-0.151501
6500.00	-1.91568	-1.47504	0.347608	-2.31641	-0.0988516
6505.00	-1.92308	-1.48996	0.346223	-2.33181	-0.085775
6510.00	-1.92973	-1.47853	0.325198	-2.33959	-0.0620381
6515.00	-1.93131	-1.48808	0.275784	-2.35375	-0.080568
6520.00	-1.94596	-1.48613	0.250266	-2.35576	-0.118787
6525.00	-1.94983	-1.47208	0.23348	-2.35579	-0.155977
6530.00	-1.94254	-1.47048	0.240624	-2.37368	-0.189847
6535.00	-1.93647	-1.46803	0.254058	-2.38086	-0.248654
6540.00	-1.95354	-1.46783	0.244722	-2.3773	-0.300782
6545.00	-1.97871	-1.47845	0.230139	-2.3934	-0.344905
6550.00	-2.00136	-1.4609	0.251214	-2.39467	-0.380626
6555.00	-1.9997	-1.45991	0.247519	-2.41047	-0.439105
6560.00	-1.98791	-1.47333	0.25944	-2.4086	-0.478172
6565.00	-1.98318	-1.46985	0.252862	-2.41335	-0.489796
6570.00	-1.97843	-1.46068	0.26672	-2.42334	-0.51382
6575.00	-1.98298	-1.45796	0.261475	-2.42019	-0.531054
6580.00	-1.98168	-1.44773	0.248101	-2.40662	-0.545767
6585.00	-1.97561	-1.44303	0.248014	-2.40156	-0.559009
6590.00	-1.9927	-1.4466	0.245463	-2.40308	-0.575314
6595.00	-1.98945	-1.45959	0.248524	-2.39158	-0.580415
6600.00	-1.96202	-1.46526	0.252515	-2.40268	-0.604553
6605.00	-1.94567	-1.45329	0.252398	-2.39623	-0.627076
6610.00	-1.95153	-1.45281	0.269187	-2.39578	-0.634181
6615.00	-1.95387	-1.45841	0.26658	-2.3918	-0.635789
6620.00	-1.94764	-1.45064	0.256816	-2.39073	-0.640826
6625.00	-1.9391	-1.43436	0.249264	-2.39584	-0.632195
6630.00	-1.95591	-1.42222	0.25895	-2.38578	-0.632804
6635.00	-1.95144	-1.40903	0.26025	-2.39245	-0.643326
6640.00	-1.9533	-1.40068	0.258124	-2.37201	-0.654391
6645.00	-1.94468	-1.40747	0.272692	-2.35754	-0.663153
6650.00	-1.93055	-1.41007	0.292396	-2.34737	-0.66306
6655.00	-1.90705	-1.39659	0.301889	-2.35789	-0.674147
6660.00	-1.90698	-1.39124	0.314553	-2.34483	-0.666572
6665.00	-1.9123	-1.38969	0.306173	-2.35882	-0.668531
6670.00	-1.93571	-1.38101	0.293274	-2.3757	-0.701012
6675.00	-1.95041	-1.37345	0.307211	-2.3891	-0.687559
6680.00	-1.93522	-1.36815	0.309042	-2.3883	-0.67585
6685.00	-1.92694	-1.36715	0.306157	-2.35897	-0.673291
6690.00	-1.93027	-1.37453	0.305209	-2.3458	-0.672982
6695.00	-1.9362	-1.3754	0.288286	-2.34003	-0.675098
6700.00	-1.94252	-1.36288	0.285416	-2.33198	-0.665034
6705.00	-1.9438	-1.3609	0.298079	-2.32759	-0.668343
6710.00	-1.95181	-1.34883	0.313185	-2.31077	-0.659354
6715.00	-1.96343	-1.35252	0.31483	-2.32244	-0.644482
6720.00	-1.95184	-1.3581	0.314251	-2.32401	-0.629102
6725.00	-1.94287	-1.34982	0.309197	-2.32864	-0.621244
6730.00	-1.95539	-1.34086	0.311241	-2.34925	-0.620954
6735.00	-1.95244	-1.33556	0.310608	-2.34778	-0.623087
6740.00	-1.95469	-1.33255	0.318692	-2.35969	-0.633383
6745.00	-1.93809	-1.32883	0.339153	-2.35825	-0.603555
6750.00	-1.93393	-1.31971	0.328724	-2.33836	-0.600646
6755.00	-1.91401	-1.32205	0.31357	-2.32547	-0.603612
6760.00	-1.92451	-1.31486	0.336191	-2.31708	-0.589128
6765.00	-1.9075	-1.31894	0.351606	-2.31776	-0.568912
6770.00	-1.89219	-1.30754	0.349409	-2.31157	-0.574653
6775.00	-1.87743	-1.31386	0.347432	-2.29099	-0.570644
6780.00	-1.8563	-1.31552	0.367903	-2.25423	-0.564244
6785.00	-1.8368	-1.32606	0.374378	-2.24797	-0.550904
6790.00	-1.84571	-1.33178	0.384326	-2.25162	-0.523739
6795.00	-1.8503	-1.31408	0.389158	-2.24776	-0.508067
6800.00	-1.83189	-1.29665	0.393096	-2.25143	-0.511913
6805.00	-1.83002	-1.28748	0.411473	-2.24795	-0.49862
6810.00	-1.81461	-1.29254	0.413591	-2.24624	-0.510194
6815.00	-1.82084	-1.29358	0.408492	-2.26115	-0.503057
6820.00	-1.83723	-1.29526	0.398134	-2.25026	-0.497431
6825.00	-1.83287	-1.29929	0.397877	-2.2594	-0.496358
6830.00	-1.82747	-1.30492	0.39229	-2.25619	-0.499381
6835.00	-1.82163	-1.2884	0.386849	-2.25116	-0.474974
6840.00	-1.81099	-1.28031	0.391017	-2.26272	-0.462184
6845.00	-1.80435	-1.28257	0.397652	-2.24452	-0.468624
6850.00	-1.78318	-1.28134	0.394147	-2.23994	-0.469634
6855.00	-1.80921	-1.28199	0.415304	-2.24368	-0.464558
6860.00	-1.79981	-1.28233	0.427752	-2.23704	-0.480335
6865.00	-1.79919	-1.28263	0.430302	-2.23285	-0.47419
6870.00	-1.80549	-1.28315	0.430949	-2.22657	-0.482222
6875.00	-1.81214	-1.2904	0.415873	-2.24166	-0.475489
6880.00	-1.80489	-1.29366	0.432797	-2.23951	-0.47621
6885.00	-1.80082	-1.30211	0.424953	-2.24222	-0.479254
6890.00	-1.8001	-1.27709	0.414598	-2.23144	-0.474014
6895.00	-1.8019	-1.26586	0.44607	-2.21565	-0.449352
6900.00	-1.77461	-1.26957	0.452145	-2.20752	-0.435533
6905.00	-1.7765	-1.26386	0.470798	-2.21772	-0.432272
6910.00	-1.78556	-1.25672	0.460803	-2.22297	-0.406996
6915.00	-1.76137	-1.25205	0.478178	-2.22019	-0.428131
6920.00	-1.74401	-1.23982	0.479394	-2.20124	-0.429599
6925.00	-1.73231	-1.24361	0.482136	-2.19204	-0.420947
6930.00	-1.71932	-1.24327	0.481308	-2.18234	-0.412363
6935.00	-1.71695	-1.23743	0.482623	-2.17075	-0.401844
6940.00	-1.72412	-1.23444	0.475154	-2.17212	-0.407537
6945.00	-1.70461	-1.23677	0.461426	-2.17764	-0.411463
6950.00	-1.73507	-1.22481	0.439595	-2.17796	-0.412205
6955.00	-1.70662	-1.21303	0.445493	-2.17288	-0.39891
6960.00	-1.71825	-1.21223	0.461103	-2.18297	-0.415268
6965.00	-1.74245	-1.21276	0.455785	-2.17882	-0.428395
6970.00	-1.73874	-1.21726	0.465421	-2.1801	-0.419863
6975.00	-1.74276	-1.23888	0.475742	-2.16515	-0.408595
6980.00	-1.72628	-1.22721	0.486266	-2.16279	-0.425181
6985.00	-1.74036	-1.21971	0.485437	-2.16745	-0.425349
6990.00	-1.74225	-1.22025	0.483867	-2.1645	-0.418718
6995.00	-1.74004	-1.2235	0.484102	-2.1647	-0.420728
7000.00	-1.72922	-1.21939	0.476073	-2.16131	-0.410171
7005.00	-1.71213	-1.21519	0.490685	-2.16005	-0.394286
7010.00	-1.6948	-1.2217	0.502187	-2.14675	-0.381187
7015.00	-1.70321	-1.2253	0.493997	-2.14623	-0.4061
7020.00	-1.70195	-1.21549	0.503521	-2.15755	-0.402191
7025.00	-1.71063	-1.21871	0.498494	-2.15666	-0.405057
7030.00	-1.72529	-1.21809	0.497678	-2.18625	-0.395668
7035.00	-1.7233	-1.21452	0.498592	-2.17892	-0.390409
7040.00	-1.72102	-1.22713	0.501475	-2.15158	-0.401234
7045.00	-1.7518	-1.22968	0.499537	-2.1545	-0.396616
7050.00	-1.72756	-1.23198	0.470186	-2.15428	-0.391661
7055.00	-1.73514	-1.22251	0.474261	-2.14156	-0.373239
7060.00	-1.72922	-1.21624	0.483698	-2.15121	-0.380197
7065.00	-1.73125	-1.20884	0.494251	-2.15024	-0.379278
7070.00	-1.72915	-1.19716	0.488503	-2.15365	-0.363291
7075.00	-1.73903	-1.20698	0.48539	-2.1671	-0.386004
7080.00	-1.72831	-1.21733	0.502367	-2.17598	-0.382908
7085.00	-1.7172	-1.21885	0.515586	-2.1711	-0.376532
7090.00	-1.69102	-1.224	0.523774	-2.15563	-0.380766
7095.00	-1.68119	-1.21682	0.538973	-2.14599	-0.385774
7100.00	-1.67283	-1.21062	0.529577	-2.14197	-0.381904
7105.00	-1.66677	-1.21307	0.508347	-2.14907	-0.372038
7110.00	-1.66867	-1.21026	0.524264	-2.14045	-0.359966
7115.00	-1.67479	-1.21576	0.507686	-2.14449	-0.347507
7120.00	-1.66609	-1.20866	0.508011	-2.1685	-0.346266
7125.00	-1.6759	-1.18896	0.504595	-2.16509	-0.331187
7130.00	-1.67836	-1.17927	0.526244	-2.16666	-0.327988
7135.00	-1.69674	-1.18259	0.533367	-2.16665	-0.323115
7140.00	-1.70447	-1.19011	0.554611	-2.16771	-0.316734
7145.00	-1.68496	-1.18883	0.539943	-2.17474	-0.335326
7150.00	-1.67377	-1.17715	0.53251	-2.15569	-0.324931
7155.00	-1.67693	-1.18068	0.536534	-2.15713	-0.306002
7160.00	-1.68565	-1.1678	0.556225	-2.15807	-0.28697
7165.00	-1.67489	-1.16299	0.567766	-2.17035	-0.300959
7170.00	-1.66372	-1.16141	0.56744	-2.17283	-0.30916
7175.00	-1.65025	-1.16653	0.55767	-2.18614	-0.310159
7180.00	-1.68173	-1.1641	0.544344	-2.17596	-0.32502
7185.00	-1.68116	-1.1702	0.52617	-2.17108	-0.348767
7190.00	-1.69338	-1.16564	0.53536	-2.16884	-0.358172
7195.00	-1.69752	-1.17811	0.504487	-2.18541	-0.368232
7200.00	-1.72134	-1.18633	0.495655	-2.18817	-0.365717
7205.00	-1.72856	-1.19146	0.494711	-2.17421	-0.369038
7210.00	-1.72037	-1.20009	0.490565	-2.17058	-0.373623
7215.00	-1.67721	-1.19255	0.499607	-2.16517	-0.357404
7220.00	-1.66876	-1.19254	0.512278	-2.15816	-0.337621
7225.00	-1.66115	-1.18701	0.527802	-2.1522	-0.335773
7230.00	-1.67586	-1.18554	0.526528	-2.14577	-0.339695
7235.00	-1.6798	-1.1777	0.53321	-2.13533	-0.326071
7240.00	-1.67647	-1.16511	0.551585	-2.12558	-0.30982
7245.00	-1.65731	-1.16885	0.538044	-2.11895	-0.30796
7250.00	-1.65232	-1.16569	0.562117	-2.10905	-0.324637
7255.00	-1.64978	-1.16535	0.572245	-2.11873	-0.314912
7260.00	-1.64897	-1.154	0.574355	-2.11994	-0.293793
7265.00	-1.67078	-1.1586	0.563893	-2.12924	-0.28476
7270.00	-1.66493	-1.17077	0.564367	-2.1319	-0.278225
7275.00	-1.66898	-1.17369	0.559024	-2.14359	-0.276333
7280.00	-1.66674	-1.17733	0.550507	-2.1516	-0.283008
7285.00	-1.65688	-1.18461	0.557264	-2.14558	-0.285424
7290.00	-1.65193	-1.19368	0.54645	-2.12766	-0.274435
7295.00	-1.64306	-1.19757	0.558557	-2.12011	-0.274119
7300.00	-1.64831	-1.19882	0.543906	-2.1294	-0.288595
7305.00	-1.6403	-1.20571	0.557092	-2.13597	-0.310399
7310.00	-1.63407	-1.19083	0.54712	-2.14046	-0.3017
7315.00	-1.62503	-1.18321	0.564104	-2.12876	-0.292673
7320.00	-1.61983	-1.16581	0.567441	-2.12467	-0.289735
7325.00	-1.63672	-1.16621	0.570856	-2.14495	-0.304245
7330.00	-1.61859	-1.16055	0.554975	-2.14711	-0.304937
7335.00	-1.60767	-1.12031	0.541094	-2.14655	-0.306757
7340.00	-1.57872	-1.03087	0.554973	-2.14461	-0.286453
7345.00	-1.51445	-0.930297	0.559635	-2.12535	-0.2981
7350.00	-1.44632	-0.838271	0.565891	-2.11839	-0.28305
7355.00	-1.37666	-0.749423	0.590475	-2.10819	-0.281474
7360.00	-1.30809	-0.669209	0.609305	-2.10043	-0.273672
7365.00	-1.26647	-0.625635	0.604001	-2.08845	-0.267448
7370.00	-1.25352	-0.614535	0.602524	-2.08911	-0.263043
7375.00	-1.22569	-0.623624	0.601606	-2.06861	-0.263866
7380.00	-1.20701	-0.658164	0.622207	-2.04658	-0.270591
7385.00	-1.19951	-0.688246	0.651461	-2.00531	-0.277042
7390.00	-1.23442	-0.735151	0.705809	-1.94742	-0.264896
7395.00	-1.25064	-0.790421	0.781093	-1.85779	-0.265933
7400.00	-1.28092	-0.852213	0.87316	-1.78499	-0.244127
7405.00	-1.31847	-0.910839	0.981155	-1.73555	-0.234474
7410.00	-1.34932	-0.963853	1.06269	-1.69892	-0.237755
7415.00	-1.38982	-1.01182	1.10558	-1.6799	-0.248288
7420.00	-1.44441	-1.05775	1.13553	-1.68888	-0.24939
7425.00	-1.49942	-1.10285	1.13406	-1.72699	-0.257961
7430.00	-1.54795	-1.16277	1.11254	-1.74699	-0.268467
7435.00	-1.56614	-1.21695	1.08452	-1.7607	-0.262764
7440.00	-1.59771	-1.24563	1.03993	-1.81737	-0.253642
7445.00	-1.63641	-1.27495	0.977558	-1.8598	-0.243437
7450.00	-1.6683	-1.3011	0.928836	-1.918	-0.229066
7455.00	-1.6921	-1.3314	0.871388	-1.96466	-0.240867
7460.00	-1.7096	-1.35115	0.82463	-1.99807	-0.215982
7465.00	-1.71604	-1.36942	0.754117	-2.02815	-0.182815
7470.00	-1.72428	-1.38185	0.698483	-2.06129	-0.127433
7475.00	-1.7567	-1.40107	0.665719	-2.08326	-0.0656211
7480.00	-1.77607	-1.40154	0.630875	-2.12984	-0.0107884
7485.00	-1.79056	-1.40272	0.598279	-2.17069	0.0257953
7490.00	-1.78939	-1.40379	0.578008	-2.20853	0.0694918
7495.00	-1.79716	-1.40801	0.52886	-2.23758	0.10084
7500.00	-1.82376	-1.41557	0.49534	-2.27945	0.14541
7505.00	-1.83691	-1.4377	0.45652	-2.28889	0.152012
7510.00	-1.84091	-1.44782	0.436415	-2.30812	0.135614
7515.00	-1.85137	-1.46245	0.413788	-2.32649	0.1045
7520.00	-1.85295	-1.4716	0.392187	-2.34053	0.0669223
7525.00	-1.8524	-1.47883	0.366154	-2.36245	0.0183423
7530.00	-1.87984	-1.48232	0.360854	-2.3661	-0.0317626
7535.00	-1.89621	-1.48145	0.340427	-2.37546	-0.0812452
7540.00	-1.90653	-1.46912	0.342232	-2.39139	-0.124184
7545.00	-1.93346	-1.46731	0.320782	-2.40323	-0.15485
7550.00	-1.93908	-1.45388	0.305598	-2.40458	-0.18963
7555.00	-1.95197	-1.4418	0.320364	-2.40795	-0.236491
7560.00	-1.96259	-1.43418	0.334889	-2.4049	-0.281458
7565.00	-1.95403	-1.44717	0.350434	-2.39715	-0.310359
7570.00	-1.97032	-1.43625	0.340937	-2.40376	-0.348737
7575.00	-1.95314	-1.43145	0.335275	-2.39219	-0.388464
7580.00	-1.94699	-1.42237	0.342952	-2.38464	-0.405468
7585.00	-1.93361	-1.42096	0.334616	-2.385	-0.419175
7590.00	-1.93823	-1.42372	0.345244	-2.38496	-0.436699
7595.00	-1.93602	-1.40712	0.331322	-2.37491	-0.451273
7600.00	-1.94824	-1.38967	0.337334	-2.37624	-0.467581
7605.00	-1.95678	-1.38175	0.338625	-2.37565	-0.45912
7610.00	-1.95517	-1.38441	0.345967	-2.36761	-0.459883
7615.00	-1.94097	-1.38956	0.348043	-2.34178	-0.469346
7620.00	-1.93505	-1.38014	0.356916	-2.33283	-0.476666
7625.00	-1.92042	-1.3674	0.364077	-2.29833	-0.460914
7630.00	-1.90969	-1.3617	0.36599	-2.28872	-0.471471
7635.00	-1.88926	-1.3508	0.376776	-2.28115	-0.471397
7640.00	-1.85323	-1.3553	0.393901	-2.27934	-0.465348
7645.00	-1.84139	-1.35433	0.399424	-2.27056	-0.471871
7650.00	-1.83465	-1.34894	0.418405	-2.26481	-0.474949
7655.00	-1.83789	-1.33881	0.431367	-2.25605	-0.464953
7660.00	-1.84424	-1.32869	0.422842	-2.25997	-0.452766
7665.00	-1.83722	-1.33616	0.41929	-2.26242	-0.447383
7670.00	-1.82844	-1.34086	0.411973	-2.26642	-0.448521
7675.00	-1.81565	-1.33506	0.411981	-2.26215	-0.467897
7680.00	-1.81393	-1.32733	0.434238	-2.2651	-0.460203
7685.00	-1.80112	-1.30154	0.463335	-2.25775	-0.456868
7690.00	-1.81605	-1.28485	0.464387	-2.25292	-0.444691
7695.00	-1.81576	-1.26331	0.455857	-2.24714	-0.448493
7700.00	-1.80129	-1.25773	0.453536	-2.25016	-0.435159
7705.00	-1.78386	-1.25472	0.452272	-2.24466	-0.415579
7710.00	-1.77258	-1.26305	0.454018	-2.25758	-0.450616
7715.00	-1.75998	-1.28486	0.461358	-2.24275	-0.435075
7720.00	-1.74717	-1.28064	0.476206	-2.24729	-0.422285
7725.00	-1.74299	-1.28287	0.490392	-2.2528	-0.417157
7730.00	-1.73727	-1.27885	0.497804	-2.25275	-0.402569
7735.00	-1.76691	-1.27146	0.496233	-2.26665	-0.387445
7740.00	-1.76909	-1.26306	0.500588	-2.27344	-0.377822
7745.00	-1.75243	-1.25273	0.517281	-2.26883	-0.37355
7750.00	-1.74527	-1.26051	0.532305	-2.25788	-0.37928
7755.00	-1.73982	-1.25421	0.553243	-2.24339	-0.380048
7760.00	-1.75401	-1.27012	0.551897	-2.22927	-0.410659
7765.00	-1.75013	-1.2596	0.560575	-2.22621	-0.42664
7770.00	-1.73928	-1.24535	0.544074	-2.22096	-0.421476
7775.00	-1.73834	-1.23454	0.533344	-2.22588	-0.418823
7780.00	-1.70614	-1.25317	0.522038	-2.2321	-0.412844
7785.00	-1.69969	-1.24359	0.504859	-2.24342	-0.437782
7790.00	-1.70124	-1.2445	0.496402	-2.26254	-0.450253
7795.00	-1.70851	-1.25109	0.502388	-2.27332	-0.442727
7800.00	-1.70771	-1.24899	0.483053	-2.27516	-0.426779
7805.00	-1.72757	-1.23932	0.462767	-2.27931	-0.438355
7810.00	-1.72437	-1.2502	0.479533	-2.27304	-0.437206
7815.00	-1.74207	-1.24643	0.487619	-2.25452	-0.44016
7820.00	-1.73889	-1.25082	0.48171	-2.24143	-0.433643
7825.00	-1.72378	-1.26331	0.4801	-2.23394	-0.436954
7830.00	-1.70577	-1.25547	0.481948	-2.22184	-0.427168
7835.00	-1.71553	-1.24716	0.466305	-2.22489	-0.430727
7840.00	-1.70864	-1.24797	0.473653	-2.22084	-0.42276
7845.00	-1.67744	-1.23614	0.469965	-2.20468	-0.414792
7850.00	-1.68219	-1.23654	0.463761	-2.19586	-0.395653
7855.00	-1.68353	-1.23841	0.471775	-2.18256	-0.379625
7860.00	-1.67591	-1.22979	0.45921	-2.18811	-0.382752
7865.00	-1.66367	-1.23033	0.45573	-2.19525	-0.392748
7870.00	-1.65167	-1.2288	0.464135	-2.21204	-0.392169
7875.00	-1.63499	-1.23571	0.482001	-2.22465	-0.39843
7880.00	-1.61899	-1.23465	0.505498	-2.21311	-0.381725
7885.00	-1.60754	-1.23394	0.50769	-2.1963	-0.363898
7890.00	-1.60164	-1.22929	0.505955	-2.19726	-0.347854
7895.00	-1.613	-1.21431	0.501509	-2.20133	-0.32384
7900.00	-1.61734	-1.20911	0.512753	-2.20357	-0.331349
7905.00	-1.62614	-1.20393	0.510511	-2.22061	-0.326139
7910.00	-1.61544	-1.19801	0.527448	-2.23915	-0.315466
7915.00	-1.62346	-1.19218	0.538983	-2.23403	-0.315036
7920.00	-1.63116	-1.20376	0.555957	-2.21942	-0.321431
7925.00	-1.60624	-1.19585	0.555988	-2.21592	-0.319208
7930.00	-1.58724	-1.19902	0.57497	-2.20633	-0.287686
7935.00	-1.58141	-1.18732	0.589581	-2.19234	-0.286045
7940.00	-1.57617	-1.18934	0.592018	-2.18154	-0.29095
7945.00	-1.59399	-1.19116	0.596272	-2.16395	-0.298956
7950.00	-1.58356	-1.1938	0.611638	-2.16242	-0.301773
7955.00	-1.56291	-1.19165	0.619698	-2.17069	-0.29234
7960.00	-1.55707	-1.19399	0.615415	-2.18958	-0.294222
7965.00	-1.55377	-1.18681	0.629278	-2.19479	-0.266396
7970.00	-1.53953	-1.17557	0.643815	-2.18517	-0.258506
7975.00	-1.5272	-1.19006	0.649482	-2.18116	-0.261777
7980.00	-1.54649	-1.19834	0.661587	-2.15717	-0.265121
7985.00	-1.5168	-1.20176	0.650643	-2.14989	-0.254167
7990.00	-1.53272	-1.20133	0.637497	-2.14619	-0.238723
7995.00	-1.49804	-1.19116	0.652036	-2.13821	-0.240782
8000.00	-1.48153	-1.18627	0.661413	-2.1532	-0.235453
8005.00	-1.48333	-1.18688	0.666144	-2.15239	-0.215099
8010.00	-1.46633	-1.17614	0.672874	-2.16417	-0.199573
8015.00	-1.46574	-1.1725	0.662862	-2.16047	-0.213924
8020.00	-1.46079	-1.16019	0.655498	-2.16358	-0.198915
8025.00	-1.47348	-1.15136	0.643927	-2.14528	-0.212134
8030.00	-1.48834	-1.16451	0.628568	-2.14133	-0.226825
8035.00	-1.48898	-1.15902	0.615157	-2.14385	-0.236456
8040.00	-1.50081	-1.16462	0.608444	-2.16721	-0.252304
8045.00	-1.50608	-1.16665	0.589628	-2.16571	-0.257791
8050.00	-1.49416	-1.16622	0.56981	-2.17116	-0.268714
8055.00	-1.49274	-1.16282	0.568455	-2.16033	-0.267773
8060.00	-1.49244	-1.16452	0.573005	-2.16524	-0.273708
8065.00	-1.4907	-1.17359	0.585753	-2.15178	-0.277055
8070.00	-1.47639	-1.17247	0.601346	-2.15647	-0.279668
8075.00	-1.46744	-1.16693	0.58118	-2.16964	-0.279228
8080.00	-1.46918	-1.15844	0.588578	-2.18863	-0.270055
8085.00	-1.45409	-1.14276	0.588231	-2.17498	-0.265389
8090.00	-1.45324	-1.14421	0.573909	-2.18379	-0.2576
8095.00	-1.4368	-1.141	0.569672	-2.1817	-0.258967
8100.00	-1.45533	-1.14816	0.579045	-2.19306	-0.254214
8105.00	-1.44309	-1.14003	0.585832	-2.19291	-0.261505
8110.00	-1.43796	-1.15381	0.572574	-2.17454	-0.266072
8115.00	-1.44069	-1.16144	0.575888	-2.16945	-0.268587
8120.00	-1.43677	-1.16002	0.579694	-2.15879	-0.270052
8125.00	-1.43668	-1.16301	0.59919	-2.14848	-0.265786
8130.00	-1.41847	-1.17374	0.592837	-2.14385	-0.278702
8135.00	-1.42854	-1.16381	0.596597	-2.13754	-0.270379
8140.00	-1.41114	-1.16341	0.603689	-2.12935	-0.26249
8145.00	-1.42292	-1.14673	0.592766	-2.12914	-0.271347
8150.00	-1.40559	-1.13047	0.61013	-2.13574	-0.273733
8155.00	-1.40175	-1.13215	0.622874	-2.12344	-0.267503
8160.00	-1.37723	-1.14295	0.610032	-2.12596	-0.247933
8165.00	-1.36398	-1.15217	0.606716	-2.13395	-0.244682
8170.00	-1.37852	-1.15092	0.587249	-2.12863	-0.251331
8175.00	-1.3867	-1.14428	0.594864	-2.14636	-0.237767
8180.00	-1.39162	-1.13529	0.600069	-2.128	-0.220772
8185.00	-1.37546	-1.13046	0.598161	-2.14902	-0.220636
8190.00	-1.38836	-1.11582	0.609217	-2.1379	-0.21054
8195.00	-1.38968	-1.11269	0.616696	-2.12574	-0.203848
8200.00	-1.37224	-1.1036	0.621366	-2.12625	-0.214978
8205.00	-1.34675	-1.09566	0.64988	-2.13421	-0.189491
8210.00	-1.34733	-1.09505	0.660709	-2.14745	-0.199664
8215.00	-1.34246	-1.10705	0.666334	-2.13792	-0.189671
8220.00	-1.31113	-1.10931	0.667689	-2.1322	-0.178284
8225.00	-1.31527	-1.11009	0.663139	-2.11561	-0.202742
8230.00	-1.31703	-1.10904	0.653688	-2.09353	-0.184462
8235.00	-1.31323	-1.10784	0.643122	-2.08296	-0.180777
8240.00	-1.31472	-1.10777	0.650918	-2.07952	-0.176661
8245.00	-1.30233	-1.10469	0.675653	-2.07177	-0.157799
8250.00	-1.29804	-1.09238	0.675663	-2.07481	-0.154784
8255.00	-1.29908	-1.08381	0.674849	-2.07791	-0.148481
8260.00	-1.28972	-1.08915	0.669995	-2.07962	-0.141612
8265.00	-1.28767	-1.09797	0.663155	-2.07222	-0.137025
8270.00	-1.29857	-1.09939	0.676777	-2.06628	-0.123323
8275.00	-1.28192	-1.09137	0.675439	-2.08202	-0.121761
8280.00	-1.28212	-1.08817	0.695249	-2.09691	-0.115569
8285.00	-1.27691	-1.08103	0.69536	-2.09744	-0.111991
8290.00	-1.27369	-1.0638	0.68928	-2.1115	-0.0960047
8295.00	-1.27815	-1.06386	0.685043	-2.10878	-0.0844095
8300.00	-1.27284	-1.0717	0.691532	-2.08953	-0.114266
8305.00	-1.25435	-1.06721	0.69902	-2.07935	-0.128371
8310.00	-1.23869	-1.08425	0.693809	-2.07663	-0.122715
8315.00	-1.22459	-1.08051	0.710958	-2.06846	-0.118422
8320.00	-1.21778	-1.09396	0.70373	-2.07362	-0.114159
8325.00	-1.22048	-1.0885	0.702581	-2.05824	-0.107531
8330.00	-1.21898	-1.08283	0.715969	-2.0444	-0.0959796
8335.00	-1.18627	-1.05237	0.719777	-2.04196	-0.115504
8340.00	-1.15586	-0.971481	0.743394	-2.0444	-0.118315
8345.00	-1.09173	-0.842953	0.749404	-2.02051	-0.128026
8350.00	-1.03597	-0.725771	0.748633	-2.03046	-0.11642
8355.00	-0.976477	-0.639888	0.765656	-2.01475	-0.110363
8360.00	-0.925874	-0.580418	0.765319	-1.99847	-0.111693
8365.00	-0.880822	-0.547732	0.770785	-1.9949	-0.107306
8370.00	-0.858407	-0.526598	0.771996	-1.98525	-0.113729
8375.00	-0.856855	-0.536699	0.769377	-1.9712	-0.118314
8380.00	-0.819685	-0.558593	0.774025	-1.92423	-0.110871
8385.00	-0.803873	-0.587334	0.807875	-1.88447	-0.104172
8390.00	-0.828357	-0.627511	0.861416	-1.82151	-0.0937545
8395.00	-0.871465	-0.676976	0.916607	-1.74339	-0.0807887
8400.00	-0.89213	-0.730783	1.00254	-1.69097	-0.077497
8405.00	-0.943072	-0.793518	1.10007	-1.62662	-0.082912
8410.00	-0.980588	-0.851486	1.17383	-1.59731	-0.0754187
8415.00	-1.03445	-0.891607	1.24311	-1.58523	-0.0690736
8420.00	-1.06184	-0.933239	1.27538	-1.58902	-0.0741342
8425.00	-1.08062	-0.980248	1.28835	-1.61531	-0.0699122
8430.00	-1.12742	-1.02155	1.25222	-1.65291	-0.0585327
8435.00	-1.16463	-1.04617	1.23207	-1.69069	-0.055472
8440.00	-1.19469	-1.09243	1.19993	-1.72683	-0.0455365
8445.00	-1.23596	-1.11398	1.14216	-1.78475	-0.0717006
8450.00	-1.24517	-1.15923	1.07162	-1.82793	-0.0621369
8455.00	-1.24611	-1.18942	1.01349	-1.87788	-0.0646997
8460.00	-1.29399	-1.21081	0.954993	-1.92712	-0.0486554
8465.00	-1.32288	-1.23207	0.89493	-1.97216	-0.0262369
8470.00	-1.34104	-1.22585	0.847054	-2.01948	-0.00965062
8475.00	-1.34807	-1.24686	0.805201	-2.06171	0.0455691
8480.00	-1.37939	-1.26075	0.779484	-2.09937	0.0888839
8485.00	-1.40758	-1.27224	0.752217	-2.14112	0.139436
8490.00	-1.42413	-1.29062	0.715316	-2.1576	0.176157
8495.00	-1.41648	-1.30516	0.691994	-2.15957	0.213993
8500.00	-1.4341	-1.32677	0.660703	-2.18386	0.24964
8505.00	-1.45192	-1.33217	0.636662	-2.19714	0.249809
8510.00	-1.46795	-1.33878	0.617497	-2.20373	0.241982
8515.00	-1.45739	-1.3249	0.617966	-2.23398	0.222172
8520.00	-1.45818	-1.32571	0.59243	-2.25691	0.185992
8525.00	-1.48388	-1.31013	0.595406	-2.27075	0.163005
8530.00	-1.49819	-1.30564	0.581191	-2.27677	0.127556
8535.00	-1.49685	-1.29658	0.589824	-2.29471	0.0916621
8540.00	-1.50791	-1.28742	0.574106	-2.30656	0.0561665
8545.00	-1.5154	-1.29449	0.571086	-2.30257	0.00826313
8550.00	-1.49716	-1.27977	0.55065	-2.2836	-0.0360467
8555.00	-1.50132	-1.28033	0.548739	-2.27404	-0.0715372
8560.00	-1.49379	-1.29263	0.53507	-2.25649	-0.113851
8565.00	-1.48506	-1.29165	0.538426	-2.25608	-0.126003
8570.00	-1.49974	-1.27997	0.534029	-2.24426	-0.14412
8575.00	-1.49776	-1.26469	0.558091	-2.25901	-0.169601
8580.00	-1.51411	-1.25998	0.555436	-2.2444	-0.196922
8585.00	-1.51511	-1.26075	0.548102	-2.26486	-0.229889
8590.00	-1.53707	-1.26974	0.557159	-2.27147	-0.252378
8595.00	-1.549	-1.26728	0.545945	-2.28171	-0.267831
8600.00	-1.55288	-1.26181	0.522254	-2.28628	-0.273362
8605.00	-1.54608	-1.26165	0.53472	-2.28217	-0.307461
8610.00	-1.54829	-1.25573	0.540995	-2.2799	-0.32339
8615.00	-1.54341	-1.24263	0.54005	-2.27	-0.325359
8620.00	-1.54932	-1.2361	0.521481	-2.28146	-0.333514
8625.00	-1.56248	-1.24278	0.524959	-2.27604	-0.328487
8630.00	-1.56599	-1.24152	0.54416	-2.27117	-0.326755
8635.00	-1.57453	-1.23786	0.556908	-2.26643	-0.33477
8640.00	-1.56067	-1.2288	0.559316	-2.26466	-0.361532
8645.00	-1.57073	-1.23421	0.533052	-2.27379	-0.370458
8650.00	-1.57537	-1.2235	0.539081	-2.29453	-0.377294
8655.00	-1.59915	-1.23772	0.567171	-2.27815	-0.379059
8660.00	-1.60194	-1.22667	0.552895	-2.28737	-0.377855
8665.00	-1.58239	-1.21596	0.555292	-2.28601	-0.369191
8670.00	-1.59518	-1.21688	0.544264	-2.29444	-0.371766
8675.00	-1.5714	-1.22548	0.552057	-2.28272	-0.364908
8680.00	-1.58921	-1.21665	0.545473	-2.28755	-0.359534
8685.00	-1.58221	-1.21473	0.549849	-2.28117	-0.357091
8690.00	-1.57737	-1.22405	0.54637	-2.26792	-0.350903
8695.00	-1.57449	-1.21888	0.572494	-2.26099	-0.343339
8700.00	-1.55867	-1.21423	0.577876	-2.24797	-0.326957
8705.00	-1.53315	-1.20402	0.588901	-2.24805	-0.303037
8710.00	-1.52489	-1.18554	0.59017	-2.25813	-0.313425
8715.00	-1.5106	-1.18849	0.597492	-2.24647	-0.317188
8720.00	-1.53449	-1.19014	0.607379	-2.24134	-0.316985
8725.00	-1.51727	-1.18962	0.639764	-2.21598	-0.296058
8730.00	-1.52187	-1.20647	0.633887	-2.20925	-0.298366
8735.00	-1.502	-1.21084	0.63725	-2.19639	-0.271721
8740.00	-1.49882	-1.20147	0.643985	-2.19305	-0.261304
8745.00	-1.49497	-1.1968	0.643042	-2.18825	-0.260705
8750.00	-1.49249	-1.17629	0.656615	-2.19144	-0.250193
8755.00	-1.50594	-1.16886	0.654409	-2.19396	-0.244322
8760.00	-1.49599	-1.16645	0.659016	-2.17155	-0.232257
8765.00	-1.50125	-1.17131	0.647093	-2.18106	-0.233366
8770.00	-1.50255	-1.17569	0.636362	-2.16245	-0.243939
8775.00	-1.4998	-1.17083	0.636593	-2.16607	-0.229518
8780.00	-1.49242	-1.1617	0.645866	-2.17041	-0.2313
8785.00	-1.475	-1.15724	0.668634	-2.17002	-0.224127
8790.00	-1.45345	-1.1565	0.66811	-2.14179	-0.207698
8795.00	-1.45757	-1.15582	0.669287	-2.15463	-0.18653
8800.00	-1.45148	-1.15321	0.672819	-2.16511	-0.165882
8805.00	-1.45285	-1.14056	0.668168	-2.15703	-0.172831
8810.00	-1.46096	-1.13144	0.6714	-2.15727	-0.167516
8815.00	-1.43639	-1.12524	0.67472	-2.17678	-0.156349
8820.00	-1.44124	-1.12067	0.688834	-2.15681	-0.144305
8825.00	-1.43629	-1.1158	0.7003	-2.13419	-0.125885
8830.00	-1.43968	-1.10036	0.679715	-2.13242	-0.130051
8835.00	-1.43586	-1.10305	0.659954	-2.12975	-0.139785
8840.00	-1.42116	-1.09868	0.655765	-2.11662	-0.126206
8845.00	-1.43292	-1.09023	0.663533	-2.12018	-0.127548
8850.00	-1.41606	-1.08765	0.671349	-2.12661	-0.129952
8855.00	-1.41804	-1.09286	0.683327	-2.12059	-0.118553
8860.00	-1.44825	-1.09428	0.680098	-2.12125	-0.125048
8865.00	-1.46416	-1.09908	0.669775	-2.11934	-0.127304
8870.00	-1.45153	-1.0921	0.680263	-2.10976	-0.122153
8875.00	-1.4529	-1.0941	0.692586	-2.10257	-0.133076
8880.00	-1.44776	-1.09866	0.701616	-2.09967	-0.145699
8885.00	-1.41129	-1.10628	0.707684	-2.08776	-0.142698
8890.00	-1.43139	-1.11063	0.706964	-2.10243	-0.143189
8895.00	-1.43183	-1.11179	0.724446	-2.1067	-0.138444
8900.00	-1.41361	-1.10203	0.72823	-2.11161	-0.136169
8905.00	-1.41829	-1.09551	0.734108	-2.10745	-0.127738
8910.00	-1.40583	-1.0929	0.729921	-2.11371	-0.140496
8915.00	-1.4206	-1.11139	0.750464	-2.11399	-0.156366
8920.00	-1.44074	-1.11648	0.74423	-2.11567	-0.162671
8925.00	-1.43339	-1.12584	0.755925	-2.09466	-0.157574
8930.00	-1.42629	-1.12271	0.751205	-2.08754	-0.147401
8935.00	-1.4395	-1.12441	0.750665	-2.0933	-0.148219
8940.00	-1.43668	-1.11213	0.7543	-2.0924	-0.142573
8945.00	-1.44003	-1.10636	0.769108	-2.09659	-0.140682
8950.00	-1.42834	-1.10216	0.762658	-2.09465	-0.126215
8955.00	-1.44575	-1.09613	0.771686	-2.10112	-0.117184
8960.00	-1.43153	-1.08744	0.764978	-2.09658	-0.107859
8965.00	-1.44274	-1.09543	0.767593	-2.07533	-0.0994669
8970.00	-1.43519	-1.09559	0.77448	-2.06264	-0.0963021
8975.00	-1.44212	-1.08293	0.779853	-2.05837	-0.101033
8980.00	-1.43512	-1.07204	0.778097	-2.0699	-0.09093
8985.00	-1.42638	-1.07203	0.769923	-2.07277	-0.0898156
8990.00	-1.41164	-1.06901	0.767924	-2.06856	-0.0808341
8995.00	-1.43023	-1.06178	0.774365	-2.08015	-0.0731496
9000.00	-1.41462	-1.05852	0.782635	-2.07735	-0.0630421
9005.00	-1.41871	-1.06087	0.784309	-2.07232	-0.067908
9010.00	-1.42679	-1.07528	0.780871	-2.07245	-0.085053
9015.00	-1.44338	-1.08098	0.769947	-2.07077	-0.108462
9020.00	-1.43283	-1.09338	0.741986	-2.07534	-0.111977
9025.00	-1.44244	-1.09977	0.731243	-2.07981	-0.129104
9030.00	-1.44962	-1.10452	0.726107	-2.09099	-0.140129
9035.00	-1.45903	-1.10402	0.74085	-2.08067	-0.135292
9040.00	-1.45524	-1.09178	0.74011	-2.07459	-0.134129
9045.00	-1.44448	-1.09959	0.750157	-2.07163	-0.135477
9050.00	-1.44117	-1.09858	0.745189	-2.05896	-0.102382
9055.00	-1.44161	-1.10169	0.737422	-2.05577	-0.0897499
9060.00	-1.44839	-1.10399	0.739497	-2.05684	-0.0847642
9065.00	-1.44076	-1.11459	0.737656	-2.06101	-0.0790803
9070.00	-1.44076	-1.10255	0.737647	-2.06084	-0.0883263
9075.00	-1.45399	-1.10325	0.744231	-2.04638	-0.0771001
9080.00	-1.44679	-1.10866	0.729967	-2.03695	-0.0981131
9085.00	-1.43148	-1.10348	0.718366	-2.03703	-0.0934879
9090.00	-1.44809	-1.09104	0.735944	-2.04498	-0.0988995
9095.00	-1.44197	-1.09792	0.72292	-2.06714	-0.108956
9100.00	-1.45116	-1.08879	0.716556	-2.08495	-0.117209
9105.00	-1.44081	-1.08861	0.695582	-2.08596	-0.113866
9110.00	-1.45648	-1.0867	0.687831	-2.08114	-0.115644
9115.00	-1.46863	-1.08623	0.696925	-2.08646	-0.133202
9120.00	-1.46388	-1.0853	0.688216	-2.07981	-0.13145
9125.00	-1.43609	-1.08648	0.699332	-2.07883	-0.135459
9130.00	-1.44194	-1.08025	0.708512	-2.08009	-0.129094
9135.00	-1.4433	-1.08093	0.706885	-2.09303	-0.129748
9140.00	-1.44451	-1.07401	0.695531	-2.09072	-0.119566
9145.00	-1.44953	-1.07229	0.69479	-2.09544	-0.100429
9150.00	-1.45257	-1.07803	0.68341	-2.10792	-0.0947741
9155.00	-1.44355	-1.0842	0.685529	-2.10234	-0.103249
9160.00	-1.44621	-1.08825	0.699798	-2.10125	-0.108881
9165.00	-1.45399	-1.09189	0.689977	-2.10599	-0.11395
9170.00	-1.45365	-1.08387	0.675782	-2.10132	-0.114124
9175.00	-1.42345	-1.07515	0.69185	-2.10748	-0.104307
9180.00	-1.42714	-1.07633	0.710019	-2.12411	-0.113424
9185.00	-1.42262	-1.06862	0.716482	-2.11727	-0.0937043
9190.00	-1.4112	-1.06518	0.717766	-2.11683	-0.0863285
9195.00	-1.42298	-1.05833	0.75065	-2.09177	-0.0713128
9200.00	-1.42524	-1.0627	0.762527	-2.09853	-0.0753515
9205.00	-1.41258	-1.05685	0.789699	-2.08603	-0.0781886
9210.00	-1.42226	-1.05334	0.78737	-2.10623	-0.0552104
9215.00	-1.42558	-1.05495	0.777445	-2.09975	-0.0468968
9220.00	-1.43445	-1.05564	0.788291	-2.11286	-0.0577654
9225.00	-1.4341	-1.06079	0.804233	-2.10035	-0.0523878
9230.00	-1.42398	-1.07019	0.802099	-2.10161	-0.070686
9235.00	-1.42615	-1.07062	0.791113	-2.09988	-0.0660109
9240.00	-1.4134	-1.05493	0.789467	-2.10476	-0.070181
9245.00	-1.41172	-1.05438	0.797462	-2.1163	-0.0587746
9250.00	-1.42541	-1.05789	0.779935	-2.11059	-0.0509025
9255.00	-1.40293	-1.07135	0.76993	-2.11547	-0.0494027
9260.00	-1.41357	-1.04806	0.766693	-2.11164	-0.0731854
9265.00	-1.41139	-1.04919	0.756776	-2.10748	-0.0758401
9270.00	-1.39766	-1.05072	0.766804	-2.093	-0.0766337
9275.00	-1.40295	-1.03627	0.776654	-2.08534	-0.0773479
9280.00	-1.39497	-1.03657	0.803237	-2.08988	-0.0588419
9285.00	-1.402	-1.03434	0.795846	-2.07431	-0.0509631
9290.00	-1.40539	-1.04513	0.822158	-2.06351	-0.0111598
9295.00	-1.38001	-1.04555	0.835537	-2.03878	-0.00246412
9300.00	-1.39441	-1.03966	0.828624	-2.03725	-0.0137867
9305.00	-1.37994	-1.0582	0.821991	-2.03802	-0.0167963
9310.00	-1.35956	-1.07464	0.832091	-2.04873	-0.0310739
9315.00	-1.35297	-1.06232	0.83706	-2.06551	-0.0311579
9320.00	-1.37204	-1.05349	0.836176	-2.05631	-0.0252496
9325.00	-1.35539	-1.04379	0.834556	-2.05696	-0.0123525
9330.00	-1.33893	-1.03204	0.832686	-2.04754	-0.0139097
9335.00	-1.29668	-1.00566	0.84254	-2.04443	-0.00653479
9340.00	-1.24738	-0.929945	0.844816	-2.04341	-0.00747704
9345.00	-1.2084	-0.825654	0.848101	-2.01675	-0.0194951
9350.00	-1.15176	-0.716227	0.867539	-2.00921	0.000805212
9355.00	-1.07922	-0.637575	0.884209	-1.98847	-0.00366355
9360.00	-1.0649	-0.563023	0.873665	-2.0027	-0.00888223
9365.00	-1.00447	-0.51149	0.859643	-1.99513	-0.0227545
9370.00	-0.946658	-0.481178	0.868038	-1.9851	-0.0105057
9375.00	-0.940692	-0.477494	0.859936	-1.9843	-0.00107761
9380.00	-0.934342	-0.506815	0.879838	-1.94996	0.000226946
9385.00	-0.931567	-0.550525	0.915881	-1.91084	-0.00059361
9390.00	-0.940831	-0.587354	0.969334	-1.82737	-0.0121032
9395.00	-0.971222	-0.635562	1.05659	-1.7812	-0.0041111
9400.00	-0.989752	-0.67669	1.15572	-1.70104	-0.000508538
9405.00	-1.00839	-0.738308	1.26677	-1.6196	0.0115102
9410.00	-1.06241	-0.799789	1.34653	-1.56918	0.0275133
9415.00	-1.09632	-0.850603	1.40801	-1.5399	0.0355331
9420.00	-1.13174	-0.889055	1.42915	-1.54214	0.0383626
9425.00	-1.16412	-0.944247	1.4358	-1.55417	0.0417071
9430.00	-1.20011	-0.980113	1.42902	-1.59968	0.0371375
9435.00	-1.21633	-1.03072	1.38666	-1.64027	0.0441949
9440.00	-1.24613	-1.06522	1.36048	-1.69254	0.0577273
9445.00	-1.26951	-1.09125	1.30643	-1.74995	0.0555449
9450.00	-1.31506	-1.12019	1.23677	-1.8077	0.0555755
9455.00	-1.32812	-1.13872	1.16048	-1.85752	0.0679698
9460.00	-1.3482	-1.14886	1.10253	-1.9038	0.0851087
9465.00	-1.35795	-1.18937	1.0339	-1.95116	0.111305
9470.00	-1.3726	-1.21604	0.986545	-1.98629	0.13927
9475.00	-1.40196	-1.23552	0.924151	-2.03041	0.170023
9480.00	-1.42299	-1.24376	0.880357	-2.05046	0.224429
9485.00	-1.44241	-1.2552	0.82817	-2.08065	0.283767
9490.00	-1.47556	-1.2537	0.785733	-2.11462	0.329991
9495.00	-1.4956	-1.25962	0.748365	-2.13733	0.373586
9500.00	-1.49257	-1.26219	0.737808	-2.17743	0.400455
9505.00	-1.50552	-1.28133	0.697815	-2.19779	0.387138
9510.00	-1.5309	-1.27746	0.670887	-2.24937	0.377546
9515.00	-1.55423	-1.28076	0.630993	-2.28399	0.344978
9520.00	-1.59384	-1.28624	0.602506	-2.32301	0.294124
9525.00	-1.58442	-1.29568	0.59953	-2.33453	0.249153
9530.00	-1.57152	-1.2949	0.572953	-2.33632	0.213068
9535.00	-1.55844	-1.28466	0.563867	-2.34723	0.174607
9540.00	-1.56726	-1.28623	0.563107	-2.3263	0.149966
9545.00	-1.57911	-1.28263	0.557478	-2.3307	0.0986662
9550.00	-1.59223	-1.2839	0.568894	-2.31392	0.052098
9555.00	-1.58688	-1.29434	0.564747	-2.31241	0.00819187
9560.00	-1.5659	-1.27386	0.579969	-2.30068	-0.00100487
9565.00	-1.54603	-1.26647	0.559056	-2.31373	-0.0403985
9570.00	-1.56736	-1.27011	0.563722	-2.33261	-0.0774486
9575.00	-1.5645	-1.2626	0.562152	-2.33388	-0.108001
9580.00	-1.55898	-1.2606	0.554558	-2.3268	-0.149062
9585.00	-1.57999	-1.25203	0.562558	-2.33544	-0.162879
9590.00	-1.56558	-1.24406	0.547919	-2.34465	-0.182495
9595.00	-1.55408	-1.24568	0.54793	-2.33148	-0.196559
9600.00	-1.56578	-1.24412	0.53805	-2.30891	-0.21161
9605.00	-1.58072	-1.24322	0.542344	-2.31004	-0.230342
9610.00	-1.59122	-1.24668	0.541676	-2.31643	-0.25478
9615.00	-1.58647	-1.23825	0.525829	-2.31502	-0.264408
9620.00	-1.56161	-1.22262	0.5264	-2.31376	-0.264696
9625.00	-1.56275	-1.22412	0.522382	-2.30905	-0.276524
9630.00	-1.57456	-1.21167	0.529066	-2.30195	-0.280387
9635.00	-1.60137	-1.20974	0.535083	-2.29198	-0.277082
9640.00	-1.59364	-1.21103	0.531432	-2.29481	-0.274905
9645.00	-1.59795	-1.20365	0.53886	-2.29771	-0.269755
9650.00	-1.58174	-1.20378	0.536892	-2.29997	-0.263524
9655.00	-1.6044	-1.20139	0.541714	-2.30128	-0.280256
9660.00	-1.61057	-1.21983	0.562123	-2.29281	-0.280156
9665.00	-1.61613	-1.20328	0.560301	-2.2884	-0.280464
9670.00	-1.60056	-1.19442	0.563194	-2.26227	-0.289518
9675.00	-1.59585	-1.18794	0.574451	-2.25949	-0.291683
9680.00	-1.57936	-1.17434	0.577577	-2.26056	-0.286451
9685.00	-1.57824	-1.17063	0.588219	-2.25974	-0.296103
9690.00	-1.58997	-1.16126	0.599445	-2.27044	-0.286838
9695.00	-1.5579	-1.15609	0.595127	-2.26291	-0.277303
9700.00	-1.51972	-1.15345	0.608959	-2.25756	-0.265131
9705.00	-1.5231	-1.14882	0.614403	-2.23559	-0.250586
9710.00	-1.51976	-1.14339	0.620539	-2.24227	-0.252654
9715.00	-1.5295	-1.13926	0.618644	-2.24006	-0.257708
9720.00	-1.49809	-1.14809	0.617351	-2.2395	-0.245102
9725.00	-1.485	-1.14023	0.627724	-2.23113	-0.24373
9730.00	-1.48989	-1.13716	0.635824	-2.23539	-0.238106
9735.00	-1.49723	-1.13843	0.637757	-2.22958	-0.231051
9740.00	-1.49256	-1.15261	0.640321	-2.22721	-0.229488
9745.00	-1.48052	-1.16187	0.630267	-2.23687	-0.21731
9750.00	-1.48095	-1.15689	0.623279	-2.24056	-0.217919
9755.00	-1.47791	-1.14965	0.640889	-2.23816	-0.230436
9760.00	-1.47812	-1.13837	0.655089	-2.24637	-0.233721
9765.00	-1.45478	-1.14754	0.667869	-2.2391	-0.213541
9770.00	-1.4519	-1.14023	0.674427	-2.24007	-0.196974
9775.00	-1.42335	-1.13968	0.69063	-2.21377	-0.18326
9780.00	-1.39568	-1.13667	0.692027	-2.20869	-0.182088
9785.00	-1.38598	-1.13045	0.680923	-2.2034	-0.152311
9790.00	-1.38803	-1.12184	0.677523	-2.20293	-0.162212
9795.00	-1.39085	-1.14472	0.670754	-2.20286	-0.166735
9800.00	-1.40074	-1.12439	0.672902	-2.21425	-0.163227
9805.00	-1.37583	-1.1214	0.687198	-2.22306	-0.146904
9810.00	-1.3637	-1.11922	0.701712	-2.20811	-0.125432
9815.00	-1.36601	-1.1155	0.705297	-2.19609	-0.120468
9820.00	-1.36026	-1.10512	0.70976	-2.18956	-0.130761
9825.00	-1.36144	-1.10858	0.726962	-2.18046	-0.113297
9830.00	-1.34585	-1.10667	0.737088	-2.17049	-0.116329
9835.00	-1.36759	-1.10144	0.74002	-2.18261	-0.127435
9840.00	-1.35286	-1.09372	0.745543	-2.19065	-0.120676
9845.00	-1.35871	-1.08652	0.747218	-2.19074	-0.0982358
9850.00	-1.36593	-1.0818	0.751197	-2.1851	-0.119529
9855.00	-1.34793	-1.08283	0.747362	-2.18038	-0.104783
9860.00	-1.33614	-1.08601	0.756684	-2.17614	-0.0923104
9865.00	-1.33582	-1.08636	0.752712	-2.16982	-0.0874676
9870.00	-1.32034	-1.08918	0.771388	-2.15268	-0.0874973
9875.00	-1.32062	-1.08294	0.75688	-2.158	-0.0787476
9880.00	-1.31107	-1.08335	0.777611	-2.14992	-0.0616974
9885.00	-1.31424	-1.07242	0.78226	-2.14693	-0.047948
9890.00	-1.30435	-1.06509	0.787268	-2.14031	-0.0363714
9895.00	-1.32975	-1.05473	0.781061	-2.13828	-0.0231599
9900.00	-1.33007	-1.07302	0.770531	-2.15112	-0.0264289
9905.00	-1.32154	-1.0699	0.749929	-2.15337	-0.0337593
9910.00	-1.34326	-1.05981	0.760642	-2.15684	-0.0315802
9915.00	-1.35203	-1.0545	0.746797	-2.14422	-0.0264275
9920.00	-1.35845	-1.06478	0.74505	-2.14288	-0.0154072
9925.00	-1.35933	-1.05997	0.743889	-2.14917	-0.0274301
9930.00	-1.35718	-1.06067	0.752322	-2.13589	-0.0119213
9935.00	-1.33074	-1.05402	0.752495	-2.13788	-0.00354843
9940.00	-1.31773	-1.0528	0.742349	-2.14432	0.00997113
9945.00	-1.31337	-1.04341	0.754232	-2.1419	0.0229366
9950.00	-1.31043	-1.04175	0.752154	-2.15258	0.00668036
9955.00	-1.30827	-1.03874	0.755639	-2.14862	0.0219696
[truncated: 56 more rows]
