# Supplementary material for: Abnormal developmental trajectory and vulnerability to cardiac arrhythmias in tetralogy of Fallot with DiGeorge syndrome
Source: Commun Biol. 2023 Sep 22;6:969. doi: 10.1038/s42003-023-05344-6 (PMC10516936; doi:10.1038/s42003-023-05344-6)
Supplement: Supplementary file 6 — Supplementary Data 3 [file 42003_2023_5344_MOESM6_ESM.zip › Supplementary Data3_CAS Measurement/Batch61/TOF-DG2_A4_arrythmia_4850/CV_Ca.xlsx]

## Sheet: CV_Ca
1B : V(t) = -D'(t) / BackgroundImage *100
D'(t) = WaveFiltered Value( Pixel-Filter=(5 x 5) Tcnst-Filter=10)
average	1
frm num	2048
position	[50][52]	[47][65]	[42][84]	[63][55]	[76][58]
background	406.64	773.84	494.72	540.28	583.56
total pixel	25	25	25	25	25
time	value1	value2	value3	value4	value5
0	-0.74759	-0.475551	0.396184	-0.873621	-0.157653
5	-0.53315	-0.202109	0.608021	-0.612275	0.073343
10	-0.314578	0.0269307	0.787355	-0.373362	0.296319
15	-0.145406	0.228414	0.943095	-0.17981	0.509336
20	0.0294729	0.436112	1.07356	0.00327033	0.670891
25	0.159321	0.562561	1.21362	0.178408	0.834798
30	0.282087	0.713066	1.35018	0.322705	0.953525
35	0.376837	0.821125	1.45691	0.468861	1.05215
40	0.462112	0.922513	1.56672	0.571527	1.1512
45	0.555582	1.01738	1.68495	0.697242	1.28353
50	0.664297	1.10431	1.74931	0.766705	1.3423
55	0.755255	1.18358	1.77814	0.833664	1.41097
60	0.823345	1.23477	1.8259	0.897629	1.457
65	0.876757	1.28135	1.88911	0.951495	1.47992
70	0.840233	1.30829	1.90233	0.974803	1.5074
75	0.832936	1.32581	1.88513	0.988376	1.53488
80	0.842107	1.32711	1.86236	1.00651	1.52807
85	0.857247	1.33448	1.85562	0.983601	1.53018
90	0.860053	1.32612	1.83258	0.983708	1.52179
95	0.848807	1.32894	1.81669	1.02378	1.52726
100	0.817044	1.33767	1.7846	1.04356	1.51574
105	0.84256	1.33313	1.76057	1.03916	1.47315
110	0.823226	1.34507	1.75592	1.04185	1.46361
115	0.823532	1.33772	1.74365	1.05242	1.47011
120	0.793313	1.31715	1.7221	1.05453	1.47115
125	0.805463	1.30536	1.73586	1.06309	1.4529
130	0.81148	1.29009	1.74662	1.05155	1.44607
135	0.830667	1.27738	1.73528	1.05523	1.45226
140	0.830228	1.2768	1.70405	1.03559	1.39889
145	0.857377	1.26439	1.7091	1.01791	1.38375
150	0.894598	1.25891	1.71122	1.01533	1.36807
155	0.843501	1.25552	1.67917	0.983387	1.35807
160	0.847681	1.2318	1.63172	0.963526	1.32782
165	0.77275	1.20166	1.57366	0.961199	1.29717
170	0.743675	1.17454	1.51574	0.93023	1.25862
175	0.750952	1.13669	1.49515	0.896436	1.22392
180	0.74373	1.11916	1.49683	0.909702	1.19475
185	0.738214	1.11528	1.47005	0.872037	1.18495
190	0.738168	1.08697	1.43947	0.875897	1.18846
195	0.693861	1.03824	1.39336	0.874929	1.15667
200	0.675626	0.999543	1.34054	0.846665	1.12257
205	0.634623	0.962134	1.30027	0.812343	1.09462
210	0.580997	0.948108	1.27697	0.807365	1.05371
215	0.571097	0.922045	1.27783	0.769569	1.03264
220	0.569073	0.883082	1.2495	0.778494	1.00341
225	0.55348	0.854734	1.262	0.763575	0.966814
230	0.561087	0.858168	1.24415	0.736821	0.951701
235	0.585639	0.848853	1.20301	0.712743	0.946325
240	0.585112	0.819276	1.18297	0.669602	0.909955
245	0.551193	0.793691	1.17221	0.655948	0.900528
250	0.542306	0.785654	1.16252	0.648841	0.876278
255	0.568736	0.758779	1.12874	0.638743	0.866106
260	0.575801	0.714949	1.12664	0.61929	0.835017
265	0.528058	0.692043	1.08189	0.590677	0.809778
270	0.537223	0.677631	1.04889	0.559003	0.802143
275	0.529734	0.661558	1.03618	0.542342	0.782934
280	0.501352	0.656397	1.0021	0.531048	0.767702
285	0.436462	0.64038	1.00134	0.518663	0.758791
290	0.379044	0.603737	0.961034	0.498632	0.71924
295	0.342123	0.558871	0.927997	0.466537	0.688443
300	0.278401	0.533481	0.902306	0.422845	0.640162
305	0.256463	0.515282	0.851693	0.356129	0.590541
310	0.275082	0.475643	0.806142	0.314593	0.55205
315	0.280035	0.463745	0.793445	0.286835	0.561962
320	0.253015	0.442182	0.735931	0.292949	0.538668
325	0.204105	0.441383	0.664764	0.282163	0.49851
330	0.118772	0.431877	0.630629	0.265792	0.456884
335	0.124601	0.439346	0.60395	0.239213	0.437928
340	0.160341	0.544796	0.580748	0.181235	0.407159
345	0.253494	0.780816	0.579271	0.186803	0.365758
350	0.37963	1.2	0.569856	0.172565	0.351802
355	0.625948	1.71372	0.526616	0.19973	0.349523
360	0.878128	2.2748	0.493359	0.187901	0.326909
365	1.16509	2.85679	0.49011	0.226118	0.338772
370	1.48238	3.42452	0.471015	0.288647	0.309693
375	1.83779	3.95149	0.440892	0.363433	0.317794
380	2.1665	4.42216	0.445316	0.543274	0.301095
385	2.4712	4.86746	0.45819	0.799896	0.312112
390	2.771	5.25222	0.554674	1.14931	0.296666
395	3.07918	5.60211	0.783812	1.57632	0.282765
400	3.36442	5.90564	1.09757	2.05836	0.300413
405	3.63884	6.18141	1.53358	2.55956	0.302588
410	3.8986	6.40323	1.97126	3.02175	0.299747
415	4.07828	6.59151	2.43309	3.46882	0.315697
420	4.25082	6.75785	2.89564	3.86822	0.307433
425	4.37266	6.91169	3.3095	4.21657	0.280117
430	4.54822	7.02896	3.73373	4.60264	0.270612
435	4.70131	7.12726	4.13332	4.93456	0.275767
440	4.85876	7.18007	4.45737	5.20885	0.327702
445	4.93161	7.22966	4.75468	5.42685	0.355252
450	5.03259	7.24432	4.98668	5.60305	0.380731
455	5.08313	7.2818	5.23996	5.77866	0.478377
460	5.12863	7.28452	5.41858	5.88784	0.599845
465	5.2404	7.24975	5.5753	6.02831	0.782509
470	5.30361	7.26653	5.73009	6.16139	1.07234
475	5.38804	7.21392	5.85081	6.26636	1.42299
480	5.4296	7.1614	5.9263	6.35639	1.84756
485	5.42569	7.12757	5.99344	6.4352	2.32426
490	5.42316	7.06766	6.07974	6.45578	2.81087
495	5.40121	7.00341	6.14447	6.4706	3.2968
500	5.3962	6.93007	6.16715	6.4521	3.78691
505	5.3976	6.85941	6.21263	6.46877	4.26435
510	5.37329	6.76377	6.20666	6.45786	4.67347
515	5.32779	6.67201	6.20453	6.43545	5.00947
520	5.26718	6.58168	6.20018	6.40937	5.33449
525	5.21262	6.50606	6.22376	6.37848	5.62015
530	5.17139	6.41112	6.18838	6.30701	5.89986
535	5.12543	6.33395	6.15654	6.24638	6.13036
540	5.07619	6.22935	6.11495	6.17257	6.31381
545	5.03779	6.13831	6.0662	6.08837	6.47755
550	4.94125	6.0269	6.02555	6.00371	6.56802
555	4.84453	5.88632	5.93399	5.93343	6.65699
560	4.76239	5.76446	5.83704	5.85464	6.73637
565	4.67274	5.65374	5.72552	5.76077	6.75846
570	4.59008	5.56133	5.63647	5.66222	6.83181
575	4.48323	5.47041	5.55067	5.57057	6.84642
580	4.40181	5.40512	5.47345	5.44292	6.86025
585	4.37477	5.31018	5.39668	5.36505	6.8864
590	4.27666	5.21233	5.28553	5.27202	6.85442
595	4.18443	5.12684	5.17338	5.16682	6.79754
600	4.11027	5.02716	5.06759	5.07584	6.72852
605	4.01992	4.9204	4.95216	4.9799	6.67874
610	3.98877	4.82172	4.84666	4.89281	6.59349
615	3.92139	4.71844	4.75818	4.78259	6.51746
620	3.80665	4.66425	4.70522	4.72707	6.47988
625	3.74666	4.59326	4.60016	4.65046	6.38504
630	3.68283	4.48025	4.56867	4.58594	6.30587
635	3.64703	4.40337	4.48131	4.53603	6.23529
640	3.61284	4.30884	4.38974	4.41781	6.13887
645	3.52207	4.22738	4.29197	4.35509	6.06923
650	3.47086	4.12202	4.18053	4.27347	5.93389
655	3.41003	4.0458	4.09802	4.19335	5.82512
660	3.34543	3.95447	4.01648	4.12198	5.74847
665	3.26074	3.86037	3.93987	4.00445	5.64452
670	3.23567	3.79275	3.87657	3.94309	5.56057
675	3.19639	3.7262	3.82122	3.86935	5.47267
680	3.08627	3.6601	3.72532	3.78818	5.3682
685	3.02258	3.59752	3.64872	3.72846	5.26185
690	2.95345	3.49518	3.58058	3.65916	5.13322
695	2.86861	3.4067	3.49096	3.55903	5.02705
700	2.81586	3.33585	3.39089	3.4815	4.90066
705	2.76937	3.28605	3.32024	3.39544	4.77457
710	2.70097	3.21072	3.23158	3.30465	4.63846
715	2.63942	3.14965	3.1712	3.20148	4.5242
720	2.58303	3.10761	3.10553	3.14934	4.41998
725	2.52244	3.01809	3.02461	3.06392	4.28849
730	2.45021	2.95147	2.97198	2.97667	4.1441
735	2.39996	2.88634	2.88662	2.90037	4.04637
740	2.33505	2.81171	2.80737	2.8317	3.94059
745	2.24713	2.75849	2.72877	2.78396	3.84813
750	2.17292	2.74213	2.67743	2.70324	3.74846
755	2.16122	2.69794	2.62233	2.65947	3.66836
760	2.11035	2.63128	2.56143	2.6023	3.5805
765	2.0331	2.5744	2.47669	2.52346	3.51171
770	1.99111	2.51132	2.41661	2.48137	3.42855
775	1.93069	2.47573	2.35282	2.4087	3.35028
780	1.89895	2.40752	2.32453	2.38031	3.24693
785	1.8566	2.35441	2.28693	2.29998	3.14912
790	1.83325	2.31797	2.24905	2.22546	3.05218
795	1.79747	2.2552	2.18586	2.16061	2.97247
800	1.76823	2.18941	2.13221	2.11187	2.88497
805	1.75076	2.12916	2.04836	2.07022	2.80417
810	1.69963	2.08165	1.99957	2.04829	2.73213
815	1.62901	2.02855	1.95081	2.01596	2.66112
820	1.58219	1.99473	1.89884	1.96244	2.5931
825	1.53316	1.95808	1.84802	1.90538	2.54491
830	1.4969	1.8977	1.80714	1.84144	2.47001
835	1.40131	1.87954	1.74609	1.7876	2.39094
840	1.3202	1.84149	1.67417	1.73989	2.33075
845	1.27277	1.81758	1.65148	1.70582	2.26629
850	1.26747	1.78055	1.58901	1.66258	2.21857
855	1.2568	1.74723	1.58778	1.63477	2.1763
860	1.24522	1.71672	1.55513	1.60974	2.16019
865	1.23776	1.65619	1.53788	1.58425	2.12719
870	1.26153	1.626	1.52559	1.54947	2.0824
875	1.25342	1.59676	1.47167	1.52778	2.07637
880	1.28055	1.59835	1.48702	1.50753	2.03735
885	1.25676	1.56826	1.46687	1.46857	2.02074
890	1.21371	1.56392	1.43985	1.42536	1.96604
895	1.21333	1.52177	1.42685	1.42868	1.91544
900	1.17463	1.5076	1.41191	1.40723	1.89183
905	1.14078	1.47108	1.38553	1.37534	1.82534
910	1.09851	1.43304	1.36341	1.33331	1.79018
915	1.03292	1.41482	1.35158	1.32066	1.72769
920	1.01029	1.38758	1.31911	1.30853	1.68173
925	1.00369	1.3584	1.25916	1.29391	1.66229
930	1.00366	1.32801	1.25291	1.22375	1.60094
935	0.953461	1.30221	1.20119	1.17985	1.55669
940	0.925988	1.28364	1.1118	1.19069	1.54222
945	0.874704	1.26227	1.08632	1.15306	1.46751
950	0.848221	1.22289	1.09978	1.14585	1.45716
955	0.851929	1.19364	1.0658	1.14824	1.43277
960	0.852316	1.20143	1.08293	1.1304	1.42727
965	0.855614	1.1702	1.04902	1.11361	1.40587
970	0.82809	1.14519	1.02417	1.10219	1.3633
975	0.822007	1.1082	0.986432	1.11265	1.31745
980	0.832271	1.08629	0.971069	1.09615	1.28167
985	0.830689	1.05416	0.961284	1.10425	1.22204
990	0.813526	1.04644	0.96218	1.07749	1.18621
995	0.785292	1.02502	0.948433	1.05266	1.17657
1000	0.820868	0.977825	0.899676	1.01847	1.13294
1005	0.759439	0.936385	0.884903	1.01065	1.12041
1010	0.702184	0.909944	0.881309	0.985099	1.08514
1015	0.697872	0.898035	0.865946	0.97247	1.05956
1020	0.662513	0.871294	0.844035	0.935933	1.03792
1025	0.666103	0.842575	0.864741	0.90675	0.982793
1030	0.608345	0.813109	0.830014	0.84569	0.927697
1035	0.566201	0.791759	0.80361	0.807763	0.950768
1040	0.52827	0.791669	0.785506	0.791398	0.911898
1045	0.536431	0.790037	0.73768	0.782592	0.890624
1050	0.511314	0.773579	0.70919	0.736168	0.866679
1055	0.500513	0.755665	0.684358	0.70179	0.862265
1060	0.532107	0.74161	0.67252	0.730079	0.834301
1065	0.50152	0.733095	0.649737	0.728145	0.804336
1070	0.474976	0.703723	0.646213	0.717521	0.805471
1075	0.458956	0.660229	0.62121	0.682786	0.761938
1080	0.459293	0.647447	0.622155	0.685582	0.761829
1085	0.507796	0.623021	0.607643	0.681435	0.772698
1090	0.508168	0.587598	0.605902	0.656232	0.747522
1095	0.476041	0.583113	0.593824	0.660202	0.724864
1100	0.461881	0.584762	0.593465	0.620095	0.705157
1105	0.44422	0.566604	0.583439	0.598805	0.679881
1110	0.429308	0.553881	0.53884	0.596672	0.679752
1115	0.456218	0.535193	0.54398	0.591791	0.634397
1120	0.434204	0.5039	0.496859	0.57037	0.607971
1125	0.425212	0.504684	0.481131	0.56812	0.583503
1130	0.404332	0.477476	0.42655	0.537961	0.559425
1135	0.429804	0.45609	0.385512	0.510817	0.526102
1140	0.391742	0.459587	0.3696	0.463437	0.517361
1145	0.369291	0.465836	0.343151	0.473361	0.499897
1150	0.327443	0.419769	0.312878	0.450456	0.502687
1155	0.281911	0.419144	0.276739	0.42466	0.497658
1160	0.261589	0.393771	0.218341	0.405145	0.475995
1165	0.227561	0.384374	0.198932	0.409792	0.456499
1170	0.220544	0.352656	0.196019	0.40287	0.438267
1175	0.208326	0.323593	0.216844	0.382572	0.429398
1180	0.199297	0.325867	0.180606	0.37467	0.399482
1185	0.159694	0.329463	0.214291	0.362375	0.359534
1190	0.173235	0.311507	0.20499	0.337983	0.332491
1195	0.17952	0.304651	0.21845	0.325655	0.313636
1200	0.19698	0.297446	0.21601	0.331588	0.320658
1205	0.192037	0.267702	0.191175	0.347293	0.32355
1210	0.173817	0.267294	0.219761	0.336255	0.325467
1215	0.205619	0.270028	0.202636	0.369262	0.318282
1220	0.225387	0.26215	0.140329	0.38268	0.315928
1225	0.239244	0.252476	0.0996139	0.377728	0.300786
1230	0.230075	0.233431	0.0969293	0.366608	0.270708
1235	0.248382	0.241619	0.117961	0.355119	0.277909
1240	0.255021	0.251056	0.150634	0.362548	0.26794
1245	0.276735	0.243525	0.16953	0.341841	0.272677
1250	0.295294	0.223825	0.133172	0.299513	0.28585
1255	0.276585	0.202476	0.167558	0.316944	0.275087
1260	0.28729	0.18533	0.169399	0.324489	0.269513
1265	0.268398	0.180753	0.159736	0.31203	0.235021
1270	0.249427	0.154407	0.153465	0.263798	0.196439
1275	0.228419	0.140001	0.130033	0.227053	0.178852
1280	0.218365	0.138923	0.127541	0.172513	0.168507
1285	0.178822	0.103321	0.0848705	0.156002	0.137261
1290	0.141267	0.0852352	0.0480846	0.15743	0.136559
1295	0.119271	0.0849821	0.0182115	0.151312	0.136612
1300	0.064062	0.0842374	-0.0143341	0.119893	0.129805
1305	0.0625742	0.0716785	-0.00319824	0.108644	0.110656
1310	0.0602515	0.0319457	-0.0117723	0.0962985	0.0694303
1315	0.061112	0.0106596	0.00961835	0.0925915	0.0768817
1320	0.0451641	0.0369895	-0.0188338	0.0936974	0.0691935
1325	0.0790109	0.0389764	-0.00158818	0.119124	0.0547343
1330	0.0750445	0.0335281	-0.00628059	0.121279	0.0670825
1335	0.108854	0.0653247	0.00324139	0.118776	0.0590033
1340	0.168793	0.197839	-0.0043596	0.104677	0.0661265
1345	0.292579	0.455115	0.00577882	0.11642	0.0554012
1350	0.454153	0.849488	0.00520094	0.142536	0.0526028
1355	0.678264	1.35277	-0.00744723	0.14309	0.0411735
1360	0.958657	1.92048	0.00380849	0.182086	0.039798
1365	1.29167	2.51516	0.00585326	0.221626	0.058438
1370	1.61696	3.05658	0.00284232	0.277941	0.0587632
1375	1.92448	3.58572	-0.0152298	0.413025	0.0720794
1380	2.2396	4.08107	-0.0411971	0.585686	0.0614442
1385	2.54682	4.54239	-0.0217151	0.835846	0.0237692
1390	2.84988	4.93484	0.0629273	1.12836	0.0337303
1395	3.15215	5.31027	0.261195	1.5012	0.0303573
1400	3.40648	5.62748	0.568193	1.93818	0.0451432
1405	3.68161	5.90366	0.965772	2.41439	0.0385726
1410	3.87512	6.13052	1.39394	2.88813	0.052537
1415	4.06896	6.33934	1.83184	3.34634	0.0411142
1420	4.23948	6.4942	2.306	3.75947	0.0397446
1425	4.40967	6.67183	2.74729	4.14091	0.030972
1430	4.56186	6.80584	3.18569	4.49234	0.0155367
1435	4.67325	6.91302	3.60775	4.82715	0.04757
1440	4.83055	7.00224	3.96334	5.09664	0.0770854
1445	4.98393	7.07892	4.30196	5.36287	0.129696
1450	5.09837	7.12416	4.576	5.59063	0.179788
1455	5.15709	7.17366	4.84043	5.80598	0.211847
1460	5.19716	7.19649	5.07032	5.95241	0.329123
1465	5.27945	7.18552	5.26834	6.08124	0.504587
1470	5.35941	7.18081	5.44978	6.19866	0.743387
1475	5.40974	7.15176	5.59368	6.2777	1.03919
1480	5.43536	7.11631	5.71672	6.36511	1.43359
1485	5.42694	7.07975	5.8226	6.44971	1.89137
1490	5.43609	7.03548	5.9187	6.53547	2.3678
1495	5.37841	6.97083	5.99064	6.51715	2.86445
1500	5.38749	6.89093	6.0376	6.51102	3.33885
1505	5.3209	6.82832	6.07501	6.50551	3.78364
1510	5.27376	6.73631	6.10626	6.5087	4.22096
1515	5.22052	6.62868	6.09152	6.45974	4.59604
1520	5.22473	6.52717	6.06856	6.429	4.94184
1525	5.17737	6.4508	6.08428	6.35766	5.22838
1530	5.08359	6.36243	6.05638	6.32972	5.49518
1535	5.02871	6.2772	6.04017	6.30014	5.73461
1540	4.96947	6.16742	5.98757	6.23798	5.96175
1545	4.92403	6.06138	5.93296	6.17759	6.14699
1550	4.85756	5.97783	5.92828	6.10252	6.32329
1555	4.8056	5.88299	5.85454	6.05864	6.44839
1560	4.74999	5.79764	5.80191	6.00064	6.5452
1565	4.69305	5.69808	5.74161	5.91364	6.59738
1570	4.61721	5.61209	5.66874	5.82794	6.63337
1575	4.55093	5.50059	5.62095	5.7745	6.71169
1580	4.47946	5.42556	5.53104	5.67754	6.74379
1585	4.39843	5.32806	5.47195	5.59398	6.74937
1590	4.30976	5.21394	5.35813	5.45437	6.71465
1595	4.22798	5.10814	5.26621	5.35018	6.69299
1600	4.12094	4.99172	5.18833	5.24383	6.6447
1605	4.03149	4.87247	5.11985	5.16884	6.57863
1610	3.92443	4.79875	5.03154	5.08137	6.54452
1615	3.83889	4.71327	4.90678	4.95822	6.48847
1620	3.76191	4.60894	4.79935	4.84072	6.38592
1625	3.67393	4.50058	4.68892	4.74385	6.29432
1630	3.57705	4.38134	4.58791	4.65149	6.19542
1635	3.48887	4.27195	4.46304	4.50247	6.11259
1640	3.3436	4.16317	4.35956	4.3802	6.00308
1645	3.26992	4.07819	4.23489	4.26128	5.90314
1650	3.2095	3.99085	4.16878	4.19274	5.79401
1655	3.18857	3.91069	4.07046	4.10219	5.67455
1660	3.07825	3.84992	3.98198	3.98515	5.57046
1665	3.03798	3.76474	3.8983	3.91831	5.4754
1670	2.93092	3.71546	3.81248	3.87889	5.40151
1675	2.87292	3.63907	3.7595	3.79825	5.32609
1680	2.80991	3.56721	3.70454	3.74048	5.24245
1685	2.7532	3.48548	3.61303	3.67442	5.11234
1690	2.6815	3.39952	3.52502	3.60534	4.99386
1695	2.65631	3.32887	3.47814	3.53873	4.88039
1700	2.58053	3.28804	3.41898	3.50543	4.80567
1705	2.55167	3.23319	3.3447	3.40735	4.70553
1710	2.51291	3.17142	3.2819	3.34351	4.60512
1715	2.47016	3.11894	3.21164	3.28161	4.49761
1720	2.42578	3.06601	3.15567	3.23256	4.38646
1725	2.3819	3.03233	3.08752	3.18398	4.3063
1730	2.32766	2.96222	3.03912	3.12545	4.24239
1735	2.26802	2.91567	2.96564	3.06462	4.15128
1740	2.25172	2.84792	2.91083	3.06467	4.09053
1745	2.19181	2.804	2.85099	3.01288	3.9913
1750	2.14477	2.7407	2.77611	2.9374	3.91775
1755	2.07784	2.69562	2.72812	2.88058	3.83854
1760	2.0245	2.6566	2.68008	2.83314	3.72887
1765	2.00009	2.62406	2.59157	2.74454	3.63427
1770	1.96534	2.56066	2.52565	2.69219	3.56148
1775	1.87111	2.51291	2.45501	2.62731	3.49185
1780	1.78531	2.45649	2.40679	2.56151	3.39833
1785	1.75925	2.40985	2.3165	2.48157	3.31143
1790	1.71809	2.36115	2.23281	2.44367	3.23185
1795	1.64366	2.33438	2.2149	2.37847	3.15611
1800	1.61209	2.30253	2.15188	2.32053	3.11056
1805	1.59745	2.25888	2.14772	2.31947	3.05381
1810	1.56853	2.21081	2.11245	2.27409	2.98833
1815	1.51693	2.16031	2.03623	2.23918	2.90062
1820	1.49902	2.11485	1.99836	2.18628	2.82236
1825	1.47995	2.06981	1.96993	2.13127	2.73959
1830	1.41163	2.00808	1.90392	2.06325	2.6555
1835	1.33539	1.96958	1.87928	2.01611	2.58736
1840	1.32579	1.95457	1.87246	1.98478	2.52192
1845	1.30633	1.94416	1.84854	1.97361	2.49593
1850	1.31932	1.9043	1.83591	1.95986	2.43415
1855	1.28378	1.88652	1.80594	1.88159	2.35181
1860	1.25181	1.85397	1.74096	1.87037	2.26743
1865	1.25549	1.79987	1.71241	1.89212	2.20793
1870	1.19093	1.76203	1.65113	1.85246	2.14754
1875	1.15249	1.72901	1.62185	1.81084	2.09592
1880	1.10315	1.69257	1.59226	1.73785	2.03575
1885	1.01251	1.65667	1.52764	1.68993	1.98709
1890	1.01454	1.60524	1.49615	1.64309	1.93233
1895	0.999652	1.56257	1.46054	1.5965	1.87824
1900	0.95674	1.55518	1.41151	1.57011	1.81105
1905	0.893527	1.53354	1.39811	1.5745	1.76018
1910	0.887786	1.50528	1.34239	1.5281	1.71166
1915	0.830485	1.48811	1.31164	1.49745	1.64537
1920	0.7858	1.44061	1.28478	1.47653	1.60558
1925	0.734763	1.41337	1.25171	1.41402	1.55401
1930	0.719323	1.40591	1.24701	1.4044	1.54667
1935	0.700509	1.36198	1.21529	1.38612	1.52086
1940	0.705217	1.34364	1.17785	1.34671	1.47845
1945	0.635679	1.29921	1.17083	1.31865	1.44233
1950	0.607523	1.27216	1.13865	1.3008	1.43519
1955	0.570379	1.2447	1.12019	1.26697	1.38489
1960	0.561541	1.23085	1.06153	1.22541	1.33757
1965	0.540799	1.18685	1.01602	1.20578	1.27921
1970	0.524099	1.17051	1.02842	1.19922	1.24656
1975	0.510052	1.14547	0.990264	1.1637	1.20827
1980	0.507247	1.10691	0.969666	1.16208	1.18272
1985	0.487016	1.08151	0.977	1.1088	1.14259
1990	0.453069	1.03487	0.989262	1.09047	1.08591
1995	0.387105	1.01615	0.969572	1.04435	1.02804
2000	0.394627	0.992072	0.916276	1.04135	0.996526
2005	0.402381	0.970401	0.896608	1.03198	0.972272
2010	0.405424	0.947278	0.843332	0.997633	0.932623
2015	0.371767	0.923882	0.808319	0.976347	0.892825
2020	0.352297	0.912648	0.804299	0.943124	0.878257
2025	0.329855	0.898919	0.779658	0.914703	0.856919
2030	0.312608	0.879842	0.757481	0.866914	0.84457
2035	0.286266	0.8482	0.720543	0.854258	0.799869
2040	0.255672	0.811452	0.68649	0.811033	0.765122
2045	0.236007	0.78665	0.697886	0.785456	0.758525
2050	0.198634	0.751921	0.693589	0.76836	0.710776
2055	0.180738	0.725835	0.676785	0.750753	0.684253
2060	0.178403	0.720966	0.648725	0.767482	0.650785
2065	0.1222	0.685569	0.604066	0.732934	0.593247
2070	0.0971921	0.669736	0.574384	0.678149	0.540776
2075	0.0973096	0.651352	0.548478	0.674745	0.499722
2080	0.102334	0.632221	0.525972	0.64651	0.440839
2085	0.0557045	0.608283	0.504099	0.609992	0.417319
2090	0.0284932	0.569165	0.493308	0.60526	0.409174
2095	0.0531867	0.562388	0.450445	0.595819	0.362773
2100	0.0242599	0.557323	0.446636	0.602129	0.347744
2105	0.0149482	0.538807	0.421377	0.581155	0.325994
2110	-0.0406485	0.519042	0.354175	0.552654	0.292709
2115	-0.0483877	0.496084	0.356759	0.537367	0.284001
2120	-0.0760101	0.482142	0.323509	0.491775	0.246005
2125	-0.111691	0.459773	0.287115	0.496643	0.240597
2130	-0.125113	0.428786	0.286702	0.473632	0.206256
2135	-0.0948959	0.422608	0.280671	0.488459	0.20071
2140	-0.10508	0.411361	0.268775	0.473669	0.177212
2145	-0.134902	0.390901	0.260494	0.466281	0.132758
2150	-0.131249	0.397298	0.274063	0.462594	0.132506
2155	-0.128944	0.398921	0.274955	0.445949	0.10349
2160	-0.147527	0.39883	0.263631	0.441333	0.111648
2165	-0.18786	0.388927	0.227565	0.409786	0.068267
2170	-0.232029	0.348484	0.202383	0.396201	0.0251116
2175	-0.248173	0.319838	0.175676	0.352138	-0.0144138
2180	-0.234176	0.314734	0.183173	0.38948	-0.00817425
2185	-0.278632	0.312724	0.198815	0.359416	-0.0265494
2190	-0.298969	0.31505	0.183784	0.353089	-0.0526833
2195	-0.236611	0.300086	0.192088	0.354057	-0.0330205
2200	-0.272953	0.306777	0.185816	0.349006	-0.0331457
2205	-0.28107	0.295225	0.20281	0.351123	-0.0503946
2210	-0.260833	0.248645	0.201125	0.358211	-0.0624913
2215	-0.266227	0.224297	0.212546	0.336457	-0.0932564
2220	-0.232718	0.235466	0.230101	0.353156	-0.0962688
2225	-0.208463	0.227943	0.25156	0.38077	-0.118173
2230	-0.149253	0.212903	0.245001	0.389336	-0.14474
2235	-0.165806	0.198332	0.223735	0.36669	-0.137806
2240	-0.160045	0.196074	0.238554	0.344828	-0.10072
2245	-0.176502	0.19094	0.183974	0.29998	-0.16262
2250	-0.223774	0.156855	0.123533	0.2648	-0.182002
2255	-0.312552	0.12618	0.106328	0.242762	-0.220694
2260	-0.334415	0.121832	0.0916527	0.2481	-0.215075
2265	-0.304908	0.117919	0.101892	0.236616	-0.212075
2270	-0.31278	0.111813	0.0997885	0.247752	-0.225825
2275	-0.285437	0.106835	0.0817243	0.231861	-0.287553
2280	-0.291322	0.0930499	0.0784031	0.227924	-0.291013
2285	-0.311373	0.0852957	0.0422639	0.192545	-0.310579
2290	-0.323517	0.0793506	-0.00158084	0.182175	-0.312423
2295	-0.357072	0.0672803	-0.0143594	0.157294	-0.346983
2300	-0.326283	0.0403931	-0.0517333	0.148228	-0.35067
2305	-0.292671	0.0223974	-0.0489856	0.161539	-0.377293
2310	-0.341114	0.0304957	-0.0246821	0.132059	-0.375207
2315	-0.318806	0.0393349	-0.0335334	0.131439	-0.376072
2320	-0.301681	0.0472902	-0.0374569	0.139765	-0.378906
2325	-0.3325	0.0105132	-0.0523076	0.126529	-0.410931
2330	-0.365156	0.00842806	-0.0745671	0.123501	-0.408908
2335	-0.37389	0.0267107	-0.0630677	0.133361	-0.415314
2340	-0.305023	0.135691	-0.0316963	0.121506	-0.409425
2345	-0.194843	0.397631	-0.0147815	0.155998	-0.412352
2350	-0.0612532	0.794651	0.00286742	0.160388	-0.408816
2355	0.16128	1.31117	-0.00793032	0.190251	-0.397409
2360	0.432384	1.87736	-0.0273507	0.215647	-0.404278
2365	0.748185	2.46136	-0.0189559	0.248129	-0.375503
2370	1.08454	3.04589	-0.0380823	0.329187	-0.350976
2375	1.41874	3.56524	-0.0415509	0.467291	-0.336442
2380	1.74608	4.06109	-0.0309275	0.581959	-0.350094
2385	2.06429	4.51976	0.0206775	0.824348	-0.339075
2390	2.36445	4.94187	0.108358	1.1306	-0.361374
2395	2.64345	5.2985	0.32553	1.52172	-0.371162
2400	2.96045	5.6174	0.623669	1.95888	-0.366947
2405	3.24576	5.92044	1.03106	2.45744	-0.370008
2410	3.47892	6.15544	1.47776	2.93355	-0.378933
2415	3.65631	6.39227	1.94286	3.39239	-0.381481
2420	3.82186	6.58164	2.4237	3.81572	-0.381718
2425	4.01414	6.74483	2.91468	4.20486	-0.346288
2430	4.22064	6.89171	3.38566	4.53954	-0.321255
2435	4.39566	7.01356	3.79014	4.85482	-0.287073
2440	4.51482	7.08652	4.17681	5.15411	-0.267277
2445	4.66141	7.15839	4.49167	5.43607	-0.201479
2450	4.73825	7.19465	4.79202	5.70093	-0.179274
2455	4.86545	7.23348	5.0502	5.92746	-0.129816
2460	4.9455	7.26274	5.29793	6.11875	-0.0393791
2465	4.99492	7.26013	5.53786	6.2687	0.103019
2470	5.0394	7.2309	5.71419	6.35776	0.331253
2475	5.06664	7.22372	5.89471	6.43865	0.633312
2480	5.03706	7.18418	5.97794	6.49368	0.987419
2485	5.01732	7.15738	6.03911	6.51508	1.40688
2490	5.02316	7.08777	6.11679	6.55728	1.88652
2495	5.00579	7.00806	6.1762	6.56639	2.34699
2500	4.96459	6.9446	6.2046	6.54794	2.80596
2505	4.90291	6.84044	6.21965	6.51727	3.24166
2510	4.87888	6.75859	6.21945	6.48078	3.67011
2515	4.81397	6.65494	6.20472	6.48125	4.04064
2520	4.79785	6.55856	6.18823	6.44466	4.3988
2525	4.75088	6.47129	6.2033	6.42136	4.69989
2530	4.73123	6.36639	6.17482	6.36262	4.9695
2535	4.70371	6.29059	6.14514	6.32013	5.20324
2540	4.65337	6.16293	6.10954	6.27374	5.42731
2545	4.5756	6.06251	6.08316	6.192	5.62692
2550	4.55282	5.96541	5.99797	6.10808	5.77366
2555	4.53429	5.86923	5.96415	6.04958	5.91876
2560	4.46548	5.79094	5.88924	5.96139	6.01233
2565	4.38879	5.67705	5.81212	5.87018	6.0801
2570	4.33354	5.57766	5.73059	5.76587	6.12532
2575	4.25529	5.46081	5.62891	5.66385	6.15025
2580	4.15831	5.37581	5.56812	5.57278	6.17612
2585	4.04151	5.25899	5.46409	5.46193	6.15485
2590	3.97378	5.1554	5.36318	5.38291	6.14119
2595	3.91183	5.04666	5.28854	5.27476	6.12409
2600	3.85903	4.9276	5.20196	5.20631	6.08815
2605	3.76134	4.8127	5.08846	5.06696	6.03249
2610	3.68621	4.72789	4.98388	4.94821	5.9776
2615	3.64909	4.64485	4.93342	4.89612	5.92957
2620	3.59994	4.57683	4.86375	4.83296	5.89251
2625	3.53111	4.50165	4.79539	4.74649	5.83174
2630	3.46523	4.40143	4.6894	4.68422	5.75442
2635	3.40692	4.3071	4.60856	4.59634	5.67799
2640	3.34264	4.22891	4.51235	4.50244	5.58041
2645	3.25036	4.13839	4.37887	4.41275	5.48504
2650	3.13682	4.07088	4.28866	4.33722	5.40059
2655	3.06905	3.99616	4.19614	4.24184	5.31155
2660	3.05331	3.92736	4.10156	4.15007	5.228
2665	2.99095	3.8427	4.00997	4.06675	5.12195
2670	2.90924	3.74738	3.91945	3.97842	5.008
2675	2.85342	3.65538	3.86547	3.89523	4.88625
2680	2.7953	3.58965	3.77162	3.81074	4.79793
2685	2.69087	3.51912	3.70008	3.75172	4.71158
2690	2.65688	3.45977	3.64379	3.68305	4.59754
2695	2.58301	3.38052	3.60444	3.61607	4.53329
2700	2.55587	3.3097	3.53345	3.54099	4.42543
2705	2.51571	3.22736	3.42833	3.46156	4.33863
2710	2.49333	3.17548	3.36121	3.39304	4.25298
2715	2.39548	3.10346	3.29352	3.31508	4.14024
2720	2.32414	3.0495	3.21967	3.22493	4.02439
2725	2.28453	2.97251	3.13299	3.15416	3.90298
2730	2.23117	2.92233	3.05497	3.09046	3.76562
2735	2.21167	2.84462	2.97667	3.02944	3.67283
2740	2.13117	2.78449	2.92561	2.95748	3.58864
2745	2.0597	2.73813	2.84084	2.88976	3.47105
2750	2.00718	2.68038	2.77992	2.8266	3.38373
2755	1.97271	2.6005	2.73236	2.78011	3.28732
2760	1.89643	2.56427	2.69279	2.7168	3.21289
2765	1.84942	2.51512	2.66284	2.65835	3.14042
2770	1.82973	2.46985	2.60839	2.63387	3.07588
2775	1.7648	2.39344	2.55777	2.58518	3.00134
2780	1.74079	2.32519	2.5389	2.57765	2.92809
2785	1.67098	2.27721	2.49361	2.52866	2.82173
2790	1.59044	2.24126	2.41404	2.45866	2.74107
2795	1.56715	2.17582	2.33515	2.41121	2.66849
2800	1.51667	2.165	2.29569	2.35666	2.59699
2805	1.46534	2.11598	2.2351	2.30016	2.5443
2810	1.40832	2.09305	2.16683	2.23895	2.50304
2815	1.35011	2.0414	2.12237	2.18904	2.43575
2820	1.29281	2.01869	2.09124	2.13449	2.36765
2825	1.27567	1.99102	2.03978	2.0706	2.29608
2830	1.20319	1.9382	1.9967	2.01161	2.20973
2835	1.18714	1.90514	1.90214	1.95926	2.18959
2840	1.13826	1.85212	1.84776	1.93509	2.12143
2845	1.1169	1.8044	1.80206	1.87411	2.03061
2850	1.09866	1.76456	1.72049	1.8244	1.95779
2855	1.05864	1.70906	1.69398	1.77153	1.87648
2860	1.03245	1.64981	1.66365	1.72468	1.8129
2865	0.981339	1.61457	1.64525	1.7062	1.72826
2870	0.949111	1.54822	1.66103	1.6955	1.69937
2875	0.983061	1.51746	1.63561	1.6792	1.66036
2880	0.948694	1.50579	1.59818	1.64825	1.64306
2885	0.928583	1.47927	1.57339	1.60336	1.58363
2890	0.899664	1.45178	1.56886	1.60072	1.53288
2895	0.905113	1.41257	1.54377	1.59168	1.46733
2900	0.901165	1.40674	1.54625	1.55986	1.43918
2905	0.888759	1.40976	1.53069	1.53639	1.43715
2910	0.873658	1.38251	1.47869	1.50491	1.36541
2915	0.863019	1.36831	1.47151	1.51434	1.34882
2920	0.853443	1.339	1.42623	1.45841	1.32498
2925	0.84089	1.30486	1.38387	1.4177	1.28502
2930	0.800083	1.27775	1.34493	1.37218	1.20107
2935	0.758438	1.2363	1.30423	1.33195	1.14745
2940	0.721941	1.17522	1.22555	1.26316	1.07932
2945	0.640894	1.12334	1.17657	1.19533	1.02828
2950	0.566968	1.07872	1.11956	1.13429	0.967262
2955	0.532895	1.05459	1.05207	1.09416	0.904808
2960	0.501246	1.04165	1.00831	1.04693	0.834891
2965	0.449154	1.01606	0.955185	0.99036	0.77882
2970	0.370794	0.990437	0.908987	0.960177	0.726299
2975	0.321911	0.9436	0.856898	0.933753	0.702336
2980	0.310377	0.888525	0.835892	0.92848	0.64307
2985	0.270486	0.850329	0.798389	0.887457	0.610979
2990	0.223764	0.816986	0.771105	0.830547	0.577299
2995	0.157122	0.794215	0.732804	0.785991	0.549729
3000	0.14141	0.779923	0.709653	0.779206	0.516005
3005	0.1194	0.757756	0.676689	0.73164	0.460291
3010	0.111394	0.721265	0.643787	0.704378	0.406037
3015	0.0884509	0.697727	0.61741	0.698352	0.394222
3020	0.0648508	0.668273	0.582351	0.684043	0.395927
3025	0.0239372	0.641764	0.554032	0.686713	0.348109
3030	-0.0207544	0.643234	0.520459	0.658761	0.372932
3035	-0.030483	0.608891	0.501563	0.640268	0.328099
3040	-0.0667816	0.587287	0.483748	0.604375	0.274725
3045	-0.0591197	0.564224	0.491163	0.583917	0.278098
3050	-0.0728812	0.515039	0.467111	0.542553	0.242063
3055	-0.101989	0.49765	0.455167	0.499403	0.213744
3060	-0.130153	0.477866	0.38782	0.487961	0.193055
3065	-0.143697	0.467296	0.306994	0.472481	0.18266
3070	-0.136213	0.466571	0.288423	0.471135	0.164394
3075	-0.119641	0.457131	0.302433	0.474366	0.15618
3080	-0.121448	0.464142	0.311808	0.466168	0.181004
3085	-0.10045	0.465283	0.34531	0.469155	0.191692
3090	-0.069748	0.466309	0.356057	0.485911	0.175265
3095	-0.0608059	0.463098	0.369772	0.483222	0.161165
3100	-0.0999742	0.452455	0.333604	0.461552	0.134767
3105	-0.123422	0.440808	0.343096	0.453155	0.116492
3110	-0.143541	0.408099	0.337894	0.458924	0.112383
3115	-0.17837	0.379695	0.357468	0.424137	0.0819521
3120	-0.168402	0.354131	0.327381	0.403934	0.0874659
3125	-0.142709	0.33836	0.307579	0.393895	0.0465032
3130	-0.125487	0.324166	0.29946	0.407812	0.00415325
3135	-0.112938	0.32845	0.297813	0.394424	-0.0154546
3140	-0.130171	0.321967	0.263181	0.400143	-0.0344726
3145	-0.149615	0.295456	0.252225	0.384561	-0.0666686
3150	-0.186788	0.270563	0.199512	0.355729	-0.0846779
3155	-0.213358	0.250743	0.165007	0.330521	-0.102943
3160	-0.255961	0.223084	0.125059	0.313757	-0.149541
3165	-0.253973	0.193022	0.122255	0.309034	-0.190793
3170	-0.255135	0.16545	0.0809225	0.283313	-0.227921
3175	-0.279789	0.155624	0.0744473	0.266828	-0.244885
3180	-0.293124	0.164873	0.0589172	0.269759	-0.280716
3185	-0.318897	0.144768	0.0360461	0.230937	-0.301996
3190	-0.294877	0.155102	0.0502294	0.219689	-0.282764
3195	-0.298834	0.160268	0.0832077	0.21845	-0.302469
3200	-0.297477	0.140623	0.0562906	0.211413	-0.325687
3205	-0.33757	0.11829	0.0474274	0.189531	-0.328761
3210	-0.394311	0.0940555	0.0345992	0.173539	-0.334956
3215	-0.392259	0.0613893	0.0545869	0.173954	-0.315169
3220	-0.36287	0.0485306	0.0418514	0.174327	-0.302845
3225	-0.344289	0.0348902	0.0700078	0.173923	-0.304091
3230	-0.367897	0.04329	0.0921144	0.152829	-0.322349
3235	-0.354715	0.0368934	0.0659236	0.142728	-0.347691
3240	-0.308423	0.0352716	0.0779277	0.163992	-0.369129
3245	-0.296271	0.0296769	0.0531556	0.150555	-0.387052
3250	-0.285333	0.022057	0.0720962	0.156229	-0.405239
3255	-0.28631	-0.0070276	0.0891427	0.116915	-0.437373
3260	-0.269483	-0.0388897	0.0236307	0.121511	-0.471776
3265	-0.274012	-0.0412036	0.0447153	0.132311	-0.497256
3270	-0.283991	-0.0686143	-0.0115027	0.104273	-0.518132
3275	-0.285102	-0.0607191	-0.0176293	0.073856	-0.530065
3280	-0.348073	-0.0686035	-0.0441652	0.0509229	-0.526411
3285	-0.399829	-0.0793179	-0.0526853	0.0288024	-0.515582
3290	-0.40116	-0.101883	-0.0668217	0.0199993	-0.530512
3295	-0.376783	-0.0994486	-0.0843957	0.0083747	-0.558344
3300	-0.374517	-0.0972572	-0.0937439	0.031969	-0.540895
3305	-0.383298	-0.107691	-0.114285	0.0191475	-0.558777
3310	-0.377429	-0.117598	-0.124687	0.0209345	-0.535801
3315	-0.359359	-0.135818	-0.0992821	-0.00929251	-0.530888
3320	-0.385395	-0.148599	-0.0804599	-0.02243	-0.540175
3325	-0.39112	-0.155966	-0.0885847	-0.030552	-0.53551
3330	-0.432669	-0.158977	-0.102365	-0.0474865	-0.566269
3335	-0.432684	-0.163239	-0.167323	-0.0590257	-0.566534
3340	-0.350069	-0.0636937	-0.193443	-0.0538635	-0.572256
3345	-0.257025	0.19906	-0.193504	-0.066986	-0.594543
3350	-0.0759027	0.564763	-0.242071	-0.0439996	-0.60706
3355	0.121536	1.07533	-0.246162	-0.00998534	-0.607359
3360	0.369072	1.64442	-0.226397	0.0117432	-0.604201
3365	0.634152	2.1902	-0.255504	0.0305585	-0.637687
3370	0.985846	2.75998	-0.245316	0.0956155	-0.654116
3375	1.29844	3.31309	-0.246657	0.180079	-0.644226
3380	1.63682	3.78505	-0.205821	0.390101	-0.624357
3385	2.01219	4.25892	-0.194133	0.650936	-0.607161
3390	2.33625	4.68953	-0.0987169	0.956761	-0.596483
3395	2.62004	5.06003	0.0680112	1.34232	-0.603323
3400	2.89709	5.38727	0.328836	1.77372	-0.616333
3405	3.1061	5.66525	0.736606	2.21899	-0.625987
3410	3.36503	5.91492	1.19011	2.70043	-0.610684
3415	3.57348	6.14478	1.63465	3.14113	-0.592113
3420	3.77486	6.30256	2.1447	3.52665	-0.600076
3425	3.95905	6.45644	2.64336	3.92323	-0.58051
3430	4.12777	6.58926	3.07032	4.30236	-0.571811
3435	4.28848	6.70413	3.46834	4.63321	-0.565353
3440	4.45475	6.78116	3.84272	4.89618	-0.562968
3445	4.60144	6.85669	4.17886	5.17283	-0.50393
3450	4.7374	6.90244	4.48461	5.41293	-0.461762
3455	4.82042	6.93172	4.74847	5.62606	-0.389539
3460	4.89612	6.94205	5.00859	5.77864	-0.298491
3465	4.9495	6.95394	5.18205	5.95742	-0.116472
3470	5.0477	6.95326	5.38587	6.08871	0.100124
3475	5.0505	6.96196	5.55556	6.16171	0.384169
3480	5.13074	6.92998	5.69454	6.25184	0.760448
3485	5.1213	6.89448	5.80668	6.32481	1.18272
3490	5.11872	6.85737	5.87123	6.38012	1.63886
3495	5.12229	6.7733	5.9374	6.44841	2.12272
3500	5.08124	6.72866	5.99858	6.44472	2.57328
3505	5.08954	6.65592	6.02696	6.45472	3.04047
3510	5.12947	6.59666	6.05896	6.45706	3.46094
3515	5.07098	6.51747	6.08939	6.40956	3.88529
3520	5.0508	6.42605	6.09332	6.35349	4.25144
3525	4.99821	6.33084	6.0815	6.32671	4.54259
3530	4.97055	6.23689	6.06115	6.273	4.83341
3535	4.88959	6.15026	6.01374	6.18616	5.05334
3540	4.85607	6.02422	5.97915	6.14947	5.2643
3545	4.77574	5.90821	5.91406	6.06535	5.41715
3550	4.66802	5.81516	5.85144	5.98225	5.56499
3555	4.636	5.73866	5.76112	5.90968	5.7008
3560	4.5403	5.63104	5.66528	5.81697	5.80246
3565	4.47875	5.50679	5.59277	5.70614	5.88504
3570	4.385	5.38359	5.50406	5.59085	5.94086
3575	4.3439	5.251	5.44848	5.50855	5.93351
3580	4.28527	5.13787	5.35318	5.43301	5.98311
3585	4.19414	5.02985	5.27226	5.31837	6.00033
3590	4.12688	4.92023	5.22531	5.25814	5.96648
3595	4.01126	4.84535	5.18466	5.17284	5.94766
3600	3.97606	4.74332	5.08098	5.082	5.92045
3605	3.94733	4.66442	5.01111	5.01431	5.89938
3610	3.85951	4.57945	4.89729	4.94451	5.85506
3615	3.81981	4.49936	4.8183	4.84171	5.81449
3620	3.73785	4.3942	4.70435	4.7677	5.75809
3625	3.69851	4.34711	4.62363	4.6848	5.69774
3630	3.66507	4.25924	4.53886	4.58872	5.6489
3635	3.61236	4.19153	4.48115	4.50298	5.58987
3640	3.55409	4.11612	4.41629	4.43249	5.48877
3645	3.51641	4.04463	4.36841	4.37571	5.4341
3650	3.46774	3.9715	4.27601	4.28536	5.33349
3655	3.41902	3.88914	4.20902	4.2233	5.24431
3660	3.35943	3.82071	4.14792	4.1445	5.16131
3665	3.27236	3.7219	4.06058	4.03952	5.05987
3670	3.1694	3.64176	3.98441	3.95688	4.92882
3675	3.09247	3.56136	3.88351	3.86548	4.82391
3680	3.0075	3.48849	3.74985	3.77063	4.72399
3685	2.92611	3.40378	3.65866	3.67861	4.59089
3690	2.89221	3.31823	3.59923	3.62244	4.50263
3695	2.83513	3.2552	3.47702	3.53931	4.37384
3700	2.76016	3.17934	3.39937	3.46597	4.27987
3705	2.73596	3.10435	3.32867	3.39997	4.16307
3710	2.67976	3.02084	3.21896	3.29911	4.03054
3715	2.61245	2.95395	3.13639	3.20907	3.89687
3720	2.52433	2.8772	3.03459	3.15247	3.76217
3725	2.45781	2.80813	2.95267	3.08006	3.66082
3730	2.43237	2.72839	2.8846	3.01193	3.56754
3735	2.34947	2.67214	2.84194	2.92026	3.44932
3740	2.28077	2.6122	2.78252	2.85034	3.32648
3745	2.26418	2.54327	2.69508	2.77853	3.23991
3750	2.17646	2.47348	2.65682	2.68206	3.14348
3755	2.11128	2.40084	2.57548	2.6219	3.04711
3760	2.02115	2.33909	2.47317	2.54628	2.95626
3765	1.97642	2.28041	2.38029	2.48192	2.84639
3770	1.91747	2.20744	2.34197	2.41734	2.76464
3775	1.89787	2.15417	2.25897	2.36069	2.69175
3780	1.82711	2.10726	2.20205	2.26011	2.59737
3785	1.74866	2.07849	2.13628	2.18661	2.55286
3790	1.74201	2.01434	2.06981	2.08789	2.44083
3795	1.69667	1.9566	2.03181	2.02051	2.3592
3800	1.67062	1.92325	1.97012	2.00058	2.27477
3805	1.60979	1.89892	1.90975	1.95526	2.17684
3810	1.53537	1.84962	1.83844	1.92335	2.09693
3815	1.49594	1.82852	1.80499	1.8902	2.02981
3820	1.46832	1.79867	1.74819	1.85369	1.9646
3825	1.41887	1.73304	1.71487	1.80084	1.87096
3830	1.36158	1.68017	1.68083	1.7444	1.78531
3835	1.35133	1.65327	1.67769	1.69878	1.69315
3840	1.32736	1.58719	1.6312	1.69178	1.64241
3845	1.34414	1.5701	1.58775	1.64624	1.58716
3850	1.33563	1.52319	1.53812	1.63857	1.53811
3855	1.2906	1.49028	1.48134	1.58873	1.46793
3860	1.26188	1.45032	1.45044	1.5535	1.42053
3865	1.23012	1.41642	1.47115	1.51587	1.40185
3870	1.22417	1.38384	1.4534	1.49236	1.37819
3875	1.22077	1.33592	1.42206	1.46824	1.33702
3880	1.22362	1.29537	1.38011	1.40952	1.28626
3885	1.19274	1.27541	1.32619	1.37592	1.27485
3890	1.15511	1.24505	1.29141	1.3331	1.23373
3895	1.136	1.22186	1.26091	1.29381	1.15628
3900	1.13356	1.19065	1.24073	1.30658	1.13661
3905	1.13627	1.1729	1.17973	1.29068	1.09972
3910	1.11413	1.14089	1.1418	1.2697	1.05692
3915	1.11977	1.13639	1.12788	1.22491	1.00607
3920	1.12583	1.10339	1.09352	1.18386	0.954128
3925	1.11359	1.07007	1.01893	1.13655	0.927945
3930	1.04354	1.0194	0.97283	1.0799	0.86394
3935	0.999191	0.997065	0.944272	1.06297	0.85363
3940	1.01141	0.967657	0.93555	1.03515	0.81762
3945	0.96142	0.943775	0.925275	1.019	0.804402
3950	0.970531	0.90574	0.876408	1.02815	0.769887
3955	0.956106	0.878745	0.884983	1.0053	0.738823
3960	0.914598	0.843594	0.872488	0.974361	0.712237
3965	0.894946	0.824882	0.85639	0.94948	0.691051
3970	0.88021	0.792016	0.828966	0.948557	0.665815
3975	0.878752	0.758819	0.819646	0.946987	0.656125
3980	0.869571	0.737212	0.808833	0.910776	0.595311
3985	0.868193	0.710012	0.779696	0.886331	0.580334
3990	0.857116	0.670542	0.780155	0.873214	0.549718
3995	0.818621	0.661381	0.759545	0.841419	0.476925
4000	0.818404	0.641247	0.724018	0.818727	0.439514
4005	0.797551	0.62261	0.709831	0.783497	0.39899
4010	0.776816	0.602218	0.693828	0.762895	0.402274
4015	0.746351	0.585933	0.681043	0.715479	0.336685
4020	0.74254	0.568175	0.691367	0.725371	0.331805
4025	0.715502	0.570284	0.704701	0.695774	0.331526
4030	0.738384	0.580453	0.698106	0.684685	0.306599
4035	0.679301	0.54205	0.664679	0.679887	0.282108
4040	0.701869	0.525579	0.617616	0.690376	0.245672
4045	0.706441	0.50662	0.563131	0.66502	0.20534
4050	0.694817	0.493175	0.574736	0.64516	0.201942
4055	0.700094	0.499683	0.548795	0.639873	0.198198
4060	0.671399	0.466255	0.508469	0.612163	0.187289
4065	0.628851	0.431519	0.506135	0.625723	0.180213
4070	0.661382	0.434371	0.487863	0.612754	0.156708
4075	0.625737	0.436938	0.477886	0.598862	0.119788
4080	0.605462	0.432529	0.471333	0.565628	0.0776499
4085	0.591148	0.396513	0.458158	0.542382	0.0397252
4090	0.554658	0.351693	0.449535	0.549593	0.0193019
4095	0.578869	0.33875	0.47169	0.544978	0.0180571
4100	0.617382	0.310044	0.446352	0.554891	0.0251623
4105	0.595974	0.334348	0.456697	0.526795	0.00688072
4110	0.631793	0.326242	0.463583	0.517797	0.00824899
4115	0.596156	0.28483	0.411564	0.488968	-0.0480972
4120	0.569002	0.251695	0.397898	0.469686	-0.082358
4125	0.528824	0.218255	0.41794	0.476023	-0.0919439
4130	0.434628	0.217623	0.378572	0.456554	-0.119078
4135	0.431495	0.184488	0.338289	0.407937	-0.155152
4140	0.441464	0.182064	0.307694	0.38047	-0.175965
4145	0.416007	0.143181	0.284202	0.37722	-0.194012
4150	0.398998	0.112322	0.272761	0.3854	-0.233559
4155	0.371886	0.094887	0.222037	0.340937	-0.277377
4160	0.345518	0.0941857	0.195791	0.319429	-0.300363
4165	0.325721	0.0997573	0.164892	0.338571	-0.311453
4170	0.351186	0.0882309	0.186404	0.363202	-0.304299
4175	0.318035	0.0706204	0.145933	0.352054	-0.34447
4180	0.30197	0.0537372	0.130531	0.3398	-0.368972
4185	0.274724	0.0266536	0.0964562	0.297676	-0.391023
4190	0.217741	-0.0137457	0.0439581	0.241255	-0.440343
4195	0.194983	-0.0392501	0.0112634	0.223053	-0.44292
4200	0.156795	-0.0647885	0.0109456	0.186681	-0.467858
4205	0.133246	-0.0893238	-0.0249161	0.164311	-0.4951
4210	0.113036	-0.0969323	-0.033744	0.162687	-0.53607
4215	0.123373	-0.0898236	-0.027944	0.144937	-0.531815
4220	0.115954	-0.0999667	-0.0615338	0.140068	-0.558831
4225	0.120098	-0.117366	-0.0691256	0.139388	-0.585887
4230	0.0943164	-0.118552	-0.0905119	0.138776	-0.626688
4235	0.0563583	-0.111866	-0.0685241	0.136744	-0.611315
4240	0.0782653	-0.134278	-0.0713741	0.142319	-0.622841
4245	0.0674877	-0.134289	-0.0901099	0.116981	-0.639384
4250	0.0322125	-0.151875	-0.0940356	0.12009	-0.650845
4255	0.00538314	-0.168735	-0.104037	0.0925339	-0.651563
4260	0.0363223	-0.182876	-0.126783	0.0632908	-0.684426
4265	0.0140003	-0.203873	-0.139978	0.0510389	-0.705777
4270	0.0106329	-0.217084	-0.169641	0.00669607	-0.697575
4275	0.0282594	-0.246549	-0.158337	-0.0354335	-0.676484
4280	0.0106784	-0.244638	-0.191016	-0.0674273	-0.712339
4285	-0.0326873	-0.257391	-0.210724	-0.0999235	-0.711706
4290	-0.040239	-0.277656	-0.183992	-0.126209	-0.725531
4295	-0.00965594	-0.283489	-0.18904	-0.0884156	-0.72495
4300	-0.0234454	-0.295976	-0.172562	-0.0832759	-0.726483
4305	-0.0151988	-0.316001	-0.190073	-0.0993801	-0.732661
4310	-0.0215483	-0.314898	-0.194513	-0.089442	-0.736851
4315	0.00323094	-0.312355	-0.193658	-0.0812382	-0.75433
4320	0.0235649	-0.330742	-0.235741	-0.0812583	-0.746757
4325	0.0438329	-0.33075	-0.242083	-0.0946028	-0.726231
4330	0.0296129	-0.336442	-0.226769	-0.0718161	-0.711871
4335	0.0453414	-0.321923	-0.2712	-0.090547	-0.728421
4340	0.0860561	-0.188935	-0.24974	-0.0881555	-0.72618
4345	0.156144	0.0677337	-0.276513	-0.105993	-0.742671
4350	0.264472	0.468797	-0.246436	-0.118345	-0.736263
4355	0.472139	0.972935	-0.256559	-0.121317	-0.749003
4360	0.719043	1.52642	-0.262436	-0.104743	-0.787202
4365	1.01208	2.11657	-0.283896	-0.0750198	-0.785252
4370	1.30434	2.70921	-0.309679	-0.00976995	-0.789666
4375	1.68542	3.25655	-0.31267	0.0852324	-0.785413
4380	2.03133	3.74812	-0.314553	0.261058	-0.77336
4385	2.32791	4.21327	-0.303311	0.491116	-0.766625
4390	2.64499	4.62674	-0.203445	0.816625	-0.768789
4395	2.94315	4.99215	-0.014925	1.231	-0.787188
4400	3.20953	5.32153	0.284918	1.68686	-0.770159
4405	3.49353	5.59988	0.669589	2.17265	-0.754148
4410	3.71864	5.84057	1.14112	2.61208	-0.710264
4415	3.97043	6.06082	1.64392	3.08457	-0.72012
4420	4.1931	6.2611	2.1587	3.55126	-0.692662
4425	4.36989	6.4119	2.60341	3.94612	-0.704279
4430	4.59393	6.55226	3.06752	4.34073	-0.685945
4435	4.73654	6.67756	3.47147	4.65516	-0.666017
4440	4.86981	6.76965	3.84716	5.00551	-0.628205
4445	4.99763	6.82669	4.18446	5.2964	-0.577037
4450	5.09495	6.87699	4.46298	5.52119	-0.52276
4455	5.17566	6.91089	4.74436	5.73756	-0.456775
4460	5.24239	6.91245	4.97255	5.88047	-0.370656
4465	5.29754	6.92419	5.16902	6.0276	-0.222548
4470	5.33339	6.92494	5.32563	6.11781	-0.0193349
4475	5.39124	6.91476	5.48922	6.21159	0.278712
4480	5.37051	6.8875	5.64453	6.27526	0.620297
4485	5.39907	6.83868	5.75036	6.34589	1.05864
4490	5.41986	6.77457	5.85045	6.39835	1.50799
4495	5.45234	6.7112	5.91224	6.41521	1.99535
4500	5.41369	6.67018	6.00342	6.38597	2.46549
4505	5.36711	6.5914	6.05799	6.41443	2.91193
4510	5.37142	6.51222	6.08447	6.41266	3.32469
4515	5.28283	6.42959	6.08647	6.38219	3.70303
4520	5.20704	6.34747	6.07695	6.34366	4.04971
4525	5.14571	6.25858	6.04251	6.29121	4.37611
4530	5.12592	6.16668	6.039	6.26474	4.66576
4535	5.09336	6.08035	6.02129	6.18687	4.91274
4540	5.03356	5.9794	6.01586	6.14344	5.1309
4545	4.99942	5.89113	5.956	6.1162	5.32999
4550	4.96279	5.80186	5.93284	6.03986	5.4749
4555	4.89145	5.71221	5.88775	5.97485	5.62931
4560	4.84594	5.59845	5.83342	5.89932	5.73743
4565	4.77547	5.48986	5.76511	5.80839	5.82857
4570	4.74845	5.38438	5.68585	5.72951	5.89278
4575	4.68871	5.27755	5.6129	5.64297	5.9204
4580	4.64085	5.16384	5.54401	5.57916	5.9439
4585	4.55056	5.06098	5.45371	5.48248	5.96778
4590	4.51357	4.98029	5.40883	5.41103	5.97008
4595	4.49502	4.90199	5.33609	5.33931	5.96942
4600	4.42915	4.79171	5.24475	5.22812	5.95442
4605	4.31183	4.70487	5.14395	5.13768	5.89226
4610	4.26133	4.59621	5.0694	5.0511	5.8507
4615	4.17161	4.51031	4.98694	4.93319	5.79685
4620	4.10267	4.4206	4.90788	4.82856	5.74702
4625	3.99833	4.3383	4.77931	4.74994	5.66036
4630	3.95458	4.23529	4.69595	4.65179	5.61183
4635	3.88767	4.1555	4.58211	4.59232	5.538
4640	3.83532	4.05268	4.47561	4.52474	5.46402
4645	3.74099	3.97771	4.39675	4.41061	5.36864
4650	3.67183	3.91076	4.28615	4.3264	5.28623
4655	3.62729	3.81432	4.21167	4.23729	5.17436
4660	3.55671	3.74354	4.1309	4.16523	5.07847
4665	3.4863	3.66382	4.03152	4.06706	4.97161
4670	3.38851	3.56985	3.95421	3.98019	4.89326
4675	3.29951	3.51163	3.86684	3.87461	4.73638
4680	3.19285	3.39566	3.76396	3.77811	4.65344
4685	3.11555	3.31971	3.66651	3.6957	4.53357
4690	3.09123	3.24464	3.58608	3.60895	4.41402
4695	3.02409	3.17191	3.52744	3.53457	4.31671
4700	2.97251	3.11214	3.46819	3.47133	4.22091
4705	2.91233	3.03456	3.3793	3.39961	4.12167
4710	2.91423	2.95596	3.30253	3.35653	4.02069
4715	2.88741	2.88573	3.22373	3.31776	3.8928
4720	2.78164	2.8339	3.1326	3.20809	3.76262
4725	2.68447	2.76554	3.06675	3.14863	3.6434
4730	2.62653	2.68283	3.01396	3.1114	3.55735
4735	2.55962	2.61562	2.91389	3.02977	3.43262
4740	2.54466	2.55048	2.87395	2.96593	3.32789
4745	2.48791	2.50995	2.80244	2.89737	3.23569
4750	2.41913	2.45848	2.7502	2.82752	3.15751
4755	2.32871	2.40182	2.6854	2.72985	3.04328
4760	2.25125	2.35702	2.64163	2.66935	2.97955
4765	2.20319	2.29035	2.56748	2.6112	2.86803
4770	2.17567	2.22207	2.49669	2.54331	2.76425
4775	2.18238	2.14511	2.44916	2.50812	2.6914
4780	2.1294	2.09239	2.36918	2.44832	2.59842
4785	2.05319	2.03564	2.31985	2.40487	2.50034
4790	2.03969	1.98818	2.23825	2.36428	2.4203
4795	1.98819	1.95219	2.18341	2.31738	2.34346
4800	1.91331	1.92858	2.0912	2.21373	2.2654
4805	1.85576	1.90888	2.03894	2.16708	2.21091
4810	1.83446	1.88961	1.97573	2.12583	2.13239
4815	1.79856	1.849	1.95361	2.09094	2.07886
4820	1.79675	1.83054	1.9143	2.03658	2.02794
4825	1.75774	1.77723	1.89508	2.01283	1.98006
4830	1.74525	1.75354	1.86728	1.9611	1.93902
4835	1.70352	1.7131	1.83094	1.9286	1.88289
4840	1.69056	1.68394	1.81845	1.8964	1.80359
4845	1.62872	1.65614	1.78295	1.83855	1.76649
4850	1.56815	1.61924	1.73968	1.79314	1.68923
4855	1.53823	1.58706	1.70559	1.75893	1.65808
4860	1.52606	1.54775	1.68865	1.7437	1.58755
4865	1.46985	1.50411	1.63703	1.67224	1.53161
4870	1.40845	1.46277	1.62937	1.65827	1.46482
4875	1.3522	1.42504	1.60065	1.63755	1.44377
4880	1.30846	1.38643	1.60553	1.57893	1.38096
4885	1.26418	1.346	1.55332	1.53357	1.30661
4890	1.20563	1.31013	1.48854	1.48312	1.24998
4895	1.16179	1.26699	1.42297	1.43624	1.19421
4900	1.16464	1.24677	1.42297	1.39404	1.18172
4905	1.12884	1.21514	1.38417	1.36199	1.13552
4910	1.11137	1.17788	1.39857	1.3324	1.06378
4915	1.09368	1.149	1.35412	1.34427	1.02526
4920	1.07481	1.13179	1.28824	1.30239	0.980315
4925	1.05586	1.10597	1.26614	1.27136	0.941232
4930	1.02602	1.06309	1.20017	1.20123	0.916339
4935	0.99719	1.04879	1.16747	1.19512	0.868573
4940	0.955508	1.023	1.13239	1.15853	0.798852
4945	0.911108	0.967217	1.1089	1.13152	0.773117
4950	0.916397	0.915983	1.04086	1.09166	0.684153
4955	0.93001	0.883312	1.00631	1.09059	0.650696
4960	0.905866	0.859593	0.982489	1.04816	0.624011
4965	0.893973	0.833078	0.971562	1.01368	0.586286
4970	0.850808	0.79474	0.912407	0.97154	0.540681
4975	0.825731	0.754034	0.859977	0.919548	0.503064
4980	0.783489	0.703959	0.80632	0.887562	0.450015
4985	0.762193	0.66406	0.722454	0.82916	0.368685
4990	0.75483	0.628668	0.706806	0.793627	0.346211
4995	0.676396	0.586995	0.653105	0.768311	0.277318
5000	0.699254	0.560343	0.66218	0.723315	0.235191
5005	0.684415	0.558067	0.650943	0.689482	0.22401
5010	0.660238	0.510014	0.578572	0.673099	0.154313
5015	0.588312	0.508635	0.543353	0.639105	0.123117
5020	0.560959	0.481549	0.490635	0.647009	0.0977815
5025	0.528471	0.432877	0.493318	0.625249	0.101712
5030	0.484477	0.424222	0.509478	0.599742	0.0874284
5035	0.441931	0.399374	0.51917	0.52348	0.059493
5040	0.429216	0.354785	0.476956	0.518515	0.0302385
5045	0.420722	0.34205	0.417132	0.456298	-0.0139123
5050	0.411111	0.29699	0.402101	0.436581	-0.0344554
5055	0.433939	0.274528	0.376444	0.420316	-0.0796767
5060	0.392512	0.247075	0.389738	0.416043	-0.117634
5065	0.393592	0.228053	0.354807	0.43959	-0.125749
5070	0.392596	0.207316	0.315283	0.431168	-0.133737
5075	0.353336	0.19227	0.274053	0.391753	-0.154636
5080	0.323904	0.161154	0.253924	0.353318	-0.192637
5085	0.2984	0.138836	0.22368	0.379436	-0.227524
5090	0.289217	0.131672	0.194036	0.342233	-0.24864
5095	0.262262	0.135046	0.176249	0.338364	-0.287523
5100	0.264563	0.115855	0.148113	0.325258	-0.335541
5105	0.296143	0.101168	0.147856	0.346037	-0.33763
5110	0.271447	0.082781	0.198562	0.352153	-0.342937
5115	0.26791	0.0708846	0.163343	0.305092	-0.388841
5120	0.22243	0.0524243	0.15752	0.26866	-0.397938
5125	0.183464	0.0471818	0.179769	0.255121	-0.42806
5130	0.156265	0.0424637	0.122982	0.248117	-0.442146
5135	0.115063	0.0175412	0.119578	0.23293	-0.471275
5140	0.165528	-0.00385524	0.123791	0.222964	-0.45842
5145	0.187338	-0.0138078	0.138902	0.233243	-0.453019
5150	0.235494	-0.012427	0.163822	0.284695	-0.446788
5155	0.255226	0.00328898	0.166036	0.253264	-0.466541
5160	0.271018	-0.00427656	0.16722	0.248668	-0.452788
5165	0.23703	-0.0147039	0.14969	0.247492	-0.467829
5170	0.189719	-0.0385617	0.121784	0.210897	-0.498502
5175	0.180584	-0.0398746	0.0764556	0.189808	-0.516511
5180	0.152689	-0.0544956	0.0380856	0.186374	-0.551226
5185	0.138404	-0.0624855	0.0375112	0.141084	-0.550939
5190	0.109808	-0.0888019	0.0240576	0.131418	-0.573301
5195	0.0457091	-0.105767	0.0159921	0.0627492	-0.585887
5200	0.0863871	-0.131373	0.0119673	0.0660989	-0.59927
5205	0.0925034	-0.128574	0.00511077	0.0602293	-0.592123
5210	0.120633	-0.135876	0.00379116	0.0675328	-0.601455
5215	0.108569	-0.156921	-0.0184185	0.0659621	-0.616023
5220	0.150831	-0.154668	0.00767951	0.0697308	-0.602402
5225	0.12296	-0.170732	-0.0318983	0.082007	-0.607965
5230	0.141158	-0.175886	-0.0287085	0.0923153	-0.635591
5235	0.154585	-0.189312	-0.0185608	0.1164	-0.638521
5240	0.139126	-0.200878	-0.00942784	0.101058	-0.633617
5245	0.0779974	-0.207669	-0.0375924	0.0835487	-0.647711
5250	0.0524916	-0.189486	0.00901934	0.0900009	-0.646001
5255	0.0167486	-0.209822	-0.00481921	0.075078	-0.655429
5260	0.0150737	-0.259656	-0.0423386	0.0771948	-0.682422
5265	0.0214357	-0.281245	-0.0785316	0.0487453	-0.740302
5270	-0.00825064	-0.307912	-0.0933176	0.0238812	-0.769775
5275	-0.0782499	-0.318473	-0.126838	0.0140895	-0.78122
5280	-0.082229	-0.335215	-0.140028	0.00601732	-0.79015
5285	-0.0848265	-0.367857	-0.159175	-0.0419673	-0.805727
5290	-0.148152	-0.370873	-0.178025	-0.074048	-0.859502
5295	-0.162847	-0.377205	-0.178819	-0.0755275	-0.866087
5300	-0.17804	-0.400479	-0.171448	-0.0938873	-0.870643
5305	-0.206468	-0.402301	-0.197964	-0.119295	-0.896678
5310	-0.180903	-0.402389	-0.229106	-0.128836	-0.925592
5315	-0.182486	-0.415391	-0.240962	-0.113731	-0.970808
5320	-0.186862	-0.439499	-0.256484	-0.123088	-0.978601
5325	-0.143584	-0.468432	-0.259943	-0.131509	-0.991098
5330	-0.178409	-0.488269	-0.262248	-0.119839	-1.00235
5335	-0.232376	-0.475626	-0.274833	-0.145614	-1.04263
5340	-0.157004	-0.367068	-0.306373	-0.152523	-1.04392
5345	-0.0812996	-0.094137	-0.296758	-0.153558	-1.01699
5350	0.0635606	0.309157	-0.255762	-0.109328	-0.994115
5355	0.299188	0.83081	-0.234229	-0.125789	-1.01054
5360	0.580109	1.40213	-0.24719	-0.110248	-0.999969
5365	0.893926	1.98506	-0.232173	-0.0888586	-0.989766
5370	1.24227	2.55312	-0.243723	-0.0281477	-0.97647
5375	1.57545	3.09694	-0.263012	0.0716538	-0.985753
5380	1.89793	3.57863	-0.252882	0.211079	-1.00507
5385	2.22752	4.0261	-0.264786	0.453538	-1.00464
5390	2.53497	4.4128	-0.208392	0.756893	-1.00837
5395	2.83429	4.77479	-0.0403985	1.16095	-1.01035
5400	3.10959	5.09024	0.231268	1.62678	-1.0087
5405	3.38391	5.36432	0.576026	2.06823	-1.00791
5410	3.59441	5.60893	1.02457	2.52847	-0.995539
5415	3.80747	5.83321	1.51154	2.98859	-0.996746
5420	4.00413	6.00198	2.00964	3.42861	-0.980011
5425	4.24901	6.1637	2.47248	3.87274	-0.934789
5430	4.43497	6.30356	2.91573	4.21102	-0.90917
5435	4.62791	6.41031	3.3292	4.51399	-0.870347
5440	4.78778	6.51362	3.6892	4.78444	-0.87996
5445	4.89134	6.59264	4.00673	5.02562	-0.844744
5450	4.99044	6.6529	4.29493	5.2375	-0.835669
5455	5.0993	6.66475	4.54542	5.41043	-0.831614
5460	5.17761	6.66353	4.75388	5.57124	-0.737485
5465	5.17037	6.65468	5.01507	5.69821	-0.578741
5470	5.17173	6.62914	5.18222	5.83173	-0.363214
5475	5.25263	6.60305	5.31164	5.9282	-0.0917838
5480	5.25855	6.57285	5.42488	6.00689	0.258062
5485	5.27666	6.53585	5.51629	6.08807	0.670943
5490	5.28608	6.48755	5.60906	6.15595	1.14947
5495	5.28177	6.42703	5.66588	6.17039	1.64731
5500	5.29855	6.39634	5.74127	6.20413	2.15295
5505	5.26151	6.35166	5.79133	6.20191	2.61213
5510	5.2508	6.27372	5.85418	6.18585	3.03705
5515	5.2274	6.21029	5.90589	6.19953	3.46061
5520	5.18961	6.11443	5.90149	6.1615	3.79451
5525	5.18609	6.03437	5.90804	6.13097	4.10942
5530	5.1603	5.93801	5.88564	6.05982	4.37639
5535	5.1184	5.82286	5.83556	5.99059	4.60706
5540	5.03839	5.73318	5.78241	5.92311	4.82632
5545	4.94376	5.63955	5.75397	5.85941	5.01611
5550	4.89105	5.56148	5.6637	5.82578	5.18281
5555	4.82788	5.45349	5.62935	5.7422	5.30748
5560	4.79758	5.35836	5.57094	5.67883	5.42174
5565	4.70145	5.25983	5.53697	5.61735	5.49784
5570	4.60412	5.19079	5.47567	5.52796	5.57935
5575	4.5116	5.09608	5.39706	5.45862	5.62598
5580	4.40767	4.99173	5.32388	5.374	5.65493
5585	4.34955	4.89419	5.26287	5.2623	5.67823
5590	4.27954	4.794	5.17481	5.16326	5.67659
5595	4.20768	4.70589	5.10849	5.07264	5.63741
5600	4.10267	4.59972	5.01566	4.99848	5.59872
5605	4.07013	4.51915	4.95475	4.94433	5.56665
5610	3.99265	4.42907	4.85788	4.85709	5.53024
5615	3.94259	4.34024	4.79091	4.78895	5.45703
5620	3.88081	4.23497	4.66839	4.66468	5.40485
5625	3.80357	4.14694	4.59854	4.54692	5.32224
5630	3.71831	4.06565	4.51708	4.44908	5.26914
5635	3.69765	3.99145	4.44862	4.38398	5.22479
5640	3.66233	3.92209	4.3482	4.30539	5.16636
5645	3.5735	3.84674	4.28045	4.21394	5.1028
5650	3.56141	3.73913	4.16936	4.18641	5.00927
5655	3.50628	3.67484	4.07826	4.14165	4.92099
5660	3.46747	3.60509	3.99708	4.05695	4.85935
5665	3.42468	3.53922	3.92726	4.00736	4.7648
5670	3.35174	3.46856	3.85067	3.9235	4.66875
5675	3.31462	3.39721	3.79145	3.83025	4.56105
5680	3.26744	3.3268	3.70823	3.75225	4.46275
5685	3.21612	3.26084	3.61635	3.65985	4.33726
5690	3.15026	3.19269	3.54013	3.56335	4.22981
5695	3.07919	3.13549	3.4594	3.4691	4.09609
5700	3.02702	3.05972	3.39726	3.40501	3.9867
5705	2.92105	3.0246	3.32112	3.33918	3.89169
5710	2.85913	2.9563	3.22348	3.26587	3.7623
5715	2.75618	2.88345	3.1534	3.16213	3.68219
5720	2.71271	2.80342	3.08789	3.10874	3.60117
5725	2.68342	2.7257	3.04188	3.05107	3.51935
5730	2.62657	2.68471	2.96732	3.04359	3.47586
5735	2.63147	2.62351	2.91881	2.98947	3.39149
5740	2.62112	2.56792	2.82178	2.91855	3.28128
5745	2.54099	2.50807	2.75144	2.8451	3.19648
5750	2.47379	2.44593	2.70511	2.77974	3.08933
5755	2.41331	2.39001	2.6424	2.73646	2.99699
5760	2.3815	2.33089	2.59404	2.67825	2.90567
5765	2.34303	2.29578	2.53677	2.59626	2.82759
5770	2.27792	2.24401	2.46905	2.53431	2.72716
5775	2.17899	2.17261	2.39113	2.44672	2.61004
5780	2.11946	2.11042	2.35335	2.40046	2.52657
5785	2.03146	2.09322	2.25223	2.33218	2.41717
5790	1.9916	2.02966	2.19276	2.30848	2.37492
5795	1.94688	1.97918	2.16996	2.24273	2.31839
5800	1.90564	1.92031	2.12194	2.17023	2.21336
5805	1.88624	1.88594	2.06014	2.09314	2.09621
5810	1.85599	1.85345	2.03119	2.05336	2.03464
5815	1.83171	1.81594	1.98978	2.00572	1.98815
5820	1.79707	1.77236	1.93958	1.96063	1.9182
5825	1.79246	1.71814	1.93724	1.90893	1.85593
5830	1.73912	1.66884	1.87612	1.86833	1.76835
5835	1.71374	1.62704	1.81221	1.81847	1.67788
5840	1.68008	1.58839	1.77653	1.79654	1.5992
5845	1.63799	1.54172	1.70722	1.75459	1.56403
5850	1.59419	1.48886	1.64888	1.74941	1.49605
5855	1.55478	1.44077	1.60528	1.69737	1.42528
5860	1.51144	1.40059	1.58786	1.63869	1.35746
5865	1.48818	1.36753	1.5358	1.57847	1.32042
5870	1.4515	1.31865	1.49056	1.54426	1.2768
5875	1.43029	1.28086	1.45632	1.51495	1.21904
5880	1.37382	1.24737	1.43035	1.50709	1.15608
5885	1.29841	1.20172	1.35038	1.46299	1.08091
5890	1.26005	1.19061	1.31156	1.4122	1.00298
5895	1.22848	1.14909	1.29117	1.40054	0.964375
5900	1.20006	1.11171	1.22755	1.37598	0.891928
5905	1.16367	1.09617	1.19373	1.30946	0.832209
5910	1.09649	1.02894	1.13338	1.25255	0.765439
5915	1.04291	0.963262	1.09766	1.18134	0.701919
5920	1.02813	0.91294	1.06067	1.1439	0.657774
5925	1.00499	0.858346	1.02252	1.09541	0.619414
5930	0.98614	0.804043	0.972012	1.06212	0.580778
5935	0.925889	0.788768	0.941111	1.03291	0.550118
5940	0.896255	0.73677	0.909257	1.00735	0.521153
5945	0.841058	0.699793	0.854715	0.936232	0.449846
5950	0.796299	0.656176	0.822607	0.896655	0.39595
5955	0.750114	0.628809	0.785625	0.832902	0.316599
5960	0.694776	0.579368	0.748298	0.790332	0.24724
5965	0.728584	0.560716	0.756747	0.782373	0.225943
5970	0.699991	0.537726	0.691584	0.744855	0.164963
5975	0.651632	0.502045	0.645064	0.705166	0.121735
5980	0.638604	0.478202	0.630687	0.707945	0.0663779
5985	0.5954	0.44744	0.598343	0.685274	0.0528857
5990	0.545697	0.439396	0.536083	0.671533	0.042799
5995	0.551131	0.414582	0.541498	0.64658	0.0193265
6000	0.56094	0.405172	0.524541	0.626343	-0.00659682
6005	0.555997	0.378611	0.53677	0.576295	-0.0244442
6010	0.520071	0.347986	0.513009	0.52829	-0.045305
6015	0.512329	0.355574	0.473836	0.497672	-0.0743615
6020	0.490606	0.361369	0.453943	0.52194	-0.0422492
6025	0.502533	0.336087	0.474849	0.536378	-0.0627004
6030	0.515235	0.289555	0.468599	0.518278	-0.0783647
6035	0.502075	0.266803	0.446804	0.489401	-0.093148
6040	0.504985	0.267001	0.470849	0.46045	-0.113307
6045	0.480062	0.242886	0.451255	0.412184	-0.178747
6050	0.424187	0.217563	0.41664	0.411686	-0.210224
6055	0.393572	0.187537	0.397615	0.396429	-0.25432
6060	0.405366	0.173435	0.356237	0.349383	-0.250822
6065	0.408111	0.153507	0.332741	0.340357	-0.299083
6070	0.35943	0.120582	0.335851	0.334455	-0.324696
6075	0.35103	0.11576	0.348353	0.307673	-0.327869
6080	0.301172	0.100049	0.343433	0.303558	-0.362942
6085	0.293679	0.0967637	0.313133	0.278385	-0.392451
6090	0.273164	0.067445	0.269691	0.292747	-0.430661
6095	0.258636	0.0544977	0.244339	0.313076	-0.428037
6100	0.209164	0.0206183	0.210203	0.263259	-0.464059
6105	0.203003	-0.0072887	0.204545	0.214723	-0.471804
6110	0.153192	-0.0308543	0.194601	0.179184	-0.491797
6115	0.130987	-0.0339717	0.150077	0.155343	-0.52967
6120	0.128709	-0.038845	0.115664	0.12204	-0.536337
6125	0.154201	-0.0670084	0.101672	0.104653	-0.567013
6130	0.123042	-0.0825344	0.133549	0.108995	-0.572687
6135	0.111722	-0.0913388	0.128279	0.108461	-0.59356
6140	0.0661211	-0.131828	0.0823012	0.107239	-0.63565
6145	0.0299988	-0.140355	0.0991358	0.0979959	-0.642686
6150	0.0614275	-0.115981	0.0665831	0.125955	-0.642164
6155	0.0700398	-0.123508	0.0769041	0.0926291	-0.662943
6160	0.0758235	-0.125114	0.0643625	0.0848469	-0.65971
6165	0.0888983	-0.13638	0.0490323	0.0526708	-0.669824
6170	0.0986982	-0.146003	0.0158302	0.0244526	-0.673443
6175	0.0858774	-0.174305	-0.0164772	0.0279302	-0.666418
6180	0.0664692	-0.152223	-0.0673845	0.0221758	-0.664894
6185	0.0676917	-0.172667	-0.0404326	0.0369864	-0.682029
6190	0.0422328	-0.205023	-0.0840931	0.042172	-0.692653
6195	-0.0219945	-0.21967	-0.0724496	0.0224073	-0.745397
6200	-0.0463541	-0.255079	-0.092695	0.00535946	-0.779844
6205	-0.0574575	-0.275576	-0.120618	-0.00628184	-0.816329
6210	-0.0694178	-0.283684	-0.143324	-0.0397101	-0.85602
6215	-0.0683781	-0.307523	-0.13546	-0.0653534	-0.850616
6220	-0.0782627	-0.320191	-0.150212	-0.0891727	-0.859461
6225	-0.0665017	-0.329524	-0.148128	-0.098024	-0.861937
6230	-0.0696882	-0.332755	-0.155146	-0.10525	-0.849086
6235	-0.051899	-0.361507	-0.196229	-0.0888019	-0.869051
6240	-0.0968764	-0.359472	-0.213799	-0.0925078	-0.88702
6245	-0.0822704	-0.371597	-0.223952	-0.125457	-0.887426
6250	-0.0730597	-0.364935	-0.22177	-0.126978	-0.906299
6255	-0.0726394	-0.380648	-0.216572	-0.129828	-0.923284
6260	-0.0634081	-0.404612	-0.230491	-0.0857503	-0.930346
6265	-0.0275572	-0.401368	-0.210676	-0.0860595	-0.915452
6270	-0.00414434	-0.425327	-0.209013	-0.0944818	-0.914386
6275	-0.0460278	-0.437586	-0.256029	-0.135378	-0.940159
6280	-0.0522454	-0.46671	-0.291067	-0.149233	-0.991458
6285	-0.0686616	-0.487754	-0.3226	-0.177251	-0.997186
6290	-0.102126	-0.501524	-0.3623	-0.203947	-1.0092
6295	-0.121424	-0.520119	-0.365688	-0.210946	-1.02549
6300	-0.158465	-0.526	-0.352567	-0.195774	-1.03124
6305	-0.194753	-0.567994	-0.386036	-0.22506	-1.06452
6310	-0.206755	-0.595966	-0.40969	-0.264744	-1.09653
6315	-0.220508	-0.61649	-0.44149	-0.27973	-1.09997
6320	-0.258461	-0.625139	-0.450704	-0.284332	-1.09211
6325	-0.304423	-0.613282	-0.455763	-0.29884	-1.09805
6330	-0.317262	-0.630006	-0.461933	-0.316339	-1.113
6335	-0.299307	-0.61456	-0.47638	-0.346895	-1.1573
6340	-0.268393	-0.518472	-0.492617	-0.365511	-1.17317
6345	-0.169746	-0.270202	-0.519358	-0.351171	-1.17786
6350	-0.00718777	0.132607	-0.514317	-0.35085	-1.16015
6355	0.243384	0.644003	-0.505738	-0.338716	-1.16889
6360	0.473816	1.19368	-0.49074	-0.327055	-1.19115
6365	0.760883	1.79281	-0.508774	-0.314339	-1.19884
6370	1.094	2.36304	-0.517729	-0.248849	-1.20097
6375	1.46168	2.92897	-0.508	-0.176581	-1.21385
6380	1.78472	3.4564	-0.495201	-0.0412064	-1.21927
6385	2.12563	3.91764	-0.439213	0.225001	-1.19193
6390	2.40294	4.35809	-0.354056	0.563795	-1.19818
6395	2.7312	4.72865	-0.184433	0.964956	-1.19009
6400	3.07091	5.07094	0.125893	1.44076	-1.18761
6405	3.33533	5.35006	0.477954	1.92154	-1.1888
6410	3.58217	5.6178	0.925793	2.39053	-1.20152
6415	3.80333	5.83551	1.40566	2.85037	-1.20887
6420	4.01615	6.04695	1.89575	3.25609	-1.18463
6425	4.22736	6.20314	2.37807	3.68046	-1.15527
6430	4.36729	6.33957	2.81944	4.00687	-1.14051
6435	4.5365	6.43031	3.24254	4.36653	-1.11831
6440	4.68879	6.53627	3.63061	4.65172	-1.06405
6445	4.80815	6.58305	3.98391	4.92691	-1.04813
6450	4.94705	6.61636	4.27278	5.19234	-0.966619
6455	5.05632	6.65254	4.5465	5.38089	-0.904915
6460	5.10843	6.66805	4.7872	5.52985	-0.802085
6465	5.18188	6.67839	5.00463	5.69131	-0.626599
6470	5.25095	6.67477	5.20355	5.80923	-0.414512
6475	5.29835	6.65859	5.39471	5.91166	-0.0920269
6480	5.32822	6.65023	5.49317	6.03568	0.257843
6485	5.38068	6.60756	5.61737	6.09769	0.697478
6490	5.40626	6.57122	5.66042	6.12981	1.12742
6495	5.40272	6.52301	5.77436	6.17797	1.60211
6500	5.41527	6.48272	5.83728	6.18873	2.09239
6505	5.41083	6.40511	5.9109	6.17917	2.5309
6510	5.33994	6.31924	5.95451	6.17279	2.93927
6515	5.32631	6.21714	5.96061	6.11966	3.34312
6520	5.31601	6.12835	5.94508	6.09036	3.65862
6525	5.25362	6.05206	5.94	6.05288	3.99877
6530	5.18468	5.95083	5.95483	5.99249	4.28777
6535	5.10198	5.84526	5.90915	5.91446	4.5177
6540	5.03738	5.74765	5.86076	5.83015	4.76372
6545	4.98908	5.65774	5.83339	5.76095	4.96457
6550	4.91906	5.58303	5.81683	5.70162	5.12614
6555	4.85997	5.48684	5.76151	5.63786	5.27499
6560	4.77826	5.40181	5.70687	5.60713	5.36713
6565	4.71357	5.27412	5.631	5.54542	5.43841
6570	4.61503	5.1654	5.55545	5.46693	5.51284
6575	4.55585	5.06497	5.50524	5.36741	5.52637
6580	4.49275	4.96476	5.41801	5.29265	5.56048
6585	4.4212	4.86836	5.34435	5.21056	5.5521
6590	4.36173	4.76714	5.23844	5.12632	5.53017
6595	4.28263	4.675	5.13908	5.03791	5.50495
6600	4.19668	4.58225	5.05289	4.93095	5.5035
6605	4.11835	4.46053	4.95025	4.85023	5.44119
6610	4.05178	4.34685	4.84252	4.73539	5.39196
6615	3.93482	4.24711	4.72211	4.6187	5.30173
6620	3.86595	4.15684	4.61212	4.54996	5.25206
6625	3.79118	4.06784	4.49939	4.4607	5.17993
6630	3.76618	3.98825	4.36478	4.34483	5.14038
6635	3.63351	3.90267	4.27517	4.24129	5.0712
6640	3.59182	3.81789	4.21634	4.17475	4.99591
6645	3.54938	3.73177	4.14076	4.1045	4.90142
6650	3.47479	3.62842	4.06789	4.03017	4.81432
6655	3.47061	3.53953	3.98128	3.93292	4.69755
6660	3.37636	3.47143	3.90495	3.8032	4.58834
6665	3.32595	3.40135	3.82817	3.77085	4.52844
6670	3.24124	3.31346	3.78494	3.71804	4.4286
6675	3.1709	3.21989	3.6862	3.62609	4.35999
6680	3.11941	3.16307	3.63291	3.56258	4.25918
6685	3.07502	3.10728	3.5615	3.46545	4.14377
6690	3.0036	3.03485	3.47864	3.41875	4.03236
6695	2.94031	2.97482	3.41376	3.34785	3.9458
6700	2.85678	2.90478	3.34567	3.25146	3.85282
6705	2.74029	2.81744	3.2569	3.17507	3.71567
6710	2.67677	2.7161	3.18105	3.10188	3.62034
6715	2.62845	2.66727	3.12491	3.03527	3.52494
6720	2.57808	2.60937	3.04609	2.95459	3.42812
6725	2.57406	2.56037	2.97434	2.89605	3.33824
6730	2.50945	2.5023	2.9041	2.8515	3.20594
6735	2.48869	2.44178	2.86838	2.79512	3.12388
6740	2.45918	2.38058	2.77963	2.72439	3.03495
6745	2.45327	2.32241	2.73291	2.66517	2.95011
6750	2.42534	2.27677	2.6852	2.60225	2.85251
6755	2.35495	2.22535	2.64307	2.53822	2.77289
6760	2.31717	2.17857	2.58575	2.50429	2.70809
6765	2.24382	2.12922	2.52931	2.43895	2.64634
6770	2.21913	2.09721	2.45102	2.39569	2.56815
6775	2.18411	2.04515	2.39835	2.36342	2.49846
6780	2.11719	1.96469	2.33721	2.2981	2.41724
6785	2.06777	1.9145	2.28621	2.2445	2.34208
6790	2.01642	1.87192	2.23547	2.21254	2.24839
6795	1.98003	1.81654	2.19465	2.14602	2.15858
6800	1.90794	1.75998	2.13205	2.09356	2.06336
6805	1.86469	1.6977	2.09348	2.03227	2.00234
6810	1.78249	1.65974	2.00218	1.9823	1.93782
6815	1.78229	1.59973	1.9661	1.95953	1.87633
6820	1.71718	1.56019	1.94979	1.92572	1.78329
6825	1.6881	1.52151	1.87771	1.85605	1.69133
6830	1.61569	1.47119	1.81688	1.79556	1.59485
6835	1.57904	1.43572	1.76294	1.73372	1.50734
6840	1.58443	1.4069	1.71035	1.71434	1.44777
6845	1.54108	1.37993	1.68971	1.67099	1.39759
6850	1.53058	1.34894	1.65819	1.62309	1.31883
6855	1.46802	1.32983	1.61607	1.57183	1.25618
6860	1.41565	1.29919	1.58141	1.54495	1.19979
6865	1.42557	1.25094	1.5688	1.51262	1.14836
6870	1.40204	1.19356	1.56231	1.47981	1.09864
6875	1.3602	1.16105	1.52413	1.40735	1.06966
6880	1.35501	1.12248	1.48329	1.37545	1.01616
6885	1.28443	1.10017	1.43846	1.33193	0.985828
6890	1.25632	1.03668	1.3981	1.29868	0.934541
6895	1.21037	1.01209	1.38119	1.2584	0.865763
6900	1.18278	0.969811	1.30775	1.23695	0.831966
6905	1.12647	0.932274	1.25783	1.21394	0.760422
6910	1.05809	0.895389	1.16763	1.13919	0.707685
6915	0.962119	0.852888	1.15597	1.08746	0.648569
6920	0.956405	0.808435	1.14953	1.0794	0.61113
6925	0.896177	0.758605	1.12109	1.00182	0.547275
6930	0.894106	0.741672	1.04132	0.942355	0.504886
6935	0.87847	0.718161	1.03341	0.917713	0.447543
6940	0.876203	0.680461	1.00607	0.920707	0.408958
6945	0.875146	0.649115	0.941036	0.912297	0.376973
6950	0.838782	0.615734	0.907573	0.893622	0.358468
6955	0.811957	0.575354	0.879882	0.852383	0.306856
6960	0.809455	0.560721	0.858194	0.835258	0.278912
6965	0.851468	0.531011	0.838674	0.855382	0.259246
6970	0.789929	0.494968	0.773403	0.819448	0.231951
6975	0.765038	0.457877	0.741341	0.762675	0.159403
6980	0.698371	0.425529	0.656696	0.75378	0.0968525
6985	0.660012	0.412439	0.649241	0.702834	0.0528949
6990	0.655982	0.383084	0.640106	0.681414	0.0174456
6995	0.601204	0.367002	0.615714	0.645848	-0.0185713
7000	0.618793	0.371654	0.634996	0.646415	-0.0407049
7005	0.611016	0.317948	0.63618	0.609907	-0.042118
7010	0.581392	0.296491	0.610563	0.616289	-0.0735495
7015	0.55473	0.296823	0.594785	0.573909	-0.12103
7020	0.528767	0.255768	0.571691	0.545392	-0.156909
7025	0.479825	0.232259	0.558991	0.522688	-0.196739
7030	0.487912	0.197661	0.538668	0.47264	-0.237385
7035	0.43617	0.166523	0.530888	0.449808	-0.278078
7040	0.418128	0.163311	0.498012	0.435182	-0.29551
7045	0.389103	0.1201	0.433657	0.410173	-0.340673
7050	0.35216	0.0951679	0.442847	0.380261	-0.370352
7055	0.328748	0.0670426	0.396945	0.359263	-0.415571
7060	0.299808	0.0613721	0.370187	0.320375	-0.442559
7065	0.254088	0.04438	0.331551	0.309068	-0.450397
7070	0.22868	0.039942	0.272523	0.247066	-0.49378
7075	0.220567	0.0121702	0.264675	0.229022	-0.524599
7080	0.243759	-0.00455388	0.234165	0.220927	-0.545482
7085	0.239056	-0.00978442	0.219643	0.186249	-0.582099
7090	0.236792	-0.0181102	0.179082	0.154297	-0.60203
7095	0.203276	-0.0374922	0.145003	0.145531	-0.63916
7100	0.173111	-0.060105	0.148291	0.133199	-0.658869
7105	0.148915	-0.0902777	0.107588	0.116917	-0.692372
7110	0.118284	-0.113815	0.0830843	0.09338	-0.728008
7115	0.0671091	-0.118974	0.0424343	0.0936666	-0.705931
7120	0.0741696	-0.13654	0.0195945	0.0776367	-0.717591
7125	0.0706873	-0.135809	0.026529	0.100968	-0.71849
7130	0.0636186	-0.168749	0.0311529	0.104198	-0.718613
7135	0.0523383	-0.198912	0.015101	0.075269	-0.736545
7140	0.0648106	-0.212103	0.00550553	0.0595982	-0.781473
7145	0.0583295	-0.193477	0.036488	0.052898	-0.773242
7150	0.0879087	-0.21083	0.0231367	0.0394643	-0.75418
7155	0.0741995	-0.207838	0.0361853	0.0444021	-0.765814
7160	0.080551	-0.220136	0.0341838	0.0466251	-0.781083
7165	0.103973	-0.23534	-0.00642733	0.0419626	-0.807163
7170	0.125053	-0.258327	0.0233228	0.0414681	-0.839545
7175	0.140091	-0.263508	0.062226	0.0373213	-0.843328
7180	0.125098	-0.282645	0.0301301	0.00471526	-0.870723
7185	0.0850455	-0.293665	-0.00360733	-0.038697	-0.886468
7190	0.079492	-0.300482	-0.0121405	-0.0873926	-0.904751
7195	0.0725265	-0.326776	0.0109041	-0.106047	-0.917779
7200	0.0819962	-0.338552	-0.0192937	-0.0969226	-0.918536
7205	0.116094	-0.336745	-0.0286839	-0.0702021	-0.918533
7210	0.0916973	-0.329432	-0.0314753	-0.0646626	-0.919215
7215	0.105152	-0.32802	-0.0250936	-0.0300628	-0.923942
7220	0.0720124	-0.377923	-0.0694795	-0.0389022	-0.955614
7225	0.0579254	-0.389236	-0.108618	-0.0690684	-0.995771
7230	0.0236064	-0.404587	-0.142226	-0.10066	-1.01752
7235	0.0153437	-0.445282	-0.178941	-0.116507	-1.03366
7240	-0.062917	-0.462265	-0.212794	-0.140393	-1.05779
7245	-0.0930211	-0.48427	-0.22143	-0.146343	-1.07882
7250	-0.114213	-0.491152	-0.227586	-0.170208	-1.09021
7255	-0.145089	-0.48649	-0.248488	-0.18058	-1.11279
7260	-0.194519	-0.501937	-0.238193	-0.212866	-1.14203
7265	-0.169165	-0.519975	-0.241056	-0.201204	-1.16834
7270	-0.198481	-0.531039	-0.271122	-0.236611	-1.21807
7275	-0.231751	-0.543582	-0.286863	-0.272178	-1.21827
7280	-0.167262	-0.552286	-0.298603	-0.281978	-1.23011
7285	-0.171193	-0.542028	-0.329383	-0.287837	-1.25104
7290	-0.187518	-0.563293	-0.30453	-0.279043	-1.24521
7295	-0.172701	-0.554002	-0.29995	-0.271128	-1.22282
7300	-0.186909	-0.565282	-0.350001	-0.29436	-1.2294
7305	-0.176087	-0.573884	-0.357045	-0.295278	-1.22984
7310	-0.193891	-0.573871	-0.336702	-0.281298	-1.25697
7315	-0.216799	-0.581614	-0.362864	-0.273898	-1.2807
7320	-0.206923	-0.592718	-0.396112	-0.264277	-1.25887
7325	-0.179345	-0.579967	-0.430078	-0.279309	-1.27693
7330	-0.216496	-0.577796	-0.436391	-0.321712	-1.29181
7335	-0.236161	-0.55775	-0.436413	-0.331001	-1.30383
7340	-0.196806	-0.435295	-0.434007	-0.343063	-1.25844
7345	-0.0925298	-0.188105	-0.429416	-0.348736	-1.26969
7350	0.0495188	0.219933	-0.439029	-0.349399	-1.28461
7355	0.229497	0.720528	-0.404829	-0.322603	-1.30763
7360	0.461318	1.26462	-0.41205	-0.291824	-1.29819
7365	0.790949	1.852	-0.419357	-0.224883	-1.27942
7370	1.11713	2.422	-0.385507	-0.143166	-1.28445
7375	1.46676	2.97738	-0.384957	-0.040747	-1.26979
7380	1.81192	3.46844	-0.356973	0.123985	-1.26551
7385	2.13731	3.90935	-0.326127	0.349982	-1.25617
7390	2.44296	4.34029	-0.228022	0.683681	-1.25599
7395	2.71116	4.7271	-0.06696	1.05879	-1.24212
7400	3.01352	5.03698	0.198468	1.50447	-1.25774
7405	3.2945	5.31639	0.559443	1.98925	-1.26288
7410	3.53755	5.54822	1.01288	2.45443	-1.24421
7415	3.7799	5.77289	1.51233	2.90714	-1.24043
7420	3.98719	5.94718	1.96912	3.33531	-1.22743
7425	4.23573	6.09576	2.47079	3.71919	-1.2027
7430	4.38662	6.22432	2.91743	4.07726	-1.1784
7435	4.52636	6.3545	3.33963	4.37732	-1.18325
7440	4.68557	6.44375	3.70748	4.65477	-1.16295
7445	4.80426	6.51063	4.06846	4.91188	-1.16455
7450	4.93666	6.55687	4.3804	5.16105	-1.11869
7455	5.0027	6.60262	4.62558	5.35347	-1.05001
7460	5.02476	6.64276	4.82521	5.4837	-0.965571
7465	5.09577	6.63185	5.02671	5.61646	-0.821718
7470	5.11934	6.60601	5.17411	5.71373	-0.595602
7475	5.18187	6.58275	5.33749	5.81608	-0.309844
7480	5.21847	6.56285	5.43278	5.88747	0.037132
7485	5.21994	6.5253	5.55169	5.94209	0.441946
7490	5.2429	6.49512	5.63042	5.99644	0.911837
7495	5.23995	6.42557	5.70612	6.01277	1.39574
7500	5.23927	6.36143	5.79609	6.03783	1.8765
7505	5.24456	6.29129	5.86088	6.03744	2.3462
7510	5.23358	6.22559	5.89737	6.03487	2.77166
7515	5.1814	6.1189	5.90595	6.0022	3.15047
7520	5.18559	6.02339	5.91772	5.96317	3.51127
7525	5.13526	5.93796	5.88141	5.93692	3.81132
7530	5.09291	5.82953	5.85439	5.91257	4.12249
7535	5.05578	5.71955	5.83655	5.8788	4.40186
7540	4.96433	5.63245	5.80593	5.80991	4.63616
7545	4.91842	5.52924	5.80264	5.74421	4.80658
7550	4.87021	5.42137	5.77056	5.7021	4.95516
7555	4.78945	5.34858	5.73361	5.62571	5.08889
7560	4.77381	5.24896	5.70035	5.58435	5.21061
7565	4.7499	5.17687	5.64859	5.51455	5.30919
7570	4.71855	5.09545	5.57694	5.42878	5.39518
7575	4.66377	5.01493	5.53509	5.34566	5.42047
7580	4.56725	4.92593	5.457	5.23162	5.47888
7585	4.49514	4.83962	5.39481	5.14601	5.50676
7590	4.41942	4.74178	5.31781	5.07266	5.50513
7595	4.33455	4.65011	5.23073	4.97333	5.47282
7600	4.30834	4.52884	5.13699	4.91133	5.4218
7605	4.25819	4.43262	5.06879	4.87033	5.37725
7610	4.19928	4.33879	4.9484	4.80086	5.3495
7615	4.10003	4.23004	4.82791	4.7139	5.30945
7620	4.04611	4.12493	4.72028	4.61047	5.25831
7625	3.9425	4.04119	4.6032	4.52404	5.17802
7630	3.92008	3.94928	4.54311	4.46477	5.0948
7635	3.84973	3.86191	4.44374	4.38403	4.98493
7640	3.78544	3.72331	4.34623	4.27879	4.89702
7645	3.73052	3.65389	4.25443	4.22479	4.82956
7650	3.65454	3.57693	4.1621	4.10956	4.73525
7655	3.57041	3.49423	4.06931	4.00141	4.60171
7660	3.47601	3.42238	3.97447	3.90407	4.50345
7665	3.36351	3.35204	3.90691	3.80537	4.402
7670	3.25734	3.27942	3.83802	3.71653	4.29836
7675	3.17162	3.22699	3.76389	3.63065	4.18794
7680	3.16038	3.15705	3.66968	3.56077	4.08514
7685	3.11092	3.0755	3.60106	3.49195	3.98233
7690	3.04869	3.00263	3.54577	3.43224	3.9186
7695	3.03499	2.91688	3.49682	3.37183	3.8064
7700	3.00102	2.87124	3.42123	3.30191	3.68075
7705	2.93109	2.81103	3.34916	3.2153	3.56766
7710	2.86521	2.74238	3.29238	3.12772	3.48096
7715	2.78625	2.67593	3.21137	3.07926	3.39539
7720	2.68173	2.61252	3.09964	3.00529	3.31975
7725	2.63882	2.54149	3.00798	2.95796	3.20369
7730	2.58151	2.47807	2.9457	2.86058	3.06085
7735	2.50337	2.42152	2.86378	2.76035	2.94875
7740	2.44583	2.35615	2.81511	2.70938	2.87459
7745	2.40388	2.29938	2.75595	2.62427	2.79482
7750	2.35138	2.25243	2.70674	2.56396	2.734
7755	2.33265	2.21585	2.67135	2.50746	2.64909
7760	2.24398	2.1633	2.58291	2.46846	2.54732
7765	2.15533	2.08395	2.52271	2.36376	2.43653
7770	2.12866	2.05285	2.45317	2.3295	2.33751
7775	2.01613	1.9954	2.39381	2.24907	2.25867
7780	1.96207	1.97109	2.32099	2.17149	2.15207
7785	1.90554	1.89804	2.22796	2.10019	2.06778
7790	1.85467	1.86072	2.15474	2.05527	1.99124
7795	1.84823	1.8323	2.1414	2.02299	1.94977
7800	1.80997	1.78605	2.07927	1.99171	1.86926
7805	1.76276	1.72478	2.06377	1.94135	1.80229
7810	1.70059	1.69187	2.02072	1.87678	1.74887
7815	1.69382	1.63227	1.9941	1.83791	1.66103
7820	1.671	1.58017	1.96934	1.80812	1.58541
7825	1.61998	1.52864	1.90824	1.77908	1.52557
7830	1.58487	1.45951	1.83869	1.7137	1.43608
7835	1.53754	1.39368	1.823	1.63044	1.33291
7840	1.46838	1.32358	1.745	1.55698	1.26679
7845	1.39827	1.28271	1.69421	1.53084	1.25253
7850	1.39517	1.2387	1.66305	1.52213	1.21844
7855	1.36189	1.20632	1.63258	1.4632	1.17131
7860	1.33686	1.187	1.59303	1.44348	1.11587
7865	1.31629	1.16703	1.56551	1.3902	1.05226
7870	1.27024	1.12424	1.52054	1.32743	0.983365
7875	1.26815	1.09659	1.50756	1.2902	0.92547
7880	1.22888	1.07119	1.44736	1.21374	0.878163
7885	1.21714	1.0385	1.41582	1.17381	0.851351
7890	1.17511	1.0158	1.36317	1.14157	0.786094
7895	1.14908	0.988658	1.34975	1.1392	0.734903
7900	1.12959	0.954922	1.28836	1.12079	0.694999
7905	1.06286	0.949371	1.27352	1.08571	0.630298
7910	1.03133	0.935588	1.244	1.05043	0.559728
7915	0.945906	0.885966	1.2045	1.01868	0.520206
7920	0.908368	0.817528	1.16248	0.981227	0.466129
7925	0.884421	0.759036	1.09959	0.93567	0.414032
7930	0.855983	0.697089	1.03491	0.913917	0.350009
7935	0.776287	0.678553	1.00015	0.890638	0.31021
7940	0.73407	0.654635	0.964007	0.840073	0.2504
7945	0.704928	0.635176	0.958971	0.8264	0.208224
7950	0.65706	0.614044	0.893799	0.811132	0.151758
7955	0.653325	0.582103	0.839186	0.778883	0.135897
7960	0.597829	0.564211	0.83127	0.749858	0.125735
7965	0.601985	0.552244	0.798272	0.716332	0.0912269
7970	0.581133	0.547676	0.792831	0.695043	0.0704516
7975	0.583024	0.534777	0.76206	0.700315	0.088768
7980	0.590628	0.525236	0.739217	0.678407	0.0634404
7985	0.596487	0.48822	0.711382	0.646843	0.0255658
7990	0.585038	0.485402	0.692799	0.635465	0.0175256
7995	0.588506	0.461673	0.682542	0.620782	0.00480588
8000	0.57392	0.467196	0.645821	0.631999	-0.0169236
8005	0.555875	0.446839	0.625709	0.636172	-0.0686962
8010	0.483565	0.420763	0.595479	0.600688	-0.124202
8015	0.488327	0.385407	0.535123	0.579118	-0.157707
8020	0.461135	0.347383	0.539017	0.563406	-0.174152
8025	0.429777	0.320398	0.527968	0.555929	-0.197864
8030	0.40844	0.287324	0.502661	0.541056	-0.208237
8035	0.341037	0.291674	0.508184	0.490652	-0.223057
8040	0.358084	0.280598	0.52124	0.49045	-0.235024
8045	0.312439	0.2422	0.499032	0.458434	-0.283493
8050	0.303819	0.200922	0.494407	0.452569	-0.336027
8055	0.281307	0.175144	0.497521	0.42286	-0.353147
8060	0.306294	0.132302	0.489813	0.39316	-0.376096
8065	0.263861	0.112352	0.478833	0.359767	-0.394007
8070	0.255181	0.087677	0.463291	0.351924	-0.399161
8075	0.216875	0.0887304	0.449304	0.359672	-0.425733
8080	0.175514	0.0736546	0.419736	0.332589	-0.427029
8085	0.136322	0.0544003	0.385039	0.312657	-0.461781
8090	0.0902285	0.0313856	0.368366	0.272507	-0.467697
8095	0.0654669	-0.0239601	0.355785	0.265986	-0.507294
8100	0.0638386	-0.0432741	0.336377	0.277146	-0.554584
8105	0.0604057	-0.0746129	0.317293	0.278305	-0.558074
8110	0.0327244	-0.0924799	0.277479	0.221601	-0.61468
8115	0.00092549	-0.117347	0.277221	0.229055	-0.640949
8120	-0.0286772	-0.161955	0.25435	0.1869	-0.692695
8125	-0.0218748	-0.167986	0.198999	0.154143	-0.715276
8130	-0.0550995	-0.198226	0.174248	0.151315	-0.740396
8135	-0.0899201	-0.193394	0.148738	0.122117	-0.760263
8140	-0.119291	-0.204035	0.128204	0.104723	-0.787739
8145	-0.13097	-0.237906	0.107298	0.0964713	-0.826862
8150	-0.153285	-0.245646	0.0860576	0.0846031	-0.849735
8155	-0.17632	-0.263985	0.0548128	0.062076	-0.871006
8160	-0.166557	-0.293929	0.0315437	0.0677141	-0.90523
8165	-0.176461	-0.308989	0.0389003	0.0409531	-0.916153
8170	-0.162749	-0.307554	0.0277334	0.0620299	-0.918444
8175	-0.210413	-0.30161	0.0184918	0.0454619	-0.911595
8180	-0.220849	-0.317453	0.0134084	0.0357332	-0.932164
8185	-0.237127	-0.336364	-0.0243166	0.00402633	-0.958215
8190	-0.208496	-0.343563	-0.0453326	-0.0163659	-0.954244
8195	-0.234863	-0.372269	-0.0496932	-0.0169504	-0.985627
8200	-0.252691	-0.377945	-0.046341	-0.0137747	-1.02758
8205	-0.283491	-0.393908	-0.0821338	-0.0464536	-1.04135
8210	-0.325966	-0.39587	-0.122433	-0.0654997	-1.07156
8215	-0.3337	-0.427615	-0.145765	-0.117438	-1.08367
8220	-0.400665	-0.44223	-0.143317	-0.151596	-1.10965
8225	-0.42552	-0.459002	-0.133028	-0.171233	-1.11453
8230	-0.443956	-0.485985	-0.146407	-0.190388	-1.13674
8235	-0.437924	-0.49011	-0.167342	-0.230577	-1.16769
8240	-0.448233	-0.501577	-0.191034	-0.218625	-1.19624
8245	-0.434887	-0.503626	-0.190527	-0.245626	-1.22604
8250	-0.440582	-0.534417	-0.207859	-0.244755	-1.22545
8255	-0.435871	-0.5337	-0.229117	-0.249153	-1.25096
8260	-0.434582	-0.544943	-0.214291	-0.259035	-1.2465
8265	-0.428503	-0.565399	-0.213884	-0.244977	-1.2329
8270	-0.401391	-0.587429	-0.232922	-0.287111	-1.21654
8275	-0.443881	-0.590197	-0.241163	-0.282832	-1.21004
8280	-0.439823	-0.619568	-0.242111	-0.2775	-1.24395
8285	-0.469616	-0.642383	-0.28986	-0.297873	-1.28269
8290	-0.52594	-0.651028	-0.294024	-0.335458	-1.29973
8295	-0.559909	-0.672248	-0.306666	-0.363362	-1.30548
8300	-0.575726	-0.675322	-0.297021	-0.39736	-1.33601
8305	-0.597831	-0.704451	-0.328768	-0.419073	-1.36692
8310	-0.635431	-0.722396	-0.356532	-0.469711	-1.3961
8315	-0.691896	-0.749919	-0.364539	-0.471603	-1.42032
8320	-0.723041	-0.761249	-0.409748	-0.485152	-1.43045
8325	-0.75599	-0.78437	-0.406774	-0.48476	-1.48413
8330	-0.783676	-0.788637	-0.380651	-0.46886	-1.49337
8335	-0.765312	-0.773353	-0.41778	-0.483423	-1.49757
8340	-0.697634	-0.647428	-0.400258	-0.483204	-1.47942
8345	-0.565899	-0.379543	-0.391765	-0.451912	-1.48022
8350	-0.381432	0.0347168	-0.375228	-0.4045	-1.47615
8355	-0.119996	0.540394	-0.37894	-0.357387	-1.47385
8360	0.139889	1.11543	-0.397644	-0.329051	-1.45738
8365	0.441659	1.69963	-0.357879	-0.28282	-1.44462
8370	0.768337	2.27556	-0.353625	-0.181243	-1.42902
8375	1.13022	2.82905	-0.332007	-0.0416997	-1.38071
8380	1.41952	3.34631	-0.299615	0.102398	-1.39755
8385	1.78514	3.79633	-0.264802	0.330553	-1.39489
8390	2.12207	4.22514	-0.181724	0.682483	-1.38975
8395	2.41744	4.62708	-0.0317602	1.0851	-1.39883
8400	2.7295	4.94386	0.227723	1.52446	-1.39672
8405	3.04774	5.24964	0.646412	2.00353	-1.36878
8410	3.30169	5.48142	1.10328	2.46876	-1.37721
8415	3.49287	5.69933	1.57267	2.94299	-1.39029
8420	3.71116	5.89752	2.06709	3.37795	-1.36093
8425	3.86237	6.05727	2.51691	3.76126	-1.33246
8430	4.0083	6.17728	2.93792	4.11068	-1.34041
8435	4.17406	6.26874	3.35241	4.44515	-1.32084
8440	4.24358	6.35312	3.68907	4.70102	-1.35806
8445	4.33761	6.42338	4.0155	4.93944	-1.33604
8450	4.44192	6.48042	4.30929	5.19325	-1.30731
8455	4.52891	6.52037	4.6206	5.37653	-1.24649
8460	4.6131	6.5279	4.85793	5.5659	-1.13967
8465	4.69478	6.52382	5.07961	5.69859	-0.977719
8470	4.77321	6.52326	5.25729	5.82318	-0.760679
8475	4.8369	6.5062	5.41396	5.96567	-0.482404
8480	4.84505	6.49189	5.51697	6.07096	-0.125026
8485	4.85336	6.46402	5.64202	6.10798	0.287093
8490	4.91888	6.42808	5.72384	6.17313	0.77384
8495	4.91391	6.37454	5.76918	6.19474	1.24824
8500	4.92518	6.29017	5.81726	6.1868	1.72935
8505	4.87925	6.23492	5.87428	6.17003	2.1459
8510	4.82709	6.15314	5.89407	6.16827	2.56947
8515	4.7831	6.04749	5.89085	6.13336	2.93902
8520	4.75531	5.96481	5.88068	6.10268	3.29424
8525	4.72145	5.88162	5.90063	6.0884	3.62353
8530	4.68999	5.80519	5.88625	6.0452	3.93223
8535	4.61249	5.73382	5.83853	5.97373	4.19498
8540	4.55651	5.64064	5.80368	5.92052	4.42871
8545	4.48056	5.54954	5.74886	5.84154	4.60823
8550	4.43089	5.4629	5.73833	5.76083	4.74032
8555	4.36553	5.35753	5.69652	5.70447	4.85851
8560	4.31162	5.24202	5.62816	5.65302	4.98751
8565	4.23655	5.13599	5.56017	5.52601	5.04808
8570	4.20735	5.01886	5.48362	5.46796	5.12865
8575	4.12008	4.91292	5.4228	5.37501	5.1662
8580	4.07793	4.81396	5.39233	5.2906	5.20822
8585	4.0341	4.68457	5.31881	5.2065	5.24398
8590	3.98579	4.60172	5.22516	5.11229	5.25149
8595	3.8351	4.50028	5.11581	4.98531	5.21575
8600	3.75456	4.3821	5.03032	4.91174	5.17056
8605	3.71158	4.27419	4.93075	4.78482	5.13743
8610	3.63454	4.18535	4.8371	4.69947	5.04592
8615	3.58291	4.09143	4.69863	4.62191	4.99716
8620	3.53054	3.99501	4.61444	4.54323	4.92722
8625	3.50899	3.89118	4.52088	4.46352	4.86427
8630	3.44827	3.80962	4.39463	4.35552	4.79391
8635	3.37002	3.72071	4.3368	4.2783	4.69768
8640	3.27106	3.61587	4.22411	4.18659	4.59806
8645	3.19578	3.5391	4.11622	4.0774	4.49331
8650	3.11326	3.44054	4.03448	4.00134	4.4292
8655	3.03408	3.35494	3.94475	3.89365	4.36328
8660	2.93331	3.2629	3.83003	3.77155	4.24569
8665	2.85737	3.16353	3.73891	3.67425	4.15562
8670	2.78706	3.08341	3.66417	3.61333	4.08552
8675	2.69427	3.01026	3.57266	3.51483	3.98336
8680	2.58321	2.92478	3.49272	3.40026	3.85715
8685	2.5049	2.84888	3.40703	3.32898	3.7511
8690	2.43246	2.76714	3.3194	3.26335	3.66867
8695	2.3889	2.68891	3.23407	3.17393	3.54103
8700	2.33494	2.62058	3.17586	3.09197	3.4611
8705	2.28932	2.54926	3.09113	3.01673	3.34667
8710	2.24237	2.4706	3.03024	2.95049	3.25054
8715	2.19028	2.39463	2.93744	2.87681	3.15717
8720	2.13946	2.35728	2.86685	2.82308	3.0793
8725	2.0829	2.3004	2.80009	2.79027	2.99003
8730	2.01331	2.25955	2.73758	2.71188	2.88707
8735	1.9792	2.19331	2.63199	2.65243	2.7944
8740	1.93965	2.16472	2.59842	2.59375	2.69934
8745	1.87553	2.0935	2.51403	2.52243	2.58775
8750	1.82766	2.00769	2.42514	2.48118	2.47223
8755	1.78261	1.92839	2.35808	2.40779	2.37512
8760	1.70075	1.87305	2.31309	2.33877	2.3028
8765	1.66347	1.80411	2.25157	2.30109	2.20344
8770	1.62696	1.77102	2.19702	2.22498	2.13321
8775	1.57247	1.72624	2.15034	2.16906	2.04944
8780	1.5313	1.68078	2.10429	2.10541	1.99735
8785	1.46473	1.61918	2.04263	2.03701	1.92785
8790	1.43236	1.55599	1.99442	1.9651	1.84268
8795	1.37372	1.48361	1.96558	1.90481	1.73381
8800	1.32291	1.45362	1.94852	1.85204	1.65571
8805	1.28997	1.41681	1.88707	1.80972	1.58062
8810	1.27705	1.3935	1.82126	1.77682	1.5192
8815	1.19853	1.326	1.73535	1.72722	1.45845
8820	1.14753	1.28127	1.69199	1.66555	1.37772
8825	1.07803	1.22913	1.65459	1.63004	1.30575
8830	1.04105	1.17031	1.59181	1.55662	1.23961
8835	0.942846	1.11841	1.57251	1.48684	1.14992
8840	0.910533	1.06188	1.50339	1.42774	1.07194
8845	0.883418	1.02547	1.47352	1.38195	0.990795
8850	0.832456	0.983404	1.43209	1.35925	0.936955
8855	0.828888	0.945024	1.36407	1.29958	0.85971
8860	0.816823	0.898593	1.32226	1.25625	0.769626
8865	0.769569	0.882134	1.27413	1.22539	0.731049
8870	0.691629	0.803225	1.22838	1.18207	0.659315
8875	0.644107	0.768907	1.21954	1.11865	0.618059
8880	0.654455	0.74474	1.20593	1.06675	0.552141
8885	0.619503	0.710585	1.17104	1.04744	0.496241
8890	0.595916	0.688115	1.15501	1.00118	0.460326
8895	0.546161	0.659105	1.10419	0.981763	0.404012
8900	0.558435	0.630412	1.05603	0.959103	0.37115
8905	0.535052	0.593216	1.04745	0.938709	0.331979
8910	0.502204	0.573695	1.00092	0.875933	0.300837
8915	0.476576	0.558195	0.942871	0.863856	0.238538
8920	0.429902	0.515298	0.913267	0.824113	0.166017
8925	0.384944	0.483927	0.874495	0.784643	0.129537
8930	0.34645	0.443805	0.825856	0.745417	0.0631187
8935	0.347217	0.419584	0.786931	0.751574	0.0520087
8940	0.326267	0.390031	0.760793	0.723059	0.0187044
8945	0.299542	0.368603	0.721098	0.70554	-0.0085276
8950	0.237127	0.357071	0.752481	0.655716	-0.0549708
8955	0.189806	0.346692	0.728171	0.630864	-0.0803188
8960	0.219025	0.334249	0.705483	0.617381	-0.0695452
8965	0.21778	0.332872	0.676979	0.630419	-0.107145
8970	0.203871	0.313025	0.668304	0.597732	-0.147153
8975	0.223815	0.267249	0.601474	0.568313	-0.181105
8980	0.219139	0.234838	0.601967	0.572191	-0.190412
8985	0.189356	0.196881	0.604027	0.542365	-0.241287
8990	0.166486	0.179261	0.582435	0.499234	-0.302154
8995	0.133115	0.146344	0.546022	0.46856	-0.328145
9000	0.115868	0.119304	0.497079	0.438732	-0.37827
9005	0.126906	0.0944512	0.490224	0.430396	-0.413786
9010	0.0758523	0.0937934	0.471926	0.379953	-0.460145
9015	0.0584303	0.074076	0.442521	0.341958	-0.479933
9020	0.053571	0.0604656	0.424142	0.312204	-0.502541
9025	0.011818	0.0409795	0.393048	0.276541	-0.561273
9030	-0.00313518	-0.00136922	0.363445	0.270358	-0.56478
9035	-0.0215114	-0.0425845	0.319015	0.252206	-0.626199
9040	-0.0577235	-0.0471134	0.262858	0.247716	-0.64172
9045	-0.116873	-0.0651458	0.251126	0.225165	-0.674196
9050	-0.129778	-0.0979158	0.224396	0.195245	-0.715077
9055	-0.168935	-0.104665	0.204382	0.140924	-0.74296
9060	-0.152041	-0.132449	0.14756	0.152744	-0.763255
9065	-0.133886	-0.145567	0.114207	0.158199	-0.77124
9070	-0.122465	-0.168744	0.0866157	0.161629	-0.756492
9075	-0.144647	-0.182884	0.095742	0.109188	-0.770636
9080	-0.139035	-0.185271	0.0716141	0.12048	-0.78131
9085	-0.162511	-0.204478	0.0684953	0.0958462	-0.817649
9090	-0.15708	-0.236754	0.024453	0.0795983	-0.831161
9095	-0.145307	-0.248745	0.028476	0.0627542	-0.833726
9100	-0.184878	-0.282281	0.0199687	0.0498156	-0.85934
9105	-0.247051	-0.281448	-0.0224551	0.011518	-0.895415
9110	-0.224314	-0.321535	-0.0428487	0.0177697	-0.89224
9115	-0.242213	-0.345207	-0.0911188	0.000445257	-0.907204
9120	-0.31144	-0.388222	-0.111923	-0.02181	-0.954944
9125	-0.357023	-0.410911	-0.122561	-0.0285133	-0.999967
9130	-0.405916	-0.42151	-0.173371	-0.0560166	-1.02061
9135	-0.399753	-0.435701	-0.18029	-0.0578185	-1.04261
9140	-0.425684	-0.462947	-0.198645	-0.0971984	-1.06722
9145	-0.415576	-0.476096	-0.215973	-0.105987	-1.09279
9150	-0.412382	-0.481727	-0.232377	-0.0924273	-1.11648
9155	-0.40754	-0.482144	-0.228545	-0.105395	-1.10628
9160	-0.414986	-0.487687	-0.2445	-0.114105	-1.11629
9165	-0.432507	-0.492676	-0.252392	-0.1138	-1.12393
9170	-0.414832	-0.497683	-0.260302	-0.0972374	-1.12669
9175	-0.409745	-0.526484	-0.264188	-0.103802	-1.11958
9180	-0.417954	-0.543618	-0.266068	-0.102306	-1.11935
9185	-0.391897	-0.559038	-0.280697	-0.0950365	-1.13354
9190	-0.433368	-0.569815	-0.305991	-0.108484	-1.15316
9195	-0.494301	-0.585716	-0.321478	-0.130211	-1.19344
9200	-0.497005	-0.609332	-0.346737	-0.174938	-1.22764
9205	-0.460092	-0.605775	-0.350064	-0.185578	-1.22209
9210	-0.48294	-0.61498	-0.344165	-0.190711	-1.23148
9215	-0.467107	-0.616544	-0.349367	-0.160535	-1.24337
9220	-0.484335	-0.620019	-0.3589	-0.154846	-1.23213
9225	-0.488036	-0.62263	-0.376373	-0.174159	-1.24806
9230	-0.510057	-0.629632	-0.387248	-0.190059	-1.2672
9235	-0.512169	-0.676769	-0.422101	-0.195485	-1.27894
9240	-0.549483	-0.707821	-0.423552	-0.24701	-1.27991
9245	-0.569294	-0.732149	-0.430517	-0.240078	-1.32808
9250	-0.593025	-0.725097	-0.432744	-0.250127	-1.33853
9255	-0.600612	-0.749248	-0.453344	-0.251767	-1.34245
9260	-0.640886	-0.756511	-0.456522	-0.26879	-1.38985
9265	-0.63385	-0.784757	-0.459382	-0.273747	-1.39687
9270	-0.625551	-0.761073	-0.454679	-0.281909	-1.40798
9275	-0.631852	-0.733038	-0.428616	-0.274448	-1.37343
9280	-0.640475	-0.765699	-0.473885	-0.304751	-1.36426
9285	-0.673811	-0.775452	-0.471775	-0.310554	-1.39646
9290	-0.706764	-0.798186	-0.486855	-0.332804	-1.42337
9295	-0.720684	-0.821748	-0.489107	-0.344685	-1.43115
9300	-0.745015	-0.826413	-0.494369	-0.347975	-1.44911
9305	-0.71773	-0.833196	-0.480507	-0.361301	-1.43581
9310	-0.700059	-0.858943	-0.490671	-0.370332	-1.4492
9315	-0.677269	-0.84283	-0.501436	-0.33552	-1.46467
9320	-0.695122	-0.827295	-0.508699	-0.328621	-1.5163
9325	-0.711189	-0.823135	-0.510384	-0.363131	-1.5422
9330	-0.69909	-0.856091	-0.507049	-0.355692	-1.55934
9335	-0.641969	-0.831476	-0.483835	-0.318642	-1.55832
9340	-0.594494	-0.70129	-0.471835	-0.306768	-1.56357
9345	-0.487829	-0.435772	-0.465079	-0.322733	-1.5772
9350	-0.367238	-0.0448361	-0.47436	-0.337103	-1.61072
9355	-0.140665	0.449671	-0.519097	-0.374467	-1.60799
9360	0.139976	1.00845	-0.503572	-0.367375	-1.60347
9365	0.423047	1.59973	-0.52194	-0.354328	-1.60283
9370	0.732897	2.16911	-0.570005	-0.298906	-1.60089
9375	1.05701	2.70688	-0.557474	-0.197201	-1.57515
9380	1.41462	3.20017	-0.538919	-0.00941962	-1.55472
9385	1.78171	3.66895	-0.520603	0.254349	-1.55279
9390	2.11308	4.06759	-0.467734	0.568738	-1.55996
9395	2.43886	4.42378	-0.281084	0.990875	-1.56299
9400	2.71239	4.75675	-0.0209249	1.41522	-1.56914
9405	2.95856	5.04041	0.34501	1.90744	-1.5644
9410	3.23028	5.29466	0.805334	2.35563	-1.55807
9415	3.45614	5.50902	1.25601	2.79601	-1.53935
9420	3.68893	5.70298	1.76026	3.21383	-1.53553
9425	3.8404	5.85738	2.24562	3.60689	-1.54237
9430	3.96786	5.99685	2.69538	3.9599	-1.53345
9435	4.09439	6.10377	3.12523	4.30945	-1.52885
9440	4.23286	6.17364	3.50885	4.60628	-1.52333
9445	4.32895	6.23962	3.83876	4.83936	-1.53688
9450	4.44494	6.30934	4.15589	5.09801	-1.50452
9455	4.5277	6.34159	4.42189	5.29747	-1.44866
9460	4.56676	6.37527	4.63705	5.48809	-1.32847
9465	4.65504	6.38646	4.88243	5.64262	-1.13736
9470	4.72367	6.39342	5.06527	5.73505	-0.917376
9475	4.74019	6.38729	5.20315	5.85748	-0.607666
9480	4.75013	6.34506	5.31754	5.93732	-0.260382
9485	4.82499	6.29466	5.43504	6.01509	0.178296
9490	4.82744	6.25756	5.52058	6.07176	0.673181
9495	4.85326	6.20505	5.63557	6.12054	1.15148
9500	4.88928	6.17847	5.68246	6.16074	1.61279
9505	4.84005	6.12094	5.74002	6.17989	2.09721
9510	4.8469	6.05935	5.79425	6.16011	2.52153
9515	4.85208	5.99255	5.81476	6.15711	2.89244
9520	4.81837	5.90502	5.80088	6.11666	3.26534
9525	4.7605	5.8123	5.78434	6.07433	3.57628
9530	4.73399	5.70248	5.73793	6.02512	3.85474
9535	4.70324	5.60572	5.73254	5.94678	4.1225
9540	4.68639	5.50002	5.69453	5.88294	4.33332
9545	4.65548	5.40489	5.67246	5.78995	4.48948
9550	4.56963	5.31928	5.62187	5.72624	4.6259
9555	4.44613	5.20708	5.55613	5.65114	4.75348
9560	4.39597	5.08438	5.50747	5.5791	4.85528
9565	4.31246	4.97758	5.42891	5.50242	4.9421
9570	4.22058	4.86336	5.37922	5.39565	4.9846
9575	4.12609	4.77504	5.27549	5.2892	5.00228
9580	4.02924	4.67591	5.19506	5.14526	5.01545
9585	3.95092	4.56498	5.12106	5.06014	5.00469
9590	3.87356	4.46101	5.02616	4.94134	4.96141
9595	3.77639	4.34418	4.91002	4.83145	4.92315
9600	3.68795	4.25092	4.8435	4.73329	4.88186
9605	3.60835	4.13648	4.74402	4.62792	4.82071
9610	3.52491	4.02315	4.66661	4.53086	4.76841
9615	3.45473	3.92219	4.58239	4.45388	4.72752
9620	3.39846	3.84477	4.49446	4.36534	4.66192
9625	3.34585	3.74252	4.38783	4.2827	4.5741
9630	3.2621	3.64274	4.30157	4.18463	4.51013
9635	3.18771	3.57155	4.19483	4.07563	4.42515
9640	3.13846	3.49042	4.11574	4.0153	4.37608
9645	3.05184	3.42361	4.03405	3.92546	4.29011
9650	2.97684	3.33453	3.98155	3.80758	4.22164
9655	2.93097	3.26108	3.93511	3.74222	4.15728
9660	2.86707	3.17998	3.85208	3.65748	4.0548
9665	2.82432	3.09976	3.7822	3.57232	3.98656
9670	2.78288	3.00999	3.68535	3.49939	3.87305
9675	2.66887	2.95038	3.58687	3.43078	3.74965
9680	2.65282	2.86986	3.4853	3.32684	3.67285
9685	2.58427	2.7948	3.39388	3.27994	3.59962
9690	2.5275	2.72105	3.30676	3.21995	3.48985
9695	2.43115	2.66708	3.24047	3.13117	3.37392
9700	2.36018	2.60661	3.17354	3.09272	3.30659
9705	2.3327	2.55013	3.14079	3.01814	3.21652
9710	2.2578	2.48275	3.08706	2.95102	3.13272
9715	2.21597	2.40505	3.01768	2.86692	3.03811
9720	2.15176	2.32944	2.93099	2.78383	2.95638
9725	2.09594	2.25932	2.8659	2.76753	2.87529
9730	2.04766	2.19518	2.78548	2.71585	2.7886
9735	1.96094	2.14159	2.73575	2.68932	2.69961
9740	1.90944	2.08405	2.64086	2.62991	2.58524
9745	1.80211	2.01521	2.56193	2.55127	2.46381
9750	1.7665	1.95584	2.54587	2.49308	2.39633
9755	1.701	1.89827	2.48938	2.44737	2.30133
9760	1.64403	1.85317	2.40457	2.37587	2.20006
9765	1.61635	1.78571	2.33795	2.30264	2.12468
9770	1.5944	1.73119	2.28446	2.27376	2.04793
9775	1.553	1.68472	2.22743	2.25146	1.9672
9780	1.56197	1.63927	2.1858	2.22843	1.9062
9785	1.58284	1.63144	2.16369	2.18994	1.83896
9790	1.57997	1.59029	2.11145	2.16492	1.76474
9795	1.57149	1.56359	2.06363	2.10464	1.69931
9800	1.52255	1.50699	2.00685	2.02744	1.61026
9805	1.46768	1.46381	1.94119	1.96759	1.50613
9810	1.38091	1.42494	1.89665	1.92556	1.42406
9815	1.35496	1.40392	1.8784	1.89514	1.38036
9820	1.30111	1.34727	1.85469	1.86703	1.3047
9825	1.28314	1.29266	1.77676	1.8358	1.22769
9830	1.24335	1.23214	1.71955	1.76105	1.17004
9835	1.19378	1.19525	1.66645	1.69748	1.09828
9840	1.13735	1.15636	1.57904	1.67432	1.02135
9845	1.07083	1.13945	1.52868	1.60018	0.944576
9850	1.01294	1.06996	1.43807	1.54529	0.883705
9855	0.933282	1.03016	1.39694	1.49515	0.829607
9860	0.870448	0.975219	1.36559	1.47076	0.763097
9865	0.85226	0.933006	1.30099	1.43029	0.71352
9870	0.810316	0.898115	1.23315	1.39387	0.670957
9875	0.821749	0.881187	1.22061	1.35295	0.618941
9880	0.77597	0.83287	1.19153	1.32205	0.549507
9885	0.741654	0.805925	1.14353	1.29201	0.506209
9890	0.687162	0.775472	1.10518	1.2709	0.461757
9895	0.627299	0.72377	1.08279	1.20156	0.394332
9900	0.582275	0.674654	1.09094	1.16877	0.319256
9905	0.515195	0.63355	1.05461	1.09483	0.260598
9910	0.479414	0.590355	1.02677	1.04606	0.216716
9915	0.450162	0.570604	0.946734	0.999199	0.158031
9920	0.409081	0.548176	0.934532	0.945182	0.0983588
9925	0.393748	0.492841	0.881505	0.889162	0.0460251
9930	0.342569	0.465267	0.833782	0.863916	0.00920654
9935	0.33979	0.421325	0.797299	0.797514	-0.0163903
9940	0.291056	0.405554	0.751527	0.778472	-0.0805542
9945	0.247195	0.401699	0.72327	0.754671	-0.115682
9950	0.198867	0.374969	0.695413	0.763605	-0.135644
9955	0.167177	0.353496	0.673575	0.752396	-0.17623
[truncated: 56 more rows]
