# Supplementary material for: Abnormal developmental trajectory and vulnerability to cardiac arrhythmias in tetralogy of Fallot with DiGeorge syndrome
Source: Commun Biol. 2023 Sep 22;6:969. doi: 10.1038/s42003-023-05344-6 (PMC10516936; doi:10.1038/s42003-023-05344-6)
Supplement: Supplementary file 6 — Supplementary Data 3 [file 42003_2023_5344_MOESM6_ESM.zip › Supplementary Data3_CAS Measurement/Batch61/TOF-ND2_A1_5050/1A-wave.csv]

1A : V(t) = D'(t) / BackgroundImage *100
D'(t) = WaveFiltered Value( Pixel-Filter=(5 x 5) Tcnst-Filter=10)
average	1.00
frm num	2048
position	[45][65]
background	425.52
total pixel	25
time	value1
0.00	0
5.00	-0.177665
10.00	-0.390205
15.00	-0.507229
20.00	-0.682112
25.00	-0.845148
30.00	-1.00034
35.00	-1.12121
40.00	-1.22436
45.00	-1.35479
50.00	-1.5173
55.00	-1.62126
60.00	-1.70918
65.00	-1.79583
70.00	-1.89073
75.00	-1.96299
80.00	-2.04963
85.00	-2.13138
90.00	-2.19931
95.00	-2.25951
100.00	-2.28078
105.00	-2.32907
110.00	-2.38287
115.00	-2.41343
120.00	-2.41086
125.00	-2.4452
130.00	-2.48645
135.00	-2.47375
140.00	-2.4689
145.00	-2.49462
150.00	-2.52904
155.00	-2.56285
160.00	-2.57729
165.00	-2.62601
170.00	-2.67268
175.00	-2.65734
180.00	-2.70369
185.00	-2.72097
190.00	-2.70456
195.00	-2.70107
200.00	-2.71391
205.00	-2.71419
210.00	-2.7323
215.00	-2.73356
220.00	-2.74503
225.00	-2.75911
230.00	-2.77461
235.00	-2.78574
240.00	-2.81173
245.00	-2.82479
250.00	-2.78766
255.00	-2.7439
260.00	-2.71485
265.00	-2.72538
270.00	-2.75647
275.00	-2.78821
280.00	-2.78482
285.00	-2.81466
290.00	-2.83777
295.00	-2.8266
300.00	-2.86449
305.00	-2.87509
310.00	-2.88933
315.00	-2.90496
320.00	-2.93407
325.00	-2.93678
330.00	-2.96741
335.00	-2.95173
340.00	-2.95455
345.00	-3.00032
350.00	-3.0434
355.00	-3.08029
360.00	-3.05333
365.00	-3.06196
370.00	-3.097
375.00	-3.08999
380.00	-3.09496
385.00	-3.06371
390.00	-3.04593
395.00	-3.03932
400.00	-3.00894
405.00	-2.92707
410.00	-2.79511
415.00	-2.66224
420.00	-2.53138
425.00	-2.39387
430.00	-2.30488
435.00	-2.20506
440.00	-2.06727
445.00	-1.98557
450.00	-1.90076
455.00	-1.84793
460.00	-1.80696
465.00	-1.72402
470.00	-1.67382
475.00	-1.65873
480.00	-1.61788
485.00	-1.57923
490.00	-1.51907
495.00	-1.48843
500.00	-1.45145
505.00	-1.45013
510.00	-1.39724
515.00	-1.40228
520.00	-1.39835
525.00	-1.40986
530.00	-1.42962
535.00	-1.42202
540.00	-1.3851
545.00	-1.34154
550.00	-1.35027
555.00	-1.32522
560.00	-1.28106
565.00	-1.2667
570.00	-1.23591
575.00	-1.21102
580.00	-1.25725
585.00	-1.26031
590.00	-1.2687
595.00	-1.24335
600.00	-1.25344
605.00	-1.2597
610.00	-1.29729
615.00	-1.32549
620.00	-1.38189
625.00	-1.40632
630.00	-1.41421
635.00	-1.41286
640.00	-1.41821
645.00	-1.43056
650.00	-1.44637
655.00	-1.51606
660.00	-1.58348
665.00	-1.61125
670.00	-1.59301
675.00	-1.63018
680.00	-1.65046
685.00	-1.64898
690.00	-1.67303
695.00	-1.72663
700.00	-1.7542
705.00	-1.77712
710.00	-1.76485
715.00	-1.80927
720.00	-1.80977
725.00	-1.90986
730.00	-1.95482
735.00	-1.97367
740.00	-2.02917
745.00	-2.07912
750.00	-2.16073
755.00	-2.23231
760.00	-2.28169
765.00	-2.35433
770.00	-2.4056
775.00	-2.51097
780.00	-2.55974
785.00	-2.60082
790.00	-2.63684
795.00	-2.69183
800.00	-2.76105
805.00	-2.7726
810.00	-2.81589
815.00	-2.87741
820.00	-2.88483
825.00	-2.91502
830.00	-2.89989
835.00	-2.92011
840.00	-2.94018
845.00	-2.94039
850.00	-2.94152
855.00	-2.92844
860.00	-2.92794
865.00	-2.96322
870.00	-2.96488
875.00	-2.9786
880.00	-2.96557
885.00	-2.99708
890.00	-3.05835
895.00	-3.06742
900.00	-3.07465
905.00	-3.07739
910.00	-3.04696
915.00	-3.01111
920.00	-3.05499
925.00	-3.11046
930.00	-3.14158
935.00	-3.14891
940.00	-3.14517
945.00	-3.16342
950.00	-3.18925
955.00	-3.1937
960.00	-3.24188
965.00	-3.21474
970.00	-3.20723
975.00	-3.1845
980.00	-3.18284
985.00	-3.171
990.00	-3.17821
995.00	-3.18188
1000.00	-3.15698
1005.00	-3.14679
1010.00	-3.09814
1015.00	-3.03649
1020.00	-3.05527
1025.00	-3.06747
1030.00	-3.07187
1035.00	-3.04951
1040.00	-3.02563
1045.00	-3.03328
1050.00	-3.03828
1055.00	-3.03244
1060.00	-3.07324
1065.00	-3.06297
1070.00	-3.09696
1075.00	-3.13037
1080.00	-3.13037
1085.00	-3.11062
1090.00	-3.11164
1095.00	-3.08437
1100.00	-3.04948
1105.00	-3.05474
1110.00	-3.03691
1115.00	-3.06129
1120.00	-3.02495
1125.00	-3.02796
1130.00	-3.00529
1135.00	-2.97831
1140.00	-2.97471
1145.00	-2.96865
1150.00	-2.94063
1155.00	-2.93892
1160.00	-2.92703
1165.00	-2.9295
1170.00	-2.93548
1175.00	-2.97188
1180.00	-2.96798
1185.00	-2.99549
1190.00	-2.96949
1195.00	-2.98557
1200.00	-3.00192
1205.00	-2.99408
1210.00	-2.97386
1215.00	-2.96788
1220.00	-2.94276
1225.00	-2.94553
1230.00	-2.93393
1235.00	-3.00338
1240.00	-3.02077
1245.00	-3.05241
1250.00	-3.05267
1255.00	-3.02377
1260.00	-3.02033
1265.00	-2.9862
1270.00	-2.97241
1275.00	-2.96564
1280.00	-2.96612
1285.00	-2.95998
1290.00	-2.93941
1295.00	-2.96695
1300.00	-2.99833
1305.00	-2.94854
1310.00	-2.97988
1315.00	-3.00808
1320.00	-3.0156
1325.00	-3.02707
1330.00	-3.01295
1335.00	-3.03314
1340.00	-3.03346
1345.00	-2.99708
1350.00	-2.99442
1355.00	-2.97981
1360.00	-2.98545
1365.00	-2.96234
1370.00	-2.91803
1375.00	-2.90635
1380.00	-2.87611
1385.00	-2.82632
1390.00	-2.85672
1395.00	-2.78819
1400.00	-2.73592
1405.00	-2.64751
1410.00	-2.55291
1415.00	-2.46306
1420.00	-2.3493
1425.00	-2.18393
1430.00	-2.07646
1435.00	-1.9976
1440.00	-1.92662
1445.00	-1.83172
1450.00	-1.73127
1455.00	-1.63617
1460.00	-1.60415
1465.00	-1.55466
1470.00	-1.50636
1475.00	-1.49485
1480.00	-1.45441
1485.00	-1.46501
1490.00	-1.47549
1495.00	-1.46519
1500.00	-1.44839
1505.00	-1.41542
1510.00	-1.3801
1515.00	-1.38403
1520.00	-1.37629
1525.00	-1.35429
1530.00	-1.33072
1535.00	-1.33207
1540.00	-1.30039
1545.00	-1.28127
1550.00	-1.31201
1555.00	-1.27857
1560.00	-1.25412
1565.00	-1.23869
1570.00	-1.25206
1575.00	-1.21428
1580.00	-1.21505
1585.00	-1.22045
1590.00	-1.26949
1595.00	-1.25723
1600.00	-1.26123
1605.00	-1.26389
1610.00	-1.255
1615.00	-1.26863
1620.00	-1.26679
1625.00	-1.29991
1630.00	-1.30059
1635.00	-1.34349
1640.00	-1.31443
1645.00	-1.35783
1650.00	-1.35835
1655.00	-1.3607
1660.00	-1.31863
1665.00	-1.33529
1670.00	-1.39729
1675.00	-1.41736
1680.00	-1.47303
1685.00	-1.5363
1690.00	-1.55657
1695.00	-1.5767
1700.00	-1.61361
1705.00	-1.67128
1710.00	-1.6931
1715.00	-1.76819
1720.00	-1.83766
1725.00	-1.903
1730.00	-1.99377
1735.00	-2.02846
1740.00	-2.06908
1745.00	-2.13384
1750.00	-2.17238
1755.00	-2.20613
1760.00	-2.27411
1765.00	-2.34656
1770.00	-2.40708
1775.00	-2.44368
1780.00	-2.47756
1785.00	-2.54095
1790.00	-2.59706
1795.00	-2.65697
1800.00	-2.70054
1805.00	-2.68617
1810.00	-2.69392
1815.00	-2.74508
1820.00	-2.75822
1825.00	-2.79919
1830.00	-2.84358
1835.00	-2.84499
1840.00	-2.8754
1845.00	-2.88209
1850.00	-2.89187
1855.00	-2.89033
1860.00	-2.89552
1865.00	-2.9284
1870.00	-2.94107
1875.00	-2.90359
1880.00	-2.87926
1885.00	-2.87522
1890.00	-2.89509
1895.00	-2.89417
1900.00	-2.90932
1905.00	-2.90227
1910.00	-2.91285
1915.00	-2.90358
1920.00	-2.92249
1925.00	-2.93481
1930.00	-2.91769
1935.00	-2.93331
1940.00	-2.90883
1945.00	-2.92816
1950.00	-2.89949
1955.00	-2.88027
1960.00	-2.91561
1965.00	-2.94648
1970.00	-2.9658
1975.00	-2.97661
1980.00	-2.94967
1985.00	-2.90757
1990.00	-2.87344
1995.00	-2.93579
2000.00	-2.92046
2005.00	-2.95554
2010.00	-2.93259
2015.00	-2.94108
2020.00	-2.99008
2025.00	-2.99282
2030.00	-2.97649
2035.00	-2.96367
2040.00	-2.96153
2045.00	-2.97465
2050.00	-2.96483
2055.00	-2.98608
2060.00	-2.99862
2065.00	-2.99016
2070.00	-2.97597
2075.00	-2.98201
2080.00	-3.01093
2085.00	-3.03321
2090.00	-3.06736
2095.00	-3.06049
2100.00	-3.06277
2105.00	-3.0479
2110.00	-2.99128
2115.00	-2.99954
2120.00	-3.00697
2125.00	-2.97418
2130.00	-2.90895
2135.00	-2.94237
2140.00	-2.93484
2145.00	-2.9337
2150.00	-2.9731
2155.00	-2.93524
2160.00	-2.92654
2165.00	-2.93846
2170.00	-2.93132
2175.00	-2.95686
2180.00	-2.98078
2185.00	-2.95531
2190.00	-2.96435
2195.00	-2.92736
2200.00	-2.91287
2205.00	-2.90735
2210.00	-2.87982
2215.00	-2.88137
2220.00	-2.87806
2225.00	-2.89858
2230.00	-2.89919
2235.00	-2.88094
2240.00	-2.8758
2245.00	-2.84578
2250.00	-2.82629
2255.00	-2.82473
2260.00	-2.85247
2265.00	-2.87743
2270.00	-2.85759
2275.00	-2.85196
2280.00	-2.84971
2285.00	-2.82513
2290.00	-2.81992
2295.00	-2.81994
2300.00	-2.81901
2305.00	-2.8163
2310.00	-2.83078
2315.00	-2.82031
2320.00	-2.8137
2325.00	-2.83878
2330.00	-2.82657
2335.00	-2.79396
2340.00	-2.81819
2345.00	-2.81744
2350.00	-2.83651
2355.00	-2.83204
2360.00	-2.81957
2365.00	-2.84876
2370.00	-2.83461
2375.00	-2.85102
2380.00	-2.8545
2385.00	-2.84636
2390.00	-2.82399
2395.00	-2.80574
2400.00	-2.75735
2405.00	-2.71004
2410.00	-2.6167
2415.00	-2.51672
2420.00	-2.38819
2425.00	-2.28192
2430.00	-2.19003
2435.00	-2.14399
2440.00	-2.09974
2445.00	-1.98376
2450.00	-1.90289
2455.00	-1.86019
2460.00	-1.78697
2465.00	-1.73236
2470.00	-1.69919
2475.00	-1.61575
2480.00	-1.53972
2485.00	-1.47599
2490.00	-1.47503
2495.00	-1.41401
2500.00	-1.36661
2505.00	-1.34652
2510.00	-1.35663
2515.00	-1.33189
2520.00	-1.29458
2525.00	-1.25631
2530.00	-1.22938
2535.00	-1.24744
2540.00	-1.259
2545.00	-1.25343
2550.00	-1.28225
2555.00	-1.26589
2560.00	-1.23424
2565.00	-1.24242
2570.00	-1.25354
2575.00	-1.27107
2580.00	-1.27745
2585.00	-1.29165
2590.00	-1.28375
2595.00	-1.33962
2600.00	-1.3335
2605.00	-1.37123
2610.00	-1.36947
2615.00	-1.39139
2620.00	-1.4083
2625.00	-1.47145
2630.00	-1.47565
2635.00	-1.43807
2640.00	-1.48227
2645.00	-1.48163
2650.00	-1.46037
2655.00	-1.47789
2660.00	-1.50401
2665.00	-1.52469
2670.00	-1.52357
2675.00	-1.54982
2680.00	-1.61386
2685.00	-1.64142
2690.00	-1.66434
2695.00	-1.716
2700.00	-1.77376
2705.00	-1.83703
2710.00	-1.84321
2715.00	-1.91082
2720.00	-1.9303
2725.00	-1.9328
2730.00	-2.01213
2735.00	-2.04592
2740.00	-2.07446
2745.00	-2.13774
2750.00	-2.21161
2755.00	-2.28374
2760.00	-2.32233
2765.00	-2.35049
2770.00	-2.41343
2775.00	-2.42871
2780.00	-2.48007
2785.00	-2.52535
2790.00	-2.54072
2795.00	-2.55174
2800.00	-2.57293
2805.00	-2.62679
2810.00	-2.65834
2815.00	-2.67545
2820.00	-2.70119
2825.00	-2.7441
2830.00	-2.76392
2835.00	-2.78082
2840.00	-2.83644
2845.00	-2.81319
2850.00	-2.87498
2855.00	-2.89393
2860.00	-2.87056
2865.00	-2.84765
2870.00	-2.83926
2875.00	-2.84862
2880.00	-2.86645
2885.00	-2.83361
2890.00	-2.84918
2895.00	-2.89703
2900.00	-2.91189
2905.00	-2.88955
2910.00	-2.92209
2915.00	-2.92693
2920.00	-2.96418
2925.00	-2.96293
2930.00	-2.96557
2935.00	-3.02434
2940.00	-3.01143
2945.00	-2.98948
2950.00	-2.9763
2955.00	-2.98606
2960.00	-2.96194
2965.00	-2.98253
2970.00	-2.96629
2975.00	-2.94603
2980.00	-2.95035
2985.00	-2.98151
2990.00	-3.01895
2995.00	-3.03384
3000.00	-3.0087
3005.00	-2.9748
3010.00	-2.94523
3015.00	-2.94493
3020.00	-2.91553
3025.00	-2.94922
3030.00	-2.94947
3035.00	-2.97789
3040.00	-2.93673
3045.00	-2.92412
3050.00	-2.94944
3055.00	-2.96001
3060.00	-2.92439
3065.00	-2.94498
3070.00	-2.96163
3075.00	-2.96252
3080.00	-2.93417
3085.00	-2.93592
3090.00	-2.96006
3095.00	-2.93478
3100.00	-2.89699
3105.00	-2.90622
3110.00	-2.92205
3115.00	-2.89869
3120.00	-2.92373
3125.00	-2.92935
3130.00	-2.94192
3135.00	-2.94384
3140.00	-2.95872
3145.00	-2.9646
3150.00	-2.98023
3155.00	-2.97361
3160.00	-2.9686
3165.00	-3.00263
3170.00	-2.96651
3175.00	-2.94999
3180.00	-2.94076
3185.00	-2.98885
3190.00	-2.97949
3195.00	-2.96919
3200.00	-2.95334
3205.00	-2.96822
3210.00	-2.94588
3215.00	-2.94928
3220.00	-2.93166
3225.00	-2.9487
3230.00	-2.95276
3235.00	-2.94419
3240.00	-2.98536
3245.00	-2.97824
3250.00	-2.97652
3255.00	-2.90918
3260.00	-2.89557
3265.00	-2.90212
3270.00	-2.88827
3275.00	-2.88709
3280.00	-2.89731
3285.00	-2.94129
3290.00	-2.96019
3295.00	-2.99412
3300.00	-2.99834
3305.00	-2.99743
3310.00	-3.02012
3315.00	-3.03395
3320.00	-2.97497
3325.00	-2.97828
3330.00	-2.99536
3335.00	-2.96749
3340.00	-2.95181
3345.00	-2.96214
3350.00	-2.98929
3355.00	-2.98835
3360.00	-2.99126
3365.00	-2.99765
3370.00	-2.98083
3375.00	-3.01646
3380.00	-2.97144
3385.00	-2.96382
3390.00	-2.92313
3395.00	-2.90906
3400.00	-2.88042
3405.00	-2.78603
3410.00	-2.68321
3415.00	-2.56059
3420.00	-2.42486
3425.00	-2.32337
3430.00	-2.18034
3435.00	-2.09579
3440.00	-2.03473
3445.00	-1.92714
3450.00	-1.85381
3455.00	-1.75021
3460.00	-1.7068
3465.00	-1.62542
3470.00	-1.5926
3475.00	-1.56212
3480.00	-1.49803
3485.00	-1.48829
3490.00	-1.44193
3495.00	-1.40302
3500.00	-1.40466
3505.00	-1.36572
3510.00	-1.38989
3515.00	-1.36088
3520.00	-1.32538
3525.00	-1.33478
3530.00	-1.29437
3535.00	-1.29184
3540.00	-1.28674
3545.00	-1.27557
3550.00	-1.29559
3555.00	-1.2544
3560.00	-1.26244
3565.00	-1.22832
3570.00	-1.20701
3575.00	-1.22543
3580.00	-1.26081
3585.00	-1.31616
3590.00	-1.33965
3595.00	-1.35327
3600.00	-1.34954
3605.00	-1.36687
3610.00	-1.38341
3615.00	-1.41803
3620.00	-1.40031
3625.00	-1.40317
3630.00	-1.41043
3635.00	-1.39911
3640.00	-1.44533
3645.00	-1.4841
3650.00	-1.49267
3655.00	-1.51449
3660.00	-1.55293
3665.00	-1.55274
3670.00	-1.57231
3675.00	-1.57864
3680.00	-1.58246
3685.00	-1.59906
3690.00	-1.63468
3695.00	-1.6658
3700.00	-1.71919
3705.00	-1.76159
3710.00	-1.79318
3715.00	-1.84135
3720.00	-1.90914
3725.00	-1.96639
3730.00	-2.02356
3735.00	-2.09569
3740.00	-2.15309
3745.00	-2.24141
3750.00	-2.30116
3755.00	-2.32297
3760.00	-2.34824
3765.00	-2.40012
3770.00	-2.44964
3775.00	-2.48856
3780.00	-2.51419
3785.00	-2.56358
3790.00	-2.63247
3795.00	-2.65217
3800.00	-2.66991
3805.00	-2.66236
3810.00	-2.70445
3815.00	-2.72636
3820.00	-2.74419
3825.00	-2.72076
3830.00	-2.73821
3835.00	-2.77272
3840.00	-2.81505
3845.00	-2.78266
3850.00	-2.82212
3855.00	-2.82286
3860.00	-2.8536
3865.00	-2.86247
3870.00	-2.91745
3875.00	-2.91805
3880.00	-2.9233
3885.00	-2.92613
3890.00	-2.93903
3895.00	-2.96192
3900.00	-2.94303
3905.00	-2.93262
3910.00	-2.93358
3915.00	-2.94573
3920.00	-2.96325
3925.00	-2.95739
3930.00	-2.94084
3935.00	-2.94757
3940.00	-2.9414
3945.00	-2.95183
3950.00	-2.95463
3955.00	-2.94024
3960.00	-2.94138
3965.00	-2.96967
3970.00	-2.97069
3975.00	-3.01485
3980.00	-3.0076
3985.00	-3.02081
3990.00	-3.05525
3995.00	-3.07498
4000.00	-3.07863
4005.00	-3.06781
4010.00	-3.04304
4015.00	-3.03672
4020.00	-3.04514
4025.00	-3.0499
4030.00	-3.01281
4035.00	-3.01986
4040.00	-3.05064
4045.00	-3.04639
4050.00	-3.01812
4055.00	-2.98797
4060.00	-3.00126
4065.00	-2.97093
4070.00	-2.96148
4075.00	-2.95298
4080.00	-2.95191
4085.00	-2.98103
4090.00	-2.99407
4095.00	-3.0265
4100.00	-3.01432
4105.00	-3.01745
4110.00	-3.03532
4115.00	-3.05797
4120.00	-3.09247
4125.00	-3.06241
4130.00	-3.03629
4135.00	-3.03441
4140.00	-3.0205
4145.00	-3.04464
4150.00	-3.02876
4155.00	-3.0314
4160.00	-3.07231
4165.00	-3.0734
4170.00	-3.05089
4175.00	-3.04379
4180.00	-2.9951
4185.00	-2.96632
4190.00	-2.95075
4195.00	-2.96213
4200.00	-2.98082
4205.00	-2.95441
4210.00	-2.9626
4215.00	-2.9474
4220.00	-2.91869
4225.00	-2.90507
4230.00	-2.89375
4235.00	-2.86476
4240.00	-2.86499
4245.00	-2.86802
4250.00	-2.85477
4255.00	-2.86164
4260.00	-2.8697
4265.00	-2.84218
4270.00	-2.84467
4275.00	-2.84221
4280.00	-2.84846
4285.00	-2.8193
4290.00	-2.83912
4295.00	-2.83439
4300.00	-2.82168
4305.00	-2.82528
4310.00	-2.83604
4315.00	-2.86265
4320.00	-2.84241
4325.00	-2.8712
4330.00	-2.88019
4335.00	-2.9099
4340.00	-2.87553
4345.00	-2.90853
4350.00	-2.87242
4355.00	-2.86907
4360.00	-2.83315
4365.00	-2.8967
4370.00	-2.85332
4375.00	-2.8876
4380.00	-2.89307
4385.00	-2.90081
4390.00	-2.95948
4395.00	-2.954
4400.00	-2.90864
4405.00	-2.83587
4410.00	-2.70174
4415.00	-2.57445
4420.00	-2.42981
4425.00	-2.31185
4430.00	-2.18595
4435.00	-2.114
4440.00	-2.08309
4445.00	-1.9951
4450.00	-1.94223
4455.00	-1.83355
4460.00	-1.80154
4465.00	-1.71163
4470.00	-1.66643
4475.00	-1.62763
4480.00	-1.57579
4485.00	-1.53572
4490.00	-1.51187
4495.00	-1.48946
4500.00	-1.47776
4505.00	-1.45313
4510.00	-1.44694
4515.00	-1.44983
4520.00	-1.40543
4525.00	-1.38709
4530.00	-1.38845
4535.00	-1.39906
4540.00	-1.3635
4545.00	-1.40294
4550.00	-1.39801
4555.00	-1.38793
4560.00	-1.3986
4565.00	-1.4035
4570.00	-1.42766
4575.00	-1.41744
4580.00	-1.43456
4585.00	-1.40108
4590.00	-1.3766
4595.00	-1.37242
4600.00	-1.3414
4605.00	-1.36425
4610.00	-1.38857
4615.00	-1.38413
4620.00	-1.38014
4625.00	-1.40287
4630.00	-1.41487
4635.00	-1.41345
4640.00	-1.44225
4645.00	-1.43997
4650.00	-1.49244
4655.00	-1.51428
4660.00	-1.54521
4665.00	-1.57964
4670.00	-1.55704
4675.00	-1.58558
4680.00	-1.61785
4685.00	-1.65347
4690.00	-1.71561
4695.00	-1.72923
4700.00	-1.76123
4705.00	-1.78628
4710.00	-1.83326
4715.00	-1.82101
4720.00	-1.86358
4725.00	-1.89813
4730.00	-1.95272
4735.00	-1.99998
4740.00	-2.06131
4745.00	-2.10898
4750.00	-2.16129
4755.00	-2.22341
4760.00	-2.25018
4765.00	-2.30059
4770.00	-2.37416
4775.00	-2.40841
4780.00	-2.48248
4785.00	-2.5153
4790.00	-2.54107
4795.00	-2.56427
4800.00	-2.57764
4805.00	-2.59248
4810.00	-2.64814
4815.00	-2.70764
4820.00	-2.67188
4825.00	-2.70738
4830.00	-2.74685
4835.00	-2.73631
4840.00	-2.76443
4845.00	-2.76811
4850.00	-2.76203
4855.00	-2.77536
4860.00	-2.78735
4865.00	-2.80472
4870.00	-2.81942
4875.00	-2.85144
4880.00	-2.86147
4885.00	-2.84417
4890.00	-2.85774
4895.00	-2.82107
4900.00	-2.81533
4905.00	-2.84683
4910.00	-2.87236
4915.00	-2.84269
4920.00	-2.86769
4925.00	-2.87985
4930.00	-2.89549
4935.00	-2.87573
4940.00	-2.8852
4945.00	-2.88903
4950.00	-2.86992
4955.00	-2.85553
4960.00	-2.84541
4965.00	-2.87201
4970.00	-2.8734
4975.00	-2.85209
4980.00	-2.87991
4985.00	-2.86735
4990.00	-2.87202
4995.00	-2.88281
5000.00	-2.91037
5005.00	-2.92108
5010.00	-2.92602
5015.00	-2.92953
5020.00	-2.91671
5025.00	-2.8967
5030.00	-2.88528
5035.00	-2.89944
5040.00	-2.91406
5045.00	-2.91689
5050.00	-2.90063
5055.00	-2.92547
5060.00	-2.97039
5065.00	-2.97134
5070.00	-2.96092
5075.00	-2.94965
5080.00	-2.91508
5085.00	-2.86797
5090.00	-2.89985
5095.00	-2.88905
5100.00	-2.89061
5105.00	-2.8986
5110.00	-2.89263
5115.00	-2.89571
5120.00	-2.88251
5125.00	-2.83303
5130.00	-2.82045
5135.00	-2.79597
5140.00	-2.8106
5145.00	-2.81155
5150.00	-2.79078
5155.00	-2.76081
5160.00	-2.77332
5165.00	-2.79492
5170.00	-2.80025
5175.00	-2.75335
5180.00	-2.76191
5185.00	-2.74234
5190.00	-2.72662
5195.00	-2.75852
5200.00	-2.77784
5205.00	-2.74728
5210.00	-2.72072
5215.00	-2.7081
5220.00	-2.76254
5225.00	-2.74667
5230.00	-2.76435
5235.00	-2.77368
5240.00	-2.78114
5245.00	-2.78222
5250.00	-2.786
5255.00	-2.78095
5260.00	-2.8281
5265.00	-2.85644
5270.00	-2.81897
5275.00	-2.83788
5280.00	-2.84926
5285.00	-2.836
5290.00	-2.86637
5295.00	-2.82508
5300.00	-2.83774
5305.00	-2.85101
5310.00	-2.84134
5315.00	-2.85143
5320.00	-2.8248
5325.00	-2.82433
5330.00	-2.8098
5335.00	-2.80049
5340.00	-2.83253
5345.00	-2.83316
5350.00	-2.82151
5355.00	-2.84675
5360.00	-2.8328
5365.00	-2.81461
5370.00	-2.81986
5375.00	-2.81706
5380.00	-2.80984
5385.00	-2.80335
5390.00	-2.81536
5395.00	-2.81019
5400.00	-2.78674
5405.00	-2.70077
5410.00	-2.5811
5415.00	-2.46681
5420.00	-2.34609
5425.00	-2.22523
5430.00	-2.13055
5435.00	-2.01714
5440.00	-1.91695
5445.00	-1.85403
5450.00	-1.76921
5455.00	-1.69006
5460.00	-1.61223
5465.00	-1.56287
5470.00	-1.48367
5475.00	-1.42648
5480.00	-1.40886
5485.00	-1.39488
5490.00	-1.32683
5495.00	-1.31259
5500.00	-1.28379
5505.00	-1.25976
5510.00	-1.24753
5515.00	-1.25344
5520.00	-1.23432
5525.00	-1.22087
5530.00	-1.21252
5535.00	-1.20313
5540.00	-1.174
5545.00	-1.18163
5550.00	-1.17815
5555.00	-1.18724
5560.00	-1.18038
5565.00	-1.20428
5570.00	-1.19854
5575.00	-1.19713
5580.00	-1.19492
5585.00	-1.22583
5590.00	-1.24331
5595.00	-1.22144
5600.00	-1.24406
5605.00	-1.28228
5610.00	-1.2772
5615.00	-1.298
5620.00	-1.29228
5625.00	-1.28056
5630.00	-1.29163
5635.00	-1.32321
5640.00	-1.35915
5645.00	-1.41406
5650.00	-1.46442
5655.00	-1.5088
5660.00	-1.55815
5665.00	-1.60632
5670.00	-1.61583
5675.00	-1.59995
5680.00	-1.61198
5685.00	-1.68579
5690.00	-1.71462
5695.00	-1.73116
5700.00	-1.76767
5705.00	-1.78267
5710.00	-1.83941
5715.00	-1.88483
5720.00	-1.94076
5725.00	-1.95443
5730.00	-2.01279
5735.00	-2.0343
5740.00	-2.09502
5745.00	-2.16846
5750.00	-2.23174
5755.00	-2.29246
5760.00	-2.32172
5765.00	-2.35934
5770.00	-2.43267
5775.00	-2.49397
5780.00	-2.55572
5785.00	-2.59062
5790.00	-2.60699
5795.00	-2.63487
5800.00	-2.69382
5805.00	-2.71866
5810.00	-2.75137
5815.00	-2.75824
5820.00	-2.7851
5825.00	-2.83278
5830.00	-2.85219
5835.00	-2.81326
5840.00	-2.78198
5845.00	-2.80459
5850.00	-2.81178
5855.00	-2.82953
5860.00	-2.79568
5865.00	-2.82162
5870.00	-2.79985
5875.00	-2.83477
5880.00	-2.8427
5885.00	-2.86864
5890.00	-2.89105
5895.00	-2.94129
5900.00	-2.97053
5905.00	-2.97993
5910.00	-2.97616
5915.00	-2.96525
5920.00	-2.9357
5925.00	-2.90815
5930.00	-2.91815
5935.00	-2.9356
5940.00	-2.93251
5945.00	-2.92503
5950.00	-2.94367
5955.00	-2.94541
5960.00	-2.98834
5965.00	-2.99784
5970.00	-2.981
5975.00	-2.94235
5980.00	-2.94516
5985.00	-2.91197
5990.00	-2.93568
5995.00	-2.90156
6000.00	-2.89247
6005.00	-2.85421
6010.00	-2.86302
6015.00	-2.87189
6020.00	-2.86013
6025.00	-2.85518
6030.00	-2.82159
6035.00	-2.8346
6040.00	-2.82845
6045.00	-2.80599
6050.00	-2.83372
6055.00	-2.84928
6060.00	-2.85576
6065.00	-2.83339
6070.00	-2.82736
6075.00	-2.86517
6080.00	-2.86818
6085.00	-2.91131
6090.00	-2.95483
6095.00	-2.95358
6100.00	-2.99005
6105.00	-2.98997
6110.00	-3.00588
6115.00	-2.97508
6120.00	-2.93232
6125.00	-2.91546
6130.00	-2.8984
6135.00	-2.93757
6140.00	-2.97
6145.00	-2.94749
6150.00	-2.92629
6155.00	-2.87336
6160.00	-2.8812
6165.00	-2.87885
6170.00	-2.85229
6175.00	-2.86787
6180.00	-2.85275
6185.00	-2.83914
6190.00	-2.81279
6195.00	-2.80036
6200.00	-2.79857
6205.00	-2.77816
6210.00	-2.77295
6215.00	-2.75605
6220.00	-2.79065
6225.00	-2.75693
6230.00	-2.75009
6235.00	-2.78905
6240.00	-2.80907
6245.00	-2.82709
6250.00	-2.82263
6255.00	-2.82802
6260.00	-2.84038
6265.00	-2.84963
6270.00	-2.85796
6275.00	-2.85699
6280.00	-2.87492
6285.00	-2.86473
6290.00	-2.85651
6295.00	-2.87261
6300.00	-2.87299
6305.00	-2.88368
6310.00	-2.89706
6315.00	-2.8621
6320.00	-2.83816
6325.00	-2.82413
6330.00	-2.78801
6335.00	-2.78369
6340.00	-2.79673
6345.00	-2.80377
6350.00	-2.79788
6355.00	-2.79258
6360.00	-2.79251
6365.00	-2.76706
6370.00	-2.79211
6375.00	-2.81088
6380.00	-2.83342
6385.00	-2.82739
6390.00	-2.83512
6395.00	-2.82891
6400.00	-2.83179
6405.00	-2.72816
6410.00	-2.61421
6415.00	-2.47687
6420.00	-2.326
6425.00	-2.20151
6430.00	-2.08382
6435.00	-1.94594
6440.00	-1.86509
6445.00	-1.7754
6450.00	-1.71255
6455.00	-1.65221
6460.00	-1.60732
6465.00	-1.54529
6470.00	-1.51766
6475.00	-1.40632
6480.00	-1.37473
6485.00	-1.34818
6490.00	-1.31206
6495.00	-1.27956
6500.00	-1.26535
6505.00	-1.24786
6510.00	-1.24339
6515.00	-1.21588
6520.00	-1.20521
6525.00	-1.21347
6530.00	-1.18143
6535.00	-1.16575
6540.00	-1.15446
6545.00	-1.1678
6550.00	-1.22586
6555.00	-1.22548
6560.00	-1.24487
6565.00	-1.21721
6570.00	-1.24495
6575.00	-1.21822
6580.00	-1.23364
6585.00	-1.20898
6590.00	-1.19619
6595.00	-1.17339
6600.00	-1.17073
6605.00	-1.18244
6610.00	-1.2146
6615.00	-1.24261
6620.00	-1.28191
6625.00	-1.30412
6630.00	-1.30908
6635.00	-1.35583
6640.00	-1.33305
6645.00	-1.32947
6650.00	-1.32061
6655.00	-1.35211
6660.00	-1.38141
6665.00	-1.38897
6670.00	-1.42398
6675.00	-1.46958
6680.00	-1.48431
6685.00	-1.54457
6690.00	-1.55367
6695.00	-1.58631
6700.00	-1.66457
6705.00	-1.66167
6710.00	-1.72205
6715.00	-1.78015
6720.00	-1.86159
6725.00	-1.95368
6730.00	-1.98673
6735.00	-2.07571
6740.00	-2.14075
6745.00	-2.19364
6750.00	-2.22244
6755.00	-2.30195
6760.00	-2.38478
6765.00	-2.38319
6770.00	-2.43628
6775.00	-2.49628
6780.00	-2.48354
6785.00	-2.57359
6790.00	-2.5832
6795.00	-2.60971
6800.00	-2.66271
6805.00	-2.68408
6810.00	-2.68264
6815.00	-2.70391
6820.00	-2.69014
6825.00	-2.721
6830.00	-2.76287
6835.00	-2.76295
6840.00	-2.78182
6845.00	-2.77719
6850.00	-2.77584
6855.00	-2.81316
6860.00	-2.81197
6865.00	-2.825
6870.00	-2.82169
6875.00	-2.82717
6880.00	-2.82646
6885.00	-2.83052
6890.00	-2.83324
6895.00	-2.81594
6900.00	-2.79662
6905.00	-2.77922
6910.00	-2.79647
6915.00	-2.79037
6920.00	-2.81684
6925.00	-2.8228
6930.00	-2.86859
6935.00	-2.87408
6940.00	-2.87526
6945.00	-2.86692
6950.00	-2.8707
6955.00	-2.87504
6960.00	-2.84604
6965.00	-2.85472
6970.00	-2.84656
6975.00	-2.85425
6980.00	-2.82169
6985.00	-2.79521
6990.00	-2.8024
6995.00	-2.79477
7000.00	-2.80952
7005.00	-2.83783
7010.00	-2.8417
7015.00	-2.81604
7020.00	-2.81832
7025.00	-2.82038
7030.00	-2.80249
7035.00	-2.83339
7040.00	-2.84052
7045.00	-2.83095
7050.00	-2.8261
7055.00	-2.81234
7060.00	-2.81782
7065.00	-2.84154
7070.00	-2.81778
7075.00	-2.79639
7080.00	-2.81286
7085.00	-2.82392
7090.00	-2.87242
7095.00	-2.91136
7100.00	-2.92856
7105.00	-2.96377
7110.00	-2.92402
7115.00	-2.93995
7120.00	-2.91104
7125.00	-2.88314
7130.00	-2.88248
7135.00	-2.88658
7140.00	-2.88181
7145.00	-2.90383
7150.00	-2.91426
7155.00	-2.90954
7160.00	-2.92504
7165.00	-2.90796
7170.00	-2.90951
7175.00	-2.93253
7180.00	-2.92693
7185.00	-2.91436
7190.00	-2.89365
7195.00	-2.87407
7200.00	-2.84047
7205.00	-2.86288
7210.00	-2.85766
7215.00	-2.84638
7220.00	-2.84093
7225.00	-2.84636
7230.00	-2.89262
7235.00	-2.9145
7240.00	-2.9342
7245.00	-2.96697
7250.00	-2.96732
7255.00	-2.9667
7260.00	-2.94358
7265.00	-2.90679
7270.00	-2.90563
7275.00	-2.85572
7280.00	-2.89258
7285.00	-2.89191
7290.00	-2.88848
7295.00	-2.90796
7300.00	-2.87473
7305.00	-2.86927
7310.00	-2.90195
7315.00	-2.89658
7320.00	-2.91807
7325.00	-2.89887
7330.00	-2.90228
7335.00	-2.90158
7340.00	-2.88403
7345.00	-2.90301
7350.00	-2.90036
7355.00	-2.87353
7360.00	-2.87101
7365.00	-2.89035
7370.00	-2.87111
7375.00	-2.89232
7380.00	-2.89638
7385.00	-2.88123
7390.00	-2.89109
7395.00	-2.89809
7400.00	-2.85269
7405.00	-2.76107
7410.00	-2.60058
7415.00	-2.45709
7420.00	-2.33076
7425.00	-2.20767
7430.00	-2.12039
7435.00	-2.05029
7440.00	-1.95055
7445.00	-1.87111
7450.00	-1.77801
7455.00	-1.70737
7460.00	-1.64567
7465.00	-1.55443
7470.00	-1.51931
7475.00	-1.45386
7480.00	-1.40248
7485.00	-1.38537
7490.00	-1.3869
7495.00	-1.38357
7500.00	-1.37776
7505.00	-1.34903
7510.00	-1.31847
7515.00	-1.31728
7520.00	-1.32562
7525.00	-1.3115
7530.00	-1.32793
7535.00	-1.34743
7540.00	-1.33395
7545.00	-1.35096
7550.00	-1.35028
7555.00	-1.35626
7560.00	-1.36446
7565.00	-1.34364
7570.00	-1.37002
7575.00	-1.40692
7580.00	-1.40723
7585.00	-1.41033
7590.00	-1.43098
7595.00	-1.42043
7600.00	-1.43819
7605.00	-1.4523
7610.00	-1.48849
7615.00	-1.45433
7620.00	-1.4687
7625.00	-1.45719
7630.00	-1.44402
7635.00	-1.46788
7640.00	-1.46304
7645.00	-1.50004
7650.00	-1.50044
7655.00	-1.52336
7660.00	-1.55433
7665.00	-1.57844
7670.00	-1.57476
7675.00	-1.60341
7680.00	-1.63765
7685.00	-1.67223
7690.00	-1.71934
7695.00	-1.79087
7700.00	-1.83457
7705.00	-1.88424
7710.00	-1.92424
7715.00	-1.98374
7720.00	-2.00628
7725.00	-2.02655
7730.00	-2.04387
7735.00	-2.11303
7740.00	-2.13109
7745.00	-2.20093
7750.00	-2.24498
7755.00	-2.27147
7760.00	-2.30001
7765.00	-2.35578
7770.00	-2.38059
7775.00	-2.47342
7780.00	-2.5015
7785.00	-2.5296
7790.00	-2.53985
7795.00	-2.61581
7800.00	-2.64846
7805.00	-2.6816
7810.00	-2.68793
7815.00	-2.69926
7820.00	-2.74801
7825.00	-2.74205
7830.00	-2.7132
7835.00	-2.70414
7840.00	-2.7007
7845.00	-2.71451
7850.00	-2.70345
7855.00	-2.74895
7860.00	-2.72599
7865.00	-2.72788
7870.00	-2.75402
7875.00	-2.77284
7880.00	-2.79355
7885.00	-2.78492
7890.00	-2.78938
7895.00	-2.78963
7900.00	-2.79079
7905.00	-2.77492
7910.00	-2.80106
7915.00	-2.79262
7920.00	-2.83391
7925.00	-2.86166
7930.00	-2.88101
7935.00	-2.87491
7940.00	-2.89387
7945.00	-2.90435
7950.00	-2.86302
7955.00	-2.83335
7960.00	-2.82544
7965.00	-2.8061
7970.00	-2.80656
7975.00	-2.83141
7980.00	-2.80396
7985.00	-2.81591
7990.00	-2.81633
7995.00	-2.8026
8000.00	-2.78837
8005.00	-2.80752
8010.00	-2.83698
8015.00	-2.81837
8020.00	-2.81854
8025.00	-2.80083
8030.00	-2.79336
8035.00	-2.76407
8040.00	-2.78941
8045.00	-2.79812
8050.00	-2.80501
8055.00	-2.77456
8060.00	-2.74809
8065.00	-2.75247
8070.00	-2.74889
8075.00	-2.74285
8080.00	-2.73835
8085.00	-2.76814
8090.00	-2.77052
8095.00	-2.78017
8100.00	-2.75784
8105.00	-2.76877
8110.00	-2.76262
8115.00	-2.75426
8120.00	-2.73828
8125.00	-2.75116
8130.00	-2.7919
8135.00	-2.76839
8140.00	-2.7745
8145.00	-2.8035
8150.00	-2.87284
8155.00	-2.89201
8160.00	-2.91207
8165.00	-2.91697
8170.00	-2.88472
8175.00	-2.91022
8180.00	-2.90967
8185.00	-2.91481
8190.00	-2.90534
8195.00	-2.92783
8200.00	-2.93868
8205.00	-2.96442
8210.00	-2.95374
8215.00	-2.9808
8220.00	-2.98071
8225.00	-2.97592
8230.00	-3.01204
8235.00	-2.98908
8240.00	-2.96936
8245.00	-3.00144
8250.00	-3.00116
8255.00	-2.99621
8260.00	-2.98612
8265.00	-2.9667
8270.00	-2.95579
8275.00	-2.97418
8280.00	-2.97945
8285.00	-2.98044
8290.00	-2.96816
8295.00	-2.96181
8300.00	-2.93448
8305.00	-2.89484
8310.00	-2.91556
8315.00	-2.89003
8320.00	-2.87082
8325.00	-2.86104
8330.00	-2.87293
8335.00	-2.84884
8340.00	-2.84973
8345.00	-2.89376
8350.00	-2.88169
8355.00	-2.86331
8360.00	-2.87309
8365.00	-2.85087
8370.00	-2.81113
8375.00	-2.8139
8380.00	-2.84554
8385.00	-2.87308
8390.00	-2.85086
8395.00	-2.86376
8400.00	-2.79735
8405.00	-2.74886
8410.00	-2.61592
8415.00	-2.46431
8420.00	-2.34008
8425.00	-2.24708
8430.00	-2.15585
8435.00	-2.05683
8440.00	-1.98839
8445.00	-1.93056
8450.00	-1.88509
8455.00	-1.79434
8460.00	-1.70609
8465.00	-1.63418
8470.00	-1.59579
8475.00	-1.54243
8480.00	-1.49723
8485.00	-1.42271
8490.00	-1.40452
8495.00	-1.38439
8500.00	-1.36158
8505.00	-1.32036
8510.00	-1.27387
8515.00	-1.27339
8520.00	-1.28423
8525.00	-1.27425
8530.00	-1.26621
8535.00	-1.24863
8540.00	-1.24127
8545.00	-1.26567
8550.00	-1.24532
8555.00	-1.28436
8560.00	-1.33453
8565.00	-1.3637
8570.00	-1.35141
8575.00	-1.34881
8580.00	-1.35494
8585.00	-1.35199
8590.00	-1.36155
8595.00	-1.34572
8600.00	-1.36249
8605.00	-1.38511
8610.00	-1.42708
8615.00	-1.43384
8620.00	-1.44932
8625.00	-1.43317
8630.00	-1.40078
8635.00	-1.40546
8640.00	-1.39558
8645.00	-1.36695
8650.00	-1.40228
8655.00	-1.40399
8660.00	-1.4234
8665.00	-1.43992
8670.00	-1.46231
8675.00	-1.51255
8680.00	-1.53896
8685.00	-1.57119
8690.00	-1.61523
8695.00	-1.65018
8700.00	-1.69197
8705.00	-1.77094
8710.00	-1.87021
8715.00	-1.95298
8720.00	-1.96636
8725.00	-2.00473
8730.00	-2.05995
8735.00	-2.13972
8740.00	-2.19648
8745.00	-2.3002
8750.00	-2.37663
8755.00	-2.44353
8760.00	-2.46709
8765.00	-2.48453
8770.00	-2.4927
8775.00	-2.5527
8780.00	-2.57192
8785.00	-2.61553
8790.00	-2.66607
8795.00	-2.74163
8800.00	-2.75606
8805.00	-2.7681
8810.00	-2.7921
8815.00	-2.80806
8820.00	-2.83746
8825.00	-2.81598
8830.00	-2.82673
8835.00	-2.82701
8840.00	-2.80939
8845.00	-2.849
8850.00	-2.83295
8855.00	-2.85234
8860.00	-2.83314
8865.00	-2.82337
8870.00	-2.80424
8875.00	-2.83779
8880.00	-2.84165
8885.00	-2.83574
8890.00	-2.82759
8895.00	-2.87008
8900.00	-2.87636
8905.00	-2.89611
8910.00	-2.89415
8915.00	-2.8952
8920.00	-2.89803
8925.00	-2.8611
8930.00	-2.91058
8935.00	-2.93819
8940.00	-2.948
8945.00	-2.94178
8950.00	-2.96346
8955.00	-2.98014
8960.00	-2.98387
8965.00	-2.94023
8970.00	-2.91224
8975.00	-2.88046
8980.00	-2.86314
8985.00	-2.84474
8990.00	-2.79151
8995.00	-2.77838
9000.00	-2.80511
9005.00	-2.82447
9010.00	-2.78455
9015.00	-2.78434
9020.00	-2.78698
9025.00	-2.80815
9030.00	-2.83942
9035.00	-2.84877
9040.00	-2.87128
9045.00	-2.87086
9050.00	-2.8827
9055.00	-2.90182
9060.00	-2.91997
9065.00	-2.94476
9070.00	-2.95203
9075.00	-2.98302
9080.00	-2.99962
9085.00	-2.98449
9090.00	-2.95019
9095.00	-2.96068
9100.00	-2.94286
9105.00	-2.89768
9110.00	-2.87958
9115.00	-2.90935
9120.00	-2.91546
9125.00	-2.91157
9130.00	-2.9466
9135.00	-2.96121
9140.00	-2.97905
9145.00	-2.98478
9150.00	-2.98523
9155.00	-2.98657
9160.00	-2.99249
9165.00	-2.97148
9170.00	-2.98736
9175.00	-3.0167
9180.00	-3.00926
9185.00	-3.02982
9190.00	-3.01543
9195.00	-3.03067
9200.00	-3.02089
9205.00	-2.97825
9210.00	-2.98311
9215.00	-2.94425
9220.00	-2.92713
9225.00	-2.94087
9230.00	-2.95793
9235.00	-2.89996
9240.00	-2.88728
9245.00	-2.89184
9250.00	-2.90722
9255.00	-2.89945
9260.00	-2.90561
9265.00	-2.90458
9270.00	-2.94125
9275.00	-2.92161
9280.00	-2.95282
9285.00	-2.88972
9290.00	-2.90156
9295.00	-2.92349
9300.00	-2.90281
9305.00	-2.9218
9310.00	-2.91163
9315.00	-2.92315
9320.00	-2.89874
9325.00	-2.91156
9330.00	-2.92215
9335.00	-2.89878
9340.00	-2.89185
9345.00	-2.8922
9350.00	-2.88968
9355.00	-2.87802
9360.00	-2.88633
9365.00	-2.85432
9370.00	-2.84432
9375.00	-2.87574
9380.00	-2.87581
9385.00	-2.88058
9390.00	-2.91119
9395.00	-2.87294
9400.00	-2.81313
9405.00	-2.72922
9410.00	-2.62174
9415.00	-2.51185
9420.00	-2.36595
9425.00	-2.22618
9430.00	-2.08722
9435.00	-2.00164
9440.00	-1.91616
9445.00	-1.82231
9450.00	-1.70588
9455.00	-1.63212
9460.00	-1.56385
9465.00	-1.50616
9470.00	-1.44955
9475.00	-1.40518
9480.00	-1.36712
9485.00	-1.28305
9490.00	-1.23371
9495.00	-1.19682
9500.00	-1.16926
9505.00	-1.1313
9510.00	-1.13191
9515.00	-1.12588
9520.00	-1.1214
9525.00	-1.11454
9530.00	-1.15161
9535.00	-1.14361
9540.00	-1.13829
9545.00	-1.13915
9550.00	-1.13522
9555.00	-1.16646
9560.00	-1.20116
9565.00	-1.22111
9570.00	-1.22026
9575.00	-1.196
9580.00	-1.1751
9585.00	-1.16287
9590.00	-1.21297
9595.00	-1.22798
9600.00	-1.26216
9605.00	-1.27507
9610.00	-1.27353
9615.00	-1.29564
9620.00	-1.30144
9625.00	-1.34238
9630.00	-1.33034
9635.00	-1.34113
9640.00	-1.36495
9645.00	-1.3892
9650.00	-1.41572
9655.00	-1.44053
9660.00	-1.4497
9665.00	-1.47206
9670.00	-1.5279
9675.00	-1.51987
9680.00	-1.57469
9685.00	-1.63249
9690.00	-1.69015
9695.00	-1.75332
9700.00	-1.78667
9705.00	-1.81575
9710.00	-1.86824
9715.00	-1.91454
9720.00	-1.96092
9725.00	-1.96693
9730.00	-2.03344
9735.00	-2.11399
9740.00	-2.16298
9745.00	-2.22775
9750.00	-2.2757
9755.00	-2.34988
9760.00	-2.39408
9765.00	-2.4677
9770.00	-2.50952
9775.00	-2.54527
9780.00	-2.55959
9785.00	-2.58376
9790.00	-2.58389
9795.00	-2.63383
9800.00	-2.644
9805.00	-2.65314
9810.00	-2.67454
9815.00	-2.66465
9820.00	-2.68207
9825.00	-2.67989
9830.00	-2.72211
9835.00	-2.70653
9840.00	-2.74985
9845.00	-2.75687
9850.00	-2.77729
9855.00	-2.81353
9860.00	-2.82265
9865.00	-2.82803
9870.00	-2.83287
9875.00	-2.84757
9880.00	-2.81098
9885.00	-2.81941
9890.00	-2.83734
9895.00	-2.84784
9900.00	-2.85258
9905.00	-2.85967
9910.00	-2.85383
9915.00	-2.86456
9920.00	-2.90053
9925.00	-2.89718
9930.00	-2.90263
9935.00	-2.91506
9940.00	-2.91402
9945.00	-2.91027
9950.00	-2.90877
9955.00	-2.88298
[truncated: 56 more rows]
