# Supplementary material for: Abnormal developmental trajectory and vulnerability to cardiac arrhythmias in tetralogy of Fallot with DiGeorge syndrome
Source: Commun Biol. 2023 Sep 22;6:969. doi: 10.1038/s42003-023-05344-6 (PMC10516936; doi:10.1038/s42003-023-05344-6)
Supplement: Supplementary file 6 — Supplementary Data 3 [file 42003_2023_5344_MOESM6_ESM.zip › Supplementary Data3_CAS Measurement/Batch61/TOF-ND2_A1_5050/1B-wave.csv]

1B : V(t) = D'(t) / BackgroundImage *100
D'(t) = WaveFiltered Value( Pixel-Filter=(5 x 5) Tcnst-Filter=10)
average	1.00
frm num	2048
position	[51][69]	Ana1
background	343.68	-
total pixel	25	-
time	value1	value2
0.00	0	-32768
5.00	0.135009	0
10.00	0.26932	-8
15.00	0.379725	0
20.00	0.481418	8
25.00	0.584579	12
30.00	0.70303	-8
35.00	0.802653	24
40.00	0.852741	20
45.00	0.882691	-8
50.00	0.916628	12
55.00	0.951828	-4
60.00	0.980016	-8
65.00	0.983271	0
70.00	1.00133	-12
75.00	0.988489	0
80.00	0.952489	20
85.00	0.903795	-8
90.00	0.863462	4
95.00	0.816687	4
100.00	0.778082	16
105.00	0.761959	-12
110.00	0.741629	-8
115.00	0.768723	12
120.00	0.73957	-12
125.00	0.700529	0
130.00	0.694489	8
135.00	0.618057	-16
140.00	0.566726	4
145.00	0.522856	16
150.00	0.463587	-12
155.00	0.411409	16
160.00	0.353974	40
165.00	0.32556	0
170.00	0.273218	16
175.00	0.227274	-4
180.00	0.231316	8
185.00	0.151154	-8
190.00	0.127892	-8
195.00	0.0929891	0
200.00	0.0417907	-8
205.00	0.0853305	-8
210.00	0.0511922	-8
215.00	0.0565478	-4
220.00	0.000846485	12
225.00	-0.0620873	24
230.00	-0.0919587	8
235.00	-0.167726	20
240.00	-0.206819	0
245.00	-0.259461	0
250.00	-0.33128	4
255.00	-0.397082	28
260.00	-0.427206	0
265.00	-0.414746	-8
270.00	-0.458234	0
275.00	-0.510176	-8
280.00	-0.53481	0
285.00	-0.540687	24
290.00	-0.584383	-20
295.00	-0.62371	-12
300.00	-0.616041	20
305.00	-0.598665	0
310.00	-0.621433	0
315.00	-0.640761	0
320.00	-0.619748	24
325.00	-0.615967	-8
330.00	-0.663774	0
335.00	-0.696326	-20
340.00	-0.746573	0
345.00	-0.720798	-20
350.00	-0.746484	20
355.00	-0.787059	-12
360.00	-0.811938	-12
365.00	-0.830837	-12
370.00	-0.810602	-32768
375.00	-0.844766	-32768
380.00	-0.842924	-104
385.00	-0.826136	-80
390.00	-0.849435	-64
395.00	-0.83316	-24
400.00	-0.684667	-36
405.00	-0.37877	-20
410.00	-0.0010421	-12
415.00	0.491381	-12
420.00	1.01254	0
425.00	1.49672	24
430.00	1.94527	-8
435.00	2.37226	-4
440.00	2.78564	4
445.00	3.20307	4
450.00	3.5904	-12
455.00	3.96111	-8
460.00	4.29591	4
465.00	4.62516	-8
470.00	4.96572	8
475.00	5.20239	-12
480.00	5.51083	-12
485.00	5.75234	-20
490.00	6.00229	-8
495.00	6.25518	4
500.00	6.48278	-8
505.00	6.69228	8
510.00	6.85522	8
515.00	7.07287	0
520.00	7.25827	4
525.00	7.40884	4
530.00	7.50594	-8
535.00	7.60381	4
540.00	7.74893	8
545.00	7.86207	-12
550.00	8.00463	16
555.00	8.11199	4
560.00	8.16322	0
565.00	8.29429	28
570.00	8.3948	-12
575.00	8.48991	-8
580.00	8.58947	-8
585.00	8.64533	12
590.00	8.73401	20
595.00	8.78938	4
600.00	8.87529	-8
605.00	8.92119	-8
610.00	8.9916	-8
615.00	9.05263	8
620.00	9.08661	0
625.00	9.14397	-8
630.00	9.22817	8
635.00	9.27137	8
640.00	9.26137	0
645.00	9.29659	8
650.00	9.35157	-12
655.00	9.37195	20
660.00	9.36818	40
665.00	9.39621	-8
670.00	9.42144	-8
675.00	9.40574	8
680.00	9.40791	24
685.00	9.38658	8
690.00	9.40928	8
695.00	9.40178	0
700.00	9.33567	-12
705.00	9.32156	-8
710.00	9.29257	-8
715.00	9.27346	-12
720.00	9.22717	20
725.00	9.18783	-12
730.00	9.10704	-8
735.00	9.00406	-8
740.00	8.88927	-20
745.00	8.836	-8
750.00	8.745	-12
755.00	8.61189	0
760.00	8.49558	0
765.00	8.36762	-20
770.00	8.21289	0
775.00	8.11786	-16
780.00	7.99043	-8
785.00	7.87225	8
790.00	7.71235	12
795.00	7.5731	-16
800.00	7.4664	16
805.00	7.29471	0
810.00	7.16347	-20
815.00	7.03837	0
820.00	6.83966	0
825.00	6.68874	0
830.00	6.53314	-8
835.00	6.42335	20
840.00	6.23842	-40
845.00	6.08827	-4
850.00	5.97758	20
855.00	5.81511	-8
860.00	5.68868	-12
865.00	5.57838	12
870.00	5.47445	-8
875.00	5.36346	0
880.00	5.20071	0
885.00	5.09149	-20
890.00	4.92336	0
895.00	4.78717	20
900.00	4.6611	0
905.00	4.47898	-16
910.00	4.3558	4
915.00	4.22981	-4
920.00	4.05823	-8
925.00	3.92475	24
930.00	3.83255	4
935.00	3.75074	-8
940.00	3.63172	48
945.00	3.50831	8
950.00	3.4822	4
955.00	3.4424	16
960.00	3.35887	0
965.00	3.21269	-8
970.00	3.12187	0
975.00	2.99241	0
980.00	2.90034	0
985.00	2.83377	0
990.00	2.69588	-8
995.00	2.60553	28
1000.00	2.46602	16
1005.00	2.35792	4
1010.00	2.27925	20
1015.00	2.2259	20
1020.00	2.1616	28
1025.00	2.09791	8
1030.00	2.04524	-12
1035.00	1.97572	24
1040.00	1.89687	4
1045.00	1.79563	20
1050.00	1.70918	28
1055.00	1.62905	4
1060.00	1.60348	24
1065.00	1.53857	52
1070.00	1.43127	0
1075.00	1.41384	4
1080.00	1.35509	24
1085.00	1.28359	28
1090.00	1.26697	20
1095.00	1.18799	16
1100.00	1.11225	0
1105.00	0.994044	24
1110.00	0.943522	-4
1115.00	0.878267	24
1120.00	0.806734	20
1125.00	0.801713	0
1130.00	0.773916	28
1135.00	0.75239	12
1140.00	0.693445	0
1145.00	0.656689	40
1150.00	0.617789	8
1155.00	0.552519	-8
1160.00	0.475153	24
1165.00	0.415999	-12
1170.00	0.406988	-4
1175.00	0.3756	8
1180.00	0.363645	4
1185.00	0.324953	-8
1190.00	0.252886	-8
1195.00	0.217122	-4
1200.00	0.200066	-8
1205.00	0.164929	20
1210.00	0.157747	-4
1215.00	0.0651565	-20
1220.00	0.0353634	-24
1225.00	0.0283354	-12
1230.00	-0.0175615	-24
1235.00	-0.0320995	-16
1240.00	-0.0405283	-12
1245.00	-0.0713917	48
1250.00	-0.118955	4
1255.00	-0.112878	0
1260.00	-0.151637	-20
1265.00	-0.177209	-12
1270.00	-0.15716	8
1275.00	-0.176361	-20
1280.00	-0.193641	-24
1285.00	-0.167293	0
1290.00	-0.176169	-24
1295.00	-0.191141	-20
1300.00	-0.265137	-12
1305.00	-0.275867	-4
1310.00	-0.292507	-20
1315.00	-0.322614	0
1320.00	-0.352038	-36
1325.00	-0.421583	-20
1330.00	-0.471371	-12
1335.00	-0.503377	-20
1340.00	-0.524036	-4
1345.00	-0.608969	-12
1350.00	-0.616741	-8
1355.00	-0.67029	-16
1360.00	-0.688224	-12
1365.00	-0.634532	-12
1370.00	-0.68863	-32768
1375.00	-0.686108	-32768
1380.00	-0.68151	-136
1385.00	-0.668061	-80
1390.00	-0.710659	-44
1395.00	-0.695459	-12
1400.00	-0.575867	-12
1405.00	-0.329732	12
1410.00	0.0349449	16
1415.00	0.537735	24
1420.00	1.01818	20
1425.00	1.49015	40
1430.00	1.97312	-20
1435.00	2.42409	28
1440.00	2.89164	40
1445.00	3.3008	28
1450.00	3.68068	52
1455.00	4.02607	64
1460.00	4.37765	28
1465.00	4.70106	48
1470.00	4.98165	44
1475.00	5.24699	40
1480.00	5.48579	52
1485.00	5.69489	64
1490.00	5.96223	24
1495.00	6.15744	44
1500.00	6.3599	44
1505.00	6.60031	28
1510.00	6.82831	-44
1515.00	7.02653	44
1520.00	7.18864	64
1525.00	7.32173	40
1530.00	7.45082	20
1535.00	7.58796	52
1540.00	7.7556	52
1545.00	7.84131	44
1550.00	7.97198	40
1555.00	8.09541	48
1560.00	8.18205	28
1565.00	8.30891	28
1570.00	8.4452	20
1575.00	8.57484	52
1580.00	8.67522	40
1585.00	8.75044	20
1590.00	8.84374	12
1595.00	8.89163	20
1600.00	8.96033	20
1605.00	8.99656	20
1610.00	9.06292	-12
1615.00	9.14708	-8
1620.00	9.2659	-8
1625.00	9.29601	-8
1630.00	9.3138	-4
1635.00	9.38335	-16
1640.00	9.43547	-4
1645.00	9.45212	-16
1650.00	9.47409	8
1655.00	9.47407	24
1660.00	9.49501	-12
1665.00	9.50919	-20
1670.00	9.50567	-64
1675.00	9.50831	-36
1680.00	9.50138	-40
1685.00	9.46954	-36
1690.00	9.46649	-20
1695.00	9.47189	-56
1700.00	9.47442	-44
1705.00	9.48834	-40
1710.00	9.43801	-64
1715.00	9.39272	-56
1720.00	9.37407	-48
1725.00	9.33285	-56
1730.00	9.25036	-72
1735.00	9.18891	-20
1740.00	9.07542	-52
1745.00	8.97677	-60
1750.00	8.85307	-36
1755.00	8.73825	-48
1760.00	8.61396	-40
1765.00	8.47882	-64
1770.00	8.34323	-56
1775.00	8.16649	-36
1780.00	8.06446	-56
1785.00	7.96565	-40
1790.00	7.78477	-44
1795.00	7.65108	-40
1800.00	7.50632	-12
1805.00	7.33064	-36
1810.00	7.14925	-44
1815.00	6.97087	-36
1820.00	6.81499	-36
1825.00	6.69564	-36
1830.00	6.57542	-24
1835.00	6.46025	-36
1840.00	6.33447	-36
1845.00	6.18985	-8
1850.00	6.04107	-20
1855.00	5.89088	-24
1860.00	5.77548	0
1865.00	5.62624	-20
1870.00	5.48261	-8
1875.00	5.34054	12
1880.00	5.21384	-8
1885.00	5.10913	-24
1890.00	4.96251	-12
1895.00	4.77585	-12
1900.00	4.67885	0
1905.00	4.53219	0
1910.00	4.38158	0
1915.00	4.24836	-16
1920.00	4.10285	-16
1925.00	4.00914	20
1930.00	3.91782	-12
1935.00	3.85075	0
1940.00	3.70311	12
1945.00	3.58187	-8
1950.00	3.48439	-12
1955.00	3.42808	20
1960.00	3.28662	4
1965.00	3.14534	-20
1970.00	3.0694	12
1975.00	2.91028	-12
1980.00	2.80081	12
1985.00	2.68251	8
1990.00	2.62957	-4
1995.00	2.55051	8
2000.00	2.48401	-8
2005.00	2.38807	-8
2010.00	2.30057	-4
2015.00	2.19854	-8
2020.00	2.12068	20
2025.00	2.00754	0
2030.00	1.98835	0
2035.00	1.92801	-4
2040.00	1.87255	0
2045.00	1.8075	8
2050.00	1.71753	8
2055.00	1.64704	-8
2060.00	1.58243	12
2065.00	1.51264	28
2070.00	1.43703	28
2075.00	1.37945	20
2080.00	1.28457	16
2085.00	1.20965	8
2090.00	1.11778	-8
2095.00	1.03044	20
2100.00	0.976283	0
2105.00	0.891457	-8
2110.00	0.85003	24
2115.00	0.763863	-12
2120.00	0.707263	4
2125.00	0.684255	-4
2130.00	0.661221	-8
2135.00	0.614885	0
2140.00	0.601115	-8
2145.00	0.578247	4
2150.00	0.562322	0
2155.00	0.549153	-4
2160.00	0.462813	4
2165.00	0.38278	0
2170.00	0.297947	0
2175.00	0.1925	20
2180.00	0.144153	0
2185.00	0.121591	0
2190.00	0.0873182	8
2195.00	0.0436702	-4
2200.00	0.0451226	0
2205.00	-0.00128915	20
2210.00	-0.0407319	0
2215.00	-0.0692472	-8
2220.00	-0.0984026	8
2225.00	-0.103693	12
2230.00	-0.192253	-12
2235.00	-0.223074	24
2240.00	-0.240338	-4
2245.00	-0.321053	12
2250.00	-0.3646	8
2255.00	-0.390989	4
2260.00	-0.429869	24
2265.00	-0.456715	8
2270.00	-0.472729	-4
2275.00	-0.516238	16
2280.00	-0.557724	0
2285.00	-0.609028	-12
2290.00	-0.63658	0
2295.00	-0.650901	8
2300.00	-0.698707	8
2305.00	-0.740568	12
2310.00	-0.775915	12
2315.00	-0.756517	8
2320.00	-0.811219	0
2325.00	-0.809241	0
2330.00	-0.833065	16
2335.00	-0.840541	-8
2340.00	-0.87753	-12
2345.00	-0.870084	28
2350.00	-0.861055	0
2355.00	-0.833143	0
2360.00	-0.78009	24
2365.00	-0.760274	-8
2370.00	-0.749424	-32768
2375.00	-0.745478	-32768
2380.00	-0.772187	-124
2385.00	-0.778767	-104
2390.00	-0.794	-80
2395.00	-0.749516	-24
2400.00	-0.659434	-24
2405.00	-0.374683	-12
2410.00	0.0596665	-20
2415.00	0.580935	-12
2420.00	1.03378	28
2425.00	1.5554	-8
2430.00	2.01206	-24
2435.00	2.45215	4
2440.00	2.87849	0
2445.00	3.27616	4
2450.00	3.64105	0
2455.00	4.02648	12
2460.00	4.38151	-8
2465.00	4.67078	0
2470.00	4.92181	8
2475.00	5.16753	28
2480.00	5.39798	8
2485.00	5.66009	24
2490.00	5.89716	-12
2495.00	6.08025	0
2500.00	6.30789	8
2505.00	6.49181	-8
2510.00	6.68527	12
2515.00	6.89198	0
2520.00	7.04659	-4
2525.00	7.19505	-4
2530.00	7.33565	-12
2535.00	7.47964	-12
2540.00	7.67209	0
2545.00	7.81852	-8
2550.00	7.9282	-4
2555.00	8.04553	-8
2560.00	8.14647	20
2565.00	8.2862	20
2570.00	8.39333	-4
2575.00	8.43621	-4
2580.00	8.49576	24
2585.00	8.56564	-4
2590.00	8.59828	-4
2595.00	8.6777	8
2600.00	8.75034	8
2605.00	8.87972	-4
2610.00	8.94729	8
2615.00	9.00345	12
2620.00	9.06213	8
2625.00	9.09982	4
2630.00	9.12327	-16
2635.00	9.18161	-8
2640.00	9.15963	28
2645.00	9.15847	4
2650.00	9.16325	-12
2655.00	9.20014	20
2660.00	9.21471	0
2665.00	9.24064	8
2670.00	9.23021	-8
2675.00	9.24876	4
2680.00	9.27361	16
2685.00	9.25407	-16
2690.00	9.25743	-12
2695.00	9.26279	12
2700.00	9.24084	-8
2705.00	9.20595	40
2710.00	9.15594	-8
2715.00	9.12372	20
2720.00	9.05632	24
2725.00	8.96889	0
2730.00	8.92861	8
2735.00	8.82602	20
2740.00	8.67433	20
2745.00	8.55643	-8
2750.00	8.41774	16
2755.00	8.3255	-8
2760.00	8.22852	0
2765.00	8.1133	28
2770.00	7.94792	8
2775.00	7.83981	0
2780.00	7.72622	0
2785.00	7.63214	-8
2790.00	7.51371	-4
2795.00	7.42691	-12
2800.00	7.26616	8
2805.00	7.15756	-8
2810.00	7.02374	-4
2815.00	6.86257	-8
2820.00	6.70936	8
2825.00	6.55519	-12
2830.00	6.36522	8
2835.00	6.21869	-4
2840.00	6.07633	8
2845.00	5.90981	8
2850.00	5.78554	0
2855.00	5.62831	-12
2860.00	5.44024	0
2865.00	5.26284	0
2870.00	5.07874	-4
2875.00	4.93515	40
2880.00	4.80128	56
2885.00	4.69475	28
2890.00	4.56513	28
2895.00	4.46825	-12
2900.00	4.39037	8
2905.00	4.29817	-24
2910.00	4.18027	-24
2915.00	4.07649	-12
2920.00	3.93537	-12
2925.00	3.85375	-16
2930.00	3.71046	-24
2935.00	3.62456	-20
2940.00	3.55424	-8
2945.00	3.46418	-16
2950.00	3.32842	-16
2955.00	3.2656	0
2960.00	3.15435	-12
2965.00	3.02747	4
2970.00	2.95866	12
2975.00	2.86298	0
2980.00	2.71402	0
2985.00	2.56599	12
2990.00	2.45371	-4
2995.00	2.40969	4
3000.00	2.33399	20
3005.00	2.30427	0
3010.00	2.24027	-12
3015.00	2.18035	40
3020.00	2.14621	12
3025.00	2.05612	-12
3030.00	1.97621	20
3035.00	1.94037	4
3040.00	1.9116	0
3045.00	1.82868	-12
3050.00	1.72845	4
3055.00	1.66384	8
3060.00	1.57078	20
3065.00	1.46259	16
3070.00	1.37219	0
3075.00	1.30132	0
3080.00	1.27011	0
3085.00	1.2979	20
3090.00	1.21699	20
3095.00	1.13137	20
3100.00	1.10203	8
3105.00	1.00114	-12
3110.00	0.955728	24
3115.00	0.895072	28
3120.00	0.768321	-12
3125.00	0.720585	40
3130.00	0.635724	12
3135.00	0.533744	8
3140.00	0.471059	28
3145.00	0.385545	8
3150.00	0.321385	24
3155.00	0.272952	24
3160.00	0.20143	28
3165.00	0.142879	24
3170.00	0.118116	8
3175.00	0.0225058	0
3180.00	-0.033283	24
3185.00	-0.120737	20
3190.00	-0.142415	12
3195.00	-0.171237	8
3200.00	-0.200668	20
3205.00	-0.206207	28
3210.00	-0.242616	4
3215.00	-0.254434	-8
3220.00	-0.260416	24
3225.00	-0.244849	0
3230.00	-0.238986	0
3235.00	-0.253495	4
3240.00	-0.240948	0
3245.00	-0.307636	12
3250.00	-0.33623	8
3255.00	-0.358473	-8
3260.00	-0.39013	8
3265.00	-0.404655	8
3270.00	-0.417728	0
3275.00	-0.462082	8
3280.00	-0.467084	20
3285.00	-0.473914	-8
3290.00	-0.490535	12
3295.00	-0.472906	-12
3300.00	-0.475662	52
3305.00	-0.503748	20
3310.00	-0.511567	20
3315.00	-0.490671	0
3320.00	-0.510272	-12
3325.00	-0.516275	-12
3330.00	-0.524005	-8
3335.00	-0.587992	-20
3340.00	-0.610664	0
3345.00	-0.601972	-20
3350.00	-0.594149	-24
3355.00	-0.644138	-12
3360.00	-0.634426	12
3365.00	-0.634997	-12
3370.00	-0.657624	-32768
3375.00	-0.686135	-32768
3380.00	-0.672224	-164
3385.00	-0.680653	-100
3390.00	-0.671945	-60
3395.00	-0.669928	-64
3400.00	-0.566855	-52
3405.00	-0.293689	-24
3410.00	0.1023	-12
3415.00	0.616977	-36
3420.00	1.14304	-12
3425.00	1.60252	-12
3430.00	2.05679	-20
3435.00	2.50172	-20
3440.00	2.90797	-20
3445.00	3.26662	-4
3450.00	3.61384	-12
3455.00	3.89608	-20
3460.00	4.25717	-8
3465.00	4.58913	-12
3470.00	4.93446	0
3475.00	5.23477	0
3480.00	5.48993	0
3485.00	5.71025	40
3490.00	5.9132	0
3495.00	6.1366	-8
3500.00	6.38886	24
3505.00	6.64383	28
3510.00	6.83838	8
3515.00	6.98089	44
3520.00	7.13825	8
3525.00	7.31945	12
3530.00	7.47088	44
3535.00	7.56876	40
3540.00	7.6557	-12
3545.00	7.81424	44
3550.00	7.88943	44
3555.00	7.97921	40
3560.00	8.14148	44
3565.00	8.27706	40
3570.00	8.36416	20
3575.00	8.45535	40
3580.00	8.49319	28
3585.00	8.55751	56
3590.00	8.61308	40
3595.00	8.67472	40
3600.00	8.72787	44
3605.00	8.75825	52
3610.00	8.77977	56
3615.00	8.87246	24
3620.00	8.93145	8
3625.00	8.9694	68
3630.00	9.02917	60
3635.00	9.11554	28
3640.00	9.12461	56
3645.00	9.21192	44
3650.00	9.2579	44
3655.00	9.30628	40
3660.00	9.2986	24
3665.00	9.3138	20
3670.00	9.34728	56
3675.00	9.36227	4
3680.00	9.30826	24
3685.00	9.25732	40
3690.00	9.2976	8
3695.00	9.28148	24
3700.00	9.20063	4
3705.00	9.12787	24
3710.00	9.12291	24
3715.00	9.06606	20
3720.00	9.07892	-8
3725.00	8.97526	12
3730.00	8.92387	-12
3735.00	8.85783	20
3740.00	8.77978	-8
3745.00	8.69207	-24
3750.00	8.64921	0
3755.00	8.5571	-12
3760.00	8.46257	-20
3765.00	8.36934	-20
3770.00	8.21909	-20
3775.00	8.08968	-56
3780.00	7.96507	8
3785.00	7.79589	-36
3790.00	7.65993	-40
3795.00	7.5038	-20
3800.00	7.35049	-52
3805.00	7.17177	-44
3810.00	7.04817	-36
3815.00	6.91598	-36
3820.00	6.73649	-44
3825.00	6.55399	-36
3830.00	6.41419	-64
3835.00	6.29069	-64
3840.00	6.1586	-60
3845.00	6.00363	-36
3850.00	5.84554	-60
3855.00	5.6986	-56
3860.00	5.56054	-40
3865.00	5.44792	-44
3870.00	5.3163	-64
3875.00	5.18854	-36
3880.00	5.01419	-36
3885.00	4.90965	-40
3890.00	4.77949	-36
3895.00	4.7054	-56
3900.00	4.60265	-36
3905.00	4.45663	-24
3910.00	4.27982	-24
3915.00	4.10091	-40
3920.00	3.93756	-12
3925.00	3.84059	-40
3930.00	3.69396	-12
3935.00	3.61437	-8
3940.00	3.49269	-8
3945.00	3.35408	-20
3950.00	3.23865	-12
3955.00	3.08587	0
3960.00	2.92277	-12
3965.00	2.81671	-24
3970.00	2.75967	-8
3975.00	2.60009	-20
3980.00	2.5263	-12
3985.00	2.43545	-8
3990.00	2.33855	-24
3995.00	2.21643	-8
4000.00	2.11001	28
4005.00	2.06079	8
4010.00	1.96062	-8
4015.00	1.84137	0
4020.00	1.79341	20
4025.00	1.72114	-8
4030.00	1.66309	-8
4035.00	1.63877	-20
4040.00	1.56219	-12
4045.00	1.46533	16
4050.00	1.4119	-8
4055.00	1.31028	-12
4060.00	1.21417	20
4065.00	1.12651	-12
4070.00	1.03946	-12
4075.00	0.915729	-8
4080.00	0.833467	12
4085.00	0.752448	-20
4090.00	0.702809	-8
4095.00	0.665116	-8
4100.00	0.58813	-8
4105.00	0.532808	-8
4110.00	0.500477	24
4115.00	0.456249	0
4120.00	0.404805	4
4125.00	0.421354	12
4130.00	0.357105	-12
4135.00	0.302772	-20
4140.00	0.208482	20
4145.00	0.209748	-12
4150.00	0.224853	12
4155.00	0.153485	-12
4160.00	0.132317	-8
4165.00	0.0992995	-8
4170.00	0.0707475	20
4175.00	0.0392314	-8
4180.00	-0.00659115	-8
4185.00	-0.0420121	20
4190.00	-0.125101	4
4195.00	-0.173113	4
4200.00	-0.219814	0
4205.00	-0.274649	-8
4210.00	-0.356588	4
4215.00	-0.450119	12
4220.00	-0.499381	-20
4225.00	-0.484359	20
4230.00	-0.492953	-4
4235.00	-0.454133	8
4240.00	-0.462257	-8
4245.00	-0.499831	-4
4250.00	-0.527827	-8
4255.00	-0.537894	0
4260.00	-0.529495	0
4265.00	-0.514954	24
4270.00	-0.53911	-24
4275.00	-0.598095	-4
4280.00	-0.633723	4
4285.00	-0.683246	-4
4290.00	-0.697557	0
4295.00	-0.717419	8
4300.00	-0.776031	0
4305.00	-0.770588	0
4310.00	-0.794786	20
4315.00	-0.780485	-8
4320.00	-0.838609	-4
4325.00	-0.913035	8
4330.00	-0.960233	0
4335.00	-0.950336	0
4340.00	-0.972854	0
4345.00	-1.01989	-8
4350.00	-1.06222	0
4355.00	-1.03514	12
4360.00	-1.06896	-12
4365.00	-1.11104	0
4370.00	-1.12215	-32768
4375.00	-1.09024	-32768
4380.00	-1.09527	-136
4385.00	-1.13705	-80
4390.00	-1.12577	-52
4395.00	-1.0935	-44
4400.00	-0.963197	-12
4405.00	-0.689969	4
4410.00	-0.311382	-16
4415.00	0.210911	0
4420.00	0.751971	-8
4425.00	1.27966	8
4430.00	1.72316	-20
4435.00	2.21425	24
4440.00	2.63994	-12
4445.00	2.98581	0
4450.00	3.36461	24
4455.00	3.68224	-8
4460.00	3.99372	-12
4465.00	4.27521	8
4470.00	4.60537	-8
4475.00	4.86411	8
4480.00	5.08068	0
4485.00	5.34542	8
4490.00	5.57787	8
4495.00	5.7801	-12
4500.00	5.96559	-16
4505.00	6.14417	0
4510.00	6.3305	4
4515.00	6.46909	16
4520.00	6.60896	20
4525.00	6.74416	24
4530.00	6.82859	4
4535.00	7.02794	-4
4540.00	7.19107	0
4545.00	7.3181	8
4550.00	7.45454	-8
4555.00	7.61691	-16
4560.00	7.74092	20
4565.00	7.87698	-8
4570.00	7.94589	-8
4575.00	8.01839	20
4580.00	8.1395	0
4585.00	8.22755	-12
4590.00	8.26374	20
4595.00	8.39174	-4
4600.00	8.46155	-12
4605.00	8.47433	12
4610.00	8.558	0
4615.00	8.57976	4
4620.00	8.58887	-8
4625.00	8.68901	-4
4630.00	8.7419	-8
4635.00	8.7895	20
4640.00	8.79509	-4
4645.00	8.8269	-4
4650.00	8.86949	-8
4655.00	8.86126	28
4660.00	8.86201	-12
4665.00	8.91272	8
4670.00	8.89087	4
4675.00	8.87003	-20
4680.00	8.84662	0
4685.00	8.83835	8
4690.00	8.80764	0
4695.00	8.82306	-8
4700.00	8.77874	28
4705.00	8.78075	-8
4710.00	8.77558	-8
4715.00	8.78024	40
4720.00	8.7309	-4
4725.00	8.69696	0
4730.00	8.68736	-8
4735.00	8.59959	8
4740.00	8.53805	0
4745.00	8.42446	12
4750.00	8.26638	-8
4755.00	8.18811	0
4760.00	8.04667	8
4765.00	7.86235	12
4770.00	7.73021	8
4775.00	7.61827	0
4780.00	7.48726	24
4785.00	7.33328	0
4790.00	7.22495	20
4795.00	7.12513	24
4800.00	7.00968	8
4805.00	6.89414	0
4810.00	6.76804	16
4815.00	6.61614	20
4820.00	6.45267	4
4825.00	6.27993	40
4830.00	6.11516	-4
4835.00	5.98665	4
4840.00	5.85354	24
4845.00	5.7314	24
4850.00	5.59355	12
4855.00	5.46483	20
4860.00	5.33734	0
4865.00	5.20864	4
4870.00	5.04624	0
4875.00	4.9257	8
4880.00	4.81022	-8
4885.00	4.65858	-24
4890.00	4.4802	8
4895.00	4.40345	20
4900.00	4.26921	-8
4905.00	4.12743	8
4910.00	4.00566	-4
4915.00	3.90188	0
4920.00	3.85038	8
4925.00	3.71325	8
4930.00	3.59215	-8
4935.00	3.49132	0
4940.00	3.38195	8
4945.00	3.27536	8
4950.00	3.16198	28
4955.00	3.02618	0
4960.00	2.9028	-12
4965.00	2.76731	-12
4970.00	2.70823	4
4975.00	2.61664	-4
4980.00	2.55284	0
4985.00	2.45933	-12
4990.00	2.32047	-12
4995.00	2.23158	0
5000.00	2.19814	-4
5005.00	2.12148	-8
5010.00	2.0455	-12
5015.00	1.93406	-12
5020.00	1.83609	0
5025.00	1.75491	-8
5030.00	1.63994	4
5035.00	1.59	-16
5040.00	1.52411	0
5045.00	1.42524	8
5050.00	1.34556	-4
5055.00	1.26455	-20
5060.00	1.19629	8
5065.00	1.14416	-12
5070.00	1.07746	0
5075.00	0.972045	8
5080.00	0.921396	-8
5085.00	0.811798	-12
5090.00	0.748076	24
5095.00	0.656974	0
5100.00	0.591277	-8
5105.00	0.536805	8
5110.00	0.467994	8
5115.00	0.393261	-8
5120.00	0.303889	20
5125.00	0.267681	-8
5130.00	0.20716	8
5135.00	0.166658	16
5140.00	0.133698	-12
5145.00	0.114509	20
5150.00	0.101894	0
5155.00	0.0835577	8
5160.00	0.0856768	12
5165.00	0.00844055	16
5170.00	-0.0284836	40
5175.00	-0.12922	8
5180.00	-0.195441	12
5185.00	-0.229435	24
5190.00	-0.237916	8
5195.00	-0.280466	4
5200.00	-0.371134	20
5205.00	-0.373592	28
5210.00	-0.385116	0
5215.00	-0.439714	40
5220.00	-0.502819	4
5225.00	-0.535172	0
5230.00	-0.623648	44
5235.00	-0.654393	0
5240.00	-0.706505	0
5245.00	-0.755733	-8
5250.00	-0.762795	24
5255.00	-0.765659	16
5260.00	-0.771728	24
5265.00	-0.828401	4
5270.00	-0.839834	20
5275.00	-0.855944	12
5280.00	-0.932128	20
5285.00	-0.980908	4
5290.00	-1.00037	12
5295.00	-0.998097	28
5300.00	-1.02399	-8
5305.00	-1.02983	4
5310.00	-1.00948	28
5315.00	-1.00164	-4
5320.00	-1.04813	-8
5325.00	-1.09462	16
5330.00	-1.11667	16
5335.00	-1.10626	4
5340.00	-1.12017	24
5345.00	-1.16411	4
5350.00	-1.20133	-24
5355.00	-1.24414	72
5360.00	-1.26987	-24
5365.00	-1.2872	-12
5370.00	-1.24693	-32768
5375.00	-1.23746	-32768
5380.00	-1.21963	-148
5385.00	-1.20824	-112
5390.00	-1.19565	-76
5395.00	-1.15639	-20
5400.00	-1.04192	-56
5405.00	-0.738704	-20
5410.00	-0.328475	-20
5415.00	0.129187	-40
5420.00	0.642339	-12
5425.00	1.12163	-36
5430.00	1.57279	-32
5435.00	1.99512	-20
5440.00	2.37987	-20
5445.00	2.74244	-24
5450.00	3.08621	-8
5455.00	3.4538	-20
5460.00	3.76601	-12
5465.00	4.06911	-8
5470.00	4.37333	-20
5475.00	4.67156	-8
5480.00	4.90855	-8
5485.00	5.1812	-12
5490.00	5.43007	-12
5495.00	5.67268	20
5500.00	5.88055	-16
5505.00	6.11302	-24
5510.00	6.32807	0
5515.00	6.52627	0
5520.00	6.73375	-8
5525.00	6.91931	-16
5530.00	7.08865	0
5535.00	7.27364	8
5540.00	7.38775	-4
5545.00	7.49162	-4
5550.00	7.61653	4
5555.00	7.69286	4
5560.00	7.77088	28
5565.00	7.87251	0
5570.00	7.96864	20
5575.00	8.03654	24
5580.00	8.1407	20
5585.00	8.2554	20
5590.00	8.3598	48
5595.00	8.4747	24
5600.00	8.54902	20
5605.00	8.62987	52
5610.00	8.65841	24
5615.00	8.72018	24
5620.00	8.78275	48
5625.00	8.80881	44
5630.00	8.8532	52
5635.00	8.9176	20
5640.00	9.02212	24
5645.00	9.06265	52
5650.00	9.08282	44
5655.00	9.08935	48
5660.00	9.06496	52
5665.00	9.06395	40
5670.00	9.04559	40
5675.00	9.00463	44
5680.00	9.01781	52
5685.00	8.9866	52
5690.00	8.99809	44
5695.00	8.94791	44
5700.00	8.94814	56
5705.00	8.95882	40
5710.00	8.91256	56
5715.00	8.85813	40
5720.00	8.83358	24
5725.00	8.81848	40
5730.00	8.72224	-20
5735.00	8.66124	8
5740.00	8.57258	20
5745.00	8.47184	44
5750.00	8.32065	0
5755.00	8.19971	24
5760.00	8.04548	8
5765.00	7.91598	-8
5770.00	7.79012	-8
5775.00	7.68033	-8
5780.00	7.60131	-16
5785.00	7.51972	-12
5790.00	7.40089	-20
5795.00	7.22179	-24
5800.00	7.06293	-20
5805.00	6.90598	-24
5810.00	6.80896	-8
5815.00	6.64831	-44
5820.00	6.48511	-24
5825.00	6.33823	-24
5830.00	6.20487	-44
5835.00	6.07205	-24
5840.00	5.95833	-20
5845.00	5.85714	-56
5850.00	5.70322	-44
5855.00	5.53676	-36
5860.00	5.43583	-44
5865.00	5.33918	-40
5870.00	5.16141	-40
5875.00	5.00141	-68
5880.00	4.88768	-56
5885.00	4.73759	-20
5890.00	4.5583	8
5895.00	4.43766	-44
5900.00	4.26159	-44
5905.00	4.14153	-44
5910.00	4.02067	-52
5915.00	3.93634	-64
5920.00	3.83484	-64
5925.00	3.70624	-56
5930.00	3.61728	-56
5935.00	3.47436	-44
5940.00	3.37366	-48
5945.00	3.27722	-56
5950.00	3.15317	-40
5955.00	3.01127	-36
5960.00	2.87076	-24
5965.00	2.76408	-36
5970.00	2.67739	-12
5975.00	2.57608	-40
5980.00	2.46396	-24
5985.00	2.36887	-16
5990.00	2.25651	-36
5995.00	2.14841	-16
6000.00	2.05345	-12
6005.00	1.9773	-12
6010.00	1.88315	0
6015.00	1.87058	-8
6020.00	1.83017	0
6025.00	1.72862	-4
6030.00	1.66866	-20
6035.00	1.57279	-20
6040.00	1.47138	-16
6045.00	1.37079	-12
6050.00	1.321	4
6055.00	1.2599	-16
6060.00	1.2084	-12
6065.00	1.12015	-20
6070.00	1.04887	-8
6075.00	0.976569	0
6080.00	0.935942	-12
6085.00	0.863298	-12
6090.00	0.799081	24
6095.00	0.791333	-20
6100.00	0.719183	20
6105.00	0.617004	20
6110.00	0.566942	-16
6115.00	0.540509	-12
6120.00	0.458525	0
6125.00	0.409181	-12
6130.00	0.329855	0
6135.00	0.307344	20
6140.00	0.228891	-12
6145.00	0.18738	-8
6150.00	0.137217	20
6155.00	0.0792685	20
6160.00	0.0713416	20
6165.00	0.0490771	8
6170.00	0.0534804	0
6175.00	0.00157739	-8
6180.00	-0.0381521	0
6185.00	-0.0634337	24
6190.00	-0.125759	0
6195.00	-0.203965	0
6200.00	-0.24409	0
6205.00	-0.274383	-8
6210.00	-0.307466	-8
6215.00	-0.334913	16
6220.00	-0.39686	8
6225.00	-0.486364	-12
6230.00	-0.478463	4
6235.00	-0.482991	-12
6240.00	-0.520818	-4
6245.00	-0.58396	24
6250.00	-0.575611	-8
6255.00	-0.559949	-4
6260.00	-0.584261	12
6265.00	-0.638731	-8
6270.00	-0.66564	-12
6275.00	-0.717791	8
6280.00	-0.758908	20
6285.00	-0.772635	-12
6290.00	-0.794301	-4
6295.00	-0.8138	12
6300.00	-0.827858	-8
6305.00	-0.868442	-4
6310.00	-0.904969	8
6315.00	-0.911073	-12
6320.00	-0.959631	4
6325.00	-1.01032	4
6330.00	-1.02334	0
6335.00	-1.08162	0
6340.00	-1.0945	0
6345.00	-1.15614	0
6350.00	-1.16972	8
6355.00	-1.15284	8
6360.00	-1.15278	0
6365.00	-1.15505	8
6370.00	-1.13964	-32768
6375.00	-1.12228	-32768
6380.00	-1.09734	-140
6385.00	-1.13193	-80
6390.00	-1.09555	-76
6395.00	-1.08143	-56
6400.00	-0.989584	-20
6405.00	-0.683456	-16
6410.00	-0.272931	-20
6415.00	0.275777	-8
6420.00	0.784745	0
6425.00	1.21605	4
6430.00	1.67522	-16
6435.00	2.11524	-12
6440.00	2.53802	12
6445.00	2.94879	-16
6450.00	3.31732	12
6455.00	3.73047	12
6460.00	4.13256	-12
6465.00	4.44673	8
6470.00	4.7318	-12
6475.00	5.02678	-8
6480.00	5.27829	16
6485.00	5.4837	12
6490.00	5.69069	-8
6495.00	5.90723	8
6500.00	6.13122	-4
6505.00	6.29673	8
6510.00	6.4841	8
6515.00	6.67717	8
6520.00	6.8486	12
6525.00	6.96449	20
6530.00	7.13163	16
6535.00	7.30767	-8
6540.00	7.42886	20
6545.00	7.55538	-8
6550.00	7.61805	0
6555.00	7.70122	-12
6560.00	7.79585	8
6565.00	7.90198	-8
6570.00	7.99632	0
6575.00	8.11731	24
6580.00	8.23784	-8
6585.00	8.33236	-12
6590.00	8.40694	0
6595.00	8.52295	4
6600.00	8.57033	0
6605.00	8.63043	20
6610.00	8.624	8
6615.00	8.68339	-12
6620.00	8.73451	20
6625.00	8.80729	-4
6630.00	8.83787	-8
6635.00	8.90148	0
6640.00	8.88889	-8
6645.00	8.93459	4
6650.00	8.96641	24
6655.00	9.00785	0
6660.00	9.04049	4
6665.00	9.06405	8
6670.00	9.05965	4
6675.00	9.06732	-12
6680.00	9.07772	-4
6685.00	9.08359	12
6690.00	9.10051	-20
6695.00	9.02961	-4
6700.00	9.02633	-16
6705.00	9.01289	-8
6710.00	8.97287	-8
6715.00	8.90659	-8
6720.00	8.89116	-16
6725.00	8.82258	12
6730.00	8.75736	20
6735.00	8.64629	28
6740.00	8.53585	0
6745.00	8.40852	0
6750.00	8.2916	0
6755.00	8.22012	-8
6760.00	8.06268	0
6765.00	7.91167	0
6770.00	7.74667	-8
6775.00	7.63425	20
6780.00	7.56565	0
6785.00	7.45155	4
6790.00	7.34303	12
6795.00	7.26282	-8
6800.00	7.08473	20
6805.00	6.91978	0
6810.00	6.7853	0
6815.00	6.63633	-16
6820.00	6.49411	-4
6825.00	6.3184	-8
6830.00	6.19401	0
6835.00	6.08438	20
6840.00	5.96012	8
6845.00	5.80987	-8
6850.00	5.64322	8
6855.00	5.47694	36
6860.00	5.31216	8
6865.00	5.18248	8
6870.00	5.00409	20
6875.00	4.85168	4
6880.00	4.70869	-8
6885.00	4.57301	8
6890.00	4.43112	-8
6895.00	4.25337	-8
6900.00	4.14112	24
6905.00	4.04707	4
6910.00	3.91005	-12
6915.00	3.76113	20
6920.00	3.60034	-12
6925.00	3.49054	8
6930.00	3.38357	36
6935.00	3.30126	-8
6940.00	3.1946	-12
6945.00	3.10442	0
6950.00	2.9674	4
6955.00	2.80916	-16
6960.00	2.70748	0
6965.00	2.62994	-12
6970.00	2.53919	-12
6975.00	2.43425	-12
6980.00	2.34097	0
6985.00	2.23839	4
6990.00	2.2031	44
6995.00	2.07706	0
7000.00	1.96014	-16
7005.00	1.89564	-4
7010.00	1.80384	16
7015.00	1.74334	-16
7020.00	1.68306	-12
7025.00	1.60088	24
7030.00	1.47687	-12
7035.00	1.40018	-8
7040.00	1.41612	20
7045.00	1.29663	0
7050.00	1.22748	-36
7055.00	1.1606	4
7060.00	1.10623	-12
7065.00	1.03401	-12
7070.00	1.00044	-20
7075.00	1.02144	-20
7080.00	0.978655	-24
7085.00	0.963424	-4
7090.00	0.90549	-12
7095.00	0.859168	-12
7100.00	0.839592	-12
7105.00	0.754469	-8
7110.00	0.702299	8
7115.00	0.658839	8
7120.00	0.590627	0
7125.00	0.526909	-8
7130.00	0.495168	0
7135.00	0.463109	4
7140.00	0.409815	4
7145.00	0.309476	-12
7150.00	0.290167	20
7155.00	0.218087	-8
7160.00	0.153215	-12
7165.00	0.0715526	20
7170.00	0.0190062	-8
7175.00	-0.0492352	-8
7180.00	-0.0757363	28
7185.00	-0.0995872	12
7190.00	-0.167608	20
7195.00	-0.188091	-8
7200.00	-0.234459	0
7205.00	-0.332056	4
7210.00	-0.401271	-8
7215.00	-0.414682	16
7220.00	-0.369722	20
7225.00	-0.37465	0
7230.00	-0.405853	-8
7235.00	-0.400184	0
7240.00	-0.420687	24
7245.00	-0.481039	28
7250.00	-0.529537	0
7255.00	-0.54176	8
7260.00	-0.643543	20
7265.00	-0.702559	0
7270.00	-0.704464	16
7275.00	-0.737602	24
7280.00	-0.756952	28
7285.00	-0.812774	8
7290.00	-0.854867	28
7295.00	-0.88926	20
7300.00	-0.960948	20
7305.00	-0.991716	24
7310.00	-0.99962	28
7315.00	-1.03001	8
7320.00	-1.05504	24
7325.00	-1.0764	20
7330.00	-1.06303	20
7335.00	-1.07661	0
7340.00	-1.07835	8
7345.00	-1.10552	-48
7350.00	-1.1486	-4
7355.00	-1.10939	24
7360.00	-1.11019	20
7365.00	-1.13767	8
7370.00	-1.14494	-32768
7375.00	-1.1899	-32768
7380.00	-1.23385	-124
7385.00	-1.26643	-68
7390.00	-1.26199	-12
7395.00	-1.23239	-8
7400.00	-1.12894	-44
7405.00	-0.848448	-20
7410.00	-0.406294	0
7415.00	0.0940656	8
7420.00	0.656121	-12
7425.00	1.1224	-48
7430.00	1.59559	4
7435.00	2.0459	-16
7440.00	2.50472	-12
7445.00	2.87925	-8
7450.00	3.24193	0
7455.00	3.55204	-20
7460.00	3.87538	-4
7465.00	4.19431	-12
7470.00	4.52325	-12
7475.00	4.85887	-20
7480.00	5.11204	0
7485.00	5.30265	-24
7490.00	5.49981	-20
7495.00	5.69005	-36
7500.00	5.88571	-36
7505.00	6.03154	-8
7510.00	6.16861	0
7515.00	6.31874	-24
7520.00	6.48412	-12
7525.00	6.6446	-12
7530.00	6.75994	-20
7535.00	6.91728	-20
7540.00	7.01	-12
7545.00	7.14699	-20
7550.00	7.25748	-12
7555.00	7.3639	-12
7560.00	7.49692	-20
7565.00	7.59919	-8
7570.00	7.7145	28
7575.00	7.80548	-20
7580.00	7.88969	-12
7585.00	7.95268	-12
7590.00	8.07338	28
7595.00	8.14709	8
7600.00	8.16572	-16
7605.00	8.2302	8
7610.00	8.29288	20
7615.00	8.37142	-8
7620.00	8.39554	8
7625.00	8.45683	0
7630.00	8.48172	20
7635.00	8.52158	-8
7640.00	8.60402	20
7645.00	8.65144	16
7650.00	8.6429	44
7655.00	8.6876	20
7660.00	8.72433	28
7665.00	8.75274	44
7670.00	8.79343	20
7675.00	8.80096	44
7680.00	8.8089	64
7685.00	8.82536	40
7690.00	8.83318	40
7695.00	8.77156	52
7700.00	8.76265	44
7705.00	8.77559	40
7710.00	8.74882	64
7715.00	8.71309	56
7720.00	8.68792	48
7725.00	8.62802	52
7730.00	8.48449	52
7735.00	8.37859	52
7740.00	8.33333	40
7745.00	8.19949	52
7750.00	8.0348	56
7755.00	7.95059	44
7760.00	7.8073	28
7765.00	7.68881	48
7770.00	7.54377	28
7775.00	7.41206	72
7780.00	7.24814	44
7785.00	7.14251	40
7790.00	7.04394	52
7795.00	6.87144	8
7800.00	6.69174	-16
7805.00	6.55562	-8
7810.00	6.42031	28
7815.00	6.27293	20
7820.00	6.1205	8
7825.00	5.98563	24
7830.00	5.83749	20
7835.00	5.65644	20
7840.00	5.50863	4
7845.00	5.36628	24
7850.00	5.2277	-8
7855.00	5.05409	8
7860.00	4.93509	-12
7865.00	4.72557	-4
7870.00	4.5882	-8
7875.00	4.48087	-12
7880.00	4.32259	-20
7885.00	4.20341	-4
7890.00	4.10314	-12
7895.00	3.98845	-40
7900.00	3.81772	-8
7905.00	3.6664	-44
7910.00	3.57443	-24
7915.00	3.44743	-36
7920.00	3.28193	-36
7925.00	3.16789	-28
7930.00	3.04547	-12
7935.00	3.00628	-36
7940.00	2.92446	-44
7945.00	2.87061	-40
7950.00	2.75231	-56
7955.00	2.63304	-60
7960.00	2.51056	-40
7965.00	2.36891	-64
7970.00	2.2938	-56
7975.00	2.24598	-40
7980.00	2.13428	-60
7985.00	2.10358	-52
7990.00	2.03056	-36
7995.00	1.91014	-64
8000.00	1.81223	8
8005.00	1.75322	-56
8010.00	1.69777	-48
8015.00	1.59434	-44
8020.00	1.4512	-44
8025.00	1.39104	-36
8030.00	1.31711	-52
8035.00	1.2436	-44
8040.00	1.14833	-24
8045.00	1.02884	-36
8050.00	0.956221	-40
8055.00	0.887368	-24
8060.00	0.830056	-36
8065.00	0.768	-24
8070.00	0.678397	-12
8075.00	0.589608	-12
8080.00	0.555088	-8
8085.00	0.450697	4
8090.00	0.439379	-24
8095.00	0.366345	-24
8100.00	0.305269	-12
8105.00	0.203746	-24
8110.00	0.141472	-8
8115.00	0.0865888	-24
8120.00	0.0302111	-24
8125.00	-0.0566089	-8
8130.00	-0.0311621	0
8135.00	-0.0676176	-8
8140.00	-0.0980998	0
8145.00	-0.0929453	4
8150.00	-0.12555	-12
8155.00	-0.164206	0
8160.00	-0.257189	-8
8165.00	-0.328072	8
8170.00	-0.375572	-12
8175.00	-0.441599	0
8180.00	-0.466108	0
8185.00	-0.455577	-8
8190.00	-0.498474	-20
8195.00	-0.553375	8
8200.00	-0.559723	8
8205.00	-0.553797	0
8210.00	-0.592691	20
8215.00	-0.584633	8
8220.00	-0.598329	24
8225.00	-0.645573	12
8230.00	-0.645029	-4
8235.00	-0.661997	-8
8240.00	-0.663302	-8
8245.00	-0.687754	-12
8250.00	-0.701613	-12
8255.00	-0.709432	0
8260.00	-0.717632	-20
8265.00	-0.750617	-8
8270.00	-0.752371	-8
8275.00	-0.734164	-12
8280.00	-0.74571	4
8285.00	-0.759594	20
8290.00	-0.774416	-8
8295.00	-0.825001	-12
8300.00	-0.821644	-4
8305.00	-0.857031	0
8310.00	-0.893535	-12
8315.00	-0.892635	8
8320.00	-0.908121	28
8325.00	-0.922057	-8
8330.00	-0.912486	-8
8335.00	-0.91202	20
8340.00	-0.979105	-12
8345.00	-0.968485	-4
8350.00	-1.00897	8
8355.00	-1.01632	-4
8360.00	-1.05086	0
8365.00	-1.12268	-4
8370.00	-1.14775	-32768
8375.00	-1.15053	-32768
8380.00	-1.18329	-140
8385.00	-1.19997	-84
8390.00	-1.26735	-64
8395.00	-1.21976	-36
8400.00	-1.12223	-24
8405.00	-0.847061	-20
8410.00	-0.441126	-12
8415.00	0.0662082	28
8420.00	0.611264	-12
8425.00	1.11811	-12
8430.00	1.58125	20
8435.00	2.01205	20
8440.00	2.39627	-8
8445.00	2.75487	0
8450.00	3.1265	-4
8455.00	3.42837	-12
8460.00	3.76058	20
8465.00	4.07819	-12
8470.00	4.35822	-12
8475.00	4.65331	24
8480.00	4.88282	52
8485.00	5.08238	-8
8490.00	5.35394	8
8495.00	5.56459	20
8500.00	5.74835	-12
8505.00	5.97775	-8
8510.00	6.13184	-8
8515.00	6.30078	0
8520.00	6.50287	-8
8525.00	6.67777	-12
8530.00	6.83867	-12
8535.00	7.0312	8
8540.00	7.18818	-20
8545.00	7.38184	-8
8550.00	7.4863	8
8555.00	7.6164	0
8560.00	7.74396	8
8565.00	7.84945	12
8570.00	7.90482	-8
8575.00	7.97328	8
8580.00	8.0151	8
8585.00	8.08533	8
8590.00	8.18113	8
8595.00	8.22545	-8
8600.00	8.29559	20
8605.00	8.35989	4
8610.00	8.40844	-8
8615.00	8.46029	20
8620.00	8.48484	24
8625.00	8.55931	20
8630.00	8.58326	24
8635.00	8.62694	8
8640.00	8.69185	-20
8645.00	8.80381	-8
8650.00	8.86384	0
8655.00	8.91903	-12
8660.00	8.92913	0
8665.00	8.958	0
8670.00	9.01076	4
8675.00	9.00121	-12
8680.00	9.01008	24
8685.00	8.99361	-12
8690.00	8.98578	-8
8695.00	8.95312	12
8700.00	8.93421	-4
8705.00	8.93697	4
8710.00	8.93363	8
8715.00	8.91201	4
8720.00	8.83319	0
8725.00	8.7157	24
8730.00	8.69842	-20
8735.00	8.62466	0
8740.00	8.51639	8
8745.00	8.42825	4
8750.00	8.30353	-8
8755.00	8.18664	-12
8760.00	8.01741	-24
8765.00	7.89654	-4
8770.00	7.72025	0
8775.00	7.55227	-12
8780.00	7.41157	0
8785.00	7.26864	0
8790.00	7.16096	0
8795.00	7.07103	0
8800.00	6.91793	-16
8805.00	6.70914	-12
8810.00	6.52938	-4
8815.00	6.39204	-12
8820.00	6.2952	0
8825.00	6.13705	-8
8830.00	5.9726	-16
8835.00	5.81994	12
8840.00	5.67905	8
8845.00	5.51501	16
8850.00	5.37087	0
8855.00	5.22135	-8
8860.00	5.06351	8
8865.00	4.87489	4
8870.00	4.71794	0
8875.00	4.60811	-20
8880.00	4.49647	44
8885.00	4.35757	-4
8890.00	4.2058	0
8895.00	4.07852	-8
8900.00	3.90111	-8
8905.00	3.77171	-8
8910.00	3.62848	8
8915.00	3.53914	-8
8920.00	3.44942	-8
8925.00	3.37334	8
8930.00	3.26994	8
8935.00	3.12568	0
8940.00	3.02377	-4
8945.00	2.89714	4
8950.00	2.80877	8
8955.00	2.67222	0
8960.00	2.57958	20
8965.00	2.4799	-4
8970.00	2.39951	-12
8975.00	2.29923	8
8980.00	2.14728	-4
8985.00	2.04778	-8
8990.00	1.96404	40
8995.00	1.88868	-8
9000.00	1.7906	20
9005.00	1.73141	20
9010.00	1.62229	0
9015.00	1.59274	0
9020.00	1.55451	8
9025.00	1.50381	8
9030.00	1.37903	12
9035.00	1.30863	44
9040.00	1.27903	20
9045.00	1.16858	0
9050.00	1.10293	-8
9055.00	1.02406	8
9060.00	0.972869	8
9065.00	0.883729	-8
9070.00	0.864025	40
9075.00	0.805555	12
9080.00	0.749441	0
9085.00	0.66635	20
9090.00	0.606698	-12
9095.00	0.463393	0
9100.00	0.383301	16
9105.00	0.32053	-4
9110.00	0.293132	-8
9115.00	0.235886	8
9120.00	0.186692	-12
9125.00	0.172679	4
9130.00	0.0925616	4
9135.00	0.104255	-24
9140.00	0.0752076	12
9145.00	0.0723424	0
9150.00	0.0208809	-12
9155.00	-0.00564851	0
9160.00	-0.0528025	4
9165.00	-0.130157	4
9170.00	-0.186974	-4
9175.00	-0.203193	8
9180.00	-0.23292	-20
9185.00	-0.230578	-16
9190.00	-0.26455	-12
9195.00	-0.285814	20
9200.00	-0.324737	-8
9205.00	-0.413306	-12
9210.00	-0.466249	20
9215.00	-0.497604	0
9220.00	-0.537462	0
9225.00	-0.590792	16
9230.00	-0.670214	-4
9235.00	-0.678844	-12
9240.00	-0.744805	20
9245.00	-0.821628	-12
9250.00	-0.889605	-8
9255.00	-0.930998	8
9260.00	-0.922861	-12
9265.00	-0.956273	0
9270.00	-0.958411	8
9275.00	-1.00805	-12
9280.00	-1.02364	-12
9285.00	-1.02486	-4
9290.00	-1.01897	4
9295.00	-1.08467	16
9300.00	-1.05302	4
9305.00	-1.06993	0
9310.00	-1.05604	0
9315.00	-1.05053	-8
9320.00	-1.06536	-8
9325.00	-1.095	-4
9330.00	-1.12051	20
9335.00	-1.11553	8
9340.00	-1.16459	0
9345.00	-1.18198	8
9350.00	-1.19297	20
9355.00	-1.22731	0
9360.00	-1.25355	24
9365.00	-1.28299	20
9370.00	-1.33393	-32768
9375.00	-1.34253	-32768
9380.00	-1.43407	-100
9385.00	-1.40588	-68
9390.00	-1.37586	-64
9395.00	-1.35583	-12
9400.00	-1.26214	-12
9405.00	-0.960185	-8
9410.00	-0.553412	0
9415.00	-0.0499796	8
9420.00	0.436862	12
9425.00	0.951835	12
9430.00	1.46187	24
9435.00	1.91624	-16
9440.00	2.3694	56
9445.00	2.77143	20
9450.00	3.14605	8
9455.00	3.49602	-4
9460.00	3.83659	52
9465.00	4.15242	24
9470.00	4.46111	20
9475.00	4.76104	28
9480.00	5.01469	28
9485.00	5.24413	8
9490.00	5.46809	20
9495.00	5.71737	8
9500.00	5.87771	8
9505.00	6.07904	8
9510.00	6.25675	-8
9515.00	6.41669	8
9520.00	6.60836	20
9525.00	6.79948	-8
9530.00	6.97265	8
9535.00	7.11104	20
9540.00	7.21582	0
9545.00	7.38692	12
9550.00	7.49204	0
9555.00	7.5785	0
9560.00	7.6307	0
9565.00	7.73239	-20
9570.00	7.85766	-4
9575.00	7.9192	-12
9580.00	7.97341	-8
9585.00	8.0129	0
9590.00	8.11244	-16
9595.00	8.21368	-12
9600.00	8.29082	-8
9605.00	8.34279	-12
9610.00	8.36629	4
9615.00	8.45843	0
9620.00	8.53088	4
9625.00	8.53557	-4
9630.00	8.53862	-8
9635.00	8.5693	-4
9640.00	8.67024	-12
9645.00	8.66681	0
9650.00	8.70097	-20
9655.00	8.72123	-20
9660.00	8.71038	-12
9665.00	8.70875	-36
9670.00	8.70845	-20
9675.00	8.74194	-24
9680.00	8.7488	-20
9685.00	8.68165	-20
9690.00	8.65962	-8
9695.00	8.68285	-8
9700.00	8.61182	-20
9705.00	8.62704	-4
9710.00	8.60465	-12
9715.00	8.53213	-4
9720.00	8.4785	-4
9725.00	8.4279	8
9730.00	8.33581	-8
9735.00	8.25409	-4
9740.00	8.16774	8
9745.00	8.06326	4
9750.00	8.00414	20
9755.00	7.89157	0
9760.00	7.79259	8
9765.00	7.60924	0
9770.00	7.46749	44
9775.00	7.34807	-12
9780.00	7.22081	20
9785.00	7.07019	40
9790.00	6.93463	8
9795.00	6.79866	44
9800.00	6.67862	24
9805.00	6.5473	28
9810.00	6.39304	40
9815.00	6.22045	20
9820.00	6.04766	44
9825.00	5.90728	20
9830.00	5.77046	44
9835.00	5.5903	28
9840.00	5.44444	24
9845.00	5.30735	20
9850.00	5.14906	40
9855.00	5.0578	16
9860.00	4.92795	-12
9865.00	4.81807	56
9870.00	4.66913	44
9875.00	4.5863	52
9880.00	4.44773	56
9885.00	4.33815	40
9890.00	4.18949	52
9895.00	4.05802	60
9900.00	3.90827	40
9905.00	3.75836	28
9910.00	3.63858	48
9915.00	3.51681	56
9920.00	3.38626	44
9925.00	3.22105	40
9930.00	3.08866	40
9935.00	2.97067	40
9940.00	2.87961	40
9945.00	2.7511	28
9950.00	2.66803	44
9955.00	2.563	52
[truncated: 56 more rows]
