# Supplementary material for: Abnormal developmental trajectory and vulnerability to cardiac arrhythmias in tetralogy of Fallot with DiGeorge syndrome
Source: Commun Biol. 2023 Sep 22;6:969. doi: 10.1038/s42003-023-05344-6 (PMC10516936; doi:10.1038/s42003-023-05344-6)
Supplement: Supplementary file 6 — Supplementary Data 3 [file 42003_2023_5344_MOESM6_ESM.zip › Supplementary Data3_CAS Measurement/Batch61/TOF-ND2_A1_5050/CV_AP.csv]

1A : V(t) = -D'(t) / BackgroundImage *100
D'(t) = WaveFiltered Value( Pixel-Filter=(5 x 5) Tcnst-Filter=10)
average	1.00
frm num	2048
position	[56][50]	[41][60]	[26][70]	[66][65]	[81][87]
background	256.08	391.56	299.80	367.64	311.84
total pixel	25	25	25	25	25
time	value1	value2	value3	value4	value5
0.00	-0	-0	-0	-0	-0
5.00	-0.185879	-0.192052	-0.128085	-0.150147	-0.203951
10.00	-0.337551	-0.403719	-0.266044	-0.333152	-0.355439
15.00	-0.519353	-0.54314	-0.400881	-0.470656	-0.514867
20.00	-0.67048	-0.72787	-0.54625	-0.59985	-0.684006
25.00	-0.820551	-0.900256	-0.701098	-0.753117	-0.834949
30.00	-0.986856	-1.0503	-0.783089	-0.871473	-0.951556
35.00	-1.12403	-1.20781	-0.895574	-1.00411	-1.08985
40.00	-1.26468	-1.32913	-1.04885	-1.13653	-1.22715
45.00	-1.37095	-1.43526	-1.09339	-1.25136	-1.28273
50.00	-1.51814	-1.58595	-1.21754	-1.35906	-1.46487
55.00	-1.63343	-1.67763	-1.30526	-1.4919	-1.52618
60.00	-1.69814	-1.78467	-1.30816	-1.58207	-1.64037
65.00	-1.81261	-1.83912	-1.42017	-1.64909	-1.70594
70.00	-1.84691	-1.9014	-1.51965	-1.74204	-1.77521
75.00	-1.96212	-1.98299	-1.5945	-1.81046	-1.91452
80.00	-2.01583	-2.05847	-1.66587	-1.83396	-1.98602
85.00	-2.05636	-2.12946	-1.79148	-1.9204	-2.04909
90.00	-2.12252	-2.15965	-1.88451	-1.94923	-2.10586
95.00	-2.19611	-2.22665	-1.93222	-1.99911	-2.15053
100.00	-2.20612	-2.27981	-1.98049	-2.06576	-2.1266
105.00	-2.22449	-2.31028	-2.00793	-2.07679	-2.1987
110.00	-2.2754	-2.3704	-2.03529	-2.12153	-2.23537
115.00	-2.36807	-2.38874	-2.0519	-2.1531	-2.25812
120.00	-2.32339	-2.40832	-2.0762	-2.1728	-2.27217
125.00	-2.37377	-2.38917	-2.13276	-2.21773	-2.33356
130.00	-2.40194	-2.45672	-2.15297	-2.20703	-2.38625
135.00	-2.4023	-2.45009	-2.14047	-2.20938	-2.37595
140.00	-2.50727	-2.47171	-2.12656	-2.25718	-2.44877
145.00	-2.57676	-2.55348	-2.17141	-2.25886	-2.42837
150.00	-2.59712	-2.58314	-2.19043	-2.23861	-2.46131
155.00	-2.64825	-2.60065	-2.21555	-2.27696	-2.47301
160.00	-2.6927	-2.61334	-2.22348	-2.29733	-2.53099
165.00	-2.73115	-2.64519	-2.21194	-2.33525	-2.5742
170.00	-2.73607	-2.66466	-2.25492	-2.35197	-2.59128
175.00	-2.77174	-2.68628	-2.26425	-2.37246	-2.60921
180.00	-2.80072	-2.71594	-2.2473	-2.39525	-2.61894
185.00	-2.76745	-2.73345	-2.32544	-2.4397	-2.67131
190.00	-2.77967	-2.72162	-2.30637	-2.45033	-2.65816
195.00	-2.81567	-2.71506	-2.34258	-2.4501	-2.60656
200.00	-2.80589	-2.74389	-2.38717	-2.4401	-2.5755
205.00	-2.84239	-2.72592	-2.36193	-2.46374	-2.62196
210.00	-2.90023	-2.75162	-2.32454	-2.42953	-2.65735
215.00	-2.86794	-2.75228	-2.29222	-2.39657	-2.68535
220.00	-2.90605	-2.68647	-2.32717	-2.39628	-2.72082
225.00	-2.87161	-2.67321	-2.32394	-2.40689	-2.74633
230.00	-2.90779	-2.68682	-2.33171	-2.44474	-2.78211
235.00	-2.92785	-2.68374	-2.35871	-2.45921	-2.7412
240.00	-2.94122	-2.6728	-2.32297	-2.46354	-2.75184
245.00	-2.95638	-2.67214	-2.34017	-2.47069	-2.7332
250.00	-2.91847	-2.63784	-2.30362	-2.44449	-2.69205
255.00	-2.95465	-2.62945	-2.29074	-2.44593	-2.65245
260.00	-2.94347	-2.64845	-2.26313	-2.38195	-2.65016
265.00	-2.93653	-2.62265	-2.21827	-2.37224	-2.6404
270.00	-2.92716	-2.6311	-2.22593	-2.37329	-2.65599
275.00	-2.96559	-2.66526	-2.22349	-2.40906	-2.69696
280.00	-2.99862	-2.63063	-2.26798	-2.4184	-2.73255
285.00	-3.00023	-2.65666	-2.3187	-2.46162	-2.71455
290.00	-3.0048	-2.66477	-2.32165	-2.48311	-2.6881
295.00	-3.0667	-2.64347	-2.37368	-2.48178	-2.69122
300.00	-3.10367	-2.69887	-2.47387	-2.50561	-2.70686
305.00	-3.19006	-2.70889	-2.52535	-2.50203	-2.78122
310.00	-3.19439	-2.69747	-2.50897	-2.46181	-2.82378
315.00	-3.22015	-2.71785	-2.56494	-2.47458	-2.82231
320.00	-3.27302	-2.74742	-2.56062	-2.48281	-2.86974
325.00	-3.34247	-2.75054	-2.60075	-2.47389	-2.85342
330.00	-3.38154	-2.784	-2.60619	-2.47783	-2.85797
335.00	-3.42608	-2.79674	-2.6351	-2.50206	-2.88259
340.00	-3.40056	-2.83375	-2.67045	-2.5195	-2.89961
345.00	-3.3526	-2.83232	-2.70494	-2.49495	-2.92007
350.00	-3.38598	-2.8433	-2.7173	-2.53378	-2.95643
355.00	-3.33791	-2.82457	-2.7391	-2.53609	-2.9417
360.00	-3.30247	-2.78218	-2.73337	-2.53816	-2.97847
365.00	-3.31586	-2.78693	-2.74823	-2.5335	-2.99232
370.00	-3.30605	-2.85148	-2.75226	-2.54128	-3.02275
375.00	-3.25036	-2.85237	-2.73587	-2.54392	-3.09118
380.00	-3.18774	-2.85215	-2.77582	-2.50822	-3.06169
385.00	-3.12514	-2.82845	-2.75842	-2.4935	-3.05696
390.00	-3.08441	-2.81121	-2.76009	-2.46284	-3.0155
395.00	-3.02433	-2.78854	-2.71757	-2.35909	-3.01667
400.00	-2.99838	-2.75895	-2.71666	-2.2211	-3.0344
405.00	-2.93128	-2.67	-2.72652	-2.02728	-2.96954
410.00	-2.80372	-2.58075	-2.71137	-1.86046	-2.93041
415.00	-2.7514	-2.43607	-2.70041	-1.67768	-2.91059
420.00	-2.72619	-2.30177	-2.68387	-1.54472	-2.93123
425.00	-2.59571	-2.11347	-2.70101	-1.42072	-3.01137
430.00	-2.57513	-1.97363	-2.67507	-1.34284	-2.96165
435.00	-2.4457	-1.88558	-2.57701	-1.22161	-2.94126
440.00	-2.45105	-1.75116	-2.64219	-1.12665	-2.83698
445.00	-2.33872	-1.65368	-2.63014	-1.01507	-2.66231
450.00	-2.30478	-1.59762	-2.63664	-0.986463	-2.49357
455.00	-2.23988	-1.49711	-2.61714	-0.937866	-2.32374
460.00	-2.16584	-1.46488	-2.50886	-0.837551	-2.17217
465.00	-2.14139	-1.37662	-2.38606	-0.775556	-2.0627
470.00	-2.10376	-1.30331	-2.20616	-0.684945	-1.91544
475.00	-2.07145	-1.28229	-2.03491	-0.681731	-1.84575
480.00	-2.06737	-1.20003	-1.91547	-0.611382	-1.7189
485.00	-2.09493	-1.17912	-1.81599	-0.55786	-1.60088
490.00	-2.05882	-1.16132	-1.69176	-0.508602	-1.50749
495.00	-2.04038	-1.12282	-1.59997	-0.450126	-1.41447
500.00	-2.0519	-1.06468	-1.52803	-0.415993	-1.33844
505.00	-1.99823	-1.05833	-1.46862	-0.403771	-1.28541
510.00	-1.94211	-1.02605	-1.39514	-0.39277	-1.24665
515.00	-1.88848	-1.01743	-1.27964	-0.427479	-1.20921
520.00	-1.89176	-0.97902	-1.23707	-0.407579	-1.17423
525.00	-1.9322	-0.951605	-1.14005	-0.40599	-1.13762
530.00	-1.878	-0.972902	-1.07007	-0.380623	-1.11878
535.00	-1.86358	-0.930776	-1.04445	-0.326241	-1.08771
540.00	-1.9209	-0.870388	-1.01472	-0.330609	-1.04436
545.00	-1.93187	-0.878354	-1.03733	-0.286668	-1.04639
550.00	-1.89176	-0.914126	-0.982967	-0.316754	-1.06745
555.00	-1.88378	-0.884007	-0.94471	-0.310103	-1.01202
560.00	-1.92501	-0.918193	-0.910279	-0.354167	-0.999323
565.00	-1.89809	-0.879494	-0.923321	-0.32419	-0.984049
570.00	-1.95195	-0.862032	-0.896366	-0.339644	-0.981847
575.00	-1.90983	-0.839165	-0.864101	-0.32744	-1.04528
580.00	-1.90942	-0.863534	-0.869752	-0.37521	-1.05235
585.00	-1.89342	-0.887508	-0.873504	-0.372505	-1.03434
590.00	-1.94463	-0.873331	-0.866207	-0.41468	-1.00146
595.00	-1.97509	-0.881002	-0.84096	-0.417821	-0.987251
600.00	-2.00564	-0.898122	-0.828912	-0.422824	-0.951379
605.00	-1.98627	-0.914552	-0.86877	-0.385982	-0.961423
610.00	-1.96415	-0.911972	-0.892633	-0.424633	-0.96918
615.00	-1.97704	-0.941318	-0.895431	-0.406106	-0.962052
620.00	-1.93554	-0.928911	-0.940645	-0.461241	-1.03901
625.00	-2.00597	-0.95452	-0.955986	-0.455374	-1.03901
630.00	-2.02874	-0.971439	-0.948447	-0.438125	-1.06979
635.00	-2.07735	-0.952955	-0.989693	-0.45089	-1.07313
640.00	-2.09923	-1.00681	-1.00013	-0.523307	-1.06971
645.00	-2.1361	-1.00317	-0.98951	-0.564546	-1.12821
650.00	-2.11774	-0.996839	-1.02665	-0.611453	-1.15136
655.00	-2.12621	-1.02281	-1.03873	-0.635174	-1.16193
660.00	-2.19475	-1.03392	-1.07095	-0.669578	-1.19453
665.00	-2.26113	-1.08376	-1.10661	-0.676606	-1.24568
670.00	-2.17716	-1.08571	-1.12937	-0.702515	-1.23014
675.00	-2.27028	-1.15387	-1.15119	-0.774794	-1.25977
680.00	-2.28849	-1.14268	-1.18284	-0.810469	-1.34672
685.00	-2.39079	-1.17347	-1.21265	-0.877393	-1.32621
690.00	-2.43912	-1.20834	-1.23015	-0.883224	-1.32827
695.00	-2.44981	-1.2295	-1.26324	-0.931992	-1.35578
700.00	-2.48912	-1.26693	-1.34905	-0.957387	-1.3318
705.00	-2.46358	-1.28837	-1.39827	-0.987859	-1.36666
710.00	-2.51556	-1.35158	-1.35985	-1.03378	-1.37879
715.00	-2.52018	-1.38396	-1.34261	-1.07511	-1.37687
720.00	-2.51652	-1.42025	-1.2964	-1.13298	-1.43544
725.00	-2.59914	-1.44372	-1.34555	-1.24925	-1.48174
730.00	-2.68443	-1.49753	-1.37244	-1.33758	-1.48621
735.00	-2.65966	-1.58682	-1.43933	-1.39966	-1.50434
740.00	-2.66236	-1.64879	-1.46618	-1.46207	-1.55914
745.00	-2.70696	-1.73317	-1.52503	-1.52476	-1.60717
750.00	-2.694	-1.75701	-1.59668	-1.59642	-1.67991
755.00	-2.74325	-1.82036	-1.60245	-1.64024	-1.75435
760.00	-2.78914	-1.88962	-1.6797	-1.68185	-1.80724
765.00	-2.85699	-1.91825	-1.78658	-1.72474	-1.87279
770.00	-2.88369	-1.96956	-1.78804	-1.75355	-1.95873
775.00	-2.87024	-2.02799	-1.82805	-1.81974	-1.99246
780.00	-2.91124	-2.02439	-1.86139	-1.89889	-2.0767
785.00	-2.97781	-2.061	-1.92742	-1.92116	-2.14609
790.00	-3.01899	-2.09292	-1.98551	-1.96079	-2.22266
795.00	-3.11228	-2.11552	-2.05247	-2.00626	-2.26335
800.00	-3.16188	-2.17673	-2.1194	-2.04064	-2.32306
805.00	-3.21432	-2.22772	-2.18098	-2.11185	-2.41271
810.00	-3.26934	-2.22254	-2.20171	-2.1335	-2.4857
815.00	-3.32353	-2.25874	-2.25639	-2.17801	-2.53985
820.00	-3.31139	-2.25965	-2.29626	-2.18761	-2.56806
825.00	-3.32233	-2.27579	-2.31079	-2.19189	-2.664
830.00	-3.36186	-2.29237	-2.33055	-2.20554	-2.66697
835.00	-3.33339	-2.34099	-2.35633	-2.22	-2.71582
840.00	-3.33901	-2.349	-2.34752	-2.2069	-2.74183
845.00	-3.37687	-2.36438	-2.37427	-2.19619	-2.71521
850.00	-3.3469	-2.31795	-2.40903	-2.1648	-2.68868
855.00	-3.28868	-2.3109	-2.47233	-2.13764	-2.64814
860.00	-3.24098	-2.28208	-2.4866	-2.13277	-2.66809
865.00	-3.26677	-2.31028	-2.50078	-2.14254	-2.69373
870.00	-3.26499	-2.26926	-2.52022	-2.11216	-2.67577
875.00	-3.29619	-2.27321	-2.54838	-2.15228	-2.70194
880.00	-3.30553	-2.26552	-2.54305	-2.13942	-2.69983
885.00	-3.28894	-2.26882	-2.57026	-2.18443	-2.70306
890.00	-3.32243	-2.3198	-2.58008	-2.20426	-2.73291
895.00	-3.24636	-2.35955	-2.59292	-2.25475	-2.72514
900.00	-3.24818	-2.34119	-2.61515	-2.25341	-2.76432
905.00	-3.24358	-2.3502	-2.56978	-2.23806	-2.84064
910.00	-3.29879	-2.38385	-2.54896	-2.23403	-2.82338
915.00	-3.3188	-2.38144	-2.57692	-2.2587	-2.84504
920.00	-3.34618	-2.4181	-2.5874	-2.27872	-2.88378
925.00	-3.37864	-2.44496	-2.60351	-2.31524	-2.83014
930.00	-3.4141	-2.45789	-2.66204	-2.3481	-2.82547
935.00	-3.41008	-2.44297	-2.6907	-2.33743	-2.88541
940.00	-3.4299	-2.43057	-2.70582	-2.33543	-2.91754
945.00	-3.39931	-2.40919	-2.75679	-2.34669	-2.93621
950.00	-3.41083	-2.41753	-2.7226	-2.32419	-2.94146
955.00	-3.45557	-2.42504	-2.7332	-2.31917	-2.94618
960.00	-3.48802	-2.42056	-2.78409	-2.32335	-2.99918
965.00	-3.47817	-2.44104	-2.75251	-2.35432	-2.98402
970.00	-3.47556	-2.45743	-2.71075	-2.32126	-2.98449
975.00	-3.46696	-2.39863	-2.7172	-2.27953	-2.98235
980.00	-3.39674	-2.42744	-2.6803	-2.22566	-2.98555
985.00	-3.3929	-2.39309	-2.63909	-2.19132	-2.99741
990.00	-3.37538	-2.36116	-2.59399	-2.17674	-3.02348
995.00	-3.31432	-2.33548	-2.51471	-2.16144	-2.99563
1000.00	-3.27655	-2.3185	-2.53142	-2.13896	-2.99109
1005.00	-3.2816	-2.28586	-2.53045	-2.122	-2.96007
1010.00	-3.30333	-2.28304	-2.5189	-2.14155	-2.92188
1015.00	-3.32757	-2.25496	-2.51651	-2.14608	-2.90291
1020.00	-3.31815	-2.2634	-2.54504	-2.17846	-2.86147
1025.00	-3.34091	-2.25158	-2.5854	-2.19671	-2.87291
1030.00	-3.28955	-2.21746	-2.54567	-2.17397	-2.85755
1035.00	-3.3386	-2.18265	-2.54861	-2.17527	-2.81936
1040.00	-3.30621	-2.183	-2.53258	-2.18078	-2.85938
1045.00	-3.28018	-2.19353	-2.53015	-2.13461	-2.82357
1050.00	-3.34579	-2.17747	-2.50395	-2.19316	-2.8542
1055.00	-3.30331	-2.14769	-2.50172	-2.1773	-2.84199
1060.00	-3.40409	-2.17196	-2.54642	-2.175	-2.80536
1065.00	-3.42763	-2.21628	-2.5853	-2.15334	-2.85961
1070.00	-3.41133	-2.23881	-2.60696	-2.19913	-2.85071
1075.00	-3.47632	-2.26623	-2.6051	-2.21097	-2.86451
1080.00	-3.45515	-2.19795	-2.57274	-2.17701	-2.90772
1085.00	-3.42984	-2.19064	-2.53695	-2.15515	-2.89273
1090.00	-3.39145	-2.17895	-2.51007	-2.14527	-2.91387
1095.00	-3.39439	-2.17251	-2.48722	-2.18099	-2.91622
1100.00	-3.39078	-2.16366	-2.45064	-2.1435	-2.90167
1105.00	-3.35161	-2.123	-2.44707	-2.09453	-2.91422
1110.00	-3.29449	-2.13953	-2.46921	-2.09507	-2.88191
1115.00	-3.28525	-2.1636	-2.45711	-2.06617	-2.8695
1120.00	-3.24414	-2.14542	-2.47557	-2.04561	-2.8827
1125.00	-3.25087	-2.1403	-2.4962	-2.01404	-2.89843
1130.00	-3.21632	-2.11832	-2.46672	-1.95299	-2.84589
1135.00	-3.19928	-2.09241	-2.42685	-1.92307	-2.83708
1140.00	-3.18394	-2.05683	-2.37496	-1.92334	-2.8407
1145.00	-3.14202	-2.07691	-2.36829	-1.90836	-2.85422
1150.00	-3.1371	-2.04187	-2.40497	-1.88834	-2.88691
1155.00	-3.22483	-2.08898	-2.48069	-1.90949	-2.88426
1160.00	-3.24442	-2.12117	-2.47945	-1.96553	-2.90241
1165.00	-3.23707	-2.1103	-2.49301	-1.96917	-2.88795
1170.00	-3.26638	-2.10358	-2.54658	-1.99638	-2.91085
1175.00	-3.28182	-2.09038	-2.57211	-1.99259	-2.91351
1180.00	-3.27854	-2.07953	-2.58174	-1.92716	-2.89409
1185.00	-3.27871	-2.07078	-2.58107	-1.94443	-2.88431
1190.00	-3.33353	-2.09253	-2.59648	-1.96433	-2.87423
1195.00	-3.31726	-2.1356	-2.59968	-1.98985	-2.84848
1200.00	-3.34949	-2.12737	-2.60522	-1.99433	-2.88559
1205.00	-3.40035	-2.1312	-2.66091	-1.98965	-2.89334
1210.00	-3.33055	-2.11933	-2.68701	-1.97021	-2.88876
1215.00	-3.36144	-2.13725	-2.67982	-1.95162	-2.90004
1220.00	-3.39706	-2.07267	-2.69336	-1.9436	-2.9025
1225.00	-3.32758	-2.08197	-2.67619	-1.90047	-2.93805
1230.00	-3.30254	-2.03109	-2.67675	-1.89321	-2.91875
1235.00	-3.32842	-2.01697	-2.6519	-1.89212	-2.88598
1240.00	-3.31423	-1.98792	-2.66423	-1.87373	-2.85136
1245.00	-3.32957	-1.98731	-2.66732	-1.91593	-2.86125
1250.00	-3.36213	-1.98165	-2.61673	-1.8908	-2.83679
1255.00	-3.32582	-1.97145	-2.5712	-1.85622	-2.84172
1260.00	-3.30408	-1.93776	-2.51155	-1.8251	-2.79485
1265.00	-3.2767	-1.94114	-2.4752	-1.84061	-2.75523
1270.00	-3.24581	-1.93908	-2.41714	-1.84913	-2.72471
1275.00	-3.17896	-1.90658	-2.40091	-1.8111	-2.75624
1280.00	-3.21408	-1.88652	-2.40365	-1.79428	-2.78205
1285.00	-3.23632	-1.88175	-2.40211	-1.78023	-2.78091
1290.00	-3.25789	-1.89073	-2.4114	-1.76215	-2.75295
1295.00	-3.26325	-1.86613	-2.42376	-1.77851	-2.78294
1300.00	-3.29619	-1.83377	-2.47758	-1.78671	-2.74708
1305.00	-3.25398	-1.83325	-2.44864	-1.81041	-2.73789
1310.00	-3.23317	-1.843	-2.46128	-1.80128	-2.75143
1315.00	-3.2082	-1.9049	-2.48466	-1.81591	-2.73026
1320.00	-3.22946	-1.87785	-2.46702	-1.8356	-2.70993
1325.00	-3.20486	-1.91481	-2.45114	-1.84897	-2.75961
1330.00	-3.23426	-1.92866	-2.50622	-1.84251	-2.74917
1335.00	-3.22011	-1.94828	-2.51978	-1.81602	-2.71925
1340.00	-3.19801	-1.94448	-2.53198	-1.82591	-2.71157
1345.00	-3.23122	-1.96763	-2.53895	-1.8272	-2.70465
1350.00	-3.18926	-1.99765	-2.49053	-1.82618	-2.72536
1355.00	-3.23585	-2.02671	-2.49631	-1.84375	-2.78248
1360.00	-3.24966	-2.00281	-2.53621	-1.80082	-2.77103
1365.00	-3.26521	-2.00991	-2.53876	-1.80353	-2.80435
1370.00	-3.22298	-2.00097	-2.48635	-1.79291	-2.78045
1375.00	-3.17091	-2.00007	-2.44452	-1.80402	-2.77562
1380.00	-3.16622	-2.00846	-2.42688	-1.78356	-2.80463
1385.00	-3.15106	-1.98435	-2.45504	-1.78364	-2.79225
1390.00	-3.10775	-1.94119	-2.49106	-1.71734	-2.7747
1395.00	-3.08126	-1.9003	-2.4661	-1.60436	-2.75505
1400.00	-2.99338	-1.86759	-2.42763	-1.42325	-2.72455
1405.00	-2.92053	-1.71454	-2.44237	-1.2559	-2.73685
1410.00	-2.91276	-1.60949	-2.40361	-1.07047	-2.75947
1415.00	-2.87141	-1.49553	-2.41141	-0.899228	-2.78496
1420.00	-2.84512	-1.3613	-2.41844	-0.814746	-2.7566
1425.00	-2.72619	-1.20781	-2.41142	-0.648405	-2.74133
1430.00	-2.72067	-1.10439	-2.45847	-0.501963	-2.72373
1435.00	-2.62042	-1.00825	-2.48747	-0.419126	-2.70149
1440.00	-2.55051	-0.931947	-2.49089	-0.328253	-2.64042
1445.00	-2.50945	-0.867355	-2.45261	-0.257347	-2.48926
1450.00	-2.52249	-0.800029	-2.45418	-0.170683	-2.3314
1455.00	-2.47955	-0.693466	-2.43558	-0.0698369	-2.14701
1460.00	-2.43466	-0.648637	-2.33078	-0.00192403	-2.03236
1465.00	-2.38957	-0.596032	-2.18709	0.028733	-1.88556
1470.00	-2.36148	-0.552773	-2.0391	0.0595883	-1.7714
1475.00	-2.36276	-0.466849	-1.92325	0.105855	-1.63018
1480.00	-2.32017	-0.4171	-1.81765	0.156198	-1.58645
1485.00	-2.29903	-0.359045	-1.75329	0.150371	-1.54325
1490.00	-2.28468	-0.330291	-1.65268	0.138598	-1.48513
1495.00	-2.24834	-0.295219	-1.59815	0.167171	-1.43667
1500.00	-2.22969	-0.244244	-1.5344	0.18527	-1.36098
1505.00	-2.22228	-0.210626	-1.46368	0.227672	-1.32622
1510.00	-2.27497	-0.169132	-1.40938	0.236458	-1.29493
1515.00	-2.28333	-0.164478	-1.3645	0.218252	-1.2129
1520.00	-2.30492	-0.138836	-1.33212	0.246476	-1.20705
1525.00	-2.29624	-0.125974	-1.29764	0.272965	-1.13894
1530.00	-2.33996	-0.113377	-1.25327	0.318566	-1.12125
1535.00	-2.34964	-0.108168	-1.22534	0.336759	-1.03606
1540.00	-2.3318	-0.133106	-1.23223	0.350956	-0.986328
1545.00	-2.27356	-0.134097	-1.15704	0.371349	-0.939003
1550.00	-2.26333	-0.169722	-1.13339	0.362503	-0.968243
1555.00	-2.26973	-0.180332	-1.07075	0.354541	-0.926575
1560.00	-2.2302	-0.156169	-1.05707	0.350639	-0.837766
1565.00	-2.26648	-0.140552	-1.06478	0.364536	-0.88226
1570.00	-2.27257	-0.132626	-0.996991	0.361811	-0.874845
1575.00	-2.2515	-0.0539842	-0.951995	0.384383	-0.821993
1580.00	-2.24659	-0.0312194	-0.935514	0.38729	-0.798799
1585.00	-2.25155	-0.0332052	-0.936693	0.379026	-0.826666
1590.00	-2.23258	-0.0523589	-0.956432	0.371588	-0.846616
1595.00	-2.1624	-0.0246488	-0.91149	0.359453	-0.860723
1600.00	-2.18515	-0.0252486	-0.89906	0.364853	-0.872137
1605.00	-2.15563	-0.0125082	-0.939908	0.33816	-0.909346
1610.00	-2.18687	0.00304442	-0.937978	0.358745	-0.891526
1615.00	-2.18062	-0.0381222	-0.961592	0.315254	-0.869074
1620.00	-2.14219	-0.0210298	-0.968168	0.313105	-0.857847
1625.00	-2.16071	-0.0638752	-0.958076	0.297027	-0.888788
1630.00	-2.17894	-0.0942637	-0.982348	0.317373	-0.937159
1635.00	-2.27188	-0.109355	-0.922806	0.30522	-0.92682
1640.00	-2.28212	-0.121915	-0.910579	0.272522	-0.912383
1645.00	-2.25072	-0.126068	-0.868887	0.293143	-0.972504
1650.00	-2.34899	-0.107332	-0.876728	0.307349	-0.994546
1655.00	-2.37807	-0.11703	-0.869109	0.309255	-0.97975
1660.00	-2.40737	-0.154362	-0.887601	0.318586	-0.980544
1665.00	-2.42592	-0.206348	-0.872224	0.292168	-1.01717
1670.00	-2.45981	-0.198994	-0.897076	0.252071	-1.02962
1675.00	-2.51998	-0.242431	-0.922111	0.209455	-1.1537
1680.00	-2.55227	-0.291739	-0.916625	0.158045	-1.24741
1685.00	-2.60007	-0.295255	-0.958385	0.0562871	-1.24068
1690.00	-2.63685	-0.29229	-0.953273	-0.0287672	-1.26155
1695.00	-2.70275	-0.281449	-1.01538	-0.0313305	-1.30087
1700.00	-2.68864	-0.33605	-1.03926	-0.0869506	-1.29905
1705.00	-2.74624	-0.354544	-1.10211	-0.159857	-1.31666
1710.00	-2.74809	-0.413073	-1.15601	-0.222209	-1.3479
1715.00	-2.73414	-0.449404	-1.19652	-0.28703	-1.40808
1720.00	-2.76844	-0.501511	-1.23964	-0.350809	-1.41222
1725.00	-2.8243	-0.549429	-1.22775	-0.421266	-1.49675
1730.00	-2.87927	-0.609922	-1.28243	-0.479237	-1.52666
1735.00	-2.94123	-0.670495	-1.35565	-0.520531	-1.57409
1740.00	-3.01106	-0.725011	-1.41221	-0.619713	-1.64244
1745.00	-3.09577	-0.825152	-1.51916	-0.626287	-1.66804
1750.00	-3.08766	-0.898935	-1.57004	-0.720333	-1.74367
1755.00	-3.11473	-0.958188	-1.62918	-0.773422	-1.81045
1760.00	-3.19063	-0.968611	-1.73578	-0.797266	-1.94495
1765.00	-3.25114	-1.03111	-1.77301	-0.831782	-2.02496
1770.00	-3.32121	-1.06591	-1.79717	-0.910719	-2.09183
1775.00	-3.33586	-1.07373	-1.87096	-0.932801	-2.15458
1780.00	-3.34123	-1.12062	-1.91335	-0.974435	-2.17771
1785.00	-3.36793	-1.14851	-1.99019	-1.0304	-2.23315
1790.00	-3.40134	-1.17565	-2.05135	-1.08186	-2.30614
1795.00	-3.42827	-1.26853	-2.12507	-1.11947	-2.35003
1800.00	-3.42128	-1.31023	-2.16072	-1.2099	-2.45366
1805.00	-3.47746	-1.34879	-2.20349	-1.18356	-2.4751
1810.00	-3.46243	-1.33956	-2.26066	-1.18924	-2.45591
1815.00	-3.37392	-1.34453	-2.29343	-1.22373	-2.54639
1820.00	-3.4239	-1.3817	-2.29491	-1.20907	-2.56368
1825.00	-3.41735	-1.37531	-2.33226	-1.19588	-2.6049
1830.00	-3.42394	-1.37671	-2.35788	-1.21447	-2.61378
1835.00	-3.42987	-1.34937	-2.39694	-1.2225	-2.62819
1840.00	-3.4524	-1.35439	-2.41075	-1.23842	-2.69887
1845.00	-3.47579	-1.34868	-2.43518	-1.30172	-2.69835
1850.00	-3.47967	-1.35479	-2.45584	-1.30864	-2.712
1855.00	-3.47066	-1.33066	-2.47977	-1.31704	-2.6781
1860.00	-3.4891	-1.34878	-2.48663	-1.35616	-2.68992
1865.00	-3.45103	-1.34875	-2.49147	-1.34675	-2.70441
1870.00	-3.42302	-1.38039	-2.53318	-1.34155	-2.66998
1875.00	-3.40874	-1.38537	-2.47066	-1.35754	-2.6544
1880.00	-3.4037	-1.43684	-2.45708	-1.34691	-2.67885
1885.00	-3.37417	-1.45252	-2.49156	-1.34605	-2.74447
1890.00	-3.38352	-1.46459	-2.49857	-1.31372	-2.75222
1895.00	-3.38568	-1.45808	-2.57694	-1.32379	-2.76817
1900.00	-3.42668	-1.46142	-2.58342	-1.34156	-2.80434
1905.00	-3.50107	-1.46749	-2.59592	-1.33252	-2.7689
1910.00	-3.51179	-1.50156	-2.63787	-1.32766	-2.81269
1915.00	-3.53237	-1.51689	-2.62892	-1.32437	-2.81233
1920.00	-3.5384	-1.50618	-2.55415	-1.34969	-2.81586
1925.00	-3.49696	-1.52922	-2.56558	-1.36052	-2.83314
1930.00	-3.52839	-1.50706	-2.56919	-1.34741	-2.90899
1935.00	-3.53638	-1.49426	-2.54176	-1.31059	-2.89772
1940.00	-3.57793	-1.49807	-2.58912	-1.29269	-2.8863
1945.00	-3.58721	-1.49741	-2.60906	-1.3103	-2.88115
1950.00	-3.63149	-1.47536	-2.59365	-1.3131	-2.84316
1955.00	-3.60573	-1.45961	-2.54643	-1.32758	-2.88209
1960.00	-3.53101	-1.4914	-2.54929	-1.32648	-2.84785
1965.00	-3.54654	-1.44748	-2.54119	-1.27108	-2.85937
1970.00	-3.55428	-1.40591	-2.54058	-1.26039	-2.86461
1975.00	-3.59091	-1.39608	-2.53335	-1.25512	-2.84752
1980.00	-3.55672	-1.3954	-2.5602	-1.25364	-2.89884
1985.00	-3.54469	-1.43259	-2.53634	-1.2447	-2.9322
1990.00	-3.56667	-1.45176	-2.5242	-1.20074	-2.91604
1995.00	-3.59113	-1.40772	-2.52928	-1.20796	-2.89509
2000.00	-3.58191	-1.40179	-2.51118	-1.23405	-2.86854
2005.00	-3.59079	-1.44038	-2.49221	-1.25209	-2.81129
2010.00	-3.58316	-1.45366	-2.45247	-1.26615	-2.85212
2015.00	-3.55131	-1.47175	-2.47139	-1.27771	-2.85167
2020.00	-3.58824	-1.47883	-2.48443	-1.30661	-2.83587
2025.00	-3.66834	-1.4995	-2.53885	-1.28367	-2.8332
2030.00	-3.66858	-1.47316	-2.49311	-1.23799	-2.79231
2035.00	-3.65005	-1.4423	-2.55067	-1.21755	-2.78629
2040.00	-3.67555	-1.47378	-2.53176	-1.23289	-2.8168
2045.00	-3.71412	-1.43775	-2.5601	-1.23255	-2.82116
2050.00	-3.71447	-1.39919	-2.55226	-1.22353	-2.79559
2055.00	-3.70228	-1.40434	-2.53986	-1.24153	-2.80464
2060.00	-3.70069	-1.4202	-2.54738	-1.22401	-2.81535
2065.00	-3.68676	-1.38442	-2.53814	-1.26807	-2.81986
2070.00	-3.65391	-1.41862	-2.50181	-1.25551	-2.82007
2075.00	-3.6884	-1.4065	-2.54382	-1.27684	-2.85361
2080.00	-3.70694	-1.42827	-2.55361	-1.2993	-2.87738
2085.00	-3.81422	-1.42029	-2.60913	-1.29885	-2.86671
2090.00	-3.82799	-1.41617	-2.62173	-1.29517	-2.89045
2095.00	-3.80445	-1.4094	-2.6224	-1.26467	-2.86949
2100.00	-3.77702	-1.39411	-2.61366	-1.2285	-2.82498
2105.00	-3.70547	-1.36707	-2.59913	-1.22098	-2.77208
2110.00	-3.61453	-1.34887	-2.58204	-1.19137	-2.72705
2115.00	-3.56235	-1.35802	-2.55733	-1.15818	-2.74552
2120.00	-3.52789	-1.34174	-2.58712	-1.16749	-2.75829
2125.00	-3.45158	-1.29337	-2.56456	-1.17913	-2.76466
2130.00	-3.42976	-1.26109	-2.54827	-1.16784	-2.71138
2135.00	-3.33826	-1.231	-2.52826	-1.18597	-2.68524
2140.00	-3.35277	-1.2356	-2.51693	-1.16965	-2.64889
2145.00	-3.35488	-1.23769	-2.50273	-1.17236	-2.67646
2150.00	-3.3521	-1.2457	-2.54732	-1.20854	-2.67177
2155.00	-3.33711	-1.17016	-2.47271	-1.20846	-2.68166
2160.00	-3.35953	-1.1502	-2.4696	-1.20403	-2.6649
2165.00	-3.39846	-1.12916	-2.49215	-1.15979	-2.67676
2170.00	-3.42257	-1.11942	-2.51912	-1.13847	-2.66306
2175.00	-3.42708	-1.10248	-2.54073	-1.12581	-2.65714
2180.00	-3.39521	-1.12299	-2.56551	-1.14596	-2.65695
2185.00	-3.41964	-1.12511	-2.58647	-1.15758	-2.61188
2190.00	-3.41975	-1.15357	-2.55865	-1.12451	-2.65469
2195.00	-3.44485	-1.18328	-2.58831	-1.13718	-2.68938
2200.00	-3.48462	-1.22738	-2.59098	-1.14967	-2.71546
2205.00	-3.52666	-1.23131	-2.61474	-1.13916	-2.66711
2210.00	-3.51139	-1.20829	-2.59476	-1.12425	-2.67618
2215.00	-3.47734	-1.2029	-2.55677	-1.11845	-2.65613
2220.00	-3.4998	-1.24606	-2.53858	-1.12411	-2.64577
2225.00	-3.43567	-1.19909	-2.47418	-1.09983	-2.66211
2230.00	-3.43418	-1.19768	-2.45358	-1.12476	-2.68194
2235.00	-3.43285	-1.21991	-2.41636	-1.12	-2.66644
2240.00	-3.4582	-1.16636	-2.41355	-1.09504	-2.64736
2245.00	-3.46539	-1.12736	-2.45505	-1.08455	-2.71228
2250.00	-3.41563	-1.10044	-2.47773	-1.06096	-2.76173
2255.00	-3.48019	-1.08438	-2.41274	-1.03864	-2.76904
2260.00	-3.51018	-1.14347	-2.38494	-1.03487	-2.77818
2265.00	-3.47	-1.14252	-2.39728	-1.04019	-2.79025
2270.00	-3.44165	-1.15085	-2.37904	-1.03518	-2.78701
2275.00	-3.40364	-1.13588	-2.37996	-1.04482	-2.78281
2280.00	-3.36787	-1.09687	-2.3034	-1.00888	-2.74183
2285.00	-3.37941	-1.08525	-2.29721	-0.975449	-2.71136
2290.00	-3.3242	-1.06049	-2.30899	-0.95733	-2.70061
2295.00	-3.34635	-1.08724	-2.32625	-0.951902	-2.68966
2300.00	-3.36473	-1.08476	-2.3498	-0.957898	-2.6875
2305.00	-3.37815	-1.11317	-2.3443	-0.96003	-2.69581
2310.00	-3.36836	-1.0846	-2.33135	-0.997854	-2.6956
2315.00	-3.38141	-1.08851	-2.34238	-0.973142	-2.73517
2320.00	-3.38223	-1.07875	-2.35498	-0.997686	-2.77977
2325.00	-3.35484	-1.08121	-2.31828	-0.982783	-2.74166
2330.00	-3.34582	-1.0497	-2.33595	-0.978074	-2.73301
2335.00	-3.38456	-1.03565	-2.35986	-0.984717	-2.69958
2340.00	-3.36475	-1.04752	-2.38405	-1.05162	-2.7054
2345.00	-3.39535	-1.08579	-2.35912	-1.05418	-2.72219
2350.00	-3.3854	-1.09162	-2.34202	-1.02927	-2.72575
2355.00	-3.40144	-1.09687	-2.33197	-1.02535	-2.72896
2360.00	-3.2831	-1.0873	-2.34827	-1.05991	-2.69721
2365.00	-3.31718	-1.09196	-2.34426	-1.04205	-2.75971
2370.00	-3.31192	-1.08288	-2.32998	-1.04229	-2.74541
2375.00	-3.20097	-1.08185	-2.34515	-1.05339	-2.70817
2380.00	-3.18859	-1.03905	-2.33879	-1.00681	-2.69005
2385.00	-3.14308	-1.06182	-2.33973	-0.9268	-2.64552
2390.00	-3.14118	-1.04655	-2.3686	-0.900489	-2.65034
2395.00	-3.17383	-1.02873	-2.37057	-0.802824	-2.61363
2400.00	-3.13136	-0.937093	-2.40169	-0.642028	-2.63318
2405.00	-3.10876	-0.86075	-2.45371	-0.495136	-2.61999
2410.00	-3.04936	-0.776718	-2.46985	-0.298739	-2.6094
2415.00	-3.0459	-0.651033	-2.46036	-0.170943	-2.59474
2420.00	-3.00997	-0.50012	-2.39311	-0.051575	-2.59052
2425.00	-2.93391	-0.380642	-2.4033	0.0264799	-2.58801
2430.00	-2.87638	-0.290478	-2.40313	0.12393	-2.62552
2435.00	-2.87146	-0.214439	-2.42299	0.208371	-2.61823
2440.00	-2.80144	-0.156219	-2.38482	0.272399	-2.60012
2445.00	-2.76341	-0.0404847	-2.37716	0.343081	-2.47351
2450.00	-2.76667	0.0207708	-2.37827	0.436072	-2.30184
2455.00	-2.77116	0.0840733	-2.37127	0.481682	-2.14477
2460.00	-2.76583	0.152283	-2.3276	0.54558	-1.99443
2465.00	-2.75636	0.191197	-2.25095	0.627025	-1.90914
2470.00	-2.70877	0.182293	-2.1019	0.693797	-1.83239
2475.00	-2.63471	0.26724	-1.90505	0.768036	-1.69148
2480.00	-2.60866	0.308961	-1.73723	0.786978	-1.6288
2485.00	-2.5493	0.352638	-1.56217	0.800762	-1.54801
2490.00	-2.52711	0.362323	-1.46333	0.837104	-1.50865
2495.00	-2.48683	0.403729	-1.38104	0.880692	-1.38986
2500.00	-2.5443	0.452231	-1.30831	0.893809	-1.33553
2505.00	-2.45857	0.439698	-1.18949	0.911054	-1.26996
2510.00	-2.45639	0.46315	-1.12658	0.847149	-1.21864
2515.00	-2.35289	0.502646	-1.03793	0.838596	-1.16476
2520.00	-2.3066	0.517761	-0.975502	0.860274	-1.11114
2525.00	-2.304	0.548731	-0.885957	0.881961	-1.11419
2530.00	-2.30321	0.56741	-0.852064	0.918887	-1.08871
2535.00	-2.32281	0.597501	-0.866925	0.912952	-1.11067
2540.00	-2.34358	0.602109	-0.821593	0.917403	-1.08555
2545.00	-2.36227	0.605234	-0.824824	0.919232	-1.08089
2550.00	-2.32129	0.595789	-0.8304	0.85995	-1.06772
2555.00	-2.35314	0.561749	-0.847427	0.846852	-1.04946
2560.00	-2.32245	0.54235	-0.842738	0.882937	-1.01378
2565.00	-2.26515	0.546343	-0.845188	0.847956	-1.02913
2570.00	-2.27294	0.537679	-0.844726	0.854555	-1.03653
2575.00	-2.29557	0.515579	-0.817625	0.864845	-1.05473
2580.00	-2.30656	0.497733	-0.837263	0.88281	-1.05829
2585.00	-2.31958	0.537856	-0.816245	0.844578	-1.07175
2590.00	-2.34379	0.551493	-0.78799	0.846074	-1.06078
2595.00	-2.33434	0.536185	-0.849284	0.784315	-1.07399
2600.00	-2.34146	0.50504	-0.85108	0.798365	-1.04227
2605.00	-2.42128	0.471903	-0.848694	0.764226	-1.06375
2610.00	-2.46187	0.456381	-0.890576	0.71718	-1.05871
2615.00	-2.49528	0.430152	-0.912259	0.659606	-1.08111
2620.00	-2.45194	0.393266	-0.882407	0.626286	-1.04868
2625.00	-2.46136	0.379478	-0.916915	0.610442	-1.06567
2630.00	-2.48076	0.372177	-0.893269	0.62556	-1.07968
2635.00	-2.47792	0.373779	-0.922688	0.639165	-1.03841
2640.00	-2.4988	0.382371	-0.939825	0.623121	-1.05643
2645.00	-2.50352	0.313487	-0.940572	0.610858	-1.0534
2650.00	-2.47029	0.271923	-0.939911	0.601997	-1.10712
2655.00	-2.52942	0.275377	-0.951323	0.57879	-1.12339
2660.00	-2.57326	0.264184	-0.986945	0.535056	-1.17909
2665.00	-2.65645	0.221421	-0.990986	0.535951	-1.21126
2670.00	-2.65791	0.226861	-0.985283	0.500852	-1.24534
2675.00	-2.70764	0.197024	-1.01617	0.486672	-1.21444
2680.00	-2.70398	0.190602	-1.0293	0.441269	-1.23281
2685.00	-2.7413	0.129658	-1.0211	0.376469	-1.28013
2690.00	-2.77333	0.0993255	-1.02573	0.33991	-1.26885
2695.00	-2.76778	0.0280997	-1.07659	0.296127	-1.32795
2700.00	-2.81278	-0.0390683	-1.10769	0.191441	-1.326
2705.00	-2.85796	-0.108713	-1.12634	0.11572	-1.3268
2710.00	-2.8955	-0.132575	-1.15914	0.100884	-1.33265
2715.00	-2.90586	-0.182654	-1.17798	0.0287782	-1.34561
2720.00	-2.94173	-0.219552	-1.16825	0.0128441	-1.36626
2725.00	-2.97871	-0.26502	-1.15817	0.000679497	-1.35149
2730.00	-2.98387	-0.333522	-1.19178	-0.0711978	-1.36898
2735.00	-2.99476	-0.367593	-1.26874	-0.0956307	-1.43604
2740.00	-3.05142	-0.37476	-1.31798	-0.165493	-1.45534
2745.00	-3.09617	-0.413901	-1.34629	-0.191377	-1.51504
2750.00	-3.14894	-0.467515	-1.42513	-0.254929	-1.63419
2755.00	-3.16675	-0.488187	-1.48943	-0.312125	-1.69781
2760.00	-3.25464	-0.502704	-1.56463	-0.410387	-1.74096
2765.00	-3.2572	-0.531094	-1.60697	-0.385669	-1.80288
2770.00	-3.22982	-0.611808	-1.69577	-0.416735	-1.86887
2775.00	-3.17082	-0.622136	-1.70631	-0.463192	-1.9257
2780.00	-3.20988	-0.627345	-1.7118	-0.510442	-2.01019
2785.00	-3.29033	-0.710693	-1.78745	-0.570376	-2.10163
2790.00	-3.29088	-0.732585	-1.80617	-0.60038	-2.14031
2795.00	-3.33355	-0.757396	-1.89106	-0.608887	-2.21104
2800.00	-3.40007	-0.789941	-1.9141	-0.606752	-2.25033
2805.00	-3.3709	-0.828426	-1.9455	-0.670111	-2.30493
2810.00	-3.37589	-0.863062	-1.98444	-0.665117	-2.33996
2815.00	-3.36476	-0.876868	-1.96879	-0.667151	-2.39842
2820.00	-3.38911	-0.978169	-2.04276	-0.667893	-2.4241
2825.00	-3.41259	-0.988637	-2.0733	-0.710994	-2.44079
2830.00	-3.39467	-1.03994	-2.08212	-0.763929	-2.45582
2835.00	-3.38791	-1.00643	-2.18078	-0.802866	-2.46165
2840.00	-3.42869	-0.997731	-2.23621	-0.84879	-2.43226
2845.00	-3.41384	-1.00011	-2.24475	-0.871625	-2.46995
2850.00	-3.45671	-1.02371	-2.25109	-0.894353	-2.4795
2855.00	-3.43281	-1.07559	-2.29016	-0.925688	-2.52529
2860.00	-3.51128	-1.10492	-2.31465	-0.913632	-2.56009
2865.00	-3.48505	-1.07513	-2.31133	-0.859262	-2.56575
2870.00	-3.43645	-1.09429	-2.26699	-0.848409	-2.57341
2875.00	-3.41926	-1.12482	-2.22041	-0.878898	-2.58801
2880.00	-3.39286	-1.13901	-2.16782	-0.885666	-2.62551
2885.00	-3.35348	-1.12011	-2.12849	-0.90155	-2.60924
2890.00	-3.35553	-1.13171	-2.15313	-0.924549	-2.62666
2895.00	-3.40111	-1.15747	-2.15663	-0.931104	-2.61797
2900.00	-3.44213	-1.13366	-2.13843	-0.920683	-2.61785
2905.00	-3.48842	-1.1674	-2.16875	-0.90804	-2.60234
2910.00	-3.55351	-1.16814	-2.15601	-0.846613	-2.63457
2915.00	-3.64333	-1.18413	-2.20992	-0.877282	-2.63663
2920.00	-3.65388	-1.19852	-2.29313	-0.899444	-2.65901
2925.00	-3.66025	-1.22577	-2.32266	-0.859548	-2.75612
2930.00	-3.66911	-1.21454	-2.37058	-0.876956	-2.7409
2935.00	-3.63491	-1.22998	-2.36835	-0.91547	-2.7567
2940.00	-3.6463	-1.29392	-2.42637	-0.94143	-2.74783
2945.00	-3.61594	-1.28303	-2.41456	-0.960441	-2.71035
2950.00	-3.57768	-1.27731	-2.4266	-0.961231	-2.7151
2955.00	-3.54325	-1.31712	-2.45746	-0.955413	-2.69628
2960.00	-3.54975	-1.28245	-2.45054	-0.979554	-2.70885
2965.00	-3.49937	-1.31664	-2.43631	-1.0448	-2.72144
2970.00	-3.529	-1.31471	-2.39281	-1.04368	-2.75074
2975.00	-3.51818	-1.2997	-2.41904	-1.02092	-2.72579
2980.00	-3.49282	-1.28005	-2.35325	-1.00369	-2.7508
2985.00	-3.47313	-1.27055	-2.36876	-0.981659	-2.73098
2990.00	-3.41166	-1.29366	-2.36671	-1.04887	-2.79267
2995.00	-3.43132	-1.26952	-2.38487	-1.07564	-2.79431
3000.00	-3.43027	-1.31725	-2.39055	-1.04859	-2.80478
3005.00	-3.43713	-1.31628	-2.38231	-1.04927	-2.88217
3010.00	-3.48548	-1.34913	-2.40959	-1.02812	-2.83511
3015.00	-3.51182	-1.32761	-2.41947	-1.03628	-2.84534
3020.00	-3.54177	-1.28168	-2.40968	-1.01208	-2.7981
3025.00	-3.53123	-1.2669	-2.4102	-1.05014	-2.77227
3030.00	-3.53269	-1.27301	-2.42135	-1.08439	-2.76826
3035.00	-3.56992	-1.26932	-2.45006	-1.09999	-2.78646
3040.00	-3.55189	-1.31401	-2.39985	-1.11185	-2.79129
3045.00	-3.52628	-1.30826	-2.38935	-1.10729	-2.78538
3050.00	-3.53916	-1.34395	-2.41993	-1.08251	-2.77749
3055.00	-3.54607	-1.33214	-2.41143	-1.09068	-2.72422
3060.00	-3.54292	-1.33684	-2.42112	-1.07518	-2.72245
3065.00	-3.57444	-1.32165	-2.41783	-1.07864	-2.73112
3070.00	-3.61531	-1.33966	-2.43489	-1.07305	-2.75431
3075.00	-3.57243	-1.32419	-2.43957	-1.08325	-2.74055
3080.00	-3.62131	-1.27247	-2.45045	-1.05326	-2.69097
3085.00	-3.68249	-1.24432	-2.47625	-1.09047	-2.7015
3090.00	-3.63445	-1.22102	-2.47812	-1.07499	-2.69816
3095.00	-3.6084	-1.26032	-2.45046	-1.04801	-2.72978
3100.00	-3.62869	-1.24053	-2.51495	-1.0977	-2.75695
3105.00	-3.61103	-1.21761	-2.54231	-1.10218	-2.76602
3110.00	-3.59981	-1.19086	-2.57227	-1.05506	-2.8319
3115.00	-3.55692	-1.11672	-2.56988	-1.05401	-2.81167
3120.00	-3.5683	-1.1072	-2.56239	-1.09005	-2.80243
3125.00	-3.61603	-1.14767	-2.54097	-1.05938	-2.81721
3130.00	-3.58401	-1.11667	-2.5724	-1.06007	-2.8241
3135.00	-3.60362	-1.13576	-2.59001	-1.06395	-2.79182
3140.00	-3.6197	-1.19892	-2.59518	-1.07833	-2.7897
3145.00	-3.592	-1.21898	-2.61585	-1.07495	-2.82371
3150.00	-3.59519	-1.21967	-2.55574	-1.09257	-2.81584
3155.00	-3.64492	-1.17534	-2.56034	-1.0486	-2.80748
3160.00	-3.61313	-1.18346	-2.5071	-1.01337	-2.81919
3165.00	-3.59859	-1.14786	-2.48321	-0.983843	-2.81561
3170.00	-3.59018	-1.16792	-2.45637	-0.976852	-2.79316
3175.00	-3.62167	-1.19925	-2.43488	-0.984705	-2.78706
3180.00	-3.65	-1.20702	-2.4489	-0.990685	-2.75335
3185.00	-3.61459	-1.19869	-2.45084	-0.996066	-2.77561
3190.00	-3.54366	-1.22899	-2.46326	-0.985677	-2.74817
3195.00	-3.60011	-1.21846	-2.44776	-0.957831	-2.74016
3200.00	-3.62591	-1.18242	-2.46449	-0.948001	-2.74321
3205.00	-3.62883	-1.20414	-2.50356	-0.984852	-2.76904
3210.00	-3.66114	-1.17873	-2.52139	-1.02781	-2.74868
3215.00	-3.71833	-1.21307	-2.55611	-0.981606	-2.77397
3220.00	-3.78074	-1.21026	-2.57935	-0.993335	-2.77876
3225.00	-3.79629	-1.20467	-2.58692	-1.01368	-2.77282
3230.00	-3.75093	-1.24459	-2.54571	-1.05702	-2.80339
3235.00	-3.73354	-1.28766	-2.52329	-1.06774	-2.82192
3240.00	-3.70851	-1.29272	-2.55916	-1.01754	-2.83475
3245.00	-3.71879	-1.24926	-2.52739	-1.0235	-2.84245
3250.00	-3.63901	-1.25203	-2.52815	-1.01472	-2.85836
3255.00	-3.62031	-1.25145	-2.51817	-1.05034	-2.83676
3260.00	-3.5988	-1.21927	-2.52652	-1.05737	-2.78526
3265.00	-3.56382	-1.18418	-2.48735	-1.05064	-2.78636
3270.00	-3.57139	-1.16689	-2.48144	-1.04568	-2.78094
3275.00	-3.56726	-1.16155	-2.47879	-1.07494	-2.79915
3280.00	-3.61666	-1.15062	-2.55113	-1.02946	-2.85531
3285.00	-3.64706	-1.13975	-2.52283	-1.03858	-2.83017
3290.00	-3.67129	-1.1596	-2.51204	-1.03482	-2.79215
3295.00	-3.63219	-1.15908	-2.51434	-1.09998	-2.80154
3300.00	-3.61105	-1.20866	-2.54176	-1.12272	-2.82539
3305.00	-3.59827	-1.22162	-2.5184	-1.12796	-2.83916
3310.00	-3.63832	-1.24248	-2.54675	-1.11635	-2.84642
3315.00	-3.60095	-1.22447	-2.54558	-1.0689	-2.80677
3320.00	-3.58606	-1.15821	-2.48448	-1.05014	-2.79162
3325.00	-3.62733	-1.11185	-2.47886	-1.04414	-2.7536
3330.00	-3.61292	-1.08546	-2.48314	-1.04418	-2.73479
3335.00	-3.68431	-1.1138	-2.47766	-1.02898	-2.68706
3340.00	-3.66264	-1.07393	-2.4407	-0.966335	-2.67875
3345.00	-3.59472	-1.05643	-2.43812	-0.968711	-2.68922
3350.00	-3.60389	-1.02741	-2.38511	-0.942562	-2.72558
3355.00	-3.5887	-1.00435	-2.41477	-0.938611	-2.76216
3360.00	-3.58441	-1.04999	-2.44414	-0.925264	-2.73864
3365.00	-3.61959	-1.0686	-2.42521	-0.908899	-2.70977
3370.00	-3.65907	-1.05573	-2.47756	-0.911579	-2.74279
3375.00	-3.63681	-1.09113	-2.48597	-0.89223	-2.77252
3380.00	-3.58397	-1.07498	-2.44951	-0.869376	-2.76335
3385.00	-3.54891	-1.09109	-2.43939	-0.902121	-2.76408
3390.00	-3.52516	-1.08924	-2.45028	-0.904391	-2.77115
3395.00	-3.47255	-1.07021	-2.48011	-0.82048	-2.78393
3400.00	-3.36897	-1.04492	-2.49894	-0.690559	-2.82365
3405.00	-3.32417	-0.934296	-2.47586	-0.543165	-2.85555
3410.00	-3.26354	-0.846996	-2.43908	-0.42248	-2.80216
3415.00	-3.23866	-0.737779	-2.41666	-0.291014	-2.81953
3420.00	-3.23344	-0.596578	-2.44984	-0.204247	-2.82747
3425.00	-3.19907	-0.484821	-2.48104	-0.098957	-2.82821
3430.00	-3.15252	-0.355636	-2.45042	0.0491174	-2.75575
3435.00	-3.12467	-0.300663	-2.50291	0.134511	-2.76365
3440.00	-3.04495	-0.21339	-2.4821	0.236391	-2.65276
3445.00	-2.98413	-0.0990891	-2.42202	0.31829	-2.4606
3450.00	-2.89815	-0.0227791	-2.34926	0.36915	-2.28765
3455.00	-2.82545	0.0857405	-2.28378	0.442125	-2.13457
3460.00	-2.74128	0.127223	-2.22352	0.513243	-1.96087
3465.00	-2.73894	0.181923	-2.06921	0.579425	-1.86612
3470.00	-2.68217	0.246477	-1.96369	0.647693	-1.75006
3475.00	-2.65138	0.239195	-1.81268	0.721102	-1.61225
3480.00	-2.56119	0.334798	-1.65276	0.794787	-1.49207
3485.00	-2.50032	0.359547	-1.5035	0.820846	-1.37365
3490.00	-2.4799	0.415532	-1.35848	0.868236	-1.30555
3495.00	-2.37718	0.47307	-1.32137	0.902183	-1.27505
3500.00	-2.42843	0.514638	-1.30931	0.914238	-1.22964
3505.00	-2.37928	0.521403	-1.23575	0.917472	-1.18235
3510.00	-2.41939	0.515232	-1.20024	0.939967	-1.14621
3515.00	-2.41175	0.523981	-1.04285	0.956949	-1.10342
3520.00	-2.39863	0.551264	-0.959916	1.01466	-0.999492
3525.00	-2.35871	0.552323	-0.898614	0.988272	-0.984202
3530.00	-2.29622	0.512414	-0.862122	0.972134	-0.896043
3535.00	-2.31964	0.536768	-0.847957	0.973931	-0.885967
3540.00	-2.34229	0.560729	-0.863228	0.970107	-0.84483
3545.00	-2.30175	0.551648	-0.871635	0.93729	-0.847571
3550.00	-2.25589	0.541431	-0.819162	0.931691	-0.830798
3555.00	-2.25054	0.56697	-0.779941	0.926651	-0.845204
3560.00	-2.20825	0.566458	-0.727297	0.904707	-0.828667
3565.00	-2.1608	0.581321	-0.754634	0.918687	-0.847134
3570.00	-2.18215	0.578353	-0.752553	0.905156	-0.871451
3575.00	-2.25759	0.560358	-0.814722	0.909298	-0.862551
3580.00	-2.2677	0.552336	-0.868007	0.874945	-0.872499
3585.00	-2.3299	0.532856	-0.875936	0.901693	-0.826296
3590.00	-2.34683	0.562317	-0.859056	0.869189	-0.842435
3595.00	-2.36676	0.577594	-0.918581	0.901952	-0.824893
3600.00	-2.37375	0.566826	-0.906776	0.943407	-0.832193
3605.00	-2.39724	0.546919	-0.884144	0.936108	-0.882375
3610.00	-2.49803	0.558629	-0.890459	0.882754	-0.890341
3615.00	-2.55282	0.517067	-0.908151	0.866288	-0.884683
3620.00	-2.55371	0.526654	-0.924074	0.807948	-0.879591
3625.00	-2.5014	0.556735	-0.905049	0.798962	-0.90451
3630.00	-2.50118	0.547031	-0.931955	0.778907	-0.965419
3635.00	-2.46506	0.489263	-0.976185	0.734745	-1.01382
3640.00	-2.52939	0.430121	-0.986638	0.714584	-1.01634
3645.00	-2.52481	0.364635	-0.998715	0.693174	-1.06222
3650.00	-2.51757	0.342473	-0.954881	0.653233	-1.03681
3655.00	-2.55478	0.328657	-0.932775	0.637959	-1.06396
3660.00	-2.62108	0.300899	-0.936896	0.617684	-1.02427
3665.00	-2.66825	0.284089	-0.936602	0.577676	-1.05781
3670.00	-2.67946	0.298586	-0.939006	0.566693	-1.09056
3675.00	-2.68487	0.285072	-0.934498	0.531784	-1.07771
3680.00	-2.68505	0.265759	-0.938447	0.482958	-1.10334
3685.00	-2.65553	0.221817	-0.980693	0.459687	-1.07766
3690.00	-2.72893	0.159794	-1.04406	0.442007	-1.10843
3695.00	-2.76688	0.132578	-1.00637	0.414126	-1.19256
3700.00	-2.78385	0.128514	-1.03115	0.360745	-1.24519
3705.00	-2.81006	0.0584554	-1.04678	0.310527	-1.2669
3710.00	-2.79459	0.036265	-1.09287	0.263154	-1.31722
3715.00	-2.85878	0.0183367	-1.14636	0.205286	-1.30479
3720.00	-2.85406	0.0134384	-1.11845	0.162997	-1.32311
3725.00	-2.91074	-0.0175305	-1.10533	0.110792	-1.31265
3730.00	-2.943	-0.0402948	-1.13356	0.0398718	-1.37251
3735.00	-2.91268	-0.103688	-1.20833	-0.0196044	-1.4546
3740.00	-2.96662	-0.164828	-1.27829	-0.0742211	-1.52592
3745.00	-2.9886	-0.211682	-1.25987	-0.147313	-1.5388
3750.00	-3.03026	-0.281432	-1.30866	-0.180454	-1.54397
3755.00	-3.08962	-0.328884	-1.44197	-0.276651	-1.59866
3760.00	-3.15867	-0.393043	-1.44054	-0.317531	-1.63248
3765.00	-3.15052	-0.431377	-1.53131	-0.376084	-1.65266
3770.00	-3.22441	-0.504697	-1.57831	-0.3907	-1.72598
3775.00	-3.26748	-0.553318	-1.62328	-0.42344	-1.78042
3780.00	-3.29218	-0.602185	-1.65175	-0.427881	-1.78581
3785.00	-3.28318	-0.62369	-1.71739	-0.498247	-1.86377
3790.00	-3.28288	-0.635895	-1.74712	-0.513703	-1.91597
3795.00	-3.29043	-0.661181	-1.78855	-0.519998	-1.95911
3800.00	-3.29253	-0.726843	-1.82984	-0.545248	-2.02616
3805.00	-3.35222	-0.758357	-1.863	-0.559268	-2.1083
3810.00	-3.38251	-0.785699	-1.90486	-0.564271	-2.21558
3815.00	-3.38165	-0.782724	-1.9025	-0.557893	-2.24928
3820.00	-3.41681	-0.781068	-1.91105	-0.577177	-2.29629
3825.00	-3.44064	-0.797966	-1.93342	-0.594533	-2.28857
3830.00	-3.46677	-0.824411	-1.98424	-0.601449	-2.25982
3835.00	-3.52153	-0.843104	-2.03265	-0.622905	-2.30833
3840.00	-3.52395	-0.878315	-2.09356	-0.680297	-2.32891
3845.00	-3.51364	-0.855863	-2.14971	-0.657964	-2.33717
3850.00	-3.59027	-0.866303	-2.22026	-0.671593	-2.39848
3855.00	-3.61081	-0.892044	-2.27842	-0.699092	-2.37541
3860.00	-3.64492	-0.937685	-2.26272	-0.715136	-2.41493
3865.00	-3.66937	-0.968546	-2.27127	-0.724136	-2.45948
3870.00	-3.68981	-1.01982	-2.25095	-0.714828	-2.50856
3875.00	-3.5973	-1.01284	-2.25267	-0.675986	-2.51681
3880.00	-3.62339	-1.01984	-2.26757	-0.670404	-2.52295
3885.00	-3.62812	-1.02512	-2.28631	-0.664293	-2.5644
3890.00	-3.64176	-1.02476	-2.32185	-0.700138	-2.58502
3895.00	-3.61341	-1.00912	-2.34851	-0.687789	-2.58563
3900.00	-3.61133	-1.04918	-2.31246	-0.694084	-2.54513
3905.00	-3.61884	-1.02701	-2.27467	-0.6769	-2.60488
3910.00	-3.5881	-1.00501	-2.27536	-0.683196	-2.58169
3915.00	-3.60261	-0.987256	-2.28398	-0.679069	-2.56339
3920.00	-3.54694	-0.985578	-2.27439	-0.699292	-2.61233
3925.00	-3.56088	-0.98509	-2.26443	-0.681588	-2.61406
3930.00	-3.59842	-0.961154	-2.28482	-0.660214	-2.59252
3935.00	-3.59784	-0.960043	-2.26715	-0.673618	-2.60905
3940.00	-3.58639	-0.99582	-2.2459	-0.669361	-2.62521
3945.00	-3.59638	-0.962639	-2.28148	-0.689467	-2.61025
3950.00	-3.6538	-0.949121	-2.32018	-0.671657	-2.6327
3955.00	-3.67111	-0.974752	-2.3937	-0.694797	-2.6683
3960.00	-3.63515	-0.994756	-2.38648	-0.67319	-2.66956
3965.00	-3.64339	-1.01582	-2.388	-0.652656	-2.67967
3970.00	-3.62894	-1.01129	-2.36267	-0.682049	-2.7529
3975.00	-3.65655	-1.06135	-2.36923	-0.705237	-2.72902
3980.00	-3.6361	-1.05328	-2.34178	-0.736988	-2.7101
3985.00	-3.62863	-1.03172	-2.25704	-0.72857	-2.70333
3990.00	-3.67033	-1.05318	-2.28083	-0.72317	-2.64336
3995.00	-3.69536	-1.05104	-2.34361	-0.761832	-2.67789
4000.00	-3.76944	-1.05422	-2.36942	-0.749842	-2.71026
4005.00	-3.71583	-1.06321	-2.406	-0.808684	-2.70347
4010.00	-3.74725	-1.05803	-2.43491	-0.831178	-2.72173
4015.00	-3.71148	-1.07379	-2.42491	-0.818781	-2.73817
4020.00	-3.75114	-1.06448	-2.47328	-0.823945	-2.72346
4025.00	-3.66343	-1.05712	-2.46077	-0.836208	-2.68841
4030.00	-3.64073	-1.06378	-2.43084	-0.834189	-2.69792
4035.00	-3.55626	-1.00235	-2.39456	-0.830195	-2.70135
4040.00	-3.55834	-0.982818	-2.37525	-0.786345	-2.67877
4045.00	-3.53209	-0.970347	-2.38856	-0.764287	-2.66102
4050.00	-3.56469	-0.982619	-2.39654	-0.761844	-2.72714
4055.00	-3.53625	-0.994685	-2.4304	-0.758557	-2.65197
4060.00	-3.48253	-1.02495	-2.42618	-0.787151	-2.6292
4065.00	-3.48729	-0.999075	-2.43306	-0.78895	-2.63309
4070.00	-3.4494	-1.01869	-2.36588	-0.781864	-2.61477
4075.00	-3.43717	-1.00059	-2.35477	-0.774399	-2.61882
4080.00	-3.46834	-1.01392	-2.31809	-0.706751	-2.61604
4085.00	-3.4792	-0.992211	-2.31577	-0.73291	-2.63279
4090.00	-3.46399	-1.00127	-2.31235	-0.789094	-2.6299
4095.00	-3.5409	-1.00432	-2.2639	-0.753705	-2.61062
4100.00	-3.57731	-1.00094	-2.29768	-0.783873	-2.65228
4105.00	-3.55229	-0.974397	-2.35611	-0.765326	-2.6282
4110.00	-3.63286	-0.995458	-2.382	-0.776923	-2.67836
4115.00	-3.66945	-0.996025	-2.45067	-0.787361	-2.72094
4120.00	-3.718	-1.00675	-2.47912	-0.761938	-2.7118
4125.00	-3.69609	-1.00312	-2.4687	-0.753201	-2.67536
4130.00	-3.73885	-0.985556	-2.46333	-0.755131	-2.67976
4135.00	-3.63988	-1.02389	-2.44248	-0.792772	-2.69911
4140.00	-3.59454	-1.03489	-2.3997	-0.752663	-2.68959
4145.00	-3.60372	-1.01721	-2.42124	-0.749206	-2.75413
4150.00	-3.61667	-1.02582	-2.42995	-0.738479	-2.75835
4155.00	-3.64707	-1.02642	-2.4618	-0.751673	-2.77754
4160.00	-3.59633	-1.06781	-2.48247	-0.735259	-2.71143
4165.00	-3.51473	-1.04684	-2.50507	-0.761831	-2.71222
4170.00	-3.4741	-1.04329	-2.48805	-0.726992	-2.6783
4175.00	-3.40473	-1.00434	-2.47674	-0.702166	-2.64136
4180.00	-3.41571	-0.967245	-2.49724	-0.711375	-2.60939
4185.00	-3.39435	-0.978805	-2.45299	-0.691374	-2.60115
4190.00	-3.35638	-0.964692	-2.45052	-0.665758	-2.61425
4195.00	-3.35814	-0.914193	-2.45363	-0.653583	-2.62219
4200.00	-3.38627	-0.915735	-2.42841	-0.649154	-2.5883
4205.00	-3.37879	-0.908951	-2.4324	-0.651696	-2.64886
4210.00	-3.34238	-0.930426	-2.46935	-0.606111	-2.5751
4215.00	-3.30961	-0.912979	-2.40921	-0.58358	-2.55617
4220.00	-3.27231	-0.890125	-2.40578	-0.581799	-2.59173
4225.00	-3.24967	-0.830738	-2.40669	-0.56714	-2.59166
4230.00	-3.32145	-0.789548	-2.35548	-0.563739	-2.57108
4235.00	-3.3392	-0.793339	-2.3601	-0.528038	-2.58206
4240.00	-3.31612	-0.788578	-2.34156	-0.481762	-2.58424
4245.00	-3.28129	-0.771014	-2.38893	-0.462962	-2.54131
4250.00	-3.28587	-0.756227	-2.36351	-0.451483	-2.53346
4255.00	-3.23532	-0.761307	-2.35665	-0.437887	-2.53025
4260.00	-3.22732	-0.705608	-2.30911	-0.419123	-2.5312
4265.00	-3.27634	-0.723922	-2.27433	-0.440316	-2.57695
4270.00	-3.2861	-0.73019	-2.29906	-0.461566	-2.55784
4275.00	-3.31519	-0.721529	-2.31999	-0.471986	-2.51755
4280.00	-3.29139	-0.725992	-2.31614	-0.426963	-2.51207
4285.00	-3.3387	-0.735118	-2.33937	-0.471309	-2.5033
4290.00	-3.35159	-0.712684	-2.33225	-0.464435	-2.4877
4295.00	-3.32103	-0.710881	-2.30583	-0.505033	-2.52626
4300.00	-3.30757	-0.67759	-2.24736	-0.48717	-2.55583
4305.00	-3.32983	-0.705858	-2.24811	-0.485238	-2.58886
4310.00	-3.39048	-0.686349	-2.25545	-0.419306	-2.5801
4315.00	-3.39507	-0.682072	-2.32077	-0.421984	-2.50295
4320.00	-3.38359	-0.670051	-2.33552	-0.426571	-2.53485
4325.00	-3.43573	-0.686813	-2.35681	-0.401322	-2.60589
4330.00	-3.40768	-0.712115	-2.34928	-0.442791	-2.6275
4335.00	-3.41368	-0.69811	-2.38653	-0.445297	-2.65592
4340.00	-3.37691	-0.696744	-2.39337	-0.430144	-2.6302
4345.00	-3.30944	-0.698578	-2.37819	-0.39801	-2.62244
4350.00	-3.30027	-0.692057	-2.35918	-0.383233	-2.5821
4355.00	-3.24985	-0.693338	-2.39544	-0.357966	-2.52913
4360.00	-3.26538	-0.656694	-2.32801	-0.379835	-2.54302
4365.00	-3.31529	-0.703396	-2.37673	-0.420189	-2.58887
4370.00	-3.39301	-0.679026	-2.35654	-0.40537	-2.56344
4375.00	-3.40047	-0.671395	-2.36505	-0.409442	-2.53926
4380.00	-3.34471	-0.691088	-2.3567	-0.433779	-2.52007
4385.00	-3.3367	-0.68838	-2.33984	-0.426306	-2.49895
4390.00	-3.37791	-0.725784	-2.36203	-0.410876	-2.52997
4395.00	-3.29785	-0.737995	-2.39534	-0.348028	-2.58482
4400.00	-3.22111	-0.690756	-2.37328	-0.194631	-2.57775
4405.00	-3.13799	-0.561408	-2.3134	-0.0794218	-2.5778
4410.00	-3.11785	-0.451125	-2.31022	0.0993397	-2.62531
4415.00	-3.10753	-0.335525	-2.29134	0.242817	-2.64625
4420.00	-2.99984	-0.183472	-2.27835	0.419819	-2.63047
4425.00	-2.99039	-0.0680773	-2.29734	0.518192	-2.64962
4430.00	-2.95689	0.0837913	-2.2584	0.664392	-2.62838
4435.00	-2.89082	0.220473	-2.29807	0.757892	-2.64389
4440.00	-2.78606	0.334292	-2.2684	0.824634	-2.51546
4445.00	-2.66521	0.398933	-2.23369	0.935838	-2.37295
4450.00	-2.58613	0.491841	-2.22913	1.03048	-2.17029
4455.00	-2.55245	0.589761	-2.19968	1.09172	-1.95967
4460.00	-2.56431	0.634984	-2.12114	1.19145	-1.79705
4465.00	-2.54374	0.702244	-1.98908	1.29318	-1.65455
4470.00	-2.45025	0.720895	-1.89557	1.36623	-1.48909
4475.00	-2.44734	0.767306	-1.79674	1.39172	-1.39791
4480.00	-2.43066	0.810097	-1.69712	1.4299	-1.31327
4485.00	-2.37035	0.852696	-1.57544	1.46752	-1.27943
4490.00	-2.4504	0.874689	-1.42724	1.50355	-1.24641
4495.00	-2.41467	0.87916	-1.36857	1.49464	-1.15897
4500.00	-2.43875	0.870926	-1.33445	1.50403	-1.1226
4505.00	-2.4198	0.889053	-1.30774	1.53859	-1.05651
4510.00	-2.43243	0.890045	-1.20232	1.57405	-1.02013
4515.00	-2.4438	0.857226	-1.18616	1.54612	-1.02586
4520.00	-2.46808	0.876723	-1.16227	1.57756	-0.982282
4525.00	-2.46339	0.902444	-1.10075	1.55363	-0.949472
4530.00	-2.47634	0.926613	-1.14678	1.53644	-0.948163
4535.00	-2.44426	0.894224	-1.11882	1.52207	-0.925178
4540.00	-2.47319	0.898784	-1.11901	1.56026	-0.912188
4545.00	-2.50703	0.899824	-1.1312	1.57614	-0.890236
4550.00	-2.525	0.909954	-1.09946	1.55997	-0.930766
4555.00	-2.46775	0.96402	-1.0589	1.54542	-0.895411
4560.00	-2.47089	0.955471	-1.02372	1.54429	-0.899508
4565.00	-2.52684	0.945735	-1.01341	1.56503	-0.951938
4570.00	-2.57406	0.965576	-1.00013	1.50971	-0.92601
4575.00	-2.6025	0.952785	-0.968161	1.4991	-0.953984
4580.00	-2.64216	0.941274	-0.924713	1.48301	-0.943244
4585.00	-2.67941	0.919677	-0.909627	1.44134	-0.902794
4590.00	-2.68951	0.907391	-0.932073	1.41797	-0.858692
4595.00	-2.68922	0.915743	-0.932262	1.45244	-0.836958
4600.00	-2.66554	0.93041	-0.872391	1.48672	-0.800722
4605.00	-2.65359	0.922158	-0.803831	1.52627	-0.795047
4610.00	-2.63659	0.941292	-0.838191	1.48571	-0.773265
4615.00	-2.66347	0.912542	-0.847768	1.4949	-0.779314
4620.00	-2.70015	0.890754	-0.915092	1.45639	-0.755257
4625.00	-2.68787	0.912006	-0.957005	1.45219	-0.761824
4630.00	-2.66275	0.921939	-0.986722	1.46147	-0.804934
4635.00	-2.65421	0.935987	-0.949424	1.49267	-0.843732
4640.00	-2.65746	0.90879	-1.00658	1.48159	-0.846583
4645.00	-2.676	0.880225	-1.05669	1.44767	-0.849149
4650.00	-2.70049	0.861669	-1.02841	1.4117	-0.856589
4655.00	-2.71629	0.805127	-1.10302	1.42394	-0.882526
4660.00	-2.78206	0.792037	-1.1248	1.38165	-0.975136
4665.00	-2.78658	0.740415	-1.15242	1.28592	-0.995631
4670.00	-2.80626	0.736861	-1.14658	1.26504	-1.03332
4675.00	-2.79274	0.742856	-1.15334	1.23972	-1.02362
4680.00	-2.78526	0.742122	-1.15008	1.20714	-1.02773
4685.00	-2.83944	0.690384	-1.17383	1.18979	-1.10197
4690.00	-2.85853	0.684682	-1.19254	1.16438	-1.11619
4695.00	-2.93037	0.628473	-1.22539	1.10996	-1.15978
4700.00	-2.86851	0.612617	-1.25895	1.06207	-1.16823
4705.00	-2.9831	0.538075	-1.34119	0.996119	-1.19892
4710.00	-3.0378	0.502656	-1.36985	0.917179	-1.21756
4715.00	-2.99019	0.489166	-1.37696	0.843958	-1.27281
4720.00	-3.04107	0.449443	-1.39937	0.817227	-1.25841
4725.00	-3.06654	0.402456	-1.48492	0.697424	-1.33524
4730.00	-3.08323	0.336671	-1.51388	0.686434	-1.41978
4735.00	-3.12011	0.296875	-1.51059	0.659136	-1.45353
4740.00	-3.18767	0.20998	-1.53832	0.592134	-1.51854
4745.00	-3.11413	0.169573	-1.51924	0.514424	-1.58731
4750.00	-3.19322	0.102559	-1.53143	0.46407	-1.65049
4755.00	-3.24878	0.00751427	-1.61844	0.404607	-1.67143
4760.00	-3.25193	-0.0484011	-1.64873	0.381554	-1.68643
4765.00	-3.24382	-0.0609274	-1.70133	0.351015	-1.7397
4770.00	-3.25527	-0.0752658	-1.72866	0.331146	-1.7979
4775.00	-3.29526	-0.0973643	-1.82398	0.293679	-1.87337
4780.00	-3.36405	-0.158115	-1.85639	0.201206	-1.91949
4785.00	-3.46032	-0.193381	-1.88156	0.146269	-1.99049
4790.00	-3.45637	-0.186302	-1.93223	0.153402	-2.06209
4795.00	-3.52154	-0.215685	-2.01652	0.0814849	-2.09447
4800.00	-3.5099	-0.215569	-2.07104	0.0472239	-2.12617
4805.00	-3.51974	-0.228745	-2.14946	0.0435896	-2.11109
4810.00	-3.52547	-0.232431	-2.18268	0.00658997	-2.20527
4815.00	-3.51344	-0.233705	-2.23526	-0.00386122	-2.25796
4820.00	-3.56509	-0.243024	-2.23188	-0.0448199	-2.32077
4825.00	-3.57878	-0.282058	-2.2662	-0.0751546	-2.36063
4830.00	-3.64108	-0.30493	-2.28241	-0.0556709	-2.37085
4835.00	-3.63936	-0.32245	-2.27298	-0.0239913	-2.38132
4840.00	-3.67061	-0.335154	-2.31252	-0.00527185	-2.37921
4845.00	-3.70343	-0.36191	-2.34678	-0.0471775	-2.47479
4850.00	-3.66267	-0.425831	-2.38429	-0.0696603	-2.53901
4855.00	-3.67129	-0.409809	-2.37534	-0.0779265	-2.57885
4860.00	-3.73527	-0.386194	-2.3793	-0.0690459	-2.54929
4865.00	-3.77099	-0.42317	-2.36819	-0.0664934	-2.51114
4870.00	-3.81251	-0.409456	-2.43557	-0.0729003	-2.49733
4875.00	-3.84363	-0.398136	-2.43885	-0.0677863	-2.48746
4880.00	-3.8279	-0.366495	-2.43779	-0.0849441	-2.5068
4885.00	-3.8731	-0.39216	-2.39415	-0.10365	-2.51523
4890.00	-3.87317	-0.403	-2.42558	-0.122662	-2.52922
4895.00	-3.92478	-0.437274	-2.43252	-0.128892	-2.50206
4900.00	-3.9353	-0.412956	-2.40408	-0.131235	-2.5084
4905.00	-3.89947	-0.454406	-2.37581	-0.100703	-2.52821
4910.00	-3.87816	-0.437569	-2.41975	-0.109129	-2.5191
4915.00	-3.85585	-0.397898	-2.44862	-0.0916882	-2.54297
4920.00	-3.8514	-0.387734	-2.40256	-0.101016	-2.52854
4925.00	-3.85833	-0.379607	-2.3531	-0.0756819	-2.55788
4930.00	-3.79114	-0.391702	-2.31792	-0.113811	-2.57788
4935.00	-3.78847	-0.43017	-2.37699	-0.108958	-2.60357
4940.00	-3.81887	-0.413714	-2.40614	-0.133967	-2.62797
4945.00	-3.81499	-0.391752	-2.44037	-0.14777	-2.63711
4950.00	-3.75995	-0.402633	-2.39647	-0.115585	-2.6556
4955.00	-3.68699	-0.447159	-2.38631	-0.110555	-2.6299
4960.00	-3.73847	-0.395292	-2.37049	-0.0755627	-2.59267
4965.00	-3.75513	-0.371086	-2.40029	-0.0908549	-2.56942
4970.00	-3.78418	-0.32887	-2.4191	-0.127466	-2.56902
4975.00	-3.72909	-0.281681	-2.36131	-0.128864	-2.56994
4980.00	-3.67171	-0.313785	-2.38535	-0.144266	-2.61695
4985.00	-3.67318	-0.316117	-2.38164	-0.120047	-2.61821
4990.00	-3.70105	-0.328433	-2.41166	-0.10369	-2.62063
4995.00	-3.72144	-0.346667	-2.43867	-0.125962	-2.61382
5000.00	-3.72418	-0.341625	-2.43763	-0.0959575	-2.61796
5005.00	-3.71259	-0.363648	-2.47139	-0.133147	-2.63195
5010.00	-3.74589	-0.379383	-2.46974	-0.145945	-2.62273
5015.00	-3.74619	-0.342466	-2.50429	-0.134614	-2.64265
5020.00	-3.75114	-0.323543	-2.47267	-0.111361	-2.62852
5025.00	-3.70561	-0.33818	-2.45623	-0.0958724	-2.58757
5030.00	-3.674	-0.333987	-2.4601	-0.077581	-2.62512
5035.00	-3.69086	-0.306718	-2.43291	-0.11008	-2.55245
5040.00	-3.69978	-0.312822	-2.44712	-0.137152	-2.56657
5045.00	-3.72499	-0.26826	-2.47326	-0.0875325	-2.55235
5050.00	-3.69145	-0.264929	-2.51679	-0.109244	-2.58572
5055.00	-3.67376	-0.266018	-2.46791	-0.0896153	-2.56702
5060.00	-3.73281	-0.294581	-2.45461	-0.116558	-2.60406
5065.00	-3.7141	-0.288618	-2.45198	-0.121223	-2.62328
5070.00	-3.71445	-0.297554	-2.4843	-0.111277	-2.64828
5075.00	-3.73351	-0.285165	-2.46936	-0.114293	-2.63101
5080.00	-3.8069	-0.253584	-2.50795	-0.103952	-2.64241
5085.00	-3.7761	-0.241506	-2.47463	-0.0968208	-2.64241
5090.00	-3.76244	-0.256174	-2.48334	-0.115427	-2.66678
5095.00	-3.7517	-0.238729	-2.43781	-0.106061	-2.68101
5100.00	-3.73892	-0.244481	-2.42618	-0.0823983	-2.63354
5105.00	-3.71648	-0.27724	-2.47576	-0.0665423	-2.62031
5110.00	-3.69004	-0.251559	-2.44966	-0.0718563	-2.63022
5115.00	-3.66468	-0.246835	-2.48088	-0.0690228	-2.59808
5120.00	-3.72932	-0.242582	-2.53433	-0.0730007	-2.62175
5125.00	-3.70316	-0.272466	-2.51438	-0.0624366	-2.57892
5130.00	-3.73896	-0.24522	-2.45107	-0.0387846	-2.60194
5135.00	-3.7915	-0.214568	-2.47948	-0.00770557	-2.60342
5140.00	-3.74662	-0.179831	-2.48904	-0.0101991	-2.60347
5145.00	-3.75621	-0.145503	-2.46161	0.0484859	-2.52527
5150.00	-3.71174	-0.123802	-2.49297	0.0469014	-2.51389
5155.00	-3.75918	-0.120616	-2.4398	0.0552675	-2.49724
5160.00	-3.75502	-0.126942	-2.50536	0.0203642	-2.4784
5165.00	-3.76065	-0.11527	-2.44695	0.0346481	-2.46914
5170.00	-3.74854	-0.105786	-2.49312	0.0115989	-2.47107
5175.00	-3.6689	-0.123811	-2.4773	-0.0167615	-2.46127
5180.00	-3.6972	-0.164551	-2.48574	-0.0107333	-2.48579
5185.00	-3.68674	-0.161376	-2.47599	0.00666037	-2.53737
5190.00	-3.67108	-0.141152	-2.47255	0.0495152	-2.52735
5195.00	-3.66636	-0.136231	-2.50282	0.0554439	-2.52474
5200.00	-3.70116	-0.137931	-2.50737	0.0575156	-2.49289
5205.00	-3.73873	-0.147634	-2.45543	0.0485	-2.4591
5210.00	-3.78504	-0.0899649	-2.45939	0.0218896	-2.47743
5215.00	-3.77986	-0.0697313	-2.43627	0.0741017	-2.49392
5220.00	-3.76426	-0.0545858	-2.47283	0.0558113	-2.50748
5225.00	-3.72054	-0.0716014	-2.47638	0.0578463	-2.48891
5230.00	-3.77023	-0.10939	-2.42087	0.0411815	-2.50682
5235.00	-3.84307	-0.121946	-2.4603	0.0261831	-2.53449
5240.00	-3.8602	-0.133248	-2.47978	-0.0373644	-2.50166
5245.00	-3.83969	-0.174065	-2.48264	0.00227675	-2.4811
5250.00	-3.89152	-0.154616	-2.44518	0.000961055	-2.51904
5255.00	-3.91474	-0.11668	-2.45683	0.0704983	-2.5288
5260.00	-3.8919	-0.105012	-2.44464	0.0590964	-2.5376
5265.00	-3.92602	-0.107791	-2.48437	0.0303383	-2.5686
5270.00	-3.95203	-0.0765807	-2.54547	0.0175123	-2.56828
5275.00	-3.92234	-0.105699	-2.5084	0.0505777	-2.55132
5280.00	-3.91749	-0.0992149	-2.44702	0.0357278	-2.5476
5285.00	-3.92249	-0.0984874	-2.4198	0.0147466	-2.54168
5290.00	-3.94886	-0.100897	-2.4073	-0.0182806	-2.52353
5295.00	-3.87887	-0.0928507	-2.40273	-0.0534453	-2.53542
5300.00	-3.85649	-0.0958243	-2.44665	-0.061157	-2.53329
5305.00	-3.84729	-0.114845	-2.45148	-0.0778898	-2.53907
5310.00	-3.88118	-0.162611	-2.44382	-0.0755409	-2.53272
5315.00	-3.907	-0.178018	-2.4356	-0.0309941	-2.54882
5320.00	-3.85994	-0.168389	-2.41085	-0.0289827	-2.5338
5325.00	-3.85664	-0.180153	-2.38858	-0.0195563	-2.57673
5330.00	-3.78962	-0.142729	-2.34719	-0.00128034	-2.60253
5335.00	-3.7543	-0.149908	-2.35396	-0.00441637	-2.62191
5340.00	-3.71627	-0.159435	-2.38674	0.00690548	-2.61883
5345.00	-3.71796	-0.176181	-2.38023	0.00186285	-2.61477
5350.00	-3.682	-0.177973	-2.37836	0.0158208	-2.59957
5355.00	-3.67775	-0.147917	-2.41271	0.00227052	-2.58076
5360.00	-3.69735	-0.139254	-2.40492	0.028156	-2.57153
5365.00	-3.66657	-0.139631	-2.37124	0.0144602	-2.54912
5370.00	-3.60451	-0.184918	-2.4223	-0.00765825	-2.58281
5375.00	-3.6002	-0.19503	-2.42557	-0.0134206	-2.5644
5380.00	-3.58538	-0.257251	-2.42451	-0.0109905	-2.57605
5385.00	-3.55799	-0.20803	-2.42889	-0.0164196	-2.5442
5390.00	-3.49429	-0.178033	-2.36879	0.067912	-2.55786
5395.00	-3.39009	-0.134691	-2.40009	0.156867	-2.54451
5400.00	-3.33225	-0.0915967	-2.41892	0.302207	-2.55045
5405.00	-3.29424	0.0513867	-2.4412	0.470006	-2.51346
5410.00	-3.24598	0.166792	-2.50796	0.637346	-2.50455
5415.00	-3.26815	0.269634	-2.49999	0.797744	-2.50294
5420.00	-3.30841	0.426551	-2.51817	0.950806	-2.52202
5425.00	-3.32121	0.551431	-2.51185	1.05592	-2.52764
5430.00	-3.23589	0.664844	-2.53285	1.13638	-2.51602
5435.00	-3.23563	0.76283	-2.50238	1.24687	-2.42604
5440.00	-3.19792	0.906181	-2.52832	1.35829	-2.3053
5445.00	-3.17491	1.02805	-2.53967	1.4455	-2.2056
5450.00	-3.13702	1.0795	-2.51118	1.52073	-2.05046
5455.00	-3.02482	1.12989	-2.47621	1.58082	-1.98908
5460.00	-2.9582	1.17626	-2.3927	1.65993	-1.82865
5465.00	-2.99196	1.22515	-2.23615	1.70175	-1.73044
5470.00	-2.95518	1.32329	-2.08325	1.75788	-1.61256
5475.00	-2.87991	1.35237	-1.89627	1.82908	-1.53083
5480.00	-2.79186	1.39897	-1.81472	1.84963	-1.45214
5485.00	-2.75478	1.44091	-1.72531	1.8518	-1.38517
5490.00	-2.70736	1.45924	-1.57012	1.92775	-1.30438
5495.00	-2.70373	1.48392	-1.45847	1.97978	-1.21242
5500.00	-2.70671	1.50715	-1.39134	1.98091	-1.19636
5505.00	-2.67971	1.49843	-1.34694	1.97649	-1.09981
5510.00	-2.62886	1.50591	-1.31631	1.9823	-0.996247
5515.00	-2.62058	1.51774	-1.24472	1.98644	-0.981281
5520.00	-2.61313	1.51205	-1.22699	1.9967	-0.975508
5525.00	-2.67672	1.53247	-1.175	2.00375	-0.933113
5530.00	-2.69489	1.5345	-1.16691	2.00683	-0.884697
5535.00	-2.73156	1.55062	-1.07824	2.05313	-0.864211
5540.00	-2.73488	1.53041	-1.04646	2.01864	-0.816271
5545.00	-2.75349	1.5541	-1.00986	2.0322	-0.814172
5550.00	-2.74056	1.58257	-1.01161	2.02591	-0.827675
5555.00	-2.73985	1.6133	-1.00918	2.05616	-0.838545
5560.00	-2.74234	1.57558	-0.953628	2.05183	-0.820109
5565.00	-2.70866	1.56308	-0.927645	2.0501	-0.806082
5570.00	-2.77831	1.53651	-0.868236	2.09534	-0.819111
5575.00	-2.80195	1.53916	-0.860132	2.05662	-0.788509
5580.00	-2.74668	1.55277	-0.860843	2.03375	-0.780207
5585.00	-2.77036	1.56401	-0.882831	2.00446	-0.744515
5590.00	-2.79948	1.56493	-0.898617	1.97701	-0.726503
5595.00	-2.81319	1.57801	-0.902151	1.97733	-0.752621
5600.00	-2.82865	1.56017	-0.916005	1.933	-0.781259
5605.00	-2.77853	1.56351	-0.915132	1.89856	-0.803184
5610.00	-2.82401	1.53486	-0.937028	1.89693	-0.79598
5615.00	-2.87119	1.49578	-0.995426	1.84215	-0.82926
5620.00	-2.89179	1.49331	-1.03998	1.80699	-0.916935
5625.00	-2.91501	1.47474	-1.05873	1.78406	-0.93812
5630.00	-2.90936	1.51932	-1.09428	1.74927	-0.978992
5635.00	-2.89646	1.53798	-1.0529	1.71579	-0.993971
5640.00	-2.93484	1.52822	-1.05835	1.66498	-1.04465
5645.00	-2.93033	1.48777	-1.07793	1.62578	-1.0505
5650.00	-2.99968	1.4483	-1.13825	1.55133	-1.14555
5655.00	-3.01993	1.41176	-1.18053	1.505	-1.15285
5660.00	-3.04596	1.39419	-1.15988	1.509	-1.17354
5665.00	-3.0647	1.33956	-1.16664	1.50607	-1.20626
5670.00	-3.08625	1.29754	-1.15137	1.47623	-1.20493
5675.00	-3.18219	1.26279	-1.1283	1.41783	-1.19475
5680.00	-3.25916	1.2305	-1.15956	1.39573	-1.20098
5685.00	-3.25501	1.19122	-1.21839	1.30729	-1.22583
5690.00	-3.22473	1.14462	-1.24065	1.27231	-1.2174
5695.00	-3.30057	1.13027	-1.24467	1.28652	-1.25472
5700.00	-3.35789	1.06935	-1.29765	1.24273	-1.31139
5705.00	-3.36106	0.993058	-1.34267	1.18265	-1.32776
5710.00	-3.3686	0.951981	-1.39253	1.08724	-1.34891
5715.00	-3.4363	0.934421	-1.4454	1.03291	-1.32049
5720.00	-3.50504	0.890013	-1.45697	0.910038	-1.38982
5725.00	-3.54973	0.860262	-1.49673	0.834266	-1.42401
5730.00	-3.6368	0.767085	-1.50316	0.796537	-1.45862
5735.00	-3.65582	0.73226	-1.53697	0.745171	-1.49875
5740.00	-3.64169	0.644732	-1.55939	0.745728	-1.5477
5745.00	-3.66646	0.60682	-1.5302	0.660275	-1.6174
5750.00	-3.695	0.517534	-1.59733	0.599687	-1.64678
5755.00	-3.70819	0.487233	-1.68042	0.560391	-1.6976
5760.00	-3.70132	0.459963	-1.71251	0.503264	-1.77027
5765.00	-3.6639	0.417031	-1.75607	0.442057	-1.84466
5770.00	-3.73175	0.377371	-1.82329	0.438108	-1.89493
5775.00	-3.73971	0.318181	-1.89713	0.350777	-1.98635
5780.00	-3.77654	0.263889	-1.99428	0.27109	-2.10582
5785.00	-3.75503	0.226263	-2.06036	0.264653	-2.13639
5790.00	-3.79346	0.1924	-2.13585	0.218604	-2.19084
5795.00	-3.86553	0.228324	-2.17576	0.196743	-2.20392
5800.00	-3.87105	0.211621	-2.22103	0.168365	-2.29523
5805.00	-3.93849	0.223148	-2.30847	0.114536	-2.34919
5810.00	-3.99606	0.245782	-2.35647	0.149867	-2.42853
5815.00	-4.00258	0.221204	-2.41035	0.120736	-2.47814
5820.00	-3.98345	0.182738	-2.43749	0.113014	-2.54074
5825.00	-4.03028	0.160378	-2.4299	0.12565	-2.57656
5830.00	-4.01463	0.14434	-2.43641	0.125053	-2.5857
5835.00	-3.99586	0.165661	-2.4396	0.0994912	-2.51954
5840.00	-4.01021	0.185871	-2.41846	0.102598	-2.46641
5845.00	-3.97626	0.212232	-2.39809	0.15762	-2.44296
5850.00	-3.97226	0.232893	-2.41045	0.164706	-2.4629
5855.00	-3.95304	0.219819	-2.42691	0.139531	-2.43339
5860.00	-4.00135	0.195794	-2.41371	0.138635	-2.48379
5865.00	-4.00109	0.198689	-2.41516	0.155236	-2.50606
5870.00	-3.98523	0.16554	-2.45784	0.176705	-2.5043
5875.00	-3.94754	0.128555	-2.45755	0.140538	-2.49117
5880.00	-3.99015	0.114678	-2.50666	0.100372	-2.46781
5885.00	-4.03943	0.166546	-2.46547	0.114271	-2.50194
5890.00	-4.04942	0.173387	-2.48176	0.120252	-2.5519
5895.00	-4.07559	0.18976	-2.50577	0.0777624	-2.54941
5900.00	-4.07728	0.156482	-2.51536	0.0525778	-2.56768
5905.00	-4.04756	0.166373	-2.55469	0.0342638	-2.62133
5910.00	-4.08329	0.146671	-2.59141	0.011253	-2.59393
5915.00	-4.08108	0.123831	-2.59245	0.024272	-2.58082
5920.00	-4.09003	0.107362	-2.64007	0.00334844	-2.53952
5925.00	-4.08403	0.133402	-2.67627	0.0084537	-2.54211
5930.00	-4.12549	0.133342	-2.62745	0.0010802	-2.56753
5935.00	-4.10344	0.166999	-2.64756	-0.0197002	-2.58656
5940.00	-4.15077	0.132933	-2.64298	0.00185418	-2.61651
5945.00	-4.12932	0.131898	-2.64419	0.0745662	-2.61397
5950.00	-4.10689	0.148333	-2.61326	0.0671096	-2.63861
5955.00	-4.10545	0.184578	-2.6001	0.0266699	-2.65823
5960.00	-4.15726	0.184508	-2.62828	0.0196509	-2.65793
5965.00	-4.13984	0.179337	-2.62163	-0.0149549	-2.72307
5970.00	-4.15073	0.177749	-2.69035	-0.0178115	-2.72912
5975.00	-4.19645	0.189599	-2.66548	0.0100822	-2.72942
5980.00	-4.23291	0.21048	-2.63642	0.01125	-2.72713
5985.00	-4.26416	0.233358	-2.6503	0.0166531	-2.69941
5990.00	-4.22825	0.209001	-2.64944	0.00628366	-2.70782
5995.00	-4.19124	0.227942	-2.69537	0.000215191	-2.70384
6000.00	-4.18137	0.208212	-2.66066	0.0458906	-2.69898
6005.00	-4.16779	0.185348	-2.68412	0.0282452	-2.67793
6010.00	-4.20556	0.174985	-2.64386	0.0112764	-2.67052
6015.00	-4.17863	0.167702	-2.70502	-0.0214038	-2.67541
6020.00	-4.19657	0.176471	-2.70937	-0.0366718	-2.66056
6025.00	-4.18303	0.215009	-2.72129	-0.00145198	-2.64591
6030.00	-4.17398	0.218026	-2.73068	0.0237177	-2.61862
6035.00	-4.1752	0.19418	-2.73113	0.00828968	-2.55943
6040.00	-4.131	0.209495	-2.76222	0.0107248	-2.5177
6045.00	-4.11309	0.179352	-2.71415	0.0270606	-2.5276
6050.00	-4.05948	0.164481	-2.68023	0.00259415	-2.59295
6055.00	-4.04872	0.157227	-2.66704	0.0327993	-2.57994
6060.00	-4.05466	0.168065	-2.6525	0.00231887	-2.58747
6065.00	-4.07094	0.204379	-2.63809	0.0554	-2.56987
6070.00	-4.10902	0.19007	-2.61577	0.0193954	-2.5861
6075.00	-4.12923	0.171063	-2.64239	0.022896	-2.59044
6080.00	-4.10993	0.161108	-2.65834	0.0282225	-2.60846
6085.00	-4.16754	0.137846	-2.70071	0.00472788	-2.63879
6090.00	-4.20377	0.105674	-2.71082	-9.69956e-005	-2.66224
6095.00	-4.21451	0.133925	-2.71726	0.0358174	-2.64614
6100.00	-4.23667	0.0898862	-2.74307	0.00177107	-2.64962
6105.00	-4.26443	0.0533156	-2.75161	-0.0299587	-2.68481
6110.00	-4.26441	0.0510487	-2.76998	-0.0617795	-2.71776
6115.00	-4.26284	0.0551378	-2.75716	-0.028401	-2.71407
6120.00	-4.28641	0.049624	-2.7136	-0.0473213	-2.7441
6125.00	-4.3623	0.104933	-2.74377	-0.0567335	-2.74419
6130.00	-4.29314	0.0842245	-2.7696	-0.043444	-2.76864
6135.00	-4.29338	0.1136	-2.74747	-0.0358355	-2.75474
6140.00	-4.25611	0.130843	-2.73156	-0.0420441	-2.80635
6145.00	-4.22569	0.147384	-2.65054	-0.00519909	-2.72197
6150.00	-4.17956	0.163292	-2.69235	0.00402499	-2.67553
6155.00	-4.13337	0.181696	-2.6446	-0.00290564	-2.6658
6160.00	-4.10272	0.167612	-2.65766	0.0234974	-2.63268
6165.00	-4.0564	0.191713	-2.63739	0.00265133	-2.63108
6170.00	-4.07875	0.21749	-2.58713	0.0121784	-2.64889
6175.00	-4.11292	0.220259	-2.65663	0.00878451	-2.61617
6180.00	-4.10932	0.262591	-2.64714	0.0720993	-2.6406
6185.00	-4.09201	0.258806	-2.63459	0.046393	-2.65104
6190.00	-4.07644	0.259486	-2.59662	0.056986	-2.5963
6195.00	-4.05774	0.278486	-2.48505	0.0948083	-2.56499
6200.00	-4.02372	0.274133	-2.47938	0.0896795	-2.5894
6205.00	-3.98842	0.289625	-2.47827	0.156873	-2.53698
6210.00	-4.01445	0.289266	-2.48662	0.173826	-2.57574
6215.00	-3.97851	0.312439	-2.47411	0.15862	-2.55931
6220.00	-4.07738	0.293453	-2.54291	0.125349	-2.53299
6225.00	-4.08045	0.294755	-2.54479	0.126959	-2.56445
6230.00	-4.09415	0.314314	-2.58384	0.125143	-2.57994
6235.00	-4.11429	0.310464	-2.61098	0.122421	-2.58362
6240.00	-4.11367	0.319259	-2.64741	0.0492497	-2.60232
6245.00	-4.11155	0.304699	-2.69355	0.0519409	-2.61146
6250.00	-4.11433	0.2681	-2.6897	0.059803	-2.64534
6255.00	-4.09652	0.247419	-2.66489	0.0527347	-2.68609
6260.00	-4.10549	0.209397	-2.64657	0.036581	-2.65991
6265.00	-4.13074	0.17722	-2.62741	0.0318349	-2.71203
6270.00	-4.18158	0.176865	-2.63952	-0.0126934	-2.732
6275.00	-4.11644	0.167351	-2.67443	-0.0342725	-2.77178
6280.00	-4.15153	0.178198	-2.60579	-0.067838	-2.76526
6285.00	-4.15344	0.218606	-2.63474	-0.0577901	-2.71064
6290.00	-4.19732	0.170185	-2.65812	-0.0781236	-2.71023
6295.00	-4.13685	0.178706	-2.72053	-0.0822795	-2.69062
6300.00	-4.17615	0.148576	-2.6793	-0.0696994	-2.65116
6305.00	-4.12873	0.141891	-2.6662	-0.0670816	-2.63232
6310.00	-4.12667	0.218621	-2.65709	-0.0516692	-2.64231
6315.00	-4.08889	0.227405	-2.62353	-0.0377982	-2.64103
6320.00	-4.05332	0.233268	-2.62269	-0.00246572	-2.62962
6325.00	-4.01193	0.271235	-2.58857	0.00213293	-2.61166
6330.00	-3.95438	0.314598	-2.54986	0.0465285	-2.59036
6335.00	-3.95413	0.331152	-2.55105	0.0679882	-2.6148
6340.00	-3.98827	0.332769	-2.59347	0.0775097	-2.60217
6345.00	-4.01119	0.313794	-2.5983	0.0577905	-2.57284
6350.00	-4.03338	0.307954	-2.63734	0.0476593	-2.61571
6355.00	-4.04866	0.352753	-2.6618	0.0657418	-2.60811
6360.00	-4.05929	0.33178	-2.64245	0.0580796	-2.59358
6365.00	-4.0548	0.365003	-2.62237	0.0620639	-2.58948
6370.00	-3.97109	0.371408	-2.58161	0.0732658	-2.58836
6375.00	-3.92231	0.307707	-2.57695	0.0866116	-2.56939
6380.00	-3.86747	0.317798	-2.55808	0.0572781	-2.54334
6385.00	-3.8806	0.323816	-2.51575	0.0330539	-2.57377
6390.00	-3.8315	0.319016	-2.54303	0.0787095	-2.6127
6395.00	-3.79668	0.350451	-2.58225	0.13068	-2.67467
6400.00	-3.76846	0.377721	-2.60288	0.273199	-2.67016
6405.00	-3.76025	0.481945	-2.59476	0.480891	-2.69432
6410.00	-3.67788	0.618652	-2.62481	0.640614	-2.67373
6415.00	-3.66155	0.804003	-2.59182	0.765869	-2.62827
6420.00	-3.59686	0.895224	-2.55011	0.916678	-2.58863
6425.00	-3.4746	0.993668	-2.55127	1.05785	-2.63377
6430.00	-3.40205	1.13641	-2.50428	1.15008	-2.60513
6435.00	-3.35082	1.27509	-2.48601	1.25485	-2.58192
6440.00	-3.2969	1.32533	-2.48824	1.33609	-2.47893
6445.00	-3.27649	1.39609	-2.47157	1.38418	-2.32211
6450.00	-3.26593	1.45977	-2.46724	1.48295	-2.15404
6455.00	-3.208	1.49869	-2.41398	1.53485	-1.98481
6460.00	-3.16836	1.61443	-2.34336	1.59462	-1.87484
6465.00	-3.153	1.65525	-2.24645	1.63644	-1.71044
6470.00	-3.1501	1.66646	-2.13388	1.68279	-1.59199
6475.00	-3.07876	1.71536	-2.01389	1.74843	-1.53797
6480.00	-3.0786	1.79615	-1.85653	1.79555	-1.44446
6485.00	-3.03316	1.83106	-1.79763	1.83903	-1.31926
6490.00	-2.94853	1.85942	-1.65789	1.85315	-1.25147
6495.00	-2.88173	1.87472	-1.58016	1.93875	-1.21354
6500.00	-2.82942	1.86704	-1.54623	1.96901	-1.15632
6505.00	-2.86513	1.92755	-1.48367	2.00386	-1.07917
6510.00	-2.88008	1.93911	-1.38867	2.01672	-1.0123
6515.00	-2.87948	1.95257	-1.37522	2.06747	-1.02395
6520.00	-2.80709	2.01168	-1.32309	2.08051	-0.969016
6525.00	-2.76381	2.03628	-1.29218	2.08571	-0.909313
6530.00	-2.73579	2.04309	-1.27103	2.01423	-0.864559
6535.00	-2.71526	2.04003	-1.252	2.01518	-0.861479
6540.00	-2.72021	2.04136	-1.13614	2.05085	-0.875383
6545.00	-2.70748	2.04766	-1.07723	2.0601	-0.828891
6550.00	-2.70384	2.00737	-1.04689	2.05646	-0.865294
6555.00	-2.77397	2.01503	-1.08096	2.05754	-0.860858
6560.00	-2.82303	1.98923	-1.06226	1.98779	-0.832494
6565.00	-2.83283	1.9936	-1.07878	1.95765	-0.862123
6570.00	-2.85101	2.02	-1.07898	1.98058	-0.882376
6575.00	-2.85176	2.01312	-1.02712	1.9936	-0.871101
6580.00	-2.88055	2.00386	-1.04048	2.00205	-0.842995
6585.00	-2.91895	1.99859	-1.0365	1.98246	-0.830527
6590.00	-2.8926	1.9775	-1.0636	1.97135	-0.821872
6595.00	-2.88138	1.96976	-1.03196	1.95483	-0.782014
6600.00	-2.87128	1.96995	-1.04751	1.95954	-0.81156
6605.00	-2.85282	1.96909	-1.02415	1.92897	-0.820194
6610.00	-2.87369	1.96117	-1.02847	1.95259	-0.790765
6615.00	-2.82531	1.96221	-1.02569	1.91727	-0.815588
6620.00	-2.85206	1.93659	-1.04987	1.85284	-0.804578
6625.00	-2.87925	1.92681	-1.11566	1.81117	-0.820324
6630.00	-2.90217	1.91392	-1.1522	1.79108	-0.852453
6635.00	-2.95247	1.91152	-1.17974	1.75451	-0.873672
6640.00	-2.979	1.88075	-1.18318	1.7205	-0.86455
6645.00	-2.981	1.82854	-1.21163	1.67139	-0.871733
6650.00	-3.00312	1.81833	-1.22789	1.67943	-0.870501
6655.00	-2.97303	1.77032	-1.24519	1.62355	-0.82065
6660.00	-3.07717	1.73835	-1.31147	1.5515	-0.845049
6665.00	-3.0756	1.72286	-1.34043	1.5367	-0.882402
6670.00	-3.11169	1.6374	-1.32513	1.51577	-0.923715
6675.00	-3.18633	1.6269	-1.35539	1.46756	-0.933961
6680.00	-3.21291	1.61642	-1.3853	1.39152	-0.982945
6685.00	-3.23838	1.60086	-1.35217	1.359	-0.989833
6690.00	-3.23944	1.59298	-1.35705	1.33516	-1.03195
6695.00	-3.26226	1.57568	-1.39479	1.26149	-1.09679
6700.00	-3.30311	1.51823	-1.47946	1.15819	-1.16027
6705.00	-3.34768	1.49716	-1.49963	1.13811	-1.18663
6710.00	-3.37843	1.45164	-1.53912	1.05803	-1.28474
6715.00	-3.37798	1.37697	-1.54799	0.993574	-1.33072
6720.00	-3.43224	1.31384	-1.58265	0.947529	-1.37466
6725.00	-3.47952	1.22332	-1.67522	0.899561	-1.41934
6730.00	-3.55956	1.17658	-1.67447	0.854214	-1.46853
6735.00	-3.61754	1.12328	-1.69115	0.775321	-1.54871
6740.00	-3.63223	1.04671	-1.73017	0.708669	-1.64012
6745.00	-3.68606	0.9686	-1.79732	0.629098	-1.66339
6750.00	-3.72202	0.860503	-1.88309	0.550956	-1.72922
6755.00	-3.75125	0.785689	-1.95629	0.49042	-1.78077
6760.00	-3.84473	0.711207	-2.00082	0.443554	-1.89515
6765.00	-3.80703	0.663582	-2.00354	0.426399	-1.91728
6770.00	-3.90898	0.631956	-2.0647	0.395727	-1.98338
6775.00	-3.93514	0.592257	-2.12374	0.349627	-2.02234
6780.00	-3.954	0.603518	-2.21156	0.342952	-2.07922
6785.00	-3.88818	0.597309	-2.26125	0.328242	-2.10603
6790.00	-3.86019	0.535535	-2.27929	0.273657	-2.17634
6795.00	-3.83343	0.560641	-2.35156	0.244115	-2.23064
6800.00	-3.90151	0.57915	-2.36057	0.203383	-2.24231
6805.00	-3.90499	0.577421	-2.39803	0.166725	-2.27591
6810.00	-3.91436	0.591188	-2.45175	0.104355	-2.33179
6815.00	-3.96342	0.550457	-2.43873	0.0971839	-2.29615
6820.00	-3.95601	0.539338	-2.39633	0.129898	-2.34232
6825.00	-4.00559	0.532396	-2.45289	0.106028	-2.31845
6830.00	-4.03614	0.499587	-2.45977	0.0867213	-2.34315
6835.00	-4.0574	0.525224	-2.52867	0.0769611	-2.35383
6840.00	-4.0609	0.516628	-2.51997	0.0899374	-2.38782
6845.00	-4.05	0.496633	-2.54549	0.098352	-2.40429
6850.00	-4.05113	0.491919	-2.53243	0.0776366	-2.41271
6855.00	-4.09275	0.518322	-2.55004	0.106866	-2.39078
6860.00	-4.06148	0.499179	-2.54187	0.100531	-2.41081
6865.00	-4.08801	0.46152	-2.61723	0.0730697	-2.42755
6870.00	-4.05722	0.419454	-2.63169	0.0646747	-2.43878
6875.00	-4.07792	0.377509	-2.65672	0.0299187	-2.44631
6880.00	-4.05907	0.369383	-2.68724	0.0051664	-2.45052
6885.00	-4.06241	0.34266	-2.66135	0.0274982	-2.49408
6890.00	-4.06386	0.336998	-2.66339	0.0301885	-2.54739
6895.00	-4.04485	0.356419	-2.67057	0.0119373	-2.5787
6900.00	-4.09179	0.365725	-2.69304	-0.0142809	-2.62868
6905.00	-4.11685	0.367972	-2.71192	0.0023795	-2.65442
6910.00	-4.14721	0.392468	-2.70758	-0.00873866	-2.68144
6915.00	-4.2089	0.379782	-2.67298	-0.0611778	-2.66727
6920.00	-4.20507	0.370407	-2.72856	-0.0322116	-2.70839
6925.00	-4.19069	0.381379	-2.72655	-0.0420467	-2.6864
6930.00	-4.19336	0.372867	-2.7621	-0.0955071	-2.7115
6935.00	-4.23638	0.338645	-2.71538	-0.14471	-2.70587
6940.00	-4.21106	0.336448	-2.74938	-0.10195	-2.73031
6945.00	-4.14765	0.337536	-2.73328	-0.0841389	-2.74204
6950.00	-4.17337	0.3283	-2.7308	-0.073549	-2.7
6955.00	-4.20746	0.343483	-2.71389	-0.0433456	-2.66089
6960.00	-4.2272	0.345911	-2.72802	-0.0422751	-2.67443
6965.00	-4.18092	0.360354	-2.72874	-0.0206393	-2.65327
6970.00	-4.15333	0.388677	-2.7067	-0.0240155	-2.66372
6975.00	-4.11913	0.418253	-2.71221	-0.0183498	-2.64491
6980.00	-4.1274	0.418312	-2.73319	-0.0491555	-2.61388
6985.00	-4.15983	0.424494	-2.67735	-0.045328	-2.58081
6990.00	-4.13279	0.412691	-2.66578	-0.0560275	-2.58184
6995.00	-4.23029	0.433737	-2.60868	-0.0613049	-2.58789
7000.00	-4.23681	0.432247	-2.632	-0.0627906	-2.62669
7005.00	-4.2255	0.429884	-2.58227	-0.081536	-2.65135
7010.00	-4.25437	0.437974	-2.60023	-0.0831746	-2.65815
7015.00	-4.21007	0.439125	-2.56969	-0.0824733	-2.64759
7020.00	-4.20456	0.40032	-2.60759	-0.0666098	-2.64066
7025.00	-4.1871	0.381741	-2.59233	-0.0871493	-2.65751
7030.00	-4.19326	0.369105	-2.56658	-0.0653782	-2.66497
7035.00	-4.17068	0.34241	-2.51406	-0.0457841	-2.70119
7040.00	-4.10819	0.308169	-2.50148	-0.0227093	-2.64529
7045.00	-4.09256	0.29574	-2.49549	-0.050903	-2.61165
7050.00	-4.17221	0.307029	-2.50212	-0.00446788	-2.60446
7055.00	-4.15643	0.273261	-2.50274	0.000330997	-2.63647
7060.00	-4.20002	0.26228	-2.5113	-0.00514221	-2.59345
7065.00	-4.17521	0.265677	-2.44296	0.0127804	-2.59193
7070.00	-4.1107	0.297338	-2.45484	0.0278226	-2.60595
7075.00	-4.09482	0.273733	-2.45218	0.00654401	-2.58522
7080.00	-4.06647	0.267813	-2.48181	0.00262554	-2.59479
7085.00	-4.09562	0.250225	-2.52983	0.0132432	-2.63546
7090.00	-4.14217	0.286496	-2.55036	-0.0185457	-2.61691
7095.00	-4.19343	0.285429	-2.55016	-0.0243073	-2.59252
7100.00	-4.22707	0.29264	-2.51396	-0.0197005	-2.55903
7105.00	-4.18081	0.282786	-2.52807	-0.0296987	-2.58147
7110.00	-4.18135	0.266766	-2.5301	-0.0386971	-2.61194
7115.00	-4.21776	0.281973	-2.55594	-0.0750841	-2.62781
7120.00	-4.24428	0.288508	-2.58454	-0.0980403	-2.64594
7125.00	-4.24316	0.291326	-2.57692	-0.0860602	-2.62249
7130.00	-4.26558	0.293861	-2.58607	-0.100303	-2.64757
7135.00	-4.25295	0.263454	-2.64634	-0.126177	-2.66245
7140.00	-4.23378	0.268777	-2.62854	-0.105943	-2.63478
7145.00	-4.23996	0.253136	-2.66455	-0.13887	-2.6984
7150.00	-4.22989	0.218628	-2.66361	-0.17068	-2.68895
7155.00	-4.26145	0.20596	-2.64008	-0.14926	-2.70738
7160.00	-4.23362	0.204773	-2.66559	-0.199615	-2.70473
7165.00	-4.24606	0.207792	-2.67122	-0.19815	-2.75108
7170.00	-4.2635	0.21153	-2.69229	-0.189215	-2.76074
7175.00	-4.25889	0.222045	-2.69391	-0.193142	-2.74634
7180.00	-4.27349	0.253983	-2.66734	-0.192324	-2.70387
7185.00	-4.28038	0.296007	-2.6381	-0.165476	-2.69259
7190.00	-4.30376	0.346088	-2.54507	-0.150016	-2.69783
7195.00	-4.29982	0.350298	-2.55074	-0.12087	-2.73333
7200.00	-4.30251	0.350001	-2.56518	-0.118575	-2.70885
7205.00	-4.30806	0.343605	-2.57017	-0.0534047	-2.69322
7210.00	-4.28494	0.328654	-2.55464	-0.0306559	-2.75356
7215.00	-4.28288	0.322349	-2.56069	-0.0493507	-2.75013
7220.00	-4.29664	0.281941	-2.61149	-0.0650881	-2.77527
7225.00	-4.24654	0.251704	-2.5865	-0.0476991	-2.76712
7230.00	-4.278	0.28987	-2.58936	-0.0505453	-2.74182
7235.00	-4.3063	0.289487	-2.58125	-0.0672512	-2.74598
7240.00	-4.30835	0.256452	-2.63667	-0.0975188	-2.70227
7245.00	-4.32581	0.249195	-2.64519	-0.0975591	-2.71424
7250.00	-4.32747	0.232448	-2.6235	-0.142204	-2.73143
7255.00	-4.34302	0.191836	-2.65601	-0.143216	-2.72509
7260.00	-4.36014	0.195127	-2.63457	-0.124542	-2.73734
7265.00	-4.40835	0.223627	-2.6473	-0.108824	-2.68551
7270.00	-4.37208	0.222717	-2.61472	-0.0740052	-2.66068
7275.00	-4.36755	0.240286	-2.60542	-0.0589886	-2.6255
7280.00	-4.34004	0.28368	-2.60505	-0.114019	-2.66952
7285.00	-4.39182	0.305368	-2.63007	-0.0950008	-2.6373
7290.00	-4.40094	0.279939	-2.64591	-0.0833247	-2.64807
7295.00	-4.43101	0.282592	-2.70154	-0.0597599	-2.64237
7300.00	-4.40653	0.303367	-2.74226	-0.0624881	-2.65135
7305.00	-4.42198	0.272009	-2.78291	-0.0638555	-2.66969
7310.00	-4.42339	0.238679	-2.72476	-0.0901105	-2.66953
7315.00	-4.46059	0.214811	-2.74582	-0.128972	-2.70529
7320.00	-4.4722	0.256666	-2.75142	-0.113899	-2.72081
7325.00	-4.44204	0.264711	-2.78315	-0.116653	-2.70142
7330.00	-4.43989	0.263779	-2.71431	-0.0592912	-2.69039
7335.00	-4.41764	0.254767	-2.66569	-0.0729465	-2.73305
7340.00	-4.47416	0.282411	-2.64996	-0.0602117	-2.74194
7345.00	-4.4313	0.257235	-2.6358	-0.0639828	-2.74737
7350.00	-4.45834	0.278503	-2.68309	-0.0412642	-2.71122
7355.00	-4.46861	0.287429	-2.65761	-0.0371377	-2.73512
7360.00	-4.44506	0.293419	-2.68538	-0.0464802	-2.73354
7365.00	-4.43791	0.285529	-2.70503	-0.0581525	-2.72956
7370.00	-4.45335	0.281494	-2.69604	-0.0414571	-2.69775
7375.00	-4.37978	0.262538	-2.64258	-0.0155509	-2.68965
7380.00	-4.30575	0.255694	-2.65984	-0.00637968	-2.66183
7385.00	-4.20944	0.272008	-2.57531	-0.00682974	-2.63808
7390.00	-4.17588	0.291799	-2.61665	0.0362861	-2.66801
7395.00	-4.1363	0.305525	-2.59514	0.102291	-2.6321
7400.00	-4.05381	0.32605	-2.62115	0.281377	-2.64467
7405.00	-4.06549	0.435441	-2.5485	0.446907	-2.67395
7410.00	-3.99165	0.546152	-2.53381	0.648109	-2.66951
7415.00	-3.88458	0.696869	-2.50591	0.822663	-2.67706
7420.00	-3.80228	0.812084	-2.4728	0.956913	-2.62869
7425.00	-3.7735	0.95051	-2.47768	1.0723	-2.63263
7430.00	-3.73511	1.01073	-2.45807	1.15221	-2.6708
7435.00	-3.68493	1.1058	-2.4711	1.26547	-2.65898
7440.00	-3.6429	1.24346	-2.50418	1.34456	-2.5919
7445.00	-3.55352	1.31934	-2.53128	1.37875	-2.47638
7450.00	-3.52151	1.43155	-2.549	1.40408	-2.35444
7455.00	-3.48801	1.49475	-2.53159	1.50521	-2.13183
7460.00	-3.48441	1.57717	-2.45455	1.53312	-2.01869
7465.00	-3.46712	1.63092	-2.34252	1.58327	-1.91431
7470.00	-3.42031	1.69052	-2.19365	1.60991	-1.76521
7475.00	-3.40162	1.76562	-2.07035	1.64041	-1.65924
7480.00	-3.32387	1.79337	-1.99541	1.70159	-1.54462
7485.00	-3.25703	1.81119	-1.88926	1.72401	-1.42094
7490.00	-3.26403	1.86912	-1.82575	1.7431	-1.31733
7495.00	-3.15631	1.8906	-1.7219	1.75484	-1.27282
7500.00	-3.10778	1.91913	-1.69247	1.76106	-1.2597
7505.00	-3.16408	1.93562	-1.60461	1.79167	-1.18376
7510.00	-3.14133	1.92491	-1.5709	1.79312	-1.0936
7515.00	-3.13179	1.94389	-1.50454	1.76939	-1.04068
7520.00	-3.10446	1.94972	-1.44214	1.79809	-0.989203
7525.00	-3.0783	1.90594	-1.40333	1.80542	-0.969811
7530.00	-3.10786	1.92681	-1.33771	1.78482	-0.98186
7535.00	-3.10636	1.89553	-1.33069	1.79783	-0.965767
7540.00	-3.11437	1.86023	-1.31637	1.79322	-1.00388
7545.00	-3.1825	1.85094	-1.29147	1.79995	-0.999691
7550.00	-3.21414	1.83849	-1.27306	1.82232	-0.997208
7555.00	-3.23637	1.83852	-1.30586	1.80765	-1.01037
7560.00	-3.31417	1.80279	-1.30336	1.80641	-1.01708
7565.00	-3.30609	1.78392	-1.36249	1.79441	-1.02696
7570.00	-3.27539	1.80677	-1.38634	1.76511	-1.05895
7575.00	-3.23994	1.7967	-1.35445	1.75725	-1.01719
7580.00	-3.20961	1.77843	-1.31507	1.71752	-1.03605
7585.00	-3.19793	1.78958	-1.26762	1.7155	-1.01325
7590.00	-3.18429	1.81595	-1.27695	1.68757	-0.994022
7595.00	-3.20482	1.84377	-1.30135	1.69072	-0.988257
7600.00	-3.25297	1.86371	-1.31398	1.65548	-1.03181
7605.00	-3.23226	1.8224	-1.304	1.61287	-1.0197
7610.00	-3.25893	1.7699	-1.34704	1.58868	-1.02035
7615.00	-3.33135	1.75738	-1.34043	1.59301	-1.02221
7620.00	-3.34186	1.7645	-1.34915	1.57624	-0.972584
7625.00	-3.34975	1.77295	-1.31029	1.58073	-1.00103
7630.00	-3.30375	1.79486	-1.31002	1.6098	-1.03433
7635.00	-3.30296	1.7635	-1.30977	1.61311	-1.07584
7640.00	-3.35223	1.76796	-1.30955	1.59651	-1.11449
7645.00	-3.36065	1.79139	-1.32269	1.53695	-1.13131
7650.00	-3.33855	1.75527	-1.37588	1.4703	-1.19134
7655.00	-3.28742	1.76158	-1.38906	1.43969	-1.18252
7660.00	-3.28982	1.69064	-1.39024	1.38929	-1.20152
7665.00	-3.32948	1.6932	-1.38598	1.35046	-1.2276
7670.00	-3.36516	1.67813	-1.40615	1.33727	-1.22798
7675.00	-3.42071	1.61145	-1.43231	1.30364	-1.25526
7680.00	-3.45665	1.62295	-1.4652	1.2897	-1.29007
7685.00	-3.47962	1.59959	-1.47078	1.2717	-1.27779
7690.00	-3.48779	1.58265	-1.52784	1.19349	-1.30907
7695.00	-3.50296	1.54493	-1.56318	1.12419	-1.31541
7700.00	-3.52911	1.51711	-1.57097	1.064	-1.3224
7705.00	-3.56046	1.44712	-1.67405	1.01526	-1.35178
7710.00	-3.64802	1.37392	-1.6881	1.00731	-1.39105
7715.00	-3.7159	1.3397	-1.75278	0.918546	-1.37765
7720.00	-3.6942	1.32525	-1.7296	0.862596	-1.44127
7725.00	-3.68404	1.28262	-1.76078	0.811153	-1.48699
7730.00	-3.74519	1.22587	-1.72212	0.785527	-1.523
7735.00	-3.77679	1.14619	-1.70868	0.710238	-1.57978
7740.00	-3.79743	1.08061	-1.75796	0.617454	-1.65269
7745.00	-3.8613	1.02464	-1.7783	0.540476	-1.72472
7750.00	-3.91253	0.950783	-1.79793	0.531037	-1.75748
7755.00	-3.95708	0.915976	-1.87831	0.481198	-1.80749
7760.00	-4.01904	0.906103	-1.92797	0.414581	-1.89098
7765.00	-4.04981	0.855333	-1.94065	0.356803	-2.00717
7770.00	-4.04158	0.833137	-1.98808	0.345059	-2.03862
7775.00	-4.04511	0.757995	-2.06945	0.298585	-2.10669
7780.00	-4.08733	0.710799	-2.07999	0.254582	-2.1577
7785.00	-4.08004	0.664237	-2.06545	0.203011	-2.19077
7790.00	-4.0766	0.644805	-2.11374	0.175094	-2.22695
7795.00	-4.1391	0.593604	-2.14386	0.130384	-2.26465
7800.00	-4.06571	0.577149	-2.14695	0.124962	-2.32808
7805.00	-4.05745	0.591965	-2.20844	0.0874413	-2.37362
7810.00	-4.07501	0.568523	-2.26245	0.102634	-2.36714
7815.00	-4.0752	0.525972	-2.29237	0.0988984	-2.34464
7820.00	-4.08317	0.537733	-2.31931	0.0955367	-2.32054
7825.00	-4.06848	0.504391	-2.31153	0.11536	-2.38223
7830.00	-4.04901	0.562236	-2.33654	0.161489	-2.37746
7835.00	-3.98932	0.489668	-2.32704	0.142076	-2.41678
7840.00	-3.99026	0.453981	-2.31982	0.161597	-2.43805
7845.00	-4.00204	0.467833	-2.31466	0.141085	-2.46234
7850.00	-4.06263	0.471106	-2.38339	0.0976	-2.4983
7855.00	-4.11872	0.48631	-2.43458	0.0954561	-2.44985
7860.00	-4.10985	0.4908	-2.45263	0.0935267	-2.46911
7865.00	-4.12217	0.472367	-2.50756	0.0569735	-2.57238
7870.00	-4.14107	0.437389	-2.57035	0.0632444	-2.58194
7875.00	-4.14246	0.386499	-2.58683	0.0123111	-2.61492
7880.00	-4.18276	0.351935	-2.62435	-0.0139445	-2.59201
7885.00	-4.20809	0.354539	-2.6501	-0.0310464	-2.60859
7890.00	-4.24495	0.364034	-2.65861	-0.0235897	-2.62865
7895.00	-4.23595	0.336824	-2.67427	-0.0234068	-2.60822
7900.00	-4.20755	0.303142	-2.65367	-0.0439145	-2.62318
7905.00	-4.16636	0.323906	-2.68584	-0.0319069	-2.64049
7910.00	-4.22614	0.360981	-2.65341	-0.0254522	-2.62657
7915.00	-4.19715	0.331012	-2.63223	-0.0272591	-2.66791
7920.00	-4.23511	0.303019	-2.6612	-0.018005	-2.63329
7925.00	-4.19585	0.305406	-2.69395	-0.0510212	-2.63548
7930.00	-4.18551	0.321857	-2.71141	-0.0589753	-2.66568
7935.00	-4.20432	0.297844	-2.73113	-0.061782	-2.68644
7940.00	-4.19001	0.283383	-2.69684	-0.014259	-2.67946
7945.00	-4.25524	0.27854	-2.67399	-0.0302414	-2.63599
7950.00	-4.26864	0.299721	-2.61873	0.0250078	-2.61354
7955.00	-4.29944	0.280986	-2.62771	0.0148908	-2.6626
7960.00	-4.23345	0.238586	-2.60109	0.00360956	-2.67213
7965.00	-4.19592	0.248438	-2.58381	0.022833	-2.67813
7970.00	-4.16839	0.274672	-2.51756	0.0814789	-2.63607
7975.00	-4.17955	0.312585	-2.54199	0.0515706	-2.64568
7980.00	-4.18177	0.372244	-2.56397	0.0333572	-2.64022
7985.00	-4.16659	0.346257	-2.54907	0.0311095	-2.6135
7990.00	-4.1748	0.359645	-2.55033	0.0160304	-2.57278
7995.00	-4.21031	0.359434	-2.50077	-0.00733311	-2.58359
8000.00	-4.17509	0.380698	-2.52154	-0.019656	-2.55098
8005.00	-4.13715	0.399835	-2.50288	-0.000282105	-2.5396
8010.00	-4.13737	0.397649	-2.54745	0.00518621	-2.58964
8015.00	-4.10476	0.448803	-2.54221	-0.0149168	-2.55387
8020.00	-4.10666	0.46828	-2.48945	-0.0188652	-2.58196
8025.00	-4.13179	0.498069	-2.50068	-0.0289469	-2.61494
8030.00	-4.16223	0.503426	-2.52279	-0.0586929	-2.57792
8035.00	-4.10995	0.476579	-2.52802	-0.0713199	-2.64465
8040.00	-4.04104	0.469784	-2.52472	-0.0587478	-2.65084
8045.00	-4.04149	0.420762	-2.51507	-0.00826419	-2.63332
8050.00	-4.0216	0.421591	-2.52241	0.0252029	-2.60472
8055.00	-4.04587	0.433574	-2.50365	0.0281227	-2.59438
8060.00	-4.03179	0.434144	-2.54148	0.055775	-2.56455
8065.00	-4.03629	0.445893	-2.56085	0.0937184	-2.5223
8070.00	-4.05128	0.469748	-2.53558	0.103931	-2.54842
8075.00	-4.04759	0.505519	-2.5382	0.106594	-2.51549
8080.00	-4.06614	0.483571	-2.5232	0.0687341	-2.49867
8085.00	-4.02503	0.489356	-2.44033	0.0836211	-2.47969
8090.00	-4.00835	0.470046	-2.42979	0.104636	-2.4113
8095.00	-3.93866	0.520089	-2.44298	0.147485	-2.38182
8100.00	-3.92436	0.504856	-2.47887	0.152321	-2.3694
8105.00	-3.91618	0.520771	-2.40309	0.162113	-2.33769
8110.00	-3.92288	0.568807	-2.46165	0.145902	-2.32968
8115.00	-3.92109	0.536443	-2.39827	0.174833	-2.32631
8120.00	-3.90855	0.542049	-2.4413	0.160613	-2.31816
8125.00	-3.93475	0.518491	-2.45735	0.109735	-2.38906
8130.00	-4.01769	0.488094	-2.45044	0.107466	-2.45031
8135.00	-4.03454	0.456651	-2.49492	0.074959	-2.46952
8140.00	-4.07157	0.456956	-2.54563	0.0348225	-2.51759
8145.00	-4.12833	0.44395	-2.61395	-0.0165327	-2.54161
8150.00	-4.16224	0.437353	-2.63274	-0.0464321	-2.57478
8155.00	-4.24898	0.412006	-2.66033	-0.0613732	-2.61745
8160.00	-4.26613	0.338115	-2.63846	-0.109637	-2.59814
8165.00	-4.30187	0.32167	-2.69482	-0.129138	-2.59743
8170.00	-4.24657	0.334452	-2.69485	-0.059647	-2.56858
8175.00	-4.24209	0.325524	-2.68554	-0.0460661	-2.61059
8180.00	-4.22869	0.309316	-2.70118	-0.0828043	-2.60864
8185.00	-4.24475	0.309031	-2.71258	-0.110429	-2.6428
8190.00	-4.30137	0.31899	-2.69883	-0.10809	-2.65943
8195.00	-4.26018	0.298328	-2.64642	-0.134274	-2.68979
8200.00	-4.30276	0.274625	-2.57658	-0.125198	-2.71071
8205.00	-4.27392	0.266572	-2.5951	-0.144231	-2.74492
8210.00	-4.29483	0.264432	-2.70651	-0.118928	-2.77956
8215.00	-4.33239	0.242075	-2.76007	-0.138588	-2.78508
8220.00	-4.33807	0.250557	-2.81762	-0.139961	-2.76953
8225.00	-4.30258	0.265342	-2.80937	-0.141197	-2.81069
8230.00	-4.28313	0.271498	-2.84065	-0.13143	-2.79771
8235.00	-4.32498	0.283167	-2.79541	-0.130255	-2.80398
8240.00	-4.32204	0.266087	-2.78271	-0.120494	-2.77371
8245.00	-4.2944	0.249694	-2.76862	-0.143261	-2.74903
8250.00	-4.37573	0.204294	-2.77061	-0.0973821	-2.73324
8255.00	-4.38021	0.172627	-2.72437	-0.0865559	-2.76776
8260.00	-4.37018	0.222787	-2.68542	-0.110541	-2.78729
8265.00	-4.35647	0.262823	-2.76778	-0.107103	-2.73176
8270.00	-4.34569	0.32133	-2.75117	-0.0931286	-2.71384
8275.00	-4.36879	0.293283	-2.72155	-0.0500871	-2.75287
8280.00	-4.3474	0.30686	-2.70824	-0.0537826	-2.72002
8285.00	-4.31723	0.303756	-2.72827	-0.0788689	-2.66351
8290.00	-4.32443	0.349997	-2.71829	-0.0100528	-2.66909
8295.00	-4.3231	0.390593	-2.72131	0.0105368	-2.62409
8300.00	-4.28598	0.422021	-2.69868	0.00513107	-2.62207
8305.00	-4.276	0.438047	-2.72768	0.0492268	-2.56382
8310.00	-4.24203	0.44532	-2.69373	0.0214557	-2.60246
8315.00	-4.18958	0.427349	-2.72323	0.0269263	-2.61671
8320.00	-4.11895	0.439778	-2.68306	0.0296738	-2.58849
8325.00	-4.10693	0.45505	-2.68026	0.0267064	-2.5926
8330.00	-4.17734	0.460623	-2.65373	-0.00860489	-2.57962
8335.00	-4.18447	0.468703	-2.63119	-0.00121627	-2.60898
8340.00	-4.18621	0.484147	-2.62824	0.0119616	-2.64696
8345.00	-4.15809	0.452078	-2.63226	0.000973255	-2.68883
8350.00	-4.1734	0.405848	-2.62521	-0.0317647	-2.7278
8355.00	-4.12781	0.375479	-2.64421	-0.0285882	-2.72439
8360.00	-4.15552	0.364492	-2.66531	-0.0442258	-2.6854
8365.00	-4.09455	0.376055	-2.67096	-0.030011	-2.73112
8370.00	-4.01936	0.377269	-2.59733	0.020863	-2.66966
8375.00	-4.01418	0.370189	-2.57909	0.0274809	-2.65667
8380.00	-4.04075	0.361773	-2.65874	-0.00899585	-2.64241
8385.00	-4.03811	0.34807	-2.64236	-0.0668494	-2.69885
8390.00	-4.07947	0.355147	-2.66365	-0.036228	-2.64061
8395.00	-4.06047	0.341085	-2.66947	0.0685808	-2.63053
8400.00	-3.99338	0.396873	-2.65469	0.219486	-2.61247
8405.00	-3.92206	0.461385	-2.6654	0.393381	-2.62444
8410.00	-3.89224	0.569501	-2.60967	0.594496	-2.64676
8415.00	-3.81542	0.70256	-2.61421	0.711305	-2.62323
8420.00	-3.76815	0.831507	-2.67034	0.836019	-2.64439
8425.00	-3.72404	0.967991	-2.65414	0.952613	-2.64419
8430.00	-3.64373	1.06324	-2.62088	1.08148	-2.66838
8435.00	-3.58708	1.16021	-2.55892	1.16047	-2.63499
8440.00	-3.53921	1.25463	-2.56187	1.25877	-2.51387
8445.00	-3.53049	1.3631	-2.54985	1.35267	-2.37537
8450.00	-3.38519	1.45256	-2.47632	1.4089	-2.18272
8455.00	-3.32627	1.52285	-2.40614	1.47908	-2.03757
8460.00	-3.27949	1.62187	-2.29494	1.52811	-1.91719
8465.00	-3.20147	1.68851	-2.14684	1.61031	-1.77806
8470.00	-3.11875	1.7158	-2.06024	1.63098	-1.65541
8475.00	-3.06929	1.73014	-1.89557	1.69528	-1.57709
8480.00	-3.02322	1.77676	-1.78474	1.73791	-1.44888
8485.00	-3.01611	1.84323	-1.69165	1.83177	-1.31682
8490.00	-2.97067	1.89898	-1.57986	1.87926	-1.24671
8495.00	-2.95633	1.89602	-1.45123	1.96007	-1.10665
8500.00	-2.96685	1.92912	-1.38482	1.99255	-1.02677
8505.00	-2.96226	1.96299	-1.3344	1.99131	-1.00747
8510.00	-2.92064	2.00778	-1.28902	1.98367	-0.95418
8515.00	-2.94879	2.02562	-1.21482	2.0127	-0.951117
8520.00	-2.91789	2.03247	-1.19607	2.01489	-0.967601
8525.00	-2.89633	2.03864	-1.13117	2.01578	-0.932411
8530.00	-2.92691	2.04113	-1.0394	2.02636	-0.931525
8535.00	-2.92944	2.01273	-0.972817	2.01848	-0.91277
8540.00	-2.91766	2.02598	-0.972934	2.02553	-0.906152
8545.00	-2.92111	1.98888	-0.978376	2.0297	-0.928415
8550.00	-2.93047	1.99941	-1.00195	2.02693	-0.925363
8555.00	-2.95139	2.00888	-1.00849	2.02226	-0.905941
8560.00	-2.9952	1.91628	-1.05174	1.97453	-0.896158
8565.00	-2.92999	1.92283	-1.02395	1.9294	-0.877091
8570.00	-2.91815	1.93384	-1.05898	1.92142	-0.88302
8575.00	-2.93249	1.91514	-1.01713	1.90663	-0.842178
8580.00	-2.93602	1.89934	-0.978122	1.87917	-0.838771
8585.00	-2.89234	1.89226	-1.00439	1.89798	-0.83827
8590.00	-2.85772	1.87772	-1.00135	1.91273	-0.833971
8595.00	-2.82499	1.89835	-1.01196	1.90751	-0.800599
8600.00	-2.89082	1.90567	-1.02817	1.90389	-0.870616
8605.00	-2.86103	1.90409	-1.02676	1.86256	-0.860517
8610.00	-2.83891	1.87202	-1.01748	1.8406	-0.879648
8615.00	-2.90335	1.87074	-1.01046	1.81213	-0.878907
8620.00	-2.90355	1.85223	-1.07619	1.78215	-0.869262
8625.00	-2.92716	1.87847	-1.08331	1.8161	-0.901627
8630.00	-2.9734	1.84079	-1.09373	1.80966	-0.93717
8635.00	-3.0072	1.83446	-1.05774	1.82236	-0.955049
8640.00	-3.02357	1.83489	-1.08806	1.79789	-0.945486
8645.00	-3.018	1.84959	-1.11	1.75084	-0.886853
8650.00	-2.9833	1.81071	-1.11241	1.72916	-0.894371
8655.00	-2.94895	1.79411	-1.11858	1.70313	-0.869069
8660.00	-2.97583	1.80981	-1.14282	1.64706	-0.883496
8665.00	-3.02658	1.78717	-1.10058	1.61292	-0.896481
8670.00	-3.04569	1.73819	-1.15196	1.58219	-0.913297
8675.00	-3.12225	1.70433	-1.14084	1.52842	-0.930998
8680.00	-3.15367	1.69632	-1.16818	1.51376	-0.964886
8685.00	-3.20225	1.69218	-1.20613	1.45269	-0.995386
8690.00	-3.22098	1.64249	-1.20827	1.39228	-1.05747
8695.00	-3.23316	1.59572	-1.24221	1.31725	-1.13515
8700.00	-3.31284	1.56997	-1.28077	1.25842	-1.17299
8705.00	-3.38299	1.54475	-1.34215	1.21092	-1.23527
8710.00	-3.42582	1.49754	-1.41607	1.13008	-1.27209
8715.00	-3.47999	1.42747	-1.49461	1.06495	-1.31291
8720.00	-3.53499	1.37155	-1.50526	1.03352	-1.34196
8725.00	-3.61261	1.32327	-1.59089	0.946492	-1.42967
8730.00	-3.65903	1.25632	-1.62793	0.8921	-1.45602
8735.00	-3.70706	1.15214	-1.68929	0.803978	-1.52976
8740.00	-3.67063	1.08801	-1.71516	0.749693	-1.57689
8745.00	-3.77061	1.01292	-1.80782	0.669283	-1.63983
8750.00	-3.78561	0.95351	-1.89521	0.615411	-1.68621
8755.00	-3.84285	0.898	-1.94185	0.584335	-1.74848
8760.00	-3.9053	0.843954	-2.01051	0.544397	-1.79297
8765.00	-3.90684	0.794292	-1.99625	0.525862	-1.80993
8770.00	-3.93633	0.747552	-2.06747	0.475452	-1.87265
8775.00	-3.92227	0.697314	-2.10489	0.394178	-2.01632
8780.00	-3.97834	0.635755	-2.13589	0.363465	-2.05969
8785.00	-3.94445	0.627344	-2.19315	0.32603	-2.14233
8790.00	-3.96394	0.573803	-2.19532	0.297779	-2.21286
8795.00	-4.03771	0.497014	-2.24263	0.234273	-2.26607
8800.00	-4.09317	0.480002	-2.3159	0.206493	-2.32679
8805.00	-4.11029	0.448347	-2.34582	0.234805	-2.37887
8810.00	-4.14912	0.449482	-2.42077	0.187388	-2.36803
8815.00	-4.18094	0.397383	-2.46289	0.115336	-2.44292
8820.00	-4.22989	0.391356	-2.5168	0.0319931	-2.53598
8825.00	-4.20834	0.337918	-2.52663	0.00159326	-2.57741
8830.00	-4.23892	0.334773	-2.52079	0.00905008	-2.65445
8835.00	-4.2852	0.295167	-2.57025	0.00488101	-2.66992
8840.00	-4.35184	0.257478	-2.63611	-0.04348	-2.67486
8845.00	-4.32902	0.261355	-2.65001	-0.0304279	-2.68316
8850.00	-4.35535	0.293448	-2.65453	-0.0458814	-2.70987
8855.00	-4.35562	0.278405	-2.62923	-0.077198	-2.71723
8860.00	-4.39022	0.288362	-2.66918	-0.0814464	-2.73668
8865.00	-4.40887	0.29528	-2.60773	-0.036309	-2.70673
8870.00	-4.36942	0.280054	-2.61247	-0.0196219	-2.67336
8875.00	-4.37921	0.278609	-2.60205	-0.0154837	-2.67282
8880.00	-4.37084	0.25177	-2.6207	-0.0128473	-2.68132
8885.00	-4.38831	0.223528	-2.66283	-0.00721046	-2.68641
8890.00	-4.35091	0.216499	-2.63004	0.0196231	-2.6897
8895.00	-4.336	0.24797	-2.55249	0.0372452	-2.70678
8900.00	-4.29759	0.27425	-2.4747	0.0433128	-2.71829
8905.00	-4.31144	0.265213	-2.47539	0.0781503	-2.73764
8910.00	-4.29892	0.238692	-2.50404	0.0300785	-2.72683
8915.00	-4.26578	0.249556	-2.59519	0.00966231	-2.70556
8920.00	-4.29218	0.296109	-2.56649	0.0348086	-2.70052
8925.00	-4.31595	0.31349	-2.57669	0.0247996	-2.6357
8930.00	-4.32172	0.324024	-2.57252	0.0244957	-2.63766
8935.00	-4.25193	0.335549	-2.55276	0.0253102	-2.58425
8940.00	-4.25161	0.2928	-2.54031	0.0586839	-2.57083
8945.00	-4.28255	0.324813	-2.53979	0.0723998	-2.59466
8950.00	-4.23074	0.351582	-2.54598	0.0608078	-2.59173
8955.00	-4.15756	0.350135	-2.52087	0.0841036	-2.57499
8960.00	-4.19947	0.385609	-2.56231	0.0789573	-2.54838
8965.00	-4.18096	0.377695	-2.5916	0.094998	-2.56804
8970.00	-4.18617	0.368529	-2.52324	0.0898503	-2.55752
8975.00	-4.20179	0.353129	-2.53642	0.0754252	-2.50828
8980.00	-4.23772	0.414863	-2.5136	0.0722347	-2.49476
8985.00	-4.23413	0.411175	-2.52909	0.0563071	-2.52491
8990.00	-4.23558	0.447695	-2.50433	0.0767889	-2.49689
8995.00	-4.21815	0.43868	-2.55543	0.122423	-2.48707
9000.00	-4.19152	0.422394	-2.57607	0.0786281	-2.4654
9005.00	-4.17068	0.438383	-2.5733	0.054445	-2.46643
9010.00	-4.16599	0.47014	-2.6642	0.0892573	-2.44554
9015.00	-4.12896	0.47829	-2.62193	0.0748914	-2.41392
9020.00	-4.13156	0.490733	-2.56521	0.112011	-2.45729
9025.00	-4.09328	0.490694	-2.59555	0.126923	-2.47836
9030.00	-4.13538	0.447754	-2.63619	0.0913818	-2.49989
9035.00	-4.09204	0.43669	-2.59139	0.0659233	-2.45899
9040.00	-4.03897	0.427754	-2.59642	0.0321305	-2.45552
9045.00	-3.99746	0.403366	-2.5596	0.0213013	-2.42546
9050.00	-4.01633	0.372224	-2.52645	0.0246113	-2.451
9055.00	-3.9849	0.358497	-2.49395	0.0863434	-2.48297
9060.00	-4.00971	0.362488	-2.47271	0.0722689	-2.53482
9065.00	-4.04767	0.36608	-2.50696	0.0552498	-2.52121
9070.00	-4.04278	0.343774	-2.52311	0.0236124	-2.55
9075.00	-4.06336	0.365582	-2.54298	0.0321313	-2.55026
9080.00	-4.11782	0.3658	-2.58221	-0.0352751	-2.6018
9085.00	-4.13091	0.394599	-2.60951	-0.00998713	-2.6174
9090.00	-4.18173	0.393958	-2.58205	0.0356205	-2.59938
9095.00	-4.19624	0.371929	-2.56401	0.0505548	-2.60111
9100.00	-4.16087	0.339844	-2.54777	0.0857561	-2.61165
9105.00	-4.12123	0.341614	-2.5625	0.0706523	-2.6096
9110.00	-4.10586	0.321754	-2.56109	0.0494428	-2.57952
9115.00	-4.15606	0.317161	-2.5905	0.0586428	-2.564
9120.00	-4.16376	0.318134	-2.61564	0.075627	-2.57569
9125.00	-4.18944	0.317989	-2.59691	0.0310716	-2.58364
9130.00	-4.17193	0.344419	-2.63875	0.0344925	-2.5831
9135.00	-4.15305	0.341645	-2.63638	0.0299553	-2.56466
9140.00	-4.22978	0.357537	-2.64493	-0.0176491	-2.62117
9145.00	-4.26447	0.376947	-2.64594	-0.0202363	-2.6528
9150.00	-4.25196	0.359684	-2.63352	-0.0138606	-2.66843
9155.00	-4.26881	0.355383	-2.65836	-0.0157386	-2.6902
9160.00	-4.23868	0.352535	-2.71274	-0.0413653	-2.67002
9165.00	-4.19594	0.385725	-2.71231	-0.0589892	-2.67624
9170.00	-4.17466	0.411511	-2.7773	-0.0628824	-2.64591
9175.00	-4.19768	0.402028	-2.76775	-0.0859708	-2.71098
9180.00	-4.23246	0.428226	-2.7725	-0.0664935	-2.6759
9185.00	-4.23877	0.427287	-2.73274	-0.0696363	-2.66229
9190.00	-4.21945	0.411119	-2.69562	-0.0430883	-2.62566
9195.00	-4.21769	0.452753	-2.68223	-0.0518357	-2.63375
9200.00	-4.19892	0.417693	-2.67952	-0.0433881	-2.62435
9205.00	-4.18046	0.395334	-2.64772	0.00555959	-2.61461
9210.00	-4.1701	0.406878	-2.62578	0.0485245	-2.58275
9215.00	-4.15921	0.362104	-2.57134	0.0708726	-2.62207
9220.00	-4.09787	0.373907	-2.53302	0.0844577	-2.63821
9225.00	-4.10514	0.352861	-2.54923	0.079276	-2.65145
9230.00	-4.14605	0.32779	-2.58517	0.0974609	-2.64157
9235.00	-4.15631	0.325658	-2.61751	0.0844507	-2.6083
9240.00	-4.14524	0.364601	-2.59992	0.108646	-2.59888
9245.00	-4.14621	0.371046	-2.53072	0.154359	-2.61221
9250.00	-4.14396	0.390127	-2.59119	0.156331	-2.5652
9255.00	-4.19973	0.391977	-2.56156	0.13961	-2.56266
9260.00	-4.189	0.350736	-2.58826	0.126737	-2.60783
9265.00	-4.18248	0.341201	-2.61763	0.123856	-2.5728
9270.00	-4.18597	0.343857	-2.58935	0.156079	-2.54897
9275.00	-4.24223	0.349312	-2.57191	0.180728	-2.54292
9280.00	-4.19601	0.375674	-2.57089	0.163743	-2.51823
9285.00	-4.27313	0.377947	-2.58732	0.186537	-2.47934
9290.00	-4.24881	0.365691	-2.60477	0.158092	-2.47897
9295.00	-4.27379	0.369984	-2.61247	0.133578	-2.4812
9300.00	-4.28534	0.398365	-2.58071	0.131101	-2.47295
9305.00	-4.27542	0.389176	-2.64952	0.10167	-2.50015
9310.00	-4.28212	0.376818	-2.62874	0.0893271	-2.54003
9315.00	-4.28034	0.372848	-2.60068	0.0956267	-2.53872
9320.00	-4.26624	0.368253	-2.59278	0.0904161	-2.60168
9325.00	-4.21293	0.376376	-2.6217	0.0791985	-2.58779
9330.00	-4.21182	0.363256	-2.61436	0.0538703	-2.60095
9335.00	-4.2405	0.315693	-2.56907	0.0463072	-2.57943
9340.00	-4.19133	0.318857	-2.54565	0.0340603	-2.5511
9345.00	-4.20488	0.316596	-2.54859	0.0284783	-2.58075
9350.00	-4.20926	0.325799	-2.53656	0.0778555	-2.5728
9355.00	-4.19289	0.34634	-2.53241	0.0950944	-2.54128
9360.00	-4.18441	0.350525	-2.47263	0.0921131	-2.5283
9365.00	-4.16272	0.402304	-2.46286	0.118806	-2.47172
9370.00	-4.09634	0.450949	-2.44472	0.0960456	-2.49264
9375.00	-4.04909	0.464083	-2.45108	0.117994	-2.49992
9380.00	-3.97845	0.469774	-2.43013	0.114898	-2.47183
9385.00	-3.98673	0.472853	-2.44862	0.107761	-2.47606
9390.00	-3.93951	0.516486	-2.45192	0.161178	-2.44908
9395.00	-3.88452	0.53226	-2.40953	0.239718	-2.42352
9400.00	-3.77723	0.56178	-2.46344	0.41703	-2.4159
9405.00	-3.69941	0.627167	-2.48394	0.575523	-2.43727
9410.00	-3.62	0.797365	-2.52241	0.711638	-2.46676
9415.00	-3.6157	0.951564	-2.54502	0.848287	-2.50099
9420.00	-3.56497	1.08524	-2.54135	1.00282	-2.50359
9425.00	-3.47714	1.20758	-2.50469	1.13864	-2.45718
9430.00	-3.41684	1.2942	-2.44101	1.25217	-2.46416
9435.00	-3.37037	1.3977	-2.42907	1.36088	-2.4063
9440.00	-3.28482	1.47245	-2.40364	1.45001	-2.26572
9445.00	-3.21407	1.55404	-2.40077	1.50956	-2.0943
9450.00	-3.13009	1.65913	-2.35949	1.56424	-1.91053
9455.00	-3.09356	1.72715	-2.36237	1.65806	-1.72332
9460.00	-3.08879	1.82311	-2.2889	1.74032	-1.58562
9465.00	-3.09075	1.8778	-2.20678	1.77193	-1.454
9470.00	-3.0894	1.93723	-2.07016	1.83954	-1.29962
9475.00	-3.06787	1.96417	-1.95787	1.91018	-1.1812
9480.00	-3.0235	1.9741	-1.8288	1.94874	-1.11182
9485.00	-3.0398	1.96466	-1.66459	1.96603	-1.06093
9490.00	-2.96231	2.01234	-1.56885	2.01967	-0.981773
9495.00	-2.9285	2.06956	-1.47734	2.02225	-0.943883
9500.00	-2.92306	2.09348	-1.41233	2.06918	-0.871301
9505.00	-2.88848	2.1007	-1.37917	2.0766	-0.784171
9510.00	-2.88236	2.15317	-1.35599	2.11048	-0.712167
9515.00	-2.85967	2.18098	-1.30845	2.09528	-0.675584
9520.00	-2.85174	2.22849	-1.21763	2.14688	-0.660616
9525.00	-2.7993	2.24162	-1.13056	2.14979	-0.679214
9530.00	-2.71619	2.22075	-1.12424	2.15133	-0.663883
9535.00	-2.70386	2.25202	-1.13724	2.16033	-0.615453
9540.00	-2.72089	2.23419	-1.09423	2.15646	-0.618043
9545.00	-2.70341	2.19772	-1.1369	2.15842	-0.660138
9550.00	-2.72516	2.18634	-1.12328	2.15692	-0.590276
9555.00	-2.71662	2.15363	-1.075	2.17515	-0.588971
9560.00	-2.77142	2.1436	-1.11159	2.14695	-0.608319
9565.00	-2.80981	2.14275	-1.12318	2.13354	-0.650104
9570.00	-2.88184	2.16547	-1.11894	2.11276	-0.665904
9575.00	-2.91387	2.14813	-1.08843	2.12236	-0.617271
9580.00	-2.85678	2.16214	-1.06898	2.11249	-0.559392
9585.00	-2.8429	2.17476	-1.04881	2.11667	-0.570154
9590.00	-2.88819	2.18713	-1.01864	2.19442	-0.590101
9595.00	-2.86491	2.21053	-1.00617	2.20455	-0.604205
9600.00	-2.81741	2.25916	-1.03497	2.20605	-0.639988
9605.00	-2.90743	2.24369	-1.10893	2.15191	-0.631146
9610.00	-2.94002	2.20524	-1.10077	2.11298	-0.662952
9615.00	-3.02403	2.18801	-1.13212	2.08665	-0.687729
9620.00	-3.02778	2.16126	-1.1083	2.03248	-0.70618
9625.00	-3.02959	2.1474	-1.11755	1.98808	-0.734331
9630.00	-3.05778	2.1431	-1.0565	1.96227	-0.694248
9635.00	-3.03629	2.09326	-1.11496	1.94883	-0.703069
9640.00	-3.05756	2.03717	-1.13421	1.92477	-0.7264
9645.00	-3.10169	1.99792	-1.11419	1.877	-0.717895
9650.00	-3.0805	1.94013	-1.13886	1.834	-0.770528
9655.00	-3.1442	1.89628	-1.1117	1.76267	-0.797375
9660.00	-3.12657	1.85784	-1.07791	1.71697	-0.818971
9665.00	-3.1638	1.86207	-1.0822	1.70847	-0.830712
9670.00	-3.13327	1.8577	-1.14209	1.65948	-0.85154
9675.00	-3.21513	1.82516	-1.15196	1.63824	-0.830522
9680.00	-3.19977	1.79894	-1.15551	1.58431	-0.855217
9685.00	-3.21719	1.74061	-1.20274	1.52597	-0.873595
9690.00	-3.2438	1.67382	-1.25991	1.46912	-0.95427
9695.00	-3.26775	1.59327	-1.36341	1.39402	-1.03842
9700.00	-3.34397	1.58819	-1.3765	1.32752	-1.02437
9705.00	-3.40008	1.51723	-1.42164	1.30139	-1.06944
9710.00	-3.4412	1.47379	-1.45426	1.20824	-1.15234
9715.00	-3.46572	1.37749	-1.46227	1.15161	-1.23721
9720.00	-3.47528	1.33781	-1.46814	1.11152	-1.29307
9725.00	-3.53388	1.34398	-1.47743	1.07218	-1.29716
9730.00	-3.5585	1.26781	-1.5405	1.01392	-1.3342
9735.00	-3.58222	1.20743	-1.51987	0.925588	-1.35342
9740.00	-3.6348	1.14594	-1.54667	0.84935	-1.41177
9745.00	-3.65245	1.10592	-1.62549	0.787263	-1.47967
9750.00	-3.71364	1.05458	-1.66708	0.744441	-1.50359
9755.00	-3.69216	1.01246	-1.72986	0.683054	-1.50074
9760.00	-3.76187	0.940835	-1.72365	0.661533	-1.61106
9765.00	-3.83555	0.91111	-1.75008	0.591028	-1.71034
9770.00	-3.87842	0.862904	-1.83391	0.572182	-1.72402
9775.00	-3.82797	0.837907	-1.88935	0.547604	-1.83253
9780.00	-3.8966	0.811323	-1.9766	0.52766	-1.88273
9785.00	-3.92243	0.792506	-2.05379	0.492303	-1.92791
9790.00	-3.99254	0.778635	-2.07923	0.44416	-1.96216
9795.00	-3.96193	0.749806	-2.10213	0.387776	-1.94552
9800.00	-3.99997	0.711601	-2.14675	0.391431	-1.99597
9805.00	-3.98267	0.710928	-2.1629	0.35664	-2.04522
9810.00	-4.00458	0.646986	-2.17876	0.367761	-2.09595
9815.00	-3.9587	0.597611	-2.18637	0.370154	-2.10185
9820.00	-3.97208	0.539893	-2.29328	0.327698	-2.1341
9825.00	-3.97474	0.542089	-2.30545	0.310161	-2.14901
9830.00	-3.9584	0.532829	-2.34842	0.278057	-2.16885
9835.00	-3.98118	0.484654	-2.38576	0.3003	-2.16361
9840.00	-3.98919	0.487266	-2.44205	0.249598	-2.16916
9845.00	-4.0495	0.438539	-2.47936	0.282303	-2.17287
9850.00	-4.0741	0.439634	-2.51295	0.254073	-2.23778
9855.00	-3.99628	0.440619	-2.53917	0.254778	-2.23078
9860.00	-4.06369	0.408816	-2.54543	0.233652	-2.24885
9865.00	-4.07594	0.4374	-2.55506	0.25272	-2.26896
9870.00	-4.11508	0.449845	-2.57574	0.196983	-2.34863
9875.00	-4.12063	0.436529	-2.59168	0.1577	-2.35877
9880.00	-4.12406	0.456213	-2.60736	0.169131	-2.37943
9885.00	-4.17401	0.412634	-2.61614	0.199003	-2.4006
9890.00	-4.19866	0.359112	-2.63471	0.181279	-2.44273
9895.00	-4.20054	0.366106	-2.62474	0.195791	-2.44474
9900.00	-4.12881	0.390789	-2.62111	0.187092	-2.48631
9905.00	-4.09238	0.426284	-2.58181	0.172735	-2.49679
9910.00	-4.12206	0.43269	-2.63984	0.181574	-2.5447
9915.00	-4.17377	0.39555	-2.71875	0.167769	-2.58397
9920.00	-4.21875	0.401965	-2.69771	0.185809	-2.58083
9925.00	-4.19207	0.412846	-2.6721	0.151995	-2.53054
9930.00	-4.21022	0.432855	-2.59569	0.130268	-2.56225
9935.00	-4.21094	0.430432	-2.62698	0.106361	-2.55359
9940.00	-4.24596	0.43438	-2.63113	0.130541	-2.56119
9945.00	-4.32745	0.418524	-2.67889	0.108783	-2.56289
9950.00	-4.29771	0.383823	-2.67251	0.108785	-2.60034
9955.00	-4.28812	0.400604	-2.66409	0.075058	-2.58531
[truncated: 56 more rows]
