# Supplementary material for: Abnormal developmental trajectory and vulnerability to cardiac arrhythmias in tetralogy of Fallot with DiGeorge syndrome
Source: Commun Biol. 2023 Sep 22;6:969. doi: 10.1038/s42003-023-05344-6 (PMC10516936; doi:10.1038/s42003-023-05344-6)
Supplement: Supplementary file 6 — Supplementary Data 3 [file 42003_2023_5344_MOESM6_ESM.zip › Supplementary Data3_CAS Measurement/Batch61/TOF-ND2_A1_5050/CV_Ca.xlsx]

## Sheet: CV_Ca
1B : V(t) = -D'(t) / BackgroundImage *100
D'(t) = WaveFiltered Value( Pixel-Filter=(5 x 5) Tcnst-Filter=10)
average	1
frm num	2048
position	[56][50]	[41][60]	[26][70]	[66][65]	[81][87]
background	201.96	269.56	200	291.24	249.32
total pixel	25	25	25	25	25
time	value1	value2	value3	value4	value5
0	0	0	0	0	0
5	0.0970489	0.0192907	0.152	0.188161	0.154019
10	0.162606	0.116783	0.2968	0.352012	0.249318
15	0.271123	0.191171	0.41512	0.492611	0.383218
20	0.37671	0.253668	0.519608	0.661727	0.498916
25	0.463816	0.323271	0.621647	0.80157	0.622295
30	0.562018	0.357719	0.751483	0.89996	0.688415
35	0.68803	0.427304	0.794334	1.01461	0.768779
40	0.648936	0.494383	0.864901	1.01341	0.842712
45	0.625635	0.455332	0.890411	1.06864	0.907646
50	0.620509	0.489929	0.92737	1.06753	0.901913
55	0.683235	0.535906	1.01063	1.08301	0.90317
60	0.680271	0.56393	1.06157	1.08733	0.880237
65	0.719196	0.575796	0.999413	1.06513	0.880453
70	0.748286	0.504861	1.00747	1.0575	0.883856
75	0.78041	0.432117	0.888724	1.05476	0.877293
80	0.80734	0.424519	0.917852	0.991859	0.816838
85	0.863267	0.388002	0.878067	0.910528	0.762429
90	0.885872	0.350686	0.82426	0.959566	0.743943
95	0.894334	0.330456	0.771834	0.972111	0.757789
100	0.878183	0.303346	0.746651	0.96692	0.805546
105	0.932967	0.313077	0.709985	0.9389	0.718574
110	1.05952	0.321835	0.750987	0.945271	0.690034
115	1.11399	0.30449	0.755888	0.98122	0.706062
120	1.05409	0.312623	0.712299	0.942156	0.66273
125	1.09524	0.325877	0.771069	0.939961	0.63817
130	1.10653	0.282902	0.809963	0.944852	0.564727
135	1.04936	0.259064	0.714966	0.858608	0.48098
140	0.964227	0.246512	0.59347	0.815323	0.45053
145	0.9193	0.211474	0.498123	0.735165	0.376599
150	0.882826	0.184391	0.38431	0.733067	0.292412
155	0.731165	0.160016	0.371879	0.666627	0.239106
160	0.66201	0.0802069	0.308691	0.619193	0.191129
165	0.595809	0.0810896	0.203822	0.543539	0.149555
170	0.575839	0.0269797	0.0854399	0.468584	0.0880733
175	0.573712	0.00350714	0.100896	0.416231	0.0166958
180	0.528224	-0.0250377	0.0188063	0.343019	-0.0138524
185	0.524917	-0.0225339	0.0329257	0.363655	-0.0365326
190	0.512037	-0.118218	0.0636331	0.319049	-0.0729884
195	0.466775	-0.133106	0.0352698	0.313239	-0.134677
200	0.53101	-0.177668	-0.00425717	0.276421	-0.182175
205	0.501677	-0.207386	0.0321686	0.288609	-0.210484
210	0.526771	-0.222261	0.0129517	0.2364	-0.207084
215	0.547376	-0.234164	0.0516565	0.188038	-0.196002
220	0.548095	-0.24191	0.00849087	0.198076	-0.213302
225	0.5428	-0.315656	-0.0143582	0.127451	-0.252938
230	0.500404	-0.347898	-0.0809224	0.0556484	-0.307862
235	0.416693	-0.41253	-0.14683	-0.0309493	-0.41826
240	0.426519	-0.405407	-0.246147	-0.0896591	-0.464674
245	0.366042	-0.416802	-0.365533	-0.146618	-0.535325
250	0.26804	-0.449317	-0.488979	-0.195135	-0.611746
255	0.146167	-0.527549	-0.580081	-0.262148	-0.7447
260	0.0800551	-0.571248	-0.628073	-0.304605	-0.864358
265	0.00867071	-0.515607	-0.709266	-0.319468	-0.954402
270	0.0573184	-0.567919	-0.800339	-0.345205	-0.992124
275	0.0476254	-0.635775	-0.858305	-0.373863	-0.966712
280	0.124067	-0.689425	-0.832475	-0.358452	-0.964699
285	0.0185726	-0.660548	-0.809227	-0.428361	-1.03829
290	0.0127542	-0.659785	-0.796305	-0.466558	-1.07565
295	0.0629741	-0.675421	-0.796674	-0.476213	-1.10927
300	-0.0403723	-0.686526	-0.821007	-0.436832	-1.10904
305	0.00129619	-0.6891	-0.834906	-0.471435	-1.12969
310	-0.0404258	-0.666191	-0.913416	-0.508071	-1.1194
315	0.00718975	-0.782092	-0.864074	-0.514949	-1.19036
320	0.0143931	-0.832982	-0.859667	-0.471694	-1.2109
325	-0.0306192	-0.846137	-0.8877	-0.5344	-1.19891
330	-0.077072	-0.878751	-0.91293	-0.571607	-1.21058
335	-0.0852095	-0.911072	-0.889637	-0.587238	-1.1553
340	-0.0727274	-0.92087	-0.984673	-0.623282	-1.15528
345	-0.142698	-0.947495	-1.00821	-0.611771	-1.15848
350	-0.126447	-0.984813	-1.02739	-0.601411	-1.22553
355	-0.133609	-1.03917	-1.04065	-0.615435	-1.17357
360	-0.120248	-1.00055	-1.06458	-0.696729	-1.22467
365	-0.139912	-1.03256	-1.07612	-0.723197	-1.27547
370	-0.171475	-1.08066	-1.08651	-0.745645	-1.26184
375	-0.0968901	-1.06756	-1.17986	-0.75898	-1.29128
380	0.0435179	-1.06468	-1.15587	-0.753127	-1.26001
385	0.2194	-1.02944	-1.15429	-0.728632	-1.26717
390	0.407402	-1.0274	-1.16886	-0.723067	-1.25597
395	0.606314	-1.00776	-1.16797	-0.604064	-1.35338
400	0.759586	-0.988598	-1.09318	-0.171455	-1.31912
405	1.02825	-0.849673	-1.00386	0.384078	-1.28828
410	1.2542	-0.677156	-1.00947	0.87307	-1.30385
415	1.41399	-0.363113	-1.09252	1.35849	-1.34192
420	1.61721	-0.00479512	-1.09527	1.90936	-1.36656
425	1.86745	0.374079	-1.10775	2.41201	-1.31012
430	2.03721	0.761066	-1.14697	2.87126	-1.2866
435	2.25734	1.2162	-1.12827	3.23652	-1.27827
440	2.48912	1.56052	-1.19545	3.71358	-1.13119
445	2.73734	1.91196	-1.2319	4.14431	-0.787042
450	2.91716	2.18374	-1.18671	4.50587	-0.308851
455	3.13644	2.45506	-1.18404	4.77909	0.184091
460	3.3318	2.70072	-1.04164	5.11837	0.693518
465	3.51358	2.97821	-0.775472	5.48966	1.22901
470	3.67123	3.23685	-0.309925	5.81008	1.70293
475	3.77747	3.50969	0.169068	6.10944	2.16636
480	3.93052	3.7508	0.740161	6.41733	2.61233
485	4.10788	3.93218	1.30414	6.70129	3.08108
490	4.29325	4.13401	1.82773	6.96373	3.49013
495	4.46998	4.38094	2.26696	7.23151	3.9096
500	4.57557	4.55867	2.75026	7.48212	4.2005
505	4.71219	4.7112	3.24124	7.6651	4.48958
510	4.80544	4.83215	3.57511	7.82017	4.78504
515	4.96265	5.03302	3.9356	8.04626	5.10551
520	5.12988	5.28205	4.29404	8.32115	5.36666
525	5.31802	5.33702	4.65464	8.49302	5.58886
530	5.40218	5.51114	4.87117	8.66968	5.86264
535	5.55517	5.6441	5.17806	8.80394	6.09941
540	5.64334	5.69106	5.46825	8.91792	6.28203
545	5.69497	5.79564	5.65943	9.03835	6.43515
550	5.73946	5.87345	5.84148	9.10416	6.51199
555	5.81713	5.97908	6.00533	9.2197	6.66619
560	5.84742	6.08009	6.1908	9.27013	6.81298
565	5.91627	6.22739	6.41572	9.40616	6.92424
570	6.00597	6.3377	6.60015	9.50386	7.01474
575	6.05896	6.46071	6.75213	9.64948	7.22294
580	6.08488	6.57737	6.97092	9.81624	7.38144
585	6.14385	6.715	7.14983	9.95809	7.49201
590	6.24644	6.79584	7.31685	10.0445	7.64125
595	6.28529	6.81665	7.43916	10.1292	7.79161
600	6.37175	6.90513	7.63325	10.2123	7.99753
605	6.30697	6.91947	7.76592	10.2418	8.10585
610	6.45861	6.96354	7.86933	10.3356	8.25146
615	6.53962	7.03139	7.9724	10.387	8.33439
620	6.59075	7.07762	8.08916	10.4471	8.45073
625	6.51991	7.094	8.20024	10.4956	8.56507
630	6.5334	7.17107	8.34822	10.5791	8.62465
635	6.52177	7.2152	8.4114	10.6214	8.65742
640	6.47763	7.28163	8.41826	10.6593	8.75109
645	6.47554	7.30432	8.52043	10.6633	8.83058
650	6.51327	7.33216	8.64439	10.6435	8.80104
655	6.52346	7.33496	8.70995	10.5983	8.8274
660	6.53659	7.31522	8.75495	10.6097	8.83348
665	6.51474	7.29597	8.81546	10.6187	8.83093
670	6.39011	7.27865	8.87391	10.6116	8.85751
675	6.32943	7.2215	8.84652	10.5943	8.80122
680	6.31641	7.25466	8.90387	10.6089	8.86446
685	6.31262	7.26076	8.98748	10.6261	8.97914
690	6.26563	7.19205	9.07273	10.5606	9.03742
695	6.21542	7.20441	9.10746	10.5017	9.15406
700	6.14448	7.19178	9.11071	10.4404	9.22052
705	6.146	7.22643	9.16964	10.377	9.229
710	6.12953	7.15818	9.22868	10.3391	9.24305
715	6.15235	7.1309	9.32381	10.2776	9.26371
720	6.15506	7.13601	9.25743	10.1646	9.23258
725	6.12779	7.10946	9.31769	10.115	9.16926
730	6.10324	7.02472	9.32192	10.0402	9.13794
735	5.97024	6.9989	9.27173	9.96187	9.15147
740	5.98918	6.93709	9.24055	9.89688	9.10108
745	5.927	6.82804	9.1585	9.79168	9.09743
750	5.84728	6.75067	9.01465	9.60362	9.08774
755	5.72601	6.66916	8.93718	9.48105	8.97473
760	5.62875	6.54238	8.84547	9.32817	8.88586
765	5.49566	6.46538	8.81292	9.19744	8.76255
770	5.4452	6.32485	8.70363	9.01248	8.62912
775	5.39187	6.2147	8.65326	8.8625	8.52988
780	5.31812	6.10221	8.59994	8.7495	8.45822
785	5.24779	5.97574	8.47794	8.59972	8.37447
790	5.10922	5.84262	8.38215	8.399	8.20604
795	5.0063	5.74508	8.31993	8.27741	8.10901
800	4.9414	5.61129	8.20594	8.11304	7.98477
805	4.89488	5.44933	8.03535	7.92665	7.84569
810	4.80151	5.32879	7.89181	7.73418	7.68522
815	4.71351	5.18915	7.75863	7.517	7.53117
820	4.52142	5.03972	7.57877	7.36687	7.3492
825	4.4753	4.92602	7.44489	7.2084	7.21271
830	4.41993	4.76284	7.3804	7.05891	7.07382
835	4.26116	4.65308	7.21436	6.92574	6.94562
840	4.18759	4.54094	7.01293	6.77842	6.77408
845	4.1194	4.45634	6.90363	6.606	6.63734
850	4.04812	4.34458	6.79527	6.40276	6.51588
855	3.97208	4.22619	6.63374	6.27203	6.42582
860	3.80264	4.13894	6.45237	6.12828	6.29503
865	3.73927	4.05298	6.26513	5.96319	6.09871
870	3.6961	3.92369	6.18862	5.80912	5.96533
875	3.58199	3.81326	6.14776	5.65809	5.82283
880	3.52682	3.70497	5.99898	5.47822	5.71063
885	3.48311	3.65203	5.85108	5.35753	5.592
890	3.41802	3.55541	5.71197	5.26128	5.45795
895	3.35747	3.45955	5.55678	5.15817	5.25068
900	3.3703	3.40296	5.4911	5.05027	5.18767
905	3.34224	3.29415	5.33599	4.9504	5.04753
910	3.28728	3.20958	5.20639	4.78087	4.92782
915	3.16058	3.09785	5.09775	4.66812	4.81367
920	3.13963	2.99433	4.94198	4.48011	4.67243
925	3.01184	2.86554	4.81578	4.35211	4.57098
930	2.91466	2.80157	4.6242	4.23691	4.4123
935	2.78956	2.75142	4.45178	4.08791	4.23899
940	2.76412	2.64544	4.3246	3.95792	4.08302
945	2.74716	2.54264	4.23614	3.84506	3.89933
950	2.81311	2.51097	4.21853	3.75859	3.88322
955	2.78928	2.38748	4.19868	3.71648	3.84304
960	2.78565	2.32532	4.14481	3.62776	3.71062
965	2.78635	2.22931	4.00233	3.50533	3.62514
970	2.69587	2.11025	3.86209	3.36356	3.53376
975	2.6085	1.96452	3.65388	3.22635	3.34403
980	2.54769	1.87194	3.5485	3.11111	3.31766
985	2.4276	1.73965	3.34965	3.01013	3.12708
990	2.27991	1.67846	3.18468	2.9014	3.05663
995	2.23611	1.64416	3.11021	2.82414	2.9098
1000	2.1452	1.55691	3.02119	2.75873	2.83381
1005	2.0812	1.49174	3.02707	2.67514	2.78466
1010	2.00182	1.42863	2.91437	2.54085	2.65059
1015	1.9482	1.37035	2.82693	2.46806	2.57324
1020	1.98115	1.39506	2.70424	2.39843	2.51004
1025	1.98902	1.32826	2.63781	2.35361	2.44996
1030	1.94856	1.30228	2.58403	2.27894	2.4039
1035	2.00524	1.19431	2.51563	2.1623	2.31593
1040	2.03645	1.09714	2.37807	2.08204	2.29611
1045	2.03086	1.03194	2.27826	2.0098	2.21571
1050	1.95255	1.01778	2.24243	1.94617	2.24121
1055	1.86821	0.9991	2.12619	1.89301	2.19517
1060	1.84974	0.949643	2.07757	1.84106	2.11042
1065	1.83113	0.897712	2.02181	1.79979	2.01008
1070	1.78666	0.874716	1.93563	1.73793	1.91817
1075	1.70703	0.779825	1.87007	1.65478	1.83064
1080	1.64724	0.737456	1.83306	1.59094	1.79838
1085	1.5855	0.660743	1.75576	1.52661	1.74529
1090	1.47053	0.603572	1.65818	1.42889	1.59001
1095	1.49578	0.553602	1.55236	1.40137	1.5385
1100	1.39572	0.475983	1.39913	1.2681	1.45524
1105	1.37696	0.447676	1.36121	1.177	1.38673
1110	1.23927	0.379166	1.36109	1.12934	1.30421
1115	1.27973	0.307119	1.27098	1.05898	1.177
1120	1.27257	0.267504	1.20788	0.975061	1.14754
1125	1.20275	0.237786	1.1431	0.975069	1.09696
1130	1.21518	0.240717	1.10479	0.899537	0.976032
1135	1.14515	0.164709	1.05631	0.863148	0.884846
1140	1.15344	0.134883	1.03068	0.837264	0.7739
1145	1.12128	0.137718	0.983609	0.793367	0.704532
1150	1.13789	0.0660738	0.875248	0.792317	0.677397
1155	1.08748	0.0594664	0.837723	0.752915	0.57757
1160	1.01438	-0.0102879	0.799951	0.72844	0.492539
1165	0.998108	-0.0775185	0.815956	0.643235	0.380715
1170	1.08051	-0.148413	0.76036	0.570671	0.281677
1175	1.13091	-0.157314	0.720324	0.521845	0.300036
1180	1.14854	-0.116357	0.730292	0.536959	0.377525
1185	1.1446	-0.103237	0.653263	0.528586	0.375068
1190	1.14105	-0.13743	0.551936	0.499076	0.353605
1195	1.0824	-0.157817	0.504743	0.51784	0.311827
1200	1.02368	-0.164294	0.552268	0.505886	0.2277
1205	0.998551	-0.109283	0.575042	0.467658	0.188887
1210	0.968016	-0.16513	0.471537	0.423639	0.142724
1215	0.85735	-0.166424	0.342384	0.373035	0.0835293
1220	0.870645	-0.17204	0.258145	0.356333	0.0783851
1225	0.910338	-0.188966	0.284331	0.302845	0.0657335
1230	0.902489	-0.204199	0.295898	0.31239	0.00621612
1235	1.02416	-0.211973	0.330308	0.219346	-0.0553713
1240	0.989087	-0.241228	0.299277	0.174063	-0.0835259
1245	0.999111	-0.234912	0.321349	0.174512	-0.0944256
1250	0.986346	-0.307875	0.249214	0.172168	-0.0849831
1255	1.06794	-0.324572	0.248293	0.116495	-0.0957371
1260	1.07801	-0.381149	0.299464	0.102099	-0.13269
1265	1.07121	-0.332647	0.259517	0.0918889	-0.103377
1270	1.08491	-0.305318	0.253566	0.112916	-0.0802047
1275	1.08931	-0.311883	0.220209	0.105744	-0.093041
1280	1.07149	-0.323728	0.158188	0.121265	-0.159142
1285	1.05149	-0.31213	0.150369	0.120126	-0.138415
1290	1.11073	-0.280917	0.115332	0.116354	-0.163078
1295	1.06897	-0.297342	0.0657991	0.11708	-0.20934
1300	1.01555	-0.367029	0.0112192	0.0751561	-0.249372
1305	0.939745	-0.391166	-0.0679027	0.0278108	-0.333532
1310	0.855673	-0.411406	-0.141112	-0.0189203	-0.409275
1315	0.813679	-0.420718	-0.189001	-0.0582314	-0.395622
1320	0.732311	-0.46026	-0.186101	-0.114213	-0.460343
1325	0.708595	-0.498817	-0.243491	-0.168717	-0.549076
1330	0.645657	-0.570615	-0.313142	-0.250733	-0.630539
1335	0.573169	-0.615942	-0.263828	-0.323173	-0.679791
1340	0.521794	-0.671576	-0.381445	-0.397984	-0.736952
1345	0.497343	-0.78397	-0.467301	-0.462567	-0.822089
1350	0.530794	-0.833189	-0.52457	-0.515198	-0.852185
1355	0.461869	-0.895292	-0.554113	-0.563939	-0.91136
1360	0.465197	-0.934862	-0.606702	-0.56935	-0.991891
1365	0.468192	-0.909635	-0.614032	-0.546751	-0.953667
1370	0.490694	-0.931448	-0.596629	-0.59371	-0.951354
1375	0.52877	-0.928821	-0.672966	-0.579663	-0.856218
1380	0.713564	-0.927941	-0.691669	-0.588995	-0.83798
1385	0.842247	-0.861857	-0.664502	-0.608381	-0.852048
1390	1.05709	-0.846898	-0.706052	-0.63407	-0.822996
1395	1.27224	-0.885372	-0.711447	-0.418211	-0.824123
1400	1.46389	-0.882901	-0.716302	-0.0604992	-0.817116
1405	1.68391	-0.785708	-0.692672	0.477071	-0.841292
1410	1.90371	-0.585457	-0.721405	0.980113	-0.919204
1415	2.08173	-0.307294	-0.793264	1.46444	-0.98772
1420	2.20828	0.0766034	-0.813938	1.92643	-1.08147
1425	2.43308	0.408756	-0.856544	2.40952	-1.10649
1430	2.56213	0.814534	-0.94489	2.87589	-1.10333
1435	2.807	1.17528	-0.926401	3.30248	-1.11172
1440	2.95807	1.52815	-0.889761	3.83476	-1.00536
1445	3.10988	1.8398	-0.828785	4.2259	-0.697862
1450	3.24254	2.1826	-0.811906	4.60128	-0.166019
1455	3.47681	2.47184	-0.836716	4.95285	0.367188
1460	3.63616	2.7826	-0.729044	5.2885	0.917667
1465	3.77166	3.08158	-0.444139	5.58646	1.3762
1470	3.9649	3.27349	-0.0297254	5.89308	1.82898
1475	4.13288	3.5219	0.431247	6.17315	2.30067
1480	4.38111	3.75585	0.958123	6.46231	2.69149
1485	4.52925	4.02724	1.36431	6.79809	3.12024
1490	4.67843	4.24776	1.79588	7.05908	3.49488
1495	4.80674	4.39725	2.30829	7.25552	3.76147
1500	4.90044	4.61044	2.75146	7.47902	4.05595
1505	5.0422	4.80676	3.32032	7.69939	4.37713
1510	5.25298	4.94191	3.75628	7.87712	4.71432
1515	5.37137	5.0665	4.09666	7.99313	4.99855
1520	5.4601	5.14896	4.43899	8.10441	5.30248
1525	5.58551	5.22169	4.77309	8.29932	5.54072
1530	5.71026	5.37173	5.04978	8.4459	5.80969
1535	5.86611	5.52902	5.4228	8.57508	6.06138
1540	5.93706	5.65129	5.73452	8.77512	6.1756
1545	6.01081	5.75837	5.95507	8.93318	6.41798
1550	6.07125	5.81319	6.19156	9.07955	6.5543
1555	6.08603	5.9293	6.43041	9.19069	6.70747
1560	6.12112	6.03232	6.63537	9.30582	6.98169
1565	6.13289	6.06123	6.80383	9.38334	7.09373
1570	6.10982	6.17035	6.97145	9.48607	7.18654
1575	6.16431	6.26707	7.1343	9.60188	7.39681
1580	6.28466	6.39121	7.32487	9.73495	7.57162
1585	6.29593	6.48217	7.43639	9.84372	7.66958
1590	6.35558	6.59223	7.54075	9.93613	7.79144
1595	6.36966	6.67644	7.58667	10.022	7.92358
1600	6.35856	6.76113	7.73401	10.1076	8.01683
1605	6.40402	6.77652	7.8446	10.2025	8.12321
1610	6.45089	6.85417	7.95014	10.3057	8.27512
1615	6.5604	6.95522	8.14513	10.4096	8.4006
1620	6.61143	7.00461	8.29662	10.4893	8.52636
1625	6.63161	7.00455	8.41296	10.5501	8.5834
1630	6.6577	7.08463	8.47366	10.5692	8.71014
1635	6.69108	7.10031	8.63029	10.6124	8.76484
1640	6.74092	7.15004	8.80526	10.6444	8.85258
1645	6.74023	7.21556	8.88874	10.7117	8.90588
1650	6.72574	7.21518	9.02986	10.6912	8.95224
1655	6.79985	7.21187	9.07888	10.7071	8.9715
1660	6.82298	7.24896	9.16899	10.7186	9.08671
1665	6.8121	7.27491	9.21409	10.7593	9.12301
1670	6.78646	7.29531	9.17668	10.7725	9.21343
1675	6.83668	7.31218	9.26501	10.7747	9.26915
1680	6.69569	7.31994	9.19051	10.7136	9.26474
1685	6.66783	7.24977	9.24946	10.6792	9.25436
1690	6.6586	7.26377	9.34452	10.6194	9.29796
1695	6.66614	7.20663	9.44406	10.5546	9.32918
1700	6.7165	7.24128	9.51566	10.5154	9.37973
1705	6.64101	7.21161	9.51209	10.4665	9.41882
1710	6.67012	7.18937	9.58888	10.4019	9.40265
1715	6.67056	7.19903	9.64199	10.3039	9.46191
1720	6.61155	7.11423	9.60379	10.2184	9.44625
1725	6.56042	7.07502	9.60742	10.1291	9.43536
1730	6.47082	7.01153	9.55867	10.0254	9.44161
1735	6.48526	6.91729	9.50081	9.95545	9.44723
1740	6.42299	6.87254	9.45673	9.84165	9.48438
1745	6.34912	6.75362	9.35105	9.7049	9.45043
1750	6.29254	6.57982	9.28795	9.52688	9.37976
1755	6.19012	6.50056	9.15915	9.35842	9.31617
1760	6.12369	6.41587	9.20524	9.20681	9.26053
1765	5.88962	6.31293	9.09871	9.06075	9.13987
1770	5.79382	6.16391	8.95884	8.91281	9.01202
1775	5.66403	6.01643	8.90896	8.80714	8.86808
1780	5.64823	5.93267	8.83806	8.64061	8.77062
1785	5.53102	5.82612	8.77426	8.56903	8.67167
1790	5.41563	5.74358	8.67483	8.37961	8.58102
1795	5.27811	5.64556	8.54935	8.19541	8.40317
1800	5.17613	5.52914	8.38641	8.04748	8.25754
1805	5.02492	5.39914	8.25177	7.81545	8.10562
1810	4.8928	5.27768	8.09459	7.62861	7.87423
1815	4.81746	5.11644	7.95513	7.43984	7.69326
1820	4.71797	4.97725	7.82362	7.24935	7.49188
1825	4.62843	4.83863	7.61326	7.08341	7.34433
1830	4.57161	4.70497	7.54593	6.92719	7.20832
1835	4.54027	4.61138	7.45134	6.78934	7.06987
1840	4.51801	4.55535	7.37621	6.6172	6.95329
1845	4.40687	4.44556	7.28859	6.4719	6.84355
1850	4.30091	4.30817	7.21973	6.33288	6.67099
1855	4.23128	4.24388	7.03375	6.19128	6.56382
1860	4.12505	4.06433	6.87638	6.00616	6.38874
1865	4.04132	3.97397	6.76874	5.85878	6.25364
1870	3.9422	3.87335	6.58987	5.71103	6.1144
1875	3.84705	3.80357	6.35088	5.57942	6.00191
1880	3.81291	3.63541	6.20979	5.45137	5.84934
1885	3.70098	3.51523	6.05481	5.29217	5.68475
1890	3.51706	3.39075	5.87933	5.12828	5.49811
1895	3.48026	3.28613	5.7554	4.98766	5.29484
1900	3.39962	3.17268	5.57986	4.85697	5.17447
1905	3.32307	3.02754	5.45587	4.75309	5.06614
1910	3.24824	2.92957	5.29829	4.65822	4.9558
1915	3.20268	2.85178	5.14846	4.56598	4.84046
1920	3.08443	2.77434	4.97361	4.46235	4.65643
1925	2.99386	2.70317	4.82825	4.37046	4.55177
1930	2.89451	2.57383	4.70942	4.25892	4.45115
1935	2.93978	2.4589	4.57848	4.16266	4.31568
1940	2.87555	2.34507	4.51263	4.08838	4.21622
1945	2.8732	2.27528	4.45937	3.94186	4.11386
1950	2.89683	2.19763	4.40743	3.79627	4.02816
1955	2.86661	2.18561	4.35669	3.71468	3.9013
1960	2.75226	2.07686	4.18702	3.56021	3.83685
1965	2.65726	1.96266	4.09432	3.41845	3.69061
1970	2.60742	1.87175	4.05489	3.30597	3.58146
1975	2.50117	1.8018	3.8954	3.21023	3.53135
1980	2.40157	1.7433	3.75786	3.11857	3.45256
1985	2.38126	1.6031	3.59007	2.94543	3.32389
1990	2.31743	1.55705	3.39707	2.86377	3.18884
1995	2.26592	1.42064	3.27536	2.69963	3.05446
2000	2.14232	1.32754	3.16982	2.55465	2.87897
2005	2.07663	1.21259	3.04884	2.46674	2.76915
2010	2.09872	1.1774	2.91796	2.38763	2.63663
2015	2.04333	1.16799	2.87616	2.27385	2.53341
2020	2.01329	1.06603	2.75054	2.16321	2.37312
2025	1.93674	0.990585	2.65149	2.00457	2.24651
2030	1.89359	0.907849	2.61834	1.87965	2.13577
2035	1.81316	0.851194	2.51451	1.82766	2.03129
2040	1.75266	0.780914	2.41306	1.7685	1.93405
2045	1.7398	0.664241	2.30175	1.72075	1.86899
2050	1.72823	0.597817	2.14358	1.594	1.75268
2055	1.60492	0.518744	2.01522	1.52662	1.67849
2060	1.49593	0.465386	1.9457	1.47147	1.55075
2065	1.36218	0.412912	1.85313	1.40399	1.47429
2070	1.2933	0.358266	1.78181	1.36659	1.39745
2075	1.21943	0.322439	1.73963	1.27114	1.31867
2080	1.18661	0.244194	1.62167	1.18248	1.26221
2085	1.14321	0.194548	1.5315	1.15351	1.1039
2090	1.05266	0.182513	1.45435	1.06425	1.00474
2095	0.994927	0.121229	1.39492	0.986668	0.913894
2100	1.01823	0.0957507	1.36143	0.960793	0.851383
2105	1.04118	0.0713366	1.29728	0.885316	0.793519
2110	0.954891	0.0419445	1.21755	0.832493	0.717376
2115	0.956451	0.0436856	1.0818	0.747871	0.721043
2120	1.01133	0.00963907	0.989619	0.648362	0.713114
2125	0.959713	-0.00764774	0.964657	0.617861	0.683516
2130	0.974654	-0.021722	0.944191	0.593158	0.636021
2135	0.974238	-0.0937448	0.855772	0.572299	0.638198
2140	0.942174	-0.128887	0.848195	0.594728	0.588817
2145	0.998481	-0.172387	0.845375	0.531135	0.558814
2150	1.01549	-0.248634	0.868838	0.512357	0.562294
2155	1.03872	-0.262352	0.933954	0.491337	0.488417
2160	0.994262	-0.258375	0.838559	0.413361	0.425136
2165	0.859185	-0.306733	0.740703	0.370652	0.339304
2170	0.81882	-0.351738	0.612632	0.303371	0.231573
2175	0.798337	-0.450115	0.529369	0.22771	0.216438
2180	0.787824	-0.488202	0.512432	0.137641	0.130619
2185	0.784304	-0.507641	0.451189	0.108769	0.12237
2190	0.783116	-0.588944	0.36807	-0.0106095	0.0828592
2195	0.673115	-0.641342	0.309263	-0.0191627	0.0360685
2200	0.675124	-0.658823	0.246337	-0.0941589	-0.0044387
2205	0.716544	-0.710168	0.219703	-0.108091	-0.0569389
2210	0.696385	-0.765283	0.173733	-0.134365	-0.107398
2215	0.668339	-0.706562	0.176359	-0.125049	-0.152811
2220	0.692612	-0.736811	0.126724	-0.156494	-0.171221
2225	0.678808	-0.795197	0.0540512	-0.147712	-0.208648
2230	0.597063	-0.791356	0.018646	-0.215347	-0.184574
2235	0.604697	-0.859126	0.00878143	-0.222654	-0.231896
2240	0.639295	-0.871151	-0.0340967	-0.267687	-0.272881
2245	0.607055	-0.879006	-0.0826871	-0.268387	-0.332228
2250	0.556253	-0.915753	-0.164418	-0.318461	-0.433772
2255	0.506569	-0.953277	-0.223977	-0.327818	-0.459382
2260	0.558903	-0.973693	-0.195579	-0.347227	-0.492058
2265	0.540644	-1.05884	-0.214021	-0.38667	-0.604893
2270	0.528172	-1.12806	-0.336619	-0.422169	-0.603765
2275	0.46149	-1.19481	-0.372957	-0.456864	-0.684573
2280	0.41138	-1.2252	-0.419661	-0.530667	-0.749278
2285	0.39599	-1.28075	-0.489695	-0.597089	-0.749755
2290	0.35441	-1.28474	-0.560726	-0.641762	-0.746976
2295	0.271435	-1.34324	-0.640653	-0.725917	-0.813462
2300	0.27202	-1.36472	-0.664588	-0.724744	-0.882926
2305	0.207187	-1.37812	-0.714129	-0.760771	-0.935818
2310	0.168643	-1.39019	-0.756716	-0.805557	-0.978607
2315	0.207235	-1.35207	-0.761045	-0.825262	-0.99626
2320	0.198395	-1.36674	-0.86894	-0.862225	-0.986479
2325	0.140924	-1.43929	-0.908046	-0.931201	-1.00014
2330	0.122871	-1.49569	-0.977242	-0.95757	-1.04772
2335	0.168021	-1.51084	-0.975517	-0.937352	-1.04082
2340	0.230442	-1.42653	-1.01197	-0.92877	-1.04423
2345	0.270777	-1.39962	-0.940769	-0.922419	-1.0104
2350	0.275389	-1.38134	-0.820692	-0.893356	-1.02327
2355	0.313209	-1.34708	-0.800623	-0.869945	-0.994742
2360	0.325461	-1.33702	-0.854561	-0.869477	-0.989925
2365	0.445421	-1.31906	-0.811105	-0.822359	-0.94869
2370	0.468219	-1.29251	-0.755994	-0.810168	-0.959709
2375	0.504582	-1.29384	-0.736395	-0.823919	-0.972835
2380	0.636338	-1.30988	-0.702755	-0.775863	-0.960582
2385	0.725209	-1.31541	-0.73848	-0.754588	-0.965599
2390	0.850748	-1.33374	-0.754632	-0.757415	-0.970114
2395	1.06672	-1.31166	-0.753169	-0.5924	-0.988617
2400	1.32448	-1.28734	-0.791852	-0.193921	-0.931469
2405	1.53665	-1.16305	-0.774667	0.341884	-0.91854
2410	1.78307	-0.941392	-0.7912	0.93261	-0.956639
2415	1.98305	-0.593506	-0.75208	1.4986	-0.979698
2420	2.12145	-0.206213	-0.744872	1.97228	-1.02452
2425	2.32127	0.140866	-0.674385	2.44392	-1.10336
2430	2.48724	0.509626	-0.692946	2.87388	-1.04436
2435	2.67424	0.899381	-0.729652	3.29794	-1.04421
2440	2.85245	1.23235	-0.694686	3.70293	-0.946206
2445	2.99303	1.55726	-0.659218	4.07017	-0.553174
2450	3.23641	1.90903	-0.657296	4.43778	-0.064678
2455	3.45743	2.19742	-0.719566	4.77411	0.400638
2460	3.59694	2.45104	-0.56761	5.08643	0.881993
2465	3.81954	2.72085	-0.360849	5.38537	1.36816
2470	3.99809	2.97852	-0.0127638	5.67639	1.8041
2475	4.14294	3.17184	0.444513	5.87787	2.24137
2480	4.34065	3.39331	0.990062	6.16496	2.63812
2485	4.46313	3.57038	1.46906	6.41373	3.06419
2490	4.55158	3.7698	1.86815	6.639	3.39149
2495	4.6292	3.97748	2.25734	6.84449	3.70692
2500	4.74263	4.16587	2.7096	7.02393	4.01808
2505	4.91602	4.32207	3.09864	7.21977	4.25321
2510	5.0384	4.4582	3.38678	7.44271	4.5306
2515	5.1426	4.61929	3.7481	7.64611	4.73052
2520	5.27203	4.77615	4.06729	7.85527	5.0051
2525	5.36872	4.94403	4.42456	7.99956	5.28431
2530	5.42404	5.05654	4.77011	8.12942	5.49709
2535	5.51741	5.19342	5.04909	8.23531	5.67256
2540	5.56182	5.37596	5.32219	8.42538	5.90748
2545	5.68102	5.50167	5.50997	8.53188	6.05314
2550	5.72492	5.57919	5.73497	8.66894	6.20829
2555	5.81593	5.70238	5.95947	8.81839	6.43938
2560	5.86614	5.78803	6.20153	8.93916	6.60404
2565	5.90143	5.9304	6.45337	9.06022	6.79716
2570	6.0243	5.94873	6.66004	9.12384	6.96134
2575	5.94871	6.05129	6.88803	9.19484	7.07701
2580	5.93613	6.07385	7.06123	9.29719	7.25171
2585	6.03771	6.13125	7.23111	9.34948	7.39611
2590	6.03207	6.25859	7.38	9.45423	7.53087
2595	6.12802	6.34797	7.492	9.58695	7.68586
2600	6.28368	6.38538	7.6508	9.65971	7.87989
2605	6.47132	6.45318	7.75972	9.73343	8.0096
2610	6.63029	6.53349	8.02575	9.8451	8.13596
2615	6.64264	6.6028	8.04517	9.93874	8.1823
2620	6.67356	6.65331	8.14265	9.9722	8.22401
2625	6.64792	6.68096	8.14439	9.94737	8.28882
2630	6.70208	6.70733	8.20995	9.98546	8.37122
2635	6.75875	6.73254	8.32295	10.0527	8.43415
2640	6.65923	6.75672	8.39266	10.0569	8.50041
2645	6.6568	6.79035	8.46339	10.0717	8.58892
2650	6.59124	6.81469	8.50505	10.1221	8.67179
2655	6.6075	6.81284	8.57455	10.1509	8.76402
2660	6.58648	6.76964	8.70309	10.1522	8.77643
2665	6.59133	6.80346	8.71878	10.1245	8.80847
2670	6.60163	6.76119	8.74291	10.1297	8.85173
2675	6.60497	6.74689	8.76262	10.1098	8.87302
2680	6.503	6.74144	8.84435	10.041	8.85689
2685	6.48055	6.68163	8.79192	10.0051	8.87125
2690	6.38904	6.63374	8.87073	9.9413	8.87615
2695	6.26113	6.64851	8.85565	9.90721	8.86452
2700	6.28267	6.6796	8.81209	9.8312	8.92946
2705	6.22877	6.63043	8.87488	9.78201	8.9141
2710	6.12085	6.55501	8.90539	9.68831	8.92755
2715	6.10492	6.51681	8.95285	9.65067	8.93163
2720	6.09455	6.43198	8.93957	9.56048	8.95135
2725	5.98618	6.32299	8.85961	9.50815	8.90011
2730	5.94015	6.28425	8.81565	9.41848	8.84758
2735	5.89674	6.2019	8.83408	9.29108	8.79228
2740	5.82598	6.13965	8.78268	9.20801	8.79545
2745	5.81379	6.02576	8.71241	9.10029	8.75499
2750	5.74142	5.95442	8.67917	8.97174	8.73622
2755	5.63866	5.82641	8.67925	8.83957	8.61665
2760	5.56994	5.77055	8.56933	8.71787	8.5315
2765	5.45462	5.65351	8.48239	8.54517	8.46128
2770	5.34489	5.53926	8.34215	8.44741	8.35797
2775	5.27386	5.47057	8.38994	8.33197	8.25376
2780	5.26539	5.44436	8.36294	8.23768	8.22896
2785	5.17656	5.48013	8.35665	8.16381	8.15851
2790	5.13028	5.4129	8.30499	8.04788	8.09992
2795	5.04902	5.35685	8.27649	7.91883	8.00708
2800	4.98579	5.22181	8.19884	7.77383	7.91069
2805	4.89918	5.16558	8.19695	7.68454	7.83196
2810	4.79943	5.06154	8.06926	7.53413	7.70495
2815	4.74928	4.94862	7.86633	7.38503	7.53769
2820	4.64472	4.79803	7.7177	7.20827	7.37593
2825	4.54864	4.65062	7.50193	7.03132	7.28009
2830	4.42849	4.48975	7.33574	6.82812	7.17938
2835	4.37582	4.34349	7.19816	6.66996	7.04383
2840	4.34624	4.2178	7.10235	6.53449	6.86728
2845	4.26218	4.10764	6.92211	6.31779	6.68111
2850	4.18653	3.98475	6.7819	6.16671	6.6002
2855	4.061	3.80441	6.57571	5.96345	6.43432
2860	3.87673	3.67326	6.34614	5.77501	6.2353
2865	3.71682	3.5671	6.18753	5.57521	5.98077
2870	3.5531	3.43446	5.95877	5.3995	5.77737
2875	3.53053	3.32102	5.7269	5.23038	5.62319
2880	3.45278	3.25602	5.58221	5.03559	5.52292
2885	3.36894	3.18268	5.58599	4.92484	5.37654
2890	3.21426	3.13597	5.46539	4.81142	5.26725
2895	3.20577	2.98263	5.34485	4.68325	5.18172
2900	3.22387	2.9114	5.27036	4.56378	5.06464
2905	3.29166	2.74343	5.16733	4.40132	4.92878
2910	3.29325	2.64715	5.10459	4.34575	4.85625
2915	3.20754	2.54567	4.99813	4.26415	4.71556
2920	3.11257	2.44839	4.85632	4.15912	4.56969
2925	3.10831	2.41723	4.73069	4.03575	4.47371
2930	3.01336	2.36248	4.58562	3.94257	4.3456
2935	2.95366	2.20043	4.40506	3.80103	4.20625
2940	2.92171	2.12729	4.29455	3.686	4.06799
2945	2.78997	2.07631	4.1711	3.57972	3.98848
2950	2.6813	1.98739	4.05199	3.44425	3.89767
2955	2.63896	1.89401	3.98879	3.35666	3.77583
2960	2.55332	1.82777	3.93991	3.26546	3.68703
2965	2.54754	1.69248	3.86392	3.17789	3.53011
2970	2.47104	1.64491	3.78753	3.11419	3.39208
2975	2.38634	1.61991	3.63877	3.03076	3.26946
2980	2.35171	1.56476	3.4449	2.88426	3.24253
2985	2.2631	1.50177	3.27241	2.77026	3.16054
2990	2.26456	1.46437	3.19117	2.65118	3.06749
2995	2.32727	1.43664	3.11005	2.58796	2.96289
3000	2.3025	1.36717	2.95904	2.45552	2.82864
3005	2.28418	1.318	2.94114	2.45306	2.78643
3010	2.28155	1.29453	2.95303	2.38356	2.7308
3015	2.22768	1.20514	2.86772	2.28117	2.6727
3020	2.13563	1.14398	2.76095	2.16842	2.59795
3025	2.0825	1.06371	2.62886	2.11639	2.57079
3030	2.07825	0.969214	2.52197	1.99952	2.50142
3035	2.06848	0.956875	2.55777	1.98636	2.38284
3040	2.05969	0.944286	2.494	1.92781	2.29537
3045	2.01613	0.858761	2.4766	1.86963	2.2006
3050	1.99079	0.809982	2.31294	1.78842	2.15541
3055	1.91649	0.723048	2.21164	1.73456	2.07143
3060	1.84566	0.678938	2.09248	1.70806	2.0183
3065	1.78785	0.616979	2.00923	1.5867	1.9352
3070	1.70809	0.546378	1.95831	1.53516	1.81708
3075	1.73138	0.533289	1.83648	1.47229	1.74928
3080	1.72065	0.554155	1.77483	1.41433	1.71233
3085	1.74665	0.553644	1.81935	1.36217	1.58923
3090	1.7641	0.514603	1.79141	1.31523	1.47683
3095	1.71049	0.40527	1.67827	1.16723	1.41578
3100	1.66619	0.361775	1.59244	1.0766	1.36405
3105	1.61049	0.285533	1.4372	0.952457	1.27417
3110	1.56431	0.185752	1.34548	0.862705	1.21574
3115	1.52078	0.173113	1.26293	0.792916	1.11823
3120	1.36672	0.0356054	1.15264	0.683409	0.959884
3125	1.35284	-0.045118	1.04737	0.638416	0.818973
3130	1.30272	-0.0866071	0.992637	0.549853	0.71301
3135	1.24375	-0.119496	0.899373	0.511349	0.620852
3140	1.1887	-0.190644	0.827436	0.440986	0.555558
3145	1.1134	-0.31997	0.710692	0.344696	0.432619
3150	0.988197	-0.333974	0.603623	0.273144	0.360479
3155	0.927008	-0.420772	0.549261	0.237589	0.242608
3160	0.80856	-0.495923	0.512335	0.135544	0.141338
3165	0.735626	-0.569495	0.435101	0.0533177	0.0806777
3170	0.804666	-0.589708	0.383591	0.00266247	0.0533575
3175	0.856899	-0.619771	0.369232	-0.0470475	-0.0145484
3180	0.834588	-0.691345	0.320309	-0.120629	-0.0820813
3185	0.727362	-0.708277	0.246278	-0.159383	-0.110774
3190	0.684335	-0.793259	0.16165	-0.202503	-0.194354
3195	0.707008	-0.799999	0.093485	-0.18912	-0.198984
3200	0.679881	-0.866905	0.122136	-0.197676	-0.252886
3205	0.708941	-0.918217	0.145923	-0.197137	-0.274124
3210	0.632105	-0.912462	0.151331	-0.187037	-0.283612
3215	0.661983	-0.873152	0.142197	-0.243873	-0.29536
3220	0.611629	-0.837773	0.103978	-0.215365	-0.267428
3225	0.590078	-0.871224	0.0475799	-0.167733	-0.320904
3230	0.515225	-0.861264	-0.0111781	-0.188043	-0.369032
3235	0.481528	-0.902753	-0.0460603	-0.225549	-0.434808
3240	0.532405	-0.953448	-0.00745423	-0.256559	-0.453897
3245	0.491048	-0.988687	-0.118709	-0.318803	-0.520813
3250	0.544934	-0.943239	-0.174838	-0.343233	-0.463918
3255	0.621159	-0.91569	-0.185354	-0.39681	-0.462449
3260	0.543199	-0.971027	-0.196819	-0.370863	-0.534927
3265	0.530471	-1.00006	-0.221137	-0.407943	-0.569674
3270	0.556648	-1.03805	-0.245023	-0.457795	-0.589716
3275	0.560401	-1.0767	-0.296521	-0.524638	-0.60615
3280	0.540011	-1.11	-0.280869	-0.55458	-0.664258
3285	0.535525	-1.14146	-0.310782	-0.556807	-0.668424
3290	0.501778	-1.10893	-0.349704	-0.579412	-0.646504
3295	0.570436	-1.13158	-0.340733	-0.528338	-0.636402
3300	0.578752	-1.05849	-0.40666	-0.502973	-0.659397
3305	0.576333	-1.12032	-0.387994	-0.568044	-0.720202
3310	0.558312	-1.12107	-0.439195	-0.616995	-0.720378
3315	0.569821	-1.13658	-0.415275	-0.607486	-0.664384
3320	0.623752	-1.1446	-0.411748	-0.620903	-0.710251
3325	0.589105	-1.17853	-0.444573	-0.630231	-0.732279
3330	0.571787	-1.19274	-0.480116	-0.681204	-0.789005
3335	0.476977	-1.24115	-0.536104	-0.677635	-0.825619
3340	0.508503	-1.26839	-0.570494	-0.678543	-0.829692
3345	0.499245	-1.27659	-0.647444	-0.684854	-0.794854
3350	0.556272	-1.20977	-0.6327	-0.726244	-0.834092
3355	0.528373	-1.29357	-0.67143	-0.734652	-0.838922
3360	0.483458	-1.31409	-0.640287	-0.717498	-0.84327
3365	0.565831	-1.36668	-0.688258	-0.732275	-0.848788
3370	0.560744	-1.40066	-0.701432	-0.810126	-0.887445
3375	0.520514	-1.43273	-0.759289	-0.885685	-0.909401
3380	0.680386	-1.4141	-0.71136	-0.839693	-0.903493
3385	0.812387	-1.40179	-0.700224	-0.769458	-0.906196
3390	1.03814	-1.40852	-0.728202	-0.739209	-0.942322
3395	1.30073	-1.38044	-0.751382	-0.59799	-0.995691
3400	1.48954	-1.31363	-0.726243	-0.215433	-0.963505
3405	1.71888	-1.20304	-0.745619	0.312909	-0.965021
3410	1.94311	-0.946215	-0.793057	0.846101	-0.974407
3415	2.18453	-0.566685	-0.799752	1.43722	-1.00852
3420	2.38992	-0.162784	-0.779776	1.90468	-1.0296
3425	2.55299	0.225953	-0.775799	2.39818	-1.05981
3430	2.76313	0.598076	-0.800219	2.87942	-1.03725
3435	2.97206	0.925566	-0.894197	3.21639	-1.04904
3440	3.15218	1.27224	-0.912777	3.60619	-0.968202
3445	3.35389	1.59316	-0.9235	3.97899	-0.662814
3450	3.5592	1.86269	-0.92715	4.29528	-0.164959
3455	3.6608	2.16314	-0.984435	4.67471	0.369747
3460	3.78789	2.40238	-0.887991	4.97087	0.844564
3465	3.97951	2.63848	-0.723192	5.2223	1.32645
3470	4.14603	2.92812	-0.224873	5.59556	1.80827
3475	4.29391	3.2259	0.391615	5.91225	2.19539
3480	4.5201	3.4761	0.946453	6.19041	2.64006
3485	4.68009	3.74579	1.46381	6.45037	3.04026
3490	4.83398	3.95735	1.94743	6.64176	3.36354
3495	4.98239	4.15369	2.45068	6.90877	3.78926
3500	5.10012	4.39569	2.87762	7.19716	4.17882
3505	5.24172	4.57491	3.34985	7.39627	4.57115
3510	5.42858	4.79556	3.85087	7.6414	4.86648
3515	5.57299	4.97931	4.25778	7.84279	5.16116
3520	5.63957	5.11055	4.638	8.00618	5.4023
3525	5.72327	5.24647	4.9442	8.19718	5.61773
3530	5.84019	5.35842	5.25378	8.33475	5.80198
3535	5.93749	5.46807	5.49441	8.52586	5.97904
3540	5.94782	5.55786	5.74296	8.60996	6.09829
3545	5.9591	5.67873	5.97867	8.72273	6.3099
3550	5.95539	5.78307	6.2088	8.85856	6.49232
3555	6.09267	5.90219	6.41192	9.00141	6.69982
3560	6.11719	5.99012	6.72673	9.13684	6.85448
3565	6.1452	6.08557	6.89006	9.22989	6.97603
3570	6.19022	6.15812	7.10305	9.36445	7.06777
3575	6.28817	6.21155	7.34075	9.47319	7.25302
3580	6.28918	6.22847	7.50467	9.5065	7.41333
3585	6.31386	6.28822	7.6042	9.5461	7.53835
3590	6.28259	6.26631	7.73778	9.61196	7.58991
3595	6.3416	6.4024	7.82601	9.68633	7.68604
3600	6.34519	6.42843	7.8654	9.72031	7.74208
3605	6.32069	6.40289	7.96086	9.68908	7.78449
3610	6.29072	6.43778	7.99878	9.73652	7.85957
3615	6.2994	6.48105	8.0589	9.77784	7.93515
3620	6.31315	6.57341	8.15301	9.86035	8.02725
3625	6.27007	6.55118	8.24171	9.92637	8.13099
3630	6.26695	6.59646	8.35554	10.0201	8.20991
3635	6.3295	6.60012	8.43598	10.0152	8.28255
3640	6.35807	6.65683	8.47439	10.0561	8.41371
3645	6.32238	6.68413	8.56695	10.1081	8.45474
3650	6.38929	6.68347	8.65825	10.1425	8.56546
3655	6.37227	6.73926	8.81443	10.1748	8.67795
3660	6.34704	6.73903	8.80298	10.1874	8.73588
3665	6.32434	6.7863	8.87069	10.2028	8.77357
3670	6.22865	6.76207	8.88962	10.2181	8.76257
3675	6.21382	6.73136	8.96466	10.2374	8.8008
3680	6.18464	6.70224	9.00819	10.2121	8.82879
3685	6.18808	6.67603	9.10537	10.1688	8.85077
3690	6.18325	6.62869	9.16483	10.1559	8.88499
3695	6.14524	6.57274	9.17835	10.044	8.92061
3700	6.04963	6.51644	9.15252	9.92962	8.94624
3705	5.94774	6.48359	9.13726	9.83488	8.90033
3710	5.86594	6.44214	9.09354	9.751	8.8927
3715	5.86164	6.41671	9.11218	9.70297	8.86336
3720	5.8954	6.42351	9.14297	9.66798	8.89472
3725	5.84854	6.34801	9.19067	9.56645	8.85556
3730	5.83013	6.35425	9.1316	9.4737	8.8476
3735	5.80763	6.26342	9.05844	9.34215	8.77946
3740	5.82104	6.23954	9.0066	9.24848	8.79675
3745	5.74003	6.20766	9.02994	9.20812	8.77862
3750	5.77209	6.19974	9.03894	9.16357	8.77353
3755	5.69993	6.18669	9.05905	9.04792	8.73365
3760	5.65083	6.09777	9.04514	8.94522	8.65445
3765	5.63833	5.98807	9.12263	8.84454	8.61685
3770	5.53003	5.91308	9.07637	8.72372	8.575
3775	5.40484	5.77584	8.92073	8.57515	8.49241
3780	5.29612	5.68794	8.80866	8.46616	8.40043
3785	5.16461	5.54651	8.74379	8.26231	8.28074
3790	5.09972	5.4489	8.58141	8.04451	8.16501
3795	5.00369	5.30912	8.52327	7.90893	7.98865
3800	4.86379	5.15363	8.33294	7.64543	7.84757
3805	4.78343	5.05079	8.14165	7.50443	7.63236
3810	4.73884	5.01017	8.08948	7.34869	7.50766
3815	4.63533	4.89794	7.91854	7.19341	7.43233
3820	4.56989	4.73163	7.69268	7.02756	7.29074
3825	4.48723	4.61312	7.51541	6.85221	7.17132
3830	4.55148	4.4842	7.38187	6.69713	7.04299
3835	4.45482	4.38747	7.30169	6.58091	6.90664
3840	4.39357	4.22918	7.14552	6.44748	6.70851
3845	4.23744	4.14459	6.95697	6.26283	6.53181
3850	4.1504	4.04175	6.78927	6.10764	6.42892
3855	4.06414	3.9759	6.57834	5.96247	6.29943
3860	3.93699	3.85432	6.47651	5.80984	6.15561
3865	3.80472	3.68108	6.36686	5.61891	5.95718
3870	3.73719	3.57117	6.24417	5.48004	5.83475
3875	3.70611	3.47671	6.09575	5.28776	5.62509
3880	3.59297	3.32788	5.92818	5.17376	5.54229
3885	3.55057	3.24142	5.77136	5.02172	5.41803
3890	3.50053	3.16954	5.68222	4.91922	5.28373
3895	3.40597	3.07369	5.66	4.84345	5.15485
3900	3.36048	2.97703	5.504	4.72032	5.05329
3905	3.2621	2.89004	5.4316	4.62598	4.9298
3910	3.12207	2.7613	5.25244	4.46554	4.76732
3915	3.05743	2.66175	5.1172	4.29367	4.60344
3920	3.05472	2.58552	4.87948	4.08955	4.46878
3925	2.93146	2.48426	4.70953	3.99511	4.36844
3930	2.88193	2.33822	4.52858	3.84969	4.24605
3935	2.78585	2.26021	4.48172	3.78335	4.13109
3940	2.66572	2.18703	4.34755	3.63988	3.97789
3945	2.44074	2.04846	4.15279	3.48877	3.88653
3950	2.33134	1.95639	4.05551	3.30745	3.75779
3955	2.24081	1.82752	3.83996	3.11543	3.65635
3960	2.20093	1.69374	3.63397	2.97282	3.47843
3965	2.16899	1.58075	3.50057	2.87056	3.36001
3970	2.04914	1.55771	3.38851	2.78815	3.17322
3975	1.94722	1.40788	3.24366	2.67689	3.1142
3980	1.86935	1.3309	3.11729	2.60973	2.97605
3985	1.82502	1.30317	2.99957	2.53417	2.91749
3990	1.79106	1.24259	2.87961	2.42771	2.83752
3995	1.80803	1.18214	2.74165	2.31129	2.74148
4000	1.78369	1.11735	2.68148	2.15708	2.62456
4005	1.69445	1.13768	2.64333	2.09245	2.56425
4010	1.71316	1.04023	2.633	1.99445	2.51639
4015	1.62701	0.928791	2.5257	1.92136	2.38508
4020	1.51184	0.905655	2.43913	1.86932	2.26851
4025	1.48346	0.8418	2.39522	1.81423	2.12187
4030	1.45989	0.775427	2.2957	1.71247	2.05408
4035	1.42679	0.76466	2.22413	1.65522	2.03157
4040	1.33759	0.673355	2.11571	1.55974	1.83322
4045	1.22958	0.565954	1.96614	1.4642	1.66113
4050	1.1799	0.470777	1.82753	1.33014	1.60412
4055	1.05993	0.310923	1.61078	1.18614	1.49986
4060	1.02524	0.223442	1.5197	1.16641	1.43811
4065	0.990056	0.150646	1.44773	1.07449	1.37933
4070	0.912837	0.061386	1.32096	0.990392	1.26867
4075	0.871068	-0.0263671	1.13486	0.927062	1.1755
4080	0.922602	-0.136507	1.04137	0.861825	1.07399
4085	0.873915	-0.17776	0.931236	0.792124	0.992262
4090	0.758795	-0.292051	0.940113	0.728019	0.8802
4095	0.708663	-0.390462	0.802101	0.618134	0.838707
4100	0.685331	-0.401868	0.725891	0.578296	0.746814
4105	0.65839	-0.373553	0.719302	0.532827	0.689781
4110	0.604435	-0.44007	0.681372	0.475424	0.632033
4115	0.627176	-0.502904	0.543235	0.397666	0.541556
4120	0.610012	-0.501582	0.510911	0.378501	0.479378
4125	0.549011	-0.530071	0.44782	0.383227	0.489198
4130	0.500052	-0.585388	0.375038	0.298208	0.432256
4135	0.489658	-0.657433	0.293534	0.235425	0.350526
4140	0.450595	-0.673304	0.294181	0.206388	0.350769
4145	0.45307	-0.739525	0.294763	0.185749	0.283605
4150	0.443414	-0.759058	0.261286	0.128718	0.223157
4155	0.408975	-0.763283	0.245158	0.0760167	0.184798
4160	0.415612	-0.790827	0.210642	0.0766557	0.0989347
4165	0.397818	-0.765165	0.167578	0.0319073	0.100272
4170	0.431318	-0.745037	0.08682	0.0108619	0.0597617
4175	0.36838	-0.771438	0.076138	-0.102846	0.012072
4180	0.303814	-0.792232	0.0125242	-0.152993	-0.0164093
4185	0.320967	-0.824301	-0.000728267	-0.188511	-0.0628993
4190	0.304715	-0.863551	-0.0866555	-0.232838	-0.0999272
4195	0.357428	-0.916682	-0.11999	-0.276853	-0.126835
4200	0.268209	-0.957081	-0.153991	-0.324706	-0.255335
4205	0.221582	-1.01273	-0.172592	-0.341679	-0.326064
4210	0.159812	-1.04501	-0.265333	-0.394038	-0.362445
4215	0.0685687	-1.02212	-0.300799	-0.43292	-0.483428
4220	0.0874595	-1.06236	-0.37872	-0.514611	-0.540973
4225	0.056927	-1.08226	-0.410848	-0.523581	-0.589555
4230	0.00568074	-1.10907	-0.473763	-0.583845	-0.684619
4235	-0.0384603	-1.105	-0.470387	-0.590012	-0.706001
4240	-0.0880902	-1.10134	-0.485348	-0.568094	-0.765355
4245	-0.0178829	-1.15741	-0.504813	-0.608798	-0.780268
4250	-0.0616482	-1.18709	-0.546332	-0.645433	-0.812942
4255	0.00591493	-1.2227	-0.565699	-0.650935	-0.808657
4260	0.0449353	-1.20134	-0.443129	-0.665501	-0.783944
4265	0.0523253	-1.23701	-0.468816	-0.681357	-0.788977
4270	-0.0242085	-1.28841	-0.503934	-0.637943	-0.772649
4275	-0.02971	-1.33022	-0.591541	-0.690891	-0.85903
4280	-0.0960597	-1.31591	-0.650387	-0.682233	-0.89185
4285	-0.0844731	-1.34458	-0.639348	-0.7541	-0.906948
4290	-0.125541	-1.38819	-0.749413	-0.803673	-0.967064
4295	-0.194191	-1.45118	-0.870472	-0.852409	-1.02598
4300	-0.226267	-1.51084	-0.977425	-0.915499	-1.0774
4305	-0.215524	-1.53041	-0.959682	-0.91597	-1.06432
4310	-0.184069	-1.48569	-1.03771	-0.883431	-1.09747
4315	-0.215176	-1.52261	-0.963943	-0.865133	-1.04869
4320	-0.282785	-1.53209	-0.989548	-0.881627	-1.06575
4325	-0.339672	-1.56585	-1.09259	-0.930809	-1.12763
4330	-0.39087	-1.61405	-1.16133	-0.979192	-1.20739
4335	-0.401298	-1.61439	-1.1312	-1.02274	-1.20859
4340	-0.444353	-1.65179	-1.22408	-1.03446	-1.25298
4345	-0.419724	-1.6721	-1.20967	-1.07797	-1.25603
4350	-0.40746	-1.73489	-1.25071	-1.11026	-1.23471
4355	-0.459802	-1.73799	-1.21163	-1.15169	-1.22996
4360	-0.423725	-1.70368	-1.24847	-1.16013	-1.22248
4365	-0.345702	-1.70841	-1.29362	-1.21717	-1.25104
4370	-0.380452	-1.77499	-1.22626	-1.23829	-1.28958
4375	-0.346368	-1.75627	-1.24564	-1.2161	-1.27614
4380	-0.194876	-1.73497	-1.27507	-1.19887	-1.31698
4385	-0.0585339	-1.69947	-1.29556	-1.19023	-1.26711
4390	0.200835	-1.71798	-1.24401	-1.17559	-1.30083
4395	0.384752	-1.69606	-1.27361	-1.06215	-1.34562
4400	0.675055	-1.69413	-1.29425	-0.664765	-1.38754
4405	0.906619	-1.54104	-1.39482	-0.158789	-1.3996
4410	1.15662	-1.34242	-1.42334	0.359769	-1.41205
4415	1.33805	-0.955916	-1.35901	0.9542	-1.43449
4420	1.53104	-0.602126	-1.34511	1.44524	-1.47715
4425	1.69483	-0.258488	-1.28859	1.90777	-1.51073
4430	1.94523	0.12498	-1.26974	2.35702	-1.48319
4435	2.18446	0.520555	-1.20876	2.81216	-1.4199
4440	2.37599	0.857281	-1.26989	3.24238	-1.31963
4445	2.5662	1.2093	-1.3269	3.6392	-0.998349
4450	2.77502	1.51425	-1.36221	3.95513	-0.479775
4455	3.03822	1.74864	-1.35399	4.24771	-0.0178714
4460	3.15032	2.02488	-1.19859	4.57284	0.453995
4465	3.22745	2.24531	-0.898729	4.85034	0.949266
4470	3.39589	2.49859	-0.492856	5.14679	1.37897
4475	3.50391	2.74881	-0.00157033	5.37652	1.74644
4480	3.61698	2.97845	0.466587	5.64645	2.13814
4485	3.76429	3.18216	1.04193	5.87977	2.47141
4490	3.95629	3.32544	1.54774	6.15156	2.85158
4495	4.0261	3.49742	2.02696	6.3797	3.24507
4500	4.16419	3.67892	2.40427	6.60013	3.55589
4505	4.21915	3.83336	2.79384	6.81225	3.83723
4510	4.30031	3.96048	3.12446	6.99354	4.12413
4515	4.41494	4.09864	3.50801	7.18006	4.37753
4520	4.51415	4.2304	3.75721	7.3177	4.59436
4525	4.546	4.36382	4.07149	7.44708	4.80394
4530	4.61229	4.47945	4.33634	7.55802	5.03107
4535	4.72742	4.65623	4.63071	7.69633	5.25314
4540	4.79339	4.77674	4.91564	7.79333	5.52359
4545	4.86466	4.87779	5.13607	7.93558	5.66271
4550	4.97831	4.97318	5.42446	8.11716	5.8521
4555	5.05683	5.06794	5.65602	8.34102	6.06265
4560	5.12552	5.20813	5.88442	8.44772	6.27461
4565	5.20715	5.3521	6.09997	8.56847	6.5103
4570	5.31032	5.46684	6.30398	8.69913	6.67749
4575	5.421	5.54043	6.53958	8.79337	6.82797
4580	5.48892	5.64078	6.70562	8.91664	6.9634
4585	5.5243	5.70885	6.89306	9.00699	7.11256
4590	5.58189	5.81462	6.98775	9.10066	7.23718
4595	5.65353	5.82523	7.13098	9.19457	7.31083
4600	5.6467	5.81995	7.25188	9.19669	7.43808
4605	5.6366	5.83596	7.39869	9.23706	7.57346
4610	5.69484	5.88748	7.50082	9.25965	7.67445
4615	5.69379	5.93977	7.58074	9.31432	7.75571
4620	5.6869	5.96161	7.63467	9.35665	7.78714
4625	5.76784	6.00205	7.7592	9.43184	7.83628
4630	5.84465	6.02211	7.88128	9.48989	7.90457
4635	5.9019	6.09656	8.05515	9.52566	8.01255
4640	5.92767	6.0775	8.12964	9.55785	7.97979
4645	5.99246	6.13156	8.11867	9.6033	8.05298
4650	6.00324	6.14165	8.17081	9.59888	8.1365
4655	6.06443	6.12698	8.16373	9.57705	8.18921
4660	6.00859	6.12713	8.29535	9.61646	8.18691
4665	6.12074	6.22075	8.40382	9.67116	8.21211
4670	6.13058	6.21895	8.45944	9.63523	8.25084
4675	6.08793	6.23068	8.52949	9.64136	8.2873
4680	6.0951	6.22491	8.58054	9.65786	8.36503
4685	6.10353	6.23308	8.55849	9.6521	8.45104
4690	6.00021	6.16772	8.59464	9.64967	8.4739
4695	5.95475	6.19793	8.65718	9.68594	8.53939
4700	5.99901	6.19247	8.67746	9.63068	8.59031
4705	5.90812	6.14155	8.69571	9.59606	8.57999
4710	5.79661	6.12541	8.66814	9.55116	8.62685
4715	5.73785	6.10643	8.73933	9.48054	8.59523
4720	5.70278	6.12199	8.77739	9.39088	8.58762
4725	5.7148	6.12116	8.82966	9.3253	8.60003
4730	5.6345	6.11893	8.87669	9.27177	8.5759
4735	5.54838	6.0353	8.86102	9.15492	8.5975
4740	5.42531	5.97636	8.79492	9.00993	8.52389
4745	5.28484	5.85803	8.63343	8.819	8.49133
4750	5.20595	5.79159	8.58608	8.67601	8.3786
4755	5.25972	5.70954	8.56948	8.60913	8.27393
4760	5.25068	5.6713	8.48653	8.483	8.21503
4765	5.15342	5.58347	8.41188	8.29807	8.09464
4770	5.12927	5.50591	8.39469	8.13713	8.02799
4775	5.00454	5.38862	8.28122	8.00327	7.97764
4780	4.88039	5.28602	8.1591	7.82786	7.89542
4785	4.73104	5.16698	7.99319	7.62603	7.8102
4790	4.68574	5.02125	7.91387	7.51993	7.72868
4795	4.67864	4.90346	7.88848	7.4162	7.67136
4800	4.65047	4.81376	7.83963	7.21572	7.49944
4805	4.54589	4.62026	7.66967	7.0806	7.40087
4810	4.50921	4.53218	7.6247	6.94115	7.30734
4815	4.43658	4.40542	7.50823	6.75246	7.19108
4820	4.39498	4.25424	7.38141	6.60324	7.04954
4825	4.28228	4.15676	7.25727	6.42911	6.92055
4830	4.1551	4.04825	7.04754	6.30399	6.77719
4835	4.0545	3.94466	6.88879	6.17352	6.6241
4840	4.01546	3.85142	6.78391	6.02314	6.49113
4845	3.92883	3.73932	6.63152	5.87955	6.32653
4850	3.88057	3.631	6.45437	5.72697	6.17198
4855	3.80149	3.45933	6.32493	5.54708	6.02165
4860	3.66297	3.3805	6.14244	5.42501	5.94572
4865	3.5383	3.34368	5.94419	5.27805	5.81802
4870	3.47166	3.2037	5.78977	5.08949	5.66779
4875	3.37999	3.0985	5.6708	4.94175	5.53579
4880	3.28164	2.98452	5.51972	4.78544	5.37528
4885	3.21492	2.83594	5.45774	4.62416	5.21638
4890	3.17269	2.78532	5.31797	4.50099	5.06696
4895	3.14062	2.67299	5.23417	4.33656	4.91322
4900	3.03056	2.54962	5.07476	4.20506	4.80534
4905	3.01469	2.4475	4.93128	4.08397	4.63926
4910	2.92515	2.40753	4.85615	3.93652	4.54113
4915	2.91189	2.33594	4.80854	3.8725	4.43837
4920	2.90789	2.1988	4.62568	3.68439	4.26888
4925	2.87656	2.05015	4.50711	3.54944	4.12597
4930	2.76518	1.9683	4.3204	3.4939	3.96205
4935	2.66889	1.8516	4.23036	3.35602	3.8065
4940	2.58422	1.8178	4.10133	3.22369	3.71784
4945	2.52583	1.69686	4.01719	3.12656	3.6188
4950	2.44754	1.64292	3.90547	2.99795	3.5425
4955	2.39689	1.56914	3.75093	2.87533	3.40804
4960	2.30574	1.44636	3.56583	2.76085	3.23249
4965	2.22965	1.32398	3.46525	2.64133	3.10658
4970	2.23248	1.28507	3.41073	2.60107	2.99967
4975	2.14985	1.19514	3.32565	2.50303	2.84891
4980	2.08341	1.1424	3.25509	2.42715	2.76296
4985	2.05332	1.03707	3.13158	2.33002	2.67758
4990	1.97079	0.961554	2.91642	2.2275	2.6216
4995	1.91829	0.890625	2.78878	2.12149	2.50544
5000	1.9265	0.832724	2.7259	2.00273	2.42656
5005	1.821	0.755387	2.55331	1.92195	2.34916
5010	1.75773	0.627912	2.48398	1.80529	2.27468
5015	1.70278	0.581444	2.39958	1.74013	2.15631
5020	1.6652	0.50846	2.28962	1.67599	2.08186
5025	1.56998	0.427936	2.22066	1.60591	1.9555
5030	1.50211	0.333206	2.1646	1.48103	1.84819
5035	1.49252	0.317692	2.09814	1.41121	1.7853
5040	1.47597	0.256245	2.09232	1.30305	1.70624
5045	1.4373	0.166813	2.04709	1.23593	1.58054
5050	1.38468	0.139744	2.03638	1.19749	1.47382
5055	1.36901	0.035252	1.89274	1.12031	1.32484
5060	1.25587	-0.0320809	1.73747	1.04124	1.23086
5065	1.32637	-0.0273889	1.65572	0.989311	1.16072
5070	1.2888	-0.0751026	1.54815	0.901367	1.15374
5075	1.23914	-0.110625	1.42733	0.85106	1.04799
5080	1.22218	-0.210855	1.3406	0.75634	1.00737
5085	1.14749	-0.293643	1.17654	0.658731	0.919467
5090	1.04265	-0.406733	1.10089	0.558522	0.833937
5095	1.03939	-0.492191	1.0028	0.487562	0.665512
5100	1.01666	-0.552781	0.872518	0.370134	0.537995
5105	0.924895	-0.634021	0.823266	0.274063	0.440878
5110	0.897765	-0.629975	0.76694	0.265885	0.452943
5115	0.784222	-0.681238	0.708246	0.218695	0.39
5120	0.713722	-0.754085	0.563421	0.099311	0.310891
5125	0.67602	-0.789969	0.605079	0.0687783	0.223649
5130	0.697544	-0.865297	0.442571	-0.0232527	0.169197
5135	0.635712	-0.887092	0.366314	-0.0580102	0.112168
5140	0.599869	-0.805803	0.401683	-0.109894	0.133039
5145	0.656737	-0.835031	0.399514	-0.157962	0.103691
5150	0.600966	-0.845014	0.391563	-0.176502	-0.0109615
5155	0.649802	-0.846578	0.392407	-0.179453	0.0109914
5160	0.701677	-0.845019	0.377166	-0.212325	0.00828786
5165	0.627548	-0.846583	0.319449	-0.24603	-0.0246282
5170	0.651939	-0.91625	0.313504	-0.277738	-0.110405
5175	0.604571	-0.981919	0.266154	-0.337864	-0.169957
5180	0.571842	-1.03212	0.181539	-0.408459	-0.234784
5185	0.585959	-1.0491	0.0593846	-0.419804	-0.278689
5190	0.463984	-1.12671	0.0374462	-0.413533	-0.294138
5195	0.425508	-1.1372	-0.0482985	-0.501283	-0.378634
5200	0.418608	-1.22975	-0.133469	-0.596739	-0.416175
5205	0.406456	-1.24477	-0.180122	-0.594749	-0.469215
5210	0.312334	-1.26275	-0.31011	-0.671245	-0.547434
5215	0.217722	-1.3279	-0.403099	-0.6879	-0.635479
5220	0.184066	-1.38653	-0.482789	-0.694649	-0.650545
5225	0.151795	-1.4393	-0.51651	-0.733686	-0.683357
5230	0.0257028	-1.44673	-0.612859	-0.792167	-0.778666
5235	0.0350161	-1.45638	-0.643573	-0.83656	-0.841984
5240	-0.0516703	-1.45913	-0.701216	-0.849045	-0.857256
5245	-0.0940375	-1.51058	-0.741094	-0.894617	-0.877418
5250	-0.128207	-1.53462	-0.742985	-0.909536	-0.903586
5255	-0.115386	-1.57703	-0.740686	-0.939445	-0.95762
5260	-0.129595	-1.59591	-0.770618	-0.959496	-0.98379
5265	-0.120597	-1.57729	-0.781556	-1.01188	-1.0651
5270	-0.116459	-1.59021	-0.8134	-1.02056	-1.08373
5275	-0.0770852	-1.61074	-0.92206	-1.09019	-1.10531
5280	-0.0693767	-1.64554	-0.967854	-1.14736	-1.11671
5285	-0.121857	-1.67835	-1.06707	-1.20705	-1.15425
5290	-0.000738595	-1.72568	-1.06836	-1.20446	-1.17198
5295	-0.0125483	-1.75789	-1.03753	-1.25294	-1.18313
5300	-0.0291188	-1.8032	-1.07377	-1.30894	-1.17392
5305	-0.0479934	-1.85734	-1.0984	-1.3717	-1.22498
5310	-0.0828059	-1.88677	-1.10656	-1.43094	-1.26613
5315	-0.0567	-1.89693	-1.1239	-1.46914	-1.30798
5320	-0.104506	-1.86157	-1.13751	-1.44583	-1.30713
5325	-0.0801912	-1.92471	-1.21176	-1.45095	-1.26305
5330	-0.105842	-1.89843	-1.27658	-1.49127	-1.2667
5335	-0.000189536	-1.92821	-1.30293	-1.50284	-1.25876
5340	-0.142773	-1.94758	-1.39663	-1.54483	-1.33022
5345	-0.136418	-1.97244	-1.43897	-1.59362	-1.35603
5350	-0.215864	-2.01262	-1.43307	-1.60456	-1.41776
5355	-0.204181	-2.0102	-1.42777	-1.63639	-1.49578
5360	-0.229316	-2.05699	-1.46499	-1.68701	-1.4906
5365	-0.194501	-2.02936	-1.47649	-1.7202	-1.48753
5370	-0.167129	-2.0223	-1.49884	-1.72398	-1.51687
5375	-0.219736	-2.07085	-1.49096	-1.69854	-1.58979
5380	-0.183899	-2.04925	-1.42386	-1.64955	-1.59766
5385	0.014725	-2.07878	-1.39148	-1.61644	-1.62882
5390	0.20537	-2.08013	-1.33433	-1.53171	-1.64242
5395	0.515591	-2.068	-1.36889	-1.31811	-1.67712
5400	0.683878	-2.06004	-1.35001	-0.89513	-1.68749
5405	0.946249	-1.99204	-1.375	-0.425175	-1.69682
5410	1.14277	-1.77799	-1.3675	0.136502	-1.72287
5415	1.38104	-1.45922	-1.37475	0.646132	-1.7383
5420	1.58954	-1.08923	-1.36728	1.15699	-1.72651
5425	1.74154	-0.661271	-1.44055	1.6717	-1.76724
5430	2.015	-0.247912	-1.4825	2.07588	-1.85684
5435	2.1601	0.138951	-1.60625	2.53166	-1.87651
5440	2.36398	0.491579	-1.63562	2.94049	-1.76587
5445	2.48012	0.820816	-1.67006	3.36887	-1.35023
5450	2.61635	1.06222	-1.72305	3.68437	-0.892733
5455	2.89937	1.3433	-1.62475	4.03287	-0.365468
5460	3.0412	1.56362	-1.56827	4.36299	0.125114
5465	3.18668	1.79753	-1.21545	4.64638	0.595516
5470	3.38098	2.04662	-0.817901	4.98795	1.14723
5475	3.62518	2.33758	-0.248111	5.28849	1.57959
5480	3.75187	2.55493	0.2267	5.49581	1.95428
5485	3.86589	2.81732	0.75403	5.77304	2.39418
5490	3.98039	2.99856	1.27863	5.95387	2.74677
5495	4.18445	3.18542	1.78076	6.2004	3.12026
5500	4.2869	3.36992	2.15069	6.38107	3.44356
5505	4.47021	3.62798	2.58362	6.6412	3.77464
5510	4.69659	3.85132	3.02926	6.85058	4.12396
5515	4.83695	4.05678	3.38233	7.06238	4.387
5520	4.94942	4.24466	3.8101	7.29969	4.64459
5525	5.08232	4.41227	4.23309	7.47757	5.0513
5530	5.21184	4.57202	4.53178	7.64864	5.28418
5535	5.40763	4.65941	4.8546	7.8493	5.49216
5540	5.55413	4.72619	5.16914	8.01754	5.70021
5545	5.48198	4.81745	5.34423	8.14697	5.87943
5550	5.58144	4.9634	5.65781	8.27858	6.08564
5555	5.67689	5.06804	5.84202	8.42449	6.23594
5560	5.74695	5.16073	6.06582	8.54756	6.46908
5565	5.84367	5.18331	6.28524	8.67344	6.59387
5570	5.81387	5.28525	6.51872	8.81008	6.75913
5575	5.84449	5.41113	6.71884	8.84928	6.88379
5580	5.89977	5.4888	6.89896	8.92438	6.95267
5585	5.9515	5.55871	7.07106	9.03318	7.08365
5590	5.96241	5.61717	7.19996	9.12148	7.14057
5595	6.07126	5.6505	7.30196	9.15975	7.2672
5600	6.0801	5.71759	7.42777	9.21205	7.44534
5605	6.17322	5.83287	7.50899	9.33329	7.56556
5610	6.19959	5.86095	7.65409	9.38197	7.67215
5615	6.18371	5.907	7.73668	9.41616	7.75364
5620	6.14763	5.96031	7.85301	9.51287	7.83822
5625	6.11318	5.99049	7.99571	9.58342	7.95765
5630	6.21884	6.04435	8.08814	9.63867	8.09563
5635	6.1634	6.0498	8.18133	9.71862	8.1797
5640	6.23631	6.07103	8.28919	9.77546	8.24573
5645	6.2227	6.10794	8.34027	9.79091	8.30516
5650	6.17876	6.10703	8.35625	9.77185	8.34261
5655	6.13328	6.12401	8.33862	9.74371	8.37952
5660	6.12403	6.1304	8.40476	9.77744	8.36621
5665	6.13155	6.09163	8.47628	9.70754	8.40396
5670	6.07692	6.09086	8.55266	9.7133	8.40907
5675	6.04162	6.0605	8.56739	9.71299	8.40564
5680	6.03758	6.0302	8.60465	9.73744	8.43143
5685	6.05969	6.04597	8.73819	9.66879	8.49957
5690	6.04591	6.08093	8.77837	9.5919	8.57372
5695	5.98797	6.09459	8.77453	9.55016	8.57629
5700	5.95364	6.01785	8.79508	9.50299	8.59304
5705	5.96235	6.03485	8.82957	9.45641	8.59047
5710	5.99198	6.01751	8.92261	9.34582	8.58815
5715	5.9632	5.97964	8.88235	9.26002	8.61334
5720	5.85806	5.93665	8.85812	9.15396	8.59911
5725	5.85851	5.91726	8.8843	9.05714	8.60716
5730	5.79356	5.80632	8.95187	8.98235	8.57911
5735	5.7648	5.77621	8.89469	8.87384	8.4929
5740	5.66961	5.63782	8.85122	8.74322	8.42333
5745	5.61166	5.57708	8.7821	8.7012	8.37516
5750	5.42284	5.47345	8.70589	8.54527	8.31576
5755	5.40541	5.38314	8.6673	8.39532	8.1901
5760	5.35408	5.28406	8.59857	8.25487	8.1476
5765	5.26232	5.17709	8.55671	8.13395	8.0516
5770	5.20351	5.05261	8.47904	8.08694	7.99086
5775	5.0773	4.99697	8.39314	7.97045	7.87524
5780	5.00926	4.93948	8.37982	7.87524	7.8193
5785	5.01536	4.82244	8.33784	7.72773	7.80907
5790	5.00897	4.80466	8.17206	7.61558	7.69397
5795	4.94975	4.71742	8.03685	7.4295	7.52621
5800	4.80732	4.61072	7.93517	7.2373	7.33833
5805	4.67913	4.49836	7.74965	7.03685	7.18207
5810	4.61724	4.41357	7.61868	6.87842	7.09598
5815	4.54371	4.28383	7.54882	6.73995	7.0169
5820	4.45377	4.15816	7.40993	6.50957	6.87834
5825	4.32925	4.04209	7.27494	6.35717	6.78091
5830	4.24689	3.8946	7.19745	6.23787	6.70927
5835	4.149	3.79302	7.0997	6.11676	6.60308
5840	4.10645	3.68972	6.95173	6.02974	6.48505
5845	4.08202	3.64869	6.82856	5.89785	6.35635
5850	3.98873	3.57615	6.6717	5.73246	6.17636
5855	3.89685	3.49602	6.52653	5.53279	6.01597
5860	3.87753	3.39275	6.34988	5.36819	5.94862
5865	3.86015	3.24193	6.25689	5.27225	5.76448
5870	3.69596	3.14477	6.1512	5.12959	5.62281
5875	3.61553	3.00391	5.98008	4.97097	5.53863
5880	3.47779	2.85636	5.83007	4.82548	5.37944
5885	3.37362	2.77402	5.62707	4.70414	5.25863
5890	3.27789	2.63759	5.49436	4.55374	5.10819
5895	3.18777	2.46435	5.33692	4.42799	4.95996
5900	3.09478	2.33366	5.17523	4.29559	4.74473
5905	3.07051	2.21752	4.98971	4.14209	4.60556
5910	3.00707	2.1679	4.94074	4.06575	4.50599
5915	3.00147	2.1084	4.87466	3.9421	4.39231
5920	2.92513	2.06228	4.7552	3.74979	4.2932
5925	2.88811	1.98218	4.64968	3.5822	4.21363
5930	2.84291	1.88932	4.58671	3.43961	4.09549
5935	2.81412	1.81316	4.38804	3.36209	4.02447
5940	2.75057	1.73424	4.25523	3.21954	3.8739
5945	2.64188	1.6172	4.16771	3.09673	3.69187
5950	2.5401	1.47329	4.02494	2.93264	3.59382
5955	2.46831	1.3408	3.84845	2.80419	3.52964
5960	2.42944	1.26756	3.6996	2.657	3.32588
5965	2.40832	1.20906	3.62964	2.55886	3.22593
5970	2.36951	1.14751	3.48268	2.45542	3.10228
5975	2.21178	1.10695	3.45041	2.4104	3.01185
5980	2.15103	0.994775	3.24737	2.271	2.89196
5985	2.09438	0.933879	3.11063	2.11944	2.75036
5990	1.99585	0.868685	2.88357	2.02423	2.60688
5995	1.88341	0.789236	2.78121	1.91246	2.4216
6000	1.8555	0.71328	2.68909	1.81735	2.27249
6005	1.83236	0.616726	2.65018	1.76609	2.19445
6010	1.83728	0.510536	2.56716	1.75704	2.12581
6015	1.82784	0.550001	2.53645	1.68572	2.03677
6020	1.7322	0.499452	2.4768	1.61054	1.93256
6025	1.70555	0.413893	2.33112	1.51541	1.89333
6030	1.65977	0.322052	2.20201	1.42293	1.79544
6035	1.65818	0.249781	2.11981	1.29025	1.65761
6040	1.59733	0.172866	2.02383	1.18732	1.58972
6045	1.53861	0.0947399	1.97344	1.13589	1.60883
6050	1.47586	0.0437167	1.9181	1.12668	1.53779
6055	1.45107	-0.03485	1.81229	1.05384	1.41129
6060	1.38518	-0.0580752	1.78706	0.974553	1.29422
6065	1.31599	-0.0596872	1.63236	0.923794	1.22737
6070	1.2854	-0.132365	1.55112	0.893219	1.13832
6075	1.3054	-0.125064	1.50601	0.813512	1.11915
6080	1.33529	-0.112558	1.49341	0.737654	1.09708
6085	1.32456	-0.15769	1.37807	0.685864	1.02427
6090	1.27133	-0.256181	1.31026	0.648866	0.949119
6095	1.23926	-0.312178	1.26523	0.622436	0.899129
6100	1.18862	-0.371478	1.19671	0.554699	0.857347
6105	1.09946	-0.493107	1.09704	0.51983	0.723481
6110	1.03903	-0.572896	0.963335	0.440379	0.599794
6115	1.00643	-0.558639	0.887002	0.375739	0.547836
6120	0.973128	-0.596261	0.840301	0.323057	0.541183
6125	0.941174	-0.658315	0.744271	0.27427	0.475834
6130	0.920339	-0.668162	0.757844	0.193279	0.43146
6135	0.871878	-0.752704	0.72206	0.173951	0.351413
6140	0.887681	-0.770919	0.731854	0.0659093	0.268141
6145	0.796932	-0.827378	0.618668	0.0318496	0.242931
6150	0.752889	-0.858901	0.512802	-0.0674761	0.13842
6155	0.746921	-0.958498	0.467521	-0.140388	0.0716339
6160	0.773239	-1.0051	0.434769	-0.199141	0.0307789
6165	0.731566	-1.0515	0.393292	-0.250646	0.0164705
6170	0.733672	-1.11403	0.355963	-0.225581	-0.00603333
6175	0.749431	-1.10205	0.316367	-0.244226	-0.0343086
6180	0.708158	-1.08088	0.27873	-0.240405	-0.162436
6185	0.659129	-1.06627	0.222857	-0.293277	-0.256893
6190	0.591235	-1.12436	0.138571	-0.372451	-0.335487
6195	0.538053	-1.16031	0.0467142	-0.461562	-0.398201
6200	0.49019	-1.20306	0.0340427	-0.50468	-0.462664
6205	0.464938	-1.27269	-0.0533616	-0.562713	-0.515868
6210	0.388735	-1.28936	-0.198025	-0.627304	-0.563752
6215	0.423144	-1.35482	-0.224223	-0.711532	-0.569947
6220	0.345179	-1.43005	-0.285801	-0.799697	-0.630071
6225	0.292835	-1.51853	-0.359221	-0.852951	-0.757983
6230	0.338814	-1.48984	-0.361299	-0.863797	-0.747964
6235	0.386137	-1.44622	-0.381169	-0.804886	-0.70365
6240	0.317815	-1.47373	-0.389052	-0.775214	-0.724734
6245	0.262266	-1.47326	-0.458147	-0.82817	-0.740501
6250	0.265748	-1.50252	-0.492332	-0.871709	-0.822074
6255	0.338203	-1.4962	-0.463099	-0.877932	-0.855381
6260	0.353897	-1.55136	-0.504789	-0.901387	-0.906214
6265	0.370003	-1.57875	-0.50431	-0.885414	-0.911854
6270	0.301313	-1.56481	-0.525879	-0.960312	-0.929765
6275	0.294949	-1.58194	-0.567291	-0.965915	-0.974764
6280	0.265454	-1.59885	-0.548562	-0.937995	-0.978363
6285	0.254753	-1.60071	-0.547706	-0.944457	-1.01208
6290	0.312463	-1.59942	-0.552935	-0.931044	-1.04564
6295	0.332712	-1.62941	-0.565642	-0.961549	-1.06141
6300	0.343014	-1.6208	-0.565078	-0.964282	-1.1157
6305	0.380014	-1.6813	-0.57657	-0.980475	-1.15013
6310	0.409352	-1.76989	-0.634913	-0.996423	-1.18272
6315	0.350592	-1.77542	-0.651422	-1.05061	-1.20723
6320	0.363067	-1.79375	-0.688279	-1.08152	-1.27583
6325	0.261401	-1.89187	-0.747451	-1.11483	-1.27017
6330	0.209513	-1.88371	-0.710706	-1.1558	-1.30199
6335	0.103396	-1.93425	-0.789636	-1.25035	-1.3595
6340	-0.0614295	-2.00199	-0.710672	-1.25854	-1.38399
6345	-0.120646	-2.02141	-0.781605	-1.32634	-1.47341
6350	-0.183844	-2.05818	-0.887444	-1.39148	-1.47848
6355	-0.151595	-2.04378	-0.8787	-1.38418	-1.53599
6360	-0.209718	-2.02192	-0.85283	-1.42157	-1.54283
6365	-0.216474	-2.04083	-0.911547	-1.45933	-1.56182
6370	-0.198788	-2.11869	-0.920392	-1.45486	-1.59014
6375	-0.165045	-2.09824	-0.956353	-1.46732	-1.65253
6380	-0.0316857	-2.05313	-0.880718	-1.42497	-1.60118
6385	0.0566483	-2.02589	-0.928646	-1.45553	-1.59188
6390	0.235178	-2.00582	-0.939781	-1.42946	-1.61077
6395	0.461215	-1.99369	-0.993803	-1.31124	-1.62778
6400	0.728027	-1.92491	-0.998423	-0.95075	-1.67678
6405	0.991925	-1.817	-1.02058	-0.413428	-1.62301
6410	1.25716	-1.60117	-1.05452	0.160809	-1.57301
6415	1.52558	-1.28376	-1.07707	0.717452	-1.56171
6420	1.76122	-0.882344	-1.10936	1.20744	-1.53068
6425	1.96735	-0.455781	-1.11043	1.68689	-1.50115
6430	2.13505	-0.076325	-1.11938	2.18432	-1.48901
6435	2.29983	0.27854	-1.12145	2.66085	-1.46204
6440	2.53925	0.655791	-1.0933	3.07873	-1.31583
6445	2.71709	0.990865	-1.08597	3.51801	-0.911509
6450	2.88309	1.37998	-1.07537	3.90237	-0.369532
6455	3.09389	1.60851	-1.02384	4.25242	0.134291
6460	3.26579	1.90321	-0.889453	4.6018	0.66795
6465	3.53537	2.15509	-0.518508	4.94233	1.15466
6470	3.7364	2.34766	-0.0566567	5.18151	1.57184
6475	3.96089	2.59071	0.569009	5.46545	1.97619
6480	4.12729	2.81836	1.10811	5.71962	2.40587
6485	4.20179	3.0084	1.6373	5.9676	2.76211
6490	4.34608	3.19725	2.01157	6.23748	3.16294
6495	4.54724	3.33753	2.40641	6.48174	3.47395
6500	4.69858	3.57805	2.83377	6.70982	3.81162
6505	4.83082	3.72625	3.26239	6.89449	4.07702
6510	4.90428	3.8908	3.60015	7.1019	4.37363
6515	5.0417	4.01515	3.95014	7.28444	4.64058
6520	5.07031	4.16268	4.28912	7.39929	4.80062
6525	5.19113	4.28506	4.55821	7.5054	5.03932
6530	5.30184	4.44121	4.84239	7.66957	5.30227
6535	5.44506	4.58027	5.17215	7.85028	5.44588
6540	5.49869	4.6787	5.45094	7.94151	5.6762
6545	5.51923	4.81626	5.62984	8.05108	5.9252
6550	5.57337	4.93858	5.86486	8.17991	6.0017
6555	5.48939	5.04719	5.98637	8.31234	6.15879
6560	5.58415	5.10635	6.17974	8.40817	6.30017
6565	5.67933	5.18186	6.30576	8.46009	6.44506
6570	5.72538	5.26317	6.49319	8.60021	6.58188
6575	5.79257	5.39422	6.69587	8.78263	6.774
6580	5.81739	5.49287	6.94428	8.96191	6.91804
6585	5.88331	5.54753	7.17985	9.04086	7.04286
6590	5.95055	5.60118	7.35387	9.08994	7.17444
6595	5.99919	5.68211	7.48248	9.18768	7.25597
6600	6.07069	5.68223	7.64223	9.23032	7.35181
6605	6.16079	5.76395	7.73601	9.26457	7.45411
6610	6.27357	5.80041	7.83041	9.28441	7.49163
6615	6.2701	5.80354	7.90937	9.33661	7.66658
6620	6.28084	5.84346	8.14043	9.40967	7.76146
6625	6.2192	5.86899	8.23639	9.4672	7.87413
6630	6.22117	5.89643	8.29275	9.46128	7.92099
6635	6.28037	5.94041	8.38747	9.56858	8.04177
6640	6.30197	6.02451	8.44273	9.58137	8.1216
6645	6.41647	6.04381	8.43645	9.61073	8.17901
6650	6.45219	6.11164	8.56081	9.64403	8.26597
6655	6.45264	6.09849	8.67273	9.72756	8.32337
6660	6.41146	6.10742	8.71146	9.71758	8.38306
6665	6.36647	6.17482	8.76631	9.73607	8.41914
6670	6.30419	6.13161	8.80768	9.77469	8.47727
6675	6.2937	6.16395	8.88091	9.72979	8.5312
6680	6.22286	6.19156	8.91282	9.67152	8.61823
6685	6.20663	6.17784	8.86754	9.70148	8.69657
6690	6.2257	6.19665	8.92678	9.63231	8.69487
6695	6.21315	6.19577	8.98211	9.58791	8.73987
6700	6.14046	6.18162	8.9979	9.55756	8.74508
6705	6.05325	6.14515	9.01811	9.47943	8.67756
6710	5.98863	6.04406	9.0403	9.3583	8.66333
6715	5.91066	5.97831	9.01427	9.26301	8.59436
6720	5.9415	5.95624	9.04284	9.22395	8.57401
6725	5.93756	5.94378	9.01656	9.15446	8.56532
6730	5.85678	5.89548	9.0189	9.13312	8.60242
6735	5.83953	5.84904	8.95501	8.99443	8.61495
6740	5.77647	5.7835	8.91151	8.90531	8.62462
6745	5.71576	5.67555	8.88836	8.75644	8.54028
6750	5.64725	5.61549	8.79152	8.63893	8.46918
6755	5.54599	5.55401	8.77637	8.50983	8.45493
6760	5.42316	5.4512	8.69273	8.37715	8.36669
6765	5.37599	5.36609	8.59946	8.22753	8.28568
6770	5.33354	5.21678	8.47351	8.09287	8.17908
6775	5.21611	5.18034	8.50216	8.0376	8.08794
6780	5.19757	5.10747	8.48995	7.93567	7.99309
6785	5.16305	5.01222	8.33095	7.8192	7.88045
6790	5.09634	4.93094	8.20786	7.65533	7.80795
6795	4.965	4.7554	8.14707	7.52982	7.67532
6800	4.84283	4.5989	7.94836	7.35368	7.53028
6805	4.77249	4.4996	7.79553	7.13747	7.40616
6810	4.56658	4.37906	7.63197	7.01842	7.26718
6815	4.46049	4.278	7.55278	6.89068	7.12445
6820	4.34322	4.10246	7.3295	6.69742	6.99118
6825	4.2456	3.97267	7.20255	6.54547	6.7814
6830	4.15576	3.88999	7.04429	6.38673	6.6343
6835	3.99766	3.72803	6.88186	6.24387	6.40726
6840	3.9029	3.57484	6.65968	6.04799	6.24624
6845	3.80178	3.46666	6.52371	5.87995	6.07725
6850	3.70086	3.26986	6.37534	5.65454	5.94602
6855	3.56845	3.1803	6.23381	5.51897	5.82631
6860	3.48691	3.00473	6.06042	5.36263	5.6544
6865	3.47294	2.87045	5.87838	5.17796	5.49005
6870	3.42075	2.75405	5.66854	4.9843	5.3277
6875	3.30644	2.66414	5.55769	4.82236	5.18639
6880	3.28477	2.62624	5.41992	4.72881	5.02071
6885	3.21971	2.51646	5.37193	4.58967	4.91011
6890	3.15918	2.47701	5.27674	4.40264	4.79291
6895	3.04528	2.44151	5.13306	4.2714	4.63289
6900	2.99427	2.35317	5.04776	4.14505	4.48726
6905	2.87508	2.23211	4.85298	3.99974	4.39631
6910	2.78167	2.15877	4.72768	3.86072	4.2198
6915	2.73127	2.05419	4.54091	3.73972	4.07858
6920	2.62847	1.92593	4.32482	3.5388	3.91138
6925	2.54784	1.85353	4.27234	3.44999	3.82988
6930	2.50102	1.76018	4.19911	3.39754	3.79023
6935	2.43709	1.66578	4.1032	3.31324	3.64544
6940	2.33994	1.5452	3.93088	3.14536	3.44133
6945	2.2842	1.4441	3.87779	2.95855	3.32021
6950	2.21225	1.30563	3.72001	2.79592	3.23686
6955	2.12967	1.23887	3.55401	2.66466	3.05276
6960	2.10882	1.16395	3.50861	2.55476	2.96728
6965	2.06034	1.08317	3.50375	2.4902	2.86628
6970	1.97711	0.945177	3.42737	2.40599	2.71282
6975	1.92596	0.855111	3.22663	2.289	2.56186
6980	1.83437	0.747341	3.08797	2.13152	2.44686
6985	1.81136	0.69635	2.96117	2.00352	2.29202
6990	1.74708	0.651941	2.85306	1.95012	2.22967
6995	1.79618	0.631264	2.80975	1.86499	2.24415
7000	1.74728	0.538459	2.72278	1.76364	2.1529
7005	1.75873	0.469774	2.6645	1.60925	2.10286
7010	1.70169	0.409442	2.60605	1.50189	2.00808
7015	1.63847	0.318045	2.54544	1.42037	1.93402
7020	1.55385	0.314435	2.4589	1.34564	1.88501
7025	1.47175	0.265184	2.23101	1.30721	1.81202
7030	1.42162	0.207504	2.11391	1.23967	1.75757
7035	1.41414	0.186754	2.01052	1.20498	1.72781
7040	1.449	0.175498	2.00147	1.16414	1.71225
7045	1.4467	0.0600106	1.91332	1.08481	1.57793
7050	1.35353	-0.0261211	1.84799	1.05736	1.46506
7055	1.28749	-0.0472514	1.75319	1.00931	1.39075
7060	1.23005	-0.0677525	1.65387	0.928978	1.27734
7065	1.20211	-0.148527	1.57648	0.874536	1.17528
7070	1.20271	-0.230128	1.43683	0.844767	1.14118
7075	1.2191	-0.296149	1.38315	0.801494	1.08803
7080	1.23385	-0.291761	1.38484	0.732332	1.08832
7085	1.30061	-0.345683	1.37635	0.6797	0.981093
7090	1.25967	-0.428343	1.38072	0.657054	0.934323
7095	1.27631	-0.432993	1.29465	0.657273	0.85533
7100	1.17442	-0.462405	1.21518	0.608027	0.787445
7105	1.17582	-0.534877	1.14766	0.534863	0.73437
7110	1.17707	-0.542229	1.1249	0.521207	0.717086
7115	1.12076	-0.599298	1.09241	0.396294	0.552324
7120	1.09187	-0.655113	1.05717	0.316835	0.440939
7125	1.04804	-0.662313	0.977449	0.333222	0.417702
7130	1.01652	-0.716277	0.945704	0.240842	0.314966
7135	0.940616	-0.769297	0.887134	0.192036	0.261008
7140	0.953506	-0.785853	0.834421	0.149484	0.236512
7145	0.947282	-0.802237	0.800979	0.0672367	0.192004
7150	0.943661	-0.88821	0.738881	-0.00403853	0.119859
7155	0.849295	-0.900295	0.688993	-0.0503316	0.0693687
7160	0.8119	-0.977946	0.590093	-0.102983	-0.0498737
7165	0.702981	-1.02409	0.429084	-0.16685	-0.0753692
7170	0.725771	-1.06859	0.372176	-0.209223	-0.17372
7175	0.613582	-1.1487	0.330958	-0.292682	-0.238171
7180	0.643331	-1.16293	0.273862	-0.366422	-0.264089
7185	0.695853	-1.24399	0.164476	-0.445148	-0.37726
7190	0.626267	-1.28876	0.0640283	-0.48716	-0.445422
7195	0.607214	-1.25485	0.00162545	-0.527717	-0.455428
7200	0.514803	-1.27776	-0.0805371	-0.547738	-0.466038
7205	0.409847	-1.34141	-0.136483	-0.580864	-0.53174
7210	0.408474	-1.39275	-0.132835	-0.573595	-0.606915
7215	0.482501	-1.42561	-0.119552	-0.595895	-0.578311
7220	0.531299	-1.44183	-0.117596	-0.591243	-0.607115
7225	0.555413	-1.37926	-0.0738368	-0.625512	-0.631435
7230	0.549386	-1.40604	-0.180453	-0.622019	-0.73675
7235	0.619225	-1.40641	-0.202408	-0.679306	-0.807468
7240	0.644448	-1.46164	-0.218167	-0.711636	-0.858279
7245	0.580003	-1.52471	-0.24435	-0.737987	-0.918448
7250	0.547751	-1.50727	-0.309915	-0.82488	-0.887569
7255	0.496937	-1.53907	-0.426924	-0.857761	-0.893469
7260	0.482894	-1.6122	-0.464231	-0.946412	-0.937285
7265	0.480158	-1.66763	-0.493808	-0.983621	-0.971905
7270	0.404414	-1.6819	-0.598427	-1.002	-1.03194
7275	0.340205	-1.76449	-0.662585	-1.05425	-1.11165
7280	0.316088	-1.8314	-0.702326	-1.12463	-1.14487
7285	0.310227	-1.81446	-0.702094	-1.18659	-1.22772
7290	0.261379	-1.91198	-0.785884	-1.29592	-1.26057
7295	0.189687	-1.93447	-0.785296	-1.33938	-1.32062
7300	0.129126	-1.96212	-0.810766	-1.36202	-1.39873
7305	0.191476	-2.00333	-0.89569	-1.39337	-1.39844
7310	0.132717	-2.00629	-0.940121	-1.44082	-1.43508
7315	0.147173	-2.05644	-0.972109	-1.48078	-1.47286
7320	0.0987858	-2.04816	-1.0009	-1.50576	-1.46195
7325	0.0532566	-2.05999	-1.09281	-1.51038	-1.52913
7330	0.0578339	-2.084	-1.10153	-1.54613	-1.53024
7335	-0.0747073	-2.03586	-1.09937	-1.49178	-1.52321
7340	-0.0672366	-2.03557	-1.09344	-1.42089	-1.57625
7345	-0.0565518	-2.07834	-1.10409	-1.44086	-1.61275
7350	-0.0231683	-2.04115	-1.07968	-1.49455	-1.61191
7355	-0.0545215	-2.02252	-1.09972	-1.50442	-1.63041
7360	-0.0708559	-2.11854	-1.19174	-1.5545	-1.64866
7365	-0.12913	-2.16488	-1.19257	-1.56798	-1.69236
7370	-0.147906	-2.18433	-1.22931	-1.60758	-1.68838
7375	-0.133116	-2.20926	-1.27638	-1.6185	-1.80191
7380	-0.131688	-2.23466	-1.40074	-1.67366	-1.85756
7385	-0.0115669	-2.23675	-1.42867	-1.7178	-1.89481
7390	0.126251	-2.28017	-1.3658	-1.70946	-1.91871
7395	0.311685	-2.23171	-1.34922	-1.53989	-1.95466
7400	0.579585	-2.21035	-1.4243	-1.17851	-1.9084
7405	0.781084	-2.13919	-1.37587	-0.634892	-1.92933
7410	1.06542	-1.90746	-1.32828	-0.114048	-1.93855
7415	1.28172	-1.55794	-1.34745	0.419263	-1.87465
7420	1.51797	-1.16472	-1.36271	0.954181	-1.84602
7425	1.76824	-0.732178	-1.35844	1.47818	-1.84912
7430	1.96971	-0.332502	-1.38659	1.97725	-1.82946
7435	2.20648	0.0346259	-1.35793	2.46075	-1.73476
7440	2.40374	0.4333	-1.37014	2.88904	-1.56128
7445	2.609	0.753526	-1.37313	3.27586	-1.18856
7450	2.81156	1.05954	-1.33981	3.69955	-0.689472
7455	3.01763	1.3854	-1.31783	4.07262	-0.222642
7460	3.14961	1.66977	-1.29405	4.39191	0.28414
7465	3.29019	1.91383	-0.990645	4.74519	0.769122
7470	3.52366	2.13052	-0.58558	5.01096	1.21523
7475	3.7318	2.35522	0.012978	5.28173	1.63438
7480	3.92903	2.56932	0.52568	5.55015	2.03568
7485	4.07089	2.78575	1.05511	5.78761	2.3792
7490	4.21638	2.93602	1.5336	5.93952	2.7381
7495	4.37308	3.09946	1.89424	6.19847	3.06272
7500	4.42894	3.23469	2.31882	6.42466	3.36129
7505	4.46336	3.42613	2.68894	6.63098	3.72146
7510	4.48247	3.5554	3.03804	6.83452	3.94614
7515	4.60265	3.69103	3.32224	6.97513	4.20129
7520	4.66922	3.81458	3.65801	7.09619	4.4197
7525	4.73112	3.97178	3.90221	7.22711	4.67402
7530	4.78088	4.11177	4.21599	7.32022	4.87564
7535	4.84547	4.32532	4.47439	7.4672	5.03945
7540	5.03829	4.51009	4.73495	7.66953	5.3425
7545	5.06724	4.62296	5.05346	7.8214	5.56872
7550	5.09329	4.68745	5.34211	7.96359	5.75306
7555	5.18606	4.7633	5.5019	8.08469	5.97031
7560	5.29332	4.89536	5.73771	8.24861	6.08562
7565	5.3958	5.00384	5.93394	8.3934	6.25196
7570	5.37315	5.0525	6.18255	8.48113	6.38563
7575	5.47161	5.16752	6.39029	8.61502	6.48508
7580	5.50476	5.18052	6.53526	8.68608	6.61468
7585	5.56827	5.23525	6.70174	8.71708	6.73775
7590	5.58383	5.30677	6.84956	8.75321	6.8453
7595	5.68895	5.32069	7.02661	8.81183	6.91643
7600	5.71225	5.37031	7.11595	8.82887	7.0013
7605	5.74312	5.41496	7.22835	8.86482	7.08891
7610	5.79864	5.49077	7.32352	8.92051	7.24637
7615	5.83276	5.60648	7.45316	9.0036	7.40253
7620	5.88921	5.69133	7.47585	9.06328	7.57677
7625	5.92814	5.75285	7.57626	9.13621	7.65978
7630	5.95525	5.84532	7.71464	9.22932	7.76497
7635	6.02322	5.84841	7.78917	9.26093	7.85804
7640	6.08638	5.823	7.84826	9.27426	7.86158
7645	6.16104	5.858	8.01343	9.32885	7.97387
7650	6.09356	5.87912	8.09409	9.34363	8.05086
7655	6.10809	5.88032	8.18668	9.40089	8.06239
7660	6.06967	5.92146	8.27801	9.42633	8.18187
7665	6.08857	5.94661	8.32821	9.50416	8.22202
7670	6.10162	5.96777	8.36939	9.52202	8.25494
7675	6.07177	5.94675	8.44645	9.55869	8.2188
7680	5.98153	5.96789	8.4418	9.54363	8.2376
7685	5.95973	5.95724	8.40162	9.52046	8.23207
7690	5.86881	5.95211	8.46546	9.52158	8.24634
7695	5.89591	5.99349	8.40892	9.47451	8.28485
7700	5.84504	5.90164	8.36802	9.35525	8.28262
7705	5.8151	5.83529	8.45922	9.33031	8.28221
7710	5.77033	5.79487	8.5273	9.30787	8.28665
7715	5.77163	5.80004	8.51657	9.20114	8.3099
7720	5.74309	5.74682	8.51691	9.13668	8.30837
7725	5.72533	5.67963	8.56522	9.03059	8.33426
7730	5.55881	5.56722	8.5887	8.87056	8.28056
7735	5.50402	5.47645	8.56383	8.73203	8.25147
7740	5.46461	5.3992	8.58345	8.67602	8.24134
7745	5.37765	5.3638	8.5611	8.56931	8.20816
7750	5.24392	5.24143	8.44299	8.4197	8.1815
7755	5.25033	5.20104	8.39269	8.32213	8.1174
7760	5.12934	5.11869	8.27942	8.12719	8.11747
7765	5.00856	5.00005	8.21748	7.98471	8.04213
7770	4.94343	4.93038	8.18373	7.87158	7.96148
7775	4.90859	4.77864	8.06536	7.76702	7.8889
7780	4.73264	4.64059	7.95682	7.57403	7.72251
7785	4.63569	4.52821	7.83914	7.4539	7.64013
7790	4.56626	4.47159	7.78523	7.35815	7.52589
7795	4.5414	4.35831	7.7027	7.18682	7.37975
7800	4.43585	4.21481	7.55443	6.97906	7.19207
7805	4.28143	4.18359	7.34899	6.84014	7.05685
7810	4.24148	4.0175	7.19209	6.60936	6.83889
7815	4.17978	3.87394	7.06288	6.42913	6.68123
7820	4.0985	3.71507	6.97259	6.26829	6.52169
7825	3.93425	3.57208	6.81333	6.09744	6.38773
7830	3.77651	3.39443	6.666	5.88737	6.18053
7835	3.63851	3.29092	6.4974	5.72577	6.05342
7840	3.55194	3.11764	6.26766	5.50342	5.87804
7845	3.43244	3.00027	6.09289	5.30056	5.73144
7850	3.32885	2.86347	5.97561	5.14957	5.60752
7855	3.23363	2.71661	5.77404	5.01643	5.41898
7860	3.11823	2.56811	5.63464	4.84441	5.22683
7865	3.02823	2.42853	5.50318	4.67174	5.04106
7870	2.88584	2.29103	5.36086	4.5232	4.89152
7875	2.80324	2.15393	5.19277	4.35381	4.72003
7880	2.68334	2.00086	5.0435	4.1684	4.6058
7885	2.61505	1.90465	4.97715	4.02762	4.48054
7890	2.57339	1.74386	4.82943	3.88993	4.37421
7895	2.5557	1.68967	4.76649	3.777	4.2352
7900	2.42491	1.60677	4.60584	3.64652	4.03148
7905	2.27748	1.56629	4.37326	3.44942	3.90268
7910	2.20224	1.42598	4.20393	3.305	3.71296
7915	2.09491	1.33384	4.10954	3.1558	3.56788
7920	2.01812	1.26426	3.90258	3.04486	3.46458
7925	1.95495	1.13338	3.77032	2.94776	3.3668
7930	1.91592	1.0423	3.73929	2.82604	3.25633
7935	1.85307	1.02414	3.71136	2.72198	3.14889
7940	1.91533	0.982565	3.65223	2.67228	3.10835
7945	1.88423	0.894696	3.575	2.6303	2.99004
7950	1.81068	0.877938	3.4775	2.51972	2.87072
7955	1.84352	0.75453	3.29975	2.42432	2.73286
7960	1.77008	0.692432	3.11578	2.33983	2.61038
7965	1.76538	0.61577	2.9742	2.20336	2.47288
7970	1.73937	0.551225	2.85478	2.12861	2.38603
7975	1.62287	0.442682	2.7773	2.10391	2.3239
7980	1.55367	0.395446	2.60357	2.01988	2.22949
7985	1.57457	0.369256	2.53921	1.91403	2.1766
7990	1.53793	0.36646	2.47729	1.85722	2.08087
7995	1.49505	0.298653	2.33956	1.76901	1.96263
8000	1.54163	0.276207	2.25361	1.67864	1.95729
8005	1.51818	0.210005	2.19825	1.58494	1.88028
8010	1.39607	0.119261	2.03642	1.46078	1.77247
8015	1.37332	0.0761729	1.94078	1.39574	1.6979
8020	1.28352	0.0492649	1.8267	1.35368	1.57945
8025	1.2443	0.00872481	1.79203	1.29248	1.51135
8030	1.17136	-0.00847057	1.82483	1.19207	1.47413
8035	1.10176	-0.0699473	1.76635	1.13329	1.33955
8040	1.03714	-0.137148	1.62771	1.01035	1.24731
8045	0.891832	-0.258468	1.45294	0.936785	1.14504
8050	0.848202	-0.323139	1.28565	0.819758	0.992029
8055	0.830722	-0.422892	1.19908	0.719927	0.896035
8060	0.801126	-0.523057	1.12517	0.645188	0.811245
8065	0.768547	-0.570173	1.05666	0.568308	0.709263
8070	0.652081	-0.640771	0.96099	0.438685	0.622293
8075	0.658174	-0.733987	0.852891	0.367348	0.476637
8080	0.550764	-0.823817	0.749602	0.278422	0.388864
8085	0.493707	-0.906149	0.668642	0.190149	0.308264
8090	0.464142	-0.972827	0.603778	0.149159	0.224494
8095	0.49101	-0.982385	0.6434	0.099907	0.1491
8100	0.556783	-0.983568	0.59306	0.073435	0.0716202
8105	0.483279	-1.01283	0.493754	-0.00532724	0.00188797
8110	0.518136	-1.05993	0.476378	-0.0830805	-0.0640798
8115	0.442556	-1.15723	0.392741	-0.187394	-0.269448
8120	0.451776	-1.27003	0.269466	-0.257928	-0.284217
8125	0.390754	-1.35819	0.15252	-0.331023	-0.358474
8130	0.288299	-1.40489	0.0992678	-0.370713	-0.428515
8135	0.308984	-1.4217	0.061341	-0.406434	-0.491551
8140	0.347406	-1.42495	0.0952069	-0.479786	-0.548284
8145	0.421598	-1.43381	0.0596862	-0.536189	-0.517521
8150	0.3834	-1.44031	0.0497176	-0.581457	-0.558822
8155	0.34704	-1.46099	0.0227458	-0.589237	-0.597598
8160	0.306394	-1.48257	0.00447124	-0.597611	-0.610034
8165	0.32527	-1.47677	-0.0419759	-0.666953	-0.646897
8170	0.253131	-1.48935	-0.201778	-0.684038	-0.70093
8175	0.247624	-1.53926	-0.293601	-0.725509	-0.728703
8180	0.18523	-1.62127	-0.33824	-0.802663	-0.822687
8185	0.125115	-1.66541	-0.298416	-0.769093	-0.83668
8190	0.108642	-1.65913	-0.344575	-0.791072	-0.860504
8195	0.0957973	-1.64457	-0.410117	-0.852055	-0.968582
8200	0.0248192	-1.64483	-0.467106	-0.839642	-0.937503
8205	0.0758133	-1.7059	-0.458395	-0.816109	-0.930388
8210	0.0840767	-1.74305	-0.584556	-0.826518	-0.914359
8215	0.117261	-1.77056	-0.5321	-0.844127	-0.935228
8220	0.0401758	-1.85912	-0.63489	-0.894312	-0.966846
8225	-0.0311819	-1.86463	-0.663401	-0.965573	-0.976049
8230	-0.00825781	-1.80727	-0.637061	-0.97065	-0.998772
8235	0.0460439	-1.82538	-0.631355	-0.972472	-1.04008
8240	0.0454007	-1.76304	-0.616219	-0.987847	-1.06442
8245	0.0368995	-1.76629	-0.674597	-0.979709	-1.03659
8250	0.0906466	-1.73805	-0.647138	-0.968265	-0.993898
8255	0.156844	-1.76606	-0.628424	-0.981313	-1.0004
8260	0.162946	-1.75713	-0.613582	-1.03701	-1.03994
8265	0.164477	-1.78323	-0.658223	-1.04318	-1.07071
8270	0.136146	-1.83194	-0.668401	-1.08033	-1.10643
8275	0.205716	-1.89062	-0.667561	-1.11513	-1.11932
8280	0.167319	-1.88705	-0.606805	-1.17667	-1.10365
8285	0.213966	-1.8779	-0.604124	-1.21008	-1.11522
8290	0.202472	-1.86075	-0.629712	-1.24702	-1.16894
8295	0.170342	-1.87946	-0.656741	-1.28301	-1.12585
8300	0.151327	-1.83545	-0.669067	-1.27282	-1.17049
8305	0.110447	-1.86855	-0.73616	-1.28701	-1.2588
8310	0.123169	-1.89835	-0.736544	-1.29702	-1.27411
8315	0.112833	-1.93407	-0.71889	-1.28269	-1.30874
8320	0.0441123	-1.97512	-0.823001	-1.23957	-1.32546
8325	0.0951576	-2.018	-0.818701	-1.25021	-1.36458
8330	0.11337	-1.96755	-0.890831	-1.2749	-1.33562
8335	0.151548	-1.94738	-0.857747	-1.26552	-1.36249
8340	0.15818	-1.93071	-0.903973	-1.27494	-1.36582
8345	0.118595	-1.94094	-0.963575	-1.2587	-1.3993
8350	0.0710844	-1.95756	-0.971218	-1.19738	-1.43746
8355	0.0124806	-1.97993	-0.932096	-1.24795	-1.44613
8360	0.0013296	-2.00749	-1.01889	-1.28659	-1.56303
8365	-0.0443569	-2.12727	-1.107	-1.35571	-1.64898
8370	-0.0973584	-2.13712	-1.1723	-1.43027	-1.67982
8375	-0.125254	-2.18903	-1.19907	-1.46442	-1.67227
8380	-0.0533107	-2.23574	-1.28716	-1.53223	-1.69275
8385	0.0352052	-2.2585	-1.33845	-1.56854	-1.72723
8390	0.241627	-2.24633	-1.4206	-1.57513	-1.75506
8395	0.407601	-2.29622	-1.50054	-1.41212	-1.74319
8400	0.59659	-2.30847	-1.54049	-1.04429	-1.7983
8405	0.836	-2.24679	-1.56444	-0.518217	-1.83025
8410	1.12079	-2.0414	-1.57799	-0.00904087	-1.78199
8415	1.37908	-1.74971	-1.61619	0.511023	-1.80754
8420	1.6056	-1.34622	-1.59458	1.01204	-1.81771
8425	1.87879	-0.943011	-1.57112	1.4712	-1.86857
8430	2.08703	-0.508897	-1.54601	1.98333	-1.83573
8435	2.30812	-0.110775	-1.58341	2.38794	-1.82864
8440	2.47342	0.226761	-1.53906	2.82075	-1.68588
8445	2.69746	0.592867	-1.51516	3.18007	-1.3713
8450	2.80006	0.889716	-1.45564	3.53917	-0.903669
8455	2.84686	1.22217	-1.45408	3.8912	-0.436277
8460	3.01374	1.51841	-1.29667	4.23138	0.0549685
8465	3.17979	1.79097	-0.965003	4.53891	0.610999
8470	3.41638	1.9873	-0.584503	4.84865	1.08736
8475	3.50849	2.27084	-0.0380525	5.15488	1.54336
8480	3.64486	2.52899	0.465753	5.41814	1.96178
8485	3.84683	2.77023	0.903178	5.68253	2.30788
8490	4.0682	2.98438	1.37086	5.91636	2.72526
8495	4.13276	3.22756	1.87377	6.14192	3.07362
8500	4.20671	3.3663	2.2924	6.33806	3.38233
8505	4.26733	3.50748	2.71316	6.53793	3.66338
8510	4.43873	3.70429	3.09784	6.71095	3.92114
8515	4.54744	3.82949	3.35006	6.8749	4.18842
8520	4.6849	3.99261	3.64705	7.07877	4.45464
8525	4.74522	4.09491	4.05835	7.22517	4.71991
8530	4.86488	4.21072	4.28251	7.3693	4.94261
8535	5.0102	4.33127	4.62826	7.50587	5.17513
8540	5.08157	4.49616	4.87943	7.65763	5.36514
8545	5.17947	4.64752	5.25349	7.82169	5.61637
8550	5.26164	4.75407	5.55614	7.95972	5.79916
8555	5.29203	4.82622	5.80453	8.09082	5.9412
8560	5.36492	4.94161	5.97408	8.15937	6.09151
8565	5.48203	5.08107	6.19667	8.34604	6.31984
8570	5.61118	5.13091	6.405	8.44675	6.43067
8575	5.59473	5.20099	6.5405	8.52914	6.55128
8580	5.61359	5.26555	6.70245	8.55797	6.70796
8585	5.71573	5.34591	6.83821	8.71028	6.79443
8590	5.74031	5.4212	6.95239	8.77731	6.94283
8595	5.7664	5.48155	7.06115	8.85275	7.09886
8600	5.80176	5.54624	7.22903	8.95909	7.22966
8605	5.94054	5.61634	7.39613	9.04794	7.40996
8610	5.99216	5.67201	7.50452	9.17597	7.48077
8615	6.03862	5.78147	7.67406	9.27609	7.5461
8620	6.00516	5.80875	7.78466	9.30027	7.65143
8625	6.01665	5.90602	7.89219	9.32341	7.77511
8630	6.00916	5.93272	7.99697	9.36209	7.8816
8635	6.02817	5.9612	8.08128	9.40926	7.94857
8640	6.09083	6.00019	8.14315	9.53	8.03771
8645	6.14723	6.0516	8.32883	9.62219	8.15645
8650	6.17025	6.09787	8.43595	9.61451	8.20075
8655	6.14939	6.095	8.48836	9.64468	8.33045
8660	6.09892	6.06867	8.53352	9.62376	8.34291
8665	6.23571	6.13846	8.63217	9.63241	8.43915
8670	6.26771	6.20276	8.70495	9.64706	8.55785
8675	6.28859	6.21166	8.72646	9.63414	8.56522
8680	6.28956	6.24786	8.79581	9.64999	8.60072
8685	6.28449	6.20921	8.84623	9.69721	8.60059
8690	6.24032	6.16998	8.88361	9.61061	8.63576
8695	6.17679	6.1599	8.91125	9.54641	8.67224
8700	6.06614	6.16121	8.97412	9.46939	8.67458
8705	6.04975	6.13568	9.03071	9.39596	8.70717
8710	6.00924	6.10974	9.09164	9.3285	8.72206
8715	5.98071	6.0671	9.15047	9.2513	8.66006
8720	5.9471	5.95453	9.08343	9.18045	8.68287
8725	5.87527	5.81611	9.04508	9.01093	8.68736
8730	5.8027	5.73309	9.07458	8.89407	8.60636
8735	5.76709	5.71179	9.05112	8.78203	8.52705
8740	5.63403	5.6214	8.96401	8.64823	8.44284
8745	5.60737	5.55933	8.93761	8.54566	8.36704
8750	5.55762	5.47083	8.82585	8.38605	8.26674
8755	5.44155	5.35853	8.74526	8.23142	8.15882
8760	5.31332	5.28417	8.60273	8.0895	8.00073
8765	5.17018	5.19499	8.42446	7.95216	7.84561
8770	5.03938	5.01382	8.34401	7.7283	7.69959
8775	4.91968	4.85967	8.27161	7.59961	7.52645
8780	4.84363	4.75655	8.26445	7.4316	7.41716
8785	4.77519	4.59103	8.11801	7.24194	7.32681
8790	4.6522	4.46432	7.93021	7.12755	7.25032
8795	4.56131	4.35325	7.77719	7.00675	7.14617
8800	4.48545	4.20431	7.62747	6.86369	6.95618
8805	4.36173	4.08512	7.55272	6.68	6.76113
8810	4.26225	4.0179	7.39145	6.50643	6.65938
8815	4.23809	3.92476	7.3503	6.36122	6.52448
8820	4.10939	3.87061	7.31527	6.27447	6.44961
8825	3.98167	3.75956	7.13375	6.103	6.32767
8830	3.87861	3.6507	6.96437	5.93358	6.21632
8835	3.80369	3.59429	6.81393	5.77011	6.10167
8840	3.68277	3.48415	6.63454	5.61474	5.94714
8845	3.62149	3.37464	6.46109	5.45294	5.76154
8850	3.5287	3.23454	6.38098	5.27298	5.60091
8855	3.44915	3.10844	6.13888	5.11376	5.50609
8860	3.37162	2.91631	5.92499	4.96772	5.37582
8865	3.28203	2.7152	5.81049	4.80469	5.25056
8870	3.2113	2.64252	5.60744	4.66346	5.12018
8875	3.12388	2.54743	5.4867	4.52811	4.94989
8880	3.00955	2.39211	5.34603	4.31291	4.81107
8885	2.9324	2.33097	5.22343	4.21124	4.65725
8890	2.88872	2.23884	5.09508	4.05794	4.50598
8895	2.84346	2.14109	4.93758	3.88151	4.26716
8900	2.78886	2.02047	4.79982	3.71448	4.12923
8905	2.75557	1.91932	4.67784	3.5724	3.98905
8910	2.76126	1.80455	4.57405	3.53105	3.86289
8915	2.66734	1.7072	4.40465	3.46362	3.70602
8920	2.60263	1.62403	4.24218	3.33701	3.59853
8925	2.55825	1.53582	4.07796	3.19696	3.47773
8930	2.47474	1.43863	3.94417	3.08053	3.33853
8935	2.42136	1.34076	3.77175	2.93592	3.16511
8940	2.30994	1.24972	3.67058	2.8195	3.06679
8945	2.176	1.11585	3.45552	2.74357	2.93338
8950	2.12081	1.01465	3.39397	2.60655	2.78765
8955	2.01964	0.884989	3.22857	2.51346	2.68857
8960	1.89294	0.786103	3.05171	2.37473	2.57694
8965	1.8106	0.689686	2.93854	2.27598	2.49573
8970	1.81571	0.586588	2.88069	2.12941	2.38573
8975	1.73911	0.492315	2.80062	2.0236	2.26428
8980	1.68998	0.404502	2.70256	1.92013	2.16139
8985	1.61209	0.325471	2.5503	1.81876	2.08643
8990	1.52812	0.25731	2.37527	1.74539	1.96443
8995	1.5496	0.218224	2.29374	1.66287	1.87387
9000	1.57487	0.132594	2.21437	1.53916	1.81483
9005	1.56593	0.0777852	2.13693	1.49786	1.77132
9010	1.6074	0.0195541	2.02924	1.38379	1.68083
9015	1.54173	0.0161147	2.04432	1.31957	1.66356
9020	1.59552	0.0115355	2.06788	1.22058	1.5726
9025	1.60629	-0.0118766	2.0591	1.2235	1.57257
9030	1.58035	-0.053722	1.97319	1.14098	1.46986
9035	1.52134	-0.12848	1.86187	1.07083	1.38384
9040	1.44051	-0.222473	1.88368	0.974739	1.31445
9045	1.37172	-0.286292	1.73931	0.930829	1.24076
9050	1.27614	-0.342245	1.62538	0.840493	1.1231
9055	1.21389	-0.432668	1.54684	0.777045	1.09261
9060	1.18756	-0.476951	1.51816	0.706208	0.933616
9065	1.13417	-0.571711	1.41434	0.646575	0.814585
9070	1.07423	-0.562024	1.39291	0.673937	0.758796
9075	1.04009	-0.578533	1.33162	0.613411	0.671686
9080	0.993515	-0.614165	1.26246	0.527348	0.654252
9085	1.01102	-0.634363	1.16621	0.485601	0.580805
9090	0.965373	-0.691123	1.13159	0.409572	0.514703
9095	0.920331	-0.7244	1.01243	0.34664	0.52099
9100	0.840181	-0.809253	0.965187	0.292747	0.428782
9105	0.791814	-0.878202	0.860668	0.218149	0.328146
9110	0.718574	-0.935804	0.768602	0.193587	0.242388
9115	0.684348	-0.971323	0.797741	0.105557	0.171622
9120	0.653544	-1.01516	0.683967	0.0043542	0.127186
9125	0.611957	-1.01603	0.547571	-0.0784875	0.00697496
9130	0.618101	-1.05837	0.474813	-0.165406	-0.0322273
9135	0.629573	-1.0475	0.421332	-0.128264	-0.0338176
9140	0.661684	-1.03327	0.365199	-0.173122	-0.0561057
9145	0.664836	-1.0902	0.406679	-0.173664	-0.0954173
9150	0.68946	-1.12067	0.340011	-0.240078	-0.148446
9155	0.685873	-1.15996	0.27801	-0.207829	-0.115953
9160	0.652937	-1.17306	0.178209	-0.263959	-0.165324
9165	0.591604	-1.23828	0.148388	-0.362546	-0.26591
9170	0.459162	-1.26729	0.0435492	-0.425179	-0.316328
9175	0.466722	-1.30231	0.0431943	-0.440345	-0.34887
9180	0.445797	-1.37685	0.0208749	-0.5158	-0.392597
9185	0.428946	-1.39498	-0.0812127	-0.543879	-0.417512
9190	0.427643	-1.46768	-0.181091	-0.610354	-0.483253
9195	0.430433	-1.47672	-0.226982	-0.659193	-0.521563
9200	0.442846	-1.48041	-0.242284	-0.725124	-0.607382
9205	0.376775	-1.50301	-0.264056	-0.781715	-0.750398
9210	0.31335	-1.58865	-0.33965	-0.861489	-0.802103
9215	0.177043	-1.61824	-0.395685	-0.912684	-0.829385
9220	0.191029	-1.64784	-0.402117	-0.949145	-0.842709
9225	0.179848	-1.64332	-0.381905	-0.983334	-0.923687
9230	0.203456	-1.67189	-0.393714	-0.975647	-0.932393
9235	0.127654	-1.72135	-0.332343	-0.968729	-0.997986
9240	0.103005	-1.74509	-0.373109	-0.983105	-1.06344
9245	0.0491312	-1.84659	-0.451798	-1.08806	-1.10951
9250	0.000645042	-1.92458	-0.620618	-1.096	-1.17183
9255	0.00256113	-1.92058	-0.688556	-1.10039	-1.2215
9260	0.0161692	-1.94517	-0.701701	-1.15105	-1.27102
9265	-0.0765549	-1.99253	-0.769531	-1.17878	-1.29473
9270	-0.0510741	-2.01289	-0.752578	-1.18863	-1.292
9275	-0.00437431	-2.00748	-0.78532	-1.25656	-1.29596
9280	-0.0574128	-2.0026	-0.792788	-1.26962	-1.3252
9285	-0.049691	-1.97002	-0.807509	-1.26215	-1.30659
9290	-0.0288771	-1.97632	-0.894758	-1.30761	-1.25454
9295	-0.0240088	-1.97011	-0.899282	-1.31145	-1.26225
9300	-0.00774381	-1.96007	-0.853354	-1.29155	-1.22266
9305	-0.00102765	-1.92284	-0.876019	-1.33957	-1.27527
9310	0.00699747	-1.97688	-0.858417	-1.35257	-1.34348
9315	0.0280842	-2.01662	-0.860575	-1.38762	-1.41609
9320	-0.000471877	-2.06574	-0.848518	-1.36972	-1.50551
9325	0.0134394	-2.0951	-0.861666	-1.37696	-1.51379
9330	-0.00176863	-2.14824	-0.951499	-1.44803	-1.6143
9335	-0.0174365	-2.11742	-0.968349	-1.49825	-1.63737
9340	-0.118684	-2.11046	-0.979514	-1.51049	-1.63086
9345	-0.160291	-2.14574	-1.05356	-1.52425	-1.70522
9350	-0.0888055	-2.17749	-0.956207	-1.51879	-1.65823
9355	-0.0739832	-2.19568	-1.00259	-1.55644	-1.72183
9360	-0.139867	-2.2076	-1.00233	-1.51617	-1.78068
9365	-0.177375	-2.25988	-1.12409	-1.57331	-1.66679
9370	-0.242823	-2.25054	-1.14569	-1.61238	-1.63969
9375	-0.171006	-2.26736	-1.21312	-1.63244	-1.61369
9380	-0.0113031	-2.20534	-1.26781	-1.62027	-1.64324
9385	0.255226	-2.2341	-1.22302	-1.59284	-1.58962
9390	0.423802	-2.26295	-1.21472	-1.55579	-1.60874
9395	0.724064	-2.24886	-1.24325	-1.3906	-1.61312
9400	0.881406	-2.20204	-1.28292	-1.00844	-1.58978
9405	1.14383	-2.13319	-1.30863	-0.458484	-1.63456
9410	1.43349	-1.8709	-1.26377	0.0831758	-1.63796
9415	1.61297	-1.54433	-1.28739	0.647582	-1.62337
9420	1.80026	-1.19105	-1.34465	1.14593	-1.67281
9425	2.04012	-0.773683	-1.35419	1.63016	-1.65954
9430	2.24609	-0.37134	-1.34077	2.10717	-1.59787
9435	2.50673	0.0590272	-1.37869	2.54883	-1.58569
9440	2.62642	0.41668	-1.26682	2.99028	-1.49931
9445	2.87477	0.777149	-1.23414	3.34776	-1.1729
9450	3.10621	1.09415	-1.24473	3.67635	-0.656126
9455	3.22538	1.3572	-1.21625	3.98445	-0.210279
9460	3.3861	1.634	-1.11063	4.30568	0.335376
9465	3.53472	1.90093	-0.819566	4.58656	0.812026
9470	3.74175	2.24356	-0.399609	4.89565	1.30198
9475	3.92214	2.49405	0.108352	5.16423	1.72368
9480	4.06667	2.70465	0.553517	5.4595	2.16097
9485	4.2007	2.8942	1.11617	5.72114	2.5786
9490	4.32133	3.08853	1.70255	5.92501	2.90954
9495	4.45961	3.22485	2.17429	6.12224	3.20899
9500	4.64546	3.46773	2.60486	6.37253	3.517
9505	4.80084	3.64922	3.01038	6.63351	3.86962
9510	4.83571	3.74728	3.34134	6.78461	4.14205
9515	4.86907	3.8652	3.66721	6.94257	4.3359
9520	5.00803	4.07076	4.06649	7.11495	4.57133
9525	5.12319	4.19492	4.42384	7.27147	4.81691
9530	5.26447	4.30666	4.78545	7.44392	5.05558
9535	5.33814	4.39536	5.10291	7.57166	5.28
9540	5.3985	4.49448	5.27062	7.69625	5.5237
9545	5.44491	4.62079	5.49356	7.83446	5.69169
9550	5.51638	4.74336	5.7662	7.94512	5.81561
9555	5.56684	4.85665	6.01358	8.05571	6.00896
9560	5.64791	4.99274	6.19622	8.12364	6.19741
9565	5.71492	5.06922	6.3526	8.25895	6.35739
9570	5.63858	5.13657	6.49734	8.36974	6.45484
9575	5.73624	5.20905	6.62961	8.50241	6.57785
9580	5.84196	5.3099	6.79065	8.64791	6.73348
9585	5.91136	5.34576	6.93158	8.77062	6.86231
9590	5.9243	5.41958	7.09242	8.84948	7.00554
9595	6.02904	5.48899	7.26518	8.91769	7.12
9600	6.06587	5.55146	7.38866	9.01205	7.23104
9605	6.03365	5.63142	7.5218	9.07637	7.36306
9610	6.07596	5.67519	7.63162	9.13701	7.42573
9615	6.10611	5.73685	7.72446	9.23965	7.54149
9620	6.06393	5.78789	7.85601	9.29358	7.64888
9625	5.96457	5.79227	7.87241	9.32837	7.75677
9630	5.97219	5.78583	7.90717	9.34046	7.7576
9635	5.96915	5.81861	7.93045	9.36645	7.8482
9640	5.9882	5.82586	8.00341	9.38434	7.93776
9645	6.01723	5.88283	8.10107	9.44028	8.00071
9650	6.04335	5.91334	8.16496	9.4192	8.05737
9655	5.99556	5.91259	8.21446	9.49912	8.14206
9660	5.96047	5.94309	8.31302	9.49413	8.17175
9665	6.02	5.91266	8.31172	9.47728	8.13911
9670	6.07952	5.86302	8.36654	9.50332	8.14984
9675	6.09743	5.88808	8.42589	9.49517	8.21565
9680	6.03631	5.82754	8.4333	9.46036	8.27167
9685	5.97734	5.77306	8.48797	9.4153	8.25952
9690	5.97181	5.75963	8.51917	9.34315	8.30313
9695	5.98663	5.71194	8.52526	9.29745	8.32955
9700	5.94055	5.73727	8.52473	9.16293	8.32445
9705	5.95256	5.68439	8.60426	9.09817	8.3375
9710	5.898	5.64274	8.62983	9.044	8.43749
9715	5.84296	5.5726	8.66885	8.96778	8.4232
9720	5.81125	5.58071	8.73796	8.90468	8.44242
9725	5.7431	5.53607	8.69617	8.89047	8.44849
9730	5.63819	5.44544	8.63855	8.78428	8.34326
9735	5.59328	5.3609	8.5507	8.68047	8.29988
9740	5.49543	5.3056	8.55763	8.58842	8.20951
9745	5.50243	5.26027	8.51386	8.48497	8.15865
9750	5.53448	5.17199	8.49848	8.33143	8.17384
9755	5.44053	5.09403	8.50863	8.25368	8.1073
9760	5.37776	5.0298	8.54177	8.07382	8.0041
9765	5.24601	4.89037	8.43759	7.92157	7.91442
9770	5.12149	4.78715	8.29983	7.7557	7.80644
9775	5.04309	4.72244	8.20585	7.61054	7.7285
9780	4.84775	4.65827	8.00926	7.48813	7.61023
9785	4.75909	4.53671	7.93234	7.38209	7.5054
9790	4.64761	4.40356	7.8231	7.20974	7.33564
9795	4.61858	4.32676	7.74479	7.02303	7.18767
9800	4.4756	4.14486	7.65031	6.88796	7.06572
9805	4.35087	3.99748	7.49528	6.68811	6.95116
9810	4.2208	3.88412	7.31575	6.52884	6.75981
9815	4.05421	3.78952	7.13818	6.34018	6.62611
9820	3.96371	3.64948	6.95836	6.18137	6.46245
9825	3.82481	3.51602	6.70652	5.98488	6.20286
9830	3.75526	3.33507	6.54187	5.85061	6.02859
9835	3.67287	3.22266	6.33568	5.65149	5.90062
9840	3.61851	3.16156	6.28012	5.53957	5.71486
9845	3.5082	3.04721	6.1221	5.3688	5.63591
9850	3.47823	2.98585	6.00389	5.21511	5.49106
9855	3.40967	2.82972	5.8655	5.0713	5.4008
9860	3.30638	2.71295	5.67495	4.93362	5.30192
9865	3.2352	2.63307	5.54746	4.75478	5.18886
9870	3.13548	2.51371	5.47071	4.64738	5.05502
9875	3.01405	2.40627	5.40364	4.46832	4.91371
9880	2.95824	2.28881	5.26728	4.30991	4.82343
9885	2.93376	2.18309	5.19255	4.24425	4.77106
9890	2.90578	2.08498	5.04529	4.13984	4.6052
9895	2.84891	1.94771	4.88677	3.99917	4.4094
9900	2.78981	1.89094	4.78009	3.84235	4.26848
9905	2.68314	1.77752	4.64008	3.68336	4.10153
9910	2.55941	1.61461	4.48207	3.55812	3.8807
9915	2.49162	1.57038	4.30186	3.47013	3.75574
9920	2.43458	1.49941	4.15168	3.336	3.5759
9925	2.35749	1.37172	3.99451	3.17271	3.45415
9930	2.36931	1.26423	3.86506	3.0642	3.36062
9935	2.36213	1.21052	3.81255	2.90061	3.24275
9940	2.21703	1.15031	3.6033	2.77399	3.07089
9945	2.06266	1.02637	3.38097	2.66965	2.9451
9950	1.94552	0.904444	3.25887	2.56337	2.82065
9955	1.85792	0.791741	3.12898	2.47048	2.72469
[truncated: 56 more rows]
