# Supplementary material for: Abnormal developmental trajectory and vulnerability to cardiac arrhythmias in tetralogy of Fallot with DiGeorge syndrome
Source: Commun Biol. 2023 Sep 22;6:969. doi: 10.1038/s42003-023-05344-6 (PMC10516936; doi:10.1038/s42003-023-05344-6)
Supplement: Supplementary file 6 — Supplementary Data 3 [file 42003_2023_5344_MOESM6_ESM.zip › Supplementary Data3_CAS Measurement/Batch61/TOF-ND2_A2_5035/1A-wave.csv]

1A : V(t) = D'(t) / BackgroundImage *100
D'(t) = WaveFiltered Value( Pixel-Filter=(5 x 5) Tcnst-Filter=10)
average	1.00
frm num	2048
position	[53][77]
background	514.40
total pixel	25
time	value1
0.00	4.39347
5.00	4.11431
10.00	3.82341
15.00	3.54604
20.00	3.28864
25.00	3.08186
30.00	2.85688
35.00	2.62873
40.00	2.41174
45.00	2.24133
50.00	2.07862
55.00	1.89409
60.00	1.73112
65.00	1.59378
70.00	1.52849
75.00	1.42541
80.00	1.34119
85.00	1.21873
90.00	1.13185
95.00	1.03189
100.00	0.997126
105.00	0.976729
110.00	0.935821
115.00	0.853126
120.00	0.824578
125.00	0.787221
130.00	0.743492
135.00	0.711911
140.00	0.69904
145.00	0.66024
150.00	0.639317
155.00	0.59327
160.00	0.572824
165.00	0.524872
170.00	0.498046
175.00	0.49101
180.00	0.4839
185.00	0.468947
190.00	0.477262
195.00	0.46064
200.00	0.456567
205.00	0.448235
210.00	0.425962
215.00	0.395807
220.00	0.38111
225.00	0.331335
230.00	0.34097
235.00	0.341865
240.00	0.321675
245.00	0.299617
250.00	0.249437
255.00	0.226049
260.00	0.272651
265.00	0.4289
270.00	0.593631
275.00	0.748109
280.00	0.94546
285.00	1.09197
290.00	1.16551
295.00	1.26358
300.00	1.35106
305.00	1.42124
310.00	1.51862
315.00	1.6086
320.00	1.66547
325.00	1.69876
330.00	1.74817
335.00	1.7802
340.00	1.78803
345.00	1.83628
350.00	1.90382
355.00	1.95916
360.00	1.95765
365.00	1.98583
370.00	1.98398
375.00	1.98154
380.00	1.97001
385.00	1.98996
390.00	1.9877
395.00	1.95145
400.00	1.93904
405.00	1.93099
410.00	1.96106
415.00	2.01379
420.00	1.98037
425.00	1.9293
430.00	1.91211
435.00	1.91452
440.00	1.90425
445.00	1.91289
450.00	1.94089
455.00	1.92487
460.00	1.89957
465.00	1.86747
470.00	1.86812
475.00	1.86638
480.00	1.82049
485.00	1.8204
490.00	1.82265
495.00	1.79435
500.00	1.75877
505.00	1.72131
510.00	1.70159
515.00	1.68462
520.00	1.67401
525.00	1.66058
530.00	1.61582
535.00	1.59032
540.00	1.58526
545.00	1.55659
550.00	1.52068
555.00	1.48292
560.00	1.46916
565.00	1.43888
570.00	1.36498
575.00	1.31868
580.00	1.27157
585.00	1.20896
590.00	1.14172
595.00	1.06176
600.00	1.02323
605.00	0.930242
610.00	0.886985
615.00	0.80995
620.00	0.713403
625.00	0.64284
630.00	0.540454
635.00	0.494184
640.00	0.474315
645.00	0.454877
650.00	0.394615
655.00	0.361374
660.00	0.34701
665.00	0.288203
670.00	0.25394
675.00	0.234766
680.00	0.229175
685.00	0.203147
690.00	0.162614
695.00	0.117582
700.00	0.115932
705.00	0.0981182
710.00	0.0502037
715.00	0.0389625
720.00	0.0366214
725.00	0.0267385
730.00	0.027175
735.00	0.0454529
740.00	0.0253555
745.00	0.00415741
750.00	-0.0203641
755.00	-0.0533199
760.00	-0.0806473
765.00	-0.0951332
770.00	-0.0996167
775.00	-0.116094
780.00	-0.155029
785.00	-0.149635
790.00	-0.133894
795.00	-0.129058
800.00	-0.114597
805.00	-0.119467
810.00	-0.129293
815.00	-0.135804
820.00	-0.146329
825.00	-0.155802
830.00	-0.155774
835.00	-0.133976
840.00	-0.122133
845.00	-0.140247
850.00	-0.139441
855.00	-0.1636
860.00	-0.136353
865.00	-0.13516
870.00	-0.137973
875.00	-0.159946
880.00	-0.168057
885.00	-0.196352
890.00	-0.179828
895.00	-0.207724
900.00	-0.204059
905.00	-0.182875
910.00	-0.156811
915.00	-0.135687
920.00	-0.136893
925.00	-0.151197
930.00	-0.143854
935.00	-0.155907
940.00	-0.145759
945.00	-0.159955
950.00	-0.149403
955.00	-0.15157
960.00	-0.141856
965.00	-0.164218
970.00	-0.154794
975.00	-0.123763
980.00	-0.122273
985.00	-0.0867176
990.00	-0.0803787
995.00	-0.0583439
1000.00	-0.0579527
1005.00	-0.0591559
1010.00	-0.0672372
1015.00	-0.0838416
1020.00	-0.0560174
1025.00	-0.0255323
1030.00	0.00501476
1035.00	0.0076237
1040.00	-0.00169232
1045.00	-0.0310721
1050.00	0.00313933
1055.00	0.0191551
1060.00	0.00868594
1065.00	0.00315171
1070.00	0.00439175
1075.00	0.0202823
1080.00	0.0112556
1085.00	-0.0155309
1090.00	-0.0178659
1095.00	-0.000527166
1100.00	0.0228537
1105.00	-0.00353743
1110.00	-0.00940452
1115.00	-0.022461
1120.00	-0.00699558
1125.00	-0.0420659
1130.00	-0.0347489
1135.00	-0.0242755
1140.00	-0.0101839
1145.00	-0.020052
1150.00	-0.0133811
1155.00	-0.0268175
1160.00	-0.021803
1165.00	-0.0351748
1170.00	-0.0503198
1175.00	-0.0600623
1180.00	-0.0618321
1185.00	-0.0626474
1190.00	-0.0649363
1195.00	-0.053777
1200.00	-0.0763931
1205.00	-0.113077
1210.00	-0.111878
1215.00	-0.119353
1220.00	-0.111306
1225.00	-0.128947
1230.00	-0.12305
1235.00	-0.116966
1240.00	-0.127043
1245.00	-0.108895
1250.00	-0.0801206
1255.00	-0.0736638
1260.00	-0.015753
1265.00	0.151452
1270.00	0.293383
1275.00	0.451448
1280.00	0.62792
1285.00	0.80152
1290.00	0.903328
1295.00	1.0074
1300.00	1.10883
1305.00	1.17291
1310.00	1.23447
1315.00	1.31709
1320.00	1.36812
1325.00	1.42571
1330.00	1.42777
1335.00	1.50272
1340.00	1.54996
1345.00	1.60336
1350.00	1.64832
1355.00	1.66933
1360.00	1.68747
1365.00	1.74267
1370.00	1.80557
1375.00	1.80153
1380.00	1.82822
1385.00	1.85613
1390.00	1.85559
1395.00	1.87454
1400.00	1.88149
1405.00	1.89863
1410.00	1.86195
1415.00	1.8375
1420.00	1.8046
1425.00	1.81932
1430.00	1.79835
1435.00	1.80126
1440.00	1.78832
1445.00	1.79766
1450.00	1.80375
1455.00	1.79522
1460.00	1.76733
1465.00	1.74534
1470.00	1.70222
1475.00	1.67975
1480.00	1.64552
1485.00	1.60383
1490.00	1.5632
1495.00	1.56084
1500.00	1.55639
1505.00	1.54928
1510.00	1.55764
1515.00	1.54574
1520.00	1.52647
1525.00	1.50446
1530.00	1.49243
1535.00	1.46293
1540.00	1.41695
1545.00	1.416
1550.00	1.37705
1555.00	1.33577
1560.00	1.30017
1565.00	1.26735
1570.00	1.20982
1575.00	1.16194
1580.00	1.12039
1585.00	1.03479
1590.00	0.981856
1595.00	0.95521
1600.00	0.90479
1605.00	0.844638
1610.00	0.746955
1615.00	0.647376
1620.00	0.570974
1625.00	0.549647
1630.00	0.470576
1635.00	0.423519
1640.00	0.373391
1645.00	0.324387
1650.00	0.268621
1655.00	0.245647
1660.00	0.185312
1665.00	0.164448
1670.00	0.131674
1675.00	0.0531873
1680.00	0.0502014
1685.00	0.0366276
1690.00	0.0174127
1695.00	0.0148939
1700.00	-0.0145893
1705.00	-0.0481226
1710.00	-0.0549744
1715.00	-0.0930229
1720.00	-0.114047
1725.00	-0.118195
1730.00	-0.125038
1735.00	-0.138195
1740.00	-0.109601
1745.00	-0.127412
1750.00	-0.12789
1755.00	-0.133764
1760.00	-0.150714
1765.00	-0.187742
1770.00	-0.199294
1775.00	-0.19414
1780.00	-0.185612
1785.00	-0.216818
1790.00	-0.258122
1795.00	-0.276633
1800.00	-0.283962
1805.00	-0.28667
1810.00	-0.289107
1815.00	-0.283525
1820.00	-0.322824
1825.00	-0.309204
1830.00	-0.297724
1835.00	-0.269507
1840.00	-0.281436
1845.00	-0.268845
1850.00	-0.281618
1855.00	-0.286116
1860.00	-0.266835
1865.00	-0.261925
1870.00	-0.287054
1875.00	-0.283232
1880.00	-0.2969
1885.00	-0.287427
1890.00	-0.269571
1895.00	-0.278384
1900.00	-0.311976
1905.00	-0.294775
1910.00	-0.303401
1915.00	-0.318162
1920.00	-0.321338
1925.00	-0.328862
1930.00	-0.313861
1935.00	-0.286362
1940.00	-0.291941
1945.00	-0.280632
1950.00	-0.233906
1955.00	-0.212071
1960.00	-0.200972
1965.00	-0.186318
1970.00	-0.19568
1975.00	-0.205661
1980.00	-0.210756
1985.00	-0.234782
1990.00	-0.253294
1995.00	-0.276176
2000.00	-0.297548
2005.00	-0.32067
2010.00	-0.304933
2015.00	-0.294657
2020.00	-0.324289
2025.00	-0.323742
2030.00	-0.374572
2035.00	-0.388437
2040.00	-0.328598
2045.00	-0.340839
2050.00	-0.393847
2055.00	-0.415893
2060.00	-0.438845
2065.00	-0.446282
2070.00	-0.460752
2075.00	-0.437227
2080.00	-0.423831
2085.00	-0.433548
2090.00	-0.453956
2095.00	-0.456772
2100.00	-0.478747
2105.00	-0.487637
2110.00	-0.477754
2115.00	-0.485188
2120.00	-0.489547
2125.00	-0.464698
2130.00	-0.471883
2135.00	-0.442579
2140.00	-0.492412
2145.00	-0.503824
2150.00	-0.490766
2155.00	-0.487568
2160.00	-0.490911
2165.00	-0.510249
2170.00	-0.515212
2175.00	-0.520456
2180.00	-0.544616
2185.00	-0.521258
2190.00	-0.529008
2195.00	-0.550757
2200.00	-0.52523
2205.00	-0.521697
2210.00	-0.523182
2215.00	-0.509744
2220.00	-0.506981
2225.00	-0.520824
2230.00	-0.51462
2235.00	-0.483376
2240.00	-0.482472
2245.00	-0.480104
2250.00	-0.458532
2255.00	-0.439895
2260.00	-0.357803
2265.00	-0.203826
2270.00	-0.0372541
2275.00	0.146876
2280.00	0.315703
2285.00	0.462204
2290.00	0.601054
2295.00	0.71591
2300.00	0.836387
2305.00	0.926932
2310.00	1.02009
2315.00	1.08604
2320.00	1.14307
2325.00	1.22083
2330.00	1.29703
2335.00	1.35629
2340.00	1.40729
2345.00	1.4353
2350.00	1.4434
2355.00	1.48802
2360.00	1.50251
2365.00	1.50856
2370.00	1.53655
2375.00	1.54075
2380.00	1.57408
2385.00	1.57375
2390.00	1.5369
2395.00	1.52862
2400.00	1.52973
2405.00	1.54238
2410.00	1.52967
2415.00	1.52834
2420.00	1.53802
2425.00	1.52574
2430.00	1.55202
2435.00	1.54612
2440.00	1.54936
2445.00	1.54139
2450.00	1.55677
2455.00	1.55273
2460.00	1.54909
2465.00	1.53181
2470.00	1.51705
2475.00	1.4952
2480.00	1.4701
2485.00	1.45606
2490.00	1.43487
2495.00	1.42358
2500.00	1.38853
2505.00	1.35621
2510.00	1.36289
2515.00	1.37823
2520.00	1.36794
2525.00	1.35478
2530.00	1.30406
2535.00	1.28252
2540.00	1.26002
2545.00	1.23744
2550.00	1.20857
2555.00	1.18258
2560.00	1.11642
2565.00	1.08098
2570.00	0.98377
2575.00	0.925051
2580.00	0.866761
2585.00	0.849291
2590.00	0.78769
2595.00	0.722918
2600.00	0.649071
2605.00	0.616046
2610.00	0.567661
2615.00	0.497675
2620.00	0.426135
2625.00	0.398296
2630.00	0.322696
2635.00	0.282651
2640.00	0.234945
2645.00	0.188123
2650.00	0.178642
2655.00	0.146781
2660.00	0.0924447
2665.00	0.0248798
2670.00	-0.0149332
2675.00	-0.0445441
2680.00	-0.053309
2685.00	-0.0573093
2690.00	-0.0671305
2695.00	-0.0767471
2700.00	-0.125838
2705.00	-0.187126
2710.00	-0.181633
2715.00	-0.168913
2720.00	-0.188569
2725.00	-0.172045
2730.00	-0.14862
2735.00	-0.133758
2740.00	-0.147598
2745.00	-0.111843
2750.00	-0.123987
2755.00	-0.105367
2760.00	-0.155484
2765.00	-0.159375
2770.00	-0.1621
2775.00	-0.182438
2780.00	-0.211628
2785.00	-0.19202
2790.00	-0.228806
2795.00	-0.236252
2800.00	-0.241398
2805.00	-0.222702
2810.00	-0.227648
2815.00	-0.243763
2820.00	-0.24116
2825.00	-0.238817
2830.00	-0.223489
2835.00	-0.176256
2840.00	-0.146189
2845.00	-0.144789
2850.00	-0.151306
2855.00	-0.148617
2860.00	-0.149307
2865.00	-0.163148
2870.00	-0.166273
2875.00	-0.183861
2880.00	-0.192691
2885.00	-0.174977
2890.00	-0.183918
2895.00	-0.175635
2900.00	-0.158071
2905.00	-0.14693
2910.00	-0.15712
2915.00	-0.132077
2920.00	-0.135977
2925.00	-0.146485
2930.00	-0.138835
2935.00	-0.117175
2940.00	-0.122565
2945.00	-0.118862
2950.00	-0.0914238
2955.00	-0.079171
2960.00	-0.138906
2965.00	-0.147566
2970.00	-0.138252
2975.00	-0.154754
2980.00	-0.143944
2985.00	-0.145102
2990.00	-0.116595
2995.00	-0.0784965
3000.00	-0.093975
3005.00	-0.0946863
3010.00	-0.065
3015.00	-0.103601
3020.00	-0.112681
3025.00	-0.126296
3030.00	-0.106668
3035.00	-0.092891
3040.00	-0.10693
3045.00	-0.100125
3050.00	-0.130548
3055.00	-0.155596
3060.00	-0.138481
3065.00	-0.0966392
3070.00	-0.103305
3075.00	-0.0688687
3080.00	-0.0542058
3085.00	-0.0448972
3090.00	-0.0575148
3095.00	-0.0432096
3100.00	-0.034223
3105.00	-0.0292455
3110.00	-0.0379851
3115.00	-0.0715116
3120.00	-0.06125
3125.00	-0.0698995
3130.00	-0.0714632
3135.00	-0.0790914
3140.00	-0.0665166
3145.00	-0.0761947
3150.00	-0.0950138
3155.00	-0.126725
3160.00	-0.09228
3165.00	-0.107158
3170.00	-0.108884
3175.00	-0.0987729
3180.00	-0.111446
3185.00	-0.0738629
3190.00	-0.0734751
3195.00	-0.0801245
3200.00	-0.105549
3205.00	-0.0911061
3210.00	-0.0687762
3215.00	-0.0720075
3220.00	-0.0834692
3225.00	-0.0828984
3230.00	-0.113489
3235.00	-0.12469
3240.00	-0.120775
3245.00	-0.0775933
3250.00	-0.117268
3255.00	-0.0915442
3260.00	-0.0621721
3265.00	0.0832365
3270.00	0.225768
3275.00	0.380485
3280.00	0.564054
3285.00	0.700495
3290.00	0.836511
3295.00	0.922378
3300.00	1.03309
3305.00	1.14674
3310.00	1.21713
3315.00	1.32792
3320.00	1.39187
3325.00	1.44319
3330.00	1.49872
3335.00	1.57591
3340.00	1.62438
3345.00	1.65868
3350.00	1.70354
3355.00	1.72214
3360.00	1.73033
3365.00	1.75403
3370.00	1.75359
3375.00	1.74231
3380.00	1.72593
3385.00	1.72363
3390.00	1.73712
3395.00	1.72981
3400.00	1.73413
3405.00	1.71623
3410.00	1.69158
3415.00	1.72304
3420.00	1.72959
3425.00	1.70204
3430.00	1.71924
3435.00	1.7215
3440.00	1.7142
3445.00	1.69986
3450.00	1.69628
3455.00	1.6915
3460.00	1.68643
3465.00	1.67564
3470.00	1.64338
3475.00	1.62601
3480.00	1.62981
3485.00	1.62546
3490.00	1.59278
3495.00	1.5968
3500.00	1.57475
3505.00	1.56036
3510.00	1.52096
3515.00	1.52439
3520.00	1.49637
3525.00	1.46959
3530.00	1.43383
3535.00	1.40631
3540.00	1.39009
3545.00	1.33973
3550.00	1.30296
3555.00	1.2652
3560.00	1.22499
3565.00	1.14448
3570.00	1.0798
3575.00	1.02237
3580.00	0.956677
3585.00	0.925551
3590.00	0.871876
3595.00	0.81657
3600.00	0.766017
3605.00	0.713521
3610.00	0.684938
3615.00	0.62422
3620.00	0.557132
3625.00	0.448542
3630.00	0.343034
3635.00	0.322728
3640.00	0.273348
3645.00	0.230461
3650.00	0.198861
3655.00	0.186751
3660.00	0.148636
3665.00	0.118998
3670.00	0.0728833
3675.00	0.0274923
3680.00	0.0138566
3685.00	-0.0163004
3690.00	-0.0496626
3695.00	-0.0485844
3700.00	-0.088827
3705.00	-0.066725
3710.00	-0.0833807
3715.00	-0.0843739
3720.00	-0.109374
3725.00	-0.0906601
3730.00	-0.0909254
3735.00	-0.0732792
3740.00	-0.0791705
3745.00	-0.0549238
3750.00	-0.0509866
3755.00	-0.0451103
3760.00	-0.0545962
3765.00	-0.0514694
3770.00	-0.0750938
3775.00	-0.0963558
3780.00	-0.131044
3785.00	-0.14049
3790.00	-0.154435
3795.00	-0.173206
3800.00	-0.152775
3805.00	-0.163158
3810.00	-0.197387
3815.00	-0.228192
3820.00	-0.248142
3825.00	-0.238102
3830.00	-0.271057
3835.00	-0.25406
3840.00	-0.270645
3845.00	-0.277795
3850.00	-0.282675
3855.00	-0.320504
3860.00	-0.328111
3865.00	-0.331848
3870.00	-0.278445
3875.00	-0.242824
3880.00	-0.234872
3885.00	-0.228492
3890.00	-0.245301
3895.00	-0.254985
3900.00	-0.244261
3905.00	-0.24083
3910.00	-0.261071
3915.00	-0.264513
3920.00	-0.269166
3925.00	-0.235251
3930.00	-0.238164
3935.00	-0.247007
3940.00	-0.23397
3945.00	-0.216017
3950.00	-0.227074
3955.00	-0.254134
3960.00	-0.317367
3965.00	-0.385164
3970.00	-0.364533
3975.00	-0.318748
3980.00	-0.328864
3985.00	-0.310752
3990.00	-0.309226
3995.00	-0.290745
4000.00	-0.290442
4005.00	-0.294057
4010.00	-0.300421
4015.00	-0.291374
4020.00	-0.263792
4025.00	-0.252187
4030.00	-0.238633
4035.00	-0.215547
4040.00	-0.225874
4045.00	-0.200954
4050.00	-0.188635
4055.00	-0.191544
4060.00	-0.217491
4065.00	-0.209739
4070.00	-0.219091
4075.00	-0.248504
4080.00	-0.250092
4085.00	-0.249966
4090.00	-0.217971
4095.00	-0.241275
4100.00	-0.206261
4105.00	-0.185635
4110.00	-0.196621
4115.00	-0.165294
4120.00	-0.164317
4125.00	-0.192209
4130.00	-0.172988
4135.00	-0.20079
4140.00	-0.166714
4145.00	-0.158597
4150.00	-0.14818
4155.00	-0.149692
4160.00	-0.161939
4165.00	-0.143412
4170.00	-0.139957
4175.00	-0.147735
4180.00	-0.167953
4185.00	-0.144937
4190.00	-0.145996
4195.00	-0.14306
4200.00	-0.162969
4205.00	-0.168445
4210.00	-0.181149
4215.00	-0.173143
4220.00	-0.176824
4225.00	-0.190246
4230.00	-0.190662
4235.00	-0.219807
4240.00	-0.231263
4245.00	-0.233798
4250.00	-0.232969
4255.00	-0.219781
4260.00	-0.1597
4265.00	-0.0395308
4270.00	0.15338
4275.00	0.303672
4280.00	0.452932
4285.00	0.592709
4290.00	0.720063
4295.00	0.857232
4300.00	0.988461
4305.00	1.08013
4310.00	1.16418
4315.00	1.24605
4320.00	1.31585
4325.00	1.38955
4330.00	1.45977
4335.00	1.51831
4340.00	1.55621
4345.00	1.59966
4350.00	1.63098
4355.00	1.66151
4360.00	1.67809
4365.00	1.71168
4370.00	1.71081
4375.00	1.70069
4380.00	1.7258
4385.00	1.7484
4390.00	1.7633
4395.00	1.75882
4400.00	1.77112
4405.00	1.78841
4410.00	1.78219
4415.00	1.77272
4420.00	1.73775
4425.00	1.68683
4430.00	1.64801
4435.00	1.6224
4440.00	1.61101
4445.00	1.59766
4450.00	1.58875
4455.00	1.56906
4460.00	1.58401
4465.00	1.56869
4470.00	1.56501
4475.00	1.53837
4480.00	1.51128
4485.00	1.49934
4490.00	1.47616
4495.00	1.43818
4500.00	1.42112
4505.00	1.42364
4510.00	1.41969
4515.00	1.38192
4520.00	1.38136
4525.00	1.38242
4530.00	1.3546
4535.00	1.335
4540.00	1.27382
4545.00	1.26385
4550.00	1.26188
4555.00	1.20724
4560.00	1.16738
4565.00	1.10585
4570.00	1.07147
4575.00	1.01487
4580.00	1.00825
4585.00	0.961082
4590.00	0.871972
4595.00	0.820545
4600.00	0.721383
4605.00	0.678793
4610.00	0.605471
4615.00	0.515375
4620.00	0.44362
4625.00	0.393814
4630.00	0.340436
4635.00	0.298616
4640.00	0.225986
4645.00	0.176172
4650.00	0.12434
4655.00	0.111128
4660.00	0.0619127
4665.00	0.0650527
4670.00	0.0266656
4675.00	0.0115574
4680.00	0.031397
4685.00	-0.00595733
4690.00	-0.0559059
4695.00	-0.058869
4700.00	-0.0607581
4705.00	-0.0795657
4710.00	-0.0941597
4715.00	-0.0932974
4720.00	-0.103408
4725.00	-0.110174
4730.00	-0.134149
4735.00	-0.14173
4740.00	-0.139221
4745.00	-0.141628
4750.00	-0.140685
4755.00	-0.153832
4760.00	-0.132228
4765.00	-0.115117
4770.00	-0.124601
4775.00	-0.133136
4780.00	-0.154037
4785.00	-0.167405
4790.00	-0.197321
4795.00	-0.189253
4800.00	-0.178881
4805.00	-0.199873
4810.00	-0.19155
4815.00	-0.216719
4820.00	-0.214487
4825.00	-0.201592
4830.00	-0.170546
4835.00	-0.174487
4840.00	-0.177256
4845.00	-0.170417
4850.00	-0.167372
4855.00	-0.175518
4860.00	-0.183627
4865.00	-0.190926
4870.00	-0.186607
4875.00	-0.199051
4880.00	-0.207917
4885.00	-0.216674
4890.00	-0.198895
4895.00	-0.246657
4900.00	-0.260094
4905.00	-0.25508
4910.00	-0.224906
4915.00	-0.287952
4920.00	-0.304258
4925.00	-0.286274
4930.00	-0.277087
4935.00	-0.250156
4940.00	-0.236804
4945.00	-0.244228
4950.00	-0.265684
4955.00	-0.267887
4960.00	-0.272202
4965.00	-0.258201
4970.00	-0.259597
4975.00	-0.291958
4980.00	-0.290756
4985.00	-0.286564
4990.00	-0.257907
4995.00	-0.278773
5000.00	-0.302218
5005.00	-0.293769
5010.00	-0.304827
5015.00	-0.287564
5020.00	-0.297688
5025.00	-0.302911
5030.00	-0.295948
5035.00	-0.287349
5040.00	-0.308381
5045.00	-0.315645
5050.00	-0.298078
5055.00	-0.315704
5060.00	-0.332345
5065.00	-0.322439
5070.00	-0.276975
5075.00	-0.235281
5080.00	-0.22886
5085.00	-0.220749
5090.00	-0.218891
5095.00	-0.205556
5100.00	-0.196664
5105.00	-0.17311
5110.00	-0.211787
5115.00	-0.208493
5120.00	-0.210972
5125.00	-0.218646
5130.00	-0.227108
5135.00	-0.227725
5140.00	-0.216617
5145.00	-0.208952
5150.00	-0.223827
5155.00	-0.20922
5160.00	-0.228733
5165.00	-0.208193
5170.00	-0.215367
5175.00	-0.22649
5180.00	-0.217838
5185.00	-0.219382
5190.00	-0.231659
5195.00	-0.207715
5200.00	-0.183056
5205.00	-0.193522
5210.00	-0.182723
5215.00	-0.217328
5220.00	-0.201038
5225.00	-0.211261
5230.00	-0.211908
5235.00	-0.24826
5240.00	-0.25065
5245.00	-0.241137
5250.00	-0.242684
5255.00	-0.209862
5260.00	-0.1811
5265.00	-0.0269091
5270.00	0.171738
5275.00	0.319417
5280.00	0.477211
5285.00	0.613004
5290.00	0.707225
5295.00	0.792024
5300.00	0.911888
5305.00	1.01121
5310.00	1.10527
5315.00	1.17204
5320.00	1.27023
5325.00	1.3135
5330.00	1.36411
5335.00	1.39178
5340.00	1.45478
5345.00	1.48659
5350.00	1.54633
5355.00	1.58377
5360.00	1.6159
5365.00	1.64949
5370.00	1.67117
5375.00	1.66501
5380.00	1.66725
5385.00	1.68404
5390.00	1.68516
5395.00	1.71182
5400.00	1.67905
5405.00	1.72188
5410.00	1.74487
5415.00	1.7018
5420.00	1.67703
5425.00	1.65007
5430.00	1.66003
5435.00	1.6511
5440.00	1.64618
5445.00	1.66896
5450.00	1.65681
5455.00	1.65209
5460.00	1.6113
5465.00	1.6088
5470.00	1.60733
5475.00	1.5889
5480.00	1.56998
5485.00	1.56461
5490.00	1.55201
5495.00	1.53367
5500.00	1.52804
5505.00	1.47322
5510.00	1.46509
5515.00	1.42356
5520.00	1.39395
5525.00	1.34476
5530.00	1.33859
5535.00	1.29493
5540.00	1.26419
5545.00	1.23264
5550.00	1.18636
5555.00	1.1797
5560.00	1.1496
5565.00	1.10462
5570.00	1.07581
5575.00	1.01178
5580.00	0.947923
5585.00	0.878014
5590.00	0.800321
5595.00	0.748283
5600.00	0.653237
5605.00	0.569251
5610.00	0.503772
5615.00	0.451062
5620.00	0.393514
5625.00	0.328502
5630.00	0.271546
5635.00	0.217175
5640.00	0.186904
5645.00	0.125445
5650.00	0.0926828
5655.00	0.0383135
5660.00	0.0282613
5665.00	-0.0414389
5670.00	-0.0730648
5675.00	-0.103083
5680.00	-0.147207
5685.00	-0.164368
5690.00	-0.172037
5695.00	-0.175051
5700.00	-0.197204
5705.00	-0.221807
5710.00	-0.190295
5715.00	-0.211701
5720.00	-0.208416
5725.00	-0.22801
5730.00	-0.237091
5735.00	-0.23671
5740.00	-0.258917
5745.00	-0.236136
5750.00	-0.249848
5755.00	-0.252079
5760.00	-0.257198
5765.00	-0.274246
5770.00	-0.254598
5775.00	-0.230693
5780.00	-0.253502
5785.00	-0.294249
5790.00	-0.30837
5795.00	-0.29464
5800.00	-0.330495
5805.00	-0.361987
5810.00	-0.328121
5815.00	-0.348963
5820.00	-0.356058
5825.00	-0.377995
5830.00	-0.382964
5835.00	-0.41854
5840.00	-0.396126
5845.00	-0.368177
5850.00	-0.39279
5855.00	-0.393947
5860.00	-0.400431
5865.00	-0.375162
5870.00	-0.36564
5875.00	-0.362513
5880.00	-0.34959
5885.00	-0.329405
5890.00	-0.343121
5895.00	-0.347689
5900.00	-0.355688
5905.00	-0.356667
5910.00	-0.361436
5915.00	-0.354064
5920.00	-0.328766
5925.00	-0.319995
5930.00	-0.333097
5935.00	-0.345666
5940.00	-0.367087
5945.00	-0.377034
5950.00	-0.374323
5955.00	-0.371883
5960.00	-0.354913
5965.00	-0.359857
5970.00	-0.359641
5975.00	-0.367223
5980.00	-0.384933
5985.00	-0.376766
5990.00	-0.36475
5995.00	-0.364045
6000.00	-0.371187
6005.00	-0.413384
6010.00	-0.412481
6015.00	-0.410113
6020.00	-0.413425
6025.00	-0.418739
6030.00	-0.408747
6035.00	-0.394311
6040.00	-0.399981
6045.00	-0.350651
6050.00	-0.338137
6055.00	-0.294214
6060.00	-0.280345
6065.00	-0.267085
6070.00	-0.257484
6075.00	-0.272171
6080.00	-0.280724
6085.00	-0.296197
6090.00	-0.290683
6095.00	-0.294274
6100.00	-0.323167
6105.00	-0.338284
6110.00	-0.339448
6115.00	-0.336608
6120.00	-0.330941
6125.00	-0.308733
6130.00	-0.276304
6135.00	-0.261893
6140.00	-0.24659
6145.00	-0.255368
6150.00	-0.257048
6155.00	-0.254671
6160.00	-0.284414
6165.00	-0.273857
6170.00	-0.246472
6175.00	-0.217159
6180.00	-0.224214
6185.00	-0.227454
6190.00	-0.253698
6195.00	-0.241547
6200.00	-0.228279
6205.00	-0.177457
6210.00	-0.180707
6215.00	-0.189852
6220.00	-0.190307
6225.00	-0.184496
6230.00	-0.188597
6235.00	-0.200064
6240.00	-0.203385
6245.00	-0.197821
6250.00	-0.180372
6255.00	-0.170889
6260.00	-0.11803
6265.00	-0.0121366
6270.00	0.155485
6275.00	0.274462
6280.00	0.414978
6285.00	0.53289
6290.00	0.666226
6295.00	0.771454
6300.00	0.856828
6305.00	0.981099
6310.00	1.09216
6315.00	1.16802
6320.00	1.23007
6325.00	1.31546
6330.00	1.35343
6335.00	1.41482
6340.00	1.45141
6345.00	1.44235
6350.00	1.49018
6355.00	1.55112
6360.00	1.5422
6365.00	1.5606
6370.00	1.57406
6375.00	1.56907
6380.00	1.612
6385.00	1.63354
6390.00	1.6296
6395.00	1.62371
6400.00	1.60442
6405.00	1.6135
6410.00	1.63799
6415.00	1.64449
6420.00	1.66822
6425.00	1.64992
6430.00	1.64434
6435.00	1.68053
6440.00	1.68666
6445.00	1.70228
6450.00	1.68369
6455.00	1.66073
6460.00	1.67895
6465.00	1.65569
6470.00	1.6472
6475.00	1.61778
6480.00	1.6333
6485.00	1.63326
6490.00	1.63946
6495.00	1.62481
6500.00	1.60074
6505.00	1.59075
6510.00	1.56309
6515.00	1.5413
6520.00	1.49137
6525.00	1.46121
6530.00	1.43173
6535.00	1.42619
6540.00	1.43598
6545.00	1.43002
6550.00	1.40288
6555.00	1.33724
6560.00	1.29528
6565.00	1.24895
6570.00	1.24148
6575.00	1.15465
6580.00	1.1014
6585.00	1.03636
6590.00	0.956828
6595.00	0.908579
6600.00	0.816943
6605.00	0.753912
6610.00	0.718178
6615.00	0.640917
6620.00	0.569827
6625.00	0.498847
6630.00	0.452851
6635.00	0.385015
6640.00	0.3574
6645.00	0.341878
6650.00	0.303024
6655.00	0.275055
6660.00	0.259991
6665.00	0.216107
6670.00	0.180499
6675.00	0.132123
6680.00	0.0971375
6685.00	0.0983103
6690.00	0.079148
6695.00	0.0968941
6700.00	0.0817615
6705.00	0.106245
6710.00	0.086289
6715.00	0.0893242
6720.00	0.0695053
6725.00	0.0221193
6730.00	0.0440131
6735.00	0.0473879
6740.00	0.0426491
6745.00	0.0228321
6750.00	0.0322129
6755.00	0.0134395
6760.00	-0.00812215
6765.00	-0.022862
6770.00	-0.0392384
6775.00	-0.0290937
6780.00	-0.0549557
6785.00	-0.0735659
6790.00	-0.0973135
6795.00	-0.0852493
6800.00	-0.110939
6805.00	-0.146501
6810.00	-0.190949
6815.00	-0.209179
6820.00	-0.206146
6825.00	-0.215858
6830.00	-0.218378
6835.00	-0.213648
6840.00	-0.198504
6845.00	-0.198094
6850.00	-0.195391
6855.00	-0.171964
6860.00	-0.169542
6865.00	-0.166585
6870.00	-0.157703
6875.00	-0.12327
6880.00	-0.0961683
6885.00	-0.0912171
6890.00	-0.0875386
6895.00	-0.0990025
6900.00	-0.12876
6905.00	-0.116662
6910.00	-0.101108
6915.00	-0.119768
6920.00	-0.104681
6925.00	-0.115986
6930.00	-0.10983
6935.00	-0.104291
6940.00	-0.0938615
6945.00	-0.101583
6950.00	-0.150522
6955.00	-0.133915
6960.00	-0.127522
6965.00	-0.155205
6970.00	-0.152904
6975.00	-0.122839
6980.00	-0.120664
6985.00	-0.0907127
6990.00	-0.0870847
6995.00	-0.112591
7000.00	-0.081114
7005.00	-0.0737802
7010.00	-0.076511
7015.00	-0.0634167
7020.00	-0.0609631
7025.00	-0.101523
7030.00	-0.100702
7035.00	-0.11396
7040.00	-0.150775
7045.00	-0.108482
7050.00	-0.113963
7055.00	-0.115786
7060.00	-0.095654
7065.00	-0.0985302
7070.00	-0.0840116
7075.00	-0.0888297
7080.00	-0.0620618
7085.00	-0.0651869
7090.00	-0.0641114
7095.00	-0.0615883
7100.00	-0.0733144
7105.00	-0.0729814
7110.00	-0.110784
7115.00	-0.0934851
7120.00	-0.121462
7125.00	-0.128756
7130.00	-0.139208
7135.00	-0.123732
7140.00	-0.121468
7145.00	-0.113987
7150.00	-0.107254
7155.00	-0.122189
7160.00	-0.114636
7165.00	-0.052628
7170.00	-0.0885783
7175.00	-0.0665011
7180.00	-0.0722927
7185.00	-0.0930572
7190.00	-0.0821963
7195.00	-0.0599798
7200.00	-0.0384297
7205.00	-0.0555821
7210.00	-0.0725744
7215.00	-0.094866
7220.00	-0.0791585
7225.00	-0.0712427
7230.00	-0.0516767
7235.00	-0.0395106
7240.00	-0.0371147
7245.00	-0.0326257
7250.00	-0.0239199
7255.00	-0.0339696
7260.00	-0.0212413
7265.00	0.122407
7270.00	0.295236
7275.00	0.460114
7280.00	0.61628
7285.00	0.751386
7290.00	0.856652
7295.00	0.970831
7300.00	1.07593
7305.00	1.19384
7310.00	1.29374
7315.00	1.38987
7320.00	1.4725
7325.00	1.52898
7330.00	1.59381
7335.00	1.65994
7340.00	1.70545
7345.00	1.74253
7350.00	1.76345
7355.00	1.75274
7360.00	1.78586
7365.00	1.79546
7370.00	1.83053
7375.00	1.86832
7380.00	1.85878
7385.00	1.87974
7390.00	1.89706
7395.00	1.92897
7400.00	1.95458
7405.00	1.96596
7410.00	1.94822
7415.00	1.94857
7420.00	1.97922
7425.00	1.97104
7430.00	1.97222
7435.00	1.95307
7440.00	1.94361
7445.00	1.91644
7450.00	1.90597
7455.00	1.87712
7460.00	1.83871
7465.00	1.81036
7470.00	1.82606
7475.00	1.82152
7480.00	1.78867
7485.00	1.75599
7490.00	1.71647
7495.00	1.70579
7500.00	1.6573
7505.00	1.64553
7510.00	1.6054
7515.00	1.60504
7520.00	1.5814
7525.00	1.56634
7530.00	1.54345
7535.00	1.51041
7540.00	1.48223
7545.00	1.41566
7550.00	1.35885
7555.00	1.29373
7560.00	1.28411
7565.00	1.21324
7570.00	1.13935
7575.00	1.07751
7580.00	0.986091
7585.00	0.908478
7590.00	0.847956
7595.00	0.75694
7600.00	0.666471
7605.00	0.596714
7610.00	0.547151
7615.00	0.511099
7620.00	0.44677
7625.00	0.404425
7630.00	0.367871
7635.00	0.293759
7640.00	0.241832
7645.00	0.183434
7650.00	0.137875
7655.00	0.12331
7660.00	0.0829849
7665.00	0.0583567
7670.00	0.0167512
7675.00	-0.00591924
7680.00	0.00944718
7685.00	-0.0202689
7690.00	-0.0633431
7695.00	-0.0601192
7700.00	-0.0525521
7705.00	-0.0838443
7710.00	-0.0762375
7715.00	-0.074057
7720.00	-0.0643185
7725.00	-0.086658
7730.00	-0.0904339
7735.00	-0.0969426
7740.00	-0.118353
7745.00	-0.132178
7750.00	-0.130625
7755.00	-0.13778
7760.00	-0.186988
7765.00	-0.19084
7770.00	-0.188863
7775.00	-0.188639
7780.00	-0.202435
7785.00	-0.175193
7790.00	-0.164672
7795.00	-0.165312
7800.00	-0.186106
7805.00	-0.159719
7810.00	-0.134416
7815.00	-0.12564
7820.00	-0.140292
7825.00	-0.116932
7830.00	-0.119235
7835.00	-0.129085
7840.00	-0.146503
7845.00	-0.145072
7850.00	-0.128232
7855.00	-0.144958
7860.00	-0.180229
7865.00	-0.218971
7870.00	-0.225068
7875.00	-0.25155
7880.00	-0.258277
7885.00	-0.237115
7890.00	-0.272501
7895.00	-0.2748
7900.00	-0.230213
7905.00	-0.213412
7910.00	-0.213066
7915.00	-0.201869
7920.00	-0.201122
7925.00	-0.212892
7930.00	-0.207932
7935.00	-0.208134
7940.00	-0.196652
7945.00	-0.17932
7950.00	-0.191714
7955.00	-0.227753
7960.00	-0.240747
7965.00	-0.222116
7970.00	-0.212346
7975.00	-0.212107
7980.00	-0.233664
7985.00	-0.208743
7990.00	-0.251632
7995.00	-0.241243
8000.00	-0.197679
8005.00	-0.190353
8010.00	-0.20631
8015.00	-0.216005
8020.00	-0.214622
8025.00	-0.22582
8030.00	-0.206348
8035.00	-0.206709
8040.00	-0.186038
8045.00	-0.164324
8050.00	-0.156445
8055.00	-0.175793
8060.00	-0.180764
8065.00	-0.207789
8070.00	-0.208005
8075.00	-0.185649
8080.00	-0.191968
8085.00	-0.182102
8090.00	-0.158449
8095.00	-0.15038
8100.00	-0.173445
8105.00	-0.151435
8110.00	-0.1464
8115.00	-0.155088
8120.00	-0.16524
8125.00	-0.156492
8130.00	-0.17117
8135.00	-0.149387
8140.00	-0.152333
8145.00	-0.138655
8150.00	-0.174556
8155.00	-0.133773
8160.00	-0.147611
8165.00	-0.156178
8170.00	-0.171665
8175.00	-0.165385
8180.00	-0.139515
8185.00	-0.132562
8190.00	-0.109975
8195.00	-0.114529
8200.00	-0.112408
8205.00	-0.128383
8210.00	-0.137318
8215.00	-0.112699
8220.00	-0.134089
8225.00	-0.162671
8230.00	-0.161956
8235.00	-0.176087
8240.00	-0.186472
8245.00	-0.160826
8250.00	-0.148632
8255.00	-0.150876
8260.00	-0.143564
8265.00	-0.0195655
8270.00	0.15813
8275.00	0.324276
8280.00	0.478474
8285.00	0.627361
8290.00	0.742696
8295.00	0.855052
8300.00	0.9795
8305.00	1.07906
8310.00	1.13445
8315.00	1.21074
8320.00	1.26852
8325.00	1.33529
8330.00	1.39461
8335.00	1.434
8340.00	1.48111
8345.00	1.52584
8350.00	1.54822
8355.00	1.58624
8360.00	1.63291
8365.00	1.62203
8370.00	1.67755
8375.00	1.71586
8380.00	1.70058
8385.00	1.72881
8390.00	1.76044
8395.00	1.80057
8400.00	1.79625
8405.00	1.79314
8410.00	1.79656
8415.00	1.82297
8420.00	1.8273
8425.00	1.84286
8430.00	1.81954
8435.00	1.79311
8440.00	1.75143
8445.00	1.75125
8450.00	1.73165
8455.00	1.72644
8460.00	1.72021
8465.00	1.70993
8470.00	1.70845
8475.00	1.69624
8480.00	1.68525
8485.00	1.64891
8490.00	1.65121
8495.00	1.61984
8500.00	1.6056
8505.00	1.60678
8510.00	1.5814
8515.00	1.5469
8520.00	1.48397
8525.00	1.42033
8530.00	1.41282
8535.00	1.41151
8540.00	1.40877
8545.00	1.3892
8550.00	1.34515
8555.00	1.32572
8560.00	1.28646
8565.00	1.2138
8570.00	1.19273
8575.00	1.12711
8580.00	1.0665
8585.00	1.00262
8590.00	0.951348
8595.00	0.868655
8600.00	0.815226
8605.00	0.722039
8610.00	0.660722
8615.00	0.605536
8620.00	0.569866
8625.00	0.525321
8630.00	0.507004
8635.00	0.440751
8640.00	0.37257
8645.00	0.31043
8650.00	0.24595
8655.00	0.211246
8660.00	0.180012
8665.00	0.17212
8670.00	0.135468
8675.00	0.108702
8680.00	0.0923884
8685.00	0.0637095
8690.00	0.0340104
8695.00	0.0274989
8700.00	0.046522
8705.00	0.0387593
8710.00	-0.00166404
8715.00	-0.0248258
8720.00	-0.0417833
8725.00	-0.0858165
8730.00	-0.0935646
8735.00	-0.0958722
8740.00	-0.0621792
8745.00	-0.0963968
8750.00	-0.0828691
8755.00	-0.108019
8760.00	-0.111992
8765.00	-0.131119
8770.00	-0.144446
8775.00	-0.106673
8780.00	-0.131776
8785.00	-0.123264
8790.00	-0.125712
8795.00	-0.145022
8800.00	-0.156959
8805.00	-0.180143
8810.00	-0.183902
8815.00	-0.193505
8820.00	-0.197483
8825.00	-0.19562
8830.00	-0.181501
8835.00	-0.161018
8840.00	-0.158135
8845.00	-0.16565
8850.00	-0.188743
8855.00	-0.193974
8860.00	-0.203348
8865.00	-0.225004
8870.00	-0.204059
8875.00	-0.195317
8880.00	-0.187449
8885.00	-0.216916
8890.00	-0.23566
8895.00	-0.242421
8900.00	-0.2695
8905.00	-0.301648
8910.00	-0.301033
8915.00	-0.308254
8920.00	-0.299202
8925.00	-0.325269
8930.00	-0.35184
8935.00	-0.36098
8940.00	-0.352098
8945.00	-0.361212
8950.00	-0.371747
8955.00	-0.360233
8960.00	-0.401193
8965.00	-0.426392
8970.00	-0.445961
8975.00	-0.478348
8980.00	-0.469394
8985.00	-0.440339
8990.00	-0.395528
8995.00	-0.407297
9000.00	-0.421777
9005.00	-0.399817
9010.00	-0.39716
9015.00	-0.414987
9020.00	-0.398372
9025.00	-0.390416
9030.00	-0.379369
9035.00	-0.360094
9040.00	-0.359077
9045.00	-0.361272
9050.00	-0.36558
9055.00	-0.364014
9060.00	-0.363383
9065.00	-0.342597
9070.00	-0.335553
9075.00	-0.352542
9080.00	-0.381829
9085.00	-0.386415
9090.00	-0.402983
9095.00	-0.396122
9100.00	-0.385281
9105.00	-0.357639
9110.00	-0.367754
9115.00	-0.349641
9120.00	-0.377663
9125.00	-0.385775
9130.00	-0.392299
9135.00	-0.413722
9140.00	-0.414341
9145.00	-0.406344
9150.00	-0.452023
9155.00	-0.460476
9160.00	-0.459529
9165.00	-0.443125
9170.00	-0.464132
9175.00	-0.4496
9180.00	-0.426413
9185.00	-0.401657
9190.00	-0.413591
9195.00	-0.407224
9200.00	-0.419379
9205.00	-0.407767
9210.00	-0.413647
9215.00	-0.413495
9220.00	-0.430466
9225.00	-0.412303
9230.00	-0.415396
9235.00	-0.400295
9240.00	-0.395258
9245.00	-0.428827
9250.00	-0.431045
9255.00	-0.411269
9260.00	-0.356145
9265.00	-0.217887
9270.00	-0.0335785
9275.00	0.128411
9280.00	0.285865
9285.00	0.438461
9290.00	0.553246
9295.00	0.685324
9300.00	0.790975
9305.00	0.851069
9310.00	0.933147
9315.00	1.01168
9320.00	1.09792
9325.00	1.17086
9330.00	1.26684
9335.00	1.32989
9340.00	1.34698
9345.00	1.39035
9350.00	1.4255
9355.00	1.43925
9360.00	1.46951
9365.00	1.50374
9370.00	1.54388
9375.00	1.56056
9380.00	1.57014
9385.00	1.59197
9390.00	1.63495
9395.00	1.63553
9400.00	1.6415
9405.00	1.61965
9410.00	1.60621
9415.00	1.61977
9420.00	1.62342
9425.00	1.62049
9430.00	1.6614
9435.00	1.67877
9440.00	1.6703
9445.00	1.63002
9450.00	1.64742
9455.00	1.63276
9460.00	1.625
9465.00	1.63669
9470.00	1.6402
9475.00	1.64881
9480.00	1.60057
9485.00	1.62092
9490.00	1.60735
9495.00	1.60369
9500.00	1.58329
9505.00	1.56726
9510.00	1.55284
9515.00	1.54374
9520.00	1.51068
9525.00	1.49336
9530.00	1.48943
9535.00	1.41281
9540.00	1.41538
9545.00	1.38504
9550.00	1.32508
9555.00	1.30688
9560.00	1.25162
9565.00	1.22599
9570.00	1.17104
9575.00	1.10759
9580.00	1.05671
9585.00	0.977476
9590.00	0.868842
9595.00	0.82006
9600.00	0.759827
9605.00	0.680734
9610.00	0.595553
9615.00	0.520446
9620.00	0.446628
9625.00	0.392634
9630.00	0.303604
9635.00	0.235141
9640.00	0.188299
9645.00	0.161693
9650.00	0.113642
9655.00	0.0898358
9660.00	0.0481928
9665.00	0.0153798
9670.00	0.00684334
9675.00	-0.0093931
9680.00	-0.0193403
9685.00	-0.0352912
9690.00	-0.0372053
9695.00	-0.0311519
9700.00	-0.041256
9705.00	-0.0643466
9710.00	-0.0641328
9715.00	-0.0748268
9720.00	-0.0937827
9725.00	-0.0914029
9730.00	-0.0915939
9735.00	-0.0839897
9740.00	-0.0647042
9745.00	-0.0737859
9750.00	-0.0842922
9755.00	-0.104634
9760.00	-0.143938
9765.00	-0.160648
9770.00	-0.167911
9775.00	-0.168228
9780.00	-0.138186
9785.00	-0.148473
9790.00	-0.135181
9795.00	-0.140325
9800.00	-0.134069
9805.00	-0.168873
9810.00	-0.151208
9815.00	-0.19363
9820.00	-0.19604
9825.00	-0.175659
9830.00	-0.161981
9835.00	-0.175332
9840.00	-0.176461
9845.00	-0.145596
9850.00	-0.128703
9855.00	-0.112723
9860.00	-0.0991174
9865.00	-0.102425
9870.00	-0.10929
9875.00	-0.162124
9880.00	-0.15291
9885.00	-0.14384
9890.00	-0.139565
9895.00	-0.181596
9900.00	-0.146329
9905.00	-0.137917
9910.00	-0.124125
9915.00	-0.16459
9920.00	-0.16135
9925.00	-0.194204
9930.00	-0.22144
9935.00	-0.239732
9940.00	-0.231311
9945.00	-0.218288
9950.00	-0.198792
9955.00	-0.159473
[truncated: 56 more rows]
