# Supplementary material for: Abnormal developmental trajectory and vulnerability to cardiac arrhythmias in tetralogy of Fallot with DiGeorge syndrome
Source: Commun Biol. 2023 Sep 22;6:969. doi: 10.1038/s42003-023-05344-6 (PMC10516936; doi:10.1038/s42003-023-05344-6)
Supplement: Supplementary file 6 — Supplementary Data 3 [file 42003_2023_5344_MOESM6_ESM.zip › Supplementary Data3_CAS Measurement/Batch61/TOF-ND2_A2_5035/1B-wave.csv]

1B : V(t) = -D'(t) / BackgroundImage *100
D'(t) = WaveFiltered Value( Pixel-Filter=(5 x 5) Tcnst-Filter=10)
average	1.00
frm num	2048
position	[53][76]
background	374.64
total pixel	25
time	value1
0.00	-0
5.00	0.238095
10.00	0.41608
15.00	0.613635
20.00	0.733779
25.00	0.881413
30.00	1.02923
35.00	1.1281
40.00	1.21709
45.00	1.33027
50.00	1.41825
55.00	1.42697
60.00	1.43802
65.00	1.4501
70.00	1.47913
75.00	1.48389
80.00	1.51061
85.00	1.50689
90.00	1.4918
95.00	1.50277
100.00	1.51158
105.00	1.49922
110.00	1.4945
115.00	1.48813
120.00	1.48238
125.00	1.49964
130.00	1.5205
135.00	1.51686
140.00	1.51038
145.00	1.5163
150.00	1.5056
155.00	1.50025
160.00	1.4698
165.00	1.43066
170.00	1.40504
175.00	1.32539
180.00	1.32098
185.00	1.2807
190.00	1.26687
195.00	1.23735
200.00	1.17661
205.00	1.08777
210.00	0.985402
215.00	0.941314
220.00	0.849318
225.00	0.808162
230.00	0.761512
235.00	0.73661
240.00	0.716333
245.00	0.67246
250.00	0.676749
255.00	0.68488
260.00	0.764802
265.00	1.21363
270.00	1.82577
275.00	2.5518
280.00	3.29064
285.00	3.99937
290.00	4.6778
295.00	5.31829
300.00	5.92248
305.00	6.46412
310.00	7.00392
315.00	7.55272
320.00	8.03277
325.00	8.51499
330.00	8.93405
335.00	9.34216
340.00	9.74042
345.00	10.0241
350.00	10.3809
355.00	10.7329
360.00	11.0295
365.00	11.2654
370.00	11.5226
375.00	11.7978
380.00	12.0477
385.00	12.2854
390.00	12.4961
395.00	12.7007
400.00	12.8709
405.00	13.0583
410.00	13.2761
415.00	13.4358
420.00	13.5923
425.00	13.7001
430.00	13.8643
435.00	13.9876
440.00	14.1338
445.00	14.2825
450.00	14.3885
455.00	14.517
460.00	14.6167
465.00	14.7277
470.00	14.849
475.00	14.9624
480.00	15.0378
485.00	15.1153
490.00	15.2171
495.00	15.3225
500.00	15.3683
505.00	15.4394
510.00	15.5152
515.00	15.5759
520.00	15.6091
525.00	15.6711
530.00	15.6906
535.00	15.7231
540.00	15.7
545.00	15.723
550.00	15.7522
555.00	15.7508
560.00	15.6726
565.00	15.6695
570.00	15.6283
575.00	15.6254
580.00	15.5843
585.00	15.4811
590.00	15.3723
595.00	15.2593
600.00	15.1524
605.00	14.9952
610.00	14.8378
615.00	14.7004
620.00	14.6162
625.00	14.4849
630.00	14.307
635.00	14.1383
640.00	13.9907
645.00	13.7982
650.00	13.5949
655.00	13.4153
660.00	13.2375
665.00	12.9985
670.00	12.824
675.00	12.6413
680.00	12.4332
685.00	12.2308
690.00	12.005
695.00	11.7697
700.00	11.5291
705.00	11.3232
710.00	11.1347
715.00	10.9555
720.00	10.7419
725.00	10.5368
730.00	10.3565
735.00	10.1632
740.00	9.95621
745.00	9.75495
750.00	9.56421
755.00	9.4171
760.00	9.19715
765.00	8.96823
770.00	8.78996
775.00	8.62525
780.00	8.4578
785.00	8.35833
790.00	8.16418
795.00	8.01827
800.00	7.85493
805.00	7.67695
810.00	7.51143
815.00	7.39557
820.00	7.26566
825.00	7.11245
830.00	6.97242
835.00	6.81009
840.00	6.65118
845.00	6.52631
850.00	6.39365
855.00	6.27852
860.00	6.16423
865.00	6.03574
870.00	5.91583
875.00	5.74278
880.00	5.64363
885.00	5.56079
890.00	5.45635
895.00	5.37089
900.00	5.23739
905.00	5.12257
910.00	5.02138
915.00	4.96126
920.00	4.83669
925.00	4.74273
930.00	4.63575
935.00	4.54586
940.00	4.43614
945.00	4.38544
950.00	4.30243
955.00	4.20638
960.00	4.12847
965.00	3.98575
970.00	3.88186
975.00	3.8364
980.00	3.72289
985.00	3.63247
990.00	3.54682
995.00	3.49216
1000.00	3.46218
1005.00	3.40104
1010.00	3.28195
1015.00	3.19398
1020.00	3.12763
1025.00	3.00918
1030.00	2.95277
1035.00	2.8454
1040.00	2.7744
1045.00	2.73826
1050.00	2.67904
1055.00	2.58731
1060.00	2.50047
1065.00	2.38816
1070.00	2.29775
1075.00	2.22386
1080.00	2.15736
1085.00	2.07722
1090.00	2.00296
1095.00	1.95214
1100.00	1.93203
1105.00	1.84239
1110.00	1.76385
1115.00	1.68569
1120.00	1.5908
1125.00	1.52781
1130.00	1.51169
1135.00	1.47904
1140.00	1.40907
1145.00	1.38775
1150.00	1.43368
1155.00	1.39602
1160.00	1.4187
1165.00	1.35584
1170.00	1.29286
1175.00	1.27462
1180.00	1.2315
1185.00	1.1895
1190.00	1.11859
1195.00	1.07507
1200.00	1.03803
1205.00	0.971593
1210.00	0.929954
1215.00	0.930915
1220.00	0.897615
1225.00	0.878321
1230.00	0.828926
1235.00	0.83999
1240.00	0.760262
1245.00	0.729079
1250.00	0.69354
1255.00	0.643404
1260.00	0.717864
1265.00	1.11373
1270.00	1.7145
1275.00	2.36304
1280.00	3.08659
1285.00	3.77622
1290.00	4.45989
1295.00	5.07305
1300.00	5.70711
1305.00	6.24893
1310.00	6.80491
1315.00	7.2946
1320.00	7.73
1325.00	8.16776
1330.00	8.6194
1335.00	9.0515
1340.00	9.46922
1345.00	9.8441
1350.00	10.2114
1355.00	10.6071
1360.00	10.9482
1365.00	11.2286
1370.00	11.4767
1375.00	11.7149
1380.00	11.9292
1385.00	12.2055
1390.00	12.358
1395.00	12.5571
1400.00	12.7898
1405.00	13.044
1410.00	13.2483
1415.00	13.4353
1420.00	13.6025
1425.00	13.7296
1430.00	13.8621
1435.00	14.0272
1440.00	14.1748
1445.00	14.2777
1450.00	14.3821
1455.00	14.508
1460.00	14.6385
1465.00	14.7377
1470.00	14.8217
1475.00	14.9283
1480.00	15.0124
1485.00	15.0935
1490.00	15.2006
1495.00	15.233
1500.00	15.3166
1505.00	15.3715
1510.00	15.3911
1515.00	15.5111
1520.00	15.5669
1525.00	15.5637
1530.00	15.6206
1535.00	15.6345
1540.00	15.6768
1545.00	15.6701
1550.00	15.6171
1555.00	15.5726
1560.00	15.5314
1565.00	15.5051
1570.00	15.4547
1575.00	15.4211
1580.00	15.3759
1585.00	15.2594
1590.00	15.1823
1595.00	15.1097
1600.00	14.9996
1605.00	14.8662
1610.00	14.7527
1615.00	14.6323
1620.00	14.4556
1625.00	14.3671
1630.00	14.1422
1635.00	13.9473
1640.00	13.7431
1645.00	13.5197
1650.00	13.3273
1655.00	13.1092
1660.00	12.9108
1665.00	12.696
1670.00	12.4749
1675.00	12.3015
1680.00	12.1038
1685.00	11.9194
1690.00	11.698
1695.00	11.5233
1700.00	11.3522
1705.00	11.116
1710.00	10.9119
1715.00	10.7133
1720.00	10.5314
1725.00	10.3335
1730.00	10.1201
1735.00	9.91206
1740.00	9.70454
1745.00	9.54873
1750.00	9.4053
1755.00	9.25166
1760.00	9.08776
1765.00	8.89434
1770.00	8.72666
1775.00	8.52771
1780.00	8.38602
1785.00	8.20832
1790.00	8.058
1795.00	7.93552
1800.00	7.7687
1805.00	7.59828
1810.00	7.45238
1815.00	7.3232
1820.00	7.13647
1825.00	7.00471
1830.00	6.83488
1835.00	6.65855
1840.00	6.50732
1845.00	6.3552
1850.00	6.18306
1855.00	6.08258
1860.00	5.89606
1865.00	5.74101
1870.00	5.61961
1875.00	5.4591
1880.00	5.336
1885.00	5.2583
1890.00	5.15634
1895.00	5.04643
1900.00	4.92082
1905.00	4.83446
1910.00	4.7482
1915.00	4.67269
1920.00	4.54922
1925.00	4.42315
1930.00	4.32783
1935.00	4.21322
1940.00	4.0759
1945.00	3.98649
1950.00	3.92309
1955.00	3.80838
1960.00	3.70087
1965.00	3.6244
1970.00	3.56412
1975.00	3.4426
1980.00	3.34498
1985.00	3.26245
1990.00	3.21488
1995.00	3.12721
2000.00	3.09956
2005.00	3.02877
2010.00	2.98107
2015.00	2.8933
2020.00	2.84634
2025.00	2.79553
2030.00	2.73485
2035.00	2.69946
2040.00	2.58006
2045.00	2.46406
2050.00	2.42799
2055.00	2.38378
2060.00	2.32157
2065.00	2.29441
2070.00	2.24327
2075.00	2.26238
2080.00	2.17174
2085.00	2.10938
2090.00	2.02763
2095.00	1.95192
2100.00	1.9329
2105.00	1.87307
2110.00	1.81923
2115.00	1.77183
2120.00	1.72384
2125.00	1.69773
2130.00	1.63473
2135.00	1.58763
2140.00	1.55699
2145.00	1.46749
2150.00	1.40509
2155.00	1.34252
2160.00	1.29582
2165.00	1.31358
2170.00	1.28685
2175.00	1.22437
2180.00	1.18628
2185.00	1.11036
2190.00	1.03883
2195.00	1.00114
2200.00	0.96402
2205.00	0.909258
2210.00	0.859972
2215.00	0.801735
2220.00	0.766404
2225.00	0.718592
2230.00	0.680899
2235.00	0.629892
2240.00	0.616016
2245.00	0.613138
2250.00	0.615886
2255.00	0.634374
2260.00	0.665961
2265.00	1.01363
2270.00	1.67353
2275.00	2.33577
2280.00	3.03216
2285.00	3.6621
2290.00	4.32622
2295.00	4.98157
2300.00	5.58314
2305.00	6.2121
2310.00	6.72584
2315.00	7.25014
2320.00	7.71774
2325.00	8.18449
2330.00	8.60776
2335.00	9.0058
2340.00	9.36936
2345.00	9.72113
2350.00	10.0431
2355.00	10.2986
2360.00	10.5852
2365.00	10.8699
2370.00	11.1634
2375.00	11.4607
2380.00	11.6919
2385.00	11.8873
2390.00	12.0919
2395.00	12.2814
2400.00	12.4871
2405.00	12.7332
2410.00	12.9344
2415.00	13.1165
2420.00	13.2569
2425.00	13.4035
2430.00	13.5964
2435.00	13.77
2440.00	13.8963
2445.00	14.0356
2450.00	14.1193
2455.00	14.2822
2460.00	14.4118
2465.00	14.539
2470.00	14.6493
2475.00	14.7678
2480.00	14.885
2485.00	14.9735
2490.00	15.0083
2495.00	15.0748
2500.00	15.1315
2505.00	15.1954
2510.00	15.2549
2515.00	15.3502
2520.00	15.3826
2525.00	15.4554
2530.00	15.5232
2535.00	15.5895
2540.00	15.583
2545.00	15.639
2550.00	15.6937
2555.00	15.6907
2560.00	15.7263
2565.00	15.7093
2570.00	15.6641
2575.00	15.6918
2580.00	15.628
2585.00	15.5525
2590.00	15.4184
2595.00	15.3169
2600.00	15.1593
2605.00	15.0484
2610.00	14.8996
2615.00	14.7795
2620.00	14.6052
2625.00	14.428
2630.00	14.2237
2635.00	14.0698
2640.00	13.8896
2645.00	13.7253
2650.00	13.5507
2655.00	13.3904
2660.00	13.1991
2665.00	13.0312
2670.00	12.8406
2675.00	12.6595
2680.00	12.4826
2685.00	12.2422
2690.00	12.0099
2695.00	11.8147
2700.00	11.6464
2705.00	11.4737
2710.00	11.2947
2715.00	11.0813
2720.00	10.9085
2725.00	10.7124
2730.00	10.5166
2735.00	10.3202
2740.00	10.1455
2745.00	9.98513
2750.00	9.78205
2755.00	9.57151
2760.00	9.40552
2765.00	9.18993
2770.00	9.00551
2775.00	8.84487
2780.00	8.69816
2785.00	8.5138
2790.00	8.38845
2795.00	8.20837
2800.00	8.02281
2805.00	7.85367
2810.00	7.66514
2815.00	7.49867
2820.00	7.3307
2825.00	7.15176
2830.00	7.00032
2835.00	6.832
2840.00	6.6677
2845.00	6.51022
2850.00	6.39411
2855.00	6.25224
2860.00	6.1331
2865.00	5.99065
2870.00	5.82934
2875.00	5.71298
2880.00	5.59866
2885.00	5.5011
2890.00	5.33963
2895.00	5.2178
2900.00	5.07505
2905.00	4.94871
2910.00	4.84782
2915.00	4.73246
2920.00	4.67027
2925.00	4.6047
2930.00	4.50938
2935.00	4.3969
2940.00	4.29567
2945.00	4.17359
2950.00	4.08295
2955.00	3.9672
2960.00	3.82246
2965.00	3.72742
2970.00	3.67071
2975.00	3.58872
2980.00	3.51065
2985.00	3.41796
2990.00	3.33668
2995.00	3.24431
3000.00	3.17293
3005.00	3.10013
3010.00	3.01434
3015.00	2.93285
3020.00	2.88833
3025.00	2.7746
3030.00	2.6968
3035.00	2.63319
3040.00	2.55137
3045.00	2.49376
3050.00	2.41949
3055.00	2.34837
3060.00	2.27475
3065.00	2.18181
3070.00	2.09709
3075.00	2.04219
3080.00	1.99813
3085.00	1.9606
3090.00	1.91616
3095.00	1.89857
3100.00	1.84004
3105.00	1.8194
3110.00	1.76878
3115.00	1.78836
3120.00	1.73978
3125.00	1.71848
3130.00	1.62671
3135.00	1.56974
3140.00	1.54836
3145.00	1.50777
3150.00	1.45949
3155.00	1.4043
3160.00	1.37704
3165.00	1.35038
3170.00	1.35414
3175.00	1.29987
3180.00	1.2948
3185.00	1.20696
3190.00	1.19304
3195.00	1.15381
3200.00	1.12811
3205.00	1.09111
3210.00	1.08023
3215.00	1.06189
3220.00	1.06033
3225.00	1.02904
3230.00	1.06707
3235.00	1.05325
3240.00	0.969281
3245.00	0.935347
3250.00	0.900535
3255.00	0.869205
3260.00	0.898663
3265.00	1.23587
3270.00	1.87569
3275.00	2.56576
3280.00	3.25623
3285.00	3.92142
3290.00	4.57775
3295.00	5.26561
3300.00	5.86974
3305.00	6.46363
3310.00	6.99493
3315.00	7.46029
3320.00	7.96666
3325.00	8.41172
3330.00	8.8048
3335.00	9.23224
3340.00	9.62869
3345.00	10.0271
3350.00	10.3772
3355.00	10.7392
3360.00	11.0426
3365.00	11.3285
3370.00	11.5687
3375.00	11.8116
3380.00	12.0323
3385.00	12.2299
3390.00	12.4333
3395.00	12.657
3400.00	12.8006
3405.00	13.0431
3410.00	13.2186
3415.00	13.4727
3420.00	13.696
3425.00	13.8948
3430.00	14.0919
3435.00	14.185
3440.00	14.2901
3445.00	14.3761
3450.00	14.5518
3455.00	14.6512
3460.00	14.81
3465.00	14.891
3470.00	14.9928
3475.00	15.0524
3480.00	15.1615
3485.00	15.2298
3490.00	15.3094
3495.00	15.3747
3500.00	15.4345
3505.00	15.4584
3510.00	15.4671
3515.00	15.4696
3520.00	15.5562
3525.00	15.5765
3530.00	15.6738
3535.00	15.6887
3540.00	15.7459
3545.00	15.759
3550.00	15.7793
3555.00	15.7613
3560.00	15.6906
3565.00	15.6857
3570.00	15.6461
3575.00	15.5837
3580.00	15.5041
3585.00	15.442
3590.00	15.3563
3595.00	15.2589
3600.00	15.1338
3605.00	15.0415
3610.00	14.8933
3615.00	14.7194
3620.00	14.5628
3625.00	14.4187
3630.00	14.2581
3635.00	14.042
3640.00	13.8614
3645.00	13.6753
3650.00	13.526
3655.00	13.3468
3660.00	13.1385
3665.00	12.9372
3670.00	12.7731
3675.00	12.6233
3680.00	12.403
3685.00	12.1941
3690.00	11.9719
3695.00	11.7228
3700.00	11.4901
3705.00	11.2796
3710.00	11.0603
3715.00	10.8703
3720.00	10.6759
3725.00	10.4913
3730.00	10.2942
3735.00	10.1413
3740.00	9.93329
3745.00	9.78451
3750.00	9.62604
3755.00	9.40762
3760.00	9.20677
3765.00	9.03027
3770.00	8.82231
3775.00	8.5839
3780.00	8.35865
3785.00	8.19543
3790.00	8.03892
3795.00	7.87031
3800.00	7.64595
3805.00	7.50489
3810.00	7.32028
3815.00	7.17334
3820.00	7.03683
3825.00	6.89903
3830.00	6.77607
3835.00	6.60348
3840.00	6.41398
3845.00	6.31177
3850.00	6.18454
3855.00	6.02199
3860.00	5.89385
3865.00	5.75183
3870.00	5.61974
3875.00	5.5126
3880.00	5.39269
3885.00	5.28904
3890.00	5.17653
3895.00	5.04965
3900.00	4.92372
3905.00	4.83814
3910.00	4.74296
3915.00	4.64877
3920.00	4.58107
3925.00	4.4753
3930.00	4.33527
3935.00	4.20496
3940.00	4.1272
3945.00	4.05721
3950.00	3.97713
3955.00	3.87837
3960.00	3.81084
3965.00	3.69988
3970.00	3.62458
3975.00	3.57389
3980.00	3.45886
3985.00	3.35428
3990.00	3.27616
3995.00	3.21333
4000.00	3.13223
4005.00	3.01226
4010.00	2.91283
4015.00	2.82974
4020.00	2.75817
4025.00	2.64464
4030.00	2.5745
4035.00	2.44944
4040.00	2.42551
4045.00	2.3634
4050.00	2.33953
4055.00	2.22516
4060.00	2.15532
4065.00	2.17255
4070.00	2.12292
4075.00	2.09214
4080.00	2.00998
4085.00	1.98408
4090.00	1.92447
4095.00	1.82812
4100.00	1.76916
4105.00	1.75133
4110.00	1.69257
4115.00	1.68667
4120.00	1.65254
4125.00	1.63889
4130.00	1.58391
4135.00	1.512
4140.00	1.44408
4145.00	1.38509
4150.00	1.35869
4155.00	1.32959
4160.00	1.26389
4165.00	1.24214
4170.00	1.16063
4175.00	1.11077
4180.00	1.08083
4185.00	1.00265
4190.00	1.01876
4195.00	0.940373
4200.00	0.867689
4205.00	0.819357
4210.00	0.753437
4215.00	0.693041
4220.00	0.653632
4225.00	0.612826
4230.00	0.630552
4235.00	0.634762
4240.00	0.594775
4245.00	0.545974
4250.00	0.534084
4255.00	0.535128
4260.00	0.561692
4265.00	0.882418
4270.00	1.53409
4275.00	2.25191
4280.00	2.95989
4285.00	3.61521
4290.00	4.27227
4295.00	4.86682
4300.00	5.50228
4305.00	6.07954
4310.00	6.63003
4315.00	7.06355
4320.00	7.55834
4325.00	8.0453
4330.00	8.4889
4335.00	8.90309
4340.00	9.28761
4345.00	9.62406
4350.00	10.0112
4355.00	10.2561
4360.00	10.5555
4365.00	10.8303
4370.00	11.116
4375.00	11.3583
4380.00	11.62
4385.00	11.8546
4390.00	12.0795
4395.00	12.3418
4400.00	12.5682
4405.00	12.7667
4410.00	12.9495
4415.00	13.1291
4420.00	13.2789
4425.00	13.4308
4430.00	13.6274
4435.00	13.7871
4440.00	13.9352
4445.00	14.0888
4450.00	14.2003
4455.00	14.3679
4460.00	14.522
4465.00	14.6276
4470.00	14.7332
4475.00	14.8668
4480.00	14.9934
4485.00	15.1041
4490.00	15.2006
4495.00	15.2725
4500.00	15.3404
4505.00	15.378
4510.00	15.4182
4515.00	15.4715
4520.00	15.5238
4525.00	15.5484
4530.00	15.5492
4535.00	15.6332
4540.00	15.6564
4545.00	15.6453
4550.00	15.6044
4555.00	15.574
4560.00	15.5348
4565.00	15.4505
4570.00	15.444
4575.00	15.4328
4580.00	15.3683
4585.00	15.3113
4590.00	15.2151
4595.00	15.0827
4600.00	14.9891
4605.00	14.8355
4610.00	14.6759
4615.00	14.5311
4620.00	14.323
4625.00	14.1367
4630.00	13.9733
4635.00	13.7814
4640.00	13.5894
4645.00	13.3868
4650.00	13.1841
4655.00	12.9985
4660.00	12.7888
4665.00	12.6342
4670.00	12.4075
4675.00	12.1949
4680.00	12.0218
4685.00	11.8414
4690.00	11.6256
4695.00	11.4251
4700.00	11.2168
4705.00	11.0176
4710.00	10.8031
4715.00	10.6068
4720.00	10.3779
4725.00	10.1836
4730.00	10.0044
4735.00	9.82076
4740.00	9.60849
4745.00	9.39609
4750.00	9.22629
4755.00	9.04037
4760.00	8.85809
4765.00	8.67589
4770.00	8.48522
4775.00	8.32536
4780.00	8.14305
4785.00	7.95014
4790.00	7.78826
4795.00	7.61695
4800.00	7.45744
4805.00	7.25301
4810.00	7.1032
4815.00	6.95128
4820.00	6.76864
4825.00	6.58292
4830.00	6.44673
4835.00	6.32843
4840.00	6.21448
4845.00	6.06816
4850.00	5.92685
4855.00	5.83171
4860.00	5.71833
4865.00	5.5661
4870.00	5.47714
4875.00	5.35116
4880.00	5.24846
4885.00	5.11866
4890.00	4.99223
4895.00	4.86563
4900.00	4.77091
4905.00	4.63548
4910.00	4.50505
4915.00	4.45386
4920.00	4.37043
4925.00	4.2996
4930.00	4.19635
4935.00	4.09489
4940.00	3.9961
4945.00	3.8805
4950.00	3.78393
4955.00	3.70128
4960.00	3.59808
4965.00	3.58954
4970.00	3.51353
4975.00	3.40774
4980.00	3.34564
4985.00	3.29187
4990.00	3.24349
4995.00	3.17539
5000.00	3.07779
5005.00	2.93764
5010.00	2.8777
5015.00	2.7661
5020.00	2.68915
5025.00	2.59534
5030.00	2.51838
5035.00	2.47794
5040.00	2.42233
5045.00	2.34452
5050.00	2.3471
5055.00	2.28108
5060.00	2.22914
5065.00	2.15998
5070.00	2.05929
5075.00	1.97935
5080.00	1.89993
5085.00	1.82952
5090.00	1.72985
5095.00	1.69353
5100.00	1.63308
5105.00	1.56586
5110.00	1.52032
5115.00	1.46117
5120.00	1.4293
5125.00	1.37605
5130.00	1.32066
5135.00	1.28896
5140.00	1.26363
5145.00	1.25578
5150.00	1.24444
5155.00	1.19367
5160.00	1.19068
5165.00	1.18799
5170.00	1.11831
5175.00	1.05773
5180.00	1.00107
5185.00	0.978902
5190.00	0.973901
5195.00	0.921354
5200.00	0.878332
5205.00	0.819326
5210.00	0.791846
5215.00	0.746828
5220.00	0.711649
5225.00	0.676786
5230.00	0.660357
5235.00	0.676533
5240.00	0.607812
5245.00	0.595077
5250.00	0.535569
5255.00	0.484148
5260.00	0.559585
5265.00	0.952057
5270.00	1.57541
5275.00	2.26989
5280.00	2.95364
5285.00	3.64162
5290.00	4.26294
5295.00	4.91608
5300.00	5.52419
5305.00	6.06616
5310.00	6.57742
5315.00	7.0621
5320.00	7.57093
5325.00	8.07264
5330.00	8.44091
5335.00	8.84281
5340.00	9.21093
5345.00	9.57641
5350.00	9.88398
5355.00	10.1843
5360.00	10.5357
5365.00	10.8531
5370.00	11.1611
5375.00	11.4383
5380.00	11.6825
5385.00	11.9225
5390.00	12.1962
5395.00	12.4116
5400.00	12.6022
5405.00	12.8399
5410.00	13.0197
5415.00	13.2083
5420.00	13.3715
5425.00	13.5409
5430.00	13.7008
5435.00	13.8575
5440.00	14.0028
5445.00	14.1411
5450.00	14.2506
5455.00	14.3331
5460.00	14.4245
5465.00	14.4789
5470.00	14.5749
5475.00	14.7061
5480.00	14.7901
5485.00	14.8582
5490.00	14.9835
5495.00	15.0344
5500.00	15.1175
5505.00	15.1892
5510.00	15.212
5515.00	15.2966
5520.00	15.3087
5525.00	15.3003
5530.00	15.3612
5535.00	15.386
5540.00	15.4255
5545.00	15.4193
5550.00	15.3903
5555.00	15.377
5560.00	15.3319
5565.00	15.2743
5570.00	15.294
5575.00	15.2497
5580.00	15.1907
5585.00	15.0981
5590.00	14.9997
5595.00	14.9048
5600.00	14.781
5605.00	14.6279
5610.00	14.5179
5615.00	14.3601
5620.00	14.2481
5625.00	14.0938
5630.00	13.9251
5635.00	13.7519
5640.00	13.5586
5645.00	13.3217
5650.00	13.117
5655.00	12.8986
5660.00	12.6882
5665.00	12.5212
5670.00	12.3272
5675.00	12.1077
5680.00	11.9198
5685.00	11.7549
5690.00	11.5147
5695.00	11.2868
5700.00	11.1201
5705.00	10.8612
5710.00	10.6901
5715.00	10.5051
5720.00	10.3013
5725.00	10.0933
5730.00	9.90608
5735.00	9.69703
5740.00	9.53023
5745.00	9.35021
5750.00	9.19354
5755.00	9.00128
5760.00	8.74711
5765.00	8.54718
5770.00	8.38219
5775.00	8.18352
5780.00	8.00578
5785.00	7.8234
5790.00	7.65178
5795.00	7.52508
5800.00	7.36621
5805.00	7.21255
5810.00	7.0892
5815.00	6.95897
5820.00	6.80119
5825.00	6.61221
5830.00	6.45387
5835.00	6.31777
5840.00	6.21023
5845.00	6.05686
5850.00	5.87611
5855.00	5.76469
5860.00	5.60676
5865.00	5.50626
5870.00	5.34747
5875.00	5.22165
5880.00	5.10307
5885.00	4.96753
5890.00	4.87543
5895.00	4.78934
5900.00	4.63178
5905.00	4.54229
5910.00	4.43506
5915.00	4.33002
5920.00	4.24081
5925.00	4.13704
5930.00	4.05859
5935.00	4.01468
5940.00	3.93352
5945.00	3.82951
5950.00	3.76046
5955.00	3.65881
5960.00	3.578
5965.00	3.46898
5970.00	3.38687
5975.00	3.32258
5980.00	3.23589
5985.00	3.14185
5990.00	3.04014
5995.00	3.01159
6000.00	2.94212
6005.00	2.93191
6010.00	2.84692
6015.00	2.76723
6020.00	2.67308
6025.00	2.62358
6030.00	2.4776
6035.00	2.40814
6040.00	2.37553
6045.00	2.30454
6050.00	2.262
6055.00	2.15431
6060.00	2.08409
6065.00	2.04117
6070.00	1.99507
6075.00	1.9728
6080.00	1.92927
6085.00	1.94988
6090.00	1.92038
6095.00	1.91306
6100.00	1.89045
6105.00	1.82419
6110.00	1.76775
6115.00	1.68921
6120.00	1.63239
6125.00	1.53001
6130.00	1.4699
6135.00	1.44249
6140.00	1.38259
6145.00	1.3511
6150.00	1.32062
6155.00	1.27184
6160.00	1.23541
6165.00	1.16739
6170.00	1.11578
6175.00	1.1067
6180.00	1.05369
6185.00	0.986754
6190.00	0.958547
6195.00	0.92355
6200.00	0.902731
6205.00	0.898941
6210.00	0.880582
6215.00	0.865127
6220.00	0.817051
6225.00	0.803678
6230.00	0.79271
6235.00	0.758282
6240.00	0.745448
6245.00	0.689054
6250.00	0.697022
6255.00	0.688178
6260.00	0.728265
6265.00	1.11455
6270.00	1.75581
6275.00	2.42691
6280.00	3.11738
6285.00	3.80928
6290.00	4.46614
6295.00	5.09897
6300.00	5.68666
6305.00	6.26149
6310.00	6.80126
6315.00	7.34151
6320.00	7.8384
6325.00	8.29202
6330.00	8.68532
6335.00	9.04037
6340.00	9.41649
6345.00	9.81159
6350.00	10.1181
6355.00	10.4622
6360.00	10.7442
6365.00	11.029
6370.00	11.297
6375.00	11.5788
6380.00	11.8687
6385.00	12.0805
6390.00	12.3405
6395.00	12.5414
6400.00	12.6913
6405.00	12.8625
6410.00	13.007
6415.00	13.1626
6420.00	13.3005
6425.00	13.4652
6430.00	13.622
6435.00	13.7514
6440.00	13.8988
6445.00	14.0645
6450.00	14.2329
6455.00	14.3727
6460.00	14.4804
6465.00	14.5421
6470.00	14.6318
6475.00	14.7253
6480.00	14.8212
6485.00	14.9064
6490.00	15.0398
6495.00	15.1256
6500.00	15.1783
6505.00	15.231
6510.00	15.2956
6515.00	15.3227
6520.00	15.392
6525.00	15.449
6530.00	15.4554
6535.00	15.5285
6540.00	15.5985
6545.00	15.6242
6550.00	15.6569
6555.00	15.6469
6560.00	15.5983
6565.00	15.5823
6570.00	15.4762
6575.00	15.4383
6580.00	15.3593
6585.00	15.2872
6590.00	15.1315
6595.00	15.0267
6600.00	14.8832
6605.00	14.7647
6610.00	14.5833
6615.00	14.4233
6620.00	14.2825
6625.00	14.1195
6630.00	13.9204
6635.00	13.7509
6640.00	13.5876
6645.00	13.4172
6650.00	13.2286
6655.00	13.0343
6660.00	12.8327
6665.00	12.6321
6670.00	12.4035
6675.00	12.2351
6680.00	12.0526
6685.00	11.8381
6690.00	11.643
6695.00	11.4257
6700.00	11.2398
6705.00	11.0127
6710.00	10.8083
6715.00	10.6104
6720.00	10.4078
6725.00	10.2201
6730.00	10.0533
6735.00	9.86158
6740.00	9.63348
6745.00	9.47624
6750.00	9.29309
6755.00	9.10903
6760.00	8.92095
6765.00	8.70257
6770.00	8.49962
6775.00	8.38316
6780.00	8.21963
6785.00	8.02974
6790.00	7.85136
6795.00	7.6684
6800.00	7.49627
6805.00	7.32747
6810.00	7.18622
6815.00	7.04308
6820.00	6.9527
6825.00	6.78807
6830.00	6.61749
6835.00	6.42552
6840.00	6.3008
6845.00	6.19069
6850.00	6.06596
6855.00	5.911
6860.00	5.76192
6865.00	5.63096
6870.00	5.52483
6875.00	5.33857
6880.00	5.2446
6885.00	5.08636
6890.00	4.9717
6895.00	4.84075
6900.00	4.74638
6905.00	4.6433
6910.00	4.50568
6915.00	4.40105
6920.00	4.31221
6925.00	4.2045
6930.00	4.0766
6935.00	3.99031
6940.00	3.92227
6945.00	3.8717
6950.00	3.81445
6955.00	3.79495
6960.00	3.71975
6965.00	3.6574
6970.00	3.58741
6975.00	3.4988
6980.00	3.42011
6985.00	3.34609
6990.00	3.272
6995.00	3.20318
7000.00	3.10815
7005.00	3.03649
7010.00	2.95386
7015.00	2.88162
7020.00	2.83903
7025.00	2.73663
7030.00	2.65836
7035.00	2.60285
7040.00	2.56999
7045.00	2.51158
7050.00	2.4462
7055.00	2.37561
7060.00	2.295
7065.00	2.25662
7070.00	2.24023
7075.00	2.18169
7080.00	2.09912
7085.00	1.99384
7090.00	1.9418
7095.00	1.9003
7100.00	1.83946
7105.00	1.7783
7110.00	1.71685
7115.00	1.64553
7120.00	1.57386
7125.00	1.54246
7130.00	1.52168
7135.00	1.45066
7140.00	1.38673
7145.00	1.38579
7150.00	1.33904
7155.00	1.33219
7160.00	1.28438
7165.00	1.27232
7170.00	1.19314
7175.00	1.15924
7180.00	1.133
7185.00	1.08697
7190.00	1.06155
7195.00	0.997034
7200.00	0.957122
7205.00	0.926539
7210.00	0.880863
7215.00	0.86538
7220.00	0.824753
7225.00	0.803136
7230.00	0.775139
7235.00	0.710437
7240.00	0.692778
7245.00	0.613891
7250.00	0.646459
7255.00	0.614911
7260.00	0.693288
7265.00	1.09588
7270.00	1.74969
7275.00	2.50041
7280.00	3.19101
7285.00	3.86272
7290.00	4.53347
7295.00	5.16489
7300.00	5.76841
7305.00	6.33721
7310.00	6.88542
7315.00	7.40978
7320.00	7.86995
7325.00	8.28945
7330.00	8.65525
7335.00	9.01437
7340.00	9.41445
7345.00	9.81936
7350.00	10.1507
7355.00	10.4873
7360.00	10.8063
7365.00	11.088
7370.00	11.3715
7375.00	11.6192
7380.00	11.8282
7385.00	12.0579
7390.00	12.2753
7395.00	12.4508
7400.00	12.6385
7405.00	12.8609
7410.00	13.0642
7415.00	13.2131
7420.00	13.4058
7425.00	13.5503
7430.00	13.6858
7435.00	13.7618
7440.00	13.8537
7445.00	13.9855
7450.00	14.0988
7455.00	14.2157
7460.00	14.3049
7465.00	14.4194
7470.00	14.4914
7475.00	14.5894
7480.00	14.6711
7485.00	14.7831
7490.00	14.8775
7495.00	14.9582
7500.00	15.0127
7505.00	15.0948
7510.00	15.1303
7515.00	15.1942
7520.00	15.2165
7525.00	15.2783
7530.00	15.321
7535.00	15.3606
7540.00	15.4186
7545.00	15.4718
7550.00	15.4963
7555.00	15.4831
7560.00	15.4808
7565.00	15.4285
7570.00	15.3879
7575.00	15.33
7580.00	15.247
7585.00	15.1359
7590.00	15.0573
7595.00	14.9983
7600.00	14.8651
7605.00	14.7324
7610.00	14.6023
7615.00	14.4361
7620.00	14.2994
7625.00	14.1464
7630.00	13.9372
7635.00	13.7275
7640.00	13.5954
7645.00	13.3954
7650.00	13.1876
7655.00	12.9675
7660.00	12.7534
7665.00	12.5447
7670.00	12.3408
7675.00	12.1093
7680.00	11.8689
7685.00	11.6899
7690.00	11.4936
7695.00	11.2955
7700.00	11.0767
7705.00	10.9108
7710.00	10.6973
7715.00	10.47
7720.00	10.2889
7725.00	10.1355
7730.00	9.93021
7735.00	9.73475
7740.00	9.53642
7745.00	9.34618
7750.00	9.17496
7755.00	9.03261
7760.00	8.85431
7765.00	8.64046
7770.00	8.48963
7775.00	8.35495
7780.00	8.18463
7785.00	8.03134
7790.00	7.8496
7795.00	7.66255
7800.00	7.54972
7805.00	7.36703
7810.00	7.23251
7815.00	7.10503
7820.00	6.91876
7825.00	6.77141
7830.00	6.61637
7835.00	6.49712
7840.00	6.33
7845.00	6.19562
7850.00	6.03623
7855.00	5.90666
7860.00	5.75695
7865.00	5.59659
7870.00	5.47789
7875.00	5.35611
7880.00	5.25078
7885.00	5.1421
7890.00	5.05283
7895.00	4.92978
7900.00	4.79128
7905.00	4.63459
7910.00	4.56725
7915.00	4.49169
7920.00	4.40447
7925.00	4.30675
7930.00	4.18784
7935.00	4.10324
7940.00	4.05166
7945.00	3.94225
7950.00	3.8331
7955.00	3.73272
7960.00	3.60716
7965.00	3.5123
7970.00	3.43546
7975.00	3.36631
7980.00	3.32757
7985.00	3.27134
7990.00	3.20579
7995.00	3.17669
8000.00	3.12595
8005.00	3.06106
8010.00	2.92044
8015.00	2.85261
8020.00	2.79584
8025.00	2.71164
8030.00	2.59743
8035.00	2.49143
8040.00	2.45903
8045.00	2.39997
8050.00	2.30518
8055.00	2.20386
8060.00	2.14576
8065.00	2.08707
8070.00	2.062
8075.00	2.0277
8080.00	1.96907
8085.00	1.82341
8090.00	1.76279
8095.00	1.70075
8100.00	1.67375
8105.00	1.60887
8110.00	1.52806
8115.00	1.4628
8120.00	1.40835
8125.00	1.39457
8130.00	1.44516
8135.00	1.40741
8140.00	1.36383
8145.00	1.33635
8150.00	1.29881
8155.00	1.2757
8160.00	1.26878
8165.00	1.2113
8170.00	1.1222
8175.00	1.08045
8180.00	1.08238
8185.00	1.03286
8190.00	1.04809
8195.00	1.03617
8200.00	1.02437
8205.00	1.00628
8210.00	0.973988
8215.00	0.94065
8220.00	0.896767
8225.00	0.836985
8230.00	0.785318
8235.00	0.780457
8240.00	0.726968
8245.00	0.700182
8250.00	0.661127
8255.00	0.693242
8260.00	0.737093
8265.00	1.11608
8270.00	1.74118
8275.00	2.45432
8280.00	3.14632
8285.00	3.8193
8290.00	4.42819
8295.00	5.08189
8300.00	5.651
8305.00	6.22299
8310.00	6.74099
8315.00	7.25203
8320.00	7.70983
8325.00	8.19018
8330.00	8.63958
8335.00	9.03123
8340.00	9.38478
8345.00	9.74675
8350.00	10.0747
8355.00	10.3986
8360.00	10.7596
8365.00	11.0641
8370.00	11.2977
8375.00	11.5975
8380.00	11.829
8385.00	12.0522
8390.00	12.2788
8395.00	12.4645
8400.00	12.7064
8405.00	12.9306
8410.00	13.0832
8415.00	13.2483
8420.00	13.4673
8425.00	13.6442
8430.00	13.813
8435.00	13.9617
8440.00	14.1222
8445.00	14.1898
8450.00	14.3104
8455.00	14.4606
8460.00	14.5777
8465.00	14.6617
8470.00	14.7746
8475.00	14.8005
8480.00	14.8515
8485.00	14.9305
8490.00	14.9856
8495.00	15.0565
8500.00	15.0884
8505.00	15.2078
8510.00	15.248
8515.00	15.2991
8520.00	15.3558
8525.00	15.3865
8530.00	15.4152
8535.00	15.4571
8540.00	15.4766
8545.00	15.4888
8550.00	15.4934
8555.00	15.4848
8560.00	15.5005
8565.00	15.5093
8570.00	15.4702
8575.00	15.4158
8580.00	15.3658
8585.00	15.2823
8590.00	15.1891
8595.00	15.0208
8600.00	14.9035
8605.00	14.7371
8610.00	14.6226
8615.00	14.4896
8620.00	14.3336
8625.00	14.1729
8630.00	13.9653
8635.00	13.803
8640.00	13.6271
8645.00	13.4826
8650.00	13.311
8655.00	13.1298
8660.00	12.9347
8665.00	12.6939
8670.00	12.5018
8675.00	12.3343
8680.00	12.1237
8685.00	11.9096
8690.00	11.6977
8695.00	11.4964
8700.00	11.3002
8705.00	11.1343
8710.00	10.9348
8715.00	10.7809
8720.00	10.5858
8725.00	10.4326
8730.00	10.2606
8735.00	10.031
8740.00	9.81801
8745.00	9.64979
8750.00	9.43647
8755.00	9.21245
8760.00	9.01937
8765.00	8.852
8770.00	8.65333
8775.00	8.42434
8780.00	8.24174
8785.00	8.02615
8790.00	7.86201
8795.00	7.68119
8800.00	7.51098
8805.00	7.33857
8810.00	7.13749
8815.00	6.98748
8820.00	6.85354
8825.00	6.73193
8830.00	6.58298
8835.00	6.44144
8840.00	6.29271
8845.00	6.16205
8850.00	6.01456
8855.00	5.91385
8860.00	5.78264
8865.00	5.61971
8870.00	5.49869
8875.00	5.37377
8880.00	5.2955
8885.00	5.18235
8890.00	5.08265
8895.00	4.96089
8900.00	4.86198
8905.00	4.7815
8910.00	4.69306
8915.00	4.57823
8920.00	4.45353
8925.00	4.37332
8930.00	4.29687
8935.00	4.21098
8940.00	4.09845
8945.00	3.99183
8950.00	3.8948
8955.00	3.77224
8960.00	3.67902
8965.00	3.62075
8970.00	3.55016
8975.00	3.4642
8980.00	3.4178
8985.00	3.3312
8990.00	3.29169
8995.00	3.19315
9000.00	3.12047
9005.00	3.03904
9010.00	2.97964
9015.00	2.90055
9020.00	2.82724
9025.00	2.73243
9030.00	2.68127
9035.00	2.58931
9040.00	2.52576
9045.00	2.48993
9050.00	2.39468
9055.00	2.31217
9060.00	2.22082
9065.00	2.12472
9070.00	2.04892
9075.00	2.01272
9080.00	1.97801
9085.00	1.93182
9090.00	1.89559
9095.00	1.85551
9100.00	1.76605
9105.00	1.66311
9110.00	1.61532
9115.00	1.55201
9120.00	1.46301
9125.00	1.42988
9130.00	1.39366
9135.00	1.34612
9140.00	1.2777
9145.00	1.19584
9150.00	1.1574
9155.00	1.09505
9160.00	1.06455
9165.00	1.02002
9170.00	1.01198
9175.00	0.989789
9180.00	0.944195
9185.00	0.901025
9190.00	0.852562
9195.00	0.835638
9200.00	0.836422
9205.00	0.728223
9210.00	0.652197
9215.00	0.637159
9220.00	0.633234
9225.00	0.592332
9230.00	0.553385
9235.00	0.523671
9240.00	0.495861
9245.00	0.507133
9250.00	0.487383
9255.00	0.449322
9260.00	0.559205
9265.00	0.949579
9270.00	1.61162
9275.00	2.29286
9280.00	2.99674
9285.00	3.69322
9290.00	4.3318
9295.00	4.96845
9300.00	5.54357
9305.00	6.09961
9310.00	6.60859
9315.00	7.16597
9320.00	7.60675
9325.00	8.06324
9330.00	8.46341
9335.00	8.81181
9340.00	9.16275
9345.00	9.50955
9350.00	9.83663
9355.00	10.1523
9360.00	10.4941
9365.00	10.7687
9370.00	10.9816
9375.00	11.2789
9380.00	11.5102
9385.00	11.7461
9390.00	11.983
9395.00	12.1502
9400.00	12.3414
9405.00	12.5305
9410.00	12.6921
9415.00	12.86
9420.00	13.025
9425.00	13.181
9430.00	13.348
9435.00	13.4567
9440.00	13.6176
9445.00	13.7613
9450.00	13.8532
9455.00	13.9573
9460.00	14.0734
9465.00	14.1694
9470.00	14.2932
9475.00	14.3746
9480.00	14.4746
9485.00	14.5337
9490.00	14.5751
9495.00	14.6839
9500.00	14.7551
9505.00	14.8085
9510.00	14.8908
9515.00	14.9434
9520.00	15.0133
9525.00	15.0281
9530.00	15.0489
9535.00	15.0943
9540.00	15.1276
9545.00	15.1823
9550.00	15.1812
9555.00	15.1472
9560.00	15.0963
9565.00	15.0675
9570.00	14.9883
9575.00	14.9009
9580.00	14.8693
9585.00	14.7618
9590.00	14.7025
9595.00	14.6053
9600.00	14.5071
9605.00	14.3291
9610.00	14.2095
9615.00	14.0505
9620.00	13.9075
9625.00	13.6923
9630.00	13.4761
9635.00	13.3179
9640.00	13.1232
9645.00	12.9256
9650.00	12.7648
9655.00	12.5773
9660.00	12.4268
9665.00	12.2401
9670.00	12.0218
9675.00	11.8532
9680.00	11.6309
9685.00	11.4298
9690.00	11.2296
9695.00	11.0206
9700.00	10.8133
9705.00	10.616
9710.00	10.3872
9715.00	10.2218
9720.00	10.0292
9725.00	9.82816
9730.00	9.63437
9735.00	9.44287
9740.00	9.278
9745.00	9.14136
9750.00	9.00877
9755.00	8.89692
9760.00	8.75995
9765.00	8.57262
9770.00	8.44352
9775.00	8.25366
9780.00	8.06998
9785.00	7.90893
9790.00	7.72022
9795.00	7.53436
9800.00	7.38524
9805.00	7.23821
9810.00	7.1123
9815.00	6.90075
9820.00	6.69541
9825.00	6.55437
9830.00	6.41143
9835.00	6.30733
9840.00	6.1955
9845.00	6.02652
9850.00	5.87977
9855.00	5.7477
9860.00	5.62776
9865.00	5.5273
9870.00	5.41339
9875.00	5.28098
9880.00	5.17355
9885.00	5.06619
9890.00	4.96422
9895.00	4.81373
9900.00	4.67189
9905.00	4.57519
9910.00	4.52873
9915.00	4.50186
9920.00	4.37732
9925.00	4.25243
9930.00	4.13254
9935.00	4.05454
9940.00	3.94698
9945.00	3.82347
9950.00	3.72086
9955.00	3.64879
[truncated: 56 more rows]
