# Supplementary material for: Abnormal developmental trajectory and vulnerability to cardiac arrhythmias in tetralogy of Fallot with DiGeorge syndrome
Source: Commun Biol. 2023 Sep 22;6:969. doi: 10.1038/s42003-023-05344-6 (PMC10516936; doi:10.1038/s42003-023-05344-6)
Supplement: Supplementary file 6 — Supplementary Data 3 [file 42003_2023_5344_MOESM6_ESM.zip › Supplementary Data3_CAS Measurement/Batch61/TOF-ND2_A2_5035/CV_AP.xlsx]

## Sheet: CV_AP
1A : V(t) = -D'(t) / BackgroundImage *100
D'(t) = WaveFiltered Value( Pixel-Filter=(5 x 5) Tcnst-Filter=10)
average	1
frm num	2048
position	[48][58]	[57][68]	[70][83]	[38][67]	[28][76]
background	341.32	529.08	362	392.84	350.52
total pixel	25	25	25	25	25
time	value1	value2	value3	value4	value5
0	0	0	0	0	0
5	-0.302356	-0.31602	-0.260774	-0.253538	-0.300126
10	-0.590883	-0.57927	-0.525304	-0.524488	-0.574803
15	-0.854073	-0.874409	-0.736862	-0.709286	-0.810602
20	-1.08157	-1.14911	-0.972568	-0.914297	-1.04793
25	-1.34608	-1.34341	-1.15487	-1.08761	-1.28206
30	-1.55016	-1.54324	-1.32226	-1.27006	-1.50305
35	-1.73852	-1.74576	-1.50826	-1.47398	-1.69623
40	-1.9221	-1.90988	-1.63036	-1.66361	-1.90548
45	-2.13889	-2.09691	-1.75462	-1.82817	-2.02875
50	-2.26134	-2.27733	-1.91728	-1.98544	-2.17164
55	-2.4114	-2.44122	-2.03494	-2.11273	-2.32764
60	-2.55465	-2.56906	-2.1972	-2.22016	-2.46347
65	-2.71404	-2.70756	-2.3156	-2.32602	-2.54692
70	-2.86218	-2.83599	-2.37465	-2.40499	-2.65398
75	-2.92637	-2.92284	-2.46646	-2.51171	-2.75946
80	-3.03805	-3.01387	-2.52921	-2.53546	-2.81102
85	-3.12215	-3.11469	-2.57905	-2.58636	-2.87227
90	-3.18846	-3.21147	-2.62391	-2.67087	-2.93424
95	-3.24698	-3.30917	-2.68085	-2.71739	-3.00599
100	-3.29729	-3.36761	-2.75973	-2.75927	-3.00323
105	-3.37422	-3.46027	-2.79646	-2.81427	-3.02586
110	-3.43174	-3.51645	-2.82621	-2.86173	-3.0679
115	-3.44248	-3.54811	-2.91044	-2.88408	-3.10802
120	-3.51309	-3.62046	-2.93431	-2.95612	-3.10077
125	-3.55321	-3.62055	-2.96574	-2.95681	-3.15815
130	-3.61275	-3.6607	-2.96088	-2.96762	-3.16985
135	-3.65227	-3.67265	-2.96535	-2.98549	-3.17125
140	-3.68432	-3.73859	-2.99699	-3.05452	-3.19076
145	-3.70614	-3.77676	-3.03762	-3.07388	-3.22317
150	-3.75742	-3.82776	-3.04988	-3.10862	-3.24092
155	-3.85279	-3.86609	-3.09406	-3.12155	-3.27629
160	-3.88002	-3.93007	-3.11394	-3.15152	-3.30356
165	-3.92798	-3.95515	-3.19481	-3.16831	-3.3361
170	-3.95941	-3.99889	-3.16704	-3.18138	-3.33913
175	-3.94903	-4.02011	-3.14316	-3.16057	-3.35441
180	-3.95376	-4.03316	-3.14486	-3.1846	-3.34078
185	-3.96621	-4.07817	-3.15855	-3.17975	-3.33421
190	-3.9739	-4.07785	-3.19518	-3.20288	-3.38422
195	-3.97379	-4.09193	-3.20053	-3.20639	-3.38358
200	-4.00885	-4.12804	-3.20313	-3.2014	-3.34535
205	-4.02869	-4.15373	-3.22094	-3.16636	-3.34289
210	-4.00786	-4.1882	-3.25685	-3.18982	-3.3772
215	-4.01725	-4.22299	-3.2505	-3.21194	-3.38868
220	-4.03859	-4.23466	-3.28568	-3.21149	-3.40129
225	-4.06834	-4.28673	-3.34385	-3.25181	-3.41035
230	-4.08105	-4.28748	-3.36084	-3.23311	-3.39569
235	-4.07257	-4.30933	-3.36288	-3.23462	-3.40646
240	-4.14932	-4.32823	-3.32162	-3.23699	-3.40131
245	-4.14925	-4.36717	-3.33311	-3.26865	-3.41837
250	-4.09527	-4.38483	-3.39979	-3.26253	-3.40176
255	-4.01388	-4.34099	-3.42556	-3.21323	-3.40964
260	-3.94298	-4.24484	-3.42113	-3.05177	-3.38934
265	-3.88268	-4.13108	-3.41714	-2.91562	-3.37221
270	-3.80497	-4.0529	-3.38702	-2.75744	-3.37848
275	-3.69636	-3.97421	-3.39307	-2.6049	-3.36701
280	-3.59861	-3.87845	-3.30901	-2.48798	-3.27451
285	-3.5622	-3.79982	-3.20905	-2.38072	-3.1365
290	-3.46849	-3.73661	-3.10804	-2.24651	-2.95294
295	-3.41227	-3.64646	-2.99502	-2.12571	-2.72155
300	-3.37926	-3.60388	-2.85022	-2.04449	-2.50303
305	-3.30736	-3.56178	-2.7221	-1.96732	-2.33831
310	-3.23914	-3.48382	-2.59906	-1.88565	-2.19235
315	-3.13554	-3.42727	-2.48612	-1.8488	-2.02675
320	-3.09973	-3.41341	-2.41099	-1.79629	-1.89711
325	-3.03821	-3.39641	-2.34005	-1.73885	-1.77245
330	-2.96408	-3.37657	-2.24638	-1.70039	-1.65682
335	-2.94425	-3.36249	-2.18196	-1.68206	-1.55847
340	-2.96507	-3.33924	-2.10852	-1.63401	-1.48935
345	-2.94279	-3.31151	-2.10761	-1.60603	-1.41459
350	-2.93095	-3.30243	-1.99077	-1.59104	-1.29367
355	-2.8945	-3.26552	-1.9707	-1.5419	-1.18371
360	-2.87342	-3.30564	-1.92943	-1.53739	-1.14864
365	-2.89898	-3.30924	-1.8735	-1.4926	-1.09083
370	-2.88566	-3.30871	-1.86185	-1.49913	-1.07304
375	-2.89124	-3.32032	-1.85025	-1.51315	-1.0479
380	-2.90682	-3.2975	-1.82544	-1.51559	-0.992182
385	-2.89505	-3.27016	-1.85063	-1.47196	-0.959152
390	-2.95947	-3.31209	-1.82579	-1.49583	-0.943118
395	-2.98463	-3.35814	-1.80233	-1.5112	-0.918417
400	-2.99907	-3.34817	-1.80221	-1.5067	-0.968079
405	-2.93823	-3.33694	-1.79989	-1.47822	-0.94887
410	-2.9245	-3.34194	-1.78012	-1.476	-0.956688
415	-2.92151	-3.32906	-1.81426	-1.45874	-0.937477
420	-2.87429	-3.32881	-1.7798	-1.43403	-0.91334
425	-2.90563	-3.30741	-1.80734	-1.47493	-0.906452
430	-2.91859	-3.31688	-1.78462	-1.44148	-0.926499
435	-2.98182	-3.31558	-1.78848	-1.42461	-0.911449
440	-3.02701	-3.33936	-1.81626	-1.4359	-0.920726
445	-3.08058	-3.36529	-1.84458	-1.45319	-0.919946
450	-3.0737	-3.37502	-1.84244	-1.45246	-0.886151
455	-3.08861	-3.38907	-1.81952	-1.47522	-0.961863
460	-3.07156	-3.42365	-1.7779	-1.4845	-0.990063
465	-3.08434	-3.44266	-1.80564	-1.49897	-0.970938
470	-3.07709	-3.44617	-1.79082	-1.49468	-0.969702
475	-3.10689	-3.43496	-1.81505	-1.48471	-0.985707
480	-3.1384	-3.4657	-1.82029	-1.4625	-0.986417
485	-3.12106	-3.51227	-1.81284	-1.48018	-0.987057
490	-3.1324	-3.52923	-1.85587	-1.51341	-1.01958
495	-3.15902	-3.56641	-1.90122	-1.5372	-1.09793
500	-3.16891	-3.56435	-1.90668	-1.55454	-1.12279
505	-3.25516	-3.59651	-1.94474	-1.58339	-1.1292
510	-3.27771	-3.60883	-1.94253	-1.60528	-1.15093
515	-3.27221	-3.62142	-1.92839	-1.62294	-1.15338
520	-3.24735	-3.65544	-1.97754	-1.61847	-1.159
525	-3.28239	-3.66413	-2.0052	-1.63583	-1.15836
530	-3.30339	-3.67347	-2.04225	-1.6372	-1.14865
535	-3.26954	-3.70379	-2.02918	-1.68527	-1.19013
540	-3.35745	-3.74242	-2.06052	-1.76417	-1.19436
545	-3.41313	-3.79156	-2.11082	-1.79344	-1.24724
550	-3.44566	-3.81688	-2.13068	-1.8157	-1.30396
555	-3.4972	-3.84496	-2.17175	-1.82047	-1.34816
560	-3.50023	-3.91408	-2.24077	-1.86447	-1.348
565	-3.53577	-3.94302	-2.24542	-1.8837	-1.40834
570	-3.64979	-3.99553	-2.27723	-1.94887	-1.42955
575	-3.65279	-4.04128	-2.32465	-2.04214	-1.4863
580	-3.71878	-4.08926	-2.41152	-2.08332	-1.53167
585	-3.75825	-4.0901	-2.46981	-2.10409	-1.59076
590	-3.83595	-4.11732	-2.50902	-2.17573	-1.67247
595	-3.86722	-4.13728	-2.55315	-2.21169	-1.69922
600	-3.90473	-4.19002	-2.63153	-2.32348	-1.74954
605	-3.95842	-4.27076	-2.69766	-2.36402	-1.78228
610	-3.98915	-4.33661	-2.7627	-2.4504	-1.85853
615	-4.01447	-4.41025	-2.82897	-2.55054	-1.92373
620	-4.09351	-4.48408	-2.91735	-2.62539	-2.01779
625	-4.14004	-4.53011	-2.95489	-2.70599	-2.1207
630	-4.19012	-4.58137	-2.99421	-2.81112	-2.21104
635	-4.22112	-4.59727	-3.04065	-2.89148	-2.29919
640	-4.21739	-4.61686	-3.07802	-2.98925	-2.40021
645	-4.2234	-4.65869	-3.10613	-3.05893	-2.46145
650	-4.29444	-4.66912	-3.11927	-3.10127	-2.54739
655	-4.26813	-4.6959	-3.15983	-3.14243	-2.63728
660	-4.30657	-4.73285	-3.2328	-3.19577	-2.66341
665	-4.33297	-4.7593	-3.28631	-3.21831	-2.73028
670	-4.36023	-4.80352	-3.3179	-3.2661	-2.81102
675	-4.38009	-4.81231	-3.2723	-3.32743	-2.88938
680	-4.44835	-4.80436	-3.26551	-3.35514	-2.9154
685	-4.46877	-4.81307	-3.29918	-3.39128	-2.96621
690	-4.493	-4.82394	-3.30186	-3.40344	-2.99824
695	-4.5277	-4.83977	-3.36836	-3.43373	-3.01909
700	-4.50503	-4.86158	-3.3155	-3.42434	-3.02643
705	-4.50337	-4.85701	-3.35412	-3.45457	-3.07983
710	-4.49485	-4.8597	-3.39108	-3.46753	-3.10507
715	-4.48835	-4.85457	-3.41661	-3.48123	-3.13691
720	-4.53993	-4.89531	-3.40976	-3.49458	-3.15187
725	-4.55939	-4.91836	-3.429	-3.53306	-3.14252
730	-4.57808	-4.94214	-3.42754	-3.51883	-3.17518
735	-4.57966	-4.93783	-3.41296	-3.53351	-3.18061
740	-4.59867	-4.90825	-3.42636	-3.56504	-3.17066
745	-4.60171	-4.92245	-3.4119	-3.56594	-3.21306
750	-4.59742	-4.92768	-3.46519	-3.57692	-3.21128
755	-4.6334	-4.92708	-3.51535	-3.59496	-3.24163
760	-4.59664	-4.92579	-3.51962	-3.62341	-3.28606
765	-4.5823	-4.93446	-3.48589	-3.65003	-3.30779
770	-4.59167	-4.9468	-3.49642	-3.64344	-3.34333
775	-4.60713	-4.94278	-3.50258	-3.64464	-3.40612
780	-4.68198	-4.94446	-3.54679	-3.68441	-3.43753
785	-4.71771	-4.96411	-3.5667	-3.71206	-3.44867
790	-4.73698	-4.975	-3.60451	-3.684	-3.40964
795	-4.78595	-4.99462	-3.66063	-3.65568	-3.4327
800	-4.80191	-4.98204	-3.68241	-3.6577	-3.42836
805	-4.78932	-5.00777	-3.68434	-3.69209	-3.44271
810	-4.8483	-5.02033	-3.70043	-3.66806	-3.44991
815	-4.8088	-5.03089	-3.67404	-3.67392	-3.48036
820	-4.80137	-5.06685	-3.67901	-3.65782	-3.52945
825	-4.83102	-5.0909	-3.71774	-3.67896	-3.50402
830	-4.85184	-5.08683	-3.70066	-3.71225	-3.55074
835	-4.85769	-5.08091	-3.71844	-3.71369	-3.55742
840	-4.83952	-5.0597	-3.72118	-3.7211	-3.50751
845	-4.84074	-5.04288	-3.72586	-3.75425	-3.49796
850	-4.81841	-5.00506	-3.71349	-3.75353	-3.52133
855	-4.79362	-5.00581	-3.73109	-3.74372	-3.49214
860	-4.76662	-5.02386	-3.75246	-3.76137	-3.47957
865	-4.73411	-5.00307	-3.74848	-3.73754	-3.45799
870	-4.70369	-4.99871	-3.70513	-3.74562	-3.44769
875	-4.75482	-4.98951	-3.71694	-3.73558	-3.47266
880	-4.75397	-5.00844	-3.72646	-3.73673	-3.47573
885	-4.79656	-4.98918	-3.71072	-3.74591	-3.4842
890	-4.7388	-5.01646	-3.70429	-3.75519	-3.52263
895	-4.75712	-5.0395	-3.6985	-3.7554	-3.52413
900	-4.77831	-5.05267	-3.69771	-3.76067	-3.51863
905	-4.78799	-4.99346	-3.70363	-3.75524	-3.48629
910	-4.78031	-4.97722	-3.70012	-3.73508	-3.48115
915	-4.72534	-4.96562	-3.71353	-3.7434	-3.47082
920	-4.70165	-4.98392	-3.69577	-3.75599	-3.50032
925	-4.70494	-4.98299	-3.65989	-3.73372	-3.49834
930	-4.73837	-4.95721	-3.67954	-3.71774	-3.492
935	-4.72041	-4.95669	-3.66076	-3.6718	-3.5171
940	-4.72886	-4.93581	-3.65932	-3.68849	-3.51801
945	-4.67552	-4.94045	-3.66466	-3.67093	-3.52339
950	-4.67439	-4.95824	-3.65621	-3.6928	-3.51682
955	-4.64408	-4.93191	-3.62318	-3.68703	-3.50293
960	-4.61328	-4.93014	-3.60783	-3.68794	-3.48814
965	-4.61721	-4.94442	-3.60726	-3.66534	-3.51476
970	-4.59847	-4.93308	-3.60455	-3.64704	-3.51362
975	-4.60388	-4.94782	-3.57227	-3.60919	-3.50803
980	-4.63218	-4.93388	-3.58963	-3.60363	-3.45736
985	-4.58851	-4.92661	-3.54558	-3.63325	-3.45397
990	-4.58671	-4.9095	-3.54683	-3.62936	-3.40642
995	-4.56048	-4.89862	-3.53026	-3.59022	-3.39443
1000	-4.55679	-4.89716	-3.5253	-3.55601	-3.40646
1005	-4.5441	-4.87769	-3.51421	-3.5293	-3.41159
1010	-4.50103	-4.85866	-3.55174	-3.49507	-3.3911
1015	-4.55603	-4.86043	-3.56121	-3.45714	-3.45139
1020	-4.54693	-4.86732	-3.53547	-3.4393	-3.46116
1025	-4.55866	-4.87352	-3.56204	-3.40796	-3.45168
1030	-4.54109	-4.88364	-3.60252	-3.41642	-3.44886
1035	-4.60849	-4.91844	-3.63895	-3.4393	-3.42122
1040	-4.62695	-4.94524	-3.59992	-3.42324	-3.41916
1045	-4.63654	-4.92625	-3.61562	-3.39453	-3.43215
1050	-4.61939	-4.9258	-3.60654	-3.40025	-3.40618
1055	-4.61098	-4.91935	-3.63705	-3.40032	-3.42502
1060	-4.63037	-4.90749	-3.61809	-3.43499	-3.3952
1065	-4.6197	-4.90665	-3.58888	-3.42649	-3.35923
1070	-4.6136	-4.93084	-3.59684	-3.46975	-3.3337
1075	-4.63508	-4.94657	-3.63274	-3.50563	-3.33583
1080	-4.64971	-4.95316	-3.61311	-3.48395	-3.31835
1085	-4.63359	-4.94397	-3.62307	-3.45324	-3.31631
1090	-4.62493	-4.94779	-3.579	-3.47041	-3.33844
1095	-4.61949	-4.95804	-3.53601	-3.46345	-3.33097
1100	-4.61928	-4.95971	-3.50948	-3.46229	-3.31512
1105	-4.6437	-4.96045	-3.5508	-3.47651	-3.30313
1110	-4.64692	-4.94675	-3.59683	-3.48626	-3.35853
1115	-4.63459	-4.97071	-3.5841	-3.47976	-3.36388
1120	-4.60709	-4.96052	-3.5605	-3.47085	-3.36528
1125	-4.65616	-4.97555	-3.57572	-3.46792	-3.40533
1130	-4.67338	-4.97697	-3.58169	-3.45715	-3.41856
1135	-4.6877	-4.99564	-3.6202	-3.4505	-3.41677
1140	-4.71114	-5.01245	-3.61398	-3.50561	-3.37522
1145	-4.71348	-5.00716	-3.63932	-3.55114	-3.4177
1150	-4.71324	-5.0213	-3.60467	-3.54732	-3.42399
1155	-4.68373	-5.02495	-3.60885	-3.58257	-3.43991
1160	-4.68413	-5.02975	-3.63581	-3.60716	-3.47251
1165	-4.66691	-5.01215	-3.65676	-3.61199	-3.49727
1170	-4.69125	-5.02276	-3.61484	-3.60513	-3.49332
1175	-4.72488	-5.04668	-3.60253	-3.58674	-3.47607
1180	-4.66491	-5.0735	-3.57377	-3.65878	-3.45369
1185	-4.65312	-5.01902	-3.58324	-3.65946	-3.43241
1190	-4.63783	-4.98207	-3.58182	-3.66517	-3.47716
1195	-4.63578	-4.98889	-3.55182	-3.68252	-3.48891
1200	-4.63746	-4.97235	-3.58779	-3.67574	-3.47324
1205	-4.64365	-4.95671	-3.58592	-3.67269	-3.47169
1210	-4.64571	-4.97891	-3.56435	-3.64958	-3.45318
1215	-4.671	-4.97925	-3.55598	-3.64813	-3.4833
1220	-4.70197	-4.98181	-3.60038	-3.63766	-3.45221
1225	-4.70874	-5.00302	-3.59725	-3.64453	-3.45048
1230	-4.67265	-5.01607	-3.62316	-3.62424	-3.45691
1235	-4.68705	-5.00739	-3.59896	-3.61514	-3.42504
1240	-4.7293	-4.97766	-3.60592	-3.63444	-3.45798
1245	-4.70053	-4.95695	-3.60997	-3.61516	-3.43627
1250	-4.62072	-4.93226	-3.62135	-3.5306	-3.43499
1255	-4.53367	-4.87677	-3.6338	-3.45755	-3.42243
1260	-4.39555	-4.79206	-3.62401	-3.29202	-3.39857
1265	-4.28882	-4.66214	-3.60636	-3.10232	-3.37025
1270	-4.17167	-4.54067	-3.58385	-2.93158	-3.38927
1275	-4.09553	-4.44421	-3.64866	-2.77487	-3.35503
1280	-4.02583	-4.35663	-3.63297	-2.62364	-3.31623
1285	-3.98772	-4.25287	-3.50945	-2.47328	-3.13182
1290	-3.90536	-4.18594	-3.33199	-2.33592	-2.94873
1295	-3.86406	-4.10151	-3.1568	-2.21433	-2.73031
1300	-3.7472	-4.02552	-3.02123	-2.12323	-2.52347
1305	-3.66546	-3.9904	-2.86386	-2.03921	-2.30422
1310	-3.61767	-3.93687	-2.74101	-1.94322	-2.19476
1315	-3.5524	-3.92044	-2.67685	-1.92199	-2.03576
1320	-3.51006	-3.88675	-2.59591	-1.85096	-1.86528
1325	-3.49071	-3.84283	-2.44018	-1.81758	-1.70043
1330	-3.43696	-3.81615	-2.36412	-1.77023	-1.64451
1335	-3.43195	-3.75736	-2.28241	-1.71845	-1.5451
1340	-3.46143	-3.7173	-2.1956	-1.6749	-1.46134
1345	-3.42467	-3.67595	-2.1219	-1.63265	-1.3289
1350	-3.39628	-3.67125	-2.06661	-1.5875	-1.22568
1355	-3.40823	-3.66248	-2.01907	-1.57741	-1.17273
1360	-3.33812	-3.65762	-2.01053	-1.54084	-1.09311
1365	-3.33127	-3.63963	-1.96859	-1.49672	-1.00092
1370	-3.25948	-3.60908	-1.87892	-1.48451	-0.908814
1375	-3.22417	-3.59065	-1.82915	-1.45723	-0.860156
1380	-3.22052	-3.54307	-1.80535	-1.46017	-0.81294
1385	-3.20551	-3.51612	-1.77398	-1.44041	-0.74534
1390	-3.20606	-3.52892	-1.7557	-1.40328	-0.732428
1395	-3.21828	-3.52909	-1.77682	-1.3882	-0.735643
1400	-3.21522	-3.53908	-1.78367	-1.42044	-0.730549
1405	-3.24996	-3.58435	-1.78651	-1.43418	-0.725964
1410	-3.26951	-3.60091	-1.8156	-1.4435	-0.717272
1415	-3.30117	-3.6279	-1.8252	-1.43967	-0.711732
1420	-3.29567	-3.65447	-1.86036	-1.46574	-0.718158
1425	-3.3294	-3.65494	-1.88869	-1.47496	-0.755894
1430	-3.33397	-3.64402	-1.88987	-1.4863	-0.785291
1435	-3.38614	-3.66595	-1.84674	-1.50568	-0.803761
1440	-3.40027	-3.64411	-1.85212	-1.51803	-0.837501
1445	-3.40362	-3.63881	-1.85586	-1.55256	-0.835915
1450	-3.416	-3.66882	-1.90453	-1.58873	-0.817369
1455	-3.47754	-3.69507	-1.90855	-1.62638	-0.839478
1460	-3.49191	-3.69526	-1.90775	-1.62564	-0.876493
1465	-3.52242	-3.72341	-1.94681	-1.66672	-0.947466
1470	-3.5616	-3.72908	-2.0129	-1.64973	-0.986235
1475	-3.51131	-3.74553	-2.01051	-1.66803	-0.967493
1480	-3.49652	-3.74748	-2.03487	-1.72728	-0.956331
1485	-3.54298	-3.76662	-2.02144	-1.77652	-0.967967
1490	-3.59417	-3.82014	-2.03366	-1.81575	-1.01267
1495	-3.60742	-3.81992	-2.04355	-1.8419	-1.0415
1500	-3.61349	-3.84316	-2.04583	-1.85117	-1.06972
1505	-3.60489	-3.85047	-2.06776	-1.8697	-1.09284
1510	-3.59363	-3.86385	-2.05325	-1.88026	-1.09768
1515	-3.59522	-3.89555	-2.05898	-1.88061	-1.0735
1520	-3.6154	-3.90366	-2.09396	-1.89619	-1.1145
1525	-3.62536	-3.89585	-2.08788	-1.91633	-1.15026
1530	-3.60854	-3.91376	-2.08683	-1.89678	-1.14707
1535	-3.63442	-3.93518	-2.10356	-1.91583	-1.16017
1540	-3.65302	-3.95521	-2.15177	-1.94317	-1.14572
1545	-3.6686	-3.98155	-2.18963	-2.00443	-1.15211
1550	-3.70253	-4.0287	-2.22039	-2.03207	-1.19666
1555	-3.69323	-4.07718	-2.24255	-2.07324	-1.19339
1560	-3.71299	-4.09964	-2.24813	-2.1001	-1.22697
1565	-3.77647	-4.1191	-2.32939	-2.11716	-1.29256
1570	-3.79962	-4.16913	-2.36386	-2.14778	-1.36073
1575	-3.82046	-4.20432	-2.4225	-2.24458	-1.42436
1580	-3.83335	-4.27909	-2.47307	-2.30421	-1.45766
1585	-3.86487	-4.33579	-2.50863	-2.35685	-1.54013
1590	-3.8827	-4.37095	-2.56606	-2.40627	-1.59381
1595	-3.92921	-4.40486	-2.63873	-2.48028	-1.61245
1600	-4.02615	-4.40892	-2.73508	-2.54688	-1.67145
1605	-4.09582	-4.47911	-2.7787	-2.61192	-1.73596
1610	-4.15384	-4.51127	-2.86989	-2.6847	-1.83624
1615	-4.17323	-4.55686	-2.90997	-2.76141	-1.92764
1620	-4.25398	-4.57369	-2.96815	-2.81823	-2.05554
1625	-4.31727	-4.6032	-3.03155	-2.85104	-2.13756
1630	-4.39884	-4.67286	-3.09967	-2.92028	-2.24219
1635	-4.45117	-4.72421	-3.14771	-2.99888	-2.36032
1640	-4.53224	-4.78857	-3.18101	-3.1124	-2.4712
1645	-4.60404	-4.82608	-3.24854	-3.20336	-2.58697
1650	-4.57842	-4.90293	-3.27507	-3.25467	-2.69458
1655	-4.58934	-4.95245	-3.3332	-3.28355	-2.75264
1660	-4.62848	-4.9834	-3.3833	-3.34212	-2.79119
1665	-4.66487	-4.99916	-3.3853	-3.39687	-2.86241
1670	-4.70231	-5.03754	-3.40368	-3.47466	-2.9402
1675	-4.71256	-5.05015	-3.42132	-3.49273	-2.96799
1680	-4.72297	-5.03731	-3.4372	-3.53242	-3.03294
1685	-4.79913	-5.03558	-3.43602	-3.54981	-3.07884
1690	-4.84424	-5.0688	-3.47474	-3.5563	-3.0688
1695	-4.83327	-5.073	-3.47865	-3.56112	-3.08487
1700	-4.88785	-5.07073	-3.49542	-3.57565	-3.12215
1705	-4.85729	-5.08229	-3.49063	-3.62028	-3.15685
1710	-4.85908	-5.10782	-3.46864	-3.63398	-3.16411
1715	-4.89702	-5.11265	-3.53172	-3.63103	-3.19119
1720	-4.89015	-5.11397	-3.57303	-3.66402	-3.22469
1725	-4.86873	-5.13406	-3.58589	-3.64076	-3.26968
1730	-4.87992	-5.11208	-3.57537	-3.67787	-3.30674
1735	-4.93805	-5.12404	-3.59904	-3.77948	-3.31727
1740	-4.97512	-5.11893	-3.59605	-3.80679	-3.32675
1745	-4.95927	-5.13248	-3.60219	-3.78452	-3.35469
1750	-4.93211	-5.13106	-3.65854	-3.76551	-3.33874
1755	-4.91704	-5.14567	-3.65844	-3.78708	-3.3301
1760	-4.94567	-5.13386	-3.65171	-3.78919	-3.35427
1765	-4.96089	-5.13004	-3.68212	-3.78396	-3.37261
1770	-5.00974	-5.14021	-3.69291	-3.78944	-3.39481
1775	-5.01035	-5.13046	-3.72583	-3.75771	-3.42621
1780	-4.99918	-5.14361	-3.66595	-3.75563	-3.44762
1785	-5.00788	-5.14637	-3.65074	-3.73441	-3.47259
1790	-4.98523	-5.15642	-3.64368	-3.75298	-3.46312
1795	-5.04806	-5.18285	-3.63401	-3.77276	-3.47855
1800	-5.04132	-5.18093	-3.60541	-3.75695	-3.47076
1805	-5.05986	-5.17996	-3.6515	-3.758	-3.45348
1810	-5.08007	-5.18665	-3.65983	-3.79458	-3.44592
1815	-5.10529	-5.18813	-3.6386	-3.78678	-3.43797
1820	-5.12798	-5.22047	-3.65043	-3.79197	-3.46049
1825	-5.0945	-5.20874	-3.65003	-3.81294	-3.42483
1830	-5.02218	-5.18382	-3.71707	-3.78191	-3.4441
1835	-4.97584	-5.1992	-3.70006	-3.78556	-3.42035
1840	-4.93179	-5.22588	-3.70685	-3.77458	-3.40697
1845	-4.97886	-5.23025	-3.74058	-3.78812	-3.43259
1850	-4.94857	-5.2183	-3.75327	-3.78605	-3.46249
1855	-4.93069	-5.21359	-3.74479	-3.77503	-3.48141
1860	-4.91225	-5.24414	-3.7228	-3.7814	-3.46193
1865	-4.90502	-5.24592	-3.69527	-3.81971	-3.43982
1870	-4.89853	-5.24752	-3.6948	-3.82976	-3.45302
1875	-4.89619	-5.27921	-3.67339	-3.8388	-3.44094
1880	-4.88589	-5.25254	-3.6729	-3.83981	-3.39811
1885	-4.89419	-5.24819	-3.6581	-3.86006	-3.4132
1890	-4.8501	-5.23293	-3.6724	-3.86607	-3.43021
1895	-4.89363	-5.22676	-3.70295	-3.89185	-3.45236
1900	-4.91522	-5.21592	-3.70613	-3.8509	-3.45175
1905	-4.91005	-5.19633	-3.71453	-3.87921	-3.46262
1910	-4.84914	-5.17946	-3.74086	-3.81305	-3.43817
1915	-4.83768	-5.17863	-3.72589	-3.76674	-3.46409
1920	-4.80627	-5.14463	-3.70026	-3.75255	-3.49883
1925	-4.83309	-5.14124	-3.67941	-3.72248	-3.48673
1930	-4.84316	-5.14802	-3.67279	-3.74734	-3.50893
1935	-4.83113	-5.15186	-3.70552	-3.73916	-3.53006
1940	-4.82616	-5.18101	-3.70734	-3.74606	-3.50913
1945	-4.82872	-5.18911	-3.72998	-3.73802	-3.51654
1950	-4.82165	-5.15481	-3.71499	-3.75216	-3.54604
1955	-4.76372	-5.19426	-3.73907	-3.73943	-3.54976
1960	-4.75143	-5.17079	-3.72317	-3.75343	-3.57251
1965	-4.80951	-5.17537	-3.72986	-3.76604	-3.55532
1970	-4.7985	-5.17042	-3.73257	-3.80487	-3.55811
1975	-4.82374	-5.19999	-3.70517	-3.79502	-3.56862
1980	-4.80545	-5.21223	-3.75785	-3.84826	-3.58377
1985	-4.8218	-5.22099	-3.73566	-3.84018	-3.59285
1990	-4.82831	-5.23113	-3.73115	-3.82578	-3.60216
1995	-4.90097	-5.2259	-3.72379	-3.81587	-3.65162
2000	-4.89605	-5.23555	-3.72157	-3.84361	-3.66647
2005	-4.89513	-5.22459	-3.77372	-3.89098	-3.67754
2010	-4.89314	-5.22984	-3.80409	-3.93666	-3.68295
2015	-4.8808	-5.23078	-3.83141	-3.93399	-3.66271
2020	-4.86735	-5.21953	-3.82949	-3.97334	-3.66732
2025	-4.87868	-5.20185	-3.81228	-3.96191	-3.65548
2030	-4.8877	-5.21467	-3.82553	-3.95978	-3.66994
2035	-4.95208	-5.26249	-3.86729	-3.96803	-3.70578
2040	-4.97603	-5.26017	-3.86067	-3.97954	-3.68211
2045	-5.01165	-5.26337	-3.86024	-3.996	-3.68022
2050	-5.03199	-5.28365	-3.89189	-4.00471	-3.71388
2055	-5.06436	-5.31625	-3.95795	-4.00848	-3.73163
2060	-5.06888	-5.33653	-3.97763	-4.0139	-3.72364
2065	-5.10342	-5.35251	-4.01412	-4.04933	-3.73128
2070	-5.11341	-5.36538	-4.02928	-4.08427	-3.71306
2075	-5.1435	-5.35126	-4.05177	-4.0811	-3.73545
2080	-5.11901	-5.34611	-4.01565	-4.08435	-3.71795
2085	-5.10986	-5.32484	-4.02514	-4.10968	-3.75241
2090	-5.07233	-5.32309	-4.00273	-4.11619	-3.78684
2095	-5.11356	-5.30866	-4.02787	-4.09047	-3.78817
2100	-5.09089	-5.32289	-4.01183	-4.1213	-3.78707
2105	-5.10565	-5.30092	-3.98081	-4.12766	-3.7918
2110	-5.16347	-5.27057	-4.01588	-4.15477	-3.80974
2115	-5.17332	-5.26366	-4.03197	-4.15167	-3.82133
2120	-5.15405	-5.27785	-4.02988	-4.15907	-3.82719
2125	-5.13437	-5.27929	-4.08103	-4.16064	-3.79709
2130	-5.10493	-5.2957	-4.07735	-4.16205	-3.84417
2135	-5.07727	-5.29762	-4.08398	-4.18062	-3.86145
2140	-5.1098	-5.28574	-4.06343	-4.20243	-3.87014
2145	-5.12501	-5.2637	-4.09355	-4.19254	-3.88482
2150	-5.10003	-5.23404	-4.07977	-4.14799	-3.83754
2155	-5.09864	-5.24137	-4.13699	-4.14252	-3.85776
2160	-5.10325	-5.24721	-4.09346	-4.1213	-3.88851
2165	-5.09334	-5.29707	-4.04212	-4.1185	-3.85684
2170	-5.07738	-5.30037	-4.0589	-4.10885	-3.89567
2175	-5.12513	-5.29728	-4.08837	-4.10016	-3.90665
2180	-5.09779	-5.3119	-4.08617	-4.12697	-3.93707
2185	-5.13061	-5.31597	-4.10849	-4.1236	-3.92109
2190	-5.1414	-5.34006	-4.13631	-4.14602	-3.91926
2195	-5.13353	-5.33452	-4.13484	-4.17536	-3.95641
2200	-5.09832	-5.3507	-4.12688	-4.18956	-3.95447
2205	-5.07015	-5.3131	-4.11309	-4.15956	-3.95843
2210	-5.07644	-5.25506	-4.06863	-4.1346	-3.954
2215	-5.02818	-5.28448	-4.05734	-4.12538	-3.95345
2220	-5.02578	-5.2603	-4.03172	-4.10282	-3.91186
2225	-5.00134	-5.28542	-4.01197	-4.09474	-3.88927
2230	-4.9899	-5.25964	-4.0163	-4.09561	-3.88149
2235	-4.99366	-5.25911	-4.04119	-4.05974	-3.919
2240	-4.98768	-5.27376	-4.0205	-4.05902	-3.95846
2245	-4.94947	-5.262	-4.00077	-4.03699	-3.91409
2250	-4.90689	-5.21815	-3.97307	-4.01512	-3.90269
2255	-4.75957	-5.17717	-3.92493	-3.91297	-3.8696
2260	-4.65746	-5.06922	-3.89597	-3.72328	-3.76565
2265	-4.5972	-4.95165	-3.84892	-3.52813	-3.7166
2270	-4.56523	-4.84962	-3.80546	-3.34027	-3.70783
2275	-4.47434	-4.73889	-3.78624	-3.17526	-3.68966
2280	-4.35388	-4.65814	-3.6927	-3.03185	-3.62881
2285	-4.2267	-4.5711	-3.55879	-2.88751	-3.42113
2290	-4.12279	-4.51771	-3.42612	-2.77084	-3.17601
2295	-4.02693	-4.44924	-3.28682	-2.65056	-2.97139
2300	-3.9348	-4.37628	-3.11394	-2.50769	-2.71419
2305	-3.83078	-4.29853	-2.94951	-2.40355	-2.51238
2310	-3.78522	-4.27088	-2.82472	-2.35157	-2.37298
2315	-3.70085	-4.20669	-2.72788	-2.25489	-2.23268
2320	-3.62257	-4.14362	-2.64626	-2.20352	-2.06304
2325	-3.54509	-4.0982	-2.52638	-2.18681	-1.93662
2330	-3.44723	-4.04825	-2.40855	-2.1229	-1.78975
2335	-3.40838	-4.01312	-2.29808	-2.05011	-1.67924
2340	-3.34646	-3.98983	-2.20198	-2.0467	-1.60603
2345	-3.30011	-3.93786	-2.15305	-1.98255	-1.50249
2350	-3.27362	-3.92209	-2.11012	-1.94925	-1.44696
2355	-3.25096	-3.93889	-2.09248	-1.93048	-1.37187
2360	-3.22939	-3.91924	-2.04787	-1.91664	-1.35679
2365	-3.22404	-3.89777	-2.07292	-1.91538	-1.31354
2370	-3.2415	-3.91776	-2.04132	-1.8837	-1.30201
2375	-3.28533	-3.91912	-2.0637	-1.84705	-1.23001
2380	-3.32244	-3.93017	-2.05733	-1.86395	-1.1732
2385	-3.34411	-3.91668	-2.03171	-1.87815	-1.15402
2390	-3.35659	-3.88186	-2.02633	-1.83594	-1.12648
2395	-3.32563	-3.87773	-2.03806	-1.84581	-1.13708
2400	-3.33996	-3.89368	-2.04089	-1.82516	-1.13292
2405	-3.33175	-3.9035	-2.03238	-1.79029	-1.12462
2410	-3.28804	-3.93955	-2.00593	-1.81083	-1.14111
2415	-3.29441	-3.94326	-2.01971	-1.8171	-1.15253
2420	-3.28256	-3.91108	-2.00006	-1.80645	-1.10004
2425	-3.29533	-3.87984	-2.01331	-1.82742	-1.07334
2430	-3.27987	-3.89633	-2.00424	-1.86869	-1.06414
2435	-3.30932	-3.87942	-2.0005	-1.8875	-1.08554
2440	-3.32411	-3.86193	-2.0325	-1.89832	-1.05458
2445	-3.28116	-3.82654	-2.05466	-1.8765	-1.03129
2450	-3.28118	-3.82417	-2.01384	-1.83344	-1.03885
2455	-3.30112	-3.8122	-2.00914	-1.82319	-1.01713
2460	-3.33196	-3.81807	-1.98613	-1.8211	-0.972477
2465	-3.36558	-3.81579	-1.99746	-1.80496	-0.916311
2470	-3.40052	-3.83944	-2.02865	-1.84542	-0.958196
2475	-3.4015	-3.89551	-2.0733	-1.90729	-0.95481
2480	-3.44456	-3.9127	-2.07591	-1.93446	-0.980292
2485	-3.48684	-3.90776	-2.10037	-1.95586	-1.03974
2490	-3.49677	-3.91768	-2.09696	-1.9965	-1.10466
2495	-3.49984	-3.93114	-2.11931	-2.03206	-1.0581
2500	-3.47213	-3.94629	-2.14163	-2.05286	-1.1189
2505	-3.48118	-3.96672	-2.19045	-2.05835	-1.12797
2510	-3.48816	-4.00023	-2.18025	-2.06329	-1.13842
2515	-3.52725	-4.02207	-2.18322	-2.0881	-1.11017
2520	-3.54954	-4.00317	-2.17815	-2.11857	-1.13723
2525	-3.5696	-4.03379	-2.19128	-2.18062	-1.17186
2530	-3.59586	-4.07495	-2.20861	-2.18249	-1.18248
2535	-3.61597	-4.08857	-2.20875	-2.17298	-1.23198
2540	-3.61767	-4.10989	-2.2155	-2.17562	-1.25486
2545	-3.65436	-4.16008	-2.27461	-2.21363	-1.27772
2550	-3.69323	-4.16518	-2.28693	-2.23053	-1.31884
2555	-3.65791	-4.16221	-2.26597	-2.20909	-1.36954
2560	-3.69409	-4.19961	-2.3112	-2.25495	-1.39692
2565	-3.71141	-4.231	-2.33754	-2.26772	-1.42041
2570	-3.77388	-4.29402	-2.39991	-2.34438	-1.44726
2575	-3.79846	-4.38855	-2.48368	-2.40523	-1.47941
2580	-3.83113	-4.43355	-2.55796	-2.44472	-1.51064
2585	-3.85702	-4.45667	-2.60383	-2.46702	-1.56384
2590	-3.88852	-4.53191	-2.6462	-2.54004	-1.64824
2595	-4.01063	-4.59281	-2.75065	-2.64038	-1.71964
2600	-4.04083	-4.62873	-2.75072	-2.7205	-1.77933
2605	-4.00707	-4.66711	-2.83145	-2.7641	-1.86501
2610	-4.0224	-4.6903	-2.84002	-2.87157	-1.94668
2615	-4.09596	-4.71194	-2.90961	-2.9245	-2.05214
2620	-4.12115	-4.76921	-2.94793	-3.02305	-2.14362
2625	-4.14616	-4.8336	-3.00562	-3.10359	-2.19972
2630	-4.2132	-4.88022	-3.07301	-3.15776	-2.30041
2635	-4.24659	-4.91764	-3.15135	-3.22178	-2.3899
2640	-4.31882	-4.95131	-3.19643	-3.29569	-2.44761
2645	-4.40258	-4.97028	-3.24585	-3.34592	-2.56916
2650	-4.43695	-4.97072	-3.26381	-3.39927	-2.66144
2655	-4.48898	-5.00892	-3.26781	-3.44933	-2.72737
2660	-4.53581	-5.01986	-3.32667	-3.47808	-2.80041
2665	-4.57912	-5.04634	-3.38627	-3.52127	-2.85245
2670	-4.61341	-5.04446	-3.4156	-3.55098	-2.88901
2675	-4.656	-5.0768	-3.49282	-3.61845	-2.9493
2680	-4.70253	-5.08171	-3.52033	-3.60687	-3.00129
2685	-4.7069	-5.0831	-3.49979	-3.62802	-3.10855
2690	-4.69209	-5.09569	-3.48351	-3.69695	-3.1389
2695	-4.72212	-5.06545	-3.52301	-3.69178	-3.16508
2700	-4.74211	-5.05032	-3.51104	-3.7136	-3.19206
2705	-4.74019	-5.07224	-3.49364	-3.71185	-3.23118
2710	-4.7408	-5.10104	-3.54759	-3.71945	-3.2972
2715	-4.7308	-5.09219	-3.55968	-3.72017	-3.25163
2720	-4.68312	-5.1394	-3.53962	-3.76054	-3.28479
2725	-4.72225	-5.14712	-3.5282	-3.77548	-3.27127
2730	-4.69887	-5.11778	-3.50356	-3.75635	-3.31616
2735	-4.68604	-5.12388	-3.44381	-3.7371	-3.27783
2740	-4.62995	-5.11955	-3.44418	-3.70347	-3.27299
2745	-4.64627	-5.11489	-3.44783	-3.68645	-3.27435
2750	-4.61994	-5.10918	-3.43564	-3.71084	-3.28127
2755	-4.62203	-5.10632	-3.42799	-3.67068	-3.29664
2760	-4.58172	-5.13171	-3.46309	-3.65083	-3.27166
2765	-4.60403	-5.12432	-3.42176	-3.62889	-3.2024
2770	-4.5913	-5.14262	-3.41107	-3.60609	-3.22565
2775	-4.56578	-5.12658	-3.42245	-3.58862	-3.22717
2780	-4.56743	-5.11517	-3.41833	-3.58715	-3.23311
2785	-4.60641	-5.12456	-3.38036	-3.59704	-3.24872
2790	-4.64383	-5.09823	-3.41802	-3.62528	-3.27077
2795	-4.67751	-5.10175	-3.43754	-3.65273	-3.28832
2800	-4.72306	-5.12155	-3.48163	-3.69271	-3.29727
2805	-4.71132	-5.1303	-3.46717	-3.6676	-3.27109
2810	-4.72419	-5.15027	-3.49725	-3.68369	-3.25438
2815	-4.69359	-5.15388	-3.48012	-3.67781	-3.24847
2820	-4.65198	-5.13672	-3.4868	-3.68983	-3.21348
2825	-4.66375	-5.12202	-3.49614	-3.68945	-3.21051
2830	-4.6474	-5.0899	-3.45039	-3.66772	-3.22268
2835	-4.64088	-5.07384	-3.39375	-3.61354	-3.21081
2840	-4.67486	-5.04124	-3.40023	-3.59024	-3.20355
2845	-4.60114	-5.04744	-3.40938	-3.56825	-3.22098
2850	-4.59456	-5.06284	-3.42977	-3.56576	-3.2184
2855	-4.58512	-5.03815	-3.42712	-3.54215	-3.20125
2860	-4.59069	-5.05751	-3.41259	-3.55348	-3.21549
2865	-4.64844	-5.05678	-3.43818	-3.53618	-3.2089
2870	-4.59845	-5.07352	-3.46674	-3.57662	-3.19498
2875	-4.65308	-5.078	-3.45487	-3.57431	-3.21099
2880	-4.64716	-5.08506	-3.48397	-3.58039	-3.20028
2885	-4.61489	-5.06646	-3.47148	-3.5716	-3.22945
2890	-4.6374	-5.08677	-3.45251	-3.5973	-3.26369
2895	-4.64477	-5.09219	-3.46859	-3.61838	-3.26826
2900	-4.60805	-5.08649	-3.493	-3.63125	-3.28606
2905	-4.56445	-5.07984	-3.49287	-3.60312	-3.30095
2910	-4.52521	-5.04286	-3.42425	-3.60224	-3.28011
2915	-4.51801	-5.01639	-3.40889	-3.61673	-3.26591
2920	-4.49982	-5.03112	-3.41275	-3.65013	-3.28966
2925	-4.52095	-5.06327	-3.39745	-3.70055	-3.2768
2930	-4.53177	-5.08541	-3.43671	-3.73473	-3.2675
2935	-4.52626	-5.08341	-3.42232	-3.74207	-3.27283
2940	-4.54123	-5.1058	-3.40274	-3.71305	-3.26393
2945	-4.58283	-5.15695	-3.42269	-3.7307	-3.28787
2950	-4.59566	-5.17955	-3.42185	-3.72114	-3.33225
2955	-4.60604	-5.19459	-3.44762	-3.71253	-3.31284
2960	-4.63998	-5.18016	-3.42993	-3.7109	-3.32847
2965	-4.65999	-5.18607	-3.44053	-3.69517	-3.28662
2970	-4.64869	-5.20274	-3.51195	-3.71767	-3.31514
2975	-4.71353	-5.19203	-3.52318	-3.74708	-3.32369
2980	-4.71915	-5.1718	-3.53109	-3.76439	-3.35992
2985	-4.73944	-5.16267	-3.53488	-3.75553	-3.32862
2990	-4.72255	-5.1469	-3.49963	-3.73636	-3.29474
2995	-4.66515	-5.15311	-3.51541	-3.7303	-3.26996
3000	-4.65803	-5.1451	-3.50199	-3.74522	-3.24537
3005	-4.69381	-5.14696	-3.50096	-3.71893	-3.2609
3010	-4.67913	-5.16904	-3.53319	-3.72989	-3.27716
3015	-4.69991	-5.13751	-3.53456	-3.74281	-3.29179
3020	-4.69752	-5.10686	-3.55127	-3.74425	-3.3061
3025	-4.73403	-5.07701	-3.54974	-3.73944	-3.33724
3030	-4.70713	-5.09324	-3.54062	-3.74122	-3.35727
3035	-4.67003	-5.0844	-3.48822	-3.73672	-3.37873
3040	-4.64719	-5.09384	-3.49299	-3.7235	-3.39918
3045	-4.6278	-5.11368	-3.48181	-3.67902	-3.40618
3050	-4.63965	-5.13078	-3.48832	-3.70415	-3.36454
3055	-4.63507	-5.07585	-3.47319	-3.70132	-3.3305
3060	-4.64268	-5.06044	-3.4209	-3.71404	-3.29415
3065	-4.62608	-5.05338	-3.42135	-3.71429	-3.2854
3070	-4.59591	-5.05231	-3.36541	-3.67582	-3.28666
3075	-4.58517	-5.06572	-3.35815	-3.71349	-3.29235
3080	-4.51573	-5.04981	-3.36819	-3.74943	-3.30318
3085	-4.50714	-5.03927	-3.35402	-3.73901	-3.28897
3090	-4.50059	-5.03357	-3.38436	-3.67974	-3.26932
3095	-4.48414	-5.02616	-3.36416	-3.68444	-3.22198
3100	-4.4623	-5.02177	-3.35482	-3.67136	-3.19648
3105	-4.47898	-5.03596	-3.35083	-3.69318	-3.21576
3110	-4.46821	-5.01925	-3.31409	-3.66293	-3.20686
3115	-4.47492	-5.0095	-3.32632	-3.65709	-3.11669
3120	-4.45753	-4.99241	-3.30198	-3.61925	-3.12797
3125	-4.46413	-4.98307	-3.31653	-3.60251	-3.11986
3130	-4.47477	-4.99887	-3.28764	-3.61391	-3.12854
3135	-4.4902	-5.01157	-3.26827	-3.63537	-3.16945
3140	-4.48534	-5.023	-3.27293	-3.61396	-3.17545
3145	-4.47393	-5.02421	-3.29813	-3.59672	-3.1626
3150	-4.53867	-5.02606	-3.2545	-3.60259	-3.15217
3155	-4.52779	-5.03605	-3.23071	-3.62315	-3.20897
3160	-4.48049	-5.05108	-3.25902	-3.63962	-3.20874
3165	-4.52465	-5.05856	-3.2635	-3.6412	-3.21538
3170	-4.53392	-4.99422	-3.24876	-3.62938	-3.2088
3175	-4.46844	-4.95522	-3.24764	-3.62181	-3.24511
3180	-4.42942	-4.96775	-3.24442	-3.64452	-3.25381
3185	-4.43298	-4.95862	-3.22716	-3.63848	-3.24111
3190	-4.42447	-4.98215	-3.21494	-3.63407	-3.26734
3195	-4.44961	-4.95569	-3.22604	-3.59445	-3.26127
3200	-4.44881	-4.95154	-3.21836	-3.60768	-3.24782
3205	-4.45512	-4.94781	-3.21254	-3.63893	-3.25398
3210	-4.48072	-4.92101	-3.19516	-3.608	-3.18534
3215	-4.4979	-4.92108	-3.18945	-3.59136	-3.23084
3220	-4.48992	-4.91057	-3.20863	-3.56925	-3.24097
3225	-4.45462	-4.93588	-3.18279	-3.57889	-3.21358
3230	-4.47793	-4.94807	-3.21148	-3.62422	-3.19805
3235	-4.53406	-4.94317	-3.2174	-3.58559	-3.21261
3240	-4.5295	-4.97052	-3.20284	-3.58341	-3.19261
3245	-4.54532	-4.97093	-3.2483	-3.612	-3.15522
3250	-4.42713	-4.96299	-3.25497	-3.60921	-3.17177
3255	-4.32896	-4.8999	-3.27201	-3.51303	-3.18896
3260	-4.1949	-4.82421	-3.26194	-3.37352	-3.2398
3265	-4.10355	-4.70468	-3.29928	-3.15937	-3.20567
3270	-4.02485	-4.61828	-3.29421	-2.98802	-3.18523
3275	-3.96925	-4.52917	-3.31175	-2.81039	-3.15999
3280	-3.90632	-4.41722	-3.27008	-2.69532	-3.08135
3285	-3.82156	-4.37015	-3.14528	-2.5714	-2.88733
3290	-3.75231	-4.33005	-2.97551	-2.4731	-2.70587
3295	-3.71694	-4.28262	-2.83265	-2.39787	-2.50831
3300	-3.65697	-4.21196	-2.69414	-2.28842	-2.31796
3305	-3.6159	-4.15215	-2.575	-2.16954	-2.1398
3310	-3.54963	-4.11117	-2.45452	-2.12976	-1.95435
3315	-3.47007	-4.04404	-2.3494	-2.0461	-1.82054
3320	-3.39964	-4.02219	-2.24153	-1.97386	-1.69098
3325	-3.36672	-3.95413	-2.15881	-1.89866	-1.54356
3330	-3.27615	-3.8944	-2.07	-1.83302	-1.37095
3335	-3.21925	-3.85198	-1.96355	-1.8055	-1.27379
3340	-3.1903	-3.81606	-1.88764	-1.74816	-1.15098
3345	-3.16191	-3.79055	-1.816	-1.68738	-1.09636
3350	-3.11995	-3.76683	-1.76369	-1.71415	-0.995856
3355	-3.07046	-3.76891	-1.72102	-1.70259	-0.930505
3360	-3.05171	-3.7345	-1.68041	-1.67488	-0.889948
3365	-3.0278	-3.71185	-1.5853	-1.65504	-0.836329
3370	-3.00745	-3.69827	-1.54831	-1.64838	-0.837142
3375	-3.01141	-3.70646	-1.51503	-1.64951	-0.799074
3380	-3.00676	-3.6987	-1.54916	-1.6434	-0.749978
3385	-3.01547	-3.694	-1.53237	-1.62976	-0.725192
3390	-2.95417	-3.67917	-1.53162	-1.63581	-0.71886
3395	-2.95408	-3.6802	-1.53868	-1.63209	-0.725714
3400	-2.97626	-3.68868	-1.54503	-1.643	-0.707918
3405	-2.94232	-3.70312	-1.54522	-1.63449	-0.785478
3410	-2.95396	-3.69268	-1.57744	-1.66552	-0.771976
3415	-2.94334	-3.71503	-1.62191	-1.72094	-0.779224
3420	-2.97597	-3.70491	-1.65419	-1.72296	-0.778901
3425	-3.00651	-3.71924	-1.64899	-1.73191	-0.770622
3430	-2.99532	-3.71626	-1.641	-1.74607	-0.758606
3435	-3.00987	-3.70299	-1.62828	-1.72827	-0.745509
3440	-3.04639	-3.71978	-1.61573	-1.69698	-0.740569
3445	-3.04059	-3.73791	-1.65858	-1.72584	-0.788616
3450	-3.05061	-3.76557	-1.64741	-1.71922	-0.819306
3455	-3.1147	-3.80861	-1.61969	-1.7092	-0.838939
3460	-3.13489	-3.80047	-1.65551	-1.71545	-0.850903
3465	-3.11789	-3.80978	-1.6988	-1.76486	-0.833141
3470	-3.10963	-3.81287	-1.6803	-1.73398	-0.81145
3475	-3.13032	-3.82849	-1.68907	-1.80292	-0.822739
3480	-3.14074	-3.87885	-1.71242	-1.84358	-0.822629
3485	-3.15598	-3.903	-1.74118	-1.87713	-0.847635
3490	-3.20602	-3.93305	-1.73391	-1.87575	-0.861011
3495	-3.23582	-3.96161	-1.78704	-1.88367	-0.863921
3500	-3.20053	-3.98353	-1.78624	-1.89895	-0.831163
3505	-3.184	-4.01839	-1.7811	-1.89539	-0.884986
3510	-3.21601	-4.02858	-1.79636	-1.93699	-0.955109
3515	-3.23661	-4.05061	-1.82556	-1.98665	-0.989691
3520	-3.27507	-4.078	-1.89383	-2.00486	-1.06418
3525	-3.31438	-4.08224	-1.93428	-2.03653	-1.07074
3530	-3.36264	-4.10873	-1.95964	-2.03551	-1.09147
3535	-3.38381	-4.11367	-1.97473	-2.06106	-1.10671
3540	-3.40287	-4.14836	-1.98167	-2.11053	-1.14896
3545	-3.4247	-4.18034	-2.0277	-2.14894	-1.21208
3550	-3.48889	-4.1819	-2.05919	-2.17027	-1.22895
3555	-3.54197	-4.21279	-2.05216	-2.1854	-1.28294
3560	-3.56747	-4.24664	-2.05137	-2.24993	-1.31441
3565	-3.6209	-4.28618	-2.09154	-2.24691	-1.35528
3570	-3.69945	-4.32403	-2.16967	-2.30019	-1.4069
3575	-3.76429	-4.37398	-2.22122	-2.3339	-1.43625
3580	-3.78163	-4.40985	-2.25434	-2.35303	-1.48776
3585	-3.83121	-4.44592	-2.29742	-2.47818	-1.57064
3590	-3.82545	-4.50258	-2.3406	-2.53583	-1.66577
3595	-3.89761	-4.51577	-2.38942	-2.55309	-1.71145
3600	-3.93677	-4.53368	-2.45434	-2.6002	-1.76055
3605	-3.97202	-4.56644	-2.50283	-2.68332	-1.83327
3610	-4.02366	-4.62465	-2.55752	-2.76831	-1.91583
3615	-4.07952	-4.64907	-2.62773	-2.83259	-2.01182
3620	-4.16963	-4.71565	-2.69645	-2.89043	-2.12788
3625	-4.21206	-4.77936	-2.75056	-2.98017	-2.22777
3630	-4.22681	-4.84274	-2.75065	-3.06704	-2.3074
3635	-4.24829	-4.87786	-2.82917	-3.14421	-2.39391
3640	-4.29105	-4.88981	-2.86117	-3.20959	-2.49002
3645	-4.27212	-4.88846	-2.8734	-3.2501	-2.58451
3650	-4.2879	-4.91825	-2.90208	-3.2998	-2.66954
3655	-4.27983	-4.91634	-2.908	-3.36489	-2.67305
3660	-4.31124	-4.93124	-2.93654	-3.41431	-2.6956
3665	-4.34771	-4.95146	-2.96885	-3.4486	-2.76724
3670	-4.38991	-4.95529	-3.03882	-3.51612	-2.84884
3675	-4.43961	-5.00562	-3.09847	-3.56467	-2.94168
3680	-4.46442	-5.03352	-3.11791	-3.60124	-3.00013
3685	-4.45627	-5.04805	-3.17076	-3.62397	-3.01394
3690	-4.49465	-5.05886	-3.13103	-3.62712	-3.06859
3695	-4.49169	-5.06253	-3.15494	-3.65031	-3.07213
3700	-4.48316	-5.0477	-3.19194	-3.67323	-3.13123
3705	-4.42392	-5.05325	-3.19871	-3.66432	-3.15018
3710	-4.4128	-5.07563	-3.20591	-3.66648	-3.14898
3715	-4.41567	-5.061	-3.19582	-3.67658	-3.15475
3720	-4.40772	-5.06295	-3.20441	-3.71214	-3.17478
3725	-4.37243	-5.06773	-3.1801	-3.6861	-3.14373
3730	-4.38638	-5.09018	-3.21126	-3.70238	-3.16942
3735	-4.33447	-5.0998	-3.20284	-3.72314	-3.15147
3740	-4.34753	-5.11677	-3.19195	-3.73572	-3.15356
3745	-4.37568	-5.10483	-3.17883	-3.71954	-3.18854
3750	-4.38227	-5.06308	-3.19244	-3.70906	-3.21318
3755	-4.39055	-5.03988	-3.21574	-3.69861	-3.23535
3760	-4.37104	-5.06587	-3.25107	-3.74622	-3.20624
3765	-4.38044	-5.07111	-3.23315	-3.77991	-3.21198
3770	-4.40062	-5.09625	-3.21922	-3.77866	-3.21031
3775	-4.38713	-5.13247	-3.24647	-3.76939	-3.19739
3780	-4.43711	-5.14618	-3.24116	-3.77021	-3.18919
3785	-4.44811	-5.15095	-3.28832	-3.78623	-3.19208
3790	-4.49667	-5.15676	-3.3175	-3.78537	-3.20837
3795	-4.5064	-5.14385	-3.30066	-3.7683	-3.22304
3800	-4.51515	-5.13146	-3.29546	-3.80894	-3.24422
3805	-4.50662	-5.14225	-3.32945	-3.83941	-3.2747
3810	-4.50832	-5.127	-3.37441	-3.82305	-3.28616
3815	-4.52274	-5.1405	-3.40382	-3.80629	-3.29761
3820	-4.51463	-5.15189	-3.45128	-3.79833	-3.27824
3825	-4.47802	-5.15458	-3.48295	-3.79015	-3.29163
3830	-4.45328	-5.15776	-3.49819	-3.82148	-3.28884
3835	-4.47086	-5.16364	-3.49754	-3.85273	-3.31485
3840	-4.49255	-5.14777	-3.49806	-3.88595	-3.36566
3845	-4.48042	-5.1539	-3.48196	-3.88734	-3.32922
3850	-4.46482	-5.16697	-3.4763	-3.87738	-3.36261
3855	-4.54921	-5.18025	-3.49663	-3.91221	-3.41548
3860	-4.53845	-5.20884	-3.47293	-3.94559	-3.45851
3865	-4.55689	-5.23078	-3.46376	-3.92064	-3.46413
3870	-4.54887	-5.22483	-3.42015	-3.90227	-3.4167
3875	-4.51822	-5.23005	-3.39968	-3.90711	-3.42309
3880	-4.48595	-5.21359	-3.39341	-3.85955	-3.4722
3885	-4.5319	-5.19801	-3.40103	-3.86459	-3.42739
3890	-4.51701	-5.15602	-3.36922	-3.88949	-3.41901
3895	-4.52705	-5.16888	-3.32953	-3.88849	-3.4012
3900	-4.55717	-5.15778	-3.35901	-3.88249	-3.38288
3905	-4.54679	-5.17273	-3.30598	-3.8995	-3.41547
3910	-4.54447	-5.19602	-3.34334	-3.94637	-3.41742
3915	-4.54824	-5.18976	-3.3626	-3.97429	-3.43742
3920	-4.55047	-5.20379	-3.37772	-3.99536	-3.41206
3925	-4.55364	-5.17558	-3.33055	-3.94202	-3.37098
3930	-4.52837	-5.1812	-3.36435	-3.92354	-3.38879
3935	-4.53844	-5.1802	-3.37709	-3.90488	-3.38313
3940	-4.52641	-5.18913	-3.36424	-3.90844	-3.41797
3945	-4.5191	-5.17374	-3.36262	-3.89027	-3.43564
3950	-4.49026	-5.175	-3.36559	-3.90853	-3.44013
3955	-4.52406	-5.18143	-3.39809	-3.90766	-3.467
3960	-4.54277	-5.20233	-3.41077	-3.91298	-3.45694
3965	-4.51624	-5.22266	-3.46195	-3.92287	-3.47414
3970	-4.49002	-5.26061	-3.44836	-3.90834	-3.41087
3975	-4.51213	-5.26075	-3.53225	-3.85963	-3.42126
3980	-4.50625	-5.28204	-3.52378	-3.80459	-3.40323
3985	-4.53143	-5.23845	-3.49737	-3.78051	-3.39042
3990	-4.57049	-5.2151	-3.48354	-3.77106	-3.39144
3995	-4.58221	-5.19332	-3.47552	-3.77171	-3.37753
4000	-4.54354	-5.18431	-3.47603	-3.77231	-3.37071
4005	-4.53803	-5.17091	-3.4323	-3.76876	-3.32692
4010	-4.58815	-5.17699	-3.4305	-3.83176	-3.36168
4015	-4.56998	-5.17944	-3.46093	-3.8182	-3.37357
4020	-4.54425	-5.17181	-3.43528	-3.80091	-3.35916
4025	-4.52109	-5.16193	-3.41883	-3.81385	-3.36559
4030	-4.50142	-5.14623	-3.36645	-3.83161	-3.33144
4035	-4.46848	-5.14192	-3.35024	-3.82417	-3.34065
4040	-4.42829	-5.13578	-3.3224	-3.80221	-3.37061
4045	-4.39095	-5.11816	-3.29403	-3.81604	-3.42953
4050	-4.37491	-5.10381	-3.31711	-3.75111	-3.40496
4055	-4.38041	-5.10829	-3.30805	-3.7283	-3.4091
4060	-4.34316	-5.08812	-3.26675	-3.73018	-3.39913
4065	-4.34129	-5.05031	-3.26052	-3.69725	-3.35706
4070	-4.3396	-5.06694	-3.21734	-3.6839	-3.33061
4075	-4.35683	-5.05923	-3.26688	-3.69735	-3.32278
4080	-4.35593	-5.06136	-3.29709	-3.73388	-3.32486
4085	-4.35394	-5.07764	-3.29225	-3.76066	-3.34385
4090	-4.34396	-5.08019	-3.28567	-3.75726	-3.28334
4095	-4.34786	-5.07418	-3.29633	-3.75014	-3.28709
4100	-4.38301	-5.05062	-3.26946	-3.72743	-3.25052
4105	-4.38067	-5.06495	-3.25522	-3.69477	-3.24157
4110	-4.33285	-5.04458	-3.23246	-3.72037	-3.24721
4115	-4.27458	-5.07993	-3.24513	-3.76886	-3.2306
4120	-4.2655	-5.05504	-3.26979	-3.76973	-3.23049
4125	-4.29951	-5.05229	-3.26215	-3.74099	-3.29315
4130	-4.31958	-5.03848	-3.27626	-3.71818	-3.29135
4135	-4.32826	-5.04722	-3.27239	-3.73125	-3.31598
4140	-4.33608	-5.04072	-3.23797	-3.71858	-3.29363
4145	-4.3689	-5.01295	-3.25119	-3.71532	-3.25641
4150	-4.40429	-4.99022	-3.24651	-3.7185	-3.24002
4155	-4.34825	-4.98791	-3.2423	-3.71321	-3.23897
4160	-4.31071	-4.98885	-3.19542	-3.72169	-3.24487
4165	-4.28161	-4.98441	-3.17864	-3.69877	-3.23876
4170	-4.2894	-4.96681	-3.13923	-3.68629	-3.20588
4175	-4.24837	-4.94794	-3.13801	-3.69542	-3.21737
4180	-4.27472	-4.95061	-3.12366	-3.67819	-3.24597
4185	-4.29961	-4.96889	-3.08091	-3.65962	-3.27171
4190	-4.2974	-4.96493	-3.08331	-3.62458	-3.24695
4195	-4.29072	-4.98935	-3.10095	-3.60323	-3.24406
4200	-4.27885	-4.9909	-3.09914	-3.60132	-3.2563
4205	-4.25645	-4.96433	-3.12624	-3.62812	-3.25932
4210	-4.30895	-4.99787	-3.1208	-3.63899	-3.24949
4215	-4.34331	-4.99329	-3.12474	-3.65795	-3.22581
4220	-4.35314	-4.9763	-3.16255	-3.68315	-3.22504
4225	-4.33854	-4.96102	-3.19767	-3.6926	-3.18212
4230	-4.35705	-4.9518	-3.22376	-3.68888	-3.24163
4235	-4.36081	-4.94804	-3.22846	-3.71405	-3.24955
4240	-4.37592	-4.96129	-3.24152	-3.68273	-3.26009
4245	-4.37663	-4.95582	-3.22124	-3.65964	-3.22508
4250	-4.35148	-4.96224	-3.21956	-3.65412	-3.19357
4255	-4.26557	-4.93173	-3.2081	-3.62269	-3.18917
4260	-4.18004	-4.82338	-3.21105	-3.51192	-3.15897
4265	-4.08783	-4.73871	-3.2369	-3.3715	-3.17401
4270	-4.03648	-4.59749	-3.21266	-3.17792	-3.1807
4275	-3.93988	-4.48552	-3.22731	-3.01286	-3.11825
4280	-3.88692	-4.4044	-3.18082	-2.8246	-3.02667
4285	-3.77246	-4.35256	-3.06274	-2.67553	-2.85409
4290	-3.69053	-4.29531	-2.92552	-2.53424	-2.64514
4295	-3.58751	-4.21053	-2.72247	-2.41624	-2.40802
4300	-3.59088	-4.16069	-2.61487	-2.3192	-2.23682
4305	-3.58571	-4.10751	-2.50255	-2.23289	-2.06335
4310	-3.48965	-4.08158	-2.39484	-2.15928	-1.91293
4315	-3.43249	-4.03103	-2.26254	-2.0859	-1.73762
4320	-3.42441	-3.99157	-2.16004	-2.0219	-1.60836
4325	-3.37964	-3.97421	-2.07774	-1.97041	-1.5411
4330	-3.31591	-3.95027	-2.02245	-1.92101	-1.42351
4335	-3.25151	-3.93401	-1.96496	-1.87655	-1.29257
4340	-3.23106	-3.91409	-1.88006	-1.87319	-1.22608
4345	-3.19625	-3.87499	-1.84896	-1.80704	-1.1708
4350	-3.16843	-3.87458	-1.79335	-1.79231	-1.09252
4355	-3.14808	-3.88252	-1.79081	-1.78414	-1.04717
4360	-3.1872	-3.91538	-1.76532	-1.78392	-1.02462
4365	-3.22591	-3.93512	-1.72691	-1.79084	-1.01231
4370	-3.24552	-3.89694	-1.69455	-1.793	-1.01264
4375	-3.21395	-3.89736	-1.70189	-1.81633	-0.958163
4380	-3.23124	-3.88715	-1.62673	-1.8139	-0.933099
4385	-3.22688	-3.84999	-1.60881	-1.80663	-0.915105
4390	-3.20186	-3.84074	-1.57389	-1.80314	-0.890923
4395	-3.25083	-3.83695	-1.5712	-1.79083	-0.929641
4400	-3.28552	-3.83202	-1.55552	-1.75736	-0.881182
4405	-3.26636	-3.82305	-1.5403	-1.76694	-0.846699
4410	-3.26669	-3.7923	-1.54649	-1.73279	-0.824793
4415	-3.27402	-3.80318	-1.5377	-1.76418	-0.819912
4420	-3.26538	-3.82507	-1.55962	-1.7629	-0.812097
4425	-3.30214	-3.86065	-1.55614	-1.75563	-0.83245
4430	-3.3692	-3.87452	-1.57069	-1.78881	-0.855333
4435	-3.37214	-3.89911	-1.58379	-1.85735	-0.854246
4440	-3.40408	-3.92879	-1.63867	-1.88137	-0.866961
4445	-3.45041	-3.9608	-1.68475	-1.87652	-0.823629
4450	-3.46749	-3.98583	-1.6997	-1.89353	-0.840547
4455	-3.43716	-4.0076	-1.70984	-1.86506	-0.806704
4460	-3.42158	-4.00376	-1.75985	-1.88321	-0.811621
4465	-3.43803	-4.0139	-1.7463	-1.86901	-0.852563
4470	-3.4458	-4.02682	-1.74294	-1.92445	-0.851753
4475	-3.45163	-4.03768	-1.76864	-1.93056	-0.893246
4480	-3.4721	-4.08148	-1.80725	-1.93809	-0.914614
4485	-3.51983	-4.09747	-1.81547	-1.95607	-0.93841
4490	-3.50067	-4.11488	-1.81735	-2.01706	-0.98265
4495	-3.51625	-4.12828	-1.83783	-2.03733	-1.03045
4500	-3.5537	-4.11615	-1.85404	-2.09019	-1.0575
4505	-3.57452	-4.10372	-1.87195	-2.08176	-1.03391
4510	-3.60614	-4.09555	-1.86266	-2.07723	-1.02182
4515	-3.57718	-4.08216	-1.80347	-2.06399	-1.01321
4520	-3.6144	-4.10034	-1.82312	-2.08771	-1.01459
4525	-3.60571	-4.11368	-1.83307	-2.11109	-1.03296
4530	-3.6225	-4.15593	-1.87186	-2.14028	-1.03122
4535	-3.66339	-4.19471	-1.92225	-2.1971	-1.05363
4540	-3.66972	-4.21676	-1.90903	-2.19631	-1.07493
4545	-3.74339	-4.2487	-1.9358	-2.27604	-1.11009
4550	-3.81907	-4.26157	-2.01184	-2.34678	-1.16797
4555	-3.86726	-4.26409	-2.06701	-2.35749	-1.16985
4560	-3.89891	-4.27617	-2.10561	-2.37528	-1.23203
4565	-3.95669	-4.30973	-2.18013	-2.35565	-1.28114
4570	-3.96299	-4.33389	-2.16875	-2.33493	-1.29453
4575	-3.96632	-4.37529	-2.23033	-2.35396	-1.3374
4580	-4.06189	-4.39138	-2.30232	-2.36701	-1.33261
4585	-4.10689	-4.44895	-2.36822	-2.41541	-1.36938
4590	-4.1052	-4.48262	-2.42974	-2.47832	-1.42073
4595	-4.18455	-4.53183	-2.49616	-2.5716	-1.47266
4600	-4.17626	-4.58367	-2.55815	-2.64129	-1.56047
4605	-4.19342	-4.60312	-2.58079	-2.71215	-1.67944
4610	-4.26394	-4.66824	-2.67298	-2.78103	-1.77739
4615	-4.28639	-4.72988	-2.73386	-2.87661	-1.86098
4620	-4.34762	-4.77553	-2.8207	-2.98199	-1.97272
4625	-4.38748	-4.79393	-2.85796	-3.06562	-2.08356
4630	-4.40344	-4.83923	-2.92244	-3.10729	-2.17647
4635	-4.41428	-4.87621	-2.95617	-3.19978	-2.22928
4640	-4.46975	-4.89664	-3.03403	-3.27997	-2.28936
4645	-4.53608	-4.93468	-3.04996	-3.34297	-2.40049
4650	-4.5735	-4.947	-3.08972	-3.41902	-2.46742
4655	-4.59898	-4.97396	-3.07798	-3.49561	-2.55732
4660	-4.62543	-5.03073	-3.10499	-3.56556	-2.6097
4665	-4.66096	-5.04251	-3.13704	-3.6224	-2.67852
4670	-4.70699	-5.07731	-3.22002	-3.66541	-2.75873
4675	-4.74022	-5.09805	-3.24829	-3.65322	-2.84917
4680	-4.75606	-5.1031	-3.27263	-3.67075	-2.86666
4685	-4.78907	-5.10916	-3.26802	-3.67838	-2.92805
4690	-4.83518	-5.14031	-3.26498	-3.65368	-2.98558
4695	-4.82512	-5.12072	-3.30422	-3.69662	-2.97802
4700	-4.79848	-5.12048	-3.25999	-3.68232	-3.02713
4705	-4.7874	-5.09229	-3.24449	-3.7224	-3.09301
4710	-4.80556	-5.10397	-3.22612	-3.7768	-3.09639
4715	-4.8219	-5.08575	-3.21842	-3.7891	-3.10856
4720	-4.8073	-5.08144	-3.23139	-3.76657	-3.07843
4725	-4.76604	-5.0564	-3.2298	-3.75138	-3.06729
4730	-4.70313	-5.06335	-3.20074	-3.76317	-3.08237
4735	-4.64885	-5.05826	-3.24862	-3.72185	-3.09708
4740	-4.70429	-5.0688	-3.27072	-3.73048	-3.09548
4745	-4.74599	-5.06166	-3.24972	-3.73316	-3.13057
4750	-4.72962	-5.07337	-3.25072	-3.73149	-3.11763
4755	-4.74769	-5.07484	-3.28145	-3.71574	-3.08546
4760	-4.77099	-5.07919	-3.28259	-3.73924	-3.05649
4765	-4.75094	-5.11561	-3.34659	-3.75326	-3.04755
4770	-4.78094	-5.11135	-3.37436	-3.76893	-3.03835
4775	-4.79505	-5.09692	-3.39162	-3.80035	-3.07458
4780	-4.83237	-5.12552	-3.40937	-3.83066	-3.12545
4785	-4.90462	-5.15505	-3.42423	-3.83248	-3.13928
4790	-4.91222	-5.15591	-3.47628	-3.86874	-3.18938
4795	-4.91907	-5.17559	-3.4712	-3.85963	-3.18997
4800	-4.9346	-5.18876	-3.50087	-3.89012	-3.235
4805	-4.91929	-5.19381	-3.50659	-3.89516	-3.28694
4810	-4.91019	-5.19609	-3.5283	-3.8661	-3.25381
4815	-4.95591	-5.1989	-3.53238	-3.88067	-3.29588
4820	-4.97714	-5.2105	-3.49406	-3.85407	-3.29723
4825	-4.97749	-5.18162	-3.43858	-3.81995	-3.2585
4830	-5.01296	-5.18058	-3.39969	-3.82285	-3.22936
4835	-4.96872	-5.17133	-3.35143	-3.80305	-3.27159
4840	-4.90077	-5.11991	-3.33673	-3.79134	-3.25483
4845	-4.87829	-5.09707	-3.35997	-3.81034	-3.2135
4850	-4.87915	-5.09617	-3.36099	-3.8203	-3.21167
4855	-4.8811	-5.09536	-3.32212	-3.82214	-3.22372
4860	-4.8641	-5.10522	-3.28162	-3.83704	-3.16724
4865	-4.86521	-5.12543	-3.30816	-3.85553	-3.21797
4870	-4.87324	-5.12018	-3.29999	-3.83145	-3.24993
4875	-4.87109	-5.14343	-3.3037	-3.81792	-3.2593
4880	-4.86798	-5.1447	-3.25399	-3.79964	-3.26659
4885	-4.84409	-5.12543	-3.25566	-3.78623	-3.29712
4890	-4.8765	-5.12321	-3.31021	-3.8037	-3.31089
4895	-4.86934	-5.1386	-3.30073	-3.8632	-3.31074
4900	-4.85469	-5.13884	-3.32757	-3.86075	-3.27637
4905	-4.88135	-5.15115	-3.37381	-3.87077	-3.30135
4910	-4.90066	-5.17281	-3.38008	-3.90218	-3.2702
4915	-4.93796	-5.18778	-3.40008	-3.92333	-3.31748
4920	-4.98207	-5.18915	-3.42472	-3.99225	-3.3703
4925	-5.01006	-5.21079	-3.41926	-3.9993	-3.39845
4930	-4.98837	-5.20684	-3.43756	-3.96491	-3.4466
4935	-4.97119	-5.21386	-3.4485	-3.99506	-3.45684
4940	-4.99323	-5.23001	-3.48044	-4.0171	-3.46149
4945	-4.97557	-5.25665	-3.48599	-4.06137	-3.44742
4950	-5.00772	-5.23601	-3.49651	-4.05947	-3.41079
4955	-5.05892	-5.25373	-3.49934	-4.071	-3.41206
4960	-5.00422	-5.23187	-3.49195	-4.09053	-3.40864
4965	-5.01358	-5.21749	-3.49745	-4.10404	-3.39301
4970	-5.01498	-5.1796	-3.47809	-4.06835	-3.35725
4975	-5.00686	-5.16364	-3.43857	-4.08	-3.41751
4980	-5.03588	-5.15457	-3.45825	-4.11188	-3.47631
4985	-5.06669	-5.14263	-3.45939	-4.09169	-3.49385
4990	-5.06746	-5.15532	-3.45599	-4.11425	-3.49937
4995	-5.11152	-5.1486	-3.50818	-4.1427	-3.48493
5000	-5.10781	-5.15615	-3.543	-4.14386	-3.49362
5005	-5.12439	-5.16673	-3.53013	-4.16324	-3.46036
5010	-5.11353	-5.18155	-3.49425	-4.15319	-3.45667
5015	-5.11665	-5.19262	-3.50725	-4.09934	-3.44651
5020	-5.16634	-5.19879	-3.54437	-4.10688	-3.48643
5025	-5.18293	-5.19906	-3.55126	-4.13708	-3.47899
5030	-5.16622	-5.20838	-3.55415	-4.15307	-3.51795
5035	-5.17813	-5.21147	-3.54459	-4.19087	-3.54388
5040	-5.19706	-5.20669	-3.55588	-4.18009	-3.58433
5045	-5.21292	-5.19785	-3.55609	-4.17039	-3.61161
5050	-5.2354	-5.18687	-3.56954	-4.15759	-3.5928
5055	-5.23454	-5.18077	-3.56507	-4.12977	-3.55304
5060	-5.2279	-5.18285	-3.60525	-4.14751	-3.54693
5065	-5.21607	-5.1643	-3.5718	-4.11663	-3.54144
5070	-5.16792	-5.14911	-3.56379	-4.08578	-3.52394
5075	-5.14802	-5.13847	-3.5168	-4.11199	-3.47167
5080	-5.17699	-5.10395	-3.47783	-4.08058	-3.44631
5085	-5.13743	-5.07893	-3.47038	-4.12462	-3.4018
5090	-5.13816	-5.07833	-3.50566	-4.12759	-3.37887
5095	-5.15288	-5.05435	-3.49211	-4.07529	-3.38219
5100	-5.16144	-5.04639	-3.48434	-4.0781	-3.35436
5105	-5.1586	-5.0808	-3.45634	-4.02973	-3.34416
5110	-5.14198	-5.09891	-3.46983	-3.99026	-3.34182
5115	-5.17858	-5.09707	-3.45655	-3.9527	-3.34086
5120	-5.16582	-5.08181	-3.47332	-3.92298	-3.34798
5125	-5.19067	-5.07941	-3.45859	-3.92575	-3.30418
5130	-5.18256	-5.06743	-3.43427	-3.91705	-3.31725
5135	-5.15534	-5.06042	-3.46212	-3.89496	-3.33928
5140	-5.14021	-5.07604	-3.43082	-3.89952	-3.31575
5145	-5.1184	-5.06968	-3.43028	-3.87918	-3.30484
5150	-5.04955	-5.06698	-3.453	-3.88023	-3.3247
5155	-5.03797	-5.05624	-3.46682	-3.85265	-3.2855
5160	-5.0463	-5.08362	-3.5124	-3.84719	-3.25137
5165	-5.05732	-5.09011	-3.48934	-3.85754	-3.2412
5170	-5.04614	-5.08613	-3.46968	-3.85566	-3.29937
5175	-5.03607	-5.05155	-3.43211	-3.83767	-3.2901
5180	-5.04694	-5.08544	-3.40823	-3.86018	-3.29431
5185	-5.05086	-5.1046	-3.41106	-3.81323	-3.29809
5190	-5.06493	-5.10522	-3.41802	-3.84734	-3.3015
5195	-5.0483	-5.11333	-3.43865	-3.87092	-3.28517
5200	-5.04505	-5.12366	-3.43069	-3.89213	-3.33666
5205	-5.00346	-5.12388	-3.44232	-3.86846	-3.37844
5210	-5.02227	-5.1324	-3.44063	-3.91131	-3.41375
5215	-5.03921	-5.12192	-3.45016	-3.94478	-3.42386
5220	-5.03335	-5.10871	-3.44105	-3.94537	-3.46604
5225	-5.08199	-5.0885	-3.45054	-3.97747	-3.45152
5230	-5.06952	-5.08846	-3.47013	-3.97581	-3.42475
5235	-5.10282	-5.12395	-3.46676	-3.96414	-3.41093
5240	-5.09295	-5.15892	-3.50461	-3.98825	-3.42131
5245	-5.08641	-5.1783	-3.52653	-3.97432	-3.44892
5250	-5.03247	-5.1534	-3.49984	-3.96076	-3.45779
5255	-4.93002	-5.10302	-3.49461	-3.88033	-3.46349
5260	-4.87415	-5.01685	-3.45896	-3.71936	-3.43438
5265	-4.80628	-4.87806	-3.4545	-3.547	-3.44242
5270	-4.68543	-4.77658	-3.46817	-3.37049	-3.3983
5275	-4.59425	-4.67845	-3.47936	-3.24014	-3.36202
5280	-4.51335	-4.5803	-3.44745	-3.09941	-3.31225
5285	-4.41594	-4.51012	-3.3458	-2.9534	-3.1522
5290	-4.3728	-4.4409	-3.23111	-2.89327	-2.92257
5295	-4.28709	-4.38617	-3.09805	-2.77704	-2.6965
5300	-4.21465	-4.30817	-2.95399	-2.69076	-2.44282
5305	-4.15296	-4.25915	-2.83649	-2.607	-2.24875
5310	-4.13378	-4.21428	-2.73295	-2.51838	-2.06382
5315	-4.07666	-4.13533	-2.62651	-2.45797	-1.95672
5320	-4.01471	-4.06352	-2.56275	-2.39342	-1.83636
5325	-4.03748	-3.9936	-2.51311	-2.32005	-1.70294
5330	-3.99116	-3.99267	-2.4187	-2.29474	-1.58285
5335	-3.96472	-3.94042	-2.33153	-2.27095	-1.48277
5340	-3.94795	-3.89415	-2.26302	-2.24037	-1.40981
5345	-3.89418	-3.88351	-2.16931	-2.1874	-1.30649
5350	-3.85165	-3.84671	-2.08277	-2.11732	-1.19638
5355	-3.86377	-3.81888	-2.02808	-2.07461	-1.11782
5360	-3.85123	-3.77721	-1.97997	-2.0484	-1.0437
5365	-3.83292	-3.71097	-1.96761	-1.95352	-0.982693
5370	-3.7766	-3.68387	-1.94543	-1.97505	-0.935776
5375	-3.77278	-3.66704	-1.85255	-1.95268	-0.93235
5380	-3.76817	-3.70103	-1.88055	-1.93153	-0.895032
5385	-3.71832	-3.72028	-1.86377	-1.95119	-0.814658
5390	-3.76369	-3.69829	-1.81551	-1.90066	-0.811932
5395	-3.73773	-3.70572	-1.78976	-1.8786	-0.774103
5400	-3.73311	-3.68746	-1.80416	-1.84755	-0.786845
5405	-3.75825	-3.69522	-1.76186	-1.83487	-0.745818
5410	-3.73635	-3.68935	-1.68291	-1.84077	-0.770518
5415	-3.7014	-3.65609	-1.68479	-1.81656	-0.782477
5420	-3.72268	-3.63523	-1.69089	-1.80189	-0.802369
5425	-3.68441	-3.65652	-1.66656	-1.82433	-0.784896
5430	-3.68278	-3.70744	-1.6557	-1.86285	-0.802264
5435	-3.72702	-3.73966	-1.67245	-1.87512	-0.780237
5440	-3.72347	-3.76564	-1.67427	-1.88107	-0.772965
5445	-3.72262	-3.77238	-1.66817	-1.88235	-0.806361
5450	-3.79686	-3.78601	-1.65052	-1.92118	-0.843265
5455	-3.825	-3.81264	-1.70536	-1.96224	-0.86849
5460	-3.89252	-3.81619	-1.71714	-1.97984	-0.923145
5465	-3.86422	-3.81183	-1.70344	-2.04456	-0.933535
5470	-3.91727	-3.82001	-1.69221	-2.03764	-0.913216
5475	-3.91931	-3.84929	-1.73957	-2.05178	-0.940575
5480	-3.89536	-3.85296	-1.76892	-2.05839	-0.92754
5485	-3.89256	-3.88499	-1.75557	-2.09082	-0.919232
5490	-3.89004	-3.93877	-1.77228	-2.09353	-0.944848
5495	-3.89949	-3.95919	-1.76632	-2.10309	-1.01469
5500	-3.88221	-3.94658	-1.74549	-2.17279	-1.03647
5505	-3.90299	-3.97379	-1.79635	-2.18563	-1.07432
5510	-3.9381	-3.99223	-1.83771	-2.22366	-1.07188
5515	-3.97438	-4.04057	-1.91472	-2.23651	-1.10391
5520	-4.02344	-4.08257	-1.97076	-2.28269	-1.12361
5525	-4.06291	-4.12037	-2.00573	-2.32934	-1.17786
5530	-4.08789	-4.11357	-2.08029	-2.38049	-1.20729
5535	-4.11388	-4.14676	-2.1253	-2.40107	-1.19497
5540	-4.17361	-4.18041	-2.13266	-2.40228	-1.21355
5545	-4.19923	-4.19255	-2.15696	-2.41559	-1.27706
5550	-4.19065	-4.22086	-2.19541	-2.42859	-1.2475
5555	-4.26497	-4.2471	-2.23333	-2.47185	-1.30762
5560	-4.27091	-4.23745	-2.23762	-2.4609	-1.30352
5565	-4.30438	-4.24767	-2.27353	-2.49991	-1.32951
5570	-4.33685	-4.27198	-2.30584	-2.53095	-1.31524
5575	-4.3778	-4.31806	-2.30067	-2.63627	-1.33321
5580	-4.4123	-4.3376	-2.3137	-2.70866	-1.36307
5585	-4.46796	-4.38543	-2.39835	-2.78297	-1.44701
5590	-4.51923	-4.43831	-2.47343	-2.82236	-1.53739
5595	-4.59936	-4.49572	-2.53217	-2.91585	-1.61987
5600	-4.66914	-4.53757	-2.59497	-3.04683	-1.65416
5605	-4.74951	-4.55633	-2.67249	-3.12093	-1.75578
5610	-4.81599	-4.60799	-2.72679	-3.21001	-1.90429
5615	-4.87933	-4.64995	-2.8077	-3.28205	-1.98203
5620	-4.87423	-4.70511	-2.89378	-3.36826	-2.09309
5625	-4.8755	-4.7245	-2.93258	-3.42549	-2.15423
5630	-4.92586	-4.78581	-2.99181	-3.50041	-2.26746
5635	-4.95243	-4.82133	-3.04401	-3.53119	-2.36138
5640	-4.96463	-4.85556	-3.08767	-3.57823	-2.47444
5645	-5.03303	-4.88638	-3.12918	-3.64806	-2.55223
5650	-5.0442	-4.91335	-3.17096	-3.71499	-2.64962
5655	-5.14918	-4.94972	-3.22956	-3.76809	-2.73842
5660	-5.16046	-4.98473	-3.25798	-3.78431	-2.78639
5665	-5.13193	-5.02001	-3.28467	-3.84372	-2.83526
5670	-5.11094	-5.03513	-3.33852	-3.90533	-2.85757
5675	-5.16472	-5.02304	-3.33506	-3.90783	-2.98263
5680	-5.2178	-5.06508	-3.35404	-3.95489	-3.0484
5685	-5.2058	-5.08099	-3.40537	-3.96669	-3.10416
5690	-5.23134	-5.07565	-3.435	-3.95084	-3.14637
5695	-5.22971	-5.08899	-3.46056	-3.97119	-3.16837
5700	-5.21066	-5.09343	-3.48688	-4.03125	-3.19959
5705	-5.20173	-5.10953	-3.51278	-4.05782	-3.26078
5710	-5.25228	-5.10738	-3.54051	-4.08886	-3.25993
5715	-5.28371	-5.10999	-3.51905	-4.09235	-3.32536
5720	-5.32372	-5.11763	-3.5351	-4.11994	-3.33859
5725	-5.30817	-5.10258	-3.54292	-4.09283	-3.36306
5730	-5.32698	-5.08222	-3.57316	-4.09491	-3.33258
5735	-5.29821	-5.12137	-3.55949	-4.10697	-3.36906
5740	-5.29693	-5.13467	-3.58255	-4.10356	-3.41673
5745	-5.33561	-5.15118	-3.56462	-4.13613	-3.40942
5750	-5.29192	-5.14185	-3.5717	-4.18072	-3.38115
5755	-5.29595	-5.14327	-3.53828	-4.22085	-3.35686
5760	-5.31364	-5.16421	-3.52589	-4.17856	-3.3852
5765	-5.34714	-5.11048	-3.50479	-4.14356	-3.41984
5770	-5.32807	-5.10446	-3.50791	-4.20472	-3.39966
5775	-5.3613	-5.06502	-3.52618	-4.20885	-3.43514
5780	-5.36074	-5.0696	-3.53599	-4.19627	-3.47277
5785	-5.37664	-5.06842	-3.56471	-4.20226	-3.47926
5790	-5.3804	-5.07719	-3.60161	-4.20664	-3.49879
5795	-5.35918	-5.07677	-3.61272	-4.19428	-3.4924
5800	-5.36	-5.10663	-3.64703	-4.25647	-3.53458
5805	-5.38067	-5.1025	-3.70553	-4.25339	-3.4995
5810	-5.41918	-5.11543	-3.70956	-4.26691	-3.50674
5815	-5.40815	-5.13462	-3.66568	-4.27907	-3.53265
5820	-5.41931	-5.13979	-3.68143	-4.34093	-3.58678
5825	-5.48209	-5.15352	-3.71881	-4.35078	-3.60354
5830	-5.4882	-5.16966	-3.69389	-4.32809	-3.59809
5835	-5.4644	-5.17133	-3.635	-4.31682	-3.62057
5840	-5.43829	-5.15695	-3.65714	-4.26596	-3.60542
5845	-5.4605	-5.15914	-3.63175	-4.23647	-3.54501
5850	-5.47346	-5.16035	-3.60891	-4.24353	-3.51574
5855	-5.46168	-5.15539	-3.63365	-4.26516	-3.50309
5860	-5.46514	-5.14488	-3.6283	-4.25205	-3.48828
5865	-5.44951	-5.12408	-3.62127	-4.26264	-3.50463
5870	-5.47645	-5.13333	-3.63594	-4.28745	-3.51933
5875	-5.48547	-5.12654	-3.62152	-4.29044	-3.54513
5880	-5.44905	-5.11664	-3.64611	-4.26054	-3.55464
5885	-5.39635	-5.10547	-3.64172	-4.25603	-3.54952
5890	-5.38174	-5.10146	-3.6234	-4.2031	-3.51295
5895	-5.30413	-5.11524	-3.64007	-4.21146	-3.52797
5900	-5.29171	-5.13748	-3.64844	-4.24037	-3.53235
5905	-5.29459	-5.11893	-3.66039	-4.2165	-3.49408
5910	-5.29835	-5.11358	-3.62032	-4.1889	-3.46191
5915	-5.32401	-5.11103	-3.62403	-4.17934	-3.45579
5920	-5.326	-5.0679	-3.62074	-4.18091	-3.46739
5925	-5.30436	-5.07446	-3.59789	-4.18335	-3.46186
5930	-5.33879	-5.0728	-3.6138	-4.22423	-3.50025
5935	-5.34399	-5.07281	-3.62258	-4.24474	-3.51197
5940	-5.3311	-5.08719	-3.62607	-4.27949	-3.5191
5945	-5.34879	-5.11979	-3.62479	-4.34334	-3.57116
5950	-5.30964	-5.16047	-3.59712	-4.35193	-3.5678
5955	-5.30252	-5.14642	-3.54017	-4.31181	-3.56478
5960	-5.30081	-5.15344	-3.54527	-4.30727	-3.58945
5965	-5.30746	-5.17337	-3.57527	-4.32762	-3.5991
5970	-5.3158	-5.14972	-3.57796	-4.30622	-3.60551
5975	-5.33151	-5.1685	-3.57597	-4.3114	-3.57703
5980	-5.32689	-5.1529	-3.54876	-4.2794	-3.60961
5985	-5.28172	-5.16003	-3.5762	-4.26282	-3.59784
5990	-5.29967	-5.17022	-3.58654	-4.22449	-3.59866
5995	-5.29706	-5.16049	-3.66103	-4.247	-3.59712
6000	-5.30175	-5.13964	-3.61979	-4.25709	-3.62655
6005	-5.35519	-5.11407	-3.62024	-4.25394	-3.63477
6010	-5.3822	-5.13642	-3.61844	-4.24907	-3.65016
6015	-5.35376	-5.12252	-3.64665	-4.26099	-3.61608
6020	-5.3352	-5.1168	-3.66099	-4.2992	-3.64018
6025	-5.36069	-5.10562	-3.64406	-4.28777	-3.63335
6030	-5.33089	-5.10386	-3.62883	-4.25406	-3.59639
6035	-5.34509	-5.1038	-3.63059	-4.26955	-3.57681
6040	-5.38482	-5.09466	-3.62222	-4.24683	-3.59686
6045	-5.32917	-5.07888	-3.61249	-4.27017	-3.58751
6050	-5.32362	-5.042	-3.58052	-4.22295	-3.58936
6055	-5.25065	-5.06551	-3.59153	-4.2222	-3.50887
6060	-5.2049	-5.08364	-3.56276	-4.15229	-3.4718
6065	-5.19771	-5.08106	-3.53466	-4.14333	-3.48409
6070	-5.19124	-5.0674	-3.48838	-4.13731	-3.47232
6075	-5.18659	-5.09139	-3.49976	-4.14818	-3.47086
6080	-5.18709	-5.08199	-3.52879	-4.15287	-3.45585
6085	-5.19926	-5.04933	-3.53613	-4.14589	-3.44463
6090	-5.23834	-5.06682	-3.53059	-4.15488	-3.42882
6095	-5.22195	-5.05836	-3.52338	-4.20676	-3.40546
6100	-5.18962	-5.06889	-3.47712	-4.20661	-3.41411
6105	-5.13825	-5.07005	-3.49626	-4.16982	-3.37055
6110	-5.16	-5.03708	-3.51901	-4.15402	-3.38839
6115	-5.14206	-4.99833	-3.4986	-4.15609	-3.3668
6120	-5.11772	-4.99294	-3.46918	-4.1437	-3.38502
6125	-5.07472	-4.99111	-3.48028	-4.14171	-3.37175
6130	-5.05359	-4.97888	-3.44827	-4.16538	-3.32557
6135	-5.03575	-4.95049	-3.39405	-4.14188	-3.32509
6140	-5.00212	-4.97559	-3.41708	-4.11869	-3.32352
6145	-5.01638	-4.95886	-3.39029	-4.1192	-3.33466
6150	-5.04093	-4.94608	-3.40706	-4.10541	-3.39033
6155	-5.03842	-4.93609	-3.39122	-4.09299	-3.39478
6160	-5.05843	-4.91197	-3.41563	-4.10117	-3.39309
6165	-5.06354	-4.92353	-3.3923	-4.08816	-3.35961
6170	-5.00603	-4.9415	-3.40003	-4.07543	-3.33861
6175	-4.99295	-4.96674	-3.42577	-4.05278	-3.34139
6180	-5.02805	-4.94561	-3.41027	-4.05581	-3.32564
6185	-5.03152	-4.92054	-3.40957	-4.03104	-3.33086
6190	-4.97604	-4.8995	-3.36033	-4.0057	-3.31958
6195	-4.90267	-4.90323	-3.37678	-3.989	-3.32198
6200	-4.87765	-4.8945	-3.35844	-3.96583	-3.30132
6205	-4.89616	-4.88967	-3.34304	-3.95719	-3.29414
6210	-4.9093	-4.88834	-3.33028	-3.9484	-3.33218
6215	-4.9305	-4.90378	-3.33648	-3.92521	-3.30023
6220	-4.8945	-4.91843	-3.31443	-3.91249	-3.30799
6225	-4.91132	-4.92027	-3.29017	-3.92344	-3.32753
6230	-4.93583	-4.90152	-3.33574	-3.90784	-3.31886
6235	-4.95438	-4.90732	-3.31487	-3.91416	-3.36927
6240	-4.99568	-4.92842	-3.33477	-3.94429	-3.40892
6245	-4.93792	-4.92019	-3.31952	-3.95919	-3.3887
6250	-4.86368	-4.90523	-3.3268	-3.97871	-3.40929
6255	-4.72654	-4.84337	-3.34329	-3.87103	-3.40729
6260	-4.60898	-4.73025	-3.32498	-3.75376	-3.35527
6265	-4.50786	-4.62995	-3.34276	-3.5973	-3.3039
6270	-4.39928	-4.51472	-3.3665	-3.41983	-3.28961
6275	-4.28046	-4.44429	-3.34145	-3.28862	-3.27903
6280	-4.20516	-4.32798	-3.30675	-3.12879	-3.18621
6285	-4.17138	-4.28227	-3.17276	-2.99613	-2.9954
6290	-4.08941	-4.21693	-2.98698	-2.90526	-2.77346
6295	-4.01564	-4.12941	-2.82419	-2.77866	-2.63761
6300	-3.96799	-4.00149	-2.70973	-2.67695	-2.42064
6305	-3.87238	-3.97028	-2.52163	-2.58745	-2.20939
6310	-3.86484	-3.91649	-2.36228	-2.54049	-2.06148
6315	-3.81587	-3.90966	-2.24539	-2.44223	-1.90783
6320	-3.77531	-3.87478	-2.19654	-2.36703	-1.74101
6325	-3.74233	-3.89178	-2.11059	-2.31361	-1.62168
6330	-3.69154	-3.80955	-2.02439	-2.2472	-1.53141
6335	-3.66107	-3.76579	-1.9424	-2.21595	-1.42962
6340	-3.66881	-3.72942	-1.90838	-2.14708	-1.41675
6345	-3.69921	-3.73147	-1.8192	-2.15639	-1.34811
6350	-3.63985	-3.70458	-1.77761	-2.10468	-1.31943
6355	-3.61455	-3.68265	-1.77001	-2.0887	-1.27992
6360	-3.53904	-3.6856	-1.73334	-2.07227	-1.201
6365	-3.51914	-3.66406	-1.72354	-2.07378	-1.14366
6370	-3.50708	-3.65903	-1.66169	-2.03746	-1.09891
6375	-3.48216	-3.65829	-1.65243	-2.02311	-1.00613
6380	-3.48552	-3.64024	-1.65624	-1.9888	-0.989965
6385	-3.50496	-3.62247	-1.62432	-1.9732	-0.920639
6390	-3.51541	-3.60724	-1.57349	-1.96731	-0.916444
6395	-3.54357	-3.59807	-1.56421	-1.99663	-0.908105
6400	-3.51267	-3.61477	-1.58016	-2.00774	-0.881199
6405	-3.55634	-3.63055	-1.57574	-2.04319	-0.869537
6410	-3.54759	-3.63493	-1.5828	-2.03539	-0.884147
6415	-3.53738	-3.64642	-1.58033	-2.00393	-0.825402
6420	-3.51412	-3.63636	-1.56815	-2.00107	-0.813614
6425	-3.54475	-3.61974	-1.61133	-1.98323	-0.79844
6430	-3.536	-3.60856	-1.63031	-2.00993	-0.767666
6435	-3.47772	-3.6038	-1.57115	-2.00342	-0.786757
6440	-3.46629	-3.60404	-1.56983	-2.01996	-0.773128
6445	-3.48178	-3.59671	-1.5344	-2.01346	-0.781402
6450	-3.49221	-3.61959	-1.49808	-2.01373	-0.802543
6455	-3.46761	-3.62959	-1.47645	-2.03535	-0.746253
6460	-3.47477	-3.62802	-1.47798	-2.0324	-0.800579
6465	-3.52106	-3.64625	-1.48709	-2.04401	-0.807249
6470	-3.54514	-3.64225	-1.49639	-2.0626	-0.777877
6475	-3.53048	-3.67797	-1.5136	-2.09664	-0.813064
6480	-3.52784	-3.69121	-1.51694	-2.12117	-0.839027
6485	-3.50671	-3.69254	-1.55309	-2.07808	-0.8293
6490	-3.56504	-3.71113	-1.54806	-2.09224	-0.863909
6495	-3.6105	-3.72181	-1.53469	-2.08666	-0.858541
6500	-3.63502	-3.71857	-1.54254	-2.06841	-0.827463
6505	-3.65942	-3.74514	-1.5242	-2.08659	-0.845139
6510	-3.69896	-3.7615	-1.52869	-2.07343	-0.829094
6515	-3.68416	-3.75807	-1.55482	-2.0565	-0.840901
6520	-3.68841	-3.77918	-1.56398	-2.06977	-0.856092
6525	-3.70045	-3.77852	-1.59432	-2.06236	-0.909705
6530	-3.71479	-3.77793	-1.61832	-2.08726	-0.944262
6535	-3.7195	-3.75849	-1.62334	-2.09542	-0.944552
6540	-3.73194	-3.76973	-1.67537	-2.07629	-0.972201
6545	-3.7654	-3.78665	-1.72662	-2.09063	-0.937745
6550	-3.76388	-3.83741	-1.78489	-2.1127	-0.963793
6555	-3.80235	-3.85512	-1.78651	-2.15497	-0.955283
6560	-3.82408	-3.89676	-1.78908	-2.15636	-0.957894
6565	-3.84364	-3.93273	-1.84663	-2.17695	-1.00589
6570	-3.8507	-3.96661	-1.85645	-2.22807	-1.04795
6575	-3.90276	-4.00316	-1.91058	-2.28425	-1.14286
6580	-3.93906	-4.06326	-1.98693	-2.37046	-1.18947
6585	-3.98345	-4.08183	-2.0689	-2.45416	-1.22915
6590	-4.06208	-4.13633	-2.14598	-2.5417	-1.29681
6595	-4.08831	-4.17481	-2.22973	-2.60522	-1.28124
6600	-4.13067	-4.2306	-2.30731	-2.6634	-1.41102
6605	-4.20278	-4.2536	-2.32851	-2.7738	-1.45136
6610	-4.2501	-4.27732	-2.37632	-2.84568	-1.56185
6615	-4.27745	-4.30169	-2.41493	-2.90018	-1.62248
6620	-4.37824	-4.35009	-2.45189	-2.95636	-1.72841
6625	-4.43614	-4.39592	-2.52825	-3.04052	-1.84885
6630	-4.52223	-4.4553	-2.6025	-3.09285	-1.94012
6635	-4.58097	-4.46944	-2.68921	-3.12569	-2.04966
6640	-4.61039	-4.47384	-2.69543	-3.18375	-2.10716
6645	-4.60757	-4.49444	-2.73417	-3.23092	-2.12468
6650	-4.65543	-4.50391	-2.75689	-3.31206	-2.22375
6655	-4.66334	-4.56459	-2.80716	-3.39018	-2.3209
6660	-4.715	-4.60409	-2.88446	-3.48798	-2.40263
6665	-4.69117	-4.65324	-2.92419	-3.54953	-2.48531
6670	-4.69199	-4.66573	-2.98757	-3.59067	-2.46616
6675	-4.72438	-4.68604	-3.00263	-3.67148	-2.55732
6680	-4.73477	-4.69827	-3.01397	-3.7106	-2.6097
6685	-4.79334	-4.69643	-3.03301	-3.7285	-2.6306
6690	-4.81208	-4.68191	-3.01369	-3.74767	-2.65626
6695	-4.80198	-4.68019	-3.02834	-3.71604	-2.66451
6700	-4.78821	-4.69754	-3.00286	-3.6998	-2.70275
6705	-4.80159	-4.71165	-3.00312	-3.71267	-2.69494
6710	-4.80427	-4.70393	-2.99563	-3.75277	-2.6959
6715	-4.79612	-4.72042	-3.00767	-3.7634	-2.7116
6720	-4.82044	-4.72694	-3.03066	-3.72817	-2.77366
6725	-4.83646	-4.73282	-3.05024	-3.74228	-2.78729
6730	-4.82041	-4.75398	-3.03251	-3.76923	-2.78929
6735	-4.85401	-4.76773	-3.02981	-3.76803	-2.79907
6740	-4.86668	-4.76952	-3.02296	-3.78325	-2.82271
6745	-4.91558	-4.75224	-2.99249	-3.80916	-2.85084
6750	-4.92443	-4.7639	-3.02915	-3.806	-2.89555
6755	-4.90544	-4.78422	-3.05884	-3.79706	-2.89357
6760	-4.88953	-4.77983	-3.06234	-3.80631	-2.9032
6765	-4.867	-4.80082	-3.08318	-3.82788	-2.88105
6770	-4.83852	-4.81292	-3.07873	-3.831	-2.91133
6775	-4.84805	-4.83212	-3.08025	-3.83279	-2.93516
6780	-4.82264	-4.81311	-3.033	-3.84356	-2.94633
6785	-4.83609	-4.79827	-3.05788	-3.82781	-2.93927
6790	-4.87633	-4.79927	-3.07363	-3.86453	-2.95574
6795	-4.88677	-4.83571	-3.09003	-3.85584	-2.97741
6800	-4.87975	-4.84281	-3.06721	-3.8582	-2.99577
6805	-4.87226	-4.84087	-3.04889	-3.84098	-3.04082
6810	-4.88896	-4.84896	-3.05229	-3.86825	-3.06996
6815	-4.90399	-4.84112	-3.05535	-3.89584	-3.09162
6820	-4.90697	-4.86808	-3.08241	-3.94206	-3.09399
6825	-4.90731	-4.8485	-3.09461	-3.91848	-3.07445
6830	-4.90761	-4.82105	-3.08128	-3.94105	-3.07512
6835	-4.92429	-4.82658	-3.10354	-3.9522	-3.03692
6840	-4.93579	-4.80964	-3.10037	-3.96122	-3.06645
6845	-4.93559	-4.83068	-3.16934	-3.95508	-3.08732
6850	-4.96002	-4.84961	-3.16953	-3.95159	-3.07186
6855	-4.93513	-4.86061	-3.15976	-3.9739	-3.06366
6860	-4.89867	-4.84253	-3.16865	-3.95122	-3.03688
6865	-4.92562	-4.83533	-3.19432	-3.93793	-3.03788
6870	-4.88424	-4.81146	-3.15887	-3.94532	-3.0114
6875	-4.8681	-4.76806	-3.11701	-3.92244	-3.02065
6880	-4.88991	-4.75923	-3.0904	-3.94461	-3.02214
6885	-4.91773	-4.73164	-3.02998	-3.91671	-2.99152
6890	-4.90879	-4.72116	-3.01869	-3.93539	-2.95369
6895	-4.83512	-4.7382	-2.95881	-3.91147	-2.95845
6900	-4.7899	-4.72102	-2.98669	-3.84106	-2.92051
6905	-4.81367	-4.72673	-2.972	-3.84083	-2.92288
6910	-4.79052	-4.75606	-2.95877	-3.83858	-2.91816
6915	-4.76735	-4.75902	-3.00323	-3.80193	-2.95614
6920	-4.74063	-4.73371	-3.01009	-3.79849	-2.97663
6925	-4.76932	-4.76915	-2.95659	-3.8524	-3.00306
6930	-4.79749	-4.76778	-2.95044	-3.84289	-3.04053
6935	-4.81112	-4.80737	-2.98357	-3.85978	-2.99895
6940	-4.81752	-4.81124	-2.99792	-3.89636	-2.98663
6945	-4.84321	-4.79508	-3.02962	-3.89671	-2.9995
6950	-4.84407	-4.84706	-3.04378	-3.88684	-3.03619
6955	-4.88116	-4.89233	-3.04106	-3.88813	-3.03726
6960	-4.87236	-4.90888	-3.01431	-3.8781	-3.07474
6965	-4.89491	-4.90185	-3.04326	-3.87009	-3.0674
6970	-4.89411	-4.88645	-2.99971	-3.9087	-3.03568
6975	-4.86995	-4.85974	-3.00361	-3.90883	-3.05278
6980	-4.88923	-4.87048	-3.00932	-3.91302	-3.04192
6985	-4.86556	-4.8242	-3.00342	-3.91271	-3.0116
6990	-4.89699	-4.84832	-2.97048	-3.93281	-2.99117
6995	-4.91122	-4.84129	-3.01597	-3.91525	-2.98761
7000	-4.86074	-4.84556	-3.03592	-3.86483	-3.0118
7005	-4.84109	-4.8494	-3.02736	-3.85204	-3.03129
7010	-4.84684	-4.82412	-2.99092	-3.8395	-3.02943
7015	-4.85319	-4.83086	-2.99791	-3.84452	-3.00264
7020	-4.89993	-4.81576	-2.95889	-3.83783	-3.02647
7025	-4.93847	-4.82711	-2.98455	-3.83079	-3.00683
7030	-4.90753	-4.81314	-2.98664	-3.83769	-2.99714
7035	-4.93594	-4.80208	-3.01505	-3.83576	-3.0181
7040	-4.94041	-4.82539	-3.02846	-3.83503	-3.00842
7045	-4.94444	-4.82595	-3.02285	-3.83846	-2.96434
7050	-4.96564	-4.80604	-3.01449	-3.85783	-3.01825
7055	-4.97417	-4.80098	-3.01691	-3.84879	-3.0348
7060	-4.99709	-4.76997	-2.97268	-3.82945	-2.99151
7065	-5.00365	-4.77305	-2.94392	-3.82732	-2.98335
7070	-4.97088	-4.77658	-2.97881	-3.84679	-3.02965
7075	-4.92264	-4.76615	-2.95054	-3.85718	-3.06105
7080	-4.91438	-4.78246	-2.9704	-3.85025	-3.03338
7085	-4.89405	-4.80622	-2.93966	-3.82771	-3.04501
7090	-4.88982	-4.81702	-2.93741	-3.83696	-3.05661
7095	-4.91766	-4.81464	-2.92765	-3.82288	-3.01912
7100	-4.88177	-4.79435	-2.91886	-3.83973	-3.05613
7105	-4.86939	-4.8086	-2.9209	-3.8712	-3.1077
7110	-4.89575	-4.79724	-2.93378	-3.89442	-3.13129
7115	-4.87377	-4.78776	-2.95311	-3.89802	-3.12742
7120	-4.90673	-4.78302	-2.93294	-3.89819	-3.10681
7125	-4.90006	-4.76363	-2.92251	-3.9177	-3.09398
7130	-4.86593	-4.78019	-2.91203	-3.93424	-3.07786
7135	-4.84928	-4.80115	-2.9479	-3.93283	-3.07134
7140	-4.82374	-4.81775	-2.9393	-3.92749	-3.094
7145	-4.83006	-4.82739	-2.90725	-3.89825	-3.11782
7150	-4.85567	-4.827	-2.91265	-3.87601	-3.13013
7155	-4.8834	-4.82816	-2.89984	-3.88959	-3.13892
7160	-4.86969	-4.77779	-2.89605	-3.8285	-3.15483
7165	-4.86438	-4.73171	-2.90478	-3.83054	-3.14403
7170	-4.89359	-4.74164	-2.8585	-3.86699	-3.15943
7175	-4.92339	-4.73924	-2.81575	-3.83565	-3.20523
7180	-4.89513	-4.73632	-2.83583	-3.82985	-3.26814
7185	-4.90486	-4.73596	-2.83954	-3.87147	-3.25058
7190	-4.92181	-4.72052	-2.85172	-3.88754	-3.21538
7195	-4.92887	-4.72325	-2.82401	-3.90607	-3.19625
7200	-4.92585	-4.74462	-2.85763	-3.86166	-3.18131
7205	-4.90672	-4.75401	-2.83485	-3.86039	-3.19982
7210	-4.90005	-4.74811	-2.82429	-3.88978	-3.17768
7215	-4.921	-4.73447	-2.85457	-3.88977	-3.18172
7220	-4.9258	-4.76757	-2.88845	-3.92946	-3.16938
7225	-4.94769	-4.78298	-2.90789	-3.94585	-3.17083
7230	-4.93575	-4.77342	-2.9276	-3.91782	-3.16072
7235	-4.92149	-4.7686	-2.93318	-3.92315	-3.19841
7240	-4.91217	-4.78013	-2.93047	-3.86481	-3.20722
7245	-4.89676	-4.7754	-2.93798	-3.85609	-3.21629
7250	-4.80085	-4.7167	-2.94915	-3.83704	-3.17197
7255	-4.68523	-4.65631	-2.94705	-3.72928	-3.19826
7260	-4.58938	-4.57928	-2.91202	-3.56203	-3.1991
7265	-4.49373	-4.4729	-2.89595	-3.41558	-3.16676
7270	-4.39828	-4.40741	-2.91575	-3.2736	-3.11484
7275	-4.29948	-4.29932	-2.89379	-3.11017	-3.04642
7280	-4.19064	-4.18994	-2.8033	-2.94476	-2.99854
7285	-4.1419	-4.08621	-2.70087	-2.80913	-2.83562
7290	-4.03124	-3.99437	-2.54239	-2.69419	-2.62396
7295	-3.96563	-3.91171	-2.35776	-2.53677	-2.41519
7300	-3.89369	-3.83807	-2.20597	-2.41139	-2.18166
7305	-3.81839	-3.75592	-2.06714	-2.28633	-1.98176
7310	-3.75063	-3.71978	-1.91678	-2.21043	-1.81553
7315	-3.72011	-3.64266	-1.80245	-2.13092	-1.62941
7320	-3.62233	-3.63599	-1.69845	-2.0726	-1.45278
7325	-3.60581	-3.58463	-1.58827	-1.99873	-1.29723
7330	-3.6015	-3.53463	-1.46259	-1.93122	-1.15153
7335	-3.57534	-3.54482	-1.40694	-1.8888	-1.06833
7340	-3.55415	-3.53055	-1.35354	-1.88218	-1.00486
7345	-3.51398	-3.47461	-1.28338	-1.87215	-0.943175
7350	-3.46377	-3.50063	-1.21581	-1.88247	-0.908198
7355	-3.46662	-3.48549	-1.1992	-1.87242	-0.873295
7360	-3.44693	-3.50286	-1.15442	-1.87456	-0.825906
7365	-3.4292	-3.48447	-1.12185	-1.8317	-0.749021
7370	-3.40035	-3.44599	-1.05718	-1.78904	-0.651296
7375	-3.40135	-3.42119	-1.03765	-1.77713	-0.607848
7380	-3.38818	-3.40039	-1.05764	-1.73077	-0.545922
7385	-3.42438	-3.40963	-1.02702	-1.75522	-0.497036
7390	-3.42297	-3.38091	-1.04365	-1.72734	-0.469014
7395	-3.4135	-3.40571	-1.0321	-1.71244	-0.443795
7400	-3.36044	-3.39175	-0.953204	-1.7092	-0.449627
7405	-3.37832	-3.35801	-0.881088	-1.66352	-0.436617
7410	-3.39558	-3.36393	-0.922261	-1.66212	-0.454578
7415	-3.39119	-3.3549	-0.989151	-1.65577	-0.447919
7420	-3.40716	-3.38457	-0.967584	-1.64395	-0.457903
7425	-3.41333	-3.40599	-0.960328	-1.67098	-0.501123
7430	-3.4435	-3.39275	-0.968163	-1.69734	-0.461282
7435	-3.44252	-3.39066	-0.954219	-1.70478	-0.452812
7440	-3.45102	-3.38878	-0.974819	-1.74304	-0.439483
7445	-3.47156	-3.43699	-1.01656	-1.81005	-0.464004
7450	-3.48066	-3.44863	-1.05524	-1.82862	-0.468956
7455	-3.49355	-3.46515	-1.09447	-1.87282	-0.521342
7460	-3.49577	-3.51177	-1.08226	-1.91668	-0.551371
7465	-3.55637	-3.51441	-1.06795	-1.90422	-0.539598
7470	-3.54293	-3.4858	-1.04514	-1.87671	-0.564379
7475	-3.56014	-3.4797	-1.01134	-1.89371	-0.564999
7480	-3.60726	-3.4984	-1.0207	-1.89474	-0.576969
7485	-3.63561	-3.51675	-1.04792	-1.9079	-0.604859
7490	-3.63183	-3.54082	-1.10335	-1.90344	-0.65963
7495	-3.60265	-3.57761	-1.13445	-1.92591	-0.662137
7500	-3.62091	-3.61525	-1.14476	-1.93085	-0.697487
7505	-3.67134	-3.62342	-1.17945	-1.95159	-0.681373
7510	-3.67336	-3.66329	-1.21179	-2.00997	-0.693117
7515	-3.70096	-3.69085	-1.23315	-2.00448	-0.709392
7520	-3.75041	-3.69978	-1.27558	-2.02295	-0.737734
7525	-3.7621	-3.71008	-1.26846	-2.04364	-0.736995
7530	-3.79607	-3.70726	-1.32283	-2.0918	-0.784259
7535	-3.82546	-3.75084	-1.3563	-2.14634	-0.824514
7540	-3.86246	-3.78628	-1.39857	-2.17201	-0.834496
7545	-3.89108	-3.83481	-1.4786	-2.2002	-0.897115
7550	-3.92034	-3.85505	-1.4987	-2.25815	-0.935214
7555	-3.95372	-3.89519	-1.57093	-2.33679	-0.984338
7560	-3.97438	-3.95702	-1.58731	-2.36887	-1.02398
7565	-4.06329	-3.9673	-1.60538	-2.40588	-1.04255
7570	-4.11049	-4.01361	-1.67467	-2.46873	-1.08893
7575	-4.15415	-4.06964	-1.75472	-2.48557	-1.1261
7580	-4.23445	-4.15712	-1.82345	-2.54859	-1.19037
7585	-4.29501	-4.2351	-1.87867	-2.62669	-1.27675
7590	-4.34131	-4.28864	-1.93058	-2.67866	-1.36703
7595	-4.42165	-4.35573	-2.03697	-2.74375	-1.42661
7600	-4.49396	-4.43577	-2.1062	-2.85528	-1.4711
7605	-4.59888	-4.49722	-2.14089	-2.92308	-1.55336
7610	-4.59839	-4.52455	-2.19089	-3.01464	-1.64452
7615	-4.61904	-4.55067	-2.24915	-3.10011	-1.78361
7620	-4.65051	-4.57341	-2.29495	-3.16786	-1.88712
7625	-4.63431	-4.6158	-2.32954	-3.18709	-1.97343
7630	-4.70058	-4.65623	-2.4104	-3.28381	-2.03627
7635	-4.70047	-4.69336	-2.42903	-3.34541	-2.1088
7640	-4.73552	-4.72301	-2.5143	-3.44362	-2.19006
7645	-4.73308	-4.75044	-2.55901	-3.46887	-2.29286
7650	-4.73205	-4.78421	-2.60918	-3.55473	-2.36941
7655	-4.71824	-4.78208	-2.63445	-3.60349	-2.43145
7660	-4.7562	-4.79303	-2.66935	-3.61276	-2.5318
7665	-4.78685	-4.80363	-2.71402	-3.67405	-2.59928
7670	-4.7828	-4.80335	-2.78074	-3.72106	-2.66116
7675	-4.78735	-4.79931	-2.77338	-3.77356	-2.70544
7680	-4.82777	-4.7919	-2.80875	-3.76683	-2.73274
7685	-4.80908	-4.80942	-2.81185	-3.76384	-2.7459
7690	-4.85905	-4.80704	-2.81907	-3.81002	-2.80225
7695	-4.85129	-4.82834	-2.85208	-3.85464	-2.81872
7700	-4.8654	-4.85734	-2.85085	-3.86424	-2.85409
7705	-4.94607	-4.87588	-2.84974	-3.85762	-2.89734
7710	-4.94484	-4.84493	-2.84211	-3.87609	-2.88605
7715	-4.94959	-4.83598	-2.81426	-3.85301	-2.87817
7720	-4.94684	-4.82793	-2.80576	-3.80372	-2.90988
7725	-4.95374	-4.84184	-2.82905	-3.79806	-2.9601
7730	-4.96346	-4.84454	-2.86106	-3.80518	-3.011
7735	-5.00386	-4.82127	-2.91418	-3.85741	-3.02372
7740	-5.02849	-4.83887	-2.92774	-3.8535	-3.05114
7745	-5.07996	-4.8585	-2.98413	-3.91108	-3.0142
7750	-5.1087	-4.85576	-3.00395	-3.96494	-3.0266
7755	-5.15801	-4.86992	-3.02952	-3.95028	-3.06629
7760	-5.1684	-4.85771	-3.05364	-3.92487	-3.12369
7765	-5.15783	-4.88075	-3.10408	-3.95392	-3.09205
7770	-5.16824	-4.88712	-3.10748	-3.98517	-3.11264
7775	-5.20456	-4.89814	-3.15033	-3.98987	-3.11976
7780	-5.23257	-4.90352	-3.12259	-4.00123	-3.11932
7785	-5.23081	-4.89476	-3.09873	-3.99821	-3.16001
7790	-5.22221	-4.89897	-3.0662	-4.01383	-3.17951
7795	-5.24024	-4.85362	-3.03472	-3.94439	-3.13886
7800	-5.24358	-4.85817	-3.04064	-3.91244	-3.14792
7805	-5.20088	-4.84109	-2.97636	-3.91627	-3.1538
7810	-5.15894	-4.80908	-2.92071	-3.89324	-3.14881
7815	-5.14931	-4.8075	-2.9093	-3.86436	-3.15003
7820	-5.08674	-4.80002	-2.90566	-3.86485	-3.12489
7825	-5.0609	-4.81598	-2.91344	-3.88973	-3.11595
7830	-5.03647	-4.83487	-2.92928	-3.92536	-3.13529
7835	-5.03441	-4.84961	-2.95127	-3.9279	-3.13786
7840	-5.02669	-4.85833	-2.94785	-3.92	-3.13105
7845	-5.04904	-4.84577	-2.95362	-3.92714	-3.12263
7850	-5.03751	-4.83145	-2.97428	-3.93663	-3.09908
7855	-5.01659	-4.85333	-2.94536	-3.94516	-3.09615
7860	-5.01066	-4.86698	-2.90828	-3.96812	-3.10834
7865	-5.02406	-4.84599	-2.89259	-3.97452	-3.1467
7870	-5.01738	-4.85206	-2.91715	-3.97418	-3.10249
7875	-4.97972	-4.86961	-2.93372	-4.00238	-3.09236
7880	-5.04193	-4.89221	-2.89891	-4.04303	-3.07641
7885	-5.05338	-4.88987	-2.89631	-4.05213	-3.0997
7890	-5.06369	-4.8976	-2.90723	-4.0481	-3.15833
7895	-5.06593	-4.8728	-2.94027	-4.05465	-3.19283
7900	-5.07147	-4.88676	-2.89707	-4.05342	-3.22731
7905	-5.06356	-4.87439	-2.92338	-4.04723	-3.20813
7910	-5.07754	-4.89576	-2.95149	-4.02434	-3.24222
7915	-5.0198	-4.90894	-2.96131	-4.02309	-3.2535
7920	-5.02878	-4.90493	-2.95468	-4.01381	-3.22941
7925	-5.06498	-4.89754	-2.97303	-4.00954	-3.23855
7930	-5.03897	-4.88333	-2.96744	-4.02402	-3.26275
7935	-5.01791	-4.86222	-2.99445	-4.02586	-3.25029
7940	-5.01184	-4.83037	-2.94915	-4.00103	-3.20485
7945	-4.98528	-4.82439	-2.94153	-4.00007	-3.27122
7950	-4.97896	-4.83413	-2.9203	-4.02568	-3.2659
7955	-4.95101	-4.8066	-2.90452	-4.02226	-3.25199
7960	-4.96452	-4.79997	-2.95771	-3.9866	-3.24746
7965	-4.94152	-4.794	-2.91277	-4.02679	-3.23996
7970	-4.9513	-4.8219	-2.90105	-3.99271	-3.26287
7975	-4.96595	-4.84247	-2.87614	-3.96917	-3.25383
7980	-4.93578	-4.85115	-2.86256	-3.96121	-3.25368
7985	-4.95785	-4.85443	-2.87464	-3.97136	-3.22387
7990	-4.96365	-4.84756	-2.86895	-3.97032	-3.23927
7995	-4.96769	-4.83078	-2.88702	-3.94596	-3.1858
8000	-4.93969	-4.79905	-2.90992	-3.9281	-3.18104
8005	-4.95199	-4.79167	-2.89297	-3.98331	-3.1642
8010	-4.98064	-4.80014	-2.87991	-3.98413	-3.17301
8015	-4.97596	-4.82515	-2.86043	-3.9981	-3.18665
8020	-5.05612	-4.82423	-2.86831	-3.99641	-3.22973
8025	-5.02162	-4.83247	-2.88314	-4.00813	-3.25595
8030	-5.0269	-4.86559	-2.86996	-4.03905	-3.26015
8035	-5.04337	-4.85004	-2.88462	-4.03123	-3.26165
8040	-5.03241	-4.83302	-2.87682	-4.01911	-3.263
8045	-5.04481	-4.82904	-2.87201	-4.02551	-3.22427
8050	-5.06301	-4.84662	-2.88978	-4.03941	-3.21338
8055	-5.05829	-4.85187	-2.87484	-4.00916	-3.19445
8060	-5.05053	-4.84298	-2.87575	-4.02368	-3.20823
8065	-5.01424	-4.85917	-2.85448	-4.03471	-3.21606
8070	-4.98862	-4.85787	-2.83754	-4.02122	-3.23908
8075	-4.99368	-4.84233	-2.86318	-4.01315	-3.19248
8080	-4.96777	-4.83591	-2.84537	-4.0008	-3.20645
8085	-4.96906	-4.81803	-2.81939	-3.9795	-3.19278
8090	-4.96319	-4.83067	-2.80928	-3.93997	-3.17248
8095	-4.93212	-4.83525	-2.8289	-3.95937	-3.14052
8100	-4.96745	-4.79022	-2.87419	-3.90759	-3.14029
8105	-4.92072	-4.78447	-2.86633	-3.90987	-3.13324
8110	-4.9689	-4.82617	-2.87693	-3.89155	-3.15427
8115	-4.95484	-4.79566	-2.87874	-3.88118	-3.13669
8120	-4.95039	-4.79542	-2.85275	-3.88406	-3.1608
8125	-4.97217	-4.82695	-2.8183	-3.88156	-3.16082
8130	-5.0281	-4.84248	-2.82929	-3.918	-3.13802
8135	-5.01164	-4.82621	-2.80492	-3.92942	-3.16428
8140	-5.03198	-4.80553	-2.82388	-3.96108	-3.15939
8145	-5.01396	-4.8043	-2.85641	-3.97837	-3.13673
8150	-5.00477	-4.82965	-2.8669	-3.93793	-3.14715
8155	-5.03283	-4.81391	-2.85424	-3.92088	-3.14283
8160	-5.07097	-4.83226	-2.86937	-3.97783	-3.14807
8165	-5.06897	-4.86389	-2.91172	-4.0189	-3.16534
8170	-5.08006	-4.89538	-2.91557	-4.04671	-3.14323
8175	-5.10997	-4.87382	-2.91131	-4.07274	-3.08338
8180	-5.09352	-4.88466	-2.88095	-4.06767	-3.06604
8185	-5.09747	-4.86115	-2.88125	-4.06208	-3.05386
8190	-5.0729	-4.81202	-2.88153	-4.03669	-3.07941
8195	-5.06133	-4.78066	-2.91381	-4.03319	-3.10012
8200	-5.0099	-4.79704	-2.90752	-4.06261	-3.14958
8205	-4.9894	-4.78456	-2.8698	-4.08197	-3.17354
8210	-4.96626	-4.76501	-2.86238	-4.02812	-3.18256
8215	-4.95481	-4.76254	-2.81924	-4.00714	-3.17813
8220	-5.00544	-4.77166	-2.80582	-4.04324	-3.18783
8225	-4.98187	-4.76777	-2.8048	-4.02788	-3.20569
8230	-4.94542	-4.75897	-2.78288	-4.05377	-3.19665
8235	-4.96066	-4.75181	-2.76205	-4.06077	-3.19994
8240	-4.98142	-4.74537	-2.80518	-4.03653	-3.22572
8245	-4.98017	-4.76679	-2.81306	-4.0422	-3.2375
8250	-4.9017	-4.75356	-2.82126	-3.99742	-3.17622
8255	-4.82287	-4.68872	-2.83416	-3.86751	-3.16557
8260	-4.74607	-4.61752	-2.82699	-3.71597	-3.20734
8265	-4.63124	-4.48011	-2.81943	-3.52256	-3.16391
8270	-4.52673	-4.36324	-2.79052	-3.36377	-3.14536
8275	-4.40805	-4.27771	-2.8065	-3.20049	-3.07161
8280	-4.26491	-4.1894	-2.72474	-3.0067	-3.00295
8285	-4.17359	-4.11823	-2.59813	-2.85774	-2.80764
8290	-4.0914	-4.04284	-2.4234	-2.76238	-2.59307
8295	-4.03032	-3.98935	-2.25067	-2.66942	-2.39652
8300	-3.9648	-3.89737	-2.10848	-2.52059	-2.17741
8305	-3.96443	-3.85843	-1.98934	-2.40905	-2.01102
8310	-3.93246	-3.81053	-1.86333	-2.31884	-1.87268
8315	-3.83336	-3.76289	-1.74772	-2.23765	-1.7265
8320	-3.80277	-3.75403	-1.61936	-2.16357	-1.55727
8325	-3.74126	-3.69994	-1.5414	-2.10504	-1.3947
8330	-3.66715	-3.64899	-1.45135	-2.04218	-1.29973
8335	-3.64146	-3.5986	-1.40345	-2.01818	-1.18802
8340	-3.65936	-3.5729	-1.34819	-1.9915	-1.11829
8345	-3.645	-3.53012	-1.27746	-1.95832	-1.05895
8350	-3.58872	-3.5332	-1.17844	-1.92133	-0.99642
8355	-3.56736	-3.49741	-1.14236	-1.89721	-0.915037
8360	-3.52587	-3.52115	-1.05354	-1.86226	-0.882873
8365	-3.54361	-3.49488	-1.03438	-1.81553	-0.802574
8370	-3.55723	-3.48409	-0.948618	-1.76329	-0.757693
8375	-3.51089	-3.43432	-0.89685	-1.7845	-0.696759
8380	-3.4856	-3.43261	-0.869044	-1.76896	-0.659035
8385	-3.56127	-3.45829	-0.887112	-1.78146	-0.610249
8390	-3.54032	-3.47989	-0.865804	-1.78354	-0.578894
8395	-3.52497	-3.49253	-0.857676	-1.7905	-0.556381
8400	-3.53342	-3.47442	-0.829367	-1.77437	-0.571495
8405	-3.55041	-3.46492	-0.806099	-1.80567	-0.541733
8410	-3.55398	-3.43747	-0.844826	-1.80634	-0.527501
8415	-3.55133	-3.45511	-0.856476	-1.77743	-0.520397
8420	-3.58058	-3.44225	-0.868066	-1.75445	-0.485475
8425	-3.56824	-3.46092	-0.886232	-1.76738	-0.500832
8430	-3.57471	-3.47923	-0.920261	-1.77901	-0.504384
8435	-3.55358	-3.4874	-0.932102	-1.79152	-0.512145
8440	-3.55332	-3.47736	-0.942759	-1.8486	-0.505435
8445	-3.53315	-3.46606	-0.953456	-1.82665	-0.540479
8450	-3.5197	-3.50276	-0.973027	-1.85476	-0.49556
8455	-3.47711	-3.51689	-0.976277	-1.84442	-0.483663
8460	-3.45402	-3.52809	-0.996881	-1.86362	-0.456978
8465	-3.47778	-3.52911	-0.976751	-1.87072	-0.458068
8470	-3.52142	-3.53985	-0.914435	-1.8873	-0.46019
8475	-3.54547	-3.56388	-0.944539	-1.92156	-0.496335
8480	-3.54601	-3.58777	-0.982681	-1.9585	-0.532289
8485	-3.57463	-3.58206	-0.987176	-1.97241	-0.555517
8490	-3.6121	-3.59582	-1.01443	-1.97678	-0.567294
8495	-3.61067	-3.6513	-1.01685	-2.02755	-0.610987
8500	-3.62228	-3.63923	-1.0113	-2.05389	-0.679981
8505	-3.67139	-3.68508	-1.07039	-2.08779	-0.722675
8510	-3.70271	-3.68929	-1.14125	-2.10607	-0.754254
8515	-3.77425	-3.75886	-1.13099	-2.13475	-0.806638
8520	-3.7695	-3.78594	-1.16044	-2.14528	-0.822973
8525	-3.78162	-3.78838	-1.21566	-2.20364	-0.837675
8530	-3.83824	-3.81175	-1.23443	-2.22663	-0.821236
8535	-3.82826	-3.82296	-1.24137	-2.2178	-0.839534
8540	-3.90717	-3.86857	-1.26088	-2.2913	-0.860568
8545	-3.95593	-3.88241	-1.30385	-2.30247	-0.904604
8550	-3.95761	-3.90318	-1.27402	-2.33798	-0.953365
8555	-3.99312	-3.9627	-1.34551	-2.37401	-0.990403
8560	-4.0239	-4.02534	-1.40433	-2.42172	-1.02031
8565	-4.02465	-4.09155	-1.45616	-2.44327	-1.08603
8570	-4.1308	-4.12542	-1.51939	-2.5207	-1.12806
8575	-4.13961	-4.13248	-1.54203	-2.59853	-1.16475
8580	-4.21317	-4.16907	-1.61656	-2.63397	-1.25026
8585	-4.22195	-4.2088	-1.65932	-2.7188	-1.26788
8590	-4.29548	-4.23398	-1.7166	-2.76766	-1.34536
8595	-4.31126	-4.28386	-1.73278	-2.82793	-1.39683
8600	-4.31374	-4.31967	-1.81586	-2.92901	-1.47739
8605	-4.36286	-4.37005	-1.89394	-3.01489	-1.575
8610	-4.47269	-4.40632	-1.96311	-3.06571	-1.65258
8615	-4.53403	-4.4624	-2.02315	-3.14301	-1.69045
8620	-4.60213	-4.48641	-2.08824	-3.19832	-1.76333
8625	-4.61303	-4.53902	-2.13908	-3.28273	-1.84148
8630	-4.62518	-4.56141	-2.20252	-3.33425	-1.92322
8635	-4.68886	-4.5793	-2.2552	-3.38062	-2.02646
8640	-4.74734	-4.6143	-2.29266	-3.47836	-2.14905
8645	-4.73786	-4.61934	-2.3529	-3.52662	-2.2046
8650	-4.7844	-4.64505	-2.39717	-3.5843	-2.26829
8655	-4.75364	-4.65684	-2.40607	-3.64131	-2.32104
8660	-4.77165	-4.68333	-2.38867	-3.69872	-2.31831
8665	-4.78904	-4.69583	-2.38405	-3.73003	-2.38546
8670	-4.82578	-4.70255	-2.45062	-3.73886	-2.35575
8675	-4.80142	-4.74715	-2.48291	-3.74783	-2.40547
8680	-4.77364	-4.751	-2.48103	-3.77626	-2.48444
8685	-4.7627	-4.76656	-2.51359	-3.78047	-2.51102
8690	-4.82083	-4.7836	-2.55836	-3.81175	-2.58515
8695	-4.86025	-4.7649	-2.60418	-3.83481	-2.60508
8700	-4.88518	-4.7889	-2.61117	-3.84742	-2.60361
8705	-4.91114	-4.82789	-2.64618	-3.87404	-2.67875
8710	-4.91809	-4.83425	-2.62576	-3.88782	-2.73383
8715	-4.9806	-4.8551	-2.62617	-3.93382	-2.76742
8720	-4.97709	-4.85269	-2.65858	-3.9406	-2.78281
8725	-4.95401	-4.86262	-2.68444	-3.94263	-2.78526
8730	-4.9766	-4.88063	-2.65356	-3.95769	-2.83539
8735	-4.96528	-4.90969	-2.6545	-3.97329	-2.88849
8740	-4.97034	-4.88973	-2.65756	-3.99343	-2.85983
8745	-4.9784	-4.92847	-2.65921	-4.02378	-2.88082
8750	-4.96574	-4.92401	-2.62865	-4.06331	-2.86205
8755	-4.92621	-4.93437	-2.64755	-4.07038	-2.92846
8760	-4.9422	-4.94218	-2.65904	-4.08591	-2.96313
8765	-4.9648	-4.94316	-2.72021	-4.10192	-3.0046
8770	-4.98162	-4.91759	-2.73327	-4.0532	-3.00883
8775	-4.99793	-4.94749	-2.77486	-4.09284	-3.00351
8780	-5.02668	-4.94416	-2.77251	-4.08983	-3.001
8785	-5.03614	-4.91999	-2.7273	-4.07592	-2.99646
8790	-4.97317	-4.91488	-2.70761	-4.0858	-3.00036
8795	-5.00321	-4.90876	-2.69983	-4.10691	-3.02328
8800	-4.9869	-4.92442	-2.70499	-4.09435	-3.05759
8805	-4.96049	-4.91735	-2.76377	-4.08406	-3.0919
8810	-4.97423	-4.90796	-2.8001	-4.10432	-3.07599
8815	-4.96901	-4.898	-2.7875	-4.13478	-3.09933
8820	-4.97955	-4.93213	-2.82035	-4.15303	-3.11462
8825	-4.97732	-4.92353	-2.80793	-4.12975	-3.11356
8830	-4.95421	-4.92865	-2.80338	-4.12406	-3.06923
8835	-4.97561	-4.91737	-2.8258	-4.12607	-3.06814
8840	-4.92221	-4.91857	-2.8272	-4.09327	-3.06259
8845	-4.94446	-4.93552	-2.8826	-4.1289	-3.10325
8850	-4.94925	-4.94472	-2.89047	-4.15283	-3.14782
8855	-5.00044	-4.99686	-2.91745	-4.18964	-3.16398
8860	-5.08167	-5.01506	-2.93399	-4.20342	-3.1808
8865	-5.09266	-5.04655	-2.97098	-4.20565	-3.20963
8870	-5.0967	-5.0318	-2.93023	-4.20255	-3.20477
8875	-5.08392	-5.03516	-2.9466	-4.17432	-3.28484
8880	-5.09704	-5.01399	-2.9525	-4.1937	-3.28045
8885	-5.10181	-5.00326	-2.94454	-4.2193	-3.34154
8890	-5.12016	-5.02081	-2.96832	-4.25353	-3.38511
8895	-5.1566	-5.03434	-2.97756	-4.28842	-3.37411
8900	-5.13432	-5.05106	-2.99362	-4.29232	-3.37677
8905	-5.16935	-5.03813	-2.98597	-4.30093	-3.32895
8910	-5.14696	-5.03254	-2.9835	-4.27303	-3.37606
8915	-5.13033	-5.0139	-3.00228	-4.25913	-3.35684
8920	-5.12474	-5.03114	-3.02139	-4.25578	-3.33155
8925	-5.12557	-5.05196	-3.05627	-4.28026	-3.37954
8930	-5.17436	-5.07674	-3.11639	-4.28498	-3.41475
8935	-5.20539	-5.07485	-3.16939	-4.24646	-3.42019
8940	-5.22159	-5.0928	-3.174	-4.24743	-3.43535
8945	-5.24789	-5.09687	-3.17262	-4.25544	-3.45128
8950	-5.27156	-5.10733	-3.22331	-4.30031	-3.4873
8955	-5.29638	-5.13186	-3.21258	-4.27248	-3.49804
8960	-5.32574	-5.14714	-3.20735	-4.26983	-3.51569
8965	-5.33108	-5.17223	-3.16065	-4.26847	-3.56124
8970	-5.35229	-5.19179	-3.1385	-4.32121	-3.62963
8975	-5.36552	-5.18671	-3.17051	-4.33303	-3.65238
8980	-5.35165	-5.18819	-3.18274	-4.37117	-3.66144
8985	-5.39893	-5.19254	-3.17938	-4.38411	-3.62966
8990	-5.33132	-5.18739	-3.18189	-4.4039	-3.62045
8995	-5.32086	-5.20014	-3.17309	-4.42477	-3.57679
9000	-5.28098	-5.16171	-3.14086	-4.40994	-3.54777
9005	-5.24861	-5.14755	-3.13728	-4.42613	-3.51936
9010	-5.27103	-5.16806	-3.15725	-4.4407	-3.52119
9015	-5.26895	-5.16384	-3.1465	-4.46298	-3.49088
9020	-5.2659	-5.14493	-3.11141	-4.46368	-3.47501
9025	-5.20457	-5.09993	-3.10192	-4.42155	-3.42193
9030	-5.19624	-5.08211	-3.0967	-4.37854	-3.38214
9035	-5.19578	-5.06683	-3.08869	-4.33779	-3.36459
9040	-5.17895	-5.07425	-3.11794	-4.34185	-3.34652
9045	-5.18256	-5.07487	-3.13211	-4.34245	-3.37932
9050	-5.153	-5.06183	-3.13493	-4.34604	-3.44536
9055	-5.13342	-5.07126	-3.13856	-4.39306	-3.42035
9060	-5.124	-5.08428	-3.10537	-4.37428	-3.41153
9065	-5.13194	-5.05971	-3.06665	-4.37164	-3.38078
9070	-5.1297	-5.07389	-3.0296	-4.30307	-3.35424
9075	-5.13238	-5.03977	-3.01062	-4.25562	-3.33263
9080	-5.15002	-5.06199	-2.97365	-4.26178	-3.33943
9085	-5.17762	-5.03436	-2.97573	-4.29788	-3.34442
9090	-5.20948	-5.01856	-2.98644	-4.29575	-3.36716
9095	-5.21004	-5.02325	-3.01487	-4.27957	-3.38306
9100	-5.18593	-5.03502	-3.04267	-4.27621	-3.39395
9105	-5.2158	-5.04638	-2.99033	-4.3017	-3.39919
9110	-5.26143	-5.02484	-3.0239	-4.25031	-3.45411
9115	-5.28726	-5.04099	-3.05521	-4.27432	-3.45105
9120	-5.27652	-5.02226	-3.09223	-4.30102	-3.49166
9125	-5.34889	-5.0228	-3.12555	-4.31079	-3.49853
9130	-5.38004	-5.04898	-3.16548	-4.31449	-3.51157
9135	-5.36354	-5.06726	-3.14838	-4.30866	-3.54498
9140	-5.38385	-5.10714	-3.17166	-4.34313	-3.54653
9145	-5.3951	-5.09843	-3.17273	-4.32527	-3.48858
9150	-5.38412	-5.0732	-3.13722	-4.36011	-3.49348
9155	-5.40589	-5.09586	-3.10969	-4.36397	-3.51044
9160	-5.38798	-5.11322	-3.10922	-4.38476	-3.54739
9165	-5.39178	-5.09256	-3.10548	-4.38819	-3.57723
9170	-5.4245	-5.08834	-3.12642	-4.38925	-3.54816
9175	-5.41058	-5.07546	-3.14748	-4.37187	-3.53341
9180	-5.38986	-5.09486	-3.13992	-4.41325	-3.57035
9185	-5.38878	-5.10855	-3.1541	-4.4118	-3.57848
9190	-5.37024	-5.11406	-3.16687	-4.4278	-3.55842
9195	-5.31605	-5.10617	-3.13637	-4.40453	-3.55063
9200	-5.29657	-5.13234	-3.07246	-4.36628	-3.54705
9205	-5.28842	-5.12111	-3.09007	-4.3461	-3.54154
9210	-5.30569	-5.11024	-3.13576	-4.37886	-3.56739
9215	-5.28842	-5.11407	-3.10948	-4.38492	-3.59979
9220	-5.27288	-5.12055	-3.09245	-4.39139	-3.57531
9225	-5.26241	-5.1173	-3.13238	-4.40944	-3.51448
9230	-5.28932	-5.12421	-3.10975	-4.41753	-3.54532
9235	-5.24204	-5.11984	-3.07502	-4.40038	-3.56053
9240	-5.24755	-5.10683	-3.07691	-4.37781	-3.54454
9245	-5.19508	-5.08908	-3.08413	-4.3687	-3.57237
9250	-5.15606	-5.09352	-3.05859	-4.35745	-3.57118
9255	-5.1186	-5.0718	-3.12069	-4.30354	-3.54842
9260	-5.01574	-4.99632	-3.1379	-4.20717	-3.50055
9265	-4.91379	-4.90116	-3.09152	-4.0237	-3.4917
9270	-4.85954	-4.77243	-3.08181	-3.86774	-3.47347
9275	-4.73688	-4.67093	-3.05208	-3.71923	-3.42967
9280	-4.64172	-4.54859	-3.03306	-3.52957	-3.38227
9285	-4.57249	-4.47779	-2.90213	-3.40368	-3.2038
9290	-4.46213	-4.43524	-2.73347	-3.2863	-3.00895
9295	-4.38507	-4.37427	-2.58056	-3.16131	-2.81532
9300	-4.29345	-4.29596	-2.4098	-3.06207	-2.60226
9305	-4.21685	-4.22245	-2.28484	-2.98598	-2.43447
9310	-4.16667	-4.13664	-2.17238	-2.8839	-2.25835
9315	-4.159	-4.10326	-2.06122	-2.82665	-2.07816
9320	-4.14038	-4.02256	-1.99874	-2.71402	-1.97305
9325	-4.10019	-3.98017	-1.88727	-2.66867	-1.79971
9330	-4.03237	-3.99722	-1.80683	-2.59628	-1.63686
9335	-4.02407	-3.95585	-1.75985	-2.53114	-1.55876
9340	-3.99199	-3.92543	-1.71646	-2.48065	-1.44967
9345	-4.00648	-3.87537	-1.66194	-2.44132	-1.36404
9350	-3.98319	-3.85677	-1.67696	-2.37741	-1.29953
9355	-3.97512	-3.85894	-1.61976	-2.33925	-1.25745
9360	-3.97137	-3.84199	-1.54397	-2.30897	-1.1899
9365	-3.9762	-3.81463	-1.45698	-2.29495	-1.15079
9370	-3.96532	-3.77414	-1.42509	-2.27419	-1.07565
9375	-3.95435	-3.78079	-1.42844	-2.28504	-1.07536
9380	-3.91049	-3.78753	-1.39167	-2.2836	-1.01119
9385	-3.8968	-3.79662	-1.37737	-2.28739	-1.01163
9390	-3.89151	-3.79724	-1.34681	-2.29285	-0.982362
9395	-3.86214	-3.78873	-1.34362	-2.31303	-1.01194
9400	-3.86266	-3.78409	-1.28661	-2.31184	-0.975788
9405	-3.88656	-3.77538	-1.27397	-2.30263	-1.00716
9410	-3.90574	-3.8008	-1.2416	-2.29943	-1.02284
9415	-3.92768	-3.7942	-1.26772	-2.32099	-0.968488
9420	-3.9193	-3.77087	-1.24923	-2.30883	-0.966355
9425	-3.86957	-3.734	-1.22597	-2.29279	-0.923354
9430	-3.84357	-3.69325	-1.19619	-2.25189	-0.904053
9435	-3.84712	-3.68833	-1.15834	-2.24663	-0.872988
9440	-3.8843	-3.696	-1.1298	-2.23885	-0.867853
9445	-3.86619	-3.69005	-1.1682	-2.24814	-0.883772
9450	-3.83467	-3.72099	-1.15746	-2.30436	-0.842183
9455	-3.76527	-3.71254	-1.1732	-2.28673	-0.787635
9460	-3.75673	-3.70947	-1.23378	-2.25865	-0.802446
9465	-3.77951	-3.70822	-1.19438	-2.20996	-0.781542
9470	-3.75899	-3.72071	-1.1755	-2.23537	-0.794681
9475	-3.7253	-3.71077	-1.15076	-2.22566	-0.8008
9480	-3.72895	-3.72527	-1.16497	-2.25969	-0.831413
9485	-3.70998	-3.72622	-1.15897	-2.22922	-0.820165
9490	-3.68118	-3.74598	-1.15136	-2.24049	-0.781512
9495	-3.73964	-3.72747	-1.15114	-2.22619	-0.834595
9500	-3.76647	-3.75315	-1.18962	-2.20926	-0.874381
9505	-3.78242	-3.78307	-1.1701	-2.20114	-0.822319
9510	-3.77568	-3.79714	-1.21663	-2.19384	-0.801709
9515	-3.83758	-3.82341	-1.20657	-2.23206	-0.82082
9520	-3.90032	-3.82665	-1.22624	-2.23287	-0.851713
9525	-3.89585	-3.83258	-1.23953	-2.27126	-0.872669
9530	-3.92347	-3.82885	-1.26917	-2.29564	-0.882401
9535	-3.93427	-3.889	-1.25827	-2.30841	-0.909418
9540	-3.93109	-3.93028	-1.28825	-2.31889	-0.893793
9545	-3.99268	-3.97121	-1.29202	-2.36294	-0.934506
9550	-4.03171	-3.98915	-1.32967	-2.39648	-0.993971
9555	-4.07036	-4.00378	-1.35913	-2.4175	-1.00869
9560	-4.10045	-4.02527	-1.43979	-2.4751	-1.0847
9565	-4.13573	-4.05368	-1.49913	-2.54426	-1.13714
9570	-4.18038	-4.08378	-1.54038	-2.56985	-1.21742
9575	-4.17837	-4.12298	-1.60181	-2.60917	-1.27598
9580	-4.26329	-4.16656	-1.67367	-2.68732	-1.31842
9585	-4.31862	-4.22091	-1.73061	-2.76886	-1.37601
9590	-4.41412	-4.27361	-1.79291	-2.82493	-1.45409
9595	-4.445	-4.32708	-1.85892	-2.909	-1.52207
9600	-4.5138	-4.36689	-1.89071	-3.01623	-1.58783
9605	-4.52767	-4.41709	-1.98562	-3.06284	-1.70407
9610	-4.59289	-4.47663	-2.09203	-3.15163	-1.79841
9615	-4.72191	-4.51358	-2.17675	-3.20608	-1.90044
9620	-4.79349	-4.57103	-2.26184	-3.29887	-2.00481
9625	-4.83213	-4.62954	-2.3119	-3.36507	-2.10217
9630	-4.86456	-4.66178	-2.36468	-3.47251	-2.19208
9635	-4.86562	-4.66132	-2.4365	-3.53968	-2.25474
9640	-4.99666	-4.69795	-2.48125	-3.62355	-2.35906
9645	-5.01967	-4.70747	-2.51047	-3.66747	-2.46779
9650	-5.04155	-4.74402	-2.53235	-3.67441	-2.49603
9655	-5.03547	-4.77162	-2.51558	-3.70917	-2.58649
9660	-5.02764	-4.75488	-2.55021	-3.73129	-2.67476
9665	-5.00536	-4.77006	-2.60569	-3.78174	-2.72224
9670	-5.03805	-4.79506	-2.58379	-3.80577	-2.76954
9675	-5.05458	-4.82738	-2.61823	-3.85081	-2.78244
9680	-5.07531	-4.81716	-2.64812	-3.87098	-2.8009
9685	-5.09632	-4.84955	-2.72696	-3.89525	-2.84376
9690	-5.09764	-4.89684	-2.76255	-3.9456	-2.85266
9695	-5.12579	-4.89782	-2.7758	-3.94203	-2.84812
9700	-5.11948	-4.90021	-2.76672	-3.94392	-2.81436
9705	-5.09388	-4.90539	-2.7442	-3.97718	-2.82963
9710	-5.10131	-4.91988	-2.77033	-4.02036	-2.87875
9715	-5.06346	-4.92838	-2.77948	-4.03579	-2.91382
9720	-5.088	-4.95569	-2.81645	-4.02627	-2.90088
9725	-5.04328	-4.96893	-2.80663	-4.0401	-2.93945
9730	-5.06045	-4.9816	-2.81989	-4.08716	-2.97644
9735	-5.06654	-4.9741	-2.8484	-4.0949	-3.00403
9740	-5.1353	-4.97794	-2.87516	-4.09474	-3.02543
9745	-5.16437	-4.97383	-2.87162	-4.12208	-3.01388
9750	-5.17178	-4.95804	-2.80766	-4.1192	-3.04115
9755	-5.11399	-4.93702	-2.79762	-4.12781	-3.01662
9760	-5.11824	-4.94759	-2.78747	-4.09788	-3.00139
9765	-5.14081	-4.95106	-2.81922	-4.09742	-3.04702
9770	-5.15527	-4.94813	-2.85442	-4.07969	-3.05386
9775	-5.18351	-4.93264	-2.87616	-4.0332	-3.0874
9780	-5.17846	-4.96254	-2.85927	-4.01375	-3.09362
9785	-5.18095	-4.99173	-2.83522	-4.07159	-3.10949
9790	-5.17615	-5.00515	-2.83457	-4.087	-3.15458
9795	-5.19176	-5.01571	-2.82956	-4.1029	-3.14495
9800	-5.17768	-5.00782	-2.84274	-4.0999	-3.13058
9805	-5.18142	-5.04155	-2.8336	-4.0972	-3.15189
9810	-5.17892	-5.06133	-2.78671	-4.11819	-3.1722
9815	-5.18488	-5.03905	-2.80307	-4.14421	-3.19961
9820	-5.18673	-5.05454	-2.81226	-4.16661	-3.19233
9825	-5.20479	-5.03521	-2.83601	-4.19287	-3.23941
9830	-5.19644	-5.04125	-2.80876	-4.17986	-3.25211
9835	-5.20182	-5.02023	-2.8196	-4.15796	-3.25213
9840	-5.17502	-5.05348	-2.77521	-4.14335	-3.19965
9845	-5.22355	-5.03652	-2.79934	-4.11594	-3.16726
9850	-5.19692	-5.02958	-2.75808	-4.12691	-3.1461
9855	-5.17412	-5.03997	-2.74415	-4.13882	-3.10993
9860	-5.204	-5.03117	-2.73935	-4.10372	-3.13558
9865	-5.18752	-5.05047	-2.74939	-4.10573	-3.14954
9870	-5.20434	-5.05726	-2.74849	-4.11874	-3.14954
9875	-5.23354	-5.06563	-2.75872	-4.12637	-3.18721
9880	-5.25981	-5.04519	-2.75025	-4.12917	-3.22453
9885	-5.22838	-5.01319	-2.74926	-4.09605	-3.20905
9890	-5.23525	-4.99044	-2.74395	-4.06319	-3.22593
9895	-5.19456	-5.0002	-2.73143	-4.09675	-3.27992
9900	-5.20715	-5.01353	-2.73122	-4.11778	-3.26232
9905	-5.16693	-5.00662	-2.70671	-4.09293	-3.22937
9910	-5.17877	-4.99511	-2.69903	-4.12147	-3.14608
9915	-5.22576	-4.99533	-2.70647	-4.14411	-3.15556
9920	-5.21297	-4.9978	-2.72312	-4.16244	-3.16866
9925	-5.21669	-4.9849	-2.74694	-4.19727	-3.19642
9930	-5.17551	-4.98615	-2.72086	-4.15938	-3.20201
9935	-5.13727	-4.9971	-2.72281	-4.17008	-3.21161
9940	-5.17787	-4.96688	-2.75771	-4.17869	-3.21682
9945	-5.13705	-4.93969	-2.76923	-4.18542	-3.2352
9950	-5.11087	-4.92807	-2.70115	-4.13446	-3.19697
9955	-5.11425	-4.90324	-2.6907	-4.10998	-3.17854
[truncated: 56 more rows]
