# Supplementary material for: Abnormal developmental trajectory and vulnerability to cardiac arrhythmias in tetralogy of Fallot with DiGeorge syndrome
Source: Commun Biol. 2023 Sep 22;6:969. doi: 10.1038/s42003-023-05344-6 (PMC10516936; doi:10.1038/s42003-023-05344-6)
Supplement: Supplementary file 6 — Supplementary Data 3 [file 42003_2023_5344_MOESM6_ESM.zip › Supplementary Data3_CAS Measurement/Batch61/TOF-ND2_A2_5035/CV_Ca.csv]

1B : V(t) = -D'(t) / BackgroundImage *100
D'(t) = WaveFiltered Value( Pixel-Filter=(5 x 5) Tcnst-Filter=10)
average	1
frm num	2048
position	[48][58]	[57][68]	[70][83]	[38][67]	[28][76]
background	240.2	350.76	276.56	284.84	243.52
total pixel	25	25	25	25	25
time	value1	value2	value3	value4	value5
0	0	0	0	0	0
5	0.256453	0.188163	0.124385	0.264008	0.208607
10	0.315737	0.357509	0.20162	0.408931	0.348719
15	0.498984	0.547554	0.324646	0.59413	0.537237
20	0.642258	0.751665	0.404996	0.807151	0.639558
25	0.646309	0.915979	0.474418	0.958145	0.703723
30	0.8348	1.05132	0.616447	1.15302	0.786111
35	0.937832	1.18452	0.724024	1.23713	0.860259
40	1.08385	1.2645	0.858448	1.32266	0.948346
45	1.14699	1.37639	0.886865	1.47406	1.02762
50	1.20215	1.42919	0.863263	1.56538	1.08912
55	1.21016	1.57251	0.865164	1.60123	1.11326
60	1.29064	1.59544	0.878445	1.61243	1.15469
65	1.30146	1.59555	0.874488	1.49753	1.16898
70	1.30787	1.62416	0.860803	1.52332	1.19335
75	1.33528	1.6442	0.818113	1.51141	1.14957
80	1.32832	1.71584	0.828867	1.56951	1.15781
85	1.36201	1.73242	0.870366	1.57686	1.13073
90	1.34238	1.70401	0.848415	1.57225	1.12935
95	1.25644	1.66703	0.864817	1.57652	1.1199
100	1.30565	1.7113	0.846313	1.58317	1.09989
105	1.39656	1.72947	0.828214	1.59477	1.09338
110	1.40012	1.69679	0.793122	1.50691	1.04811
115	1.38334	1.66852	0.752861	1.50789	1.02871
120	1.41153	1.6693	0.780265	1.49612	1.0671
125	1.4902	1.68711	0.783233	1.54873	1.09015
130	1.50771	1.6849	0.777227	1.59467	1.07969
135	1.55011	1.67834	0.829675	1.59248	1.05221
140	1.52332	1.68613	0.798776	1.59613	0.997908
145	1.5575	1.67033	0.789769	1.61768	0.983531
150	1.62989	1.68347	0.774431	1.62583	1.0133
155	1.66507	1.66338	0.80691	1.57699	1.01874
160	1.62846	1.65099	0.810107	1.53866	0.962855
165	1.62881	1.69572	0.807198	1.53084	0.922417
170	1.63079	1.70063	0.832061	1.50555	0.869597
175	1.66755	1.70276	0.842867	1.48138	0.802348
180	1.66565	1.6488	0.845361	1.43856	0.80917
185	1.66895	1.61393	0.820125	1.44497	0.818595
190	1.65526	1.61447	0.788734	1.44792	0.825434
195	1.6113	1.57504	0.735895	1.37475	0.734678
200	1.6167	1.54526	0.712927	1.31732	0.702275
205	1.5716	1.54012	0.683579	1.29933	0.627119
210	1.48438	1.50927	0.665843	1.24102	0.543054
215	1.44918	1.47923	0.609383	1.16326	0.46411
220	1.46912	1.45218	0.617869	1.16068	0.43741
225	1.36717	1.40276	0.59224	1.12045	0.382171
230	1.36534	1.42898	0.566282	1.11653	0.283178
235	1.33539	1.33512	0.538581	1.04841	0.192443
240	1.32341	1.30652	0.451457	1.03906	0.0762864
245	1.26268	1.28762	0.422221	0.999755	0.0259508
250	1.30127	1.25237	0.39157	1.0037	0.0381389
255	1.45091	1.33697	0.359644	1.06763	0.0441804
260	1.71881	1.72556	0.335251	1.3302	0.0496179
265	2.16142	2.23267	0.392845	1.9218	0.0627244
270	2.54311	2.78487	0.394058	2.575	0.0646648
275	3.02152	3.33202	0.383579	3.26821	0.140327
280	3.42878	3.88033	0.471053	3.89631	0.265913
285	3.8436	4.4046	0.773962	4.44335	0.516917
290	4.24026	4.90381	1.26932	5.09436	1.08283
295	4.67885	5.36565	1.79324	5.63113	1.78763
300	5.01363	5.83034	2.34432	6.13107	2.43015
305	5.33325	6.25654	2.83161	6.63859	3.12997
310	5.61591	6.60934	3.34828	7.11783	3.79267
315	5.89362	6.99983	3.76699	7.56178	4.41701
320	6.17353	7.37067	4.25086	7.94028	5.00685
325	6.4954	7.701	4.69069	8.35114	5.58041
330	6.74178	8.02224	5.18055	8.76023	6.05719
335	7.04012	8.31592	5.67927	9.0596	6.62099
340	7.27699	8.53576	6.11944	9.39223	7.14318
345	7.47352	8.82713	6.46931	9.78148	7.60988
350	7.65207	9.08708	6.80011	10.0377	8.05783
355	7.89102	9.29138	7.1065	10.3217	8.47741
360	8.16104	9.51289	7.42854	10.6152	8.87309
365	8.30747	9.7111	7.65473	10.8358	9.13395
370	8.49254	9.8838	7.88579	11.0638	9.46727
375	8.61414	10.0643	8.12267	11.1932	9.76725
380	8.78021	10.2633	8.31561	11.4136	10.0192
385	8.84473	10.4024	8.50516	11.647	10.2886
390	8.99273	10.5926	8.75242	11.8768	10.5475
395	9.20087	10.7399	8.91276	12.0386	10.7576
400	9.26496	10.8667	9.10913	12.2124	11.0172
405	9.42589	10.982	9.27863	12.4081	11.2821
410	9.55907	11.0915	9.49338	12.6011	11.5057
415	9.66728	11.2094	9.68231	12.779	11.7169
420	9.80463	11.3223	9.85814	12.9292	11.9282
425	9.99153	11.5015	10.0815	13.087	12.1086
430	10.1098	11.5762	10.2564	13.2064	12.3021
435	10.2029	11.6741	10.3662	13.2957	12.4353
440	10.2684	11.752	10.4881	13.3915	12.6093
445	10.3156	11.8597	10.618	13.5451	12.7889
450	10.4081	11.9213	10.7495	13.63	12.9062
455	10.4214	12.0315	10.8272	13.7499	13.0003
460	10.5217	12.0896	10.9493	13.8017	13.0915
465	10.532	12.2012	11.0708	13.9424	13.2672
470	10.5562	12.2036	11.1453	14.0241	13.3958
475	10.5847	12.2776	11.2327	14.092	13.5132
480	10.6403	12.335	11.3012	14.1783	13.6829
485	10.677	12.4038	11.4294	14.2673	13.7847
490	10.7567	12.4817	11.5332	14.3572	13.8731
495	10.8634	12.5108	11.6353	14.4129	14.0002
500	10.8694	12.5415	11.7156	14.5037	14.1475
505	10.9332	12.5737	11.7793	14.5685	14.262
510	10.9107	12.6289	11.8206	14.6087	14.3355
515	10.942	12.6147	11.8636	14.7459	14.377
520	10.8653	12.6236	11.8835	14.7262	14.4586
525	10.8878	12.6624	11.9303	14.7997	14.5289
530	10.9114	12.6974	11.9652	14.908	14.6085
535	10.9394	12.6786	12.0068	14.931	14.6802
540	10.9329	12.6606	12.0254	14.9559	14.7792
545	10.8687	12.6125	12.1028	14.9896	14.8026
550	10.8726	12.5589	12.1219	14.9596	14.8466
555	10.8511	12.5016	12.1203	14.9732	14.9076
560	10.8285	12.426	12.0914	14.9645	14.9362
565	10.8181	12.3534	12.0798	14.9397	14.9965
570	10.827	12.2984	12.0506	14.8978	14.9834
575	10.7418	12.2249	12.0171	14.8699	14.9929
580	10.6934	12.153	11.9927	14.8111	15.0245
585	10.6199	12.0553	11.8898	14.7708	15.0398
590	10.6221	11.9571	11.8506	14.7008	15.0092
595	10.624	11.8242	11.7489	14.5816	15.0195
600	10.639	11.7548	11.7383	14.539	15.0402
605	10.5393	11.6194	11.6868	14.4712	14.9964
610	10.4246	11.5225	11.5624	14.4227	14.8733
615	10.378	11.481	11.4504	14.3539	14.8002
620	10.2977	11.3695	11.3713	14.3059	14.7525
625	10.2954	11.2395	11.3001	14.1771	14.6521
630	10.1818	11.1408	11.1999	14.0542	14.5206
635	10.1261	11.0154	11.0895	13.8986	14.4368
640	10.0694	10.8672	11.0074	13.7796	14.3269
645	9.96336	10.7042	10.8627	13.629	14.182
650	9.81965	10.5643	10.7455	13.4654	14.0023
655	9.66533	10.4613	10.6183	13.3237	13.8833
660	9.49813	10.3719	10.4879	13.1274	13.7154
665	9.33433	10.2128	10.2534	12.903	13.5347
670	9.20522	10.0639	10.0915	12.7151	13.3803
675	9.05906	9.93791	9.88076	12.5544	13.2217
680	8.90253	9.78686	9.71421	12.3634	13.0575
685	8.7783	9.611	9.55274	12.1761	12.8621
690	8.59989	9.45159	9.42766	11.9429	12.6272
695	8.52091	9.28645	9.26303	11.719	12.3861
700	8.39155	9.09677	9.08015	11.4921	12.1528
705	8.30511	8.93975	8.90253	11.2768	11.8935
710	8.17568	8.81895	8.76004	11.1125	11.7094
715	8.06752	8.70339	8.61877	10.9618	11.5569
720	7.94353	8.52982	8.42945	10.7812	11.3769
725	7.73536	8.41923	8.28364	10.6341	11.2132
730	7.60462	8.2718	8.14518	10.4175	10.9855
735	7.40535	8.09121	7.91787	10.1734	10.7411
740	7.27598	7.99141	7.75814	10.0169	10.595
745	7.11957	7.82518	7.63173	9.87743	10.3387
750	6.99879	7.73829	7.45433	9.75052	10.159
755	6.84678	7.58483	7.29177	9.57311	9.94467
760	6.70499	7.4547	7.11943	9.36007	9.70086
765	6.56738	7.2874	6.93107	9.15711	9.49128
770	6.48183	7.13569	6.74996	8.93793	9.33388
775	6.3249	7.00942	6.60577	8.84178	9.16429
780	6.20865	6.8456	6.43984	8.60217	8.94595
785	6.14232	6.72667	6.33101	8.42725	8.79052
790	6.00103	6.582	6.19545	8.27263	8.59478
795	5.91716	6.47916	6.11105	8.09556	8.43175
800	5.91496	6.35924	5.99315	7.97411	8.32281
805	5.82138	6.26386	5.83497	7.83953	8.18369
810	5.71385	6.1324	5.68392	7.6847	8.00428
815	5.61873	5.99812	5.57402	7.5271	7.83789
820	5.59474	5.90806	5.50982	7.42317	7.68321
825	5.48489	5.79279	5.40287	7.25802	7.5325
830	5.34939	5.67651	5.26756	7.09113	7.39685
835	5.3207	5.61518	5.20507	6.92969	7.24685
840	5.20328	5.46876	5.03314	6.70857	7.07243
845	5.18587	5.39401	4.92757	6.57415	6.9056
850	5.05363	5.33128	4.80218	6.47284	6.77515
855	4.94127	5.21668	4.72404	6.37744	6.6479
860	4.8135	5.16142	4.64504	6.20593	6.43975
865	4.80842	5.0524	4.5537	6.11054	6.27705
870	4.74723	4.94971	4.45557	6.00644	6.14211
875	4.66385	4.84931	4.3311	5.88045	6.00918
880	4.57548	4.78632	4.24367	5.73054	5.90432
885	4.5176	4.70226	4.15341	5.63354	5.72453
890	4.49049	4.62205	4.12279	5.53782	5.55122
895	4.41446	4.56126	4.03449	5.45588	5.45931
900	4.3477	4.50997	3.99841	5.38214	5.38808
905	4.36089	4.441	3.86036	5.24977	5.28127
910	4.28617	4.38919	3.76793	5.16012	5.20321
915	4.2056	4.33458	3.624	5.06399	5.13295
920	4.12309	4.27288	3.5364	4.96484	4.99745
925	4.06049	4.20025	3.48939	4.89526	4.91163
930	3.95252	4.13717	3.42972	4.79332	4.79334
935	3.88866	4.04504	3.40928	4.6763	4.70986
940	3.85616	3.96896	3.35328	4.64681	4.57396
945	3.85689	3.92445	3.2566	4.58095	4.52885
950	3.80926	3.82964	3.21876	4.45708	4.44062
955	3.79469	3.74546	3.16735	4.37789	4.34971
960	3.67667	3.69592	3.08782	4.3319	4.2991
965	3.66537	3.6023	2.99743	4.2217	4.15336
970	3.55862	3.50436	2.92187	4.11128	4.0419
975	3.47087	3.41849	2.89003	4.03297	3.9925
980	3.40022	3.34007	2.79194	3.97513	3.86592
985	3.29	3.26379	2.70511	3.89078	3.78485
990	3.33236	3.20996	2.59514	3.76711	3.70038
995	3.34883	3.14555	2.56993	3.71339	3.66707
1000	3.34867	3.13206	2.53279	3.63555	3.56646
1005	3.32688	3.08684	2.48344	3.55847	3.46442
1010	3.29227	3.02562	2.42167	3.46242	3.34958
1015	3.16954	2.94771	2.35596	3.35912	3.2183
1020	3.02744	2.86049	2.27802	3.25211	3.07058
1025	2.99114	2.79681	2.23679	3.17967	2.9787
1030	2.86688	2.75775	2.178	3.12009	2.85494
1035	2.77503	2.70777	2.12508	3.05524	2.70578
1040	2.74399	2.65709	2.08324	2.94211	2.62574
1045	2.72604	2.59779	2.06872	2.86275	2.5225
1050	2.63162	2.54442	2.02529	2.79555	2.42629
1055	2.57829	2.49525	1.9052	2.74911	2.31179
1060	2.55526	2.45897	1.82171	2.72276	2.20544
1065	2.52954	2.39326	1.7755	2.60917	2.12123
1070	2.52305	2.32613	1.6963	2.48868	2.03066
1075	2.4456	2.26457	1.62068	2.42237	2.01485
1080	2.37756	2.14645	1.57287	2.36269	1.98748
1085	2.32965	2.11427	1.53708	2.25983	1.88564
1090	2.2399	2.0853	1.47594	2.2136	1.80056
1095	2.18576	2.00449	1.47008	2.16637	1.71084
1100	2.16036	2.00019	1.42721	2.11684	1.63996
1105	2.13583	1.93245	1.35247	2.02593	1.5236
1110	2.10709	1.93079	1.28231	1.99326	1.48786
1115	2.06458	1.8643	1.23652	1.86695	1.35386
1120	2.05462	1.8284	1.17506	1.83894	1.25789
1125	2.01735	1.7824	1.08793	1.77722	1.1781
1130	1.97049	1.75469	1.08616	1.7638	1.17034
1135	1.94996	1.74002	1.01226	1.75313	1.13379
1140	1.86154	1.71198	0.963101	1.65225	1.07954
1145	1.83192	1.68904	0.926091	1.58392	1.0028
1150	1.92683	1.67864	0.941957	1.6137	0.994503
1155	1.94064	1.6864	0.908508	1.62085	0.959113
1160	1.97306	1.62838	0.872618	1.60902	0.969969
1165	1.99557	1.58414	0.840317	1.5731	0.909109
1170	1.96254	1.54889	0.811246	1.55903	0.878973
1175	1.84955	1.51146	0.740246	1.52249	0.823928
1180	1.79948	1.46637	0.763126	1.45169	0.762888
1185	1.72944	1.42464	0.682475	1.42589	0.729306
1190	1.73135	1.37227	0.648939	1.36896	0.674444
1195	1.69644	1.31487	0.61008	1.30509	0.662847
1200	1.67001	1.33505	0.550518	1.26726	0.59492
1205	1.67286	1.3441	0.501251	1.25569	0.520645
1210	1.68543	1.29293	0.506087	1.24668	0.450512
1215	1.70506	1.24347	0.5061	1.20205	0.380822
1220	1.67277	1.23886	0.516237	1.11696	0.318101
1225	1.56212	1.15033	0.480523	1.0502	0.264938
1230	1.57576	1.11968	0.455612	0.976073	0.157958
1235	1.54808	1.10921	0.428853	0.882679	0.143804
1240	1.59477	1.10092	0.491551	0.906755	0.0522229
1245	1.54853	1.11627	0.440949	0.877868	0.0699967
1250	1.59018	1.11982	0.399747	0.895404	0.0580693
1255	1.71259	1.23135	0.338077	0.979996	0.0703307
1260	1.95099	1.5792	0.334643	1.22465	0.0632976
1265	2.23716	2.07472	0.293947	1.76782	0.00769058
1270	2.52135	2.62446	0.263106	2.36902	0.000351219
1275	2.90369	3.15115	0.222332	2.98031	-0.0128245
1280	3.33605	3.64913	0.22324	3.58946	0.0295223
1285	3.71019	4.15661	0.467043	4.21492	0.222037
1290	4.07356	4.63159	0.932343	4.82138	0.697533
1295	4.43889	5.03056	1.46248	5.3714	1.35708
1300	4.75271	5.46489	2.02494	5.9282	2.0246
1305	5.13672	5.88317	2.59335	6.4518	2.76497
1310	5.50398	6.24023	3.11359	6.91461	3.47074
1315	5.80787	6.61404	3.5659	7.36344	4.10264
1320	6.123	6.94134	4.01492	7.76317	4.68449
1325	6.45159	7.2975	4.48557	8.14119	5.27715
1330	6.76396	7.64313	4.94532	8.55021	5.82368
1335	7.03344	7.92683	5.38078	8.8748	6.35333
1340	7.27598	8.22891	5.81754	9.23012	6.84973
1345	7.58252	8.46885	6.18169	9.60047	7.31621
1350	7.81344	8.70077	6.50943	9.87761	7.78367
1355	8.00296	8.96765	6.90853	10.1284	8.20931
1360	8.19017	9.22495	7.24024	10.4356	8.63345
1365	8.42195	9.4417	7.52865	10.7079	9.00861
1370	8.60223	9.59001	7.80558	10.96	9.39388
1375	8.76116	9.74516	8.07073	11.2163	9.7242
1380	8.92917	9.92129	8.33973	11.4217	10.0478
1385	9.00045	10.1231	8.61944	11.5841	10.3439
1390	9.13788	10.2706	8.8032	11.7359	10.6121
1395	9.27488	10.4364	9.02499	11.9133	10.8387
1400	9.35822	10.5844	9.27668	12.122	11.1132
1405	9.52814	10.6949	9.49162	12.3268	11.357
1410	9.65609	10.7988	9.68073	12.4872	11.583
1415	9.73295	10.9825	9.80319	12.6568	11.8307
1420	9.86706	11.0999	9.91486	12.8108	12.0586
1425	9.95779	11.1896	10.0457	12.9453	12.2128
1430	10.0511	11.2395	10.1838	13.027	12.3697
1435	10.185	11.3061	10.363	13.196	12.5256
1440	10.2706	11.3775	10.4895	13.3298	12.6939
1445	10.3227	11.4554	10.5846	13.4208	12.755
1450	10.4411	11.5004	10.7049	13.4816	12.8658
1455	10.4961	11.6048	10.806	13.6487	12.9869
1460	10.5722	11.6964	10.8767	13.7246	13.1534
1465	10.6257	11.7356	10.9576	13.807	13.2441
1470	10.6539	11.7948	11.0088	13.905	13.3455
1475	10.6959	11.9245	11.065	14.0073	13.4892
1480	10.7454	11.9511	11.1894	14.06	13.5431
1485	10.8332	12.0093	11.2477	14.1791	13.6736
1490	10.8556	12.0901	11.3003	14.2989	13.7665
1495	10.8891	12.115	11.362	14.3772	13.8501
1500	10.8943	12.1351	11.4437	14.4042	13.9352
1505	10.9006	12.1372	11.4723	14.4453	13.9839
1510	10.9463	12.146	11.4821	14.4556	14.0704
1515	10.8891	12.1824	11.5618	14.5	14.2024
1520	10.9176	12.1775	11.5873	14.5161	14.2047
1525	10.9649	12.1481	11.5857	14.5685	14.2921
1530	10.9559	12.1523	11.6391	14.6156	14.4414
1535	10.8977	12.1858	11.6612	14.6749	14.5166
1540	10.9503	12.1715	11.6999	14.7241	14.5843
1545	10.9161	12.1825	11.7463	14.7149	14.6814
1550	10.9019	12.1685	11.7779	14.725	14.7705
1555	10.8509	12.1662	11.7268	14.7284	14.8292
1560	10.8232	12.139	11.7358	14.7694	14.892
1565	10.7817	12.0917	11.7236	14.7248	14.8482
1570	10.7693	12.0138	11.6953	14.7016	14.8713
1575	10.6915	11.9288	11.6424	14.7088	14.9003
1580	10.5966	11.841	11.5918	14.6801	14.946
1585	10.611	11.7653	11.5767	14.608	14.938
1590	10.5791	11.6505	11.5211	14.5276	14.8781
1595	10.552	11.5346	11.4552	14.496	14.7931
1600	10.5276	11.4519	11.3973	14.3987	14.7707
1605	10.4157	11.2932	11.3481	14.2494	14.6899
1610	10.3183	11.1628	11.2373	14.1361	14.6778
1615	10.269	11.0467	11.1304	13.9849	14.6342
1620	10.1713	10.9387	11.0631	13.9205	14.5538
1625	10.0701	10.8301	11.0184	13.8359	14.4995
1630	9.93738	10.7005	10.8827	13.6684	14.27
1635	9.73298	10.6054	10.7403	13.5359	14.1078
1640	9.55069	10.4766	10.5847	13.4181	13.9339
1645	9.35499	10.2956	10.3955	13.1703	13.7034
1650	9.19051	10.0677	10.2483	12.9233	13.4878
1655	9.04915	9.90599	10.0421	12.7502	13.3086
1660	8.92192	9.80147	9.8551	12.5888	13.1308
1665	8.76745	9.62757	9.72582	12.3845	12.9149
1670	8.59678	9.48019	9.49666	12.2204	12.6993
1675	8.49147	9.3407	9.3338	12.0796	12.5201
1680	8.43333	9.20717	9.18723	11.8547	12.3111
1685	8.386	9.05964	9.09292	11.7379	12.1099
1690	8.28346	8.9029	8.92705	11.5949	11.9518
1695	8.15619	8.75272	8.77198	11.4057	11.7799
1700	8.00835	8.65291	8.64399	11.265	11.5908
1705	7.85031	8.46956	8.4666	11.0317	11.3712
1710	7.71974	8.33078	8.30695	10.8258	11.2262
1715	7.58223	8.18421	8.14447	10.6378	11.0202
1720	7.49179	8.07169	8.01992	10.4489	10.8758
1725	7.3571	7.9248	7.88469	10.2943	10.6292
1730	7.22921	7.81199	7.77745	10.1019	10.5108
1735	7.12245	7.64773	7.61585	9.90194	10.2892
1740	6.98472	7.44175	7.41978	9.67569	10.1259
1745	6.89241	7.35329	7.28816	9.4861	9.9346
1750	6.81433	7.20982	7.1292	9.31266	9.79692
1755	6.66245	7.06473	6.98759	9.08495	9.62702
1760	6.51744	6.93301	6.79649	8.90107	9.5201
1765	6.30033	6.79507	6.68236	8.678	9.3286
1770	6.17988	6.6812	6.54493	8.54746	9.15297
1775	6.05648	6.55932	6.39087	8.41031	8.9177
1780	5.97539	6.4348	6.21317	8.25317	8.74702
1785	5.87744	6.31476	6.11254	8.14264	8.54413
1790	5.81925	6.2204	6.01907	8.01087	8.44037
1795	5.7852	6.0739	5.85541	7.83048	8.29936
1800	5.68295	5.99223	5.77898	7.68358	8.17737
1805	5.55429	5.90389	5.63932	7.58226	7.97396
1810	5.47014	5.74913	5.51941	7.41665	7.75146
1815	5.37774	5.67484	5.38113	7.25496	7.589
1820	5.30125	5.51105	5.23497	7.08697	7.40829
1825	5.25406	5.41952	5.10054	6.93578	7.25878
1830	5.12499	5.3725	4.98534	6.84324	7.09795
1835	4.97385	5.21271	4.87876	6.68131	6.92856
1840	4.86115	5.07575	4.73945	6.478	6.72848
1845	4.6931	4.96959	4.63577	6.33435	6.53198
1850	4.57017	4.85124	4.48894	6.18259	6.39126
1855	4.44454	4.74814	4.29316	6.03617	6.23013
1860	4.33314	4.61772	4.21386	5.90159	6.05554
1865	4.24121	4.50034	4.09331	5.84225	5.86063
1870	4.20011	4.42892	4.00507	5.70038	5.71478
1875	4.11482	4.31331	3.89527	5.54882	5.58844
1880	4.02473	4.18076	3.79357	5.44332	5.42053
1885	4.04191	4.17094	3.77146	5.31466	5.25462
1890	3.98743	4.1028	3.6778	5.25644	5.08724
1895	3.91674	4.00955	3.60652	5.17455	5.00559
1900	3.87311	3.96097	3.58286	5.09664	4.92553
1905	3.86549	3.87848	3.52252	5.02512	4.78284
1910	3.82032	3.78599	3.38722	4.86104	4.65114
1915	3.71805	3.67424	3.2669	4.74848	4.52604
1920	3.61602	3.57138	3.16439	4.62611	4.31982
1925	3.5192	3.47881	3.1459	4.50334	4.25249
1930	3.46537	3.41945	3.07574	4.39706	4.11141
1935	3.38361	3.31813	2.97499	4.28175	3.96472
1940	3.29504	3.2486	2.82068	4.16954	3.83599
1945	3.22532	3.21454	2.71651	4.06574	3.73163
1950	3.20087	3.15195	2.64301	3.97654	3.61307
1955	3.09727	3.04202	2.52479	3.88643	3.53921
1960	3.03234	2.97502	2.44009	3.75477	3.46288
1965	2.96224	2.93068	2.43328	3.68262	3.31042
1970	2.85919	2.83376	2.35483	3.60786	3.21919
1975	2.75645	2.76249	2.27989	3.49002	3.0681
1980	2.69896	2.68467	2.20811	3.3994	2.98632
1985	2.61058	2.66937	2.13772	3.36279	2.91108
1990	2.62596	2.64761	2.0787	3.31018	2.84501
1995	2.60316	2.5961	2.02993	3.187	2.7839
2000	2.55267	2.54404	1.99037	3.09018	2.76832
2005	2.47725	2.51657	1.94031	2.95108	2.70338
2010	2.39439	2.5272	1.8779	2.95509	2.5858
2015	2.40641	2.4923	1.87379	2.90954	2.46027
2020	2.38559	2.41755	1.86287	2.85592	2.43763
2025	2.38683	2.35141	1.77927	2.80484	2.36634
2030	2.35131	2.26908	1.7749	2.77432	2.26111
2035	2.29436	2.21893	1.68853	2.72298	2.15491
2040	2.19149	2.16924	1.64262	2.63043	2.02483
2045	2.08225	2.16328	1.5608	2.60191	1.88312
2050	2.06719	2.08722	1.51464	2.53832	1.8525
2055	2.05365	2.0564	1.4919	2.50075	1.79865
2060	2.03646	1.98532	1.47433	2.43745	1.7157
2065	1.95105	2.00004	1.40789	2.43103	1.70182
2070	1.94912	1.96083	1.45512	2.38733	1.58748
2075	1.98734	1.90502	1.49185	2.30729	1.57985
2080	1.94015	1.8525	1.41643	2.25771	1.54178
2085	1.90933	1.79839	1.38182	2.21871	1.49929
2090	1.8816	1.80786	1.31595	2.12604	1.41671
2095	1.84831	1.7605	1.26969	2.05527	1.3161
2100	1.80503	1.68024	1.24975	1.97051	1.29947
2105	1.70779	1.64678	1.26941	1.95602	1.31243
2110	1.65857	1.65088	1.22925	1.91068	1.29452
2115	1.61095	1.62606	1.18587	1.82914	1.26691
2120	1.61638	1.56495	1.09332	1.77262	1.28148
2125	1.6296	1.55898	1.05052	1.74	1.25189
2130	1.63483	1.51598	0.954145	1.70081	1.10206
2135	1.66286	1.49553	0.942619	1.71048	1.13804
2140	1.63645	1.45773	0.916335	1.62228	1.10308
2145	1.58272	1.426	0.911482	1.56397	0.963208
2150	1.57932	1.39515	0.878187	1.49886	0.888241
2155	1.52796	1.36169	0.851115	1.46834	0.855264
2160	1.44677	1.33728	0.835428	1.49142	0.804232
2165	1.42366	1.34154	0.788043	1.46445	0.784584
2170	1.41452	1.27239	0.800359	1.42895	0.727479
2175	1.41961	1.25006	0.750696	1.30993	0.684298
2180	1.37424	1.20945	0.740712	1.28004	0.587944
2185	1.42166	1.18657	0.686889	1.21242	0.624419
2190	1.3894	1.13178	0.660144	1.15718	0.596471
2195	1.36703	1.10413	0.584005	1.17909	0.549965
2200	1.35522	1.05758	0.5473	1.15105	0.490041
2205	1.31962	1.01796	0.524389	1.12161	0.408185
2210	1.28091	0.977746	0.469058	1.08809	0.308234
2215	1.30769	0.957517	0.45831	1.04247	0.20678
2220	1.30681	0.9051	0.39657	0.980355	0.166391
2225	1.23775	0.843099	0.356913	0.972194	0.118543
2230	1.1606	0.823791	0.335685	0.931147	0.0623388
2235	1.05786	0.830362	0.326704	0.880161	-0.0013852
2240	1.10195	0.853381	0.294034	0.859551	-0.019315
2245	1.11998	0.868396	0.28054	0.843811	-0.0715885
2250	1.19783	0.862524	0.252486	0.800154	-0.112064
2255	1.36447	0.989523	0.253272	0.864782	-0.141922
2260	1.61603	1.34444	0.213481	1.10831	-0.200003
2265	1.87075	1.86572	0.166099	1.61116	-0.22928
2270	2.24987	2.37706	0.142257	2.20275	-0.250702
2275	2.57776	2.88516	0.172868	2.85595	-0.232202
2280	2.88618	3.42342	0.158474	3.5028	-0.149849
2285	3.28032	3.94093	0.414539	4.13975	0.0129677
2290	3.67336	4.41466	0.860502	4.7144	0.486375
2295	4.00377	4.86498	1.38047	5.26669	1.12598
2300	4.37109	5.28166	1.93667	5.80869	1.84288
2305	4.715	5.60992	2.47051	6.25436	2.53244
2310	5.02451	6.01939	2.96688	6.75236	3.21382
2315	5.30141	6.37309	3.42807	7.23427	3.80736
2320	5.64554	6.70169	3.87641	7.6399	4.39738
2325	5.86866	7.03961	4.33922	8.03586	4.97276
2330	6.10944	7.3027	4.72393	8.34728	5.4446
2335	6.33946	7.58737	5.18298	8.73148	5.98753
2340	6.58312	7.85155	5.55418	9.05199	6.51394
2345	6.83905	8.10528	5.8521	9.29831	6.92858
2350	7.0394	8.3439	6.12168	9.49052	7.27054
2355	7.20141	8.58717	6.41926	9.74776	7.68179
2360	7.36054	8.79927	6.73915	10.0439	7.98786
2365	7.53539	9.00841	7.03139	10.2725	8.3668
2370	7.69276	9.20804	7.319	10.5077	8.69963
2375	7.87269	9.32954	7.58941	10.7081	9.00411
2380	8.02964	9.521	7.92246	10.9237	9.28964
2385	8.21918	9.67963	8.1441	11.1429	9.57454
2390	8.37145	9.82354	8.34936	11.3206	9.81452
2395	8.52181	9.96446	8.53843	11.517	10.0995
2400	8.61884	10.1095	8.78236	11.7766	10.374
2405	8.8294	10.2595	9.00624	11.9794	10.6885
2410	8.96727	10.3933	9.19326	12.159	10.9485
2415	9.0514	10.5491	9.35001	12.3081	11.171
2420	9.17207	10.6323	9.47373	12.4563	11.2792
2425	9.24737	10.7619	9.63136	12.5981	11.5081
2430	9.36343	10.9128	9.79493	12.7524	11.7337
2435	9.46456	11.0155	9.93201	12.8309	11.9566
2440	9.58221	11.117	10.1234	12.983	12.1275
2445	9.70975	11.1548	10.3158	13.0876	12.2863
2450	9.7546	11.2219	10.4081	13.1523	12.4424
2455	9.8216	11.3108	10.507	13.2456	12.6288
2460	9.84028	11.3589	10.5815	13.3534	12.7359
2465	9.93868	11.4706	10.6891	13.4645	12.9291
2470	9.96063	11.538	10.8525	13.6206	13.0685
2475	10.0503	11.6249	10.9619	13.7555	13.217
2480	10.1377	11.6462	11.0879	13.8489	13.3802
2485	10.1131	11.7006	11.1723	13.8753	13.5418
2490	10.1543	11.6937	11.244	13.8696	13.615
2495	10.2413	11.7206	11.2738	13.9361	13.6908
2500	10.2746	11.7574	11.3772	14.0198	13.8427
2505	10.3545	11.7996	11.4226	14.0937	13.9286
2510	10.3565	11.8193	11.4909	14.2094	14.0518
2515	10.42	11.8245	11.551	14.2686	14.1397
2520	10.4504	11.8098	11.6224	14.3247	14.2008
2525	10.4911	11.8456	11.7286	14.4159	14.3214
2530	10.5228	11.9029	11.7866	14.4292	14.412
2535	10.5363	11.9363	11.8691	14.4579	14.4934
2540	10.6017	11.9628	11.9275	14.54	14.5717
2545	10.6423	12.0381	12.0148	14.6715	14.6536
2550	10.6805	12.0499	12.0528	14.7519	14.7126
2555	10.6532	12.0366	12.0856	14.7821	14.7804
2560	10.6387	12.0121	12.0963	14.8739	14.8415
2565	10.6456	11.9547	12.077	14.875	14.8931
2570	10.6885	11.9042	12.0611	14.8803	14.9281
2575	10.6604	11.8587	12.0439	14.9258	14.9498
2580	10.6185	11.828	12.0125	14.8515	14.9758
2585	10.6075	11.7275	11.9437	14.8086	14.9812
2590	10.5908	11.6221	11.8746	14.8022	14.9548
2595	10.5026	11.4874	11.8109	14.767	14.9064
2600	10.3882	11.3901	11.7522	14.7354	14.881
2605	10.3153	11.3139	11.6473	14.5664	14.8268
2610	10.218	11.2043	11.5413	14.4593	14.719
2615	10.0671	11.0965	11.4401	14.3559	14.6055
2620	9.91136	11.0132	11.3027	14.1659	14.5198
2625	9.82281	10.9029	11.1386	14.0399	14.4344
2630	9.72978	10.7078	11.0357	13.8394	14.3248
2635	9.61776	10.5459	10.8578	13.6463	14.2063
2640	9.5469	10.4333	10.731	13.5413	14.0702
2645	9.44317	10.2965	10.6341	13.3654	14.0085
2650	9.35481	10.1233	10.4935	13.2169	13.8937
2655	9.23531	9.97083	10.3221	13.0228	13.733
2660	9.09779	9.83017	10.1996	12.8875	13.5982
2665	8.99567	9.67735	10.0706	12.7068	13.4785
2670	8.92209	9.5763	9.9675	12.5904	13.3446
2675	8.83587	9.46027	9.80385	12.4352	13.2322
2680	8.75495	9.37295	9.72742	12.2814	13.1261
2685	8.59386	9.20428	9.57186	12.0601	12.9403
2690	8.43222	9.02852	9.3957	11.8512	12.6203
2695	8.27343	8.86919	9.18509	11.6982	12.3931
2700	8.21878	8.72352	9.04471	11.5353	12.182
2705	8.073	8.62663	8.87064	11.3732	12.0348
2710	7.94014	8.43793	8.727	11.1276	11.83
2715	7.71399	8.29775	8.58181	10.9136	11.5685
2720	7.58872	8.16247	8.4251	10.669	11.4021
2725	7.51594	8.03957	8.26092	10.498	11.2228
2730	7.4238	7.9187	8.13486	10.3358	11.0204
2735	7.36252	7.79738	7.98235	10.1546	10.8464
2740	7.25907	7.6688	7.82919	10.0112	10.6816
2745	7.11435	7.5086	7.63927	9.85266	10.4643
2750	6.99908	7.36328	7.53632	9.62992	10.3081
2755	6.86037	7.22451	7.35978	9.43087	10.115
2760	6.74719	7.07111	7.22403	9.29245	9.88868
2765	6.64033	6.93305	7.02809	9.10327	9.63569
2770	6.56914	6.75862	6.8532	8.91334	9.45234
2775	6.44178	6.64611	6.77534	8.70028	9.3054
2780	6.2822	6.50835	6.6749	8.53381	9.19615
2785	6.15356	6.34446	6.53098	8.39802	8.97791
2790	6.08275	6.2859	6.40001	8.24492	8.79464
2795	5.9724	6.16136	6.25322	8.04675	8.59849
2800	5.8481	6.04585	6.12688	7.90209	8.35953
2805	5.71458	5.94076	5.95677	7.7719	8.17568
2810	5.61106	5.78345	5.78198	7.57328	7.96751
2815	5.53455	5.68406	5.65793	7.4198	7.75059
2820	5.40574	5.57979	5.53761	7.22971	7.58821
2825	5.26484	5.46542	5.34978	7.05863	7.424
2830	5.18132	5.35678	5.20965	6.90044	7.29592
2835	5.12114	5.19515	5.11246	6.72437	7.1593
2840	5.04866	5.08503	4.93821	6.5982	7.0462
2845	5.03338	4.99505	4.83346	6.48185	6.85406
2850	5.01464	4.88783	4.75219	6.38134	6.7107
2855	4.90951	4.78564	4.67038	6.24033	6.58168
2860	4.81989	4.67314	4.62567	6.10078	6.42614
2865	4.7076	4.59355	4.4813	5.95412	6.2648
2870	4.52326	4.47175	4.3586	5.8151	6.11796
2875	4.41066	4.37125	4.22647	5.65348	5.97265
2880	4.27933	4.25115	4.13359	5.50801	5.82381
2885	4.18612	4.2035	4.01239	5.38552	5.68328
2890	4.04561	4.14465	3.88451	5.25281	5.51574
2895	3.99242	4.03011	3.74483	5.15303	5.36003
2900	3.91291	3.94869	3.66829	5.04357	5.25274
2905	3.868	3.86514	3.60086	4.97595	5.11347
2910	3.84423	3.80135	3.45772	4.90386	4.93556
2915	3.7862	3.77246	3.42002	4.82774	4.83787
2920	3.77561	3.70083	3.38753	4.75081	4.77787
2925	3.69447	3.6626	3.32648	4.72229	4.71894
2930	3.66141	3.58372	3.25562	4.52811	4.5887
2935	3.62999	3.50132	3.13833	4.41514	4.49941
2940	3.5684	3.41917	3.05302	4.34998	4.3862
2945	3.47801	3.30305	3.01818	4.22814	4.22846
2950	3.31838	3.20653	2.8986	4.09742	4.10949
2955	3.19804	3.10939	2.79821	4.02892	3.96628
2960	3.10305	2.99916	2.71943	3.89987	3.80782
2965	3.05086	2.94328	2.62684	3.82164	3.69642
2970	3.04053	2.87817	2.53482	3.70208	3.64544
2975	2.97794	2.83782	2.53156	3.64783	3.51579
2980	2.90995	2.71141	2.45775	3.54004	3.42373
2985	2.79381	2.66492	2.42748	3.45145	3.33924
2990	2.77588	2.62536	2.37131	3.43631	3.2862
2995	2.63485	2.55669	2.24699	3.35809	3.15797
3000	2.56287	2.53936	2.11775	3.27365	3.02615
3005	2.48643	2.46333	2.06797	3.21732	2.88122
3010	2.43596	2.43367	2.00436	3.09921	2.78856
3015	2.48045	2.37846	1.96013	2.9901	2.63947
3020	2.48054	2.30369	1.91019	2.89752	2.48558
3025	2.41067	2.26605	1.84356	2.79173	2.35693
3030	2.41606	2.20594	1.81975	2.71478	2.31506
3035	2.33099	2.12903	1.7853	2.6399	2.23138
3040	2.25276	2.02674	1.70367	2.53179	2.20371
3045	2.17903	1.98144	1.64467	2.50189	2.15253
3050	2.09268	1.91672	1.56843	2.38652	2.06539
3055	2.01164	1.83567	1.48391	2.32059	1.92784
3060	2.00698	1.80149	1.40928	2.29216	1.85004
3065	1.92618	1.7331	1.38406	2.19495	1.72745
3070	1.90509	1.69549	1.29049	2.11026	1.71732
3075	1.81116	1.70498	1.20772	2.07337	1.64579
3080	1.76827	1.7044	1.17373	2.04859	1.55512
3085	1.75464	1.70958	1.16773	1.99961	1.4916
3090	1.8273	1.696	1.18257	2.0117	1.4065
3095	1.80777	1.64157	1.18147	1.99589	1.36604
3100	1.76354	1.58917	1.13708	1.90724	1.35099
3105	1.71375	1.5728	1.07111	1.86397	1.28652
3110	1.66394	1.54781	1.01028	1.83907	1.26792
3115	1.6774	1.51505	1.02206	1.85457	1.22983
3120	1.71615	1.48556	0.984943	1.84184	1.18733
3125	1.64112	1.45219	0.958766	1.79949	1.12116
3130	1.65519	1.39934	0.89037	1.71082	1.10596
3135	1.64788	1.32099	0.862079	1.63664	1.10377
3140	1.65794	1.31547	0.804798	1.63587	1.06895
3145	1.60872	1.28314	0.825562	1.68012	1.04911
3150	1.62936	1.24149	0.831233	1.61462	0.981982
3155	1.59798	1.20173	0.794392	1.55006	0.956057
3160	1.54976	1.1591	0.800287	1.49335	0.87852
3165	1.54965	1.1789	0.78679	1.51815	0.856371
3170	1.52625	1.1568	0.77175	1.50817	0.841364
3175	1.53848	1.18367	0.73218	1.47672	0.80322
3180	1.42793	1.20899	0.735618	1.46526	0.737681
3185	1.43335	1.19757	0.706893	1.45776	0.660628
3190	1.36329	1.16904	0.714306	1.39765	0.627417
3195	1.3402	1.18556	0.716639	1.38006	0.584386
3200	1.32275	1.17762	0.698489	1.34176	0.532518
3205	1.39697	1.1146	0.611284	1.33397	0.525258
3210	1.36718	1.12858	0.642722	1.33679	0.510511
3215	1.33038	1.11722	0.575557	1.32247	0.538304
3220	1.36886	1.08874	0.519448	1.33768	0.517325
3225	1.33522	1.04259	0.486305	1.23059	0.529653
3230	1.37656	1.03298	0.566399	1.22409	0.52268
3235	1.30052	1.04942	0.527115	1.18453	0.468769
3240	1.2454	1.05054	0.512009	1.18264	0.390683
3245	1.25575	1.05382	0.531678	1.18093	0.326976
3250	1.30836	1.03168	0.464047	1.11339	0.251572
3255	1.51391	1.14291	0.378591	1.15653	0.219844
3260	1.77218	1.44144	0.346517	1.44812	0.115731
3265	2.08955	1.92222	0.35381	1.96333	0.145222
3270	2.44346	2.37431	0.363265	2.52531	0.117559
3275	2.79695	2.92032	0.299458	3.10553	0.0926629
3280	3.20501	3.42086	0.343276	3.69092	0.116248
3285	3.62889	3.90213	0.549041	4.22339	0.30009
3290	3.96375	4.42422	1.09581	4.79248	0.787492
3295	4.32675	4.91121	1.66457	5.37207	1.4824
3300	4.6601	5.34037	2.21694	5.86983	2.13081
3305	4.97511	5.75855	2.70251	6.35995	2.86878
3310	5.26361	6.12579	3.2856	6.86565	3.60522
3315	5.51493	6.44263	3.7612	7.24916	4.27788
3320	5.86269	6.76198	4.24276	7.66453	4.98019
3325	6.08908	7.0916	4.66026	8.06505	5.50713
3330	6.27784	7.38028	5.04323	8.43815	6.0126
3335	6.53432	7.69254	5.45589	8.80905	6.51186
3340	6.82676	7.9998	5.8591	9.18359	7.02855
3345	7.14992	8.29801	6.30877	9.47714	7.53134
3350	7.36915	8.57666	6.67442	9.77644	7.96415
3355	7.6697	8.8263	6.98905	10.1301	8.42266
3360	7.83529	9.05897	7.31849	10.461	8.8304
3365	8.05759	9.26608	7.64247	10.6816	9.14315
3370	8.24766	9.4445	7.9355	10.9559	9.46241
3375	8.4154	9.61306	8.18042	11.1705	9.6824
3380	8.57303	9.72942	8.39941	11.3258	9.97566
3385	8.72489	9.88659	8.59215	11.516	10.2412
3390	8.87488	10.0474	8.79455	11.7126	10.6018
3395	9.00987	10.2036	9.02155	11.9161	10.8918
3400	9.15135	10.3521	9.20704	12.0909	11.1463
3405	9.28035	10.4755	9.4058	12.2678	11.3933
3410	9.38312	10.6208	9.53841	12.399	11.6453
3415	9.54722	10.7504	9.74743	12.5592	11.8933
3420	9.66494	10.8831	9.88637	12.7581	12.1133
3425	9.79753	11.0423	10.1054	12.961	12.354
3430	9.89188	11.1971	10.304	13.1212	12.6019
3435	9.97014	11.2508	10.3974	13.1839	12.7609
3440	10.0239	11.3539	10.5524	13.2712	12.8744
3445	10.0457	11.4467	10.6528	13.3652	12.9799
3450	10.1335	11.5702	10.801	13.4821	13.1635
3455	10.2609	11.647	10.9459	13.5916	13.3156
3460	10.4072	11.739	11.0735	13.7547	13.5511
3465	10.5138	11.7739	11.1767	13.8678	13.6841
3470	10.5865	11.8418	11.2479	13.9766	13.8154
3475	10.6819	11.9109	11.3279	14.0787	13.9401
3480	10.7411	11.9537	11.4535	14.1271	14.118
3485	10.7927	11.9501	11.5129	14.1706	14.2026
3490	10.8059	11.9867	11.51	14.2435	14.2952
3495	10.6695	12.0664	11.6361	14.3499	14.367
3500	10.6866	12.0913	11.6831	14.3992	14.4398
3505	10.6704	12.1172	11.7008	14.4324	14.4676
3510	10.7291	12.0835	11.7008	14.5044	14.4498
3515	10.6604	12.084	11.7269	14.5074	14.4635
3520	10.6151	12.0867	11.7185	14.5677	14.5381
3525	10.6344	12.0777	11.7355	14.5911	14.6004
3530	10.6134	12.0901	11.8232	14.584	14.6203
3535	10.6978	12.1059	11.8731	14.5945	14.7007
3540	10.7388	12.0915	11.9456	14.6404	14.8108
3545	10.7273	12.1311	11.9616	14.686	14.8786
3550	10.772	12.1131	11.9804	14.7312	14.9709
3555	10.7223	12.0718	12.0059	14.7481	14.9899
3560	10.7125	12.0062	11.9986	14.7492	15.0481
3565	10.7603	11.9106	11.9905	14.7544	15.0775
3570	10.7201	11.8519	11.9673	14.731	15.1269
3575	10.6339	11.79	11.8886	14.7226	15.1549
3580	10.5214	11.6875	11.7917	14.6659	15.1178
3585	10.4118	11.6078	11.7248	14.5643	15.1319
3590	10.3298	11.4939	11.7036	14.4925	15.102
3595	10.2727	11.3846	11.6064	14.4391	15.0455
3600	10.1647	11.2553	11.5262	14.3896	14.9979
3605	10.1107	11.1254	11.4424	14.2665	14.983
3610	10.0072	11.0221	11.3728	14.2329	14.9334
3615	9.83082	10.8664	11.2856	14.1578	14.8034
3620	9.75365	10.7183	11.2259	14.0227	14.7587
3625	9.68919	10.6066	11.0984	13.9068	14.638
3630	9.58289	10.4514	11.0357	13.7266	14.4915
3635	9.5022	10.3289	10.878	13.5827	14.3367
3640	9.36464	10.1821	10.7593	13.456	14.1629
3645	9.23917	10.0864	10.6437	13.2844	13.9654
3650	9.12124	9.93876	10.5064	13.1384	13.8189
3655	8.97848	9.77622	10.3352	12.9803	13.6295
3660	8.86831	9.66301	10.2432	12.8113	13.4623
3665	8.7192	9.57822	10.065	12.6901	13.2675
3670	8.61663	9.44718	9.88871	12.5389	13.1037
3675	8.43107	9.30643	9.72136	12.3383	13.0121
3680	8.31569	9.16379	9.57653	12.1619	12.795
3685	8.18521	8.96471	9.44185	11.9849	12.5914
3690	7.99117	8.84256	9.21215	11.7778	12.2997
3695	7.88314	8.61516	9.00977	11.5367	12.0438
3700	7.80423	8.44928	8.86812	11.307	11.7938
3705	7.67494	8.28972	8.7175	11.0891	11.6229
3710	7.53858	8.13471	8.50383	10.8705	11.4232
3715	7.42586	8.00433	8.35058	10.6794	11.2073
3720	7.2478	7.86189	8.20398	10.499	11.0425
3725	7.05591	7.69265	8.01419	10.2762	10.8384
3730	6.90985	7.58709	7.86362	10.1221	10.6547
3735	6.72511	7.47726	7.69485	9.91314	10.4779
3740	6.5705	7.33051	7.54295	9.7307	10.3204
3745	6.47632	7.22695	7.44385	9.59178	10.1983
3750	6.3649	7.09497	7.31271	9.45552	10.0737
3755	6.27796	6.94996	7.16721	9.28374	9.88596
3760	6.14475	6.86393	7.01312	9.07858	9.67266
3765	6.04318	6.73746	6.89179	8.98381	9.52339
3770	5.90514	6.60426	6.72763	8.82268	9.30857
3775	5.80755	6.46157	6.58278	8.61448	9.08402
3780	5.67808	6.30463	6.47411	8.39198	8.88357
3785	5.51161	6.18278	6.32135	8.18893	8.75244
3790	5.33513	6.08451	6.14481	7.98372	8.55065
3795	5.20462	5.93906	5.96857	7.8229	8.34933
3800	5.05884	5.7899	5.84611	7.6585	8.05316
3805	4.93764	5.5975	5.69974	7.44032	7.88352
3810	4.84021	5.49846	5.53041	7.29733	7.74563
3815	4.81581	5.37284	5.43007	7.16723	7.58211
3820	4.67228	5.27916	5.29638	7.05295	7.40208
3825	4.5864	5.13556	5.19775	6.89112	7.22363
3830	4.53242	5.02341	5.12779	6.75249	7.07124
3835	4.42556	4.95442	4.97659	6.67547	6.86675
3840	4.33105	4.83416	4.86655	6.50786	6.63178
3845	4.26763	4.77611	4.79644	6.40475	6.49587
3850	4.11231	4.67938	4.65669	6.26139	6.35384
3855	4.09408	4.56382	4.53959	6.12816	6.16359
3860	3.9811	4.47236	4.40093	5.96893	5.9973
3865	3.93936	4.39005	4.2906	5.83405	5.80657
3870	3.91678	4.29886	4.16961	5.70564	5.70062
3875	3.81819	4.19854	4.13159	5.60552	5.59869
3880	3.78275	4.14247	4.01493	5.47749	5.47246
3885	3.71255	4.0042	3.94899	5.36648	5.3605
3890	3.58942	3.88317	3.76671	5.20197	5.23345
3895	3.51857	3.80732	3.67207	5.10868	5.15853
3900	3.38986	3.72422	3.58545	4.97697	5.05168
3905	3.33397	3.6426	3.54076	4.85562	4.92759
3910	3.27868	3.60221	3.50054	4.7759	4.83397
3915	3.25056	3.50655	3.39781	4.64096	4.6988
3920	3.2136	3.4524	3.28222	4.56726	4.56401
3925	3.10706	3.37857	3.17962	4.43493	4.39834
3930	3.10276	3.32011	3.12634	4.32987	4.34123
3935	3.04561	3.22758	3.08996	4.21706	4.23398
3940	2.96253	3.13175	3.01961	4.15626	4.13417
3945	2.95604	3.08999	2.93604	4.11979	4.04598
3950	2.90523	3.04784	2.86084	4.09259	3.89598
3955	2.84118	3.00306	2.76422	3.91645	3.82669
3960	2.7519	2.9468	2.67293	3.8183	3.74461
3965	2.70819	2.89844	2.61391	3.76648	3.6461
3970	2.65052	2.86632	2.52753	3.68614	3.55744
3975	2.60362	2.81233	2.4628	3.6026	3.45958
3980	2.53976	2.73864	2.39587	3.56252	3.30088
3985	2.54391	2.68601	2.31827	3.48572	3.1794
3990	2.51766	2.63294	2.19781	3.38711	3.11277
3995	2.4957	2.56694	2.12122	3.32224	2.99532
4000	2.34605	2.47788	2.03059	3.17257	2.83705
4005	2.32293	2.41939	1.98373	3.05192	2.73238
4010	2.22719	2.35763	1.87503	2.98405	2.62669
4015	2.18432	2.27582	1.79022	2.86399	2.53813
4020	2.07413	2.18851	1.68352	2.72224	2.45022
4025	2.00494	2.0951	1.65546	2.62695	2.36124
4030	2.02926	2.09656	1.6331	2.52154	2.25981
4035	1.96288	2.01006	1.53632	2.48424	2.17837
4040	1.97476	1.98696	1.45067	2.43523	2.14615
4045	2.00043	1.94335	1.37358	2.36584	2.06458
4050	1.95193	1.88016	1.39387	2.33428	1.99117
4055	1.86165	1.82785	1.34127	2.2146	1.93332
4060	1.84034	1.78761	1.30115	2.1757	1.89931
4065	1.81951	1.75596	1.29687	2.09856	1.8605
4070	1.79909	1.71037	1.26843	2.07688	1.773
4075	1.73908	1.62942	1.29489	2.01243	1.71233
4080	1.70339	1.57824	1.21747	1.97268	1.5953
4085	1.64795	1.52875	1.18106	1.90461	1.54746
4090	1.59307	1.53211	1.15841	1.86862	1.52412
4095	1.547	1.49636	1.08018	1.82078	1.41606
4100	1.59047	1.46532	1.01266	1.79599	1.33687
4105	1.59129	1.4123	0.956227	1.73997	1.3001
4110	1.56372	1.38739	0.92569	1.71763	1.23908
4115	1.60551	1.38093	0.914116	1.68349	1.25972
4120	1.54321	1.34547	0.876219	1.64855	1.25037
4125	1.56042	1.29646	0.840665	1.63817	1.26002
4130	1.5709	1.26716	0.817345	1.59653	1.16359
4135	1.48875	1.25334	0.750074	1.56186	1.08993
4140	1.40815	1.15994	0.730027	1.48571	0.987511
4145	1.32396	1.1443	0.671488	1.43825	0.873976
4150	1.31646	1.09829	0.672317	1.4503	0.81286
4155	1.29305	1.09908	0.636905	1.3797	0.780851
4160	1.24035	1.09751	0.658549	1.31475	0.717549
4165	1.19292	1.02653	0.597033	1.23524	0.639224
4170	1.10693	0.99002	0.58072	1.21563	0.613081
4175	1.06452	0.997073	0.519755	1.15867	0.517279
4180	1.10128	0.921314	0.502492	1.10599	0.462266
4185	1.03611	0.932957	0.497079	1.07403	0.394686
4190	0.962476	0.881856	0.489315	1.05089	0.345362
4195	0.99279	0.864374	0.430259	0.992142	0.271404
4200	0.953461	0.842938	0.391572	0.935057	0.213054
4205	0.954701	0.748381	0.349522	0.91317	0.170395
4210	0.925842	0.713456	0.33048	0.855556	0.0564438
4215	0.891543	0.666058	0.300325	0.764383	0.0393014
4220	0.832363	0.65305	0.231241	0.731478	0.00580487
4225	0.88901	0.639062	0.216795	0.724332	0.00522438
4230	0.850068	0.661825	0.23272	0.741774	-0.0527882
4235	0.888292	0.690294	0.239821	0.732194	0.00669562
4240	0.886057	0.638371	0.186912	0.726381	-0.0531067
4245	0.870724	0.606464	0.158097	0.75064	-0.0149445
4250	0.918539	0.580029	0.120592	0.723322	-0.0775105
4255	1.04151	0.655451	0.0911767	0.782994	-0.0697595
4260	1.26042	1.03009	0.00684926	1.04173	-0.151483
4265	1.55736	1.56114	-0.0401186	1.62987	-0.220106
4270	1.99113	2.071	-0.0129653	2.20554	-0.161958
4275	2.36321	2.5755	-0.0232395	2.8388	-0.15069
4280	2.74471	3.12876	0.0181357	3.48457	-0.0994846
4285	3.09472	3.58564	0.259307	4.06576	0.0303719
4290	3.46468	4.05956	0.671618	4.59866	0.492184
4295	3.79265	4.50889	1.1989	5.14427	1.13942
4300	4.11946	4.93267	1.77904	5.58476	1.83527
4305	4.43524	5.37794	2.35034	6.08372	2.50752
4310	4.7694	5.74789	2.82835	6.55104	3.17661
4315	5.06515	6.0854	3.29906	7.02218	3.76894
4320	5.44124	6.44733	3.71836	7.38161	4.37923
4325	5.78471	6.73885	4.22156	7.79076	4.97942
4330	6.13046	7.04911	4.70337	8.18568	5.55736
4335	6.40002	7.32721	5.10951	8.53408	6.07423
4340	6.69424	7.6003	5.45913	8.85186	6.50656
4345	6.89742	7.8267	5.85768	9.1533	7.0172
4350	7.19852	8.07266	6.2858	9.48078	7.4275
4355	7.37625	8.29173	6.64941	9.78112	7.78364
4360	7.57451	8.51399	6.9	10.036	8.21257
4365	7.74795	8.73341	7.18773	10.3061	8.60189
4370	7.86575	8.92062	7.44813	10.5478	8.98184
4375	8.07667	9.12105	7.66947	10.7653	9.25646
4380	8.25985	9.34932	7.93232	10.9695	9.59231
4385	8.36808	9.5217	8.18479	11.215	9.87158
4390	8.52711	9.6643	8.39177	11.4094	10.1377
4395	8.64359	9.83825	8.55924	11.6025	10.3904
4400	8.69514	9.99936	8.76204	11.7763	10.667
4405	8.83145	10.1261	8.89683	11.9131	10.9637
4410	8.96413	10.2619	9.08901	11.9983	11.2339
4415	9.07021	10.3863	9.27788	12.1536	11.4706
4420	9.199	10.5086	9.45799	12.3678	11.654
4425	9.35487	10.6437	9.63021	12.562	11.8799
4430	9.49015	10.7562	9.79823	12.7607	12.0864
4435	9.6219	10.8381	9.95812	12.8987	12.2444
4440	9.72216	10.9711	10.1252	13.0525	12.4326
4445	9.8407	11.0554	10.2726	13.1796	12.5822
4450	9.90409	11.1199	10.4082	13.2969	12.7695
4455	10.0278	11.203	10.5997	13.4066	12.9626
4460	10.1407	11.3098	10.7792	13.5685	13.148
4465	10.254	11.4127	10.8931	13.7746	13.3394
4470	10.3494	11.4962	10.9825	13.8998	13.5216
4475	10.4535	11.6204	11.079	13.9647	13.7036
4480	10.4573	11.6683	11.1759	14.0792	13.8313
4485	10.499	11.7239	11.305	14.1655	13.9872
4490	10.5648	11.7558	11.3981	14.1996	14.0997
4495	10.6091	11.7799	11.5137	14.278	14.1368
4500	10.6456	11.8061	11.5484	14.3415	14.185
4505	10.6601	11.8708	11.6215	14.3735	14.2284
4510	10.6632	11.9051	11.6858	14.4738	14.3594
4515	10.5861	11.9302	11.7466	14.4953	14.4642
4520	10.5932	11.9095	11.8043	14.5007	14.5471
4525	10.588	11.892	11.8084	14.5153	14.5575
4530	10.6533	11.8637	11.8454	14.5383	14.585
4535	10.7254	11.9238	11.9047	14.6306	14.6935
4540	10.6986	11.8706	11.9031	14.6547	14.76
4545	10.7095	11.8411	11.867	14.7129	14.8198
4550	10.701	11.8053	11.8952	14.7147	14.8441
4555	10.68	11.7971	11.8931	14.7542	14.8626
4560	10.7111	11.7863	11.8942	14.8165	14.9072
4565	10.7041	11.7389	11.8705	14.7658	14.9293
4570	10.7028	11.6644	11.826	14.7104	14.8917
4575	10.5851	11.6029	11.7629	14.6535	14.8464
4580	10.614	11.5579	11.6931	14.6753	14.8466
4585	10.5884	11.4707	11.6852	14.6303	14.8271
4590	10.542	11.3876	11.6202	14.5407	14.8112
4595	10.4887	11.2923	11.5806	14.4628	14.7509
4600	10.4007	11.1928	11.5232	14.3661	14.7509
4605	10.2798	11.0668	11.3789	14.2453	14.6802
4610	10.1511	10.9101	11.2636	14.124	14.5837
4615	10.0036	10.7701	11.1352	14.0021	14.4296
4620	9.88584	10.5963	11.0023	13.8475	14.2842
4625	9.74489	10.4524	10.8827	13.6971	14.1403
4630	9.56474	10.2796	10.7418	13.5548	13.9451
4635	9.44923	10.1171	10.628	13.3677	13.7628
4640	9.31363	10.0006	10.4749	13.1192	13.5757
4645	9.16162	9.82278	10.3256	12.9504	13.4254
4650	9.00649	9.64561	10.2187	12.7886	13.2409
4655	8.76696	9.51125	9.99812	12.5742	13.0765
4660	8.55304	9.33672	9.82272	12.4248	12.8759
4665	8.47043	9.22412	9.70247	12.2341	12.7119
4670	8.31614	9.0384	9.50167	12.0148	12.579
4675	8.1906	8.89405	9.32964	11.8637	12.3871
4680	8.09427	8.74361	9.16757	11.6786	12.2555
4685	7.99592	8.58997	8.98411	11.491	12.1058
4690	7.84079	8.47907	8.78862	11.3544	11.912
4695	7.62457	8.3017	8.69657	11.1233	11.754
4700	7.49825	8.15576	8.50669	10.9518	11.5559
4705	7.36791	8.02555	8.40667	10.7849	11.3892
4710	7.24894	7.8753	8.30653	10.6094	11.1668
4715	7.06359	7.68761	8.10214	10.4149	10.9503
4720	6.83684	7.51527	7.95291	10.216	10.7406
4725	6.71602	7.35674	7.78099	10.0327	10.5979
4730	6.60395	7.22661	7.60457	9.8243	10.4218
4735	6.46479	7.12203	7.42554	9.64653	10.2288
4740	6.37618	6.99028	7.31214	9.49075	10.0896
4745	6.20983	6.83864	7.20864	9.27753	9.90196
4750	6.11841	6.71356	7.08946	9.16567	9.67228
4755	6.08941	6.58274	6.94603	8.95687	9.42121
4760	6.02335	6.40685	6.76922	8.72963	9.21332
4765	5.91727	6.26337	6.62889	8.54758	8.98023
4770	5.86676	6.16731	6.43027	8.40621	8.8345
4775	5.68974	6.08314	6.30938	8.22701	8.64915
4780	5.59537	5.93212	6.14705	8.06573	8.47247
4785	5.47547	5.80532	5.97203	7.90092	8.26912
4790	5.3892	5.67638	5.77691	7.62059	8.0746
4795	5.20665	5.5763	5.61143	7.51293	7.86339
4800	5.06234	5.4235	5.47406	7.38234	7.75544
4805	4.98242	5.31222	5.35911	7.18757	7.57286
4810	4.9005	5.16416	5.24987	7.04177	7.34941
4815	4.78347	5.04346	5.12986	6.94425	7.14502
4820	4.7331	4.93368	4.95387	6.78767	7.00378
4825	4.6095	4.82919	4.85767	6.65798	6.79453
4830	4.55488	4.73058	4.74651	6.5216	6.69162
4835	4.4441	4.64981	4.70721	6.38061	6.53166
4840	4.39436	4.60905	4.59373	6.30286	6.39426
4845	4.33794	4.48342	4.47425	6.11914	6.30017
4850	4.30215	4.42166	4.35659	5.98188	6.13993
4855	4.27327	4.29082	4.27818	5.8443	6.05485
4860	4.24227	4.19473	4.24521	5.75137	5.97006
4865	4.13612	4.16641	4.10273	5.60736	5.83297
4870	4.01559	4.08048	4.00052	5.4651	5.67675
4875	4.0187	3.9484	3.92011	5.33848	5.50657
4880	3.98152	3.85462	3.81592	5.25681	5.38463
4885	3.95306	3.78733	3.76988	5.18893	5.26502
4890	3.8242	3.68799	3.62865	5.03094	5.12453
4895	3.78316	3.59972	3.54493	4.89297	4.9603
4900	3.69794	3.48151	3.3828	4.76738	4.85356
4905	3.60957	3.43898	3.28461	4.62908	4.63923
4910	3.53838	3.34369	3.23529	4.51584	4.50054
4915	3.426	3.29441	3.18946	4.40971	4.41513
4920	3.41646	3.25805	3.13953	4.34229	4.28078
4925	3.34958	3.17743	3.01939	4.2802	4.08102
4930	3.26941	3.12767	2.94019	4.14146	4.01458
4935	3.18061	3.03158	2.84721	4.0503	3.95313
4940	3.08902	2.93597	2.7751	3.93456	3.79599
4945	3.06655	2.90352	2.65524	3.83039	3.648
4950	3.01302	2.84923	2.53291	3.78719	3.49837
4955	2.93153	2.80378	2.50524	3.70618	3.38178
4960	2.87818	2.72183	2.43551	3.58974	3.32613
4965	2.8668	2.68571	2.38866	3.54814	3.22512
4970	2.79161	2.61442	2.25683	3.45312	3.17692
4975	2.81053	2.57307	2.29293	3.35356	3.08097
4980	2.75096	2.56437	2.26323	3.29625	3.02747
4985	2.76729	2.54741	2.24952	3.27698	2.93826
4990	2.82195	2.49566	2.24441	3.24278	2.87275
4995	2.74792	2.40004	2.21089	3.16004	2.82201
5000	2.66463	2.29689	2.13299	3.07153	2.76484
5005	2.61965	2.17667	2.02672	2.96238	2.61648
5010	2.54753	2.1084	1.94843	2.86696	2.49938
5015	2.53257	2.00931	1.85773	2.76282	2.38249
5020	2.4958	1.91444	1.83684	2.66629	2.27729
5025	2.41442	1.8473	1.68931	2.5766	2.19575
5030	2.34283	1.76178	1.64043	2.47342	2.12565
5035	2.30838	1.72701	1.63693	2.41144	2.01164
5040	2.26572	1.69115	1.57014	2.27983	1.93859
5045	2.24731	1.65204	1.46664	2.19228	1.84493
5050	2.18078	1.6157	1.4111	2.14999	1.84769
5055	2.20583	1.54308	1.35821	2.09649	1.69413
5060	2.16843	1.49711	1.30917	2.04833	1.61835
5065	2.15475	1.44205	1.2578	2.01763	1.59284
5070	2.0675	1.3982	1.26219	1.89872	1.56168
5075	1.98898	1.31084	1.17213	1.85349	1.54349
5080	1.94329	1.26984	1.14315	1.82683	1.49427
5085	1.88551	1.23067	1.13875	1.76913	1.43682
5090	1.83185	1.16576	1.0538	1.73265	1.28986
5095	1.85516	1.17691	1.04967	1.72368	1.243
5100	1.80453	1.13448	1.02136	1.68051	1.13184
5105	1.81891	1.11112	0.991539	1.59391	1.02851
5110	1.81687	1.05475	0.966148	1.53563	1.02257
5115	1.87332	1.05533	0.931726	1.55479	0.93674
5120	1.80589	1.02848	0.909424	1.492	0.889058
5125	1.79016	0.989496	0.857533	1.4411	0.793582
5130	1.76435	0.948706	0.78335	1.45006	0.765144
5135	1.77942	0.917696	0.768654	1.39212	0.744477
5140	1.70972	0.928561	0.752535	1.38631	0.725877
5145	1.74358	0.931497	0.716333	1.37547	0.715707
5150	1.70578	0.948964	0.704	1.34746	0.626068
5155	1.69673	0.961264	0.714595	1.33068	0.550321
5160	1.65695	1.01795	0.619994	1.39983	0.549494
5165	1.59117	0.985717	0.571011	1.33146	0.51754
5170	1.60524	0.951006	0.57321	1.32751	0.48714
5175	1.60625	0.974505	0.530353	1.29587	0.42857
5180	1.58884	0.971706	0.53951	1.24352	0.329866
5185	1.59482	0.911028	0.487005	1.15006	0.305092
5190	1.54524	0.883786	0.496158	1.12914	0.263085
5195	1.5356	0.786285	0.413277	1.11032	0.192427
5200	1.56189	0.696252	0.42691	1.02878	0.181397
5205	1.58888	0.631189	0.376987	0.96241	0.10741
5210	1.47329	0.611404	0.327718	0.936384	0.0999538
5215	1.44253	0.561668	0.273251	0.897513	0.060392
5220	1.47646	0.53173	0.241587	0.894828	-0.0228482
5225	1.43206	0.500224	0.188501	0.817984	-0.119118
5230	1.39877	0.486694	0.166758	0.78674	-0.194263
5235	1.38212	0.45399	0.144297	0.774068	-0.207688
5240	1.33883	0.423416	0.10528	0.745812	-0.30847
5245	1.36481	0.413005	0.0817347	0.697912	-0.346611
5250	1.3832	0.426443	0.0836856	0.625313	-0.372725
5255	1.59626	0.483011	0.0319268	0.616145	-0.409369
5260	1.82797	0.807615	-0.0782951	0.867688	-0.412781
5265	2.15641	1.26511	-0.0834827	1.37072	-0.442134
5270	2.55027	1.76695	-0.0968295	2.00321	-0.483334
5275	2.97301	2.28133	-0.0480954	2.6581	-0.441571
5280	3.41176	2.81497	0.0131215	3.29526	-0.425338
5285	3.80997	3.3363	0.296739	3.89397	-0.213619
5290	4.16169	3.79752	0.721216	4.4286	0.354721
5295	4.51488	4.2377	1.22908	4.97718	1.0387
5300	4.82609	4.70115	1.75992	5.5397	1.66085
5305	5.17612	5.13991	2.28251	6.01227	2.35054
5310	5.43786	5.56218	2.80057	6.48814	3.03205
5315	5.79832	5.96616	3.26972	6.91362	3.71603
5320	6.11941	6.30123	3.75559	7.34429	4.31683
5325	6.40339	6.65868	4.16828	7.73611	4.86905
5330	6.60068	6.91082	4.62505	8.06346	5.42518
5335	6.84486	7.21757	5.04192	8.46762	5.95362
5340	7.10625	7.47084	5.42144	8.80047	6.44893
5345	7.35316	7.69992	5.70226	9.11407	6.87828
5350	7.53542	7.93917	6.03021	9.35981	7.32055
5355	7.74607	8.1944	6.35141	9.64416	7.70052
5360	7.95065	8.38192	6.68821	9.87199	8.07698
5365	8.15808	8.59516	6.99567	10.1023	8.47822
5370	8.31313	8.78707	7.2261	10.3616	8.79006
5375	8.49431	9.00427	7.47687	10.5486	9.11342
5380	8.63072	9.14615	7.76621	10.7463	9.44879
5385	8.84342	9.27841	8.0353	10.9145	9.76212
5390	9.04317	9.47498	8.26445	11.1585	10.0425
5395	9.15135	9.65418	8.49384	11.3852	10.3654
5400	9.29699	9.79037	8.7509	11.5794	10.5772
5405	9.4847	9.93347	8.94321	11.7653	10.7482
5410	9.5637	10.0748	9.15824	11.9538	10.9578
5415	9.71974	10.1952	9.30547	12.1037	11.1482
5420	9.78524	10.2989	9.46257	12.2429	11.3655
5425	9.88248	10.4334	9.68641	12.3709	11.6498
5430	9.97833	10.5475	9.84446	12.5171	11.881
5435	10.1295	10.6845	9.94911	12.7286	12.0694
5440	10.2456	10.7803	10.1315	12.8573	12.2931
5445	10.3235	10.8906	10.3159	12.9983	12.5339
5450	10.3969	10.9305	10.4168	13.0733	12.6356
5455	10.438	10.9858	10.4787	13.1787	12.7042
5460	10.4949	11.0276	10.517	13.2539	12.8267
5465	10.4513	11.0584	10.6644	13.3651	12.9616
5470	10.5085	11.1317	10.7188	13.4694	13.0747
5475	10.6251	11.1977	10.8272	13.5352	13.2308
5480	10.6666	11.2354	10.9695	13.6491	13.3992
5485	10.7856	11.2751	11.0716	13.7573	13.4998
5490	10.8828	11.3917	11.1258	13.8336	13.5821
5495	10.9352	11.4591	11.2556	13.8967	13.7417
5500	10.9508	11.5436	11.3204	13.9535	13.831
5505	10.9847	11.5627	11.3715	14.0116	13.8918
5510	11.0436	11.5468	11.4406	14.0456	14.0023
5515	11.0916	11.5519	11.5042	14.1071	14.0984
5520	11.0416	11.5325	11.5195	14.1358	14.1965
5525	11.0548	11.5174	11.5579	14.1476	14.2174
5530	11.0368	11.4695	11.5346	14.1807	14.3593
5535	11.0155	11.496	11.5715	14.2526	14.3968
5540	10.9681	11.5096	11.5454	14.2737	14.4552
5545	10.9437	11.499	11.5335	14.3082	14.4223
5550	10.9668	11.4564	11.5227	14.2859	14.4501
5555	10.9509	11.3953	11.5203	14.2925	14.4227
5560	10.8832	11.3517	11.5065	14.2914	14.3749
5565	10.8624	11.2964	11.5216	14.254	14.424
5570	10.7786	11.2878	11.5569	14.2652	14.5092
5575	10.7099	11.2652	11.5525	14.2345	14.5218
5580	10.6448	11.2608	11.537	14.2196	14.5956
5585	10.5611	11.1873	11.468	14.178	14.6061
5590	10.4526	11.1006	11.3756	14.1308	14.5548
5595	10.4081	10.9941	11.317	14.0448	14.4561
5600	10.3548	10.8629	11.2252	13.9505	14.3295
5605	10.2502	10.7459	11.1455	13.8502	14.2352
5610	10.1528	10.5893	11.0579	13.7277	14.2013
5615	10.0567	10.4507	10.9182	13.6356	14.161
5620	9.93699	10.327	10.7723	13.5359	14.0655
5625	9.83088	10.1736	10.667	13.3634	13.9418
5630	9.69209	10.0434	10.5665	13.2572	13.8075
5635	9.55719	9.91945	10.4471	13.0647	13.6899
5640	9.44743	9.75542	10.2875	12.928	13.6021
5645	9.30202	9.56903	10.1005	12.7811	13.4278
5650	9.20113	9.4389	9.88742	12.5942	13.2381
5655	8.97877	9.26819	9.72164	12.4301	13.0526
5660	8.8286	9.102	9.56088	12.2656	12.8512
5665	8.69512	8.89314	9.41619	12.0726	12.7027
5670	8.57665	8.7599	9.28596	11.8947	12.5264
5675	8.45337	8.5841	9.10802	11.7304	12.3726
5680	8.30911	8.43615	8.99849	11.515	12.1587
5685	8.16929	8.26878	8.87243	11.3943	11.9267
5690	8.09508	8.12271	8.66786	11.2477	11.718
5695	7.99998	7.97072	8.44614	11.0877	11.5498
5700	7.87608	7.82138	8.36231	10.8945	11.3754
5705	7.77623	7.72803	8.17837	10.6476	11.1544
5710	7.64474	7.5277	8.049	10.4872	10.9539
5715	7.52306	7.3896	7.88627	10.2839	10.7619
5720	7.41022	7.24249	7.70077	10.1388	10.6302
5725	7.25371	7.07931	7.53526	9.95628	10.4838
5730	7.11619	6.93701	7.35883	9.73583	10.232
5735	6.96077	6.8249	7.17544	9.54163	10.1484
5740	6.87752	6.71831	7.05379	9.35702	9.98768
5745	6.75929	6.58131	6.95009	9.18245	9.84798
5750	6.58627	6.46258	6.78444	8.97337	9.65326
5755	6.4239	6.34204	6.618	8.75712	9.42381
5760	6.20616	6.19364	6.45808	8.55968	9.23208
5765	6.10344	6.03727	6.31994	8.39182	9.02175
5770	5.99601	5.93417	6.12474	8.26321	8.87352
5775	5.86269	5.74559	5.95629	8.11095	8.63663
5780	5.74936	5.60893	5.81626	7.9683	8.33801
5785	5.57409	5.49393	5.65263	7.75426	8.09718
5790	5.40969	5.39499	5.49523	7.52089	7.89193
5795	5.33167	5.25234	5.31742	7.37265	7.70885
5800	5.18651	5.14905	5.19933	7.20974	7.59828
5805	5.0975	5.05038	5.10751	7.03363	7.47084
5810	5.04404	4.9479	5.00608	6.89901	7.26416
5815	4.94763	4.86821	4.95384	6.77926	7.12086
5820	4.83754	4.77026	4.82148	6.65884	6.99682
5825	4.74846	4.67184	4.71394	6.48586	6.76856
5830	4.67828	4.54107	4.54917	6.33299	6.62225
5835	4.60012	4.45074	4.42691	6.19962	6.42323
5840	4.5531	4.32497	4.33423	6.02623	6.25233
5845	4.46415	4.20722	4.2407	5.85051	6.13465
5850	4.34413	4.13888	4.10879	5.69096	5.98439
5855	4.24777	3.98271	4.03491	5.58107	5.80317
5860	4.16104	3.86384	3.89899	5.44425	5.576
5865	4.08299	3.75343	3.83596	5.33235	5.44219
5870	4.10767	3.69397	3.76478	5.25551	5.31354
5875	3.975	3.59028	3.70505	5.08525	5.20597
5880	3.83395	3.53801	3.60212	4.93482	5.02867
5885	3.7553	3.46361	3.5225	4.90616	4.91181
5890	3.67786	3.40804	3.39877	4.79611	4.79514
5895	3.62814	3.37742	3.29754	4.72655	4.71641
5900	3.52011	3.30995	3.23391	4.61059	4.57657
5905	3.51948	3.23782	3.17809	4.57644	4.44414
5910	3.45562	3.15808	3.11629	4.48531	4.32989
5915	3.39815	3.06579	2.95508	4.36679	4.17449
5920	3.39472	3.00781	2.89243	4.27697	4.09213
5925	3.29172	2.9123	2.81724	4.17086	4.06071
5930	3.224	2.8423	2.73367	4.07536	3.98808
5935	3.11475	2.80097	2.70763	3.96975	3.9145
5940	3.03475	2.73299	2.63791	3.87189	3.80558
5945	3.03103	2.66268	2.56503	3.79926	3.67962
5950	3.06764	2.60282	2.52259	3.72407	3.58432
5955	2.98069	2.5364	2.44534	3.6578	3.45092
5960	2.96073	2.51768	2.39895	3.56305	3.28159
5965	2.90445	2.42785	2.32394	3.49322	3.15711
5970	2.8638	2.38691	2.21159	3.39948	3.08778
5975	2.85219	2.31471	2.20449	3.35162	2.99418
5980	2.80178	2.26114	2.09541	3.28468	2.82781
5985	2.72643	2.17073	2.00736	3.22724	2.75692
5990	2.65362	2.14524	1.9556	3.13202	2.68163
5995	2.61473	2.10406	1.9712	3.08001	2.59415
6000	2.57974	2.07383	1.90859	3.04164	2.52034
6005	2.56656	2.01242	1.85803	3.02114	2.49991
6010	2.50141	1.99592	1.76479	2.96338	2.44703
6015	2.50273	1.89782	1.68088	2.93526	2.38465
6020	2.43064	1.84488	1.63718	2.79761	2.27431
6025	2.4024	1.79382	1.57904	2.77062	2.13065
6030	2.37531	1.75128	1.53251	2.66067	2.03749
6035	2.34927	1.72783	1.46748	2.56733	2.00293
6040	2.31418	1.70785	1.36123	2.51001	1.93733
6045	2.24596	1.71725	1.21788	2.40646	1.86843
6050	2.16291	1.67667	1.12068	2.33714	1.79821
6055	2.12147	1.58084	1.10117	2.25368	1.71694
6060	2.09251	1.55847	1.10387	2.17717	1.62081
6065	2.0681	1.49043	1.09184	2.09005	1.49651
6070	2.06779	1.44174	1.01303	2.05799	1.46184
6075	2.00089	1.40248	0.986932	1.97998	1.40764
6080	1.95234	1.37513	0.946093	1.96876	1.39499
6085	1.95861	1.35051	0.945496	1.90388	1.42139
6090	1.95259	1.31354	0.913139	1.89325	1.40738
6095	1.94384	1.28824	0.923069	1.80784	1.33727
6100	1.93264	1.25635	0.872706	1.71974	1.27089
6105	1.92422	1.2265	0.844735	1.70785	1.17994
6110	1.88833	1.21219	0.781957	1.67469	1.08822
6115	1.86103	1.14457	0.679173	1.61816	1.01718
6120	1.78983	1.05292	0.622827	1.55605	0.949956
6125	1.75906	0.997804	0.608273	1.49594	0.831964
6130	1.68307	0.940218	0.585051	1.43622	0.745483
6135	1.52975	0.892951	0.572829	1.39511	0.718569
6140	1.51999	0.878921	0.521331	1.36092	0.654925
6145	1.47623	0.856031	0.50391	1.36666	0.615714
6150	1.44351	0.797797	0.463643	1.29459	0.522933
6155	1.4607	0.753369	0.44476	1.21148	0.511704
6160	1.40289	0.725928	0.398837	1.17318	0.506526
6165	1.40248	0.684126	0.334366	1.14995	0.457516
6170	1.40045	0.702382	0.258985	1.12202	0.410122
6175	1.37031	0.652671	0.286601	1.10953	0.329688
6180	1.29823	0.620475	0.288314	1.05615	0.308217
6185	1.26499	0.570971	0.172702	1.08816	0.201837
6190	1.28837	0.59142	0.0975786	1.05658	0.189866
6195	1.29608	0.550524	0.115301	1.01692	0.210301
6200	1.2997	0.547929	0.176088	0.969996	0.185986
6205	1.24966	0.577525	0.141123	0.930573	0.152604
6210	1.21629	0.555124	0.144367	0.949859	0.15377
6215	1.20457	0.506454	0.176213	0.925088	0.13675
6220	1.18569	0.513968	0.193304	0.894369	0.100079
6225	1.1687	0.501344	0.181205	0.906041	0.0687176
6230	1.22502	0.505948	0.150068	0.837906	0.0684161
6235	1.19578	0.511232	0.130722	0.842586	0.0139398
6240	1.17112	0.460109	0.120542	0.810286	-0.00387995
6245	1.21221	0.44945	0.156217	0.762961	0.00307835
6250	1.22754	0.409066	0.142042	0.744241	-0.0399365
6255	1.40287	0.500444	0.124945	0.865014	-0.132855
6260	1.65726	0.84155	0.122575	1.14503	-0.178702
6265	2.01443	1.31732	0.133459	1.68493	-0.193683
6270	2.43413	1.83903	0.10565	2.34638	-0.161174
6275	2.77523	2.39067	0.129797	2.95572	-0.156555
6280	3.16216	2.91224	0.154422	3.60805	-0.0620558
6285	3.55035	3.4227	0.410892	4.21902	0.133046
6290	3.90473	3.90265	0.867344	4.8054	0.637153
6295	4.30693	4.38363	1.5139	5.35843	1.40787
6300	4.70055	4.7595	2.06399	5.87721	2.13107
6305	5.00984	5.15138	2.60101	6.35114	2.78032
6310	5.35149	5.58732	3.10168	6.81419	3.41884
6315	5.72225	5.99563	3.57833	7.35029	4.05758
6320	5.95103	6.35057	4.0261	7.71202	4.65872
6325	6.24352	6.64264	4.46816	8.07549	5.20632
6330	6.45847	6.92147	4.86456	8.41525	5.67287
6335	6.72353	7.18953	5.2083	8.69295	6.18312
6340	6.9804	7.47639	5.58565	9.03135	6.66697
6345	7.20493	7.71404	6.0106	9.35417	7.12708
6350	7.35537	7.95986	6.34243	9.60117	7.47548
6355	7.56405	8.21302	6.66566	9.86841	7.90894
6360	7.75519	8.43175	6.87413	10.1623	8.20872
6365	7.95386	8.59895	7.14275	10.4394	8.5475
6370	8.14099	8.7882	7.4467	10.6579	8.87869
6375	8.3144	8.93915	7.69711	10.8813	9.21619
6380	8.44382	9.09438	7.93984	11.0753	9.49036
6385	8.67022	9.29454	8.20602	11.3369	9.74369
6390	8.8723	9.49064	8.44703	11.5556	10.0801
6395	9.04586	9.6352	8.63357	11.7622	10.3172
6400	9.17041	9.75618	8.78699	11.9173	10.5847
6405	9.23256	9.86393	8.93809	12.0091	10.814
6410	9.2735	10.035	9.12325	12.1422	11.0056
6415	9.38195	10.1548	9.28845	12.3	11.1731
6420	9.4729	10.2786	9.38072	12.3886	11.3239
6425	9.59139	10.4093	9.51873	12.5316	11.5039
6430	9.67471	10.4506	9.68921	12.5662	11.7169
6435	9.75137	10.5414	9.8224	12.7054	11.9118
6440	9.79872	10.5968	10.0088	12.8518	12.0642
6445	9.87796	10.7311	10.1636	12.9681	12.2195
6450	9.94262	10.7927	10.3332	13.1177	12.4184
6455	10.0474	10.8892	10.4801	13.251	12.5629
6460	10.0935	10.9418	10.5935	13.3695	12.7636
6465	10.1149	10.9674	10.6565	13.4551	12.8686
6470	10.1992	11.0715	10.7769	13.6234	13.042
6475	10.2301	11.1321	10.9098	13.6542	13.1521
6480	10.2612	11.2038	10.9614	13.7604	13.2478
6485	10.3392	11.2808	11.0903	13.814	13.3997
6490	10.4609	11.3524	11.1919	13.9282	13.5463
6495	10.489	11.4157	11.3339	14.0323	13.6995
6500	10.6041	11.4521	11.3749	14.098	13.821
6505	10.6145	11.4941	11.4364	14.1711	13.9189
6510	10.6021	11.4999	11.5019	14.2468	14.0037
6515	10.6277	11.553	11.5464	14.2896	14.103
6520	10.6973	11.578	11.5691	14.3365	14.2039
6525	10.6267	11.5948	11.5664	14.3774	14.2536
6530	10.6465	11.5939	11.5596	14.3889	14.3328
6535	10.6909	11.6251	11.5867	14.4765	14.3499
6540	10.7326	11.6508	11.6444	14.5272	14.3949
6545	10.815	11.6604	11.7311	14.556	14.4469
6550	10.8159	11.6507	11.7425	14.5806	14.5774
6555	10.7335	11.6294	11.7615	14.6068	14.6883
6560	10.6477	11.6593	11.7034	14.6445	14.7438
6565	10.5538	11.6269	11.6322	14.5928	14.756
6570	10.4659	11.5407	11.5654	14.5575	14.7291
6575	10.4601	11.4495	11.55	14.4681	14.8314
6580	10.4233	11.3366	11.5101	14.4031	14.8036
6585	10.3701	11.2772	11.3846	14.3994	14.7539
6590	10.294	11.1769	11.3511	14.3385	14.6879
6595	10.2155	11.0685	11.2328	14.2893	14.6366
6600	10.0182	10.9355	11.1465	14.1734	14.533
6605	9.98726	10.7748	11.0978	14.0719	14.4611
6610	9.89777	10.6313	10.9846	13.937	14.3307
6615	9.8672	10.4713	10.8421	13.8071	14.2675
6620	9.72477	10.332	10.7082	13.6608	14.0842
6625	9.56162	10.2019	10.5702	13.5319	13.9143
6630	9.42644	10.0895	10.4649	13.437	13.8057
6635	9.28147	9.9803	10.3253	13.2392	13.7179
6640	9.13767	9.87519	10.162	13.0724	13.5994
6645	9.04155	9.70418	10.1047	12.9335	13.5058
6650	8.97004	9.5708	10.0026	12.8718	13.3905
6655	8.88569	9.42111	9.82237	12.6827	13.2439
6660	8.79146	9.28753	9.69637	12.5098	13.1433
6665	8.68	9.1388	9.50197	12.3317	12.9557
6670	8.56638	8.93538	9.32557	12.2206	12.7886
6675	8.4358	8.81958	9.1885	12.0293	12.6579
6680	8.34826	8.6686	9.00294	11.8065	12.4401
6685	8.1912	8.49852	8.8316	11.6496	12.2161
6690	8.05318	8.34772	8.6774	11.4298	12.0507
6695	7.93562	8.19603	8.53862	11.2473	11.8772
6700	7.8981	8.08803	8.43396	11.0649	11.7308
6705	7.79438	7.95775	8.31229	10.8712	11.4759
6710	7.60445	7.84507	8.19121	10.6702	11.2827
6715	7.52344	7.64786	8.0591	10.4696	11.0201
6720	7.49716	7.5023	7.89103	10.2708	10.879
6725	7.35693	7.34278	7.76435	10.0962	10.6764
6730	7.20409	7.20492	7.61563	9.92351	10.4941
6735	7.09317	7.09226	7.4919	9.75688	10.3448
6740	6.90009	6.95208	7.32848	9.55637	10.1448
6745	6.7846	6.80425	7.17272	9.39275	9.91381
6750	6.64403	6.67121	7.04266	9.2118	9.69608
6755	6.48087	6.52639	6.8504	9.00541	9.51984
6760	6.39732	6.37779	6.65278	8.85195	9.26595
6765	6.23718	6.29082	6.48649	8.65908	9.09001
6770	6.13803	6.14184	6.37877	8.44897	8.87911
6775	6.04046	6.00775	6.25434	8.32589	8.64987
6780	5.90269	5.85743	6.08306	8.17438	8.48955
6785	5.827	5.75065	5.8913	8.01135	8.35018
6790	5.73555	5.64086	5.73752	7.87866	8.13934
6795	5.66158	5.53064	5.62081	7.73958	8.00379
6800	5.57835	5.40066	5.52445	7.62283	7.80131
6805	5.42685	5.27341	5.41025	7.44333	7.61908
6810	5.28549	5.14863	5.27998	7.23544	7.40415
6815	5.15162	5.06939	5.11791	7.08906	7.25177
6820	5.05944	4.91939	5.02122	6.90677	7.09493
6825	5.01144	4.76386	4.88502	6.71742	6.88314
6830	4.93994	4.63985	4.76823	6.54561	6.64489
6835	4.82063	4.53281	4.68915	6.36991	6.46824
6840	4.62666	4.41594	4.54855	6.2146	6.26327
6845	4.57033	4.28453	4.40177	6.08885	6.14779
6850	4.47466	4.19591	4.30582	5.95041	5.95515
6855	4.37857	4.0922	4.1486	5.8567	5.76371
6860	4.25545	4.00571	4.07941	5.70777	5.58156
6865	4.15963	3.89936	3.98099	5.54845	5.41433
6870	4.14333	3.81048	3.85336	5.46264	5.24412
6875	4.07371	3.72023	3.70956	5.3166	5.06301
6880	3.98274	3.58997	3.58303	5.12478	4.88851
6885	3.88922	3.5001	3.4735	4.97321	4.80866
6890	3.75175	3.39641	3.37058	4.84522	4.66616
6895	3.64136	3.32818	3.28953	4.71458	4.59869
6900	3.56531	3.23256	3.19199	4.59279	4.46405
6905	3.48688	3.11458	3.12156	4.50986	4.2821
6910	3.42129	3.05286	3.01623	4.48438	4.14956
6915	3.38058	2.94144	2.9142	4.33225	3.98263
6920	3.3073	2.86397	2.86288	4.24588	3.8636
6925	3.23968	2.83074	2.79643	4.16956	3.79262
6930	3.12388	2.78372	2.74531	4.06998	3.73366
6935	3.03797	2.71746	2.6588	3.96069	3.64282
6940	3.05057	2.64528	2.64169	3.88059	3.56434
6945	3.11854	2.62936	2.57712	3.8422	3.51507
6950	3.10144	2.60704	2.49875	3.83012	3.43787
6955	3.04775	2.5995	2.45715	3.7715	3.32897
6960	3.03606	2.55508	2.42983	3.71453	3.22604
6965	3.02554	2.48318	2.36475	3.62253	3.16132
6970	3.01275	2.42416	2.26857	3.50603	3.06201
6975	2.94794	2.34368	2.15453	3.43909	2.91678
6980	2.91793	2.26098	2.10974	3.37324	2.85178
6985	2.8243	2.21392	2.0463	3.27183	2.74892
6990	2.81331	2.17271	2.0051	3.14687	2.70563
6995	2.80842	2.05465	2.00129	2.99368	2.63218
7000	2.76738	1.96209	1.91687	2.91198	2.53486
7005	2.66882	1.88106	1.82498	2.82019	2.46206
7010	2.60511	1.85602	1.7365	2.78392	2.40803
7015	2.51445	1.77648	1.68579	2.66702	2.31671
7020	2.4312	1.68436	1.55626	2.53373	2.23451
7025	2.35128	1.63452	1.52357	2.4264	2.08826
7030	2.33597	1.58283	1.45366	2.37756	2.00591
7035	2.3022	1.57964	1.39218	2.32095	1.9318
7040	2.28514	1.55624	1.37735	2.27984	1.90288
7045	2.23315	1.51807	1.29023	2.25689	1.82757
7050	2.19967	1.50311	1.22051	2.20112	1.75979
7055	2.12125	1.47482	1.19247	2.14812	1.69879
7060	2.09897	1.4026	1.18315	2.09199	1.59297
7065	2.06226	1.39007	1.09954	2.05552	1.57658
7070	2.10083	1.38334	1.07637	2.04657	1.53883
7075	2.09391	1.37273	1.10035	1.97392	1.50814
7080	2.00276	1.33467	1.02213	1.92257	1.43124
7085	1.98733	1.27647	0.954633	1.88619	1.37846
7090	1.97844	1.25146	0.950289	1.86188	1.30303
7095	1.91715	1.23237	0.962289	1.79927	1.21379
7100	1.90195	1.21861	0.855936	1.77522	1.14662
7105	1.84331	1.12412	0.774681	1.6651	1.03524
7110	1.8305	1.10065	0.718908	1.6011	0.98428
7115	1.80066	1.06357	0.626769	1.51542	0.892423
7120	1.72051	1.0188	0.584341	1.45235	0.791682
7125	1.65171	1.00701	0.551941	1.39278	0.704301
7130	1.62309	0.962184	0.53869	1.3518	0.684791
7135	1.54737	0.935529	0.473251	1.31352	0.619597
7140	1.54085	0.918382	0.424479	1.30855	0.583918
7145	1.58993	0.945143	0.4341	1.33498	0.548523
7150	1.61578	0.948702	0.426848	1.35314	0.54459
7155	1.6607	0.917693	0.437678	1.35545	0.516412
7160	1.6112	0.836187	0.434408	1.28731	0.468056
7165	1.59163	0.808447	0.432911	1.16982	0.427821
7170	1.58567	0.78234	0.380942	1.16518	0.314408
7175	1.60862	0.701826	0.342847	1.13432	0.27804
7180	1.55933	0.686381	0.286868	1.13745	0.255163
7185	1.53662	0.630287	0.275537	1.09953	0.203366
7190	1.46456	0.583224	0.247983	1.04294	0.155105
7195	1.39137	0.562534	0.211614	1.00746	0.146165
7200	1.4121	0.517685	0.175989	0.948843	0.123336
7205	1.39579	0.479601	0.15839	0.928386	0.0912913
7210	1.4677	0.535415	0.168585	0.968956	0.111728
7215	1.41418	0.512664	0.157512	0.977383	0.00857139
7220	1.37435	0.484205	0.107049	0.91756	-0.0711294
7225	1.46339	0.472277	0.0789879	0.877763	-0.0738719
7230	1.40531	0.479787	0.0551794	0.858798	-0.0927659
7235	1.43131	0.448914	0.0540004	0.84875	-0.155763
7240	1.43805	0.42455	0.0746345	0.797578	-0.146757
7245	1.41748	0.414026	0.0310126	0.752928	-0.183001
7250	1.45058	0.42394	0.0553918	0.733807	-0.115424
7255	1.56364	0.48418	0.0628697	0.747492	-0.164656
7260	1.88522	0.781298	0.0233169	0.994327	-0.1794
7265	2.17296	1.25055	0.0209852	1.47206	-0.21238
7270	2.61345	1.747	-0.0042548	2.10986	-0.235491
7275	3.05819	2.30899	0.0337755	2.78498	-0.215227
7280	3.51673	2.82732	0.085359	3.42349	-0.160853
7285	3.88113	3.37365	0.334272	4.08381	0.0129196
7290	4.2707	3.80946	0.833098	4.6795	0.543822
7295	4.63963	4.2781	1.36159	5.25073	1.22696
7300	5.03995	4.70671	1.92691	5.7859	1.97318
7305	5.38858	5.11984	2.4516	6.28581	2.70721
7310	5.67403	5.527	2.94552	6.70624	3.37275
7315	5.96758	5.92082	3.45803	7.16608	4.05059
7320	6.23843	6.3049	3.97714	7.55465	4.70335
7325	6.5205	6.57987	4.3807	7.93105	5.18899
7330	6.73106	6.87753	4.79018	8.31896	5.74762
7335	6.91724	7.1112	5.23971	8.63718	6.25368
7340	7.17806	7.40248	5.62405	8.99801	6.76826
7345	7.48273	7.6669	5.95548	9.24693	7.20345
7350	7.70532	7.9391	6.29861	9.57487	7.6477
7355	7.89898	8.15443	6.66238	9.92057	8.05901
7360	8.04331	8.33454	7.02015	10.1825	8.3947
7365	8.32307	8.52857	7.40579	10.4436	8.71325
7370	8.48993	8.71574	7.66897	10.701	9.14613
7375	8.71005	8.93095	7.90583	10.9187	9.44702
7380	8.81989	9.10639	8.11756	11.0331	9.73425
7385	8.93207	9.24718	8.36597	11.2161	10.042
7390	9.08966	9.35679	8.55049	11.4103	10.2993
7395	9.16654	9.53298	8.71367	11.6174	10.5884
7400	9.30234	9.71208	8.91115	11.8361	10.8305
7405	9.42123	9.84818	9.10045	11.9978	11.0631
7410	9.51491	9.94217	9.22598	12.1391	11.2528
7415	9.61421	10.061	9.44166	12.2705	11.4268
7420	9.68193	10.1713	9.61117	12.4478	11.608
7425	9.83947	10.3014	9.76663	12.561	11.8155
7430	9.85302	10.3865	9.87038	12.6684	11.9135
7435	9.94682	10.4575	10.0129	12.7469	12.0362
7440	9.97629	10.5282	10.0602	12.8288	12.1664
7445	10.0128	10.6032	10.1954	12.946	12.3164
7450	10.0623	10.6661	10.236	12.9841	12.4448
7455	10.1285	10.7103	10.3709	13.0787	12.6047
7460	10.1864	10.7431	10.4663	13.1878	12.7174
7465	10.2419	10.8331	10.5768	13.2705	12.8567
7470	10.2735	10.8811	10.6675	13.3309	12.9639
7475	10.3569	10.9619	10.739	13.3937	13.0423
7480	10.3853	11.0232	10.76	13.4698	13.1556
7485	10.3859	11.0738	10.8324	13.5398	13.2445
7490	10.3515	11.092	10.899	13.6168	13.3639
7495	10.4304	11.1311	10.9155	13.6734	13.4368
7500	10.5231	11.2029	11.023	13.7862	13.5714
7505	10.5549	11.2389	11.1052	13.854	13.7008
7510	10.5852	11.2965	11.2039	13.9179	13.8633
7515	10.5791	11.3346	11.2333	14.0399	13.9175
7520	10.6219	11.3426	11.2584	14.0781	13.9942
7525	10.5989	11.3556	11.3359	14.1504	14.0928
7530	10.6214	11.3901	11.3594	14.2001	14.1536
7535	10.6234	11.3618	11.4716	14.2602	14.2314
7540	10.5952	11.3626	11.5206	14.3143	14.2373
7545	10.5765	11.337	11.5328	14.3616	14.3494
7550	10.6162	11.3369	11.5757	14.3859	14.4322
7555	10.5554	11.2797	11.5419	14.3797	14.4311
7560	10.5174	11.2693	11.4725	14.3502	14.4039
7565	10.4598	11.2349	11.5011	14.3069	14.4254
7570	10.4397	11.1582	11.4705	14.3633	14.4333
7575	10.3799	11.0984	11.44	14.2892	14.483
7580	10.3227	10.9818	11.3909	14.2309	14.4145
7585	10.2713	10.9237	11.2772	14.2149	14.3479
7590	10.2933	10.8018	11.2213	14.1148	14.329
7595	10.2132	10.716	11.1984	14.0276	14.3481
7600	10.1994	10.5339	11.2096	13.9449	14.3506
7605	10.2019	10.4476	11.1791	13.8171	14.2197
7610	10.1009	10.363	11.052	13.7568	14.1578
7615	10.0117	10.2265	10.9288	13.6085	14.1234
7620	9.88818	10.099	10.7544	13.4146	13.9414
7625	9.78529	9.95239	10.606	13.3019	13.8514
7630	9.61941	9.79647	10.4971	13.1373	13.6982
7635	9.46513	9.69492	10.389	12.9681	13.585
7640	9.37291	9.57501	10.2598	12.8172	13.5077
7645	9.22996	9.42946	10.1219	12.6364	13.3856
7650	9.03469	9.26995	9.93992	12.419	13.2395
7655	8.88559	9.11386	9.766	12.2696	13.0292
7660	8.69478	8.94258	9.57042	12.0959	12.8482
7665	8.52472	8.82948	9.3785	11.889	12.631
7670	8.35668	8.70603	9.1696	11.7364	12.4619
7675	8.25706	8.52421	9.02788	11.5149	12.2949
7680	8.19572	8.37199	8.87864	11.3492	12.0772
7685	8.08722	8.21103	8.74142	11.21	11.9437
7690	7.93295	8.10039	8.57743	11.0593	11.7234
7695	7.8141	7.97572	8.44865	10.8578	11.5136
7700	7.69214	7.80193	8.33708	10.6567	11.2969
7705	7.56073	7.625	8.16724	10.4547	11.1035
7710	7.43912	7.45322	7.98546	10.2939	10.8998
7715	7.31969	7.29177	7.81462	10.0411	10.6722
7720	7.21387	7.1191	7.66377	9.8936	10.51
7725	7.08865	7.01843	7.5251	9.72997	10.3477
7730	6.99927	6.8959	7.35836	9.56444	10.1933
7735	6.92549	6.79133	7.21263	9.42249	10.0084
7740	6.81246	6.65388	7.07569	9.27367	9.76644
7745	6.74237	6.51649	6.89893	9.10743	9.57166
7750	6.65764	6.39511	6.78179	8.94939	9.43907
7755	6.48147	6.28018	6.72264	8.79733	9.26224
7760	6.37454	6.12884	6.59999	8.59025	9.00948
7765	6.20836	5.96298	6.45055	8.42916	8.80827
7770	6.01383	5.8331	6.26109	8.30805	8.65674
7775	5.88206	5.74016	6.14265	8.17659	8.47931
7780	5.77845	5.62913	6.01146	8.05967	8.24406
7785	5.73516	5.54176	5.8688	7.939	8.10132
7790	5.66123	5.42093	5.7462	7.80512	7.93015
7795	5.52808	5.30876	5.61994	7.63408	7.7301
7800	5.37493	5.20553	5.46871	7.48715	7.54021
7805	5.23711	5.07498	5.30078	7.27629	7.33317
7810	5.17801	4.97574	5.15977	7.05982	7.22896
7815	5.10817	4.85905	5.02273	6.91696	7.14338
7820	4.98203	4.75518	4.86903	6.74345	6.92674
7825	4.97842	4.648	4.76685	6.61819	6.76955
7830	4.87192	4.5447	4.6315	6.43664	6.60508
7835	4.67615	4.40498	4.48076	6.2929	6.46691
7840	4.54492	4.27124	4.32195	6.13265	6.2555
7845	4.46678	4.17369	4.18192	5.99123	6.0948
7850	4.39812	4.01062	4.12242	5.88642	5.97481
7855	4.35631	3.84904	4.02259	5.71766	5.76826
7860	4.31035	3.76748	3.86621	5.61212	5.62179
7865	4.21237	3.68609	3.73703	5.5368	5.47682
7870	4.10421	3.64021	3.65115	5.43811	5.3365
7875	4.02018	3.56242	3.56084	5.32261	5.19378
7880	3.91625	3.46733	3.49258	5.21585	5.18196
7885	3.84436	3.38744	3.46152	5.11134	5.03334
7890	3.81296	3.36002	3.44658	5.01307	4.90616
7895	3.72975	3.2521	3.31453	4.90777	4.79826
7900	3.66652	3.15839	3.25933	4.75543	4.69951
7905	3.61127	3.08887	3.2082	4.65343	4.62707
7910	3.61484	3.03657	3.12458	4.56865	4.52408
7915	3.58808	2.98037	3.03052	4.48393	4.41169
7920	3.48905	2.95375	2.98202	4.34448	4.21526
7925	3.43657	2.90926	2.9109	4.27936	4.13375
7930	3.36935	2.83386	2.80783	4.22497	4.04068
7935	3.28054	2.77285	2.70495	4.16478	3.9372
7940	3.20894	2.67917	2.58198	4.05163	3.85886
7945	3.11619	2.58345	2.48143	3.91609	3.72428
7950	2.97443	2.47677	2.38371	3.77726	3.54896
7955	2.94843	2.39673	2.34783	3.63545	3.43881
7960	2.86507	2.31785	2.34735	3.59349	3.25426
7965	2.77007	2.27651	2.27461	3.50658	3.17686
7970	2.78449	2.25869	2.25108	3.42835	3.18933
7975	2.72419	2.21984	2.21544	3.36216	3.09872
7980	2.62996	2.18032	2.19928	3.28293	3.10422
7985	2.54015	2.1037	2.12832	3.21724	3.02376
7990	2.51594	2.04842	2.05723	3.12021	2.9727
7995	2.53746	2.06139	2.02073	3.09607	2.93988
8000	2.54016	1.99552	2.0385	3.07294	2.89557
8005	2.47266	1.92939	1.94457	3.01842	2.83926
8010	2.41856	1.82768	1.86293	2.93705	2.67031
8015	2.37987	1.7772	1.78077	2.84978	2.53468
8020	2.43331	1.73632	1.76758	2.77123	2.52103
8025	2.37982	1.73261	1.72388	2.73284	2.46604
8030	2.31003	1.67453	1.68167	2.6393	2.34263
8035	2.29551	1.61883	1.60462	2.52704	2.23649
8040	2.3424	1.57783	1.55842	2.45128	2.21652
8045	2.30466	1.53522	1.46766	2.38871	2.08685
8050	2.22074	1.43758	1.38598	2.29588	1.92744
8055	2.09692	1.37593	1.22135	2.232	1.77248
8060	2.04876	1.2965	1.19033	2.18715	1.6905
8065	1.98876	1.25808	1.15374	2.16784	1.63643
8070	1.92477	1.15622	1.08754	2.11957	1.48593
8075	1.90382	1.10674	1.07135	2.06068	1.41125
8080	1.85998	1.08501	1.05389	2.07509	1.36375
8085	1.82719	1.06204	0.987554	1.93639	1.27994
8090	1.84097	1.03338	0.930743	1.88037	1.20943
8095	1.82174	1.00417	0.878166	1.80328	1.16569
8100	1.80609	0.960771	0.86122	1.78163	1.06883
8105	1.75704	0.951363	0.780883	1.71301	0.996445
8110	1.67959	0.95772	0.728829	1.64141	0.983857
8115	1.61821	0.931512	0.657393	1.57136	0.905182
8120	1.53798	0.832658	0.5931	1.50831	0.875439
8125	1.59568	0.824658	0.585858	1.53442	0.824032
8130	1.60763	0.808334	0.538843	1.52843	0.813902
8135	1.61673	0.78452	0.500868	1.4781	0.773576
8140	1.61159	0.781333	0.521652	1.496	0.681435
8145	1.60863	0.806974	0.476719	1.48121	0.63136
8150	1.62762	0.779875	0.453635	1.49177	0.63557
8155	1.65637	0.802241	0.437198	1.5069	0.568728
8160	1.59398	0.788159	0.379015	1.42923	0.547991
8165	1.53616	0.746975	0.323757	1.37338	0.535899
8170	1.47247	0.683682	0.247991	1.30625	0.449458
8175	1.47177	0.647244	0.23187	1.24023	0.401227
8180	1.4678	0.6441	0.23761	1.22153	0.395598
8185	1.49421	0.620744	0.2529	1.21874	0.314974
8190	1.50299	0.587179	0.281125	1.18955	0.296617
8195	1.4676	0.562673	0.299295	1.15626	0.296522
8200	1.46572	0.539476	0.273705	1.13612	0.22909
8205	1.43072	0.502634	0.260798	1.10255	0.219322
8210	1.48915	0.51053	0.231825	1.07234	0.226956
8215	1.51675	0.469741	0.26505	1.04235	0.235469
8220	1.45667	0.446715	0.239991	0.984453	0.215208
8225	1.44589	0.372393	0.22467	0.890221	0.188759
8230	1.41287	0.328312	0.161706	0.839115	0.0976099
8235	1.44477	0.360482	0.168677	0.884399	0.0632103
8240	1.44185	0.293644	0.141684	0.82264	0.0634596
8245	1.40424	0.317877	0.0956965	0.819017	0.0883225
8250	1.45033	0.280388	0.0181488	0.766606	0.0351407
8255	1.64335	0.400598	0.025012	0.872504	0.00863059
8260	1.83538	0.801866	0.0297425	1.14054	-0.0103008
8265	2.22969	1.26108	0.0180902	1.64578	0.0301511
8270	2.62787	1.82718	0.0466543	2.30272	0.0599875
8275	2.97624	2.34808	0.050667	2.92205	0.0359204
8280	3.28478	2.86592	0.0398149	3.58898	0.0306858
8285	3.75064	3.34339	0.326548	4.16394	0.221441
8290	4.09831	3.84153	0.761061	4.75864	0.64115
8295	4.47282	4.29213	1.34015	5.29948	1.34083
8300	4.89815	4.73189	1.92063	5.84804	2.05925
8305	5.29426	5.13793	2.48645	6.37684	2.78302
8310	5.62412	5.55583	3.04052	6.81204	3.50669
8315	5.91267	5.91027	3.52472	7.26551	4.18427
8320	6.25395	6.2669	4.01113	7.74384	4.73989
8325	6.54113	6.6084	4.47348	8.13783	5.3615
8330	6.76462	6.88153	4.89105	8.49664	5.92423
8335	7.01239	7.17524	5.24371	8.82518	6.39127
8340	7.24537	7.45441	5.61173	9.12929	6.8691
8345	7.56663	7.72163	5.99357	9.43951	7.34185
8350	7.82246	7.98607	6.32421	9.74257	7.76896
8355	8.04604	8.27197	6.68398	10.0224	8.16979
8360	8.22228	8.46541	7.03236	10.3444	8.58475
8365	8.33927	8.62697	7.31987	10.5766	8.96806
8370	8.56446	8.78947	7.56416	10.7997	9.2769
8375	8.69886	8.98933	7.82018	10.9864	9.60414
8380	8.79816	9.15779	8.05928	11.2148	9.87237
8385	8.95082	9.30713	8.2846	11.4274	10.168
8390	9.15149	9.43241	8.52209	11.6679	10.4735
8395	9.30379	9.54402	8.73728	11.8268	10.7418
8400	9.39589	9.71403	8.93818	12.0315	11.0277
8405	9.51209	9.87959	9.05391	12.1905	11.3195
8410	9.63665	9.99438	9.20435	12.3407	11.5196
8415	9.74043	10.0977	9.39181	12.4997	11.6752
8420	9.84049	10.2123	9.51858	12.6063	11.9285
8425	9.97551	10.3338	9.74115	12.764	12.1433
8430	10.0371	10.4624	9.83154	12.8863	12.3005
8435	10.2041	10.6045	10.0185	13.0075	12.5554
8440	10.2344	10.7049	10.1954	13.1799	12.6895
8445	10.3284	10.7919	10.3286	13.3392	12.8725
8450	10.3114	10.8748	10.3906	13.4784	12.9913
8455	10.371	10.9516	10.4942	13.5405	13.0933
8460	10.433	11.0368	10.5281	13.6455	13.213
8465	10.4488	11.1065	10.5904	13.6867	13.2649
8470	10.5047	11.1328	10.7231	13.7546	13.3149
8475	10.5633	11.2056	10.8252	13.8438	13.4486
8480	10.611	11.206	10.8795	13.962	13.5837
8485	10.6107	11.2463	10.9732	14.0066	13.7792
8490	10.6737	11.2746	11.0677	14.0369	13.8632
8495	10.6888	11.3103	11.1672	14.1232	13.9404
8500	10.7806	11.3151	11.2321	14.1784	14.0624
8505	10.8099	11.4049	11.2978	14.2772	14.1674
8510	10.9013	11.4527	11.4408	14.3352	14.2273
8515	10.9153	11.4843	11.4567	14.3874	14.2993
8520	10.9495	11.5276	11.5231	14.4288	14.3937
8525	10.9653	11.5768	11.5944	14.4857	14.5
8530	10.9378	11.6131	11.6484	14.5243	14.5562
8535	10.9648	11.6161	11.6218	14.5492	14.6167
8540	10.989	11.6086	11.6514	14.559	14.6465
8545	10.9925	11.6075	11.7157	14.5748	14.6536
8550	10.9757	11.578	11.7359	14.589	14.6896
8555	10.9473	11.5446	11.7483	14.592	14.6858
8560	10.9599	11.494	11.7956	14.5694	14.7546
8565	10.8648	11.4314	11.7963	14.5799	14.7099
8570	10.7925	11.3602	11.7549	14.5375	14.7435
8575	10.744	11.2962	11.6917	14.5344	14.7294
8580	10.7254	11.2203	11.6839	14.4656	14.6658
8585	10.687	11.1462	11.6697	14.4177	14.6151
8590	10.6624	11.0842	11.6135	14.4083	14.6237
8595	10.5504	10.9314	11.4747	14.2805	14.5542
8600	10.4213	10.8201	11.3151	14.2006	14.4884
8605	10.2417	10.6641	11.2033	14.0682	14.3208
8610	10.1784	10.5511	11.0824	13.9716	14.2685
8615	10.1165	10.406	10.9924	13.9029	14.2395
8620	9.98242	10.2891	10.8289	13.8088	14.1509
8625	9.87177	10.185	10.7208	13.6637	14.0614
8630	9.73555	9.99672	10.5889	13.4882	13.9168
8635	9.64459	9.85462	10.473	13.326	13.78
8640	9.55107	9.71874	10.3514	13.1576	13.6339
8645	9.37365	9.55426	10.226	12.9933	13.5698
8650	9.33387	9.43017	10.077	12.8287	13.4645
8655	9.22313	9.27515	9.93563	12.6791	13.2448
8660	9.13845	9.13564	9.78528	12.5037	13.0751
8665	8.92569	8.93596	9.60658	12.3389	12.873
8670	8.7775	8.7608	9.44575	12.0838	12.6567
8675	8.61249	8.63851	9.31546	11.8598	12.531
8680	8.44566	8.49652	9.09986	11.6484	12.3521
8685	8.27054	8.32654	8.98536	11.5241	12.1599
8690	8.11626	8.17241	8.76371	11.3295	11.987
8695	8.00072	8.04966	8.64377	11.1585	11.8001
8700	7.89007	7.90155	8.5286	10.9835	11.6303
8705	7.76884	7.80247	8.45387	10.8064	11.4659
8710	7.67805	7.65741	8.31719	10.6736	11.323
8715	7.56803	7.52801	8.19563	10.5514	11.1893
8720	7.51731	7.42978	8.03704	10.4315	11.0067
8725	7.39172	7.29463	7.84659	10.2323	10.8029
8730	7.23873	7.16843	7.68675	10.0404	10.5389
8735	7.11435	7.03204	7.5183	9.80734	10.3687
8740	6.95246	6.89104	7.38117	9.61723	10.1564
8745	6.83673	6.69002	7.17675	9.41102	9.99165
8750	6.64099	6.49542	6.99278	9.21981	9.81213
8755	6.4365	6.35106	6.81997	9.00279	9.57008
8760	6.30409	6.13562	6.62394	8.71197	9.30952
8765	6.17993	6.02154	6.42871	8.52467	9.04053
8770	6.03155	5.88352	6.27471	8.37295	8.8165
8775	5.94629	5.70115	6.08982	8.13248	8.63459
8780	5.81128	5.60201	5.93498	7.92308	8.40516
8785	5.6881	5.46489	5.73634	7.74866	8.12641
8790	5.53894	5.32096	5.53152	7.53692	7.96587
8795	5.39804	5.13668	5.3602	7.33792	7.79839
8800	5.28122	5.03355	5.20457	7.16445	7.60495
8805	5.1078	4.85862	5.06884	7.0041	7.40786
8810	4.99835	4.74338	4.92209	6.84716	7.25676
8815	4.84656	4.65221	4.80593	6.67641	7.0682
8820	4.72993	4.55875	4.7361	6.5396	6.94614
8825	4.68491	4.49175	4.66023	6.40803	6.8445
8830	4.62108	4.33451	4.56881	6.28542	6.68403
8835	4.54699	4.23747	4.46629	6.21579	6.51004
8840	4.43867	4.15926	4.3205	6.08852	6.36002
8845	4.3495	4.06378	4.2428	5.91781	6.22665
8850	4.27925	3.97671	4.14539	5.76557	6.09183
8855	4.27264	3.93028	4.0664	5.69877	5.98199
8860	4.19009	3.85199	3.96205	5.53614	5.85849
8865	4.10247	3.71996	3.79003	5.45859	5.67672
8870	4.08023	3.65587	3.77116	5.40564	5.52297
8875	4.03524	3.5959	3.68621	5.27653	5.42731
8880	4.01473	3.50088	3.57793	5.18561	5.30344
8885	3.94298	3.42448	3.47903	5.07149	5.25765
8890	3.89506	3.37055	3.4392	4.97018	5.08833
8895	3.84361	3.31061	3.35996	4.83126	4.9425
8900	3.80063	3.2464	3.21343	4.7287	4.86875
8905	3.73364	3.21255	3.17123	4.6392	4.72846
8910	3.75661	3.15017	3.11445	4.56287	4.58413
8915	3.74232	3.12367	3.05901	4.53068	4.47066
8920	3.76775	3.07473	2.98597	4.45396	4.37675
8925	3.66075	2.9748	2.95205	4.38773	4.21338
8930	3.65438	2.91452	2.93454	4.30003	4.16984
8935	3.55538	2.83632	2.82767	4.18178	4.02388
8940	3.42466	2.73515	2.73148	4.09923	3.8958
8945	3.3936	2.72734	2.64636	4.00668	3.81667
8950	3.32235	2.64049	2.55817	3.87563	3.71752
8955	3.26822	2.58969	2.47013	3.78999	3.61187
8960	3.26612	2.48239	2.37643	3.69326	3.46257
8965	3.12769	2.42346	2.28631	3.62445	3.38898
8970	3.00143	2.31568	2.17194	3.53023	3.22256
8975	2.93776	2.24947	2.13699	3.42155	3.13355
8980	2.84381	2.2218	2.05491	3.36026	3.05179
8985	2.80589	2.1684	2.03455	3.27841	3.01435
8990	2.79008	2.14999	2.02201	3.22019	2.90346
8995	2.75587	2.09692	1.963	3.14252	2.78558
9000	2.68012	2.00469	1.9229	3.04313	2.64172
9005	2.55032	1.91598	1.79136	3.01546	2.52702
9010	2.51344	1.86123	1.73227	2.94141	2.48128
9015	2.45028	1.80283	1.66462	2.88038	2.45819
9020	2.37178	1.70579	1.63267	2.79597	2.34213
9025	2.35941	1.64355	1.53304	2.70876	2.2344
9030	2.36827	1.58069	1.47809	2.65836	2.15058
9035	2.33294	1.51613	1.38524	2.59895	2.00779
9040	2.33778	1.45917	1.34218	2.53987	2.00741
9045	2.29218	1.46036	1.22821	2.43895	1.9315
9050	2.27112	1.4238	1.16035	2.43239	1.87468
9055	2.22386	1.40572	1.09783	2.38154	1.8449
9060	2.17133	1.34726	1.01842	2.30488	1.81317
9065	2.09575	1.27867	0.933932	2.21903	1.66142
9070	1.99941	1.2523	0.883929	2.16564	1.62833
9075	1.94768	1.22742	0.877978	2.09232	1.54105
9080	1.98105	1.19591	0.826338	1.99543	1.4855
9085	1.93949	1.15501	0.768292	1.95598	1.36488
9090	1.89042	1.13872	0.755102	1.8966	1.31216
9095	1.88456	1.07959	0.757694	1.83332	1.25322
9100	1.87595	1.06514	0.699281	1.79744	1.1049
9105	1.8399	1.03047	0.678528	1.71459	1.0404
9110	1.81577	1.02663	0.625139	1.6639	0.969213
9115	1.7541	0.987833	0.578535	1.64216	0.911714
9120	1.72523	0.92098	0.548162	1.59169	0.864892
9125	1.76919	0.887041	0.513594	1.59823	0.83425
9130	1.7155	0.838251	0.470913	1.51002	0.763966
9135	1.6139	0.802322	0.410805	1.4489	0.689212
9140	1.60072	0.735774	0.3003	1.34894	0.569371
9145	1.52058	0.662197	0.271716	1.27443	0.515719
9150	1.41015	0.570888	0.222849	1.20316	0.449364
9155	1.37238	0.54573	0.229491	1.19659	0.337082
9160	1.3284	0.459227	0.153028	1.11485	0.309944
9165	1.33544	0.444094	0.137725	1.0792	0.320014
9170	1.32846	0.471529	0.128291	1.09907	0.261731
9175	1.31052	0.447184	0.115462	1.06499	0.23063
9180	1.33267	0.405886	0.108255	1.06241	0.204282
9185	1.29932	0.34135	0.0612709	1.032	0.187139
9190	1.27097	0.311776	0.00307556	1.00604	0.109292
9195	1.22381	0.295424	-0.0102491	0.958799	0.0556562
9200	1.23965	0.273864	-0.0482754	0.889601	0.0648738
9205	1.20394	0.225951	-0.0651429	0.831535	-0.0122444
9210	1.18013	0.191952	-0.129499	0.779276	-0.0832933
9215	1.13872	0.146528	-0.164279	0.743477	-0.173519
9220	1.13809	0.0885405	-0.189795	0.697216	-0.248151
9225	1.0859	0.0568788	-0.211313	0.637324	-0.247974
9230	1.04725	0.0557525	-0.177164	0.638189	-0.213322
9235	1.00414	0.0307907	-0.184036	0.643181	-0.241267
9240	0.93703	-0.00307862	-0.236503	0.556394	-0.263132
9245	0.961562	0.0109138	-0.267814	0.544288	-0.272956
9250	1.03693	0.0121032	-0.310457	0.517945	-0.355713
9255	1.23632	0.128352	-0.324247	0.574281	-0.438407
9260	1.50736	0.463333	-0.326535	0.835629	-0.402779
9265	1.84455	0.907364	-0.335825	1.40226	-0.383855
9270	2.29623	1.42445	-0.338401	2.04844	-0.350397
9275	2.72106	1.98334	-0.333488	2.72409	-0.338353
9280	3.16836	2.5331	-0.284229	3.38273	-0.250313
9285	3.56093	3.09858	-0.0287309	4.01904	0.00467906
9290	3.93256	3.56874	0.490486	4.59874	0.508482
9295	4.26037	4.07628	1.00262	5.12047	1.1278
9300	4.62534	4.51595	1.61396	5.64901	1.8396
9305	4.91551	4.90368	2.14102	6.13452	2.52128
9310	5.19998	5.27316	2.60236	6.60659	3.15778
9315	5.51262	5.66841	3.1217	7.03988	3.85547
9320	5.7174	6.01273	3.56886	7.42562	4.40948
9325	5.98329	6.3249	3.97853	7.79667	4.92122
9330	6.23759	6.56823	4.44704	8.1587	5.41958
9335	6.49976	6.84196	4.82386	8.45503	5.89437
9340	6.7457	7.07463	5.21072	8.76667	6.33483
9345	6.96872	7.35701	5.51551	9.01765	6.7411
9350	7.22938	7.60318	5.80573	9.28286	7.15273
9355	7.41569	7.8042	6.11321	9.46958	7.56098
9360	7.58336	8.0239	6.40296	9.71487	7.97768
9365	7.72427	8.23645	6.65072	9.93704	8.30179
9370	7.88607	8.42546	6.90263	10.1847	8.59021
9375	8.02669	8.57733	7.19732	10.402	8.93027
9380	8.17323	8.72085	7.44374	10.6229	9.19854
9385	8.31177	8.87967	7.66842	10.861	9.46955
9390	8.41815	9.00322	7.8793	11.0935	9.79888
9395	8.52055	9.12012	8.06042	11.2761	10.0329
9400	8.63435	9.27778	8.28273	11.484	10.3371
9405	8.7118	9.38889	8.43073	11.6556	10.5484
9410	8.84812	9.49573	8.58998	11.8382	10.7255
9415	8.9275	9.64549	8.7709	11.9548	10.9227
9420	9.02393	9.77456	8.91203	12.1257	11.1165
9425	9.13069	9.88389	9.10558	12.33	11.3419
9430	9.24177	9.9857	9.25085	12.448	11.4725
9435	9.37338	10.1344	9.3411	12.5625	11.6311
9440	9.45686	10.2237	9.48307	12.5912	11.8971
9445	9.52033	10.336	9.62964	12.7209	12.0822
9450	9.58412	10.388	9.76156	12.8461	12.2258
9455	9.65984	10.4748	9.85135	12.9869	12.406
9460	9.79627	10.5483	10.0378	13.0897	12.5189
9465	9.83746	10.5791	10.126	13.1541	12.6418
9470	9.88119	10.6582	10.2054	13.2669	12.7344
9475	10.0255	10.7202	10.3607	13.3375	12.8785
9480	10.0904	10.7726	10.4195	13.4277	13.0016
9485	10.1354	10.8243	10.4797	13.4794	13.1979
9490	10.1877	10.8937	10.5743	13.5371	13.3005
9495	10.2863	10.915	10.632	13.5638	13.434
9500	10.3251	10.9297	10.6608	13.5766	13.4917
9505	10.2452	10.9452	10.7301	13.598	13.5125
9510	10.3014	10.9386	10.8199	13.6285	13.5952
9515	10.3087	10.9589	10.8169	13.7078	13.6516
9520	10.2404	10.9589	10.8359	13.7259	13.6695
9525	10.2055	10.9749	10.8631	13.7688	13.7398
9530	10.1458	10.9607	10.8832	13.7977	13.7899
9535	10.1138	10.9606	10.9259	13.8517	13.8547
9540	10.1615	10.9547	10.9702	13.8891	13.9607
9545	10.1778	10.9107	10.9854	13.8525	14.066
9550	10.1859	10.8984	11.0324	13.9179	14.1278
9555	10.1648	10.868	11.0211	13.9641	14.1424
9560	10.1575	10.7779	10.9994	13.8807	14.1129
9565	10.1026	10.7105	10.9683	13.8604	14.1471
9570	10.0116	10.668	10.9331	13.8576	14.053
9575	9.94962	10.6002	10.884	13.8888	14.0554
9580	9.93051	10.5164	10.8616	13.8902	14.0312
9585	9.77509	10.4569	10.8457	13.8422	13.9619
9590	9.74346	10.2961	10.804	13.7191	13.9488
9595	9.69168	10.213	10.7447	13.6855	13.9731
9600	9.62343	10.1188	10.7015	13.599	13.9062
9605	9.562	9.99645	10.5628	13.5269	13.7968
9610	9.40347	9.86806	10.4452	13.4338	13.7476
9615	9.32241	9.74566	10.3321	13.2659	13.6574
9620	9.20116	9.62638	10.1725	13.0978	13.5991
9625	9.0937	9.49736	9.9912	12.9578	13.4268
9630	8.98033	9.36642	9.88592	12.843	13.2651
9635	8.84166	9.20866	9.74055	12.7145	13.0818
9640	8.69522	9.05527	9.5721	12.5496	12.8988
9645	8.61171	8.89897	9.4046	12.3732	12.7719
9650	8.45828	8.75032	9.23648	12.2242	12.6051
9655	8.42011	8.63136	9.11989	12.0999	12.473
9660	8.31915	8.52202	8.97736	11.9066	12.3443
9665	8.2033	8.38027	8.86498	11.7467	12.1907
9670	8.05908	8.25726	8.72769	11.5607	12.0377
9675	7.91762	8.16594	8.58243	11.3918	11.8605
9680	7.81528	8.00507	8.44736	11.1837	11.7191
9685	7.69986	7.85572	8.27083	10.9865	11.5147
9690	7.53604	7.65402	8.09749	10.7852	11.3521
9695	7.47686	7.49986	7.98922	10.6097	11.1975
9700	7.3753	7.36454	7.84404	10.3758	10.9877
9705	7.29888	7.22451	7.69024	10.1865	10.7579
9710	7.12853	7.08023	7.55038	10.0258	10.574
9715	6.9902	6.95494	7.40859	9.8574	10.4167
9720	6.83572	6.83306	7.23759	9.64402	10.1717
9725	6.71002	6.67319	7.10538	9.41266	9.98896
9730	6.6202	6.53044	6.97049	9.25359	9.81956
9735	6.46443	6.42934	6.82883	9.1034	9.59319
9740	6.40916	6.36344	6.68977	8.9907	9.40752
9745	6.37107	6.27676	6.58342	8.86821	9.28149
9750	6.30349	6.21015	6.43853	8.72707	9.13685
9755	6.21269	6.09547	6.36309	8.65481	9.05431
9760	6.13097	5.95804	6.19974	8.5294	8.90939
9765	6.01579	5.8526	6.06284	8.40669	8.71983
9770	5.95376	5.74402	5.96711	8.23447	8.55415
9775	5.85631	5.57445	5.87807	7.99661	8.35577
9780	5.79191	5.44123	5.72995	7.81906	8.2265
9785	5.69731	5.33615	5.57205	7.69155	8.13315
9790	5.60718	5.23588	5.45743	7.55995	7.97851
9795	5.51441	5.13195	5.29207	7.39937	7.76706
9800	5.4076	5.02017	5.1635	7.25205	7.58989
9805	5.28149	4.87737	5.01742	7.08997	7.46822
9810	5.20963	4.77052	4.92354	6.9441	7.26674
9815	5.07001	4.64471	4.76385	6.74119	7.13467
9820	4.98266	4.50867	4.69388	6.5993	6.96818
9825	4.84576	4.42386	4.56149	6.45896	6.81013
9830	4.69591	4.33614	4.45536	6.29474	6.65638
9835	4.54605	4.25946	4.31934	6.17643	6.48188
9840	4.47612	4.18931	4.17812	6.03344	6.33139
9845	4.4082	4.0703	4.03945	5.92441	6.20416
9850	4.31708	3.97232	3.88717	5.77432	5.99275
9855	4.22509	3.87386	3.85714	5.64486	5.87803
9860	4.15229	3.81149	3.74045	5.53958	5.76329
9865	4.07178	3.69719	3.60505	5.38163	5.58118
9870	4.07593	3.58861	3.47596	5.21561	5.48463
9875	3.98807	3.49546	3.36701	5.18695	5.35338
9880	3.93731	3.4082	3.26462	5.05444	5.18433
9885	3.85665	3.30686	3.14787	4.9436	5.04369
9890	3.76907	3.24303	3.05438	4.8607	4.89248
9895	3.64362	3.17759	2.9413	4.70745	4.7531
9900	3.51406	3.09475	2.82363	4.6285	4.59645
9905	3.50237	3.00765	2.75532	4.50409	4.45711
9910	3.42024	2.90189	2.66058	4.41739	4.32841
9915	3.33967	2.80556	2.57676	4.30005	4.20109
9920	3.20554	2.74396	2.49988	4.1832	4.11278
9925	3.16142	2.6486	2.4654	4.11455	4.00045
9930	3.05843	2.56278	2.36349	3.97834	3.86815
9935	2.99572	2.45932	2.30504	3.85153	3.67844
9940	2.93595	2.40953	2.2076	3.73741	3.55206
9945	2.84052	2.31569	2.14305	3.64172	3.4843
9950	2.77129	2.22324	2.04156	3.54155	3.34776
9955	2.77726	2.16856	1.97914	3.41349	3.26102
[truncated: 56 more rows]
