# Supplementary material for: Abnormal developmental trajectory and vulnerability to cardiac arrhythmias in tetralogy of Fallot with DiGeorge syndrome
Source: Commun Biol. 2023 Sep 22;6:969. doi: 10.1038/s42003-023-05344-6 (PMC10516936; doi:10.1038/s42003-023-05344-6)
Supplement: Supplementary file 6 — Supplementary Data 3 [file 42003_2023_5344_MOESM6_ESM.zip › Supplementary Data3_CAS Measurement/Batch61/TOF-ND2_A3_5035/1A-wave.csv]

1A : V(t) = D'(t) / BackgroundImage *100
D'(t) = WaveFiltered Value( Pixel-Filter=(5 x 5) Tcnst-Filter=10)
average	1.00
frm num	2048
position	[50][69]
background	382.08
total pixel	25
time	value1
0.00	6.00921
5.00	5.73178
10.00	5.43289
15.00	5.17331
20.00	4.93551
25.00	4.68588
30.00	4.501
35.00	4.31786
40.00	4.12686
45.00	3.91623
50.00	3.74341
55.00	3.60253
60.00	3.50505
65.00	3.34089
70.00	3.21618
75.00	3.14268
80.00	3.08386
85.00	3.01416
90.00	2.94725
95.00	2.88599
100.00	2.8298
105.00	2.73003
110.00	2.65908
115.00	2.55439
120.00	2.42039
125.00	2.38983
130.00	2.28799
135.00	2.16179
140.00	2.10997
145.00	2.04973
150.00	1.98399
155.00	1.84108
160.00	1.72293
165.00	1.61449
170.00	1.46665
175.00	1.33883
180.00	1.21123
185.00	1.07755
190.00	0.937337
195.00	0.764039
200.00	0.672978
205.00	0.592071
210.00	0.487847
215.00	0.389858
220.00	0.325746
225.00	0.230358
230.00	0.141367
235.00	0.0895419
240.00	0.0764001
245.00	0.0729477
250.00	0.0195893
255.00	-0.0525121
260.00	-0.0849493
265.00	-0.156019
270.00	-0.184387
275.00	-0.183745
280.00	-0.216669
285.00	-0.220128
290.00	-0.212772
295.00	-0.227089
300.00	-0.226365
305.00	-0.260261
310.00	-0.275064
315.00	-0.263261
320.00	-0.277764
325.00	-0.256269
330.00	-0.314395
335.00	-0.312268
340.00	-0.337574
345.00	-0.306957
350.00	-0.252183
355.00	-0.241621
360.00	-0.242585
365.00	-0.216232
370.00	-0.183093
375.00	-0.184675
380.00	-0.156785
385.00	-0.155764
390.00	-0.16636
395.00	-0.196834
400.00	-0.172963
405.00	-0.136823
410.00	-0.175486
415.00	-0.186203
420.00	-0.175958
425.00	-0.124862
430.00	-0.16158
435.00	-0.175782
440.00	-0.178095
445.00	-0.16552
450.00	-0.199219
455.00	-0.203376
460.00	-0.164194
465.00	-0.166619
470.00	-0.170895
475.00	-0.130774
480.00	-0.111415
485.00	-0.133774
490.00	-0.109928
495.00	-0.13767
500.00	-0.141701
505.00	-0.107639
510.00	-0.0822189
515.00	-0.0897005
520.00	-0.096434
525.00	-0.110869
530.00	-0.150034
535.00	-0.190516
540.00	-0.237419
545.00	-0.247178
550.00	-0.220367
555.00	-0.189955
560.00	-0.170959
565.00	-0.15491
570.00	-0.181295
575.00	-0.142228
580.00	-0.14999
585.00	-0.172679
590.00	-0.169021
595.00	-0.160494
600.00	-0.185274
605.00	-0.204435
610.00	-0.22168
615.00	-0.20684
620.00	-0.228032
625.00	-0.20837
630.00	-0.228362
635.00	-0.240073
640.00	-0.164768
645.00	-0.171323
650.00	-0.217005
655.00	-0.213102
660.00	-0.201214
665.00	-0.219828
670.00	-0.185282
675.00	-0.206536
680.00	-0.184836
685.00	-0.154836
690.00	-0.127837
695.00	-0.0668954
700.00	-0.0392678
705.00	-0.0185906
710.00	0.0345666
715.00	0.0279692
720.00	0.0471573
725.00	0.0654734
730.00	0.0830048
735.00	0.0422503
740.00	0.0369784
745.00	0.0102487
750.00	0.0196929
755.00	0.0323802
760.00	0.041705
765.00	0.0197372
770.00	0.0324201
775.00	0.0344126
780.00	0.0435341
785.00	0.0328993
790.00	0.0317032
795.00	-0.00706179
800.00	0.0124886
805.00	-0.012839
810.00	-0.00632057
815.00	0.0403751
820.00	0.0290093
825.00	0.0449526
830.00	0.0174255
835.00	-0.0293338
840.00	-0.0452446
845.00	-0.0312981
850.00	-0.00513642
855.00	-0.023467
860.00	0.0113336
865.00	0.0374197
870.00	0.169775
875.00	0.375787
880.00	0.56748
885.00	0.853069
890.00	1.02844
895.00	1.21663
900.00	1.36507
905.00	1.52484
910.00	1.68852
915.00	1.76255
920.00	1.85325
925.00	1.97572
930.00	2.07023
935.00	2.14587
940.00	2.20452
945.00	2.26569
950.00	2.34377
955.00	2.3952
960.00	2.43206
965.00	2.48617
970.00	2.5108
975.00	2.53924
980.00	2.60985
985.00	2.63886
990.00	2.69533
995.00	2.66867
1000.00	2.69285
1005.00	2.69785
1010.00	2.68456
1015.00	2.65375
1020.00	2.68988
1025.00	2.70355
1030.00	2.72424
1035.00	2.68841
1040.00	2.7127
1045.00	2.71677
1050.00	2.73404
1055.00	2.7077
1060.00	2.67981
1065.00	2.65052
1070.00	2.6964
1075.00	2.62044
1080.00	2.58243
1085.00	2.53462
1090.00	2.53869
1095.00	2.54969
1100.00	2.53969
1105.00	2.52128
1110.00	2.49214
1115.00	2.47953
1120.00	2.44933
1125.00	2.35934
1130.00	2.28567
1135.00	2.23613
1140.00	2.17374
1145.00	2.12596
1150.00	2.01387
1155.00	1.91298
1160.00	1.80753
1165.00	1.73461
1170.00	1.65223
1175.00	1.58332
1180.00	1.46896
1185.00	1.36708
1190.00	1.23875
1195.00	1.09917
1200.00	1.00391
1205.00	0.865828
1210.00	0.786574
1215.00	0.673369
1220.00	0.589281
1225.00	0.507321
1230.00	0.428323
1235.00	0.389678
1240.00	0.335007
1245.00	0.306741
1250.00	0.266644
1255.00	0.222183
1260.00	0.191589
1265.00	0.178712
1270.00	0.170263
1275.00	0.152189
1280.00	0.107657
1285.00	0.0832818
1290.00	0.0655315
1295.00	0.0422279
1300.00	0.0254423
1305.00	0.00614768
1310.00	-0.0468122
1315.00	-0.0693504
1320.00	-0.0781189
1325.00	-0.101714
1330.00	-0.130278
1335.00	-0.132954
1340.00	-0.113377
1345.00	-0.11879
1350.00	-0.122614
1355.00	-0.113493
1360.00	-0.147161
1365.00	-0.193165
1370.00	-0.16338
1375.00	-0.164839
1380.00	-0.138933
1385.00	-0.107242
1390.00	-0.0797676
1395.00	-0.103198
1400.00	-0.0530959
1405.00	-0.00695712
1410.00	0.0398023
1415.00	0.0127902
1420.00	-0.0115207
1425.00	-0.00827479
1430.00	-0.0262915
1435.00	-0.0121465
1440.00	-0.00883801
1445.00	-0.0320329
1450.00	-0.014173
1455.00	-0.020084
1460.00	-0.013888
1465.00	0.0251892
1470.00	0.0184827
1475.00	0.031291
1480.00	0.00931772
1485.00	-0.0355839
1490.00	-0.0498228
1495.00	-0.0176211
1500.00	-0.0064369
1505.00	-0.00684011
1510.00	0.0179226
1515.00	0.0349746
1520.00	0.0105391
1525.00	6.30833e-005
1530.00	-0.024022
1535.00	-0.0247605
1540.00	-0.036941
1545.00	-0.085592
1550.00	-0.0676107
1555.00	-0.0639903
1560.00	-0.0125745
1565.00	-0.0113171
1570.00	-0.0164668
1575.00	-0.0399457
1580.00	-0.0547954
1585.00	-0.0398937
1590.00	-0.0442796
1595.00	-0.0220543
1600.00	-0.0491621
1605.00	-0.0589025
1610.00	-0.0917476
1615.00	-0.14434
1620.00	-0.10164
1625.00	-0.104039
1630.00	-0.147027
1635.00	-0.13023
1640.00	-0.170599
1645.00	-0.189134
1650.00	-0.19744
1655.00	-0.181884
1660.00	-0.17207
1665.00	-0.167426
1670.00	-0.168481
1675.00	-0.138023
1680.00	-0.139924
1685.00	-0.134307
1690.00	-0.0842348
1695.00	-0.0444043
1700.00	-0.00122848
1705.00	-0.0157623
1710.00	-0.00162321
1715.00	0.0226178
1720.00	0.0465286
1725.00	0.0167501
1730.00	0.0307786
1735.00	0.0716706
1740.00	0.0404248
1745.00	0.0604611
1750.00	0.0366176
1755.00	0.0748319
1760.00	0.0338479
1765.00	0.0325569
1770.00	0.0135977
1775.00	-0.0107939
1780.00	-0.0327464
1785.00	0.00298223
1790.00	-0.018254
1795.00	-0.0028189
1800.00	-0.0255688
1805.00	-0.00521463
1810.00	-0.00259937
1815.00	-0.00129253
1820.00	0.0407128
1825.00	0.0722361
1830.00	0.0671063
1835.00	0.131585
1840.00	0.0912071
1845.00	0.148041
1850.00	0.178254
1855.00	0.203351
1860.00	0.197673
1865.00	0.225016
1870.00	0.316627
1875.00	0.523658
1880.00	0.714173
1885.00	0.917044
1890.00	1.08183
1895.00	1.25736
1900.00	1.43313
1905.00	1.58818
1910.00	1.72668
1915.00	1.8817
1920.00	1.96991
1925.00	2.09536
1930.00	2.18629
1935.00	2.27021
1940.00	2.31434
1945.00	2.39907
1950.00	2.47847
1955.00	2.53108
1960.00	2.58576
1965.00	2.62137
1970.00	2.66178
1975.00	2.64686
1980.00	2.65542
1985.00	2.69976
1990.00	2.73234
1995.00	2.74909
2000.00	2.77988
2005.00	2.78246
2010.00	2.81096
2015.00	2.81985
2020.00	2.81844
2025.00	2.79518
2030.00	2.80251
2035.00	2.79969
2040.00	2.77098
2045.00	2.76607
2050.00	2.78574
2055.00	2.78459
2060.00	2.76995
2065.00	2.77562
2070.00	2.75141
2075.00	2.71287
2080.00	2.70854
2085.00	2.69208
2090.00	2.63854
2095.00	2.63536
2100.00	2.62832
2105.00	2.5288
2110.00	2.501
2115.00	2.47389
2120.00	2.41704
2125.00	2.37425
2130.00	2.31061
2135.00	2.23763
2140.00	2.1709
2145.00	2.10875
2150.00	2.00466
2155.00	1.93087
2160.00	1.85713
2165.00	1.75098
2170.00	1.65859
2175.00	1.57544
2180.00	1.44511
2185.00	1.35818
2190.00	1.31135
2195.00	1.20429
2200.00	1.14668
2205.00	1.04143
2210.00	0.994868
2215.00	0.894334
2220.00	0.855152
2225.00	0.748699
2230.00	0.683251
2235.00	0.651567
2240.00	0.62724
2245.00	0.591735
2250.00	0.594329
2255.00	0.561068
2260.00	0.471461
2265.00	0.398142
2270.00	0.333202
2275.00	0.293601
2280.00	0.255865
2285.00	0.232373
2290.00	0.204948
2295.00	0.165609
2300.00	0.151142
2305.00	0.17581
2310.00	0.183354
2315.00	0.179676
2320.00	0.115644
2325.00	0.0998923
2330.00	0.0700119
2335.00	0.0169471
2340.00	0.029909
2345.00	0.0164491
2350.00	-0.0249781
2355.00	-0.0800599
2360.00	-0.0605379
2365.00	-0.0691408
2370.00	-0.123994
2375.00	-0.124157
2380.00	-0.159899
2385.00	-0.137628
2390.00	-0.119677
2395.00	-0.100381
2400.00	-0.100812
2405.00	-0.104341
2410.00	-0.100188
2415.00	-0.0880754
2420.00	-0.0635643
2425.00	-0.0781459
2430.00	-0.0912694
2435.00	-0.11669
2440.00	-0.111303
2445.00	-0.146236
2450.00	-0.157785
2455.00	-0.112693
2460.00	-0.0930486
2465.00	-0.0774624
2470.00	-0.0644816
2475.00	-0.104097
2480.00	-0.0748432
2485.00	-0.0945783
2490.00	-0.0599948
2495.00	-0.079121
2500.00	-0.112038
2505.00	-0.133288
2510.00	-0.118912
2515.00	-0.112256
2520.00	-0.15861
2525.00	-0.144843
2530.00	-0.146062
2535.00	-0.130409
2540.00	-0.133071
2545.00	-0.150124
2550.00	-0.188504
2555.00	-0.185357
2560.00	-0.147977
2565.00	-0.108054
2570.00	-0.0710758
2575.00	-0.088047
2580.00	-0.146244
2585.00	-0.133713
2590.00	-0.132905
2595.00	-0.134271
2600.00	-0.136547
2605.00	-0.149065
2610.00	-0.12683
2615.00	-0.137179
2620.00	-0.172666
2625.00	-0.165868
2630.00	-0.169172
2635.00	-0.118754
2640.00	-0.0796594
2645.00	-0.0507554
2650.00	-0.023695
2655.00	-0.00457505
2660.00	-0.0124928
2665.00	0.0295857
2670.00	0.0329085
2675.00	0.00553893
2680.00	-0.00653088
2685.00	0.00354432
2690.00	-0.0156543
2695.00	-0.0266517
2700.00	-0.0208458
2705.00	-0.0187613
2710.00	-0.0200258
2715.00	0.0259466
2720.00	0.000320116
2725.00	-0.00913401
2730.00	-0.057425
2735.00	-0.0705267
2740.00	-0.0781306
2745.00	-0.0525203
2750.00	-0.0347054
2755.00	-0.0364694
2760.00	-0.0181658
2765.00	0.00458879
2770.00	-0.0262302
2775.00	0.0172219
2780.00	0.0699386
2785.00	0.125759
2790.00	0.132027
2795.00	0.173263
2800.00	0.206188
2805.00	0.214883
2810.00	0.258302
2815.00	0.265973
2820.00	0.247751
2825.00	0.240773
2830.00	0.267994
2835.00	0.288305
2840.00	0.285647
2845.00	0.283255
2850.00	0.246554
2855.00	0.212477
2860.00	0.187041
2865.00	0.162056
2870.00	0.263103
2875.00	0.49119
2880.00	0.725781
2885.00	0.943195
2890.00	1.15143
2895.00	1.35664
2900.00	1.49422
2905.00	1.6463
2910.00	1.7926
2915.00	1.92427
2920.00	2.09407
2925.00	2.21653
2930.00	2.35815
2935.00	2.44897
2940.00	2.54536
2945.00	2.66771
2950.00	2.74014
2955.00	2.80427
2960.00	2.85362
2965.00	2.93153
2970.00	2.9535
2975.00	2.98373
2980.00	3.0078
2985.00	3.07867
2990.00	3.10372
2995.00	3.0959
3000.00	3.10876
3005.00	3.10044
3010.00	3.11598
3015.00	3.14986
3020.00	3.17826
3025.00	3.18811
3030.00	3.17918
3035.00	3.17848
3040.00	3.14434
3045.00	3.09268
3050.00	3.07131
3055.00	3.02695
3060.00	3.03623
3065.00	3.01946
3070.00	2.96772
3075.00	2.95152
3080.00	2.91286
3085.00	2.85922
3090.00	2.84758
3095.00	2.83607
3100.00	2.79953
3105.00	2.78968
3110.00	2.73056
3115.00	2.68154
3120.00	2.6437
3125.00	2.56778
3130.00	2.52666
3135.00	2.46348
3140.00	2.40662
3145.00	2.30625
3150.00	2.19811
3155.00	2.13429
3160.00	2.0601
3165.00	1.96296
3170.00	1.8745
3175.00	1.79488
3180.00	1.6981
3185.00	1.62565
3190.00	1.48612
3195.00	1.37415
3200.00	1.27547
3205.00	1.15106
3210.00	1.0527
3215.00	0.974654
3220.00	0.932674
3225.00	0.861391
3230.00	0.800378
3235.00	0.78106
3240.00	0.784613
3245.00	0.715573
3250.00	0.675423
3255.00	0.651851
3260.00	0.587712
3265.00	0.547785
3270.00	0.507664
3275.00	0.494586
3280.00	0.468159
3285.00	0.441234
3290.00	0.401298
3295.00	0.378966
3300.00	0.341069
3305.00	0.288118
3310.00	0.234181
3315.00	0.204481
3320.00	0.17147
3325.00	0.158511
3330.00	0.155223
3335.00	0.178436
3340.00	0.168967
3345.00	0.167774
3350.00	0.164606
3355.00	0.108363
3360.00	0.141497
3365.00	0.179692
3370.00	0.144973
3375.00	0.0938339
3380.00	0.0844505
3385.00	0.107412
3390.00	0.101906
3395.00	0.114747
3400.00	0.101178
3405.00	0.0512784
3410.00	0.0325408
3415.00	0.0428965
3420.00	0.0417475
3425.00	0.0428073
3430.00	0.0469017
3435.00	0.0547744
3440.00	0.0430155
3445.00	0.0868715
3450.00	0.0823719
3455.00	0.0636657
3460.00	0.0614867
3465.00	0.0752292
3470.00	0.0781753
3475.00	0.0902489
3480.00	0.105303
3485.00	0.116757
3490.00	0.101941
3495.00	0.0854654
3500.00	0.0727313
3505.00	0.0832555
3510.00	0.0623671
3515.00	0.070787
3520.00	0.0647552
3525.00	0.0425762
3530.00	0.001677
3535.00	0.0015093
3540.00	-0.0258611
3545.00	0.000803773
3550.00	-0.00346421
3555.00	-0.0167275
3560.00	-0.0464618
3565.00	-0.0156431
3570.00	0.0319849
3575.00	0.0413492
3580.00	0.0738558
3585.00	0.0748455
3590.00	0.112378
3595.00	0.107421
3600.00	0.110289
3605.00	0.119151
3610.00	0.137596
3615.00	0.181416
3620.00	0.1884
3625.00	0.234468
3630.00	0.227772
3635.00	0.25734
3640.00	0.261966
3645.00	0.245191
3650.00	0.232188
3655.00	0.206875
3660.00	0.211314
3665.00	0.196464
3670.00	0.183099
3675.00	0.178398
3680.00	0.179403
3685.00	0.222183
3690.00	0.259638
3695.00	0.276597
3700.00	0.255219
3705.00	0.262151
3710.00	0.267343
3715.00	0.254218
3720.00	0.196342
3725.00	0.200787
3730.00	0.197459
3735.00	0.213307
3740.00	0.222337
3745.00	0.222088
3750.00	0.229192
3755.00	0.192664
3760.00	0.187007
3765.00	0.208088
3770.00	0.213452
3775.00	0.206764
3780.00	0.160962
3785.00	0.137537
3790.00	0.142628
3795.00	0.132552
3800.00	0.13186
3805.00	0.126002
3810.00	0.13434
3815.00	0.125094
3820.00	0.173305
3825.00	0.195756
3830.00	0.23376
3835.00	0.236557
3840.00	0.271528
3845.00	0.298814
3850.00	0.28987
3855.00	0.344635
3860.00	0.41905
3865.00	0.443099
3870.00	0.566294
3875.00	0.752545
3880.00	0.972517
3885.00	1.18934
3890.00	1.40122
3895.00	1.62333
3900.00	1.7803
3905.00	1.92158
3910.00	2.08013
3915.00	2.17572
3920.00	2.30676
3925.00	2.40482
3930.00	2.49097
3935.00	2.5706
3940.00	2.6119
3945.00	2.68049
3950.00	2.74221
3955.00	2.77997
3960.00	2.78987
3965.00	2.83333
3970.00	2.83894
3975.00	2.88587
3980.00	2.95741
3985.00	2.99877
3990.00	3.00355
3995.00	3.01936
4000.00	3.02102
4005.00	3.02985
4010.00	3.05559
4015.00	3.05049
4020.00	3.02392
4025.00	3.02932
4030.00	3.0593
4035.00	3.04231
4040.00	3.02075
4045.00	3.02332
4050.00	3.04029
4055.00	3.06604
4060.00	3.06408
4065.00	3.03301
4070.00	3.04273
4075.00	3.00437
4080.00	2.99393
4085.00	2.92066
4090.00	2.94162
4095.00	2.92489
4100.00	2.85748
4105.00	2.84916
4110.00	2.85005
4115.00	2.78385
4120.00	2.72531
4125.00	2.68833
4130.00	2.65505
4135.00	2.57799
4140.00	2.50654
4145.00	2.42339
4150.00	2.34751
4155.00	2.30329
4160.00	2.18603
4165.00	2.09724
4170.00	2.01001
4175.00	1.86972
4180.00	1.75604
4185.00	1.63696
4190.00	1.54864
4195.00	1.45555
4200.00	1.36024
4205.00	1.25353
4210.00	1.21088
4215.00	1.11073
4220.00	1.01432
4225.00	0.953715
4230.00	0.864625
4235.00	0.732099
4240.00	0.681921
4245.00	0.638854
4250.00	0.565547
4255.00	0.501664
4260.00	0.459872
4265.00	0.337461
4270.00	0.300575
4275.00	0.246438
4280.00	0.19981
4285.00	0.175641
4290.00	0.135045
4295.00	0.14876
4300.00	0.139118
4305.00	0.121019
4310.00	0.112058
4315.00	0.0558353
4320.00	0.0827057
4325.00	0.085951
4330.00	0.0930595
4335.00	0.0879411
4340.00	0.10532
4345.00	0.0968814
4350.00	0.0306606
4355.00	0.0192193
4360.00	0.0225319
4365.00	0.0286539
4370.00	0.0540548
4375.00	0.0926192
4380.00	0.0749821
4385.00	0.0915626
4390.00	0.064609
4395.00	0.0790861
4400.00	0.0785058
4405.00	0.0549517
4410.00	0.0368937
4415.00	0.0729866
4420.00	0.0824384
4425.00	0.113977
4430.00	0.146549
4435.00	0.120378
4440.00	0.112528
4445.00	0.105463
4450.00	0.115855
4455.00	0.0896124
4460.00	0.111011
4465.00	0.0758315
4470.00	0.0849987
4475.00	0.075452
4480.00	0.138049
4485.00	0.138901
4490.00	0.0946506
4495.00	0.106124
4500.00	0.0955112
4505.00	0.110039
4510.00	0.114738
4515.00	0.11164
4520.00	0.131883
4525.00	0.117648
4530.00	0.083898
4535.00	0.127853
4540.00	0.12449
4545.00	0.0931968
4550.00	0.0943461
4555.00	0.100615
4560.00	0.108351
4565.00	0.105891
4570.00	0.143459
4575.00	0.103988
4580.00	0.11348
4585.00	0.0811941
4590.00	0.0793561
4595.00	0.109109
4600.00	0.0887759
4605.00	0.0987425
4610.00	0.1119
4615.00	0.109085
4620.00	0.11388
4625.00	0.102492
4630.00	0.0723519
4635.00	0.121649
4640.00	0.121
4645.00	0.128791
4650.00	0.102303
4655.00	0.117198
4660.00	0.156776
4665.00	0.149474
4670.00	0.168027
4675.00	0.172163
4680.00	0.14029
4685.00	0.158715
4690.00	0.109342
4695.00	0.0659542
4700.00	0.0394677
4705.00	0.00620766
4710.00	0.0422284
4715.00	0.0223021
4720.00	0.0483382
4725.00	0.0288478
4730.00	0.0311975
4735.00	0.0155149
4740.00	0.0171041
4745.00	-0.0024036
4750.00	0.00307127
4755.00	0.0132332
4760.00	0.0276134
4765.00	0.0719626
4770.00	0.0993141
4775.00	0.100899
4780.00	0.0960432
4785.00	0.0948141
4790.00	0.0832389
4795.00	0.102134
4800.00	0.121234
4805.00	0.13319
4810.00	0.136621
4815.00	0.167976
4820.00	0.155366
4825.00	0.197409
4830.00	0.194418
4835.00	0.19068
4840.00	0.200925
4845.00	0.216427
4850.00	0.252364
4855.00	0.239691
4860.00	0.256551
4865.00	0.301038
4870.00	0.40075
4875.00	0.614025
4880.00	0.843661
4885.00	1.06499
4890.00	1.27151
4895.00	1.43959
4900.00	1.59295
4905.00	1.74773
4910.00	1.90796
4915.00	2.05008
4920.00	2.15181
4925.00	2.26222
4930.00	2.35635
4935.00	2.46933
4940.00	2.55741
4945.00	2.61888
4950.00	2.6899
4955.00	2.75697
4960.00	2.84141
4965.00	2.8839
4970.00	2.93994
4975.00	2.93908
4980.00	2.93411
4985.00	2.94116
4990.00	2.92657
4995.00	2.98881
5000.00	3.02285
5005.00	3.05766
5010.00	3.03037
5015.00	3.0257
5020.00	2.988
5025.00	2.98652
5030.00	2.96739
5035.00	3.00252
5040.00	2.9933
5045.00	2.9735
5050.00	2.93578
5055.00	2.92591
5060.00	2.93797
5065.00	2.92579
5070.00	2.86353
5075.00	2.8546
5080.00	2.84657
5085.00	2.85086
5090.00	2.83273
5095.00	2.82061
5100.00	2.7898
5105.00	2.77464
5110.00	2.73168
5115.00	2.76107
5120.00	2.74145
5125.00	2.68716
5130.00	2.62782
5135.00	2.53045
5140.00	2.43863
5145.00	2.36436
5150.00	2.27449
5155.00	2.23234
5160.00	2.11799
5165.00	2.01925
5170.00	1.88119
5175.00	1.79148
5180.00	1.68561
5185.00	1.55893
5190.00	1.4313
5195.00	1.29969
5200.00	1.18228
5205.00	1.07034
5210.00	0.962255
5215.00	0.903718
5220.00	0.835331
5225.00	0.809377
5230.00	0.727393
5235.00	0.677685
5240.00	0.621433
5245.00	0.607447
5250.00	0.596953
5255.00	0.568665
5260.00	0.491907
5265.00	0.476218
5270.00	0.432783
5275.00	0.423006
5280.00	0.38594
5285.00	0.340018
5290.00	0.32486
5295.00	0.268295
5300.00	0.226809
5305.00	0.256473
5310.00	0.256998
5315.00	0.244908
5320.00	0.252871
5325.00	0.248522
5330.00	0.217389
5335.00	0.237526
5340.00	0.270306
5345.00	0.241182
5350.00	0.246377
5355.00	0.235349
5360.00	0.235893
5365.00	0.18299
5370.00	0.143753
5375.00	0.145081
5380.00	0.151511
5385.00	0.124844
5390.00	0.135392
5395.00	0.0956798
5400.00	0.073549
5405.00	0.0400216
5410.00	0.0527698
5415.00	0.0862282
5420.00	0.103778
5425.00	0.0850249
5430.00	0.115258
5435.00	0.142467
5440.00	0.136596
5445.00	0.116655
5450.00	0.119646
5455.00	0.0951185
5460.00	0.0657156
5465.00	0.0560033
5470.00	0.0158552
5475.00	0.0121759
5480.00	-0.00265141
5485.00	-0.00133937
5490.00	-0.0263311
5495.00	-0.0278856
5500.00	-0.0209094
5505.00	-0.034522
5510.00	-0.0614299
5515.00	-0.0657559
5520.00	-0.0822122
5525.00	-0.0383963
5530.00	-0.0596823
5535.00	-0.0568548
5540.00	-0.0899047
5545.00	-0.110227
5550.00	-0.156784
5555.00	-0.140059
5560.00	-0.177351
5565.00	-0.10413
5570.00	-0.096858
5575.00	-0.0243581
5580.00	-0.0428603
5585.00	-0.0113548
5590.00	0.0274691
5595.00	-0.00354415
5600.00	0.01042
5605.00	-0.0126069
5610.00	0.0315767
5615.00	0.0116686
5620.00	0.00945485
5625.00	-0.0103349
5630.00	-0.0469898
5635.00	-0.0768386
5640.00	-0.0492636
5645.00	-0.0213054
5650.00	-0.0327846
5655.00	0.00399472
5660.00	-0.00268616
5665.00	0.0279426
5670.00	0.0649306
5675.00	0.0825163
5680.00	0.113
5685.00	0.138342
5690.00	0.145445
5695.00	0.176965
5700.00	0.205332
5705.00	0.238191
5710.00	0.230075
5715.00	0.234287
5720.00	0.246453
5725.00	0.232277
5730.00	0.240456
5735.00	0.232114
5740.00	0.254966
5745.00	0.243079
5750.00	0.249131
5755.00	0.231547
5760.00	0.236658
5765.00	0.245446
5770.00	0.230324
5775.00	0.23137
5780.00	0.218702
5785.00	0.180082
5790.00	0.147417
5795.00	0.190255
5800.00	0.205777
5805.00	0.221841
5810.00	0.203844
5815.00	0.134256
5820.00	0.0977981
5825.00	0.100581
5830.00	0.0863354
5835.00	0.0672329
5840.00	0.0301494
5845.00	0.0145717
5850.00	0.00892689
5855.00	0.0300191
5860.00	0.0552836
5865.00	0.0937251
5870.00	0.231966
5875.00	0.447463
5880.00	0.653973
5885.00	0.901599
5890.00	1.1454
5895.00	1.31771
5900.00	1.47907
5905.00	1.67141
5910.00	1.80473
5915.00	1.86818
5920.00	1.98183
5925.00	2.09353
5930.00	2.15846
5935.00	2.23261
5940.00	2.29934
5945.00	2.37091
5950.00	2.40183
5955.00	2.48304
5960.00	2.54462
5965.00	2.56759
5970.00	2.56627
5975.00	2.56823
5980.00	2.57209
5985.00	2.62581
5990.00	2.64903
5995.00	2.6804
6000.00	2.64268
6005.00	2.6349
6010.00	2.63418
6015.00	2.64087
6020.00	2.62804
6025.00	2.60707
6030.00	2.59762
6035.00	2.58388
6040.00	2.5736
6045.00	2.61775
6050.00	2.62922
6055.00	2.62279
6060.00	2.61805
6065.00	2.63995
6070.00	2.59162
6075.00	2.57324
6080.00	2.51483
6085.00	2.5324
6090.00	2.48121
6095.00	2.44247
6100.00	2.42959
6105.00	2.41904
6110.00	2.38652
6115.00	2.31432
6120.00	2.30274
6125.00	2.27871
6130.00	2.24347
6135.00	2.22431
6140.00	2.18718
6145.00	2.11712
6150.00	2.05407
6155.00	1.98057
6160.00	1.84638
6165.00	1.74968
6170.00	1.69615
6175.00	1.60401
6180.00	1.51061
6185.00	1.41399
6190.00	1.32284
6195.00	1.19684
6200.00	1.14939
6205.00	1.05434
6210.00	0.941579
6215.00	0.843233
6220.00	0.72855
6225.00	0.66407
6230.00	0.562068
6235.00	0.524706
6240.00	0.472235
6245.00	0.40512
6250.00	0.34053
6255.00	0.329508
6260.00	0.307027
6265.00	0.264808
6270.00	0.214249
6275.00	0.197011
6280.00	0.184638
6285.00	0.165128
6290.00	0.189444
6295.00	0.179922
6300.00	0.152507
6305.00	0.117366
6310.00	0.117145
6315.00	0.0897269
6320.00	0.0608631
6325.00	0.0401202
6330.00	0.0109825
6335.00	-0.00581925
6340.00	-0.0167532
6345.00	-0.0245
6350.00	-0.0618323
6355.00	-0.0525083
6360.00	-0.0912274
6365.00	-0.135497
6370.00	-0.141838
6375.00	-0.170577
6380.00	-0.234131
6385.00	-0.237937
6390.00	-0.251832
6395.00	-0.306213
6400.00	-0.259888
6405.00	-0.226571
6410.00	-0.247884
6415.00	-0.236705
6420.00	-0.206753
6425.00	-0.168281
6430.00	-0.149359
6435.00	-0.163736
6440.00	-0.15155
6445.00	-0.118598
6450.00	-0.0941752
6455.00	-0.119305
6460.00	-0.0780616
6465.00	-0.0608334
6470.00	-0.0463748
6475.00	-0.0543002
6480.00	-0.00280647
6485.00	0.0330688
6490.00	0.0548876
6495.00	0.0242732
6500.00	-0.0127019
6505.00	-0.039698
6510.00	-0.0388689
6515.00	-0.0559201
6520.00	-0.0649847
6525.00	-0.0469703
6530.00	-0.0370388
6535.00	-0.0668357
6540.00	-0.0873716
6545.00	-0.0870096
6550.00	-0.085637
6555.00	-0.0707919
6560.00	-0.0846507
6565.00	-0.0437317
6570.00	-0.0487806
6575.00	-0.071122
6580.00	-0.0524939
6585.00	0.03232
6590.00	0.0133845
6595.00	0.00681153
6600.00	-0.0231829
6605.00	-0.0407557
6610.00	-0.0293518
6615.00	-0.0243228
6620.00	0.00114128
6625.00	0.01359
6630.00	0.0384035
6635.00	0.0764392
6640.00	0.110671
6645.00	0.135199
6650.00	0.137382
6655.00	0.130973
6660.00	0.12311
6665.00	0.138018
6670.00	0.151436
6675.00	0.15409
6680.00	0.167994
6685.00	0.161663
6690.00	0.204124
6695.00	0.225587
6700.00	0.223967
6705.00	0.217273
6710.00	0.199734
6715.00	0.224777
6720.00	0.224284
6725.00	0.252107
6730.00	0.261444
6735.00	0.289739
6740.00	0.277515
6745.00	0.295827
6750.00	0.284042
6755.00	0.311123
6760.00	0.300949
6765.00	0.273995
6770.00	0.237173
6775.00	0.226019
6780.00	0.24634
6785.00	0.258347
6790.00	0.291139
6795.00	0.280869
6800.00	0.234985
6805.00	0.232425
6810.00	0.23012
6815.00	0.239562
6820.00	0.260623
6825.00	0.245029
6830.00	0.283341
6835.00	0.290601
6840.00	0.286667
6845.00	0.238109
6850.00	0.23733
6855.00	0.262801
6860.00	0.251178
6865.00	0.276311
6870.00	0.378496
6875.00	0.533276
6880.00	0.743768
6885.00	0.989743
6890.00	1.20903
6895.00	1.41057
6900.00	1.60347
6905.00	1.7551
6910.00	1.87587
6915.00	2.01491
6920.00	2.13796
6925.00	2.25603
6930.00	2.35916
6935.00	2.47919
6940.00	2.54848
6945.00	2.58153
6950.00	2.60813
6955.00	2.63731
6960.00	2.73057
6965.00	2.76216
6970.00	2.81363
6975.00	2.81493
6980.00	2.83704
6985.00	2.89672
6990.00	2.93263
6995.00	2.9325
7000.00	2.95646
7005.00	2.98326
7010.00	2.97807
7015.00	2.94617
7020.00	2.94783
7025.00	2.93885
7030.00	2.91925
7035.00	2.90999
7040.00	2.91212
7045.00	2.88683
7050.00	2.88604
7055.00	2.88115
7060.00	2.89035
7065.00	2.87351
7070.00	2.8772
7075.00	2.84806
7080.00	2.86162
7085.00	2.84033
7090.00	2.81383
7095.00	2.78789
7100.00	2.74675
7105.00	2.76102
7110.00	2.68488
7115.00	2.70115
7120.00	2.67077
7125.00	2.57539
7130.00	2.5377
7135.00	2.45352
7140.00	2.42069
7145.00	2.36078
7150.00	2.23882
7155.00	2.1458
7160.00	2.12594
7165.00	2.02327
7170.00	1.97903
7175.00	1.8586
7180.00	1.7366
7185.00	1.61842
7190.00	1.5173
7195.00	1.37918
7200.00	1.30408
7205.00	1.20403
7210.00	1.10666
7215.00	1.0274
7220.00	0.975957
7225.00	0.910816
7230.00	0.873126
7235.00	0.825596
7240.00	0.755599
7245.00	0.693649
7250.00	0.625331
7255.00	0.605721
7260.00	0.589118
7265.00	0.567895
7270.00	0.495402
7275.00	0.470987
7280.00	0.421795
7285.00	0.394272
7290.00	0.298312
7295.00	0.294653
7300.00	0.290314
7305.00	0.319909
7310.00	0.306762
7315.00	0.306446
7320.00	0.288364
7325.00	0.294076
7330.00	0.315966
7335.00	0.352418
7340.00	0.351724
7345.00	0.333302
7350.00	0.379536
7355.00	0.337395
7360.00	0.319359
7365.00	0.314643
7370.00	0.337617
7375.00	0.318512
7380.00	0.298177
7385.00	0.305001
7390.00	0.295439
7395.00	0.296255
7400.00	0.284427
7405.00	0.293673
7410.00	0.280009
7415.00	0.290743
7420.00	0.321342
7425.00	0.336319
7430.00	0.346657
7435.00	0.313038
7440.00	0.291156
7445.00	0.27565
7450.00	0.218772
7455.00	0.177004
7460.00	0.138365
7465.00	0.153842
7470.00	0.121707
7475.00	0.150366
7480.00	0.204425
7485.00	0.242609
7490.00	0.236145
7495.00	0.268016
7500.00	0.240168
7505.00	0.247558
7510.00	0.242693
7515.00	0.266582
7520.00	0.267143
7525.00	0.285445
7530.00	0.29773
7535.00	0.282614
7540.00	0.273196
7545.00	0.259486
7550.00	0.235632
7555.00	0.200553
7560.00	0.217139
7565.00	0.205894
7570.00	0.218805
7575.00	0.228332
7580.00	0.202358
7585.00	0.214576
7590.00	0.230807
7595.00	0.215055
7600.00	0.235425
7605.00	0.271556
7610.00	0.282089
7615.00	0.27063
7620.00	0.226817
7625.00	0.215651
7630.00	0.215024
7635.00	0.245867
7640.00	0.244312
7645.00	0.246053
7650.00	0.267512
7655.00	0.266933
7660.00	0.27374
7665.00	0.263117
7670.00	0.249368
7675.00	0.253744
7680.00	0.293278
7685.00	0.296404
7690.00	0.289795
7695.00	0.278613
7700.00	0.231908
7705.00	0.233843
7710.00	0.218833
7715.00	0.232545
7720.00	0.243838
7725.00	0.243533
7730.00	0.269431
7735.00	0.237253
7740.00	0.216669
7745.00	0.253628
7750.00	0.280611
7755.00	0.275581
7760.00	0.278383
7765.00	0.269389
7770.00	0.292702
7775.00	0.280182
7780.00	0.257398
7785.00	0.229564
7790.00	0.266281
7795.00	0.237559
7800.00	0.231601
7805.00	0.214722
7810.00	0.22361
7815.00	0.2515
7820.00	0.29754
7825.00	0.329553
7830.00	0.360459
7835.00	0.360007
7840.00	0.354367
7845.00	0.377557
7850.00	0.354457
7855.00	0.384966
7860.00	0.392534
7865.00	0.428657
7870.00	0.562718
7875.00	0.750374
7880.00	0.926593
7885.00	1.19511
7890.00	1.38025
7895.00	1.56467
7900.00	1.73903
7905.00	1.90118
7910.00	2.05758
7915.00	2.18579
7920.00	2.33467
7925.00	2.38806
7930.00	2.49996
7935.00	2.541
7940.00	2.62819
7945.00	2.68049
7950.00	2.70557
7955.00	2.78364
7960.00	2.8497
7965.00	2.84844
7970.00	2.89756
7975.00	2.92397
7980.00	2.94878
7985.00	2.98577
7990.00	2.96881
7995.00	2.96087
8000.00	2.98514
8005.00	3.00593
8010.00	3.01627
8015.00	3.00044
8020.00	3.03436
8025.00	3.01045
8030.00	3.00463
8035.00	2.97741
8040.00	2.96233
8045.00	2.91945
8050.00	2.90598
8055.00	2.89909
8060.00	2.85834
8065.00	2.82062
8070.00	2.76574
8075.00	2.72995
8080.00	2.73648
8085.00	2.72665
8090.00	2.69163
8095.00	2.68001
8100.00	2.64861
8105.00	2.64652
8110.00	2.64883
8115.00	2.62054
8120.00	2.5239
8125.00	2.51648
8130.00	2.48783
8135.00	2.41597
8140.00	2.38794
8145.00	2.3177
8150.00	2.24296
8155.00	2.19141
8160.00	2.09789
8165.00	1.99907
8170.00	1.89339
8175.00	1.82444
8180.00	1.73831
8185.00	1.63148
8190.00	1.5301
8195.00	1.43258
8200.00	1.32387
8205.00	1.22603
8210.00	1.15263
8215.00	1.07506
8220.00	0.98116
8225.00	0.885138
8230.00	0.825937
8235.00	0.78522
8240.00	0.739151
8245.00	0.66733
8250.00	0.656083
8255.00	0.643867
8260.00	0.604606
8265.00	0.554614
8270.00	0.493918
8275.00	0.424635
8280.00	0.459642
8285.00	0.426241
8290.00	0.406649
8295.00	0.342952
8300.00	0.325407
8305.00	0.30857
8310.00	0.307026
8315.00	0.305637
8320.00	0.291824
8325.00	0.266829
8330.00	0.2726
8335.00	0.244293
8340.00	0.255458
8345.00	0.237241
8350.00	0.245971
8355.00	0.277906
8360.00	0.321305
8365.00	0.340473
8370.00	0.340973
8375.00	0.304782
8380.00	0.299429
8385.00	0.311362
8390.00	0.318962
8395.00	0.30591
8400.00	0.269037
8405.00	0.288197
8410.00	0.326379
8415.00	0.33457
8420.00	0.300066
8425.00	0.336015
8430.00	0.334867
8435.00	0.330694
8440.00	0.308093
8445.00	0.323348
8450.00	0.332889
8455.00	0.31321
8460.00	0.263044
8465.00	0.281757
8470.00	0.261956
8475.00	0.243089
8480.00	0.263797
8485.00	0.245792
8490.00	0.244245
8495.00	0.248087
8500.00	0.224325
8505.00	0.194564
8510.00	0.193952
8515.00	0.228996
8520.00	0.218659
8525.00	0.151776
8530.00	0.160677
8535.00	0.159266
8540.00	0.175794
8545.00	0.249295
8550.00	0.247397
8555.00	0.251971
8560.00	0.22468
8565.00	0.214775
8570.00	0.201672
8575.00	0.193021
8580.00	0.183141
8585.00	0.19414
8590.00	0.155882
8595.00	0.131918
8600.00	0.130243
8605.00	0.10989
8610.00	0.0894788
8615.00	0.0815779
8620.00	0.0577166
8625.00	-0.00563468
8630.00	-0.0333376
8635.00	-0.0122065
8640.00	0.0382185
8645.00	0.041725
8650.00	0.0522091
8655.00	0.0867705
8660.00	0.151377
8665.00	0.146708
8670.00	0.216836
8675.00	0.246451
8680.00	0.2574
8685.00	0.304943
8690.00	0.335169
8695.00	0.30584
8700.00	0.284678
8705.00	0.278195
8710.00	0.275501
8715.00	0.229107
8720.00	0.216665
8725.00	0.180342
8730.00	0.208372
8735.00	0.208472
8740.00	0.186578
8745.00	0.146982
8750.00	0.1438
8755.00	0.15978
8760.00	0.156365
8765.00	0.166901
8770.00	0.178477
8775.00	0.217162
8780.00	0.250932
8785.00	0.247824
8790.00	0.242932
8795.00	0.2825
8800.00	0.313923
8805.00	0.347439
8810.00	0.335727
8815.00	0.348218
8820.00	0.277801
8825.00	0.214427
8830.00	0.205547
8835.00	0.187086
8840.00	0.191409
8845.00	0.213097
8850.00	0.181319
8855.00	0.151671
8860.00	0.17838
8865.00	0.236966
8870.00	0.327381
8875.00	0.470523
8880.00	0.706134
8885.00	0.984138
8890.00	1.20817
8895.00	1.41085
8900.00	1.55452
8905.00	1.73826
8910.00	1.88793
8915.00	2.05194
8920.00	2.17338
8925.00	2.26278
8930.00	2.32964
8935.00	2.40132
8940.00	2.46479
8945.00	2.54495
8950.00	2.59615
8955.00	2.57627
8960.00	2.61596
8965.00	2.67158
8970.00	2.71221
8975.00	2.76762
8980.00	2.77771
8985.00	2.82448
8990.00	2.84249
8995.00	2.85766
9000.00	2.83152
9005.00	2.85616
9010.00	2.8375
9015.00	2.81443
9020.00	2.84811
9025.00	2.8648
9030.00	2.87564
9035.00	2.89796
9040.00	2.90025
9045.00	2.91592
9050.00	2.86616
9055.00	2.85069
9060.00	2.83363
9065.00	2.80257
9070.00	2.79032
9075.00	2.75103
9080.00	2.73346
9085.00	2.7187
9090.00	2.73578
9095.00	2.7501
9100.00	2.73681
9105.00	2.74475
9110.00	2.7477
9115.00	2.76502
9120.00	2.71988
9125.00	2.65204
9130.00	2.59621
9135.00	2.52818
9140.00	2.4481
9145.00	2.42104
9150.00	2.35796
9155.00	2.2436
9160.00	2.14487
9165.00	2.04973
9170.00	1.92432
9175.00	1.78842
9180.00	1.68286
9185.00	1.51772
9190.00	1.41096
9195.00	1.28348
9200.00	1.16664
9205.00	1.07301
9210.00	0.982461
9215.00	0.890496
9220.00	0.823431
9225.00	0.730619
9230.00	0.660698
9235.00	0.564268
9240.00	0.561233
9245.00	0.50511
9250.00	0.510085
9255.00	0.466404
9260.00	0.404061
9265.00	0.386686
9270.00	0.345924
9275.00	0.311331
9280.00	0.294855
9285.00	0.275838
9290.00	0.292224
9295.00	0.252533
9300.00	0.215764
9305.00	0.184765
9310.00	0.140116
9315.00	0.13448
9320.00	0.0990469
9325.00	0.080767
9330.00	0.0580337
9335.00	0.0689807
9340.00	0.0495198
9345.00	0.032005
9350.00	0.0696337
9355.00	0.0741862
9360.00	0.073049
9365.00	0.0919166
9370.00	0.0785374
9375.00	0.103138
9380.00	0.0959645
9385.00	0.0727583
9390.00	0.0874674
9395.00	0.110128
9400.00	0.0907397
9405.00	0.0994631
9410.00	0.104173
9415.00	0.105272
9420.00	0.102073
9425.00	0.135836
9430.00	0.127487
9435.00	0.150333
9440.00	0.165659
9445.00	0.143859
9450.00	0.155646
9455.00	0.156831
9460.00	0.155805
9465.00	0.126615
9470.00	0.161064
9475.00	0.142864
9480.00	0.176735
9485.00	0.162202
9490.00	0.143888
9495.00	0.139968
9500.00	0.135393
9505.00	0.14698
9510.00	0.156361
9515.00	0.174225
9520.00	0.164131
9525.00	0.146671
9530.00	0.158176
9535.00	0.165391
9540.00	0.116398
9545.00	0.129884
9550.00	0.12527
9555.00	0.109603
9560.00	0.118533
9565.00	0.115055
9570.00	0.090987
9575.00	0.157265
9580.00	0.17818
9585.00	0.13733
9590.00	0.188505
9595.00	0.259688
9600.00	0.281877
9605.00	0.321738
9610.00	0.339815
9615.00	0.311068
9620.00	0.36476
9625.00	0.332472
9630.00	0.311788
9635.00	0.291078
9640.00	0.269298
9645.00	0.239228
9650.00	0.247759
9655.00	0.266953
9660.00	0.297837
9665.00	0.300507
9670.00	0.277785
9675.00	0.315961
9680.00	0.328335
9685.00	0.344706
9690.00	0.3898
9695.00	0.430384
9700.00	0.467957
9705.00	0.480835
9710.00	0.480909
9715.00	0.508195
9720.00	0.505533
9725.00	0.48848
9730.00	0.50454
9735.00	0.523182
9740.00	0.51588
9745.00	0.460105
9750.00	0.472721
9755.00	0.467325
9760.00	0.473984
9765.00	0.479978
9770.00	0.452918
9775.00	0.457877
9780.00	0.450825
9785.00	0.459134
9790.00	0.444628
9795.00	0.46612
9800.00	0.493838
9805.00	0.500987
9810.00	0.526265
9815.00	0.517608
9820.00	0.508771
9825.00	0.545833
9830.00	0.557205
9835.00	0.521375
9840.00	0.501692
9845.00	0.501774
9850.00	0.471488
9855.00	0.484012
9860.00	0.484815
9865.00	0.507523
9870.00	0.625322
9875.00	0.757513
9880.00	1.022
9885.00	1.26214
9890.00	1.43848
9895.00	1.61394
9900.00	1.80116
9905.00	1.99374
9910.00	2.16183
9915.00	2.29427
9920.00	2.43963
9925.00	2.53277
9930.00	2.64277
9935.00	2.77527
9940.00	2.8652
9945.00	2.91474
9950.00	2.94361
9955.00	2.99054
[truncated: 56 more rows]
