# Supplementary material for: Abnormal developmental trajectory and vulnerability to cardiac arrhythmias in tetralogy of Fallot with DiGeorge syndrome
Source: Commun Biol. 2023 Sep 22;6:969. doi: 10.1038/s42003-023-05344-6 (PMC10516936; doi:10.1038/s42003-023-05344-6)
Supplement: Supplementary file 6 — Supplementary Data 3 [file 42003_2023_5344_MOESM6_ESM.zip › Supplementary Data3_CAS Measurement/Batch61/TOF-ND2_A3_5035/1B-wave.csv]

1B : V(t) = D'(t) / BackgroundImage *100
D'(t) = WaveFiltered Value( Pixel-Filter=(5 x 5) Tcnst-Filter=10)
average	1.00
frm num	2048
position	[54][69]
background	432.52
total pixel	25
time	value1
0.00	0
5.00	0.298715
10.00	0.573107
15.00	0.789541
20.00	1.02502
25.00	1.23788
30.00	1.42945
35.00	1.60095
40.00	1.78118
45.00	1.95264
50.00	2.14765
55.00	2.28339
60.00	2.41295
65.00	2.55638
70.00	2.66419
75.00	2.76215
80.00	2.87713
85.00	2.97506
90.00	3.00957
95.00	3.06281
100.00	3.11998
105.00	3.19271
110.00	3.23966
115.00	3.28932
120.00	3.36176
125.00	3.41308
130.00	3.40285
135.00	3.40752
140.00	3.4034
145.00	3.41172
150.00	3.39145
155.00	3.36212
160.00	3.31723
165.00	3.24538
170.00	3.18163
175.00	3.10115
180.00	3.05276
185.00	2.94909
190.00	2.83637
195.00	2.72937
200.00	2.6007
205.00	2.46918
210.00	2.34989
215.00	2.19536
220.00	2.08125
225.00	1.91289
230.00	1.7549
235.00	1.57663
240.00	1.43007
245.00	1.24544
250.00	1.07836
255.00	0.878966
260.00	0.71246
265.00	0.525612
270.00	0.321382
275.00	0.140349
280.00	-0.105814
285.00	-0.330135
290.00	-0.519077
295.00	-0.722417
300.00	-0.892477
305.00	-1.03443
310.00	-1.21398
315.00	-1.37558
320.00	-1.53858
325.00	-1.72043
330.00	-1.94791
335.00	-2.11472
340.00	-2.2445
345.00	-2.4131
350.00	-2.55374
355.00	-2.67384
360.00	-2.83279
365.00	-2.96845
370.00	-3.11829
375.00	-3.28367
380.00	-3.41308
385.00	-3.53233
390.00	-3.66555
395.00	-3.77342
400.00	-3.92045
405.00	-4.04353
410.00	-4.19499
415.00	-4.33685
420.00	-4.4562
425.00	-4.62188
430.00	-4.7488
435.00	-4.85193
440.00	-4.96416
445.00	-5.09385
450.00	-5.16062
455.00	-5.24939
460.00	-5.35794
465.00	-5.46119
470.00	-5.56152
475.00	-5.64996
480.00	-5.75268
485.00	-5.88304
490.00	-6.01887
495.00	-6.081
500.00	-6.17483
505.00	-6.27685
510.00	-6.39364
515.00	-6.49598
520.00	-6.57513
525.00	-6.66117
530.00	-6.75987
535.00	-6.84408
540.00	-6.94761
545.00	-7.06114
550.00	-7.15314
555.00	-7.21374
560.00	-7.26829
565.00	-7.36916
570.00	-7.42851
575.00	-7.47453
580.00	-7.51039
585.00	-7.53989
590.00	-7.57014
595.00	-7.62142
600.00	-7.74617
605.00	-7.77706
610.00	-7.81412
615.00	-7.87151
620.00	-7.93519
625.00	-7.99065
630.00	-8.06831
635.00	-8.12617
640.00	-8.18658
645.00	-8.23262
650.00	-8.26851
655.00	-8.32578
660.00	-8.3801
665.00	-8.4558
670.00	-8.47307
675.00	-8.49324
680.00	-8.51047
685.00	-8.53152
690.00	-8.57728
695.00	-8.63974
700.00	-8.68948
705.00	-8.76292
710.00	-8.85306
715.00	-8.92771
720.00	-8.94125
725.00	-8.98119
730.00	-9.06152
735.00	-9.10515
740.00	-9.17309
745.00	-9.21574
750.00	-9.23285
755.00	-9.26397
760.00	-9.28735
765.00	-9.31673
770.00	-9.32096
775.00	-9.40709
780.00	-9.43466
785.00	-9.47242
790.00	-9.48698
795.00	-9.50749
800.00	-9.53519
805.00	-9.55272
810.00	-9.58608
815.00	-9.65401
820.00	-9.69203
825.00	-9.72533
830.00	-9.76269
835.00	-9.73805
840.00	-9.75935
845.00	-9.74429
850.00	-9.73629
855.00	-9.76423
860.00	-9.74129
865.00	-9.67995
870.00	-9.55539
875.00	-9.18618
880.00	-8.62269
885.00	-8.00735
890.00	-7.32869
895.00	-6.65408
900.00	-6.0007
905.00	-5.42929
910.00	-4.89006
915.00	-4.35019
920.00	-3.88281
925.00	-3.42331
930.00	-3.02457
935.00	-2.66015
940.00	-2.24709
945.00	-1.9188
950.00	-1.60854
955.00	-1.30434
960.00	-1.01299
965.00	-0.72858
970.00	-0.44579
975.00	-0.220872
980.00	0.0287191
985.00	0.229306
990.00	0.458849
995.00	0.615498
1000.00	0.808272
1005.00	0.99934
1010.00	1.14911
1015.00	1.28944
1020.00	1.44349
1025.00	1.60248
1030.00	1.78349
1035.00	1.90293
1040.00	2.05667
1045.00	2.17284
1050.00	2.29033
1055.00	2.39608
1060.00	2.49958
1065.00	2.57238
1070.00	2.68692
1075.00	2.73174
1080.00	2.83219
1085.00	2.9078
1090.00	2.99434
1095.00	3.06576
1100.00	3.13743
1105.00	3.19546
1110.00	3.23012
1115.00	3.25021
1120.00	3.31361
1125.00	3.3568
1130.00	3.37347
1135.00	3.35426
1140.00	3.38229
1145.00	3.37514
1150.00	3.36779
1155.00	3.35192
1160.00	3.30342
1165.00	3.26994
1170.00	3.20374
1175.00	3.12105
1180.00	3.00408
1185.00	2.89788
1190.00	2.74496
1195.00	2.61011
1200.00	2.45361
1205.00	2.30998
1210.00	2.18533
1215.00	2.00194
1220.00	1.86648
1225.00	1.70111
1230.00	1.57076
1235.00	1.3693
1240.00	1.18797
1245.00	1.03033
1250.00	0.822798
1255.00	0.646187
1260.00	0.452094
1265.00	0.288509
1270.00	0.114462
1275.00	-0.0616006
1280.00	-0.242253
1285.00	-0.420562
1290.00	-0.598611
1295.00	-0.732036
1300.00	-0.916855
1305.00	-1.13036
1310.00	-1.29014
1315.00	-1.46447
1320.00	-1.61858
1325.00	-1.79243
1330.00	-1.98404
1335.00	-2.19255
1340.00	-2.3534
1345.00	-2.53792
1350.00	-2.73544
1355.00	-2.88546
1360.00	-3.0177
1365.00	-3.18851
1370.00	-3.29507
1375.00	-3.4289
1380.00	-3.56136
1385.00	-3.71387
1390.00	-3.8983
1395.00	-4.04763
1400.00	-4.17834
1405.00	-4.34776
1410.00	-4.47434
1415.00	-4.59567
1420.00	-4.7474
1425.00	-4.91356
1430.00	-5.07142
1435.00	-5.16541
1440.00	-5.26294
1445.00	-5.34148
1450.00	-5.45285
1455.00	-5.53366
1460.00	-5.67298
1465.00	-5.7771
1470.00	-5.8819
1475.00	-5.95957
1480.00	-6.04798
1485.00	-6.0998
1490.00	-6.19175
1495.00	-6.26064
1500.00	-6.33558
1505.00	-6.44002
1510.00	-6.52015
1515.00	-6.62186
1520.00	-6.69027
1525.00	-6.75185
1530.00	-6.85258
1535.00	-6.92659
1540.00	-7.00708
1545.00	-7.09709
1550.00	-7.19566
1555.00	-7.29271
1560.00	-7.38467
1565.00	-7.44154
1570.00	-7.50567
1575.00	-7.54952
1580.00	-7.65279
1585.00	-7.7106
1590.00	-7.72101
1595.00	-7.8284
1600.00	-7.91119
1605.00	-7.95517
1610.00	-8.02621
1615.00	-8.06794
1620.00	-8.13879
1625.00	-8.20441
1630.00	-8.22277
1635.00	-8.25225
1640.00	-8.25381
1645.00	-8.25613
1650.00	-8.34609
1655.00	-8.38357
1660.00	-8.41084
1665.00	-8.43723
1670.00	-8.51
1675.00	-8.55514
1680.00	-8.60964
1685.00	-8.67719
1690.00	-8.70007
1695.00	-8.75857
1700.00	-8.83527
1705.00	-8.87841
1710.00	-8.90613
1715.00	-8.93848
1720.00	-8.97684
1725.00	-8.95588
1730.00	-9.00083
1735.00	-8.97469
1740.00	-9.0381
1745.00	-9.0961
1750.00	-9.10205
1755.00	-9.12591
1760.00	-9.1816
1765.00	-9.21137
1770.00	-9.25111
1775.00	-9.29521
1780.00	-9.32657
1785.00	-9.37144
1790.00	-9.3776
1795.00	-9.32489
1800.00	-9.32738
1805.00	-9.35183
1810.00	-9.39417
1815.00	-9.38882
1820.00	-9.43671
1825.00	-9.44467
1830.00	-9.46571
1835.00	-9.49296
1840.00	-9.49253
1845.00	-9.52727
1850.00	-9.5308
1855.00	-9.58392
1860.00	-9.55681
1865.00	-9.51855
1870.00	-9.40272
1875.00	-9.0904
1880.00	-8.53279
1885.00	-7.89037
1890.00	-7.19289
1895.00	-6.60862
1900.00	-6.01157
1905.00	-5.43816
1910.00	-4.86752
1915.00	-4.3632
1920.00	-3.86214
1925.00	-3.42969
1930.00	-2.96372
1935.00	-2.58596
1940.00	-2.20991
1945.00	-1.85667
1950.00	-1.51934
1955.00	-1.22036
1960.00	-0.96515
1965.00	-0.700319
1970.00	-0.471219
1975.00	-0.228037
1980.00	-0.0295186
1985.00	0.193539
1990.00	0.412787
1995.00	0.576816
2000.00	0.756812
2005.00	0.956725
2010.00	1.1348
2015.00	1.33205
2020.00	1.47444
2025.00	1.61739
2030.00	1.73494
2035.00	1.87496
2040.00	1.97786
2045.00	2.10838
2050.00	2.2203
2055.00	2.34323
2060.00	2.44831
2065.00	2.53364
2070.00	2.65945
2075.00	2.72181
2080.00	2.78719
2085.00	2.89504
2090.00	2.98471
2095.00	3.05709
2100.00	3.10743
2105.00	3.16476
2110.00	3.23301
2115.00	3.26946
2120.00	3.29857
2125.00	3.33586
2130.00	3.34353
2135.00	3.37818
2140.00	3.38994
2145.00	3.38018
2150.00	3.37232
2155.00	3.35877
2160.00	3.28462
2165.00	3.2336
2170.00	3.2441
2175.00	3.18511
2180.00	3.05988
2185.00	2.97585
2190.00	2.88727
2195.00	2.77149
2200.00	2.63213
2205.00	2.46418
2210.00	2.30931
2215.00	2.12185
2220.00	1.92631
2225.00	1.76882
2230.00	1.61044
2235.00	1.42165
2240.00	1.24064
2245.00	1.03334
2250.00	0.846777
2255.00	0.712159
2260.00	0.578981
2265.00	0.404556
2270.00	0.205033
2275.00	0.0199127
2280.00	-0.173515
2285.00	-0.361472
2290.00	-0.548205
2295.00	-0.721813
2300.00	-0.872511
2305.00	-1.05068
2310.00	-1.2397
2315.00	-1.36913
2320.00	-1.54111
2325.00	-1.70051
2330.00	-1.90686
2335.00	-2.07685
2340.00	-2.25111
2345.00	-2.44124
2350.00	-2.62345
2355.00	-2.7708
2360.00	-2.9626
2365.00	-3.14632
2370.00	-3.29039
2375.00	-3.44133
2380.00	-3.56978
2385.00	-3.73624
2390.00	-3.84445
2395.00	-3.97697
2400.00	-4.10642
2405.00	-4.22662
2410.00	-4.32278
2415.00	-4.43429
2420.00	-4.55592
2425.00	-4.65429
2430.00	-4.76872
2435.00	-4.84304
2440.00	-4.95616
2445.00	-5.05613
2450.00	-5.19326
2455.00	-5.28431
2460.00	-5.37735
2465.00	-5.54987
2470.00	-5.66815
2475.00	-5.77182
2480.00	-5.84201
2485.00	-5.96622
2490.00	-6.01789
2495.00	-6.10046
2500.00	-6.1868
2505.00	-6.25988
2510.00	-6.346
2515.00	-6.44107
2520.00	-6.51647
2525.00	-6.5797
2530.00	-6.63291
2535.00	-6.7067
2540.00	-6.79253
2545.00	-6.87439
2550.00	-6.95177
2555.00	-7.01587
2560.00	-7.0939
2565.00	-7.14563
2570.00	-7.22178
2575.00	-7.27367
2580.00	-7.31945
2585.00	-7.36805
2590.00	-7.47467
2595.00	-7.53549
2600.00	-7.59485
2605.00	-7.66307
2610.00	-7.72725
2615.00	-7.78593
2620.00	-7.83412
2625.00	-7.91818
2630.00	-7.98921
2635.00	-8.04574
2640.00	-8.09292
2645.00	-8.1511
2650.00	-8.1711
2655.00	-8.19742
2660.00	-8.23128
2665.00	-8.27563
2670.00	-8.33126
2675.00	-8.40353
2680.00	-8.47966
2685.00	-8.55373
2690.00	-8.60838
2695.00	-8.6631
2700.00	-8.7475
2705.00	-8.83178
2710.00	-8.89469
2715.00	-8.96425
2720.00	-8.99634
2725.00	-9.02891
2730.00	-9.06286
2735.00	-9.08601
2740.00	-9.13829
2745.00	-9.16869
2750.00	-9.17756
2755.00	-9.21051
2760.00	-9.20965
2765.00	-9.24309
2770.00	-9.31573
2775.00	-9.36538
2780.00	-9.37123
2785.00	-9.38759
2790.00	-9.33295
2795.00	-9.36516
2800.00	-9.42097
2805.00	-9.41848
2810.00	-9.44954
2815.00	-9.44327
2820.00	-9.50421
2825.00	-9.52484
2830.00	-9.54064
2835.00	-9.53358
2840.00	-9.55498
2845.00	-9.57331
2850.00	-9.55836
2855.00	-9.53844
2860.00	-9.52883
2865.00	-9.48318
2870.00	-9.40326
2875.00	-9.05297
2880.00	-8.50003
2885.00	-7.81556
2890.00	-7.15146
2895.00	-6.52787
2900.00	-5.91947
2905.00	-5.35435
2910.00	-4.80041
2915.00	-4.3139
2920.00	-3.81315
2925.00	-3.39669
2930.00	-2.97101
2935.00	-2.57866
2940.00	-2.26993
2945.00	-1.9486
2950.00	-1.62612
2955.00	-1.3479
2960.00	-1.07994
2965.00	-0.786059
2970.00	-0.563183
2975.00	-0.310804
2980.00	-0.0688663
2985.00	0.127607
2990.00	0.337726
2995.00	0.562901
3000.00	0.743363
3005.00	0.92335
3010.00	1.08996
3015.00	1.21587
3020.00	1.38837
3025.00	1.52143
3030.00	1.66338
3035.00	1.80593
3040.00	1.95179
3045.00	2.06828
3050.00	2.20825
3055.00	2.29262
3060.00	2.36669
3065.00	2.45371
3070.00	2.58659
3075.00	2.7145
3080.00	2.79355
3085.00	2.90354
3090.00	3.00346
3095.00	3.06842
3100.00	3.15554
3105.00	3.1831
3110.00	3.20697
3115.00	3.24695
3120.00	3.29218
3125.00	3.31531
3130.00	3.30654
3135.00	3.29125
3140.00	3.30615
3145.00	3.28905
3150.00	3.27643
3155.00	3.2364
3160.00	3.18004
3165.00	3.09971
3170.00	3.02649
3175.00	2.96614
3180.00	2.87114
3185.00	2.75234
3190.00	2.67594
3195.00	2.6266
3200.00	2.49526
3205.00	2.38076
3210.00	2.25551
3215.00	2.14186
3220.00	1.98409
3225.00	1.82175
3230.00	1.66177
3235.00	1.52704
3240.00	1.35029
3245.00	1.20231
3250.00	1.03306
3255.00	0.888142
3260.00	0.674478
3265.00	0.540444
3270.00	0.336579
3275.00	0.106861
3280.00	-0.101735
3285.00	-0.284847
3290.00	-0.46907
3295.00	-0.628396
3300.00	-0.790286
3305.00	-0.961882
3310.00	-1.12002
3315.00	-1.27899
3320.00	-1.46922
3325.00	-1.67928
3330.00	-1.84058
3335.00	-1.99686
3340.00	-2.16432
3345.00	-2.31966
3350.00	-2.47149
3355.00	-2.62849
3360.00	-2.81325
3365.00	-2.94901
3370.00	-3.08785
3375.00	-3.23685
3380.00	-3.38112
3385.00	-3.58032
3390.00	-3.72076
3395.00	-3.86751
3400.00	-4.01807
3405.00	-4.13786
3410.00	-4.25307
3415.00	-4.41779
3420.00	-4.55032
3425.00	-4.72601
3430.00	-4.86286
3435.00	-4.99158
3440.00	-5.08892
3445.00	-5.2274
3450.00	-5.33076
3455.00	-5.44783
3460.00	-5.56243
3465.00	-5.67853
3470.00	-5.78209
3475.00	-5.88917
3480.00	-5.95779
3485.00	-6.05377
3490.00	-6.15588
3495.00	-6.23113
3500.00	-6.24706
3505.00	-6.32336
3510.00	-6.38741
3515.00	-6.45707
3520.00	-6.56416
3525.00	-6.6587
3530.00	-6.77337
3535.00	-6.8442
3540.00	-6.89131
3545.00	-6.98642
3550.00	-7.0563
3555.00	-7.11086
3560.00	-7.19327
3565.00	-7.2813
3570.00	-7.34851
3575.00	-7.46449
3580.00	-7.56332
3585.00	-7.6236
3590.00	-7.64825
3595.00	-7.72501
3600.00	-7.80148
3605.00	-7.87031
3610.00	-7.93873
3615.00	-7.98829
3620.00	-8.04399
3625.00	-8.0525
3630.00	-8.06848
3635.00	-8.09767
3640.00	-8.19052
3645.00	-8.23524
3650.00	-8.30046
3655.00	-8.33049
3660.00	-8.37694
3665.00	-8.45481
3670.00	-8.4916
3675.00	-8.53581
3680.00	-8.59964
3685.00	-8.64507
3690.00	-8.72757
3695.00	-8.78055
3700.00	-8.83748
3705.00	-8.86467
3710.00	-8.90672
3715.00	-8.91774
3720.00	-8.9443
3725.00	-8.99226
3730.00	-9.01877
3735.00	-9.03801
3740.00	-9.05624
3745.00	-9.07728
3750.00	-9.12951
3755.00	-9.16172
3760.00	-9.224
3765.00	-9.29485
3770.00	-9.31145
3775.00	-9.37078
3780.00	-9.36683
3785.00	-9.40768
3790.00	-9.47865
3795.00	-9.55086
3800.00	-9.59827
3805.00	-9.63354
3810.00	-9.65141
3815.00	-9.69524
3820.00	-9.71989
3825.00	-9.73005
3830.00	-9.79099
3835.00	-9.78387
3840.00	-9.75989
3845.00	-9.7679
3850.00	-9.79453
3855.00	-9.77318
3860.00	-9.72253
3865.00	-9.65474
3870.00	-9.4994
3875.00	-9.12192
3880.00	-8.57781
3885.00	-7.88834
3890.00	-7.20401
3895.00	-6.57239
3900.00	-6.00671
3905.00	-5.43471
3910.00	-4.91898
3915.00	-4.44188
3920.00	-3.95885
3925.00	-3.52967
3930.00	-3.13509
3935.00	-2.78181
3940.00	-2.39913
3945.00	-2.05563
3950.00	-1.71227
3955.00	-1.37181
3960.00	-1.05429
3965.00	-0.780542
3970.00	-0.552668
3975.00	-0.311514
3980.00	-0.116671
3985.00	0.085508
3990.00	0.292439
3995.00	0.492548
4000.00	0.68097
4005.00	0.887543
4010.00	1.06606
4015.00	1.18696
4020.00	1.35958
4025.00	1.50199
4030.00	1.64773
4035.00	1.79462
4040.00	1.9037
4045.00	2.03516
4050.00	2.15533
4055.00	2.27458
4060.00	2.43277
4065.00	2.60103
4070.00	2.66554
4075.00	2.75781
4080.00	2.84641
4085.00	2.93077
4090.00	3.02981
4095.00	3.09861
4100.00	3.16052
4105.00	3.22457
4110.00	3.3007
4115.00	3.32854
4120.00	3.34064
4125.00	3.34875
4130.00	3.39028
4135.00	3.40083
4140.00	3.39183
4145.00	3.40038
4150.00	3.37108
4155.00	3.39557
4160.00	3.35843
4165.00	3.28061
4170.00	3.23184
4175.00	3.18147
4180.00	3.08436
4185.00	2.98863
4190.00	2.87565
4195.00	2.7712
4200.00	2.65685
4205.00	2.52434
4210.00	2.35606
4215.00	2.17409
4220.00	2.04454
4225.00	1.92887
4230.00	1.73321
4235.00	1.53122
4240.00	1.35867
4245.00	1.16269
4250.00	0.982613
4255.00	0.792795
4260.00	0.597914
4265.00	0.430844
4270.00	0.301752
4275.00	0.112509
4280.00	-0.0642833
4285.00	-0.243742
4290.00	-0.428376
4295.00	-0.617666
4300.00	-0.800975
4305.00	-0.988148
4310.00	-1.17325
4315.00	-1.33337
4320.00	-1.47378
4325.00	-1.60107
4330.00	-1.77205
4335.00	-1.92685
4340.00	-2.05137
4345.00	-2.19859
4350.00	-2.34496
4355.00	-2.49241
4360.00	-2.63344
4365.00	-2.75297
4370.00	-2.93545
4375.00	-3.03403
4380.00	-3.18101
4385.00	-3.26335
4390.00	-3.3874
4395.00	-3.55453
4400.00	-3.75212
4405.00	-3.90867
4410.00	-4.04957
4415.00	-4.15696
4420.00	-4.31927
4425.00	-4.40339
4430.00	-4.52257
4435.00	-4.65387
4440.00	-4.79793
4445.00	-4.92112
4450.00	-5.05048
4455.00	-5.15766
4460.00	-5.28279
4465.00	-5.41852
4470.00	-5.52866
4475.00	-5.58525
4480.00	-5.65745
4485.00	-5.79548
4490.00	-5.90215
4495.00	-6.04716
4500.00	-6.1416
4505.00	-6.23955
4510.00	-6.30735
4515.00	-6.42294
4520.00	-6.50108
4525.00	-6.60931
4530.00	-6.71598
4535.00	-6.78515
4540.00	-6.87423
4545.00	-6.91464
4550.00	-6.97042
4555.00	-7.03543
4560.00	-7.11982
4565.00	-7.22538
4570.00	-7.27228
4575.00	-7.36444
4580.00	-7.46218
4585.00	-7.56031
4590.00	-7.60239
4595.00	-7.67079
4600.00	-7.73327
4605.00	-7.80984
4610.00	-7.83622
4615.00	-7.89973
4620.00	-7.94578
4625.00	-7.99926
4630.00	-8.05663
4635.00	-8.1055
4640.00	-8.14208
4645.00	-8.19072
4650.00	-8.20675
4655.00	-8.27667
4660.00	-8.347
4665.00	-8.40382
4670.00	-8.42814
4675.00	-8.49441
4680.00	-8.53742
4685.00	-8.5567
4690.00	-8.60642
4695.00	-8.66042
4700.00	-8.72566
4705.00	-8.77328
4710.00	-8.83464
4715.00	-8.87322
4720.00	-8.93383
4725.00	-8.95971
4730.00	-9.00612
4735.00	-9.02107
4740.00	-9.02898
4745.00	-9.06199
4750.00	-9.08061
4755.00	-9.12973
4760.00	-9.13324
4765.00	-9.19005
4770.00	-9.25782
4775.00	-9.25685
4780.00	-9.30407
4785.00	-9.33547
4790.00	-9.3517
4795.00	-9.33395
4800.00	-9.34479
4805.00	-9.36471
4810.00	-9.42242
4815.00	-9.46325
4820.00	-9.44544
4825.00	-9.48767
4830.00	-9.52383
4835.00	-9.52863
4840.00	-9.52647
4845.00	-9.57447
4850.00	-9.57236
4855.00	-9.61669
4860.00	-9.60296
4865.00	-9.58319
4870.00	-9.43501
4875.00	-9.05842
4880.00	-8.52065
4885.00	-7.90072
4890.00	-7.26046
4895.00	-6.60193
4900.00	-5.98058
4905.00	-5.36495
4910.00	-4.86082
4915.00	-4.38491
4920.00	-3.96492
4925.00	-3.51201
4930.00	-3.06556
4935.00	-2.64802
4940.00	-2.27039
4945.00	-1.95365
4950.00	-1.63991
4955.00	-1.35661
4960.00	-1.06188
4965.00	-0.821598
4970.00	-0.595168
4975.00	-0.379358
4980.00	-0.0796998
4985.00	0.140977
4990.00	0.366406
4995.00	0.582239
5000.00	0.784813
5005.00	0.96158
5010.00	1.14194
5015.00	1.30612
5020.00	1.48809
5025.00	1.64909
5030.00	1.77827
5035.00	1.91488
5040.00	2.05355
5045.00	2.2061
5050.00	2.30178
5055.00	2.41101
5060.00	2.52873
5065.00	2.63746
5070.00	2.77323
5075.00	2.86861
5080.00	2.93133
5085.00	3.04141
5090.00	3.08963
5095.00	3.15059
5100.00	3.2184
5105.00	3.29608
5110.00	3.3401
5115.00	3.327
5120.00	3.36977
5125.00	3.38515
5130.00	3.39344
5135.00	3.39812
5140.00	3.39772
5145.00	3.3881
5150.00	3.3998
5155.00	3.40477
5160.00	3.34082
5165.00	3.32579
5170.00	3.27251
5175.00	3.19681
5180.00	3.12035
5185.00	3.0201
5190.00	2.90305
5195.00	2.77644
5200.00	2.64584
5205.00	2.5098
5210.00	2.33651
5215.00	2.15557
5220.00	1.9918
5225.00	1.86106
5230.00	1.70455
5235.00	1.53317
5240.00	1.36228
5245.00	1.18166
5250.00	1.01078
5255.00	0.833868
5260.00	0.642278
5265.00	0.462448
5270.00	0.305226
5275.00	0.111936
5280.00	-0.0463027
5285.00	-0.244206
5290.00	-0.42232
5295.00	-0.555802
5300.00	-0.748072
5305.00	-0.935912
5310.00	-1.09572
5315.00	-1.25342
5320.00	-1.42864
5325.00	-1.56877
5330.00	-1.74667
5335.00	-1.94841
5340.00	-2.0976
5345.00	-2.21245
5350.00	-2.36483
5355.00	-2.4844
5360.00	-2.6512
5365.00	-2.79115
5370.00	-2.91432
5375.00	-3.06403
5380.00	-3.22096
5385.00	-3.35479
5390.00	-3.50207
5395.00	-3.63276
5400.00	-3.76334
5405.00	-3.94466
5410.00	-4.14578
5415.00	-4.28516
5420.00	-4.42356
5425.00	-4.51482
5430.00	-4.63395
5435.00	-4.8022
5440.00	-4.92866
5445.00	-5.02952
5450.00	-5.16099
5455.00	-5.28301
5460.00	-5.39838
5465.00	-5.53181
5470.00	-5.63247
5475.00	-5.72214
5480.00	-5.80469
5485.00	-5.91783
5490.00	-5.99099
5495.00	-6.03464
5500.00	-6.08779
5505.00	-6.14765
5510.00	-6.24499
5515.00	-6.37421
5520.00	-6.46554
5525.00	-6.52277
5530.00	-6.58723
5535.00	-6.6739
5540.00	-6.74914
5545.00	-6.85107
5550.00	-6.9354
5555.00	-6.97431
5560.00	-7.05003
5565.00	-7.10614
5570.00	-7.1696
5575.00	-7.26647
5580.00	-7.3102
5585.00	-7.40688
5590.00	-7.45783
5595.00	-7.51016
5600.00	-7.58963
5605.00	-7.64635
5610.00	-7.68908
5615.00	-7.75805
5620.00	-7.84787
5625.00	-7.92871
5630.00	-7.97002
5635.00	-8.02754
5640.00	-8.03215
5645.00	-8.01688
5650.00	-8.06602
5655.00	-8.12226
5660.00	-8.11185
5665.00	-8.14225
5670.00	-8.20752
5675.00	-8.22742
5680.00	-8.29157
5685.00	-8.32064
5690.00	-8.33663
5695.00	-8.42131
5700.00	-8.46792
5705.00	-8.53854
5710.00	-8.59471
5715.00	-8.61566
5720.00	-8.66318
5725.00	-8.69023
5730.00	-8.70995
5735.00	-8.7351
5740.00	-8.74571
5745.00	-8.79503
5750.00	-8.85606
5755.00	-8.87677
5760.00	-8.92038
5765.00	-8.93558
5770.00	-8.93909
5775.00	-8.95058
5780.00	-8.99883
5785.00	-9.01821
5790.00	-9.00328
5795.00	-9.03054
5800.00	-9.01993
5805.00	-9.0335
5810.00	-9.05219
5815.00	-9.04774
5820.00	-9.07148
5825.00	-9.12614
5830.00	-9.15683
5835.00	-9.19555
5840.00	-9.20636
5845.00	-9.21331
5850.00	-9.24731
5855.00	-9.25942
5860.00	-9.23424
5865.00	-9.22453
5870.00	-9.09649
5875.00	-8.76023
5880.00	-8.22361
5885.00	-7.60563
5890.00	-6.97732
5895.00	-6.35727
5900.00	-5.79645
5905.00	-5.23253
5910.00	-4.7028
5915.00	-4.17611
5920.00	-3.69654
5925.00	-3.29914
5930.00	-2.90171
5935.00	-2.48762
5940.00	-2.11955
5945.00	-1.7587
5950.00	-1.42839
5955.00	-1.08579
5960.00	-0.773753
5965.00	-0.498467
5970.00	-0.228515
5975.00	0.0144418
5980.00	0.19796
5985.00	0.414916
5990.00	0.659192
5995.00	0.867942
6000.00	1.05674
6005.00	1.26273
6010.00	1.4287
6015.00	1.60674
6020.00	1.77437
6025.00	1.91877
6030.00	2.06815
6035.00	2.20721
6040.00	2.337
6045.00	2.43715
6050.00	2.54857
6055.00	2.65716
6060.00	2.76599
6065.00	2.88706
6070.00	2.97106
6075.00	3.09474
6080.00	3.17646
6085.00	3.26296
6090.00	3.36208
6095.00	3.43556
6100.00	3.49245
6105.00	3.55382
6110.00	3.56836
6115.00	3.58978
6120.00	3.65899
6125.00	3.67411
6130.00	3.74691
6135.00	3.72365
6140.00	3.70826
6145.00	3.69626
6150.00	3.69009
6155.00	3.65031
6160.00	3.60989
6165.00	3.52265
6170.00	3.45707
6175.00	3.41101
6180.00	3.32423
6185.00	3.23966
6190.00	3.13857
6195.00	3.04852
6200.00	2.91291
6205.00	2.8038
6210.00	2.65937
6215.00	2.46372
6220.00	2.29688
6225.00	2.12268
6230.00	1.9548
6235.00	1.80372
6240.00	1.66126
6245.00	1.50438
6250.00	1.34932
6255.00	1.19034
6260.00	1.02044
6265.00	0.861061
6270.00	0.622361
6275.00	0.445448
6280.00	0.264031
6285.00	0.0785601
6290.00	-0.142928
6295.00	-0.315447
6300.00	-0.473489
6305.00	-0.612952
6310.00	-0.793033
6315.00	-0.964354
6320.00	-1.16663
6325.00	-1.36533
6330.00	-1.53306
6335.00	-1.69327
6340.00	-1.8245
6345.00	-1.99996
6350.00	-2.18653
6355.00	-2.31838
6360.00	-2.49069
6365.00	-2.68368
6370.00	-2.87587
6375.00	-3.01647
6380.00	-3.16151
6385.00	-3.28834
6390.00	-3.37937
6395.00	-3.49737
6400.00	-3.61466
6405.00	-3.7452
6410.00	-3.8858
6415.00	-4.00956
6420.00	-4.14685
6425.00	-4.28335
6430.00	-4.39788
6435.00	-4.50373
6440.00	-4.66281
6445.00	-4.76159
6450.00	-4.79685
6455.00	-4.8776
6460.00	-5.00854
6465.00	-5.07367
6470.00	-5.18963
6475.00	-5.29214
6480.00	-5.36128
6485.00	-5.41241
6490.00	-5.52409
6495.00	-5.63847
6500.00	-5.73401
6505.00	-5.8237
6510.00	-5.91552
6515.00	-6.00186
6520.00	-6.06014
6525.00	-6.14866
6530.00	-6.2496
6535.00	-6.37096
6540.00	-6.43487
6545.00	-6.47852
6550.00	-6.57514
6555.00	-6.62141
6560.00	-6.68617
6565.00	-6.7648
6570.00	-6.8476
6575.00	-6.90361
6580.00	-7.01044
6585.00	-7.07791
6590.00	-7.13124
6595.00	-7.18664
6600.00	-7.26701
6605.00	-7.28386
6610.00	-7.35729
6615.00	-7.42707
6620.00	-7.4871
6625.00	-7.55962
6630.00	-7.63137
6635.00	-7.68669
6640.00	-7.71614
6645.00	-7.80737
6650.00	-7.86174
6655.00	-7.90605
6660.00	-7.93205
6665.00	-7.9869
6670.00	-8.01407
6675.00	-8.03945
6680.00	-8.06691
6685.00	-8.11289
6690.00	-8.20607
6695.00	-8.24277
6700.00	-8.30169
6705.00	-8.34454
6710.00	-8.38126
6715.00	-8.42356
6720.00	-8.457
6725.00	-8.50559
6730.00	-8.50956
6735.00	-8.5381
6740.00	-8.54437
6745.00	-8.5537
6750.00	-8.57136
6755.00	-8.5706
6760.00	-8.57731
6765.00	-8.58983
6770.00	-8.6011
6775.00	-8.60384
6780.00	-8.64515
6785.00	-8.66845
6790.00	-8.7033
6795.00	-8.71247
6800.00	-8.75031
6805.00	-8.7483
6810.00	-8.79181
6815.00	-8.80322
6820.00	-8.82737
6825.00	-8.84725
6830.00	-8.86144
6835.00	-8.89641
6840.00	-8.93436
6845.00	-8.97683
6850.00	-8.96604
6855.00	-8.99055
6860.00	-8.99042
6865.00	-8.97087
6870.00	-8.88762
6875.00	-8.53062
6880.00	-7.97813
6885.00	-7.35325
6890.00	-6.69469
6895.00	-6.06776
6900.00	-5.44434
6905.00	-4.87956
6910.00	-4.33334
6915.00	-3.81862
6920.00	-3.35445
6925.00	-2.91913
6930.00	-2.51254
6935.00	-2.15493
6940.00	-1.79147
6945.00	-1.41533
6950.00	-1.10826
6955.00	-0.823568
6960.00	-0.496136
6965.00	-0.242139
6970.00	0.0622934
6975.00	0.29929
6980.00	0.540331
6985.00	0.79981
6990.00	1.01762
6995.00	1.25896
7000.00	1.46507
7005.00	1.64687
7010.00	1.81697
7015.00	1.98393
7020.00	2.10367
7025.00	2.27248
7030.00	2.38926
7035.00	2.53875
7040.00	2.71492
7045.00	2.84942
7050.00	2.9603
7055.00	3.09338
7060.00	3.17986
7065.00	3.25122
7070.00	3.35799
7075.00	3.44853
7080.00	3.54851
7085.00	3.62647
7090.00	3.72808
7095.00	3.77791
7100.00	3.80796
7105.00	3.85166
7110.00	3.86323
7115.00	3.93747
7120.00	3.93307
7125.00	3.96887
7130.00	3.94654
7135.00	3.97545
7140.00	3.99592
7145.00	3.97365
7150.00	3.94158
7155.00	3.88868
7160.00	3.88731
7165.00	3.81764
7170.00	3.74199
7175.00	3.65633
7180.00	3.53577
7185.00	3.47721
7190.00	3.38011
7195.00	3.27331
7200.00	3.18088
7205.00	3.08475
7210.00	3.00377
7215.00	2.83102
7220.00	2.66814
7225.00	2.50306
7230.00	2.33599
7235.00	2.18285
7240.00	1.99231
7245.00	1.77181
7250.00	1.61035
7255.00	1.42712
7260.00	1.26313
7265.00	1.09613
7270.00	0.907907
7275.00	0.734808
7280.00	0.568846
7285.00	0.373239
7290.00	0.220314
7295.00	0.0669587
7300.00	-0.118226
7305.00	-0.259922
7310.00	-0.439239
7315.00	-0.620044
7320.00	-0.767972
7325.00	-0.934401
7330.00	-1.07124
7335.00	-1.21566
7340.00	-1.36969
7345.00	-1.52681
7350.00	-1.66637
7355.00	-1.77995
7360.00	-1.91455
7365.00	-2.05695
7370.00	-2.20361
7375.00	-2.37259
7380.00	-2.54503
7385.00	-2.70946
7390.00	-2.84451
7395.00	-2.9901
7400.00	-3.1424
7405.00	-3.29611
7410.00	-3.39654
7415.00	-3.52854
7420.00	-3.6122
7425.00	-3.72263
7430.00	-3.87659
7435.00	-3.95133
7440.00	-4.07225
7445.00	-4.18847
7450.00	-4.3356
7455.00	-4.46248
7460.00	-4.60441
7465.00	-4.74048
7470.00	-4.81207
7475.00	-4.91442
7480.00	-4.97509
7485.00	-5.05651
7490.00	-5.16771
7495.00	-5.25669
7500.00	-5.36452
7505.00	-5.45972
7510.00	-5.57036
7515.00	-5.64035
7520.00	-5.7579
7525.00	-5.81838
7530.00	-5.91906
7535.00	-6.02353
7540.00	-6.12034
7545.00	-6.19544
7550.00	-6.28245
7555.00	-6.36077
7560.00	-6.45807
7565.00	-6.51142
7570.00	-6.61492
7575.00	-6.7016
7580.00	-6.79349
7585.00	-6.85122
7590.00	-6.92352
7595.00	-7.00431
7600.00	-7.06315
7605.00	-7.10408
7610.00	-7.14092
7615.00	-7.20367
7620.00	-7.28882
7625.00	-7.35527
7630.00	-7.38642
7635.00	-7.39872
7640.00	-7.44494
7645.00	-7.51151
7650.00	-7.56679
7655.00	-7.60175
7660.00	-7.67391
7665.00	-7.72868
7670.00	-7.75947
7675.00	-7.79829
7680.00	-7.83322
7685.00	-7.85541
7690.00	-7.92069
7695.00	-7.9776
7700.00	-8.02327
7705.00	-8.08195
7710.00	-8.1218
7715.00	-8.15028
7720.00	-8.17498
7725.00	-8.21478
7730.00	-8.21824
7735.00	-8.25649
7740.00	-8.29277
7745.00	-8.32634
7750.00	-8.39725
7755.00	-8.4361
7760.00	-8.46921
7765.00	-8.48791
7770.00	-8.51677
7775.00	-8.58343
7780.00	-8.60643
7785.00	-8.64471
7790.00	-8.68748
7795.00	-8.72505
7800.00	-8.70984
7805.00	-8.70541
7810.00	-8.66535
7815.00	-8.69033
7820.00	-8.6712
7825.00	-8.71595
7830.00	-8.73587
7835.00	-8.77878
7840.00	-8.79057
7845.00	-8.79748
7850.00	-8.81665
7855.00	-8.83113
7860.00	-8.84509
7865.00	-8.79661
7870.00	-8.63553
7875.00	-8.28339
7880.00	-7.7362
7885.00	-7.10685
7890.00	-6.46368
7895.00	-5.84135
7900.00	-5.22762
7905.00	-4.67434
7910.00	-4.15327
7915.00	-3.64084
7920.00	-3.17595
7925.00	-2.70298
7930.00	-2.29304
7935.00	-1.90652
7940.00	-1.5272
7945.00	-1.16455
7950.00	-0.87793
7955.00	-0.557084
7960.00	-0.251676
7965.00	-0.00455339
7970.00	0.211383
7975.00	0.421448
7980.00	0.653048
7985.00	0.865187
7990.00	1.06351
7995.00	1.27252
8000.00	1.45601
8005.00	1.65166
8010.00	1.83885
8015.00	2.00362
8020.00	2.16671
8025.00	2.29037
8030.00	2.44143
8035.00	2.56351
8040.00	2.68726
8045.00	2.78846
8050.00	2.91376
8055.00	2.98583
8060.00	3.11636
8065.00	3.18112
8070.00	3.21629
8075.00	3.3062
8080.00	3.32794
8085.00	3.38079
8090.00	3.44038
8095.00	3.47552
8100.00	3.56355
8105.00	3.58359
8110.00	3.64602
8115.00	3.6532
8120.00	3.72994
8125.00	3.75646
8130.00	3.80346
8135.00	3.79304
8140.00	3.83545
8145.00	3.8394
8150.00	3.82353
8155.00	3.80556
8160.00	3.76903
8165.00	3.72506
8170.00	3.65219
8175.00	3.57829
8180.00	3.49883
8185.00	3.42269
8190.00	3.31255
8195.00	3.24117
8200.00	3.11404
8205.00	3.00517
8210.00	2.85262
8215.00	2.66539
8220.00	2.48856
8225.00	2.359
8230.00	2.2461
8235.00	2.10287
8240.00	1.90646
8245.00	1.75743
8250.00	1.56689
8255.00	1.39078
8260.00	1.18327
8265.00	1.0298
8270.00	0.819538
8275.00	0.629381
8280.00	0.425871
8285.00	0.274156
8290.00	0.0932218
8295.00	-0.121409
8300.00	-0.310877
8305.00	-0.453654
8310.00	-0.618221
8315.00	-0.790377
8320.00	-0.971212
8325.00	-1.09974
8330.00	-1.24132
8335.00	-1.38538
8340.00	-1.52336
8345.00	-1.68454
8350.00	-1.85734
8355.00	-1.97402
8360.00	-2.12342
8365.00	-2.25326
8370.00	-2.40064
8375.00	-2.56841
8380.00	-2.73606
8385.00	-2.88972
8390.00	-3.05206
8395.00	-3.22405
8400.00	-3.37053
8405.00	-3.54675
8410.00	-3.65633
8415.00	-3.78824
8420.00	-3.91529
8425.00	-4.02039
8430.00	-4.13254
8435.00	-4.25291
8440.00	-4.39268
8445.00	-4.47593
8450.00	-4.59432
8455.00	-4.72215
8460.00	-4.86031
8465.00	-4.97356
8470.00	-5.05883
8475.00	-5.17257
8480.00	-5.26569
8485.00	-5.36985
8490.00	-5.44416
8495.00	-5.57116
8500.00	-5.66696
8505.00	-5.72174
8510.00	-5.81451
8515.00	-5.84343
8520.00	-5.91663
8525.00	-5.94367
8530.00	-6.01702
8535.00	-6.07563
8540.00	-6.15058
8545.00	-6.26797
8550.00	-6.36068
8555.00	-6.47186
8560.00	-6.5488
8565.00	-6.57366
8570.00	-6.61175
8575.00	-6.67933
8580.00	-6.76974
8585.00	-6.828
8590.00	-6.89059
8595.00	-6.95988
8600.00	-7.01299
8605.00	-7.09593
8610.00	-7.13359
8615.00	-7.21464
8620.00	-7.21823
8625.00	-7.27973
8630.00	-7.30363
8635.00	-7.33161
8640.00	-7.36327
8645.00	-7.43985
8650.00	-7.49768
8655.00	-7.54418
8660.00	-7.62579
8665.00	-7.68259
8670.00	-7.75776
8675.00	-7.81709
8680.00	-7.85939
8685.00	-7.93168
8690.00	-7.97824
8695.00	-8.00443
8700.00	-8.05296
8705.00	-8.14103
8710.00	-8.18608
8715.00	-8.26547
8720.00	-8.31564
8725.00	-8.34508
8730.00	-8.37527
8735.00	-8.41447
8740.00	-8.45067
8745.00	-8.48972
8750.00	-8.54799
8755.00	-8.53847
8760.00	-8.55025
8765.00	-8.5516
8770.00	-8.55929
8775.00	-8.58008
8780.00	-8.62932
8785.00	-8.64588
8790.00	-8.65339
8795.00	-8.67217
8800.00	-8.70572
8805.00	-8.76181
8810.00	-8.81229
8815.00	-8.79299
8820.00	-8.84035
8825.00	-8.82657
8830.00	-8.84838
8835.00	-8.84026
8840.00	-8.85608
8845.00	-8.84719
8850.00	-8.89469
8855.00	-8.86437
8860.00	-8.90367
8865.00	-8.88725
8870.00	-8.77259
8875.00	-8.4197
8880.00	-7.84778
8885.00	-7.20357
8890.00	-6.54055
8895.00	-5.90037
8900.00	-5.3242
8905.00	-4.71687
8910.00	-4.19802
8915.00	-3.67926
8920.00	-3.22995
8925.00	-2.80338
8930.00	-2.41206
8935.00	-2.06173
8940.00	-1.70851
8945.00	-1.36657
8950.00	-1.00333
8955.00	-0.724511
8960.00	-0.434729
8965.00	-0.144331
8970.00	0.137373
8975.00	0.360388
8980.00	0.619364
8985.00	0.832097
8990.00	1.05223
8995.00	1.30398
9000.00	1.476
9005.00	1.64098
9010.00	1.81722
9015.00	1.99432
9020.00	2.12227
9025.00	2.29477
9030.00	2.43059
9035.00	2.50937
9040.00	2.64685
9045.00	2.74192
9050.00	2.86447
9055.00	2.96737
9060.00	3.07293
9065.00	3.19567
9070.00	3.2784
9075.00	3.33343
9080.00	3.47822
9085.00	3.58448
9090.00	3.68104
9095.00	3.74205
9100.00	3.79418
9105.00	3.86607
9110.00	3.93447
9115.00	3.97754
9120.00	3.983
9125.00	3.96757
9130.00	3.98698
9135.00	4.02295
9140.00	4.05901
9145.00	4.06188
9150.00	4.09313
9155.00	4.07871
9160.00	4.07128
9165.00	4.01466
9170.00	3.99144
9175.00	3.89564
9180.00	3.80756
9185.00	3.75234
9190.00	3.68137
9195.00	3.53796
9200.00	3.39872
9205.00	3.26416
9210.00	3.13473
9215.00	2.98865
9220.00	2.83313
9225.00	2.6386
9230.00	2.45889
9235.00	2.2574
9240.00	2.09362
9245.00	1.90645
9250.00	1.72875
9255.00	1.5531
9260.00	1.3756
9265.00	1.20382
9270.00	0.990957
9275.00	0.811403
9280.00	0.604488
9285.00	0.410866
9290.00	0.240306
9295.00	0.0109665
9300.00	-0.191739
9305.00	-0.361227
9310.00	-0.530413
9315.00	-0.695628
9320.00	-0.87114
9325.00	-1.03742
9330.00	-1.2324
9335.00	-1.35608
9340.00	-1.53491
9345.00	-1.75874
9350.00	-1.91488
9355.00	-2.07112
9360.00	-2.13035
9365.00	-2.2632
9370.00	-2.38646
9375.00	-2.52329
9380.00	-2.70192
9385.00	-2.85437
9390.00	-3.03411
9395.00	-3.15796
9400.00	-3.26111
9405.00	-3.36596
9410.00	-3.4853
9415.00	-3.61767
9420.00	-3.7516
9425.00	-3.87954
9430.00	-3.97434
9435.00	-4.117
9440.00	-4.23891
9445.00	-4.35974
9450.00	-4.46015
9455.00	-4.58475
9460.00	-4.70243
9465.00	-4.82869
9470.00	-4.9562
9475.00	-5.02472
9480.00	-5.10673
9485.00	-5.20735
9490.00	-5.32936
9495.00	-5.43362
9500.00	-5.51821
9505.00	-5.60358
9510.00	-5.67672
9515.00	-5.74347
9520.00	-5.81279
9525.00	-5.86594
9530.00	-5.94706
9535.00	-6.06353
9540.00	-6.14524
9545.00	-6.20953
9550.00	-6.32473
9555.00	-6.38216
9560.00	-6.43756
9565.00	-6.5503
9570.00	-6.63512
9575.00	-6.70868
9580.00	-6.79431
9585.00	-6.84733
9590.00	-6.89135
9595.00	-6.96981
9600.00	-7.02193
9605.00	-7.08918
9610.00	-7.14046
9615.00	-7.20695
9620.00	-7.2446
9625.00	-7.29514
9630.00	-7.34062
9635.00	-7.38987
9640.00	-7.43882
9645.00	-7.48936
9650.00	-7.50524
9655.00	-7.57133
9660.00	-7.60121
9665.00	-7.6392
9670.00	-7.72888
9675.00	-7.78648
9680.00	-7.793
9685.00	-7.89504
9690.00	-7.93787
9695.00	-7.99121
9700.00	-8.02072
9705.00	-8.0778
9710.00	-8.14397
9715.00	-8.15173
9720.00	-8.16981
9725.00	-8.20643
9730.00	-8.21442
9735.00	-8.23271
9740.00	-8.28154
9745.00	-8.31901
9750.00	-8.35366
9755.00	-8.3571
9760.00	-8.42678
9765.00	-8.47377
9770.00	-8.50959
9775.00	-8.52796
9780.00	-8.5824
9785.00	-8.61198
9790.00	-8.62381
9795.00	-8.63075
9800.00	-8.66197
9805.00	-8.69192
9810.00	-8.70962
9815.00	-8.75422
9820.00	-8.78049
9825.00	-8.81061
9830.00	-8.84234
9835.00	-8.87182
9840.00	-8.9002
9845.00	-8.9276
9850.00	-8.95225
9855.00	-8.9023
9860.00	-8.90729
9865.00	-8.88589
9870.00	-8.73992
9875.00	-8.35423
9880.00	-7.81012
9885.00	-7.15859
9890.00	-6.49359
9895.00	-5.90619
9900.00	-5.32112
9905.00	-4.78069
9910.00	-4.21754
9915.00	-3.6922
9920.00	-3.21755
9925.00	-2.74783
9930.00	-2.33895
9935.00	-1.97096
9940.00	-1.61017
9945.00	-1.30858
9950.00	-0.977037
9955.00	-0.667551
[truncated: 56 more rows]
