# Supplementary material for: Abnormal developmental trajectory and vulnerability to cardiac arrhythmias in tetralogy of Fallot with DiGeorge syndrome
Source: Commun Biol. 2023 Sep 22;6:969. doi: 10.1038/s42003-023-05344-6 (PMC10516936; doi:10.1038/s42003-023-05344-6)
Supplement: Supplementary file 6 — Supplementary Data 3 [file 42003_2023_5344_MOESM6_ESM.zip › Supplementary Data3_CAS Measurement/Batch61/TOF-ND2_A3_5035/CV_AP.csv]

1A : V(t) = -D'(t) / BackgroundImage *100
D'(t) = WaveFiltered Value( Pixel-Filter=(5 x 5) Tcnst-Filter=10)
average	1.00
frm num	2048
position	[53][48]	[70][44]	[95][38]	[57][65]	[61][82]
background	214.36	211.72	278.44	389.20	382.92
total pixel	25	25	25	25	25
time	value1	value2	value3	value4	value5
0.00	-0	-0	-0	-0	-0
5.00	-0.250047	-0.205932	-0.211177	-0.294964	-0.231902
10.00	-0.467625	-0.385604	-0.411292	-0.613875	-0.441659
15.00	-0.676507	-0.719233	-0.594268	-0.875201	-0.664912
20.00	-0.894357	-0.998717	-0.783369	-1.12067	-0.831368
25.00	-1.07176	-1.20113	-0.962179	-1.38476	-1.00729
30.00	-1.28927	-1.43809	-1.13891	-1.59366	-1.17085
35.00	-1.45331	-1.64758	-1.29366	-1.78168	-1.3567
40.00	-1.61774	-1.84557	-1.42	-2.0033	-1.52083
45.00	-1.69108	-1.9803	-1.57968	-2.20791	-1.70407
50.00	-1.82614	-2.14123	-1.76362	-2.37663	-1.8836
55.00	-1.94022	-2.33898	-1.86164	-2.57576	-2.02116
60.00	-2.05969	-2.56795	-1.97716	-2.71695	-2.15332
65.00	-2.19893	-2.73247	-2.07251	-2.8728	-2.2639
70.00	-2.34665	-2.77284	-2.15113	-2.96476	-2.31851
75.00	-2.44973	-2.7714	-2.2535	-3.07219	-2.40317
80.00	-2.52385	-2.84944	-2.39448	-3.15346	-2.494
85.00	-2.64094	-2.97636	-2.46533	-3.23174	-2.57574
90.00	-2.76311	-3.03202	-2.51761	-3.31145	-2.65035
95.00	-2.84134	-3.16147	-2.60775	-3.42943	-2.73734
100.00	-2.95467	-3.26852	-2.62998	-3.52225	-2.78744
105.00	-3.03987	-3.34787	-2.73331	-3.60887	-2.8743
110.00	-3.13521	-3.41361	-2.80476	-3.68992	-3.02247
115.00	-3.2714	-3.48789	-2.86619	-3.81939	-3.10046
120.00	-3.34359	-3.51129	-2.94015	-3.9133	-3.15812
125.00	-3.41789	-3.55313	-3.00959	-4.00295	-3.23717
130.00	-3.47356	-3.60591	-3.10225	-4.05487	-3.3104
135.00	-3.64309	-3.69497	-3.09802	-4.14167	-3.3387
140.00	-3.73036	-3.83936	-3.11719	-4.22802	-3.40596
145.00	-3.76038	-3.96553	-3.19191	-4.30984	-3.48007
150.00	-3.86578	-4.08664	-3.26059	-4.39273	-3.52693
155.00	-3.95877	-4.19942	-3.24771	-4.48789	-3.58059
160.00	-4.0294	-4.32359	-3.35104	-4.58381	-3.69364
165.00	-4.10789	-4.39945	-3.37795	-4.66088	-3.7463
170.00	-4.14681	-4.46773	-3.41223	-4.74464	-3.80518
175.00	-4.21916	-4.56696	-3.44882	-4.86113	-3.86966
180.00	-4.28054	-4.60714	-3.54784	-4.967	-3.94964
185.00	-4.36005	-4.76423	-3.65276	-5.09517	-4.02788
190.00	-4.45213	-4.82625	-3.81758	-5.23006	-4.07323
195.00	-4.535	-4.96898	-3.91708	-5.37817	-4.13806
200.00	-4.62451	-5.05776	-3.98651	-5.46009	-4.23089
205.00	-4.74612	-5.2019	-4.0763	-5.53689	-4.28728
210.00	-4.79026	-5.29006	-4.18296	-5.64919	-4.39547
215.00	-4.88037	-5.4582	-4.31344	-5.74305	-4.47301
220.00	-4.85511	-5.49239	-4.36047	-5.81418	-4.56786
225.00	-4.88835	-5.56095	-4.39562	-5.87716	-4.62815
230.00	-4.92573	-5.53575	-4.48903	-5.94309	-4.7336
235.00	-4.94258	-5.50928	-4.46966	-5.97776	-4.8003
240.00	-5.02493	-5.55348	-4.57865	-6.00178	-4.85929
245.00	-5.06918	-5.54791	-4.64801	-6.02544	-4.93535
250.00	-5.10527	-5.60147	-4.68457	-6.1043	-5.01949
255.00	-5.10603	-5.56844	-4.74334	-6.13518	-5.07118
260.00	-5.04887	-5.65773	-4.8149	-6.17326	-5.13755
265.00	-5.10193	-5.75888	-4.91523	-6.24761	-5.18788
270.00	-5.08809	-5.76867	-4.97966	-6.28472	-5.21333
275.00	-5.08684	-5.79448	-5.05058	-6.28523	-5.26862
280.00	-5.10997	-5.9084	-5.03252	-6.32988	-5.32569
285.00	-5.13452	-5.91836	-5.13119	-6.34026	-5.34572
290.00	-5.13609	-5.95188	-5.23436	-6.33111	-5.36061
295.00	-5.10951	-6.02927	-5.25108	-6.36603	-5.42728
300.00	-5.17703	-6.08382	-5.23883	-6.39336	-5.46118
305.00	-5.22473	-6.02711	-5.30969	-6.43747	-5.50004
310.00	-5.30685	-6.05164	-5.35766	-6.45971	-5.50681
315.00	-5.30798	-6.02649	-5.34481	-6.4345	-5.49619
320.00	-5.28101	-6.01708	-5.42518	-6.43853	-5.52319
325.00	-5.21941	-5.99538	-5.44867	-6.44935	-5.54227
330.00	-5.21062	-6.02309	-5.38218	-6.43443	-5.57616
335.00	-5.21018	-6.03668	-5.36975	-6.51144	-5.57532
340.00	-5.17246	-6.00169	-5.39448	-6.4975	-5.59858
345.00	-5.19636	-5.97776	-5.40811	-6.50962	-5.60281
350.00	-5.21601	-5.95054	-5.40602	-6.501	-5.60244
355.00	-5.10306	-5.89961	-5.38115	-6.45933	-5.60001
360.00	-5.05926	-5.89721	-5.34583	-6.46396	-5.57798
365.00	-5.07955	-5.85727	-5.30256	-6.37974	-5.58741
370.00	-5.08102	-5.83455	-5.27941	-6.39336	-5.58335
375.00	-5.08048	-5.83489	-5.22554	-6.36143	-5.56612
380.00	-5.08185	-5.85219	-5.23308	-6.37893	-5.58613
385.00	-5.08869	-5.90178	-5.23987	-6.38955	-5.53624
390.00	-5.16762	-5.90861	-5.25029	-6.37341	-5.52685
395.00	-5.16961	-5.9091	-5.22519	-6.34655	-5.54975
400.00	-5.16953	-5.86419	-5.24857	-6.41179	-5.57871
405.00	-5.20492	-5.9088	-5.2653	-6.37493	-5.61313
410.00	-5.19945	-5.84125	-5.2976	-6.38492	-5.6065
415.00	-5.23371	-5.85414	-5.31948	-6.3898	-5.63187
420.00	-5.2123	-5.86196	-5.31763	-6.37363	-5.64008
425.00	-5.19303	-5.81232	-5.26568	-6.34059	-5.63285
430.00	-5.20928	-5.81677	-5.26059	-6.35196	-5.63365
435.00	-5.2183	-5.78488	-5.26894	-6.39096	-5.64377
440.00	-5.15364	-5.76373	-5.29369	-6.4014	-5.65602
445.00	-5.24287	-5.78248	-5.27287	-6.40772	-5.65346
450.00	-5.27839	-5.87682	-5.22683	-6.40004	-5.69712
455.00	-5.30103	-5.87859	-5.22706	-6.40238	-5.74059
460.00	-5.31767	-5.91231	-5.27755	-6.43018	-5.72644
465.00	-5.37556	-5.96155	-5.25116	-6.45109	-5.75235
470.00	-5.35303	-5.95107	-5.26045	-6.44627	-5.73807
475.00	-5.38873	-5.95298	-5.26307	-6.40698	-5.73357
480.00	-5.38727	-5.8829	-5.28266	-6.40452	-5.72117
485.00	-5.3505	-5.89352	-5.33908	-6.41977	-5.72672
490.00	-5.33234	-5.87284	-5.33096	-6.44583	-5.74529
495.00	-5.31786	-5.8769	-5.33083	-6.4477	-5.74321
500.00	-5.34401	-5.83144	-5.3106	-6.40314	-5.71208
505.00	-5.4142	-5.79997	-5.29958	-6.38769	-5.69869
510.00	-5.399	-5.78487	-5.31121	-6.41902	-5.74827
515.00	-5.37785	-5.86763	-5.31306	-6.42357	-5.7626
520.00	-5.35695	-5.83821	-5.26732	-6.4215	-5.75774
525.00	-5.34934	-5.84007	-5.28936	-6.38058	-5.73038
530.00	-5.34249	-5.85685	-5.28334	-6.43626	-5.7559
535.00	-5.35312	-5.84551	-5.34687	-6.43703	-5.73813
540.00	-5.30111	-5.98267	-5.37101	-6.4737	-5.7493
545.00	-5.23377	-5.96441	-5.37119	-6.49128	-5.76875
550.00	-5.28326	-6.02544	-5.35986	-6.45469	-5.73298
555.00	-5.2513	-5.95568	-5.35684	-6.45259	-5.74466
560.00	-5.27291	-5.90423	-5.36418	-6.49593	-5.77502
565.00	-5.30916	-5.9146	-5.39808	-6.48457	-5.79085
570.00	-5.31192	-5.9296	-5.37975	-6.49387	-5.80092
575.00	-5.23977	-5.87131	-5.37044	-6.50841	-5.81521
580.00	-5.26627	-5.87363	-5.32901	-6.50505	-5.79673
585.00	-5.24907	-5.92296	-5.33626	-6.53697	-5.80935
590.00	-5.21306	-5.92201	-5.33992	-6.54925	-5.81966
595.00	-5.16012	-5.87204	-5.31591	-6.56648	-5.77567
600.00	-5.13674	-5.83839	-5.30867	-6.55217	-5.7601
605.00	-5.16608	-5.793	-5.32657	-6.54649	-5.75131
610.00	-5.13463	-5.8315	-5.34269	-6.55988	-5.76429
615.00	-5.14739	-5.81325	-5.29398	-6.52157	-5.78329
620.00	-5.18686	-5.87995	-5.276	-6.49326	-5.78576
625.00	-5.21865	-5.91164	-5.2627	-6.50272	-5.79634
630.00	-5.17448	-5.90426	-5.28951	-6.48246	-5.80586
635.00	-5.25043	-5.92975	-5.32226	-6.47861	-5.76534
640.00	-5.21802	-5.89222	-5.33306	-6.44843	-5.72573
645.00	-5.18138	-5.84711	-5.34709	-6.48806	-5.73187
650.00	-5.21558	-5.83675	-5.34535	-6.45899	-5.74784
655.00	-5.2389	-5.78207	-5.25472	-6.43385	-5.79668
660.00	-5.30281	-5.80277	-5.26652	-6.43898	-5.82393
665.00	-5.35846	-5.7855	-5.29583	-6.44359	-5.83487
670.00	-5.39921	-5.79074	-5.28341	-6.43438	-5.76324
675.00	-5.49001	-5.82757	-5.27655	-6.42506	-5.7719
680.00	-5.49148	-5.83238	-5.26749	-6.41051	-5.76506
685.00	-5.44429	-5.86505	-5.22774	-6.39433	-5.80174
690.00	-5.38689	-5.7641	-5.16324	-6.37771	-5.78461
695.00	-5.37256	-5.78092	-5.15546	-6.3792	-5.75038
700.00	-5.27755	-5.74128	-5.19731	-6.40932	-5.74674
705.00	-5.25735	-5.67726	-5.14303	-6.40456	-5.69124
710.00	-5.25223	-5.62531	-5.14014	-6.38281	-5.67471
715.00	-5.19538	-5.65412	-5.12031	-6.34885	-5.63685
720.00	-5.20206	-5.67628	-5.14987	-6.345	-5.6477
725.00	-5.14649	-5.56019	-5.12619	-6.34565	-5.69194
730.00	-5.17859	-5.58985	-5.10488	-6.35857	-5.69936
735.00	-5.17202	-5.58632	-5.113	-6.34758	-5.70814
740.00	-5.20156	-5.59636	-5.11743	-6.3973	-5.72126
745.00	-5.23934	-5.5695	-5.12429	-6.40711	-5.75187
750.00	-5.21364	-5.62846	-5.08018	-6.45808	-5.75226
755.00	-5.1905	-5.6853	-5.10226	-6.45667	-5.75679
760.00	-5.16968	-5.68923	-5.11638	-6.45848	-5.75146
765.00	-5.16773	-5.72488	-5.15064	-6.46217	-5.76756
770.00	-5.17904	-5.79286	-5.13551	-6.47988	-5.79668
775.00	-5.19295	-5.82381	-5.13194	-6.47526	-5.79154
780.00	-5.19801	-5.84789	-5.09569	-6.41972	-5.75872
785.00	-5.14845	-5.85067	-5.13489	-6.39543	-5.75529
790.00	-5.1281	-5.79271	-5.16874	-6.37664	-5.78563
795.00	-5.1415	-5.77267	-5.15323	-6.37618	-5.7419
800.00	-5.17596	-5.78297	-5.19673	-6.37783	-5.71718
805.00	-5.12301	-5.79036	-5.2244	-6.43275	-5.72626
810.00	-5.21156	-5.78944	-5.26222	-6.43181	-5.76682
815.00	-5.21103	-5.77162	-5.25748	-6.43406	-5.78138
820.00	-5.24413	-5.73479	-5.20723	-6.41758	-5.76002
825.00	-5.259	-5.73377	-5.17638	-6.37808	-5.76586
830.00	-5.28544	-5.71962	-5.17735	-6.33534	-5.76172
835.00	-5.24953	-5.72389	-5.14805	-6.37293	-5.77157
840.00	-5.2172	-5.7334	-5.18776	-6.35742	-5.76581
845.00	-5.17132	-5.71173	-5.21919	-6.37944	-5.74496
850.00	-5.1972	-5.64689	-5.23455	-6.38076	-5.72724
855.00	-5.12905	-5.61876	-5.16793	-6.34803	-5.6904
860.00	-5.05653	-5.51409	-5.14963	-6.30932	-5.70529
865.00	-4.88863	-5.30842	-5.12023	-6.20562	-5.70825
870.00	-4.75244	-5.20267	-5.17709	-6.04343	-5.72972
875.00	-4.61308	-5.14717	-5.20959	-5.8358	-5.7553
880.00	-4.54923	-4.95552	-5.22304	-5.67463	-5.76788
885.00	-4.43766	-4.84916	-5.18629	-5.48127	-5.70295
890.00	-4.41375	-4.73454	-5.20782	-5.32779	-5.70614
895.00	-4.31012	-4.6654	-5.20277	-5.22564	-5.69648
900.00	-4.29896	-4.5786	-5.05887	-5.10904	-5.6857
905.00	-4.19562	-4.47215	-4.94517	-4.98765	-5.68121
910.00	-4.11194	-4.48214	-4.73653	-4.87018	-5.60301
915.00	-4.05529	-4.42123	-4.5545	-4.80146	-5.41877
920.00	-4.0267	-4.28895	-4.4151	-4.69027	-5.27593
925.00	-4.05881	-4.20202	-4.26665	-4.63748	-5.09933
930.00	-3.99441	-4.12567	-4.1273	-4.53448	-4.9759
935.00	-3.94951	-4.11174	-4.01194	-4.46438	-4.85541
940.00	-3.90911	-4.11432	-3.87939	-4.43521	-4.72503
945.00	-3.8914	-4.02785	-3.79169	-4.43054	-4.55755
950.00	-3.89412	-4.02181	-3.70127	-4.4325	-4.47054
955.00	-3.95069	-3.99371	-3.61128	-4.41782	-4.40373
960.00	-3.96241	-4.00809	-3.63803	-4.37789	-4.30703
965.00	-3.89646	-3.98136	-3.55867	-4.37895	-4.22209
970.00	-3.85949	-3.98375	-3.53752	-4.39429	-4.14564
975.00	-3.85981	-3.95379	-3.43948	-4.33924	-4.07162
980.00	-3.77052	-3.82291	-3.39003	-4.30408	-4.01754
985.00	-3.69577	-3.75991	-3.34121	-4.27655	-3.95423
990.00	-3.71992	-3.80334	-3.27142	-4.26822	-3.91189
995.00	-3.79764	-3.76497	-3.26033	-4.25866	-3.85079
1000.00	-3.77802	-3.75877	-3.22736	-4.23054	-3.79476
1005.00	-3.71557	-3.73241	-3.17757	-4.23503	-3.77359
1010.00	-3.71909	-3.75403	-3.16868	-4.22673	-3.78169
1015.00	-3.71851	-3.80372	-3.14487	-4.19872	-3.76182
1020.00	-3.78518	-3.81632	-3.16511	-4.20125	-3.73662
1025.00	-3.75747	-3.8201	-3.17182	-4.21689	-3.70768
1030.00	-3.7456	-3.82351	-3.18793	-4.23508	-3.72446
1035.00	-3.71998	-3.78312	-3.11192	-4.22781	-3.7427
1040.00	-3.69507	-3.79778	-3.10097	-4.23565	-3.7121
1045.00	-3.6969	-3.83742	-3.12128	-4.26533	-3.75038
1050.00	-3.59032	-3.87877	-3.09216	-4.25914	-3.75453
1055.00	-3.59143	-3.78184	-3.05158	-4.26488	-3.75305
1060.00	-3.57377	-3.78718	-3.02368	-4.28855	-3.75275
1065.00	-3.58773	-3.78821	-3.03162	-4.28107	-3.76085
1070.00	-3.74957	-3.85715	-3.00428	-4.32573	-3.75664
1075.00	-3.77208	-3.86441	-3.04575	-4.38134	-3.76957
1080.00	-3.7886	-3.88794	-3.05292	-4.38822	-3.79165
1085.00	-3.82586	-3.9129	-3.09815	-4.3903	-3.77288
1090.00	-3.8706	-3.9127	-3.12018	-4.40348	-3.76956
1095.00	-3.84928	-3.86905	-3.10554	-4.39684	-3.77388
1100.00	-3.78344	-3.82411	-3.09092	-4.42581	-3.76315
1105.00	-3.76524	-3.83656	-3.08638	-4.419	-3.79005
1110.00	-3.82349	-3.80053	-3.06218	-4.44267	-3.77666
1115.00	-3.79569	-3.787	-3.03179	-4.465	-3.73431
1120.00	-3.8677	-3.79183	-3.03891	-4.47893	-3.74112
1125.00	-3.92317	-3.8963	-3.09703	-4.50791	-3.78694
1130.00	-4.07014	-4.03189	-3.17664	-4.59772	-3.83444
1135.00	-4.16881	-4.06891	-3.25835	-4.59118	-3.86988
1140.00	-4.25576	-4.07388	-3.2974	-4.61716	-3.88925
1145.00	-4.29669	-4.08025	-3.35841	-4.6981	-3.94114
1150.00	-4.37644	-4.18611	-3.39321	-4.75141	-4.03695
1155.00	-4.48741	-4.35885	-3.44751	-4.81687	-4.0793
1160.00	-4.52383	-4.43874	-3.48345	-4.9025	-4.07668
1165.00	-4.62006	-4.5352	-3.50861	-4.98882	-4.10565
1170.00	-4.63202	-4.54267	-3.52121	-5.11069	-4.13696
1175.00	-4.66145	-4.64952	-3.56414	-5.18441	-4.18602
1180.00	-4.7719	-4.74757	-3.58267	-5.28982	-4.226
1185.00	-4.77615	-4.81693	-3.63527	-5.38468	-4.30168
1190.00	-4.8714	-4.9058	-3.7099	-5.49164	-4.37083
1195.00	-4.9478	-4.97256	-3.78281	-5.57968	-4.44247
1200.00	-4.98297	-5.00431	-3.85992	-5.6805	-4.49023
1205.00	-5.09673	-5.14812	-3.94225	-5.76712	-4.5562
1210.00	-5.17858	-5.31912	-4.02497	-5.8307	-4.61661
1215.00	-5.13283	-5.37478	-4.0908	-5.89922	-4.75351
1220.00	-5.23906	-5.47966	-4.23767	-5.97528	-4.78793
1225.00	-5.27869	-5.54382	-4.4029	-6.03757	-4.87426
1230.00	-5.36101	-5.62802	-4.45392	-6.16351	-4.93108
1235.00	-5.35486	-5.68868	-4.54868	-6.22445	-5.03339
1240.00	-5.37918	-5.70927	-4.62391	-6.26387	-5.10041
1245.00	-5.41973	-5.7278	-4.6715	-6.30655	-5.16595
1250.00	-5.43196	-5.72937	-4.73732	-6.32955	-5.27507
1255.00	-5.44671	-5.74589	-4.7865	-6.34818	-5.32627
1260.00	-5.46931	-5.74186	-4.83077	-6.34646	-5.39638
1265.00	-5.50084	-5.68534	-4.8979	-6.37985	-5.44904
1270.00	-5.421	-5.73083	-4.93246	-6.37393	-5.46717
1275.00	-5.40885	-5.75287	-4.9377	-6.39019	-5.48559
1280.00	-5.44829	-5.72925	-4.94817	-6.44593	-5.50216
1285.00	-5.46327	-5.80058	-4.98345	-6.46218	-5.49618
1290.00	-5.47302	-5.79864	-5.04106	-6.47269	-5.55661
1295.00	-5.47059	-5.86869	-5.09434	-6.48215	-5.56608
1300.00	-5.40497	-5.8845	-5.17103	-6.48656	-5.64251
1305.00	-5.40748	-5.96864	-5.22425	-6.45969	-5.68935
1310.00	-5.35376	-5.9858	-5.25491	-6.45298	-5.66883
1315.00	-5.3614	-6.0258	-5.26095	-6.47264	-5.71513
1320.00	-5.37387	-6.02401	-5.26208	-6.51397	-5.73904
1325.00	-5.36083	-6.01673	-5.3105	-6.51108	-5.75534
1330.00	-5.34537	-5.99129	-5.34977	-6.52595	-5.8003
1335.00	-5.35758	-6.05719	-5.35782	-6.54859	-5.80316
1340.00	-5.35364	-6.02204	-5.36794	-6.50318	-5.82976
1345.00	-5.43592	-6.09431	-5.39859	-6.52296	-5.84743
1350.00	-5.43534	-6.17636	-5.38308	-6.57159	-5.85289
1355.00	-5.44602	-6.1803	-5.32746	-6.56499	-5.83482
1360.00	-5.40711	-6.18196	-5.3636	-6.55598	-5.87288
1365.00	-5.43926	-6.23635	-5.36883	-6.58897	-5.91235
1370.00	-5.48313	-6.25129	-5.35486	-6.53542	-5.89461
1375.00	-5.46104	-6.21373	-5.37102	-6.54272	-5.86088
1380.00	-5.46168	-6.16481	-5.32522	-6.57396	-5.85663
1385.00	-5.40068	-6.09622	-5.28401	-6.53218	-5.84028
1390.00	-5.29912	-5.98726	-5.28283	-6.55522	-5.83705
1395.00	-5.29356	-5.8892	-5.28608	-6.58007	-5.79341
1400.00	-5.27736	-5.87651	-5.27895	-6.5418	-5.78233
1405.00	-5.29264	-5.91044	-5.29839	-6.53715	-5.7755
1410.00	-5.31571	-5.95986	-5.26992	-6.52989	-5.7683
1415.00	-5.27491	-5.94577	-5.2055	-6.48944	-5.75869
1420.00	-5.30349	-5.96333	-5.20068	-6.49312	-5.76885
1425.00	-5.32735	-5.97723	-5.16043	-6.51493	-5.71531
1430.00	-5.29657	-5.98219	-5.19891	-6.54586	-5.68697
1435.00	-5.33978	-5.94509	-5.20336	-6.52951	-5.70116
1440.00	-5.3059	-5.89659	-5.18439	-6.5004	-5.72334
1445.00	-5.32392	-5.8057	-5.21616	-6.53381	-5.7318
1450.00	-5.38119	-5.78436	-5.21171	-6.55361	-5.7248
1455.00	-5.37489	-5.81805	-5.26804	-6.52415	-5.73625
1460.00	-5.40653	-5.80492	-5.26415	-6.52949	-5.76119
1465.00	-5.42942	-5.80066	-5.23623	-6.55383	-5.77736
1470.00	-5.41643	-5.75149	-5.22546	-6.58704	-5.72924
1475.00	-5.38607	-5.75257	-5.21003	-6.59432	-5.73711
1480.00	-5.35502	-5.80267	-5.28233	-6.59162	-5.77136
1485.00	-5.3644	-5.86476	-5.35028	-6.59124	-5.8095
1490.00	-5.3691	-5.88286	-5.32954	-6.58885	-5.80099
1495.00	-5.33415	-5.84624	-5.3626	-6.57333	-5.74633
1500.00	-5.35868	-5.78873	-5.38373	-6.54498	-5.73056
1505.00	-5.29491	-5.8201	-5.397	-6.55441	-5.72577
1510.00	-5.29724	-5.80298	-5.46928	-6.57523	-5.7413
1515.00	-5.28627	-5.78758	-5.39786	-6.56005	-5.772
1520.00	-5.28572	-5.8134	-5.38817	-6.54022	-5.82679
1525.00	-5.33002	-5.81396	-5.39094	-6.57376	-5.81759
1530.00	-5.40161	-5.81446	-5.41499	-6.55154	-5.80514
1535.00	-5.44738	-5.8357	-5.38922	-6.5562	-5.79707
1540.00	-5.39527	-5.87182	-5.43498	-6.55628	-5.76578
1545.00	-5.46033	-5.8722	-5.43882	-6.54608	-5.74389
1550.00	-5.45918	-5.81776	-5.49255	-6.50093	-5.78791
1555.00	-5.55517	-5.83867	-5.52798	-6.52195	-5.75127
1560.00	-5.51281	-5.83481	-5.52396	-6.52752	-5.71516
1565.00	-5.46722	-5.84457	-5.52033	-6.52019	-5.76622
1570.00	-5.47657	-5.84012	-5.50989	-6.5321	-5.78085
1575.00	-5.4458	-5.87013	-5.40998	-6.4976	-5.79923
1580.00	-5.45356	-5.85368	-5.41057	-6.5056	-5.80533
1585.00	-5.40457	-5.89933	-5.38525	-6.49841	-5.82336
1590.00	-5.40712	-5.93664	-5.38544	-6.5166	-5.85212
1595.00	-5.39263	-5.94188	-5.36981	-6.52167	-5.82995
1600.00	-5.34413	-5.93526	-5.39022	-6.54268	-5.79641
1605.00	-5.28928	-5.9123	-5.40428	-6.56262	-5.86652
1610.00	-5.35561	-5.94076	-5.44997	-6.61345	-5.89409
1615.00	-5.42651	-6.03249	-5.48248	-6.62733	-5.94189
1620.00	-5.49032	-6.09427	-5.45571	-6.6388	-5.95984
1625.00	-5.51975	-6.15177	-5.4704	-6.63885	-5.93526
1630.00	-5.54624	-6.18273	-5.44771	-6.67383	-5.94969
1635.00	-5.58874	-6.25971	-5.42585	-6.71354	-5.93657
1640.00	-5.63073	-6.27799	-5.42486	-6.71434	-5.96549
1645.00	-5.64985	-6.33033	-5.44407	-6.73663	-5.96123
1650.00	-5.62975	-6.27542	-5.48291	-6.7269	-5.9668
1655.00	-5.63964	-6.20333	-5.42593	-6.7541	-5.97286
1660.00	-5.60003	-6.1989	-5.45941	-6.76009	-5.97622
1665.00	-5.58863	-6.22137	-5.50964	-6.75726	-5.95836
1670.00	-5.58211	-6.14713	-5.46435	-6.73107	-5.98093
1675.00	-5.55385	-6.09353	-5.49111	-6.71264	-5.97408
1680.00	-5.62358	-6.11709	-5.49077	-6.71147	-5.99508
1685.00	-5.63036	-6.11184	-5.4445	-6.70527	-5.95966
1690.00	-5.67751	-6.04288	-5.46175	-6.67298	-5.91315
1695.00	-5.69756	-6.01672	-5.47009	-6.67988	-5.88383
1700.00	-5.7044	-5.97805	-5.47904	-6.61827	-5.87521
1705.00	-5.75721	-6.01505	-5.45548	-6.58337	-5.88938
1710.00	-5.7189	-6.04835	-5.4429	-6.58382	-5.88124
1715.00	-5.74041	-5.93095	-5.45026	-6.63972	-5.84258
1720.00	-5.65713	-5.83662	-5.47412	-6.63659	-5.81092
1725.00	-5.62137	-5.91988	-5.47835	-6.64817	-5.76571
1730.00	-5.5388	-5.91546	-5.48934	-6.64419	-5.79083
1735.00	-5.51673	-5.8907	-5.50929	-6.60875	-5.78732
1740.00	-5.50247	-5.89487	-5.51144	-6.63544	-5.78103
1745.00	-5.51203	-5.86083	-5.49902	-6.61835	-5.80671
1750.00	-5.55609	-5.87932	-5.50076	-6.62353	-5.80684
1755.00	-5.56588	-5.93752	-5.52388	-6.63743	-5.82889
1760.00	-5.53738	-5.97102	-5.53606	-6.64892	-5.81114
1765.00	-5.52479	-5.95581	-5.53266	-6.64282	-5.79933
1770.00	-5.45188	-5.96103	-5.5138	-6.67329	-5.73961
1775.00	-5.42544	-5.9865	-5.50832	-6.65447	-5.75272
1780.00	-5.38672	-6.02832	-5.50052	-6.65398	-5.73213
1785.00	-5.3724	-6.05651	-5.4547	-6.65662	-5.73241
1790.00	-5.40803	-6.13667	-5.45513	-6.66619	-5.75459
1795.00	-5.36919	-6.11246	-5.43109	-6.65322	-5.76098
1800.00	-5.44246	-6.07934	-5.45974	-6.65799	-5.74165
1805.00	-5.48787	-6.11187	-5.49558	-6.62734	-5.76396
1810.00	-5.44291	-6.10903	-5.49336	-6.58742	-5.74329
1815.00	-5.48828	-6.17072	-5.49136	-6.60288	-5.74663
1820.00	-5.42648	-6.07887	-5.43497	-6.60241	-5.74127
1825.00	-5.39513	-6.01887	-5.38278	-6.58965	-5.73541
1830.00	-5.39676	-5.9441	-5.38609	-6.57817	-5.72073
1835.00	-5.30679	-5.93159	-5.36752	-6.56578	-5.70021
1840.00	-5.31726	-5.98268	-5.34506	-6.59779	-5.67756
1845.00	-5.19046	-5.85862	-5.30474	-6.53822	-5.62793
1850.00	-5.07261	-5.866	-5.29861	-6.49077	-5.62296
1855.00	-5.01506	-5.84996	-5.26006	-6.44704	-5.63728
1860.00	-4.97633	-5.76185	-5.3015	-6.37787	-5.63764
1865.00	-4.93027	-5.65609	-5.33449	-6.24882	-5.62961
1870.00	-4.84404	-5.48913	-5.36992	-6.10492	-5.69132
1875.00	-4.78695	-5.36152	-5.37165	-5.93123	-5.70299
1880.00	-4.69825	-5.29203	-5.34447	-5.78312	-5.702
1885.00	-4.60536	-5.12179	-5.33437	-5.65085	-5.74394
1890.00	-4.56655	-4.95157	-5.34252	-5.53284	-5.72214
1895.00	-4.52042	-4.88717	-5.34555	-5.41532	-5.67745
1900.00	-4.46211	-4.87833	-5.29656	-5.28077	-5.64663
1905.00	-4.37417	-4.75513	-5.13466	-5.19052	-5.60532
1910.00	-4.34541	-4.66503	-4.97172	-5.0579	-5.51695
1915.00	-4.34565	-4.57072	-4.76761	-4.9591	-5.36951
1920.00	-4.27496	-4.45372	-4.53938	-4.87737	-5.20026
1925.00	-4.26172	-4.49956	-4.4374	-4.80176	-5.03331
1930.00	-4.21808	-4.37456	-4.3212	-4.7851	-4.84336
1935.00	-4.24225	-4.33008	-4.17927	-4.68686	-4.68285
1940.00	-4.26587	-4.30138	-4.05153	-4.64777	-4.59376
1945.00	-4.24048	-4.20753	-3.96817	-4.63829	-4.51462
1950.00	-4.27174	-4.10418	-3.84143	-4.55575	-4.3943
1955.00	-4.25323	-4.0924	-3.7446	-4.55958	-4.31421
1960.00	-4.27948	-4.05724	-3.70486	-4.49828	-4.21289
1965.00	-4.20794	-4.09172	-3.68921	-4.5243	-4.14885
1970.00	-4.22939	-4.10197	-3.57887	-4.52511	-4.09018
1975.00	-4.21325	-4.0753	-3.57007	-4.56386	-4.03841
1980.00	-4.22484	-4.05129	-3.54061	-4.55557	-3.9866
1985.00	-4.20542	-4.01835	-3.51552	-4.507	-3.9452
1990.00	-4.15248	-3.92069	-3.50444	-4.48282	-3.90898
1995.00	-4.10297	-3.84603	-3.42551	-4.47544	-3.90563
2000.00	-4.07334	-3.87329	-3.40044	-4.476	-3.86396
2005.00	-4.13998	-3.8317	-3.31467	-4.45286	-3.84318
2010.00	-4.14024	-3.79616	-3.25328	-4.43717	-3.7994
2015.00	-4.09009	-3.80385	-3.28422	-4.41072	-3.76314
2020.00	-4.12332	-3.82021	-3.23306	-4.45166	-3.78168
2025.00	-4.07673	-3.88595	-3.21718	-4.45254	-3.76704
2030.00	-4.02733	-3.86388	-3.22156	-4.46874	-3.74863
2035.00	-4.0967	-3.8988	-3.22264	-4.49669	-3.74147
2040.00	-4.14981	-3.86978	-3.19774	-4.45093	-3.7789
2045.00	-4.13042	-3.86632	-3.22849	-4.46421	-3.80631
2050.00	-4.15776	-3.867	-3.24468	-4.45253	-3.81114
2055.00	-4.22715	-3.99607	-3.29228	-4.42043	-3.83116
2060.00	-4.25041	-4.03667	-3.31789	-4.43985	-3.81888
2065.00	-4.24149	-4.10532	-3.32944	-4.47376	-3.76813
2070.00	-4.22787	-4.12177	-3.37719	-4.51457	-3.80811
2075.00	-4.2492	-4.14035	-3.33971	-4.52149	-3.78038
2080.00	-4.28332	-4.11362	-3.33185	-4.61199	-3.81391
2085.00	-4.30096	-4.19158	-3.36499	-4.66569	-3.78246
2090.00	-4.33364	-4.23908	-3.35172	-4.67086	-3.83773
2095.00	-4.38731	-4.23648	-3.36851	-4.68271	-3.79659
2100.00	-4.44121	-4.19069	-3.39367	-4.70056	-3.80448
2105.00	-4.45053	-4.20238	-3.44793	-4.73307	-3.78442
2110.00	-4.51863	-4.29225	-3.46228	-4.76748	-3.84158
2115.00	-4.56499	-4.32779	-3.47663	-4.7676	-3.86377
2120.00	-4.53208	-4.31254	-3.50248	-4.80677	-3.90986
2125.00	-4.56217	-4.28371	-3.50706	-4.82147	-3.9106
2130.00	-4.61724	-4.35411	-3.52125	-4.86142	-3.95618
2135.00	-4.64255	-4.45714	-3.60297	-4.94773	-3.96692
2140.00	-4.66719	-4.51776	-3.67795	-4.96786	-4.00374
2145.00	-4.68191	-4.63277	-3.71815	-5.03531	-4.07135
2150.00	-4.71008	-4.76462	-3.76294	-5.08677	-4.0737
2155.00	-4.79141	-4.81905	-3.83198	-5.1413	-4.13744
2160.00	-4.85155	-4.86425	-3.90418	-5.23765	-4.16766
2165.00	-4.88515	-4.94839	-3.94473	-5.31101	-4.23559
2170.00	-4.91539	-5.01467	-3.97261	-5.38833	-4.27165
2175.00	-4.96313	-5.08377	-3.99483	-5.45587	-4.26233
2180.00	-5.03035	-5.1913	-4.02201	-5.50432	-4.32706
2185.00	-4.99942	-5.21251	-3.99763	-5.57671	-4.34771
2190.00	-5.03316	-5.28071	-4.09205	-5.6511	-4.37466
2195.00	-5.07845	-5.39689	-4.1641	-5.75711	-4.45218
2200.00	-5.15281	-5.51656	-4.23325	-5.8443	-4.51046
2205.00	-5.19547	-5.59215	-4.31847	-5.89399	-4.56501
2210.00	-5.21707	-5.6394	-4.32478	-5.96132	-4.59216
2215.00	-5.27009	-5.63469	-4.47842	-6.0322	-4.64271
2220.00	-5.24318	-5.70035	-4.50034	-6.09805	-4.70701
2225.00	-5.25814	-5.76512	-4.52294	-6.18917	-4.76383
2230.00	-5.24548	-5.83285	-4.58638	-6.23418	-4.82333
2235.00	-5.28074	-5.85603	-4.70524	-6.29524	-4.89046
2240.00	-5.29941	-5.86366	-4.77343	-6.33889	-4.95714
2245.00	-5.29009	-5.7534	-4.85923	-6.36584	-5.02447
2250.00	-5.2817	-5.81286	-4.87323	-6.41682	-5.10805
2255.00	-5.31333	-5.83425	-4.92606	-6.4216	-5.14775
2260.00	-5.37166	-5.92341	-5.05118	-6.47831	-5.21273
2265.00	-5.43722	-5.98855	-5.11639	-6.52523	-5.21167
2270.00	-5.49622	-6.00371	-5.13053	-6.54794	-5.27653
2275.00	-5.56985	-6.0268	-5.23377	-6.59613	-5.35057
2280.00	-5.55588	-6.13261	-5.28502	-6.59427	-5.4172
2285.00	-5.60675	-6.17871	-5.32828	-6.63063	-5.48866
2290.00	-5.61707	-6.16352	-5.32411	-6.63355	-5.5018
2295.00	-5.64876	-6.20086	-5.34909	-6.63721	-5.54704
2300.00	-5.71833	-6.26848	-5.42329	-6.67544	-5.59403
2305.00	-5.74549	-6.24431	-5.48289	-6.72526	-5.60916
2310.00	-5.76247	-6.19611	-5.48768	-6.72077	-5.62277
2315.00	-5.72177	-6.22075	-5.54515	-6.70851	-5.67055
2320.00	-5.72993	-6.24481	-5.60118	-6.72728	-5.62579
2325.00	-5.75593	-6.28725	-5.55248	-6.72362	-5.62103
2330.00	-5.8521	-6.32544	-5.58766	-6.72649	-5.63242
2335.00	-5.91253	-6.37682	-5.55756	-6.74962	-5.67296
2340.00	-5.87922	-6.40606	-5.58649	-6.75914	-5.66348
2345.00	-5.85297	-6.46449	-5.64557	-6.78313	-5.66853
2350.00	-5.92824	-6.47551	-5.66139	-6.8489	-5.67203
2355.00	-5.95307	-6.48732	-5.68568	-6.85672	-5.68145
2360.00	-5.97169	-6.42994	-5.69605	-6.90177	-5.6962
2365.00	-6.02389	-6.48031	-5.62925	-6.93308	-5.72096
2370.00	-6.03169	-6.45763	-5.65819	-6.92219	-5.69519
2375.00	-5.97713	-6.42967	-5.61385	-6.90315	-5.71169
2380.00	-5.94296	-6.36104	-5.62709	-6.93226	-5.74535
2385.00	-5.96072	-6.36352	-5.63614	-6.9081	-5.76624
2390.00	-5.98976	-6.37519	-5.65003	-6.94905	-5.76415
2395.00	-5.89088	-6.38948	-5.63236	-6.92937	-5.74137
2400.00	-5.88026	-6.40989	-5.62652	-6.91578	-5.74177
2405.00	-5.94534	-6.41882	-5.6974	-6.9241	-5.8048
2410.00	-5.94047	-6.44196	-5.74682	-6.92439	-5.84795
2415.00	-5.90436	-6.35889	-5.71947	-6.95343	-5.9223
2420.00	-5.96703	-6.37291	-5.74227	-6.94874	-5.91609
2425.00	-5.96559	-6.44788	-5.75847	-6.9589	-5.91782
2430.00	-5.92883	-6.4908	-5.82334	-6.97113	-5.90684
2435.00	-5.89762	-6.48407	-5.82282	-6.99549	-5.88128
2440.00	-5.88633	-6.44591	-5.82235	-6.98351	-5.85724
2445.00	-5.97319	-6.51358	-5.83198	-6.97272	-5.85023
2450.00	-5.88903	-6.39689	-5.79756	-6.9404	-5.80631
2455.00	-5.80768	-6.35799	-5.80536	-6.94832	-5.74798
2460.00	-5.75313	-6.31921	-5.80951	-6.93077	-5.7216
2465.00	-5.77868	-6.31831	-5.80606	-6.94068	-5.6801
2470.00	-5.74569	-6.31183	-5.76992	-6.96192	-5.68871
2475.00	-5.78131	-6.33245	-5.79198	-6.94507	-5.73302
2480.00	-5.75738	-6.28489	-5.72276	-6.93093	-5.73634
2485.00	-5.80676	-6.33087	-5.75385	-6.93877	-5.73306
2490.00	-5.7635	-6.30992	-5.78183	-6.98281	-5.74787
2495.00	-5.79734	-6.41197	-5.82424	-6.95051	-5.74866
2500.00	-5.76621	-6.36401	-5.80352	-6.96564	-5.7525
2505.00	-5.79232	-6.34163	-5.79205	-6.96075	-5.72985
2510.00	-5.79342	-6.4065	-5.80328	-6.9769	-5.73662
2515.00	-5.81307	-6.3383	-5.86223	-6.97911	-5.75629
2520.00	-5.86061	-6.32605	-5.83196	-6.97801	-5.76669
2525.00	-5.87541	-6.32069	-5.81334	-6.96778	-5.77291
2530.00	-5.83274	-6.25918	-5.78939	-6.96678	-5.74717
2535.00	-5.81861	-6.23217	-5.74055	-6.95562	-5.74176
2540.00	-5.85626	-6.26831	-5.73394	-6.94248	-5.74003
2545.00	-5.7782	-6.16859	-5.73949	-6.97074	-5.75205
2550.00	-5.83669	-6.20732	-5.74017	-6.95506	-5.75555
2555.00	-5.85574	-6.21194	-5.73216	-6.95945	-5.74826
2560.00	-5.82065	-6.31245	-5.70772	-6.95827	-5.73857
2565.00	-5.79465	-6.32357	-5.72163	-6.94075	-5.67866
2570.00	-5.72834	-6.32979	-5.74134	-6.93733	-5.68115
2575.00	-5.71718	-6.32972	-5.78781	-6.96713	-5.65309
2580.00	-5.66235	-6.29754	-5.78509	-6.9477	-5.62366
2585.00	-5.70257	-6.34415	-5.81856	-6.95386	-5.64105
2590.00	-5.71078	-6.31242	-5.84438	-6.94809	-5.67237
2595.00	-5.69578	-6.34243	-5.79866	-6.92029	-5.664
2600.00	-5.65988	-6.33921	-5.769	-6.91994	-5.65646
2605.00	-5.68356	-6.28341	-5.74087	-6.92887	-5.60894
2610.00	-5.67127	-6.34844	-5.75003	-6.95438	-5.61213
2615.00	-5.705	-6.40507	-5.71518	-6.94548	-5.61083
2620.00	-5.74656	-6.37669	-5.68956	-6.94672	-5.59085
2625.00	-5.75597	-6.36438	-5.6507	-6.93447	-5.59899
2630.00	-5.70286	-6.32118	-5.64302	-6.91523	-5.53841
2635.00	-5.68491	-6.23318	-5.61887	-6.91538	-5.52567
2640.00	-5.65757	-6.22765	-5.61294	-6.90627	-5.52988
2645.00	-5.64229	-6.19246	-5.57169	-6.92273	-5.52635
2650.00	-5.60801	-6.20801	-5.56042	-6.92111	-5.50542
2655.00	-5.59395	-6.19367	-5.5474	-6.92581	-5.50852
2660.00	-5.57197	-6.15432	-5.52132	-6.91463	-5.50922
2665.00	-5.58204	-6.12268	-5.48636	-6.88298	-5.48687
2670.00	-5.59484	-6.11309	-5.4592	-6.86786	-5.45944
2675.00	-5.59889	-6.1517	-5.39597	-6.83061	-5.46818
2680.00	-5.61747	-6.15432	-5.35773	-6.83408	-5.45411
2685.00	-5.58754	-6.09056	-5.35637	-6.80021	-5.48741
2690.00	-5.58859	-6.08608	-5.41547	-6.82831	-5.50798
2695.00	-5.62686	-6.10094	-5.4701	-6.8351	-5.52127
2700.00	-5.60905	-6.18232	-5.51209	-6.85868	-5.52487
2705.00	-5.66953	-6.20267	-5.53407	-6.83982	-5.47066
2710.00	-5.69037	-6.14541	-5.55386	-6.85265	-5.48455
2715.00	-5.65875	-6.12977	-5.57167	-6.8529	-5.46988
2720.00	-5.74038	-6.17994	-5.64516	-6.8747	-5.4828
2725.00	-5.69816	-6.14762	-5.6251	-6.90871	-5.44534
2730.00	-5.68255	-6.15443	-5.61136	-6.90643	-5.45444
2735.00	-5.66477	-6.16246	-5.61624	-6.92493	-5.46473
2740.00	-5.63944	-6.09788	-5.64074	-6.93337	-5.4416
2745.00	-5.63344	-6.10022	-5.65991	-6.93582	-5.43855
2750.00	-5.62057	-6.09099	-5.62402	-6.90102	-5.41386
2755.00	-5.58286	-6.0978	-5.65492	-6.91287	-5.4282
2760.00	-5.6385	-6.07559	-5.60085	-6.86598	-5.39828
2765.00	-5.56914	-6.06883	-5.6039	-6.8392	-5.3912
2770.00	-5.57763	-6.02495	-5.58223	-6.7894	-5.41199
2775.00	-5.60393	-6.01002	-5.59576	-6.7528	-5.38056
2780.00	-5.53244	-5.8889	-5.5749	-6.74556	-5.34809
2785.00	-5.53527	-5.84979	-5.54176	-6.74726	-5.29694
2790.00	-5.52289	-5.88639	-5.53492	-6.78271	-5.25298
2795.00	-5.52854	-5.86832	-5.51871	-6.74576	-5.22909
2800.00	-5.50563	-5.84449	-5.51274	-6.77519	-5.19819
2805.00	-5.45143	-5.81927	-5.42117	-6.75543	-5.16621
2810.00	-5.4605	-5.84947	-5.45655	-6.76026	-5.17711
2815.00	-5.42387	-5.82187	-5.44387	-6.78104	-5.14827
2820.00	-5.40397	-5.83669	-5.4267	-6.75659	-5.14008
2825.00	-5.35434	-5.77636	-5.42419	-6.71094	-5.17971
2830.00	-5.31713	-5.75228	-5.45496	-6.74077	-5.18822
2835.00	-5.33589	-5.81941	-5.53006	-6.74604	-5.18021
2840.00	-5.33785	-5.80804	-5.52296	-6.71686	-5.16569
2845.00	-5.31535	-5.78835	-5.46341	-6.67929	-5.18918
2850.00	-5.26525	-5.75741	-5.46727	-6.65885	-5.22704
2855.00	-5.20896	-5.74468	-5.50092	-6.65894	-5.21201
2860.00	-5.13218	-5.65953	-5.47805	-6.61381	-5.23296
2865.00	-5.05748	-5.55268	-5.47471	-6.47555	-5.20272
2870.00	-4.90441	-5.41872	-5.55215	-6.30282	-5.20057
2875.00	-4.83382	-5.24715	-5.55289	-6.09083	-5.1955
2880.00	-4.75723	-5.05873	-5.56648	-5.9504	-5.17005
2885.00	-4.77787	-4.99873	-5.57585	-5.78496	-5.19833
2890.00	-4.64716	-4.88616	-5.54979	-5.67512	-5.21333
2895.00	-4.62842	-4.81696	-5.52204	-5.50226	-5.25086
2900.00	-4.53879	-4.72635	-5.4123	-5.43816	-5.19794
2905.00	-4.49357	-4.73359	-5.29486	-5.35067	-5.15971
2910.00	-4.4678	-4.64943	-5.12021	-5.24211	-5.0762
2915.00	-4.38302	-4.51889	-4.90699	-5.15367	-4.92897
2920.00	-4.31046	-4.45619	-4.75389	-5.06482	-4.7787
2925.00	-4.28061	-4.48479	-4.61466	-4.99616	-4.62571
2930.00	-4.24628	-4.42739	-4.44195	-4.89017	-4.44622
2935.00	-4.23591	-4.24537	-4.27932	-4.80711	-4.26066
2940.00	-4.20978	-4.17413	-4.15881	-4.74881	-4.125
2945.00	-4.14708	-4.0779	-4.05323	-4.68297	-4.00812
2950.00	-4.12797	-3.96484	-3.87633	-4.62269	-3.88622
2955.00	-4.06785	-3.95188	-3.78463	-4.60646	-3.77233
2960.00	-4.04546	-3.94211	-3.70785	-4.52814	-3.63849
2965.00	-3.97493	-3.92386	-3.63587	-4.46587	-3.52116
2970.00	-3.92639	-3.898	-3.55672	-4.42216	-3.45109
2975.00	-3.85097	-3.84449	-3.51997	-4.40132	-3.37967
2980.00	-3.84094	-3.86624	-3.48258	-4.39079	-3.33106
2985.00	-3.8823	-3.85936	-3.41446	-4.37206	-3.29671
2990.00	-3.90646	-3.90418	-3.42641	-4.36034	-3.28982
2995.00	-3.92634	-3.92941	-3.41274	-4.40118	-3.26691
3000.00	-3.88825	-3.96911	-3.40476	-4.4143	-3.18883
3005.00	-3.80172	-3.91983	-3.33148	-4.41378	-3.10499
3010.00	-3.79102	-3.8717	-3.31582	-4.4318	-3.03579
3015.00	-3.77579	-3.90962	-3.31896	-4.39767	-3.05291
3020.00	-3.76582	-3.93619	-3.27438	-4.40292	-3.07458
3025.00	-3.74938	-3.92987	-3.26011	-4.38503	-3.08363
3030.00	-3.74764	-3.87696	-3.28319	-4.41929	-3.11686
3035.00	-3.85431	-3.89924	-3.30396	-4.41621	-3.09244
3040.00	-3.86821	-3.90607	-3.29823	-4.45249	-3.08613
3045.00	-3.78182	-3.88387	-3.29451	-4.4944	-3.06165
3050.00	-3.82536	-3.94702	-3.2495	-4.54239	-3.04066
3055.00	-3.85521	-4.0322	-3.27364	-4.58866	-3.03953
3060.00	-3.85222	-4.03895	-3.28387	-4.55323	-3.04165
3065.00	-3.96523	-3.97135	-3.26435	-4.55628	-3.03101
3070.00	-4.0632	-4.03331	-3.26689	-4.60631	-3.01205
3075.00	-4.07114	-4.0154	-3.28354	-4.62975	-3.01796
3080.00	-4.06522	-4.03706	-3.25687	-4.64467	-3.03059
3085.00	-4.0207	-4.00365	-3.34491	-4.67044	-3.05344
3090.00	-4.08514	-3.96603	-3.35233	-4.71727	-3.05208
3095.00	-4.08715	-4.02097	-3.38342	-4.68851	-3.00489
3100.00	-4.07403	-4.08741	-3.39991	-4.76231	-3.03032
3105.00	-4.09208	-4.10187	-3.37884	-4.85442	-3.05634
3110.00	-4.0934	-4.07332	-3.46762	-4.85202	-3.04946
3115.00	-4.05726	-4.06841	-3.43116	-4.88069	-3.00775
3120.00	-4.05833	-4.07721	-3.46299	-4.89006	-3.02558
3125.00	-4.14512	-4.08891	-3.50169	-4.92417	-3.04163
3130.00	-4.19152	-4.10511	-3.49199	-4.99599	-3.08219
3135.00	-4.18476	-4.13102	-3.58957	-5.04624	-3.11242
3140.00	-4.16188	-4.13734	-3.59837	-5.08632	-3.16783
3145.00	-4.25698	-4.27717	-3.58619	-5.12651	-3.23337
3150.00	-4.36496	-4.36145	-3.6097	-5.22845	-3.25998
3155.00	-4.43976	-4.45808	-3.68976	-5.29964	-3.31422
3160.00	-4.42123	-4.52238	-3.79341	-5.37297	-3.3693
3165.00	-4.54825	-4.59537	-3.87952	-5.44821	-3.42514
3170.00	-4.57112	-4.67617	-3.92542	-5.55087	-3.45764
3175.00	-4.58984	-4.78289	-3.98252	-5.62271	-3.50778
3180.00	-4.70933	-4.91296	-4.03536	-5.72334	-3.54664
3185.00	-4.73662	-4.98278	-4.06567	-5.7769	-3.63384
3190.00	-4.81717	-5.06451	-4.12599	-5.92378	-3.69979
3195.00	-4.94004	-5.15696	-4.17884	-5.96758	-3.78317
3200.00	-4.96479	-5.18916	-4.24652	-6.03886	-3.81434
3205.00	-4.99639	-5.2597	-4.33903	-6.10917	-3.88313
3210.00	-5.04537	-5.31563	-4.44241	-6.15602	-3.96071
3215.00	-5.04092	-5.3433	-4.49953	-6.23928	-4.03262
3220.00	-5.06118	-5.33797	-4.60553	-6.31114	-4.07854
3225.00	-5.06449	-5.41441	-4.68944	-6.33368	-4.1324
3230.00	-5.09545	-5.47188	-4.75778	-6.40329	-4.18401
3235.00	-5.01136	-5.54626	-4.83221	-6.47519	-4.22732
3240.00	-5.00658	-5.56976	-4.91356	-6.48954	-4.26213
3245.00	-5.08999	-5.67026	-4.94799	-6.52404	-4.33733
3250.00	-5.10348	-5.72292	-4.97323	-6.56742	-4.36218
3255.00	-5.14734	-5.67018	-4.99595	-6.58591	-4.41797
3260.00	-5.24839	-5.73607	-5.05087	-6.61488	-4.4828
3265.00	-5.32068	-5.79349	-5.13191	-6.6759	-4.51922
3270.00	-5.32976	-5.82249	-5.17036	-6.73493	-4.58438
3275.00	-5.35099	-5.79002	-5.15613	-6.77881	-4.59601
3280.00	-5.49139	-5.83071	-5.20653	-6.79569	-4.67438
3285.00	-5.45727	-5.83521	-5.25619	-6.80882	-4.7094
3290.00	-5.49934	-5.87137	-5.31526	-6.80728	-4.71166
3295.00	-5.53534	-5.85669	-5.31958	-6.81617	-4.73877
3300.00	-5.56213	-5.86426	-5.40966	-6.84576	-4.79973
3305.00	-5.60491	-5.94286	-5.44188	-6.83847	-4.82535
3310.00	-5.5893	-5.92292	-5.47376	-6.84835	-4.86825
3315.00	-5.56778	-5.96732	-5.4809	-6.8593	-4.84314
3320.00	-5.56335	-6.00538	-5.48015	-6.88252	-4.83203
3325.00	-5.58361	-6.06043	-5.51107	-6.87464	-4.86486
3330.00	-5.55893	-6.03629	-5.50874	-6.86241	-4.85785
3335.00	-5.53299	-5.98244	-5.53537	-6.85242	-4.85885
3340.00	-5.57495	-6.03978	-5.55215	-6.8568	-4.87542
3345.00	-5.62018	-6.06116	-5.54714	-6.86691	-4.88929
3350.00	-5.65715	-6.0974	-5.60297	-6.8647	-4.88924
3355.00	-5.62699	-6.12435	-5.6288	-6.91923	-4.92053
3360.00	-5.60543	-6.16939	-5.64917	-6.90871	-4.88496
3365.00	-5.56178	-6.09656	-5.63446	-6.9126	-4.88012
3370.00	-5.63445	-6.1406	-5.60255	-6.92432	-4.89247
3375.00	-5.62708	-6.23502	-5.6356	-6.93178	-4.91195
3380.00	-5.65776	-6.25199	-5.62368	-6.94056	-4.91381
3385.00	-5.67232	-6.26537	-5.6302	-6.93818	-4.8925
3390.00	-5.69662	-6.26796	-5.60302	-6.92165	-4.87123
3395.00	-5.73155	-6.22496	-5.61017	-6.91499	-4.81971
3400.00	-5.80777	-6.19003	-5.62091	-6.88022	-4.86317
3405.00	-5.81852	-6.2285	-5.62339	-6.87052	-4.84588
3410.00	-5.84872	-6.20266	-5.61126	-6.87617	-4.84704
3415.00	-5.79566	-6.26254	-5.65637	-6.88228	-4.83136
3420.00	-5.7871	-6.25597	-5.70702	-6.91348	-4.82665
3425.00	-5.74954	-6.1915	-5.68222	-6.9508	-4.84958
3430.00	-5.7008	-6.14102	-5.67426	-6.96487	-4.88379
3435.00	-5.70919	-6.17683	-5.69439	-7.00014	-4.91249
3440.00	-5.66822	-6.25252	-5.68235	-6.99386	-4.90698
3445.00	-5.67799	-6.24506	-5.69449	-6.95634	-4.90829
3450.00	-5.68306	-6.17601	-5.64364	-6.92977	-4.89171
3455.00	-5.66523	-6.14409	-5.6338	-6.94183	-4.87575
3460.00	-5.65105	-6.12103	-5.64505	-6.9383	-4.86869
3465.00	-5.5991	-6.08893	-5.65805	-6.93717	-4.88845
3470.00	-5.57474	-6.11106	-5.65394	-6.92382	-4.85297
3475.00	-5.51736	-6.05541	-5.6718	-6.89948	-4.79387
3480.00	-5.45825	-6.02421	-5.70223	-6.88784	-4.77515
3485.00	-5.47596	-6.0377	-5.69371	-6.86093	-4.76458
3490.00	-5.49937	-6.02527	-5.65013	-6.88707	-4.72894
3495.00	-5.54843	-6.06699	-5.69422	-6.89929	-4.76686
3500.00	-5.55526	-6.03086	-5.65777	-6.89075	-4.75293
3505.00	-5.50169	-6.07958	-5.67811	-6.90466	-4.78114
3510.00	-5.4964	-6.06675	-5.68781	-6.8997	-4.79608
3515.00	-5.54388	-6.10432	-5.66923	-6.89524	-4.76043
3520.00	-5.54184	-6.14947	-5.68987	-6.91075	-4.78371
3525.00	-5.57172	-6.25434	-5.72281	-6.93499	-4.78899
3530.00	-5.60421	-6.29016	-5.71366	-6.95783	-4.82717
3535.00	-5.66144	-6.23737	-5.72842	-6.97017	-4.83646
3540.00	-5.64391	-6.27867	-5.66125	-6.95455	-4.81244
3545.00	-5.61693	-6.22514	-5.62522	-6.90452	-4.81067
3550.00	-5.67289	-6.21287	-5.62728	-6.878	-4.73595
3555.00	-5.75684	-6.23961	-5.60757	-6.88495	-4.7293
3560.00	-5.75029	-6.27501	-5.60133	-6.90561	-4.77971
3565.00	-5.73507	-6.2653	-5.5713	-6.93344	-4.77495
3570.00	-5.74189	-6.20934	-5.59454	-6.95233	-4.76857
3575.00	-5.70139	-6.19109	-5.62265	-6.93849	-4.74821
3580.00	-5.61641	-6.1501	-5.62496	-6.91987	-4.78524
3585.00	-5.66309	-6.21335	-5.58825	-6.90929	-4.78932
3590.00	-5.64913	-6.11723	-5.54659	-6.85762	-4.77002
3595.00	-5.64029	-6.09686	-5.55076	-6.84709	-4.76309
3600.00	-5.69018	-6.01239	-5.566	-6.81603	-4.72865
3605.00	-5.63245	-5.99494	-5.54237	-6.79321	-4.73317
3610.00	-5.60475	-5.99813	-5.48232	-6.76548	-4.76544
3615.00	-5.66006	-5.97455	-5.49291	-6.77547	-4.70047
3620.00	-5.65573	-5.93444	-5.52256	-6.7896	-4.66707
3625.00	-5.61264	-5.93423	-5.49178	-6.7684	-4.63074
3630.00	-5.57573	-5.95671	-5.51723	-6.80379	-4.6346
3635.00	-5.56677	-5.92405	-5.49848	-6.79556	-4.62032
3640.00	-5.55497	-5.90977	-5.49166	-6.79329	-4.64194
3645.00	-5.60033	-6.01027	-5.47833	-6.77172	-4.61439
3650.00	-5.63556	-6.08939	-5.50226	-6.80678	-4.61049
3655.00	-5.66913	-6.04534	-5.48213	-6.81469	-4.59235
3660.00	-5.64149	-6.0945	-5.49274	-6.81359	-4.60632
3665.00	-5.54198	-6.08774	-5.47069	-6.81466	-4.58965
3670.00	-5.48974	-6.0722	-5.47096	-6.81459	-4.6018
3675.00	-5.48005	-6.10734	-5.47551	-6.84536	-4.60751
3680.00	-5.45453	-6.04072	-5.49828	-6.86278	-4.60534
3685.00	-5.43156	-6.02799	-5.4455	-6.82295	-4.57623
3690.00	-5.46687	-6.01654	-5.43249	-6.81281	-4.61584
3695.00	-5.45947	-6.03835	-5.4179	-6.8304	-4.58672
3700.00	-5.42481	-6.03342	-5.39184	-6.83081	-4.58559
3705.00	-5.41228	-6.04599	-5.3454	-6.8281	-4.59188
3710.00	-5.3842	-5.92127	-5.28924	-6.80099	-4.54635
3715.00	-5.37947	-5.8657	-5.35506	-6.83826	-4.56388
3720.00	-5.42372	-5.91015	-5.38556	-6.8235	-4.56607
3725.00	-5.42249	-5.9067	-5.42738	-6.80508	-4.55865
3730.00	-5.40273	-5.92438	-5.46646	-6.82036	-4.54987
3735.00	-5.37001	-5.88929	-5.43985	-6.82794	-4.54511
3740.00	-5.42267	-5.95783	-5.46188	-6.87176	-4.545
3745.00	-5.42715	-6.01574	-5.49319	-6.88243	-4.5261
3750.00	-5.44051	-6.0792	-5.55729	-6.88689	-4.52998
3755.00	-5.40402	-6.07963	-5.54315	-6.89399	-4.5105
3760.00	-5.48686	-6.11591	-5.55054	-6.87982	-4.52847
3765.00	-5.47559	-6.15046	-5.56724	-6.87015	-4.54674
3770.00	-5.52889	-6.10409	-5.56072	-6.85323	-4.50782
3775.00	-5.57126	-6.08314	-5.63962	-6.85547	-4.51562
3780.00	-5.6094	-6.10207	-5.63017	-6.84824	-4.52055
3785.00	-5.6008	-6.1191	-5.6461	-6.88901	-4.5229
3790.00	-5.5632	-6.07965	-5.69203	-6.92672	-4.58873
3795.00	-5.57042	-6.11215	-5.67447	-6.92984	-4.58217
3800.00	-5.61424	-6.15085	-5.66585	-6.95114	-4.55642
3805.00	-5.59209	-6.10444	-5.60494	-6.90659	-4.5813
3810.00	-5.57776	-6.13258	-5.54007	-6.91686	-4.54937
3815.00	-5.59285	-6.10311	-5.4903	-6.92096	-4.49451
3820.00	-5.50567	-6.03502	-5.49866	-6.88251	-4.45873
3825.00	-5.57089	-5.92651	-5.46452	-6.87155	-4.43905
3830.00	-5.58667	-5.91198	-5.4496	-6.85757	-4.40359
3835.00	-5.55235	-5.94047	-5.4333	-6.87787	-4.40614
3840.00	-5.44496	-5.87543	-5.41289	-6.85093	-4.36248
3845.00	-5.44535	-5.87734	-5.38015	-6.79482	-4.31691
3850.00	-5.37851	-5.9074	-5.34924	-6.77824	-4.31037
3855.00	-5.25118	-5.82677	-5.32861	-6.73659	-4.31703
3860.00	-5.13659	-5.72775	-5.28706	-6.64977	-4.34704
3865.00	-5.04092	-5.54606	-5.31718	-6.53053	-4.30615
3870.00	-4.92309	-5.39387	-5.22936	-6.34819	-4.2986
3875.00	-4.85624	-5.22478	-5.20492	-6.15838	-4.27614
3880.00	-4.80353	-5.14251	-5.24038	-6.00195	-4.2789
3885.00	-4.68892	-4.99478	-5.19329	-5.77791	-4.28557
3890.00	-4.66414	-4.89016	-5.22129	-5.67597	-4.24874
3895.00	-4.57093	-4.78467	-5.23501	-5.58319	-4.21872
3900.00	-4.52249	-4.69162	-5.14104	-5.4853	-4.18962
3905.00	-4.43598	-4.61732	-4.99901	-5.3674	-4.11642
3910.00	-4.39545	-4.55045	-4.81372	-5.29417	-4.05368
3915.00	-4.3571	-4.44303	-4.66851	-5.21799	-3.93871
3920.00	-4.36363	-4.43138	-4.54643	-5.20288	-3.75585
3925.00	-4.31354	-4.40199	-4.33888	-5.08444	-3.63097
3930.00	-4.26285	-4.35099	-4.24259	-4.99634	-3.43605
3935.00	-4.19297	-4.33531	-4.14874	-4.98078	-3.30973
3940.00	-4.12635	-4.29286	-4.04129	-4.90613	-3.13336
3945.00	-4.09999	-4.25655	-4.00493	-4.88623	-3.06237
3950.00	-4.10238	-4.24843	-3.92766	-4.84159	-2.94207
3955.00	-4.12319	-4.18255	-3.85094	-4.75928	-2.85261
3960.00	-4.16991	-4.17238	-3.72587	-4.68829	-2.74179
3965.00	-4.15412	-4.15945	-3.68944	-4.67064	-2.66505
3970.00	-4.19961	-4.14214	-3.64947	-4.66093	-2.61373
3975.00	-4.19017	-4.13224	-3.66953	-4.64088	-2.56441
3980.00	-4.16302	-4.08365	-3.58414	-4.6218	-2.52211
3985.00	-4.16844	-4.08715	-3.52166	-4.59128	-2.44644
3990.00	-4.2069	-4.0544	-3.46112	-4.57614	-2.38774
3995.00	-4.17994	-3.99659	-3.44399	-4.55943	-2.38713
4000.00	-4.13702	-3.9899	-3.36535	-4.52486	-2.32809
4005.00	-4.11518	-3.96877	-3.36354	-4.50403	-2.30211
4010.00	-4.06007	-3.93464	-3.3303	-4.47501	-2.285
4015.00	-4.0254	-3.92281	-3.33056	-4.49308	-2.26647
4020.00	-4.00913	-3.85548	-3.28625	-4.53195	-2.2174
4025.00	-3.97022	-3.8289	-3.28948	-4.5433	-2.191
4030.00	-3.95947	-3.89566	-3.30962	-4.53398	-2.16098
4035.00	-3.98897	-3.9104	-3.34211	-4.53793	-2.16216
4040.00	-3.88864	-3.84432	-3.33113	-4.54252	-2.14024
4045.00	-3.88044	-3.86042	-3.32986	-4.54561	-2.17274
4050.00	-3.90666	-3.94103	-3.34166	-4.54018	-2.14454
4055.00	-3.92278	-3.92856	-3.31779	-4.56817	-2.16408
4060.00	-3.8384	-3.94379	-3.35808	-4.59748	-2.15555
4065.00	-3.82776	-3.97639	-3.3728	-4.63105	-2.14578
4070.00	-3.779	-3.93205	-3.33864	-4.62941	-2.12445
4075.00	-3.88813	-3.92804	-3.33519	-4.65156	-2.0875
4080.00	-3.90238	-4.03401	-3.33926	-4.65712	-2.05738
4085.00	-3.932	-4.13316	-3.3573	-4.68061	-2.02922
4090.00	-3.87468	-4.08447	-3.31032	-4.6771	-2.01851
4095.00	-3.84362	-4.02365	-3.28671	-4.68626	-2.06214
4100.00	-3.83246	-4.05205	-3.32724	-4.70479	-2.02411
4105.00	-3.93252	-4.03037	-3.29476	-4.73688	-2.03688
4110.00	-3.86955	-4.01086	-3.25978	-4.76268	-2.11524
4115.00	-3.90245	-4.0273	-3.29151	-4.82084	-2.12831
4120.00	-3.93393	-4.12712	-3.36891	-4.87524	-2.12231
4125.00	-4.01637	-4.12628	-3.37967	-4.92934	-2.15034
4130.00	-4.0943	-4.1463	-3.3793	-4.91945	-2.20899
4135.00	-4.09539	-4.22099	-3.40913	-4.95063	-2.22626
4140.00	-4.15796	-4.32978	-3.42305	-4.98999	-2.27419
4145.00	-4.17881	-4.37101	-3.42696	-5.06962	-2.29643
4150.00	-4.27595	-4.42891	-3.45059	-5.15156	-2.33943
4155.00	-4.23835	-4.50746	-3.47042	-5.19447	-2.38857
4160.00	-4.28102	-4.56304	-3.51557	-5.27317	-2.38893
4165.00	-4.34555	-4.65463	-3.57774	-5.33476	-2.41119
4170.00	-4.3831	-4.77107	-3.64232	-5.44671	-2.48658
4175.00	-4.3945	-4.82863	-3.70619	-5.52999	-2.51475
4180.00	-4.55591	-4.88044	-3.76942	-5.61522	-2.48891
4185.00	-4.58175	-4.95162	-3.79472	-5.71249	-2.53982
4190.00	-4.68338	-4.98735	-3.83472	-5.80414	-2.62533
4195.00	-4.76179	-5.03084	-3.94543	-5.9339	-2.68767
4200.00	-4.78943	-5.05109	-4.02352	-6.00546	-2.76989
4205.00	-4.80312	-5.09954	-4.10386	-6.06781	-2.83135
4210.00	-4.79491	-5.20927	-4.24656	-6.14243	-2.9201
4215.00	-4.84537	-5.26269	-4.40084	-6.24453	-2.95192
4220.00	-4.9281	-5.32399	-4.50953	-6.32306	-3.04949
4225.00	-5.01189	-5.43773	-4.59873	-6.4369	-3.14776
4230.00	-5.10036	-5.55143	-4.65028	-6.51366	-3.23411
4235.00	-5.1408	-5.63108	-4.7254	-6.5663	-3.27631
4240.00	-5.21825	-5.70467	-4.79732	-6.61882	-3.35295
4245.00	-5.28982	-5.85024	-4.90371	-6.663	-3.39789
4250.00	-5.34864	-5.90946	-5.00665	-6.70379	-3.45923
4255.00	-5.48554	-5.96465	-4.99585	-6.77031	-3.49041
4260.00	-5.50239	-6.02188	-5.12836	-6.8014	-3.57383
4265.00	-5.51569	-6.08661	-5.21314	-6.82835	-3.62593
4270.00	-5.51833	-6.09197	-5.27939	-6.86597	-3.68954
4275.00	-5.58228	-6.1478	-5.3347	-6.91729	-3.7238
4280.00	-5.6473	-6.24717	-5.40028	-6.98713	-3.81836
4285.00	-5.65171	-6.20436	-5.41908	-7.01195	-3.85854
4290.00	-5.69486	-6.20738	-5.46617	-7.00449	-3.91456
4295.00	-5.61427	-6.15721	-5.45396	-7.00496	-3.94199
4300.00	-5.63131	-6.16684	-5.48319	-6.94886	-3.95101
4305.00	-5.64105	-6.16229	-5.4664	-6.93538	-3.96644
4310.00	-5.61995	-6.14685	-5.4398	-6.96435	-3.99181
4315.00	-5.62336	-6.09707	-5.44316	-6.95753	-3.97391
4320.00	-5.57232	-6.10327	-5.43756	-6.99045	-3.97556
4325.00	-5.53011	-6.05406	-5.50578	-6.98617	-4.01151
4330.00	-5.58169	-6.08156	-5.49392	-6.99258	-4.03134
4335.00	-5.67476	-6.13655	-5.46457	-6.99528	-4.02202
4340.00	-5.67269	-6.21248	-5.50567	-6.97407	-4.08049
4345.00	-5.66336	-6.15424	-5.49095	-6.95703	-4.05372
4350.00	-5.6531	-6.1056	-5.53947	-6.9787	-4.05574
4355.00	-5.70171	-6.1204	-5.49981	-6.99819	-4.00116
4360.00	-5.68015	-6.14883	-5.50291	-6.99416	-3.99277
4365.00	-5.63275	-6.1763	-5.55168	-6.98745	-3.96328
4370.00	-5.62555	-6.23693	-5.51367	-6.97113	-3.95032
4375.00	-5.61534	-6.14601	-5.46367	-6.94308	-3.95537
4380.00	-5.5539	-6.10575	-5.44884	-6.96614	-3.95261
4385.00	-5.56018	-6.06385	-5.39526	-6.97354	-3.96788
4390.00	-5.56956	-6.05826	-5.44473	-6.96991	-3.99311
4395.00	-5.58174	-6.02111	-5.44041	-6.93582	-4.03671
4400.00	-5.58897	-6.06892	-5.42934	-6.96783	-4.03521
4405.00	-5.60294	-6.01748	-5.47827	-6.95553	-4.04013
4410.00	-5.61738	-6.0373	-5.54817	-6.93623	-4.04143
4415.00	-5.71248	-6.01358	-5.54931	-6.95381	-4.04259
4420.00	-5.76449	-5.99413	-5.47994	-6.94394	-4.04573
4425.00	-5.74784	-5.98795	-5.52525	-6.92169	-4.05691
4430.00	-5.76832	-5.93327	-5.42238	-6.90167	-4.01265
4435.00	-5.76622	-5.92562	-5.37863	-6.87543	-3.99371
4440.00	-5.78673	-5.91118	-5.41252	-6.83434	-3.97353
4445.00	-5.78839	-5.92086	-5.41861	-6.8097	-3.98462
4450.00	-5.78801	-5.95224	-5.48729	-6.80396	-3.99146
4455.00	-5.74289	-5.88412	-5.47728	-6.80496	-3.983
4460.00	-5.68176	-5.84927	-5.44815	-6.80894	-3.94718
4465.00	-5.69018	-5.84058	-5.46217	-6.84747	-3.92643
4470.00	-5.71643	-5.81575	-5.48052	-6.82357	-3.94849
4475.00	-5.63368	-5.75562	-5.45826	-6.84625	-3.94641
4480.00	-5.69729	-5.82052	-5.4612	-6.83274	-3.95081
4485.00	-5.63139	-5.86949	-5.49833	-6.82265	-3.95059
4490.00	-5.59447	-5.81343	-5.53462	-6.84233	-3.94621
4495.00	-5.51459	-5.88579	-5.56441	-6.82614	-3.96943
4500.00	-5.50801	-5.88855	-5.59265	-6.84239	-3.92766
4505.00	-5.47409	-5.91561	-5.52757	-6.8005	-3.92139
4510.00	-5.47156	-5.91728	-5.48192	-6.7854	-3.90845
4515.00	-5.45809	-5.94335	-5.43079	-6.78415	-3.89366
4520.00	-5.46649	-6.0046	-5.48532	-6.79227	-3.8908
4525.00	-5.45539	-6.03138	-5.44965	-6.82013	-3.92269
4530.00	-5.49018	-6.07816	-5.47931	-6.83905	-3.89604
4535.00	-5.5047	-6.14293	-5.4859	-6.84579	-3.89503
4540.00	-5.4394	-6.03497	-5.40132	-6.83952	-3.86173
4545.00	-5.50191	-6.01148	-5.3683	-6.88013	-3.86311
4550.00	-5.55071	-5.95634	-5.32278	-6.86016	-3.8633
4555.00	-5.51999	-5.9426	-5.31342	-6.8689	-3.87705
4560.00	-5.5222	-5.96047	-5.31073	-6.85724	-3.90615
4565.00	-5.55218	-5.99734	-5.37153	-6.86319	-3.91039
4570.00	-5.55863	-6.03429	-5.34005	-6.83052	-3.90168
4575.00	-5.51779	-6.06377	-5.31028	-6.85148	-3.86668
4580.00	-5.53701	-6.08086	-5.3151	-6.82409	-3.88845
4585.00	-5.52633	-6.12458	-5.31368	-6.85288	-3.87775
4590.00	-5.52977	-6.24328	-5.36269	-6.86955	-3.83992
4595.00	-5.5254	-6.20841	-5.41542	-6.89071	-3.90824
4600.00	-5.47482	-6.22426	-5.35944	-6.90976	-3.91332
4605.00	-5.5058	-6.23474	-5.34928	-6.91149	-3.88238
4610.00	-5.54302	-6.26307	-5.42059	-6.87707	-3.86184
4615.00	-5.5224	-6.25078	-5.40288	-6.87693	-3.8256
4620.00	-5.50384	-6.26428	-5.49038	-6.87269	-3.7888
4625.00	-5.47594	-6.24999	-5.42546	-6.89148	-3.79434
4630.00	-5.47882	-6.22578	-5.40439	-6.85496	-3.79096
4635.00	-5.47955	-6.16621	-5.38256	-6.87038	-3.81717
4640.00	-5.47274	-6.11449	-5.40313	-6.84624	-3.74466
4645.00	-5.47221	-6.15106	-5.43314	-6.82041	-3.73476
4650.00	-5.43068	-6.11219	-5.42567	-6.7951	-3.73734
4655.00	-5.35972	-6.02808	-5.40889	-6.7641	-3.72817
4660.00	-5.33317	-5.98828	-5.3866	-6.79067	-3.69485
4665.00	-5.37085	-6.01481	-5.3335	-6.75086	-3.68576
4670.00	-5.40104	-6.01412	-5.36616	-6.69756	-3.66503
4675.00	-5.39835	-6.11741	-5.38407	-6.71743	-3.66205
4680.00	-5.34554	-6.15936	-5.3384	-6.69728	-3.65519
4685.00	-5.3708	-6.15178	-5.41798	-6.70792	-3.63126
4690.00	-5.41032	-6.16573	-5.42926	-6.71853	-3.61494
4695.00	-5.43282	-6.18018	-5.4897	-6.71471	-3.62324
4700.00	-5.43815	-6.2083	-5.5326	-6.74416	-3.62026
4705.00	-5.42988	-6.1637	-5.52093	-6.74601	-3.62698
4710.00	-5.44857	-6.15757	-5.4544	-6.7343	-3.61631
4715.00	-5.41687	-6.16717	-5.46491	-6.75152	-3.62447
4720.00	-5.45738	-6.16258	-5.42984	-6.76804	-3.62972
4725.00	-5.47891	-6.19624	-5.39397	-6.78292	-3.60416
4730.00	-5.46843	-6.18308	-5.4134	-6.75211	-3.66472
4735.00	-5.52805	-6.10888	-5.44669	-6.75521	-3.68893
4740.00	-5.5593	-6.1328	-5.44792	-6.76109	-3.71594
4745.00	-5.59304	-6.15432	-5.52373	-6.74993	-3.711
4750.00	-5.62899	-6.20958	-5.50576	-6.82828	-3.74939
4755.00	-5.708	-6.16675	-5.54274	-6.87207	-3.73693
4760.00	-5.68768	-6.11308	-5.60332	-6.87859	-3.72989
4765.00	-5.65073	-6.11012	-5.58171	-6.91016	-3.73505
4770.00	-5.66785	-6.07156	-5.5838	-6.91185	-3.73342
4775.00	-5.64781	-6.09543	-5.57563	-6.92981	-3.72987
4780.00	-5.57939	-6.13202	-5.51368	-6.91309	-3.70787
4785.00	-5.58686	-6.14229	-5.55993	-6.8744	-3.67031
4790.00	-5.56558	-6.10618	-5.56851	-6.88891	-3.69292
4795.00	-5.50912	-6.0699	-5.54319	-6.86189	-3.66208
4800.00	-5.41165	-6.10905	-5.50891	-6.84785	-3.59254
4805.00	-5.32393	-6.14239	-5.54558	-6.86502	-3.5686
4810.00	-5.29909	-6.13084	-5.53118	-6.8558	-3.56586
4815.00	-5.32712	-6.19601	-5.51534	-6.82182	-3.56026
4820.00	-5.29264	-6.15453	-5.57579	-6.78095	-3.57716
4825.00	-5.33624	-6.13798	-5.55692	-6.76061	-3.53596
4830.00	-5.33817	-6.07208	-5.52989	-6.75464	-3.52291
4835.00	-5.36789	-6.03732	-5.5228	-6.72975	-3.51011
4840.00	-5.35732	-5.97959	-5.51642	-6.71761	-3.51218
4845.00	-5.25264	-5.92764	-5.50637	-6.70156	-3.48688
4850.00	-5.21627	-5.81664	-5.49157	-6.72821	-3.42859
4855.00	-5.15741	-5.8131	-5.48113	-6.73576	-3.4409
4860.00	-5.08205	-5.72301	-5.45737	-6.66034	-3.4363
4865.00	-5.06461	-5.54746	-5.41156	-6.48454	-3.46977
4870.00	-4.92016	-5.41591	-5.38901	-6.28521	-3.44871
4875.00	-4.85173	-5.29185	-5.36727	-6.07807	-3.43498
4880.00	-4.74163	-5.17642	-5.36495	-5.91117	-3.42576
4885.00	-4.70971	-5.07064	-5.41602	-5.77123	-3.38089
4890.00	-4.65673	-4.95088	-5.35854	-5.64221	-3.3729
4895.00	-4.53254	-4.78264	-5.25079	-5.48086	-3.37928
4900.00	-4.43756	-4.71246	-5.16099	-5.34593	-3.35892
4905.00	-4.36141	-4.61719	-4.95232	-5.22244	-3.29044
4910.00	-4.26302	-4.52388	-4.78319	-5.07532	-3.18181
4915.00	-4.19313	-4.43612	-4.62235	-5.03336	-3.06001
4920.00	-4.26831	-4.3817	-4.44456	-4.98018	-2.91593
4925.00	-4.252	-4.26093	-4.29029	-4.90765	-2.74237
4930.00	-4.20374	-4.22781	-4.14139	-4.87321	-2.60811
4935.00	-4.1603	-4.23579	-4.04043	-4.8679	-2.41834
4940.00	-4.19211	-4.20896	-3.951	-4.83229	-2.3123
4945.00	-4.26553	-4.18293	-3.89349	-4.81052	-2.23358
4950.00	-4.27563	-4.16327	-3.82737	-4.79196	-2.14916
4955.00	-4.26979	-4.10024	-3.72908	-4.74442	-2.06168
4960.00	-4.28319	-4.15309	-3.65354	-4.68107	-1.9558
4965.00	-4.243	-4.10619	-3.59274	-4.64359	-1.93362
4970.00	-4.17511	-3.9903	-3.54233	-4.58622	-1.83636
4975.00	-4.15693	-4.01825	-3.47254	-4.56953	-1.76972
4980.00	-4.15176	-4.0453	-3.5031	-4.57609	-1.76093
4985.00	-4.09673	-4.04696	-3.49182	-4.54603	-1.73631
4990.00	-4.08825	-3.98423	-3.45869	-4.52308	-1.69116
4995.00	-4.01344	-3.975	-3.40588	-4.47982	-1.64322
5000.00	-3.94798	-3.99125	-3.37703	-4.49124	-1.55829
5005.00	-3.98423	-4.01533	-3.40278	-4.47891	-1.49543
5010.00	-3.94782	-3.9312	-3.37711	-4.49659	-1.44199
5015.00	-3.95796	-3.97639	-3.35976	-4.5125	-1.40225
5020.00	-3.97269	-4.00951	-3.34126	-4.53813	-1.40514
5025.00	-3.90571	-3.99586	-3.24417	-4.55091	-1.41087
5030.00	-3.93686	-4.05915	-3.2516	-4.52234	-1.42647
5035.00	-4.00594	-4.12556	-3.30139	-4.56959	-1.41753
5040.00	-4.05133	-4.08897	-3.28442	-4.58231	-1.43038
5045.00	-4.03993	-4.03148	-3.21169	-4.5989	-1.41165
5050.00	-4.00727	-4.0572	-3.14623	-4.62	-1.35614
5055.00	-4.0208	-4.02367	-3.10743	-4.60918	-1.36991
5060.00	-3.99192	-3.99916	-3.13859	-4.62925	-1.41886
5065.00	-4.01632	-3.9601	-3.14653	-4.64217	-1.4744
5070.00	-4.01961	-4.01563	-3.11919	-4.69183	-1.445
5075.00	-4.01138	-4.01648	-3.1463	-4.70466	-1.4081
5080.00	-3.97225	-4.02103	-3.16783	-4.75012	-1.38324
5085.00	-3.9389	-3.98167	-3.18433	-4.79721	-1.38802
5090.00	-4.00218	-4.03316	-3.25378	-4.80772	-1.4477
5095.00	-4.09086	-4.11539	-3.29616	-4.80794	-1.4826
5100.00	-4.15015	-4.17239	-3.37884	-4.83588	-1.5161
5105.00	-4.10834	-4.09145	-3.37281	-4.88158	-1.54521
5110.00	-4.10616	-4.09983	-3.36738	-4.92374	-1.50768
5115.00	-4.16578	-4.15462	-3.3984	-4.94113	-1.52718
5120.00	-4.12427	-4.1888	-3.44213	-4.98248	-1.52176
5125.00	-4.13357	-4.20257	-3.4312	-5.01249	-1.4918
5130.00	-4.16059	-4.2074	-3.44004	-5.05389	-1.492
5135.00	-4.19984	-4.17208	-3.4796	-5.14666	-1.50262
5140.00	-4.24263	-4.21586	-3.47067	-5.17875	-1.57173
5145.00	-4.28487	-4.26092	-3.51866	-5.24875	-1.56184
5150.00	-4.36021	-4.35439	-3.55898	-5.358	-1.55713
5155.00	-4.38696	-4.39883	-3.64842	-5.38746	-1.56751
5160.00	-4.46889	-4.47283	-3.73036	-5.46639	-1.67713
5165.00	-4.52209	-4.62067	-3.78398	-5.57545	-1.71625
5170.00	-4.5961	-4.7424	-3.85523	-5.67567	-1.78384
5175.00	-4.65338	-4.82927	-3.91505	-5.75147	-1.80288
5180.00	-4.69373	-4.90558	-3.96744	-5.80839	-1.84823
5185.00	-4.83455	-5.0177	-4.02035	-5.89148	-1.90053
5190.00	-4.86238	-5.19041	-4.101	-5.97859	-1.97476
5195.00	-5.02179	-5.30617	-4.19945	-6.06624	-2.07709
5200.00	-5.11487	-5.44058	-4.23346	-6.15951	-2.15665
5205.00	-5.15386	-5.47842	-4.30861	-6.22907	-2.24914
5210.00	-5.16469	-5.5087	-4.42508	-6.30709	-2.32612
5215.00	-5.1763	-5.60019	-4.54284	-6.30536	-2.36824
5220.00	-5.12518	-5.60696	-4.56119	-6.33361	-2.41137
5225.00	-5.12768	-5.61116	-4.65528	-6.35801	-2.49301
5230.00	-5.19898	-5.67162	-4.75289	-6.40875	-2.53411
5235.00	-5.24262	-5.71848	-4.79764	-6.43694	-2.60871
5240.00	-5.32481	-5.80221	-4.88532	-6.52089	-2.65808
5245.00	-5.33907	-5.85868	-5.01883	-6.51937	-2.6973
5250.00	-5.3967	-5.84527	-5.06284	-6.51491	-2.76498
5255.00	-5.42803	-5.86909	-5.08953	-6.56537	-2.81022
5260.00	-5.39838	-5.92076	-5.15377	-6.57996	-2.80497
5265.00	-5.34371	-5.91625	-5.18429	-6.62289	-2.8577
5270.00	-5.39713	-5.89897	-5.18159	-6.65844	-2.89472
5275.00	-5.48627	-5.91553	-5.25099	-6.65549	-2.92803
5280.00	-5.50491	-5.96634	-5.33213	-6.67545	-3.01233
5285.00	-5.46758	-5.94594	-5.4425	-6.72425	-3.04746
5290.00	-5.5478	-6.06738	-5.46426	-6.76303	-3.07907
5295.00	-5.55842	-6.14268	-5.49247	-6.77223	-3.09395
5300.00	-5.54186	-6.18966	-5.54227	-6.82882	-3.09794
5305.00	-5.56241	-6.21872	-5.60577	-6.81809	-3.17256
5310.00	-5.52865	-6.13719	-5.59397	-6.78582	-3.1854
5315.00	-5.54679	-6.18661	-5.60776	-6.81227	-3.20531
5320.00	-5.6023	-6.2103	-5.66615	-6.81758	-3.23263
5325.00	-5.59255	-6.24675	-5.64112	-6.83469	-3.26349
5330.00	-5.61922	-6.25498	-5.64877	-6.83159	-3.28917
5335.00	-5.64883	-6.27184	-5.69875	-6.82778	-3.29244
5340.00	-5.65868	-6.25679	-5.70206	-6.87573	-3.32672
5345.00	-5.67688	-6.28858	-5.65046	-6.90141	-3.28653
5350.00	-5.62421	-6.28886	-5.61695	-6.90397	-3.28171
5355.00	-5.57308	-6.29288	-5.65718	-6.92889	-3.26065
5360.00	-5.59797	-6.26061	-5.65316	-6.93795	-3.28035
5365.00	-5.64276	-6.29391	-5.64093	-6.94406	-3.27928
5370.00	-5.63829	-6.23886	-5.60118	-6.96702	-3.28144
5375.00	-5.59695	-6.26489	-5.56542	-6.95788	-3.23325
5380.00	-5.584	-6.30343	-5.60218	-6.95891	-3.21077
5385.00	-5.61713	-6.33245	-5.58642	-6.93516	-3.18323
5390.00	-5.61149	-6.32834	-5.58661	-6.95285	-3.18247
5395.00	-5.60828	-6.36809	-5.6586	-6.9698	-3.26953
5400.00	-5.61472	-6.29996	-5.6645	-6.97477	-3.29252
5405.00	-5.63545	-6.32365	-5.67699	-6.97102	-3.3341
5410.00	-5.59999	-6.28641	-5.67674	-6.94196	-3.34645
5415.00	-5.66697	-6.27368	-5.68082	-6.9528	-3.33981
5420.00	-5.64142	-6.20932	-5.64284	-7.02627	-3.30772
5425.00	-5.65761	-6.2383	-5.68191	-7.03279	-3.27362
5430.00	-5.72816	-6.23794	-5.67686	-7.04174	-3.30247
5435.00	-5.69276	-6.26595	-5.62203	-6.99636	-3.29187
5440.00	-5.66649	-6.27038	-5.63159	-6.94215	-3.25935
5445.00	-5.72683	-6.30459	-5.64449	-6.95502	-3.25202
5450.00	-5.73634	-6.32216	-5.63744	-6.95736	-3.3175
5455.00	-5.74491	-6.37575	-5.65263	-6.98619	-3.31167
5460.00	-5.72649	-6.38431	-5.68211	-6.9998	-3.32104
5465.00	-5.71551	-6.37879	-5.72732	-7.01	-3.32739
5470.00	-5.66272	-6.33604	-5.73353	-7.01403	-3.33832
5475.00	-5.72716	-6.34479	-5.7032	-7.03411	-3.35548
5480.00	-5.68812	-6.32055	-5.69745	-7.04601	-3.34585
5485.00	-5.68845	-6.37242	-5.75693	-7.06186	-3.34031
5490.00	-5.6906	-6.36242	-5.74868	-7.05146	-3.34578
5495.00	-5.65149	-6.34398	-5.7585	-7.0976	-3.31518
5500.00	-5.64988	-6.35005	-5.77596	-7.12885	-3.29391
5505.00	-5.69135	-6.4273	-5.80459	-7.11792	-3.29253
5510.00	-5.6447	-6.44016	-5.74561	-7.07827	-3.27874
5515.00	-5.70908	-6.44039	-5.73562	-7.08679	-3.31544
5520.00	-5.75396	-6.44626	-5.77261	-7.0852	-3.32757
5525.00	-5.7477	-6.43644	-5.84468	-7.08172	-3.3061
5530.00	-5.81671	-6.47861	-5.87506	-7.06933	-3.3317
5535.00	-5.7314	-6.46555	-5.86362	-7.04379	-3.29624
5540.00	-5.72739	-6.51992	-5.86482	-7.04034	-3.2894
5545.00	-5.69393	-6.4366	-5.84435	-7.01257	-3.33757
5550.00	-5.72353	-6.39185	-5.80869	-6.97935	-3.32973
5555.00	-5.72218	-6.42903	-5.81825	-6.98336	-3.35192
5560.00	-5.70417	-6.36425	-5.83117	-6.98801	-3.37503
5565.00	-5.75514	-6.32295	-5.82268	-6.99527	-3.39582
5570.00	-5.80847	-6.33868	-5.81073	-7.01825	-3.36022
5575.00	-5.73518	-6.31883	-5.75832	-6.96288	-3.33131
5580.00	-5.76812	-6.30285	-5.73988	-6.97677	-3.32932
5585.00	-5.71193	-6.32626	-5.73621	-6.99749	-3.33484
5590.00	-5.75839	-6.35678	-5.75733	-6.96166	-3.32727
5595.00	-5.81886	-6.43714	-5.74474	-6.96334	-3.2839
5600.00	-5.81358	-6.46223	-5.76213	-6.94224	-3.29187
5605.00	-5.79576	-6.40358	-5.76342	-6.9736	-3.298
5610.00	-5.77412	-6.39046	-5.74878	-6.92784	-3.27114
5615.00	-5.78077	-6.36355	-5.76864	-6.94009	-3.21562
5620.00	-5.75131	-6.32987	-5.7305	-6.93878	-3.18864
5625.00	-5.79196	-6.40915	-5.74932	-6.95405	-3.19987
5630.00	-5.85654	-6.40114	-5.77631	-6.95135	-3.24549
5635.00	-5.90533	-6.39583	-5.80491	-6.97872	-3.2291
5640.00	-5.88767	-6.35704	-5.789	-6.97561	-3.23733
5645.00	-5.84005	-6.32024	-5.75312	-6.95533	-3.19669
5650.00	-5.76733	-6.25311	-5.75388	-6.93914	-3.11937
5655.00	-5.74481	-6.13791	-5.71577	-6.88449	-3.06754
5660.00	-5.67602	-6.13436	-5.70302	-6.93705	-3.06372
5665.00	-5.62717	-6.11416	-5.74039	-6.91035	-3.05506
5670.00	-5.62986	-6.10543	-5.7065	-6.86269	-3.04622
5675.00	-5.57443	-6.04845	-5.65015	-6.84137	-3.07169
5680.00	-5.59918	-6.09729	-5.60517	-6.79341	-3.08417
5685.00	-5.49831	-6.13181	-5.58481	-6.83144	-3.05467
5690.00	-5.42991	-6.12131	-5.57079	-6.81119	-3.07407
5695.00	-5.43366	-6.10998	-5.54093	-6.78989	-3.05706
5700.00	-5.47249	-6.09221	-5.48533	-6.79333	-3.06996
5705.00	-5.46639	-6.06112	-5.47264	-6.7625	-3.05546
5710.00	-5.47396	-6.0029	-5.4842	-6.72346	-2.99748
5715.00	-5.38187	-6.04874	-5.51472	-6.7469	-2.95053
5720.00	-5.31952	-6.0031	-5.49478	-6.80191	-2.99184
5725.00	-5.40149	-5.99791	-5.47684	-6.77742	-2.9653
5730.00	-5.39689	-5.97813	-5.48224	-6.78827	-2.96125
5735.00	-5.33677	-6.05102	-5.44543	-6.8227	-3.01194
5740.00	-5.39835	-6.06938	-5.47552	-6.8393	-3.04188
5745.00	-5.37354	-6.016	-5.40347	-6.80491	-3.04376
5750.00	-5.40345	-6.06621	-5.40615	-6.80993	-3.04337
5755.00	-5.42851	-6.01126	-5.37408	-6.79081	-3.04823
5760.00	-5.46413	-6.00904	-5.37683	-6.83834	-3.02232
5765.00	-5.45513	-6.03538	-5.43245	-6.82974	-3.02825
5770.00	-5.4321	-6.02697	-5.46527	-6.86414	-3.02836
5775.00	-5.39085	-6.01184	-5.51349	-6.85193	-3.0201
5780.00	-5.3276	-5.92643	-5.47931	-6.84299	-3.05445
5785.00	-5.31546	-5.94592	-5.49882	-6.86476	-3.05717
5790.00	-5.35865	-5.99179	-5.54512	-6.90901	-3.08259
5795.00	-5.40311	-6.05575	-5.54082	-6.90978	-3.08562
5800.00	-5.43194	-6.06986	-5.57573	-6.88376	-3.07895
5805.00	-5.42616	-6.08067	-5.55687	-6.87986	-3.03847
5810.00	-5.40416	-6.09607	-5.5241	-6.89897	-3.04279
5815.00	-5.43475	-6.08915	-5.51184	-6.9028	-3.07591
5820.00	-5.46041	-6.06213	-5.56115	-6.92989	-3.11304
5825.00	-5.51149	-6.12284	-5.57679	-6.89363	-3.09945
5830.00	-5.53508	-6.20581	-5.5765	-6.90622	-3.0705
5835.00	-5.52272	-6.24081	-5.5432	-6.90008	-3.07057
5840.00	-5.58996	-6.21942	-5.48737	-6.9223	-3.08943
5845.00	-5.58891	-6.26439	-5.50177	-6.94847	-3.0876
5850.00	-5.50399	-6.2293	-5.49462	-6.9453	-3.09431
5855.00	-5.47234	-6.25817	-5.5715	-6.9445	-3.11602
5860.00	-5.39161	-6.19159	-5.54589	-6.87389	-3.11362
5865.00	-5.28537	-6.07876	-5.57598	-6.76102	-3.09684
5870.00	-5.242	-5.90353	-5.5844	-6.58646	-3.11307
5875.00	-5.21416	-5.79305	-5.59628	-6.37283	-3.13917
5880.00	-5.14245	-5.6275	-5.56962	-6.17953	-3.11356
5885.00	-5.09844	-5.49551	-5.5485	-6.00248	-3.0947
5890.00	-5.01965	-5.27847	-5.55104	-5.8678	-3.02862
5895.00	-4.80505	-5.0907	-5.54758	-5.74146	-3.02974
5900.00	-4.6511	-4.96326	-5.46546	-5.62877	-2.99
5905.00	-4.59092	-4.87691	-5.34701	-5.5181	-2.89157
5910.00	-4.56661	-4.76141	-5.26914	-5.43803	-2.83536
5915.00	-4.53167	-4.69714	-5.10568	-5.35157	-2.71582
5920.00	-4.52448	-4.64684	-4.96575	-5.28096	-2.63123
5925.00	-4.56466	-4.62425	-4.82257	-5.27599	-2.53002
5930.00	-4.50192	-4.61337	-4.71813	-5.2376	-2.40341
5935.00	-4.44919	-4.58657	-4.59828	-5.15783	-2.26649
5940.00	-4.41667	-4.54922	-4.51914	-5.09734	-2.11609
5945.00	-4.3538	-4.42115	-4.41057	-5.04906	-2.02357
5950.00	-4.31588	-4.38145	-4.32291	-5.02309	-1.92254
5955.00	-4.26123	-4.39862	-4.22391	-4.91235	-1.83057
5960.00	-4.26056	-4.33284	-4.14342	-4.87127	-1.75302
5965.00	-4.3178	-4.32465	-4.14569	-4.88466	-1.69158
5970.00	-4.27975	-4.31916	-4.09313	-4.85765	-1.61748
5975.00	-4.32948	-4.36523	-4.0875	-4.87651	-1.55706
5980.00	-4.34811	-4.37647	-4.01778	-4.91096	-1.51103
5985.00	-4.30516	-4.36014	-3.99957	-4.87413	-1.50826
5990.00	-4.30196	-4.34543	-4.03058	-4.90162	-1.48279
5995.00	-4.43344	-4.38699	-4.01109	-4.91197	-1.43166
6000.00	-4.49579	-4.44517	-3.94758	-4.92642	-1.43892
6005.00	-4.56123	-4.49376	-3.9723	-4.91991	-1.40053
6010.00	-4.56601	-4.46381	-3.94714	-4.92535	-1.37956
6015.00	-4.58525	-4.4973	-3.94318	-4.93744	-1.38054
6020.00	-4.55404	-4.57846	-3.97696	-4.92776	-1.35948
6025.00	-4.60433	-4.64584	-3.96857	-4.91803	-1.37187
6030.00	-4.60667	-4.62335	-3.96103	-4.96579	-1.37152
6035.00	-4.60877	-4.63523	-3.98441	-4.97795	-1.37957
6040.00	-4.70397	-4.6308	-4.02556	-4.96114	-1.39308
6045.00	-4.70568	-4.66838	-3.96491	-4.93265	-1.40106
6050.00	-4.60458	-4.67764	-4.00801	-4.98101	-1.40093
6055.00	-4.66847	-4.70298	-3.98359	-4.95773	-1.39559
6060.00	-4.64387	-4.72768	-3.95156	-4.97789	-1.42317
6065.00	-4.61613	-4.69889	-3.93278	-4.95903	-1.41352
6070.00	-4.71619	-4.7769	-3.96473	-4.99036	-1.40797
6075.00	-4.77266	-4.74886	-3.94751	-5.01651	-1.44371
6080.00	-4.71338	-4.80675	-3.96793	-5.01845	-1.46438
6085.00	-4.69362	-4.73416	-3.95902	-5.05618	-1.43912
6090.00	-4.69636	-4.68773	-3.94955	-5.0891	-1.41847
6095.00	-4.75481	-4.65349	-3.93098	-5.0622	-1.44272
6100.00	-4.74397	-4.67747	-3.90565	-5.08322	-1.48438
6105.00	-4.75847	-4.66882	-3.85411	-5.09083	-1.4895
6110.00	-4.74539	-4.71582	-3.83503	-5.10692	-1.49829
6115.00	-4.77841	-4.77324	-3.8394	-5.16766	-1.47277
6120.00	-4.8044	-4.79847	-3.91804	-5.17299	-1.49158
6125.00	-4.79606	-4.77961	-3.85521	-5.23637	-1.48762
6130.00	-4.80722	-4.84387	-3.87624	-5.28211	-1.47675
6135.00	-4.74262	-4.91682	-3.91528	-5.28524	-1.50352
6140.00	-4.73673	-4.89368	-3.95041	-5.32301	-1.56314
6145.00	-4.86951	-4.92009	-4.04381	-5.37036	-1.54784
6150.00	-4.86586	-5.03265	-4.07615	-5.46847	-1.58318
6155.00	-4.93535	-5.15474	-4.0995	-5.51258	-1.6108
6160.00	-5.00162	-5.21361	-4.15644	-5.55947	-1.667
6165.00	-5.02954	-5.23448	-4.20625	-5.67773	-1.71131
6170.00	-5.08453	-5.25703	-4.2482	-5.79135	-1.72716
6175.00	-5.13961	-5.39258	-4.30751	-5.8782	-1.78008
6180.00	-5.09589	-5.41066	-4.35226	-5.96869	-1.79637
6185.00	-5.11811	-5.5384	-4.4026	-6.03883	-1.8852
6190.00	-5.21462	-5.59291	-4.43497	-6.11121	-1.91918
6195.00	-5.33134	-5.72132	-4.48709	-6.1486	-1.95916
6200.00	-5.34495	-5.7651	-4.54262	-6.22336	-2.04424
6205.00	-5.42438	-5.81583	-4.59547	-6.29475	-2.10515
6210.00	-5.50892	-5.80293	-4.67895	-6.35695	-2.12863
6215.00	-5.6186	-5.86499	-4.80436	-6.43143	-2.21452
6220.00	-5.63521	-5.90762	-4.91005	-6.48613	-2.3263
6225.00	-5.66135	-6.01023	-4.99942	-6.55078	-2.39765
6230.00	-5.61397	-6.05345	-5.08704	-6.64287	-2.45664
6235.00	-5.66462	-6.13203	-5.14865	-6.66409	-2.52958
6240.00	-5.65237	-6.17063	-5.22997	-6.75205	-2.60149
6245.00	-5.74584	-6.22049	-5.32901	-6.79113	-2.6495
6250.00	-5.79824	-6.31637	-5.36068	-6.815	-2.69376
6255.00	-5.81181	-6.31198	-5.36333	-6.85395	-2.78581
6260.00	-5.86321	-6.37604	-5.42461	-6.90545	-2.88642
6265.00	-5.83856	-6.44503	-5.49988	-6.91686	-2.92892
6270.00	-5.81824	-6.52601	-5.55612	-6.94665	-2.96821
6275.00	-5.80555	-6.54788	-5.50762	-6.96216	-3.03178
6280.00	-5.81093	-6.54301	-5.54873	-6.99462	-3.08272
6285.00	-5.77285	-6.50462	-5.60296	-6.97039	-3.11917
6290.00	-5.66953	-6.54752	-5.64028	-7.02361	-3.09243
6295.00	-5.6176	-6.45956	-5.67387	-7.02423	-3.14462
6300.00	-5.66416	-6.42762	-5.66244	-7.0474	-3.16339
6305.00	-5.73033	-6.448	-5.67944	-7.0703	-3.18341
6310.00	-5.78987	-6.48712	-5.73928	-7.09195	-3.23486
6315.00	-5.81361	-6.41086	-5.73998	-7.10115	-3.26341
6320.00	-5.78459	-6.41969	-5.78515	-7.16287	-3.27029
6325.00	-5.80513	-6.48243	-5.8847	-7.12285	-3.29634
6330.00	-5.84227	-6.55778	-5.947	-7.15671	-3.33754
6335.00	-5.93727	-6.60104	-5.93698	-7.17382	-3.29523
6340.00	-5.97426	-6.60408	-5.90211	-7.20259	-3.34803
6345.00	-6.0374	-6.58414	-5.91095	-7.20278	-3.35482
6350.00	-6.11289	-6.6002	-5.92466	-7.20193	-3.37241
6355.00	-6.15844	-6.67511	-5.94274	-7.18677	-3.38616
6360.00	-6.14346	-6.62351	-5.96044	-7.19368	-3.3839
6365.00	-6.15609	-6.61107	-5.94765	-7.21224	-3.40486
6370.00	-6.16747	-6.63956	-5.96917	-7.21969	-3.39551
6375.00	-6.18517	-6.68786	-6.03452	-7.24489	-3.38292
6380.00	-6.18244	-6.68033	-6.05885	-7.2388	-3.33712
6385.00	-6.21357	-6.69244	-6.06782	-7.23126	-3.34186
6390.00	-6.25838	-6.79024	-6.10175	-7.21728	-3.34821
6395.00	-6.25766	-6.77247	-6.14378	-7.24067	-3.3414
6400.00	-6.16931	-6.7527	-6.17442	-7.23603	-3.30497
6405.00	-6.08419	-6.73868	-6.16753	-7.21849	-3.32442
6410.00	-6.12888	-6.70339	-6.21303	-7.19654	-3.33252
6415.00	-6.14484	-6.7113	-6.23819	-7.17164	-3.32727
6420.00	-6.09389	-6.68442	-6.19762	-7.18418	-3.30897
6425.00	-6.03498	-6.64889	-6.17835	-7.16258	-3.30399
6430.00	-5.98196	-6.58479	-6.09492	-7.15341	-3.30055
6435.00	-5.94543	-6.59323	-6.08304	-7.09891	-3.29015
6440.00	-5.88457	-6.58949	-6.04649	-7.092	-3.29018
6445.00	-5.86525	-6.59746	-6.03371	-7.07962	-3.24216
6450.00	-5.81987	-6.53095	-6.00066	-7.10855	-3.23342
6455.00	-5.80515	-6.48243	-5.95942	-7.09451	-3.23181
6460.00	-5.76579	-6.40286	-5.93237	-7.08084	-3.23455
6465.00	-5.83112	-6.3747	-5.96979	-7.09527	-3.25372
6470.00	-5.9235	-6.36637	-5.93882	-7.06919	-3.28978
6475.00	-5.91149	-6.3343	-5.92244	-7.09198	-3.30135
6480.00	-5.88201	-6.31111	-5.86316	-7.08062	-3.29608
6485.00	-5.84988	-6.38282	-5.87303	-7.09198	-3.29239
6490.00	-5.88441	-6.43224	-5.87041	-7.08988	-3.32459
6495.00	-5.85578	-6.35391	-5.8896	-7.10545	-3.32013
6500.00	-5.91398	-6.40244	-5.91837	-7.15955	-3.36313
6505.00	-5.89918	-6.44234	-5.90978	-7.13733	-3.3496
6510.00	-5.91758	-6.51226	-5.95233	-7.11733	-3.33534
6515.00	-5.90802	-6.51095	-5.95184	-7.09419	-3.31623
6520.00	-5.90502	-6.50977	-5.98301	-7.07747	-3.32515
6525.00	-5.80714	-6.53704	-6.001	-7.10354	-3.35511
6530.00	-5.7881	-6.49925	-5.98989	-7.09	-3.37268
6535.00	-5.76537	-6.42933	-6.00863	-7.06342	-3.38848
6540.00	-5.74677	-6.4571	-5.98958	-7.05903	-3.32959
6545.00	-5.82707	-6.44052	-5.98967	-7.05817	-3.30374
6550.00	-5.84895	-6.44827	-6.00843	-7.08	-3.26481
6555.00	-5.81453	-6.39479	-5.94056	-7.09964	-3.25276
6560.00	-5.8358	-6.41467	-5.95561	-7.13068	-3.25444
6565.00	-5.8848	-6.44202	-5.9864	-7.14424	-3.27685
6570.00	-5.90278	-6.47985	-6.02129	-7.11121	-3.26464
6575.00	-5.92082	-6.44021	-5.99954	-7.10718	-3.3205
6580.00	-5.93706	-6.39698	-5.99001	-7.09636	-3.34362
6585.00	-5.88264	-6.34108	-5.98144	-7.04859	-3.33726
6590.00	-5.8747	-6.38333	-5.95793	-7.0796	-3.32841
6595.00	-5.83584	-6.38736	-5.99136	-7.08798	-3.31835
6600.00	-5.83259	-6.45333	-5.95105	-7.08525	-3.33646
6605.00	-5.79981	-6.37667	-5.94207	-7.0499	-3.32664
6610.00	-5.80016	-6.34924	-5.9584	-7.04583	-3.32929
6615.00	-5.79488	-6.38879	-5.97311	-7.03704	-3.31706
6620.00	-5.77893	-6.32993	-5.98347	-7.06304	-3.305
6625.00	-5.71979	-6.27694	-5.89654	-7.02066	-3.25445
6630.00	-5.64604	-6.21793	-5.88008	-6.97327	-3.21001
6635.00	-5.59086	-6.21204	-5.86527	-6.94706	-3.18776
6640.00	-5.51694	-6.19163	-5.83182	-6.97178	-3.17819
6645.00	-5.46534	-6.1487	-5.78448	-6.94675	-3.1748
6650.00	-5.55325	-6.21208	-5.79072	-6.92114	-3.17174
6655.00	-5.47749	-6.20867	-5.76329	-6.91453	-3.18989
6660.00	-5.53247	-6.14892	-5.70126	-6.91476	-3.15399
6665.00	-5.52783	-6.17261	-5.69571	-6.85226	-3.14361
6670.00	-5.46021	-6.15992	-5.68496	-6.85768	-3.13845
6675.00	-5.4684	-6.14094	-5.74138	-6.86256	-3.11919
6680.00	-5.47203	-6.12387	-5.70739	-6.8649	-3.13214
6685.00	-5.46411	-6.15006	-5.7041	-6.87317	-3.13335
6690.00	-5.47564	-6.12262	-5.68533	-6.85286	-3.11773
6695.00	-5.42444	-6.13193	-5.76182	-6.85206	-3.13396
6700.00	-5.44926	-6.01562	-5.76602	-6.78042	-3.12768
6705.00	-5.44735	-5.96951	-5.7741	-6.7663	-3.12411
6710.00	-5.4195	-6.04137	-5.76127	-6.76901	-3.16582
6715.00	-5.43922	-6.09281	-5.72673	-6.79612	-3.12188
6720.00	-5.41219	-6.13156	-5.75311	-6.83388	-3.10532
6725.00	-5.43264	-6.10597	-5.73806	-6.81955	-3.12279
6730.00	-5.44359	-6.08105	-5.74463	-6.84777	-3.1124
6735.00	-5.39372	-6.06996	-5.69883	-6.82076	-3.11977
6740.00	-5.3843	-6.09777	-5.6849	-6.85091	-3.09401
6745.00	-5.31424	-6.02266	-5.66949	-6.83488	-3.06248
6750.00	-5.28664	-5.93239	-5.61971	-6.86157	-3.02156
6755.00	-5.31032	-5.93617	-5.61082	-6.81981	-3.00771
6760.00	-5.34656	-5.95279	-5.6531	-6.85109	-3.00988
6765.00	-5.35865	-6.00931	-5.66386	-6.85046	-3.01391
6770.00	-5.35833	-5.9695	-5.73818	-6.82112	-3.00919
6775.00	-5.41962	-5.98468	-5.77204	-6.88412	-3.02688
6780.00	-5.48598	-6.00023	-5.7436	-6.87711	-3.01145
6785.00	-5.50092	-5.97644	-5.73525	-6.89341	-3.00071
6790.00	-5.5293	-5.89079	-5.68608	-6.87108	-3.00671
6795.00	-5.49139	-5.93085	-5.6605	-6.86639	-3.00584
6800.00	-5.47966	-5.90833	-5.66046	-6.87862	-3.03639
6805.00	-5.52322	-5.91262	-5.66042	-6.84647	-3.02211
6810.00	-5.44487	-5.89381	-5.62879	-6.81752	-3.04164
6815.00	-5.36129	-5.99213	-5.63766	-6.848	-3.03414
6820.00	-5.45401	-5.90869	-5.67151	-6.85385	-3.0159
6825.00	-5.45909	-5.86572	-5.70772	-6.81903	-3.02561
6830.00	-5.45432	-5.87805	-5.68572	-6.8288	-3.03643
6835.00	-5.49295	-5.87404	-5.70615	-6.82012	-3.01796
6840.00	-5.41203	-5.84208	-5.71447	-6.82773	-3.00134
6845.00	-5.37465	-5.81899	-5.73346	-6.85102	-3.00728
6850.00	-5.34288	-5.86623	-5.7333	-6.92029	-3.01366
6855.00	-5.30682	-5.83694	-5.7619	-6.91068	-3.04657
6860.00	-5.22771	-5.79736	-5.78189	-6.86504	-3.03336
6865.00	-5.09867	-5.70129	-5.79413	-6.7068	-3.01102
6870.00	-5.08703	-5.59025	-5.81664	-6.56027	-3.01181
6875.00	-4.97392	-5.39019	-5.74784	-6.35543	-3.05012
6880.00	-4.91878	-5.29327	-5.78791	-6.18443	-3.06267
6885.00	-4.78704	-5.13046	-5.80386	-6.01922	-3.04889
6890.00	-4.75059	-5.04628	-5.83689	-5.8839	-3.02187
6895.00	-4.70844	-4.96297	-5.76462	-5.73641	-3.01322
6900.00	-4.61453	-4.86531	-5.71107	-5.62115	-2.92499
6905.00	-4.52255	-4.75853	-5.55945	-5.49685	-2.88529
6910.00	-4.46776	-4.755	-5.3885	-5.41479	-2.79837
6915.00	-4.38113	-4.64791	-5.21742	-5.32758	-2.67313
6920.00	-4.34981	-4.65166	-5.06631	-5.21517	-2.50401
6925.00	-4.32535	-4.52845	-5.0122	-5.12223	-2.37687
6930.00	-4.28468	-4.48181	-4.87731	-5.11463	-2.2729
6935.00	-4.27047	-4.45683	-4.77171	-5.06257	-2.16365
6940.00	-4.1849	-4.40978	-4.6465	-5.01983	-2.04339
6945.00	-4.14708	-4.37122	-4.56254	-4.96183	-1.99052
6950.00	-4.1261	-4.38564	-4.46112	-4.90758	-1.87085
6955.00	-4.11282	-4.37972	-4.35117	-4.90809	-1.76211
6960.00	-4.0934	-4.27049	-4.27807	-4.84482	-1.64649
6965.00	-4.04047	-4.20429	-4.17924	-4.8146	-1.57063
6970.00	-4.0992	-4.19006	-4.13769	-4.81516	-1.49923
6975.00	-4.0009	-4.13569	-4.05146	-4.79099	-1.42974
6980.00	-4.00014	-4.1132	-4.00977	-4.77438	-1.35884
6985.00	-3.89309	-4.03062	-3.93346	-4.75018	-1.30235
6990.00	-3.89751	-4.01297	-3.88489	-4.69757	-1.27448
6995.00	-3.89216	-4.02921	-3.85124	-4.71085	-1.21807
7000.00	-3.88361	-3.98336	-3.8583	-4.71767	-1.25295
7005.00	-3.82554	-3.93832	-3.76553	-4.68167	-1.24047
7010.00	-3.81805	-3.95824	-3.76249	-4.71504	-1.22507
7015.00	-3.82065	-4.00262	-3.75975	-4.74405	-1.21329
7020.00	-3.8827	-3.94999	-3.75154	-4.75166	-1.19329
7025.00	-3.87883	-3.8705	-3.77862	-4.74207	-1.16588
7030.00	-3.90893	-3.90854	-3.75847	-4.72418	-1.13182
7035.00	-3.85952	-3.87287	-3.75038	-4.71528	-1.10534
7040.00	-3.85237	-4.0127	-3.78046	-4.67643	-1.09926
7045.00	-3.89072	-4.01196	-3.77449	-4.69183	-1.11051
7050.00	-3.90284	-4.03963	-3.8237	-4.70775	-1.08616
7055.00	-3.9604	-4.05887	-3.85506	-4.74262	-1.08828
7060.00	-3.98422	-3.98927	-3.81434	-4.7401	-1.07451
7065.00	-4.00752	-3.96442	-3.82509	-4.78818	-1.06525
7070.00	-3.98743	-3.90239	-3.82471	-4.7883	-1.05587
7075.00	-3.98242	-3.94102	-3.80138	-4.85006	-1.08399
7080.00	-4.02456	-3.99845	-3.82779	-4.87688	-1.10199
7085.00	-4.00277	-4.02181	-3.90472	-4.90615	-1.09416
7090.00	-4.04101	-4.10329	-3.93373	-4.92016	-1.10383
7095.00	-4.03064	-4.10104	-3.91674	-4.90913	-1.10627
7100.00	-4.06609	-4.14248	-3.96896	-4.90434	-1.16382
7105.00	-4.04761	-4.22134	-4.00879	-4.94423	-1.20204
7110.00	-4.09816	-4.30175	-4.04463	-4.94621	-1.21868
7115.00	-4.07461	-4.30045	-3.99931	-4.98807	-1.23783
7120.00	-4.11499	-4.33705	-4.06626	-5.03397	-1.24567
7125.00	-4.17186	-4.42479	-4.05039	-5.08145	-1.26839
7130.00	-4.22678	-4.41874	-4.13235	-5.12006	-1.28989
7135.00	-4.30046	-4.4284	-4.15583	-5.1651	-1.27685
7140.00	-4.33132	-4.48623	-4.15973	-5.23235	-1.33719
7145.00	-4.39269	-4.60817	-4.18622	-5.30315	-1.37688
7150.00	-4.43112	-4.64423	-4.24167	-5.37716	-1.43035
7155.00	-4.50116	-4.66725	-4.22262	-5.47973	-1.44505
7160.00	-4.54741	-4.69363	-4.2931	-5.54224	-1.51469
7165.00	-4.57597	-4.75515	-4.34504	-5.59644	-1.56692
7170.00	-4.611	-4.85965	-4.39179	-5.65447	-1.61497
7175.00	-4.71904	-4.93102	-4.43817	-5.70054	-1.66553
7180.00	-4.8256	-5.08406	-4.47705	-5.79852	-1.75281
7185.00	-4.85619	-5.13299	-4.52209	-5.88671	-1.75094
7190.00	-4.90799	-5.22238	-4.59854	-5.95066	-1.77432
7195.00	-5.00685	-5.26504	-4.6774	-6.02157	-1.87684
7200.00	-4.97267	-5.27509	-4.74119	-6.09156	-1.98165
7205.00	-5.03894	-5.40127	-4.84314	-6.18539	-2.06239
7210.00	-5.08552	-5.49406	-4.97512	-6.2873	-2.14342
7215.00	-5.10692	-5.5719	-5.0077	-6.38416	-2.18709
7220.00	-5.13178	-5.68351	-5.12179	-6.39631	-2.21909
7225.00	-5.15974	-5.78775	-5.18567	-6.44835	-2.31892
7230.00	-5.19425	-5.81733	-5.30926	-6.47361	-2.37011
7235.00	-5.18611	-5.80805	-5.35583	-6.54979	-2.4235
7240.00	-5.25716	-5.86204	-5.39201	-6.57415	-2.47991
7245.00	-5.34723	-5.94465	-5.48059	-6.61766	-2.53381
7250.00	-5.35552	-5.94531	-5.52009	-6.65271	-2.59485
7255.00	-5.37418	-5.91756	-5.49243	-6.69247	-2.64353
7260.00	-5.41149	-5.91149	-5.5523	-6.67996	-2.68629
7265.00	-5.40029	-5.86067	-5.56164	-6.6913	-2.69135
7270.00	-5.34543	-5.92641	-5.64763	-6.72824	-2.74395
7275.00	-5.42667	-6.00258	-5.71496	-6.80362	-2.77771
7280.00	-5.44568	-5.9181	-5.78274	-6.83035	-2.8175
7285.00	-5.47771	-5.92141	-5.82219	-6.82562	-2.83451
7290.00	-5.5252	-5.96974	-5.93815	-6.88407	-2.83728
7295.00	-5.55861	-6.02079	-6.00372	-6.89042	-2.89827
7300.00	-5.51777	-5.98739	-6.02682	-6.92389	-2.926
7305.00	-5.50527	-5.98	-6.04761	-6.9057	-2.95932
7310.00	-5.49029	-5.97334	-6.07494	-6.90783	-2.99975
7315.00	-5.44322	-6.00892	-6.12109	-6.90462	-2.98809
7320.00	-5.3822	-6.00693	-6.07499	-6.87191	-2.99326
7325.00	-5.35154	-5.9428	-6.05649	-6.81987	-2.97493
7330.00	-5.35193	-5.86996	-6.07431	-6.80798	-2.98351
7335.00	-5.31497	-5.88187	-6.09754	-6.77466	-2.95571
7340.00	-5.27237	-5.89636	-6.04374	-6.78681	-2.94845
7345.00	-5.28068	-5.87729	-5.99388	-6.7885	-2.94923
7350.00	-5.27509	-5.87335	-6.02372	-6.77872	-2.9259
7355.00	-5.28873	-5.84903	-6.06924	-6.81308	-2.95192
7360.00	-5.33459	-5.89703	-6.0628	-6.78336	-2.93459
7365.00	-5.32175	-5.91001	-6.08	-6.79259	-2.95242
7370.00	-5.37178	-5.88391	-6.0926	-6.79576	-2.92042
7375.00	-5.34402	-5.92843	-6.14273	-6.79141	-2.91564
7380.00	-5.35823	-5.97794	-6.09015	-6.79058	-2.91135
7385.00	-5.33929	-5.96772	-6.12042	-6.8217	-2.96911
7390.00	-5.34278	-5.96229	-6.12897	-6.84046	-2.95633
7395.00	-5.32166	-6.00087	-6.15248	-6.85836	-2.9417
7400.00	-5.37542	-5.95245	-6.12766	-6.81281	-2.95464
7405.00	-5.46299	-5.98445	-6.16279	-6.87665	-2.94122
7410.00	-5.50076	-5.97546	-6.18579	-6.92794	-2.94585
7415.00	-5.4937	-5.96171	-6.2108	-6.94121	-2.97301
7420.00	-5.53585	-6.02868	-6.18877	-6.94596	-2.97133
7425.00	-5.5626	-5.98315	-6.17756	-6.94715	-2.93535
7430.00	-5.55495	-6.07631	-6.15742	-6.95336	-2.99593
7435.00	-5.56486	-6.15827	-6.17665	-6.99183	-3.0421
7440.00	-5.54952	-6.22637	-6.20975	-6.99666	-3.03456
7445.00	-5.60476	-6.27065	-6.25104	-7.04931	-3.06642
7450.00	-5.61715	-6.26894	-6.22786	-7.05044	-3.05227
7455.00	-5.55179	-6.25039	-6.24722	-7.06071	-3.07505
7460.00	-5.55456	-6.25449	-6.20144	-7.04117	-3.05272
7465.00	-5.49546	-6.31107	-6.20764	-7.0534	-3.06188
7470.00	-5.51318	-6.36578	-6.22184	-7.05309	-3.08578
7475.00	-5.49555	-6.29976	-6.25186	-7.05488	-3.13237
7480.00	-5.49274	-6.27058	-6.26164	-7.03181	-3.097
7485.00	-5.41183	-6.24432	-6.24602	-6.99461	-3.09232
7490.00	-5.36515	-6.21123	-6.25351	-7.00224	-3.11005
7495.00	-5.38657	-6.15123	-6.27606	-6.9937	-3.07587
7500.00	-5.376	-6.17846	-6.29635	-7.00347	-3.04301
7505.00	-5.39447	-6.20486	-6.30599	-7.01536	-3.06985
7510.00	-5.43722	-6.19084	-6.28881	-7.01577	-3.06162
7515.00	-5.39546	-6.23867	-6.30064	-7.00895	-3.05631
7520.00	-5.30189	-6.19104	-6.31703	-7.05318	-3.07555
7525.00	-5.33711	-6.20862	-6.31455	-7.02103	-3.05317
7530.00	-5.27923	-6.22256	-6.34679	-7.04452	-3.07481
7535.00	-5.29805	-6.16709	-6.31548	-7.06463	-3.08489
7540.00	-5.38777	-6.16818	-6.31315	-7.06834	-3.0668
7545.00	-5.37334	-6.1276	-6.32255	-7.05524	-3.07768
7550.00	-5.46299	-6.1213	-6.30227	-7.01981	-3.09061
7555.00	-5.50075	-6.14019	-6.33718	-7.01875	-3.04792
7560.00	-5.44144	-6.10429	-6.35136	-7.01575	-3.02308
7565.00	-5.4571	-6.12111	-6.39285	-6.98529	-3.03102
7570.00	-5.49919	-6.05878	-6.38278	-7.0103	-3.04966
7575.00	-5.47176	-6.03102	-6.39527	-6.99169	-3.09255
7580.00	-5.47506	-6.16852	-6.38784	-7.00887	-3.10085
7585.00	-5.47803	-6.12979	-6.31938	-7.00479	-3.0749
7590.00	-5.49376	-6.10438	-6.28793	-7.02579	-3.06199
7595.00	-5.50979	-6.11363	-6.30128	-7.02414	-3.04097
7600.00	-5.47756	-6.10684	-6.2386	-6.98565	-3.01369
7605.00	-5.45789	-6.13851	-6.2296	-6.96746	-3.01003
7610.00	-5.44019	-6.22937	-6.25884	-7.00452	-3.02346
7615.00	-5.42612	-6.23556	-6.28947	-6.9978	-3.03554
7620.00	-5.47503	-6.32616	-6.33428	-6.98456	-3.05372
7625.00	-5.40523	-6.30189	-6.39328	-6.99833	-3.03039
7630.00	-5.44691	-6.29139	-6.43058	-6.98401	-3.01148
7635.00	-5.51054	-6.30461	-6.42249	-6.96392	-2.9882
7640.00	-5.45771	-6.28628	-6.35343	-6.95612	-2.96411
7645.00	-5.47175	-6.22255	-6.31283	-6.95424	-2.95392
7650.00	-5.48438	-6.22942	-6.33806	-6.94946	-2.91028
7655.00	-5.5312	-6.30552	-6.37226	-6.96058	-2.93263
7660.00	-5.51549	-6.27387	-6.40161	-6.9747	-2.9235
7665.00	-5.55361	-6.21138	-6.40647	-6.98535	-2.91528
7670.00	-5.57485	-6.11357	-6.39361	-6.97746	-2.89953
7675.00	-5.53052	-6.15024	-6.36192	-6.99297	-2.86133
7680.00	-5.55033	-6.16246	-6.28312	-6.96685	-2.84366
7685.00	-5.60362	-6.21125	-6.34149	-6.94848	-2.8685
7690.00	-5.59374	-6.19091	-6.31357	-6.91756	-2.86473
7695.00	-5.60536	-6.16317	-6.32724	-6.98325	-2.89164
7700.00	-5.52253	-6.18354	-6.30793	-7.00127	-2.95138
7705.00	-5.58979	-6.1811	-6.29487	-6.98254	-2.98007
7710.00	-5.54024	-6.27525	-6.3262	-7.01707	-2.98395
7715.00	-5.5031	-6.27875	-6.37452	-7.03273	-2.99789
7720.00	-5.49767	-6.33101	-6.40939	-7.02422	-3.02193
7725.00	-5.43867	-6.24392	-6.40054	-7.00525	-3.02372
7730.00	-5.34451	-6.24866	-6.38396	-7.04573	-3.05875
7735.00	-5.34187	-6.23592	-6.36329	-7.05133	-3.02134
7740.00	-5.30778	-6.26602	-6.34325	-7.03788	-3.00334
7745.00	-5.38906	-6.22888	-6.31085	-7.02062	-2.98505
7750.00	-5.3745	-6.17656	-6.38225	-6.98043	-2.98843
7755.00	-5.37633	-6.10679	-6.40342	-6.9679	-3.00611
7760.00	-5.41157	-6.06857	-6.41672	-6.94326	-2.96351
7765.00	-5.43208	-6.05117	-6.44018	-7.00433	-2.94503
7770.00	-5.40576	-6.01284	-6.44406	-7.03154	-2.95764
7775.00	-5.35408	-6.06147	-6.45617	-7.01492	-2.96168
7780.00	-5.35982	-6.05801	-6.47137	-7.04416	-2.93397
7785.00	-5.34632	-6.11157	-6.46495	-7.03039	-2.92784
7790.00	-5.33791	-6.15032	-6.47784	-6.98614	-2.86382
7795.00	-5.30981	-6.18332	-6.45066	-6.96892	-2.8762
7800.00	-5.37595	-6.19412	-6.45923	-6.96165	-2.88316
7805.00	-5.41123	-6.16605	-6.45977	-6.89138	-2.88524
7810.00	-5.42058	-6.11435	-6.48611	-6.88878	-2.87249
7815.00	-5.42153	-6.13582	-6.45523	-6.88439	-2.83908
7820.00	-5.43732	-6.05502	-6.38002	-6.86912	-2.82782
7825.00	-5.41794	-5.97663	-6.3224	-6.83278	-2.77694
7830.00	-5.35571	-5.81161	-6.27197	-6.82987	-2.75831
7835.00	-5.35196	-5.78968	-6.2898	-6.7995	-2.74572
7840.00	-5.27953	-5.77372	-6.24263	-6.78964	-2.73334
7845.00	-5.261	-5.85004	-6.27919	-6.78797	-2.71907
7850.00	-5.19208	-5.87906	-6.24601	-6.75049	-2.74801
7855.00	-5.08526	-5.83338	-6.28655	-6.72806	-2.75525
7860.00	-4.98726	-5.6978	-6.2986	-6.6976	-2.77639
7865.00	-4.8636	-5.54177	-6.30658	-6.5931	-2.80064
7870.00	-4.73179	-5.4807	-6.29365	-6.43327	-2.7786
7875.00	-4.671	-5.2727	-6.24754	-6.30177	-2.7598
7880.00	-4.59576	-5.11762	-6.25488	-6.10838	-2.71572
7885.00	-4.49633	-4.9516	-6.1796	-5.94153	-2.71575
7890.00	-4.42736	-4.75684	-6.16931	-5.80575	-2.72308
7895.00	-4.38022	-4.58533	-6.14137	-5.64861	-2.68581
7900.00	-4.36952	-4.567	-6.12629	-5.56885	-2.68883
7905.00	-4.33376	-4.4447	-6.03514	-5.50837	-2.60379
7910.00	-4.25306	-4.35731	-5.88702	-5.37377	-2.53875
7915.00	-4.19909	-4.341	-5.73072	-5.29168	-2.37994
7920.00	-4.1244	-4.27342	-5.62598	-5.22192	-2.21716
7925.00	-4.15607	-4.25983	-5.51877	-5.14474	-2.06334
7930.00	-4.2275	-4.20793	-5.35046	-5.09687	-1.9155
7935.00	-4.19101	-4.16688	-5.22053	-5.02808	-1.78663
7940.00	-4.13019	-4.14694	-5.12801	-4.97029	-1.65811
7945.00	-4.07918	-4.10633	-5.0232	-4.90286	-1.57482
7950.00	-4.05006	-4.083	-4.99782	-4.91514	-1.51867
7955.00	-3.9828	-4.00533	-4.93907	-4.92003	-1.38978
7960.00	-3.97452	-4.07711	-4.85602	-4.87818	-1.31661
7965.00	-3.97826	-4.09071	-4.83587	-4.84771	-1.26225
7970.00	-3.95364	-4.09351	-4.79475	-4.86551	-1.22586
7975.00	-4.02851	-4.04501	-4.73475	-4.85995	-1.18371
7980.00	-4.06418	-4.05237	-4.66352	-4.87036	-1.13324
7985.00	-4.01604	-4.042	-4.65687	-4.82834	-1.06901
7990.00	-3.97271	-4.03833	-4.57906	-4.83266	-1.00598
7995.00	-4.01022	-4.0577	-4.5866	-4.82627	-0.974329
8000.00	-3.93948	-3.99389	-4.58334	-4.83285	-0.953152
8005.00	-3.92434	-3.9818	-4.55598	-4.86138	-0.925736
8010.00	-3.98161	-3.94448	-4.57301	-4.80793	-0.928222
8015.00	-3.98651	-4.00913	-4.60415	-4.82559	-0.893897
8020.00	-3.98719	-4.00496	-4.64653	-4.85382	-0.883898
8025.00	-4.01952	-3.98421	-4.59992	-4.88643	-0.880121
8030.00	-4.00943	-4.09968	-4.63268	-4.89933	-0.932086
8035.00	-4.06566	-4.09213	-4.67939	-4.8801	-0.89842
8040.00	-4.12934	-4.13635	-4.68265	-4.87411	-0.919306
8045.00	-4.08961	-4.14402	-4.70569	-4.90263	-0.925568
8050.00	-4.0949	-4.16605	-4.67184	-4.88821	-0.966721
8055.00	-4.07914	-4.16697	-4.68448	-4.94204	-0.930636
8060.00	-4.19745	-4.20937	-4.7217	-4.9206	-0.952479
8065.00	-4.21248	-4.25131	-4.73366	-4.964	-0.923041
8070.00	-4.26147	-4.28906	-4.73005	-5.01025	-0.959223
8075.00	-4.35781	-4.32491	-4.78427	-5.08785	-0.951048
8080.00	-4.40346	-4.36852	-4.83594	-5.1176	-0.945779
8085.00	-4.36431	-4.37565	-4.79912	-5.12177	-0.957751
8090.00	-4.42237	-4.39907	-4.77891	-5.12758	-0.953901
8095.00	-4.40932	-4.3937	-4.74636	-5.12664	-0.95357
8100.00	-4.336	-4.41154	-4.7343	-5.11449	-0.961629
8105.00	-4.35584	-4.37469	-4.73063	-5.12617	-0.988729
8110.00	-4.34011	-4.40577	-4.68423	-5.15929	-1.01521
8115.00	-4.3894	-4.48663	-4.70568	-5.18087	-1.02651
8120.00	-4.34792	-4.43472	-4.69769	-5.23524	-1.04712
8125.00	-4.42815	-4.5297	-4.74365	-5.29137	-1.05522
8130.00	-4.47796	-4.52071	-4.75054	-5.34085	-1.06565
8135.00	-4.52466	-4.4635	-4.76392	-5.39772	-1.07295
8140.00	-4.49205	-4.61983	-4.75154	-5.4263	-1.08892
8145.00	-4.52241	-4.69819	-4.74758	-5.48901	-1.0918
8150.00	-4.55347	-4.74225	-4.77563	-5.50229	-1.09126
8155.00	-4.53664	-4.77814	-4.77644	-5.55124	-1.1148
8160.00	-4.56627	-4.85955	-4.77287	-5.61379	-1.17254
8165.00	-4.57615	-4.95739	-4.83286	-5.71017	-1.17228
8170.00	-4.68021	-5.03977	-4.93426	-5.83905	-1.21592
8175.00	-4.77199	-5.11958	-5.04851	-5.93449	-1.26565
8180.00	-4.81915	-5.18197	-5.0637	-6.05121	-1.3292
8185.00	-4.86718	-5.20978	-5.07306	-6.10899	-1.42296
8190.00	-4.96453	-5.2707	-5.09585	-6.15688	-1.44571
8195.00	-4.96444	-5.38788	-5.20255	-6.27192	-1.53931
8200.00	-4.95875	-5.36675	-5.21527	-6.32304	-1.58699
8205.00	-5.06374	-5.47055	-5.33733	-6.38961	-1.62467
8210.00	-5.07612	-5.47894	-5.44287	-6.45979	-1.6377
8215.00	-5.19362	-5.56963	-5.51631	-6.53427	-1.71315
8220.00	-5.2378	-5.61724	-5.63269	-6.62596	-1.76224
8225.00	-5.2589	-5.61852	-5.77047	-6.68382	-1.82941
8230.00	-5.20884	-5.67258	-5.84563	-6.74616	-1.94209
8235.00	-5.24403	-5.75712	-5.86873	-6.7735	-2.04037
8240.00	-5.2869	-5.73308	-5.92545	-6.79605	-2.10375
8245.00	-5.25644	-5.82669	-5.98511	-6.80709	-2.15453
8250.00	-5.27194	-5.86749	-6.0546	-6.82422	-2.19083
8255.00	-5.30828	-5.91554	-6.14301	-6.85711	-2.23498
8260.00	-5.30181	-5.90589	-6.21683	-6.87747	-2.27786
8265.00	-5.31464	-5.95577	-6.33785	-6.92045	-2.33525
8270.00	-5.34298	-5.96665	-6.35627	-6.93241	-2.37541
8275.00	-5.35542	-6.00857	-6.41595	-6.97401	-2.42409
8280.00	-5.31624	-5.9386	-6.4596	-6.96829	-2.46268
8285.00	-5.30524	-5.93798	-6.50176	-6.99191	-2.47339
8290.00	-5.26361	-5.99409	-6.54401	-6.98337	-2.50391
8295.00	-5.27653	-6.04271	-6.57199	-7.05584	-2.51363
8300.00	-5.36093	-6.13181	-6.62158	-7.11182	-2.50775
8305.00	-5.30441	-6.11564	-6.63318	-7.1067	-2.55155
8310.00	-5.30578	-6.15399	-6.65511	-7.12162	-2.55128
8315.00	-5.33128	-6.13939	-6.65329	-7.09497	-2.54999
8320.00	-5.30757	-6.12624	-6.73211	-7.09359	-2.63553
8325.00	-5.37767	-6.11441	-6.76138	-7.08207	-2.64567
8330.00	-5.46502	-6.15855	-6.76475	-7.0861	-2.67986
8335.00	-5.49699	-6.14538	-6.75197	-7.07533	-2.67616
8340.00	-5.45671	-6.15053	-6.78788	-7.06667	-2.69163
8345.00	-5.47644	-6.04936	-6.75555	-7.06812	-2.69824
8350.00	-5.46808	-5.99799	-6.75662	-7.05812	-2.71359
8355.00	-5.44189	-6.03488	-6.72167	-7.04604	-2.68458
8360.00	-5.34741	-6.02652	-6.70171	-7.04955	-2.68145
8365.00	-5.4098	-5.99632	-6.70816	-7.03936	-2.68282
8370.00	-5.4081	-6.00504	-6.69961	-7.07129	-2.69658
8375.00	-5.35432	-6.028	-6.72351	-7.08153	-2.68807
8380.00	-5.35443	-6.06756	-6.71199	-7.06814	-2.65952
8385.00	-5.30975	-6.04081	-6.7404	-7.06944	-2.61189
8390.00	-5.32366	-6.03752	-6.72431	-7.08192	-2.58574
8395.00	-5.27459	-6.0459	-6.76011	-7.10754	-2.64055
8400.00	-5.29201	-6.04966	-6.76216	-7.11724	-2.65958
8405.00	-5.31515	-6.03037	-6.76114	-7.14652	-2.67984
8410.00	-5.29306	-6.04136	-6.7243	-7.1256	-2.70226
8415.00	-5.34782	-6.0758	-6.76154	-7.14377	-2.66498
8420.00	-5.39897	-6.10113	-6.7261	-7.15087	-2.6471
8425.00	-5.52151	-6.07481	-6.71431	-7.12643	-2.61325
8430.00	-5.56462	-6.03033	-6.73962	-7.09622	-2.62456
8435.00	-5.51011	-6.11122	-6.74516	-7.09574	-2.60132
8440.00	-5.45173	-6.21236	-6.83777	-7.14876	-2.62219
8445.00	-5.4477	-6.19948	-6.822	-7.18517	-2.64932
8450.00	-5.4814	-6.25401	-6.82649	-7.19224	-2.6351
8455.00	-5.50613	-6.27474	-6.80179	-7.15339	-2.61603
8460.00	-5.54331	-6.21972	-6.77094	-7.14822	-2.65736
8465.00	-5.6085	-6.242	-6.75467	-7.13535	-2.67993
8470.00	-5.55147	-6.31305	-6.73428	-7.12891	-2.67414
8475.00	-5.62144	-6.33544	-6.70013	-7.13544	-2.6522
8480.00	-5.67135	-6.31781	-6.73979	-7.18243	-2.6638
8485.00	-5.65283	-6.32272	-6.78122	-7.14456	-2.67424
8490.00	-5.76304	-6.40459	-6.8257	-7.15158	-2.66588
8495.00	-5.73535	-6.43672	-6.86285	-7.17743	-2.69909
8500.00	-5.75894	-6.4373	-6.9437	-7.22536	-2.7175
8505.00	-5.80816	-6.45293	-6.96331	-7.23561	-2.73301
8510.00	-5.79648	-6.40843	-6.98383	-7.24175	-2.76369
8515.00	-5.84568	-6.38538	-7.03103	-7.23392	-2.80175
8520.00	-5.92169	-6.37598	-7.05196	-7.26901	-2.79944
8525.00	-5.88559	-6.47142	-7.09091	-7.30778	-2.79631
8530.00	-5.92961	-6.47231	-7.11734	-7.28512	-2.76425
8535.00	-5.95244	-6.50144	-7.09804	-7.26781	-2.74062
8540.00	-5.96178	-6.53144	-7.12232	-7.26765	-2.74965
8545.00	-5.89742	-6.55088	-7.17866	-7.25825	-2.7421
8550.00	-5.87495	-6.52304	-7.20063	-7.2683	-2.80112
8555.00	-5.86032	-6.51687	-7.16438	-7.25575	-2.79887
8560.00	-5.83969	-6.45653	-7.16623	-7.25577	-2.79685
8565.00	-5.75209	-6.47591	-7.15927	-7.28353	-2.79712
8570.00	-5.74042	-6.46312	-7.17169	-7.25816	-2.79214
8575.00	-5.7691	-6.44405	-7.23889	-7.26821	-2.81064
8580.00	-5.78185	-6.40044	-7.20599	-7.24437	-2.82206
8585.00	-5.78213	-6.48588	-7.23816	-7.21058	-2.82503
8590.00	-5.79918	-6.42108	-7.25849	-7.19867	-2.79846
8595.00	-5.84438	-6.45156	-7.24375	-7.19206	-2.76723
8600.00	-5.82534	-6.48844	-7.24484	-7.20975	-2.79135
8605.00	-5.78769	-6.46684	-7.23721	-7.23287	-2.80262
8610.00	-5.79298	-6.47763	-7.29355	-7.21975	-2.79604
8615.00	-5.76229	-6.45522	-7.26811	-7.22645	-2.7849
8620.00	-5.73654	-6.44072	-7.26677	-7.23043	-2.77487
8625.00	-5.67044	-6.47679	-7.28855	-7.25456	-2.76689
8630.00	-5.67254	-6.45824	-7.32539	-7.25161	-2.76911
8635.00	-5.74346	-6.44722	-7.27666	-7.23868	-2.74291
8640.00	-5.67667	-6.39762	-7.24717	-7.20032	-2.72246
8645.00	-5.70986	-6.37377	-7.21057	-7.20896	-2.74897
8650.00	-5.72294	-6.37119	-7.11012	-7.15199	-2.74462
8655.00	-5.68433	-6.40855	-7.13607	-7.13977	-2.74907
8660.00	-5.59919	-6.41005	-7.08329	-7.1113	-2.68517
8665.00	-5.59722	-6.43785	-7.10617	-7.10829	-2.66945
8670.00	-5.4984	-6.33252	-7.08224	-7.07578	-2.63127
8675.00	-5.4188	-6.25849	-7.05064	-7.07838	-2.58438
8680.00	-5.405	-6.26556	-7.04232	-7.0211	-2.55993
8685.00	-5.32168	-6.17367	-7.02764	-6.97572	-2.55569
8690.00	-5.33439	-6.17977	-7.03598	-6.99347	-2.54351
8695.00	-5.32343	-6.10779	-7.01907	-6.98682	-2.53464
8700.00	-5.36769	-6.16204	-7.00241	-6.9829	-2.58934
8705.00	-5.40192	-6.14663	-6.9673	-6.97628	-2.5738
8710.00	-5.42154	-6.18	-7.01615	-6.97958	-2.56921
8715.00	-5.43732	-6.22136	-6.98111	-7.00927	-2.60896
8720.00	-5.51871	-6.23024	-6.96824	-7.01441	-2.61026
8725.00	-5.51545	-6.25713	-6.98971	-7.03033	-2.59471
8730.00	-5.48266	-6.31156	-6.99466	-7.07447	-2.62042
8735.00	-5.51286	-6.2642	-7.01779	-7.0957	-2.64564
8740.00	-5.56989	-6.26124	-7.007	-7.12097	-2.65372
8745.00	-5.55592	-6.25103	-7.02028	-7.14783	-2.67875
8750.00	-5.53214	-6.27206	-7.03223	-7.16788	-2.68665
8755.00	-5.60031	-6.32122	-7.06597	-7.19724	-2.74704
8760.00	-5.62621	-6.32957	-7.06761	-7.21236	-2.72408
8765.00	-5.58607	-6.27662	-7.07195	-7.2013	-2.74207
8770.00	-5.62086	-6.28943	-7.02271	-7.17181	-2.73946
8775.00	-5.45997	-6.21594	-7.05022	-7.15864	-2.71622
8780.00	-5.44019	-6.12523	-7.00315	-7.13342	-2.66501
8785.00	-5.38693	-6.1494	-6.94498	-7.12615	-2.61474
8790.00	-5.40991	-6.1447	-6.96302	-7.1309	-2.56637
8795.00	-5.41566	-6.13858	-6.90887	-7.11976	-2.57402
8800.00	-5.42271	-6.09906	-6.8903	-7.05219	-2.56523
8805.00	-5.39359	-6.13718	-6.86209	-7.02117	-2.5427
8810.00	-5.35433	-6.16016	-6.88124	-7.02203	-2.53182
8815.00	-5.42162	-6.1865	-6.87693	-7.03001	-2.49592
8820.00	-5.50271	-6.22532	-6.97217	-7.08857	-2.48659
8825.00	-5.42454	-6.16202	-7.01048	-7.10838	-2.48236
8830.00	-5.4307	-6.13716	-6.99468	-7.10875	-2.44096
8835.00	-5.46609	-6.19981	-7.00775	-7.12449	-2.44026
8840.00	-5.50915	-6.21274	-7.05112	-7.15099	-2.44171
8845.00	-5.48631	-6.26972	-7.09016	-7.14093	-2.47541
8850.00	-5.4751	-6.27377	-7.08937	-7.14215	-2.49215
8855.00	-5.4706	-6.29631	-7.15762	-7.16072	-2.52185
8860.00	-5.37325	-6.23346	-7.10699	-7.10241	-2.4953
8865.00	-5.35095	-6.13534	-7.12464	-6.9379	-2.51736
8870.00	-5.22451	-5.99035	-7.13764	-6.73846	-2.51424
8875.00	-5.19469	-5.87875	-7.13355	-6.55279	-2.56158
8880.00	-5.06895	-5.72541	-7.12699	-6.3487	-2.53523
8885.00	-5.07334	-5.54017	-7.08373	-6.16193	-2.57942
8890.00	-4.93175	-5.39424	-7.04911	-6.0668	-2.55234
8895.00	-4.85656	-5.20245	-7.03376	-5.94111	-2.49976
8900.00	-4.79076	-5.1942	-6.98833	-5.8249	-2.50362
8905.00	-4.74274	-5.12443	-6.87131	-5.69051	-2.44337
8910.00	-4.75549	-5.03708	-6.664	-5.62094	-2.32648
8915.00	-4.77071	-5.01136	-6.49896	-5.5532	-2.18262
8920.00	-4.84784	-4.96365	-6.28866	-5.53539	-2.01555
8925.00	-4.81277	-4.87537	-6.1942	-5.47723	-1.82966
8930.00	-4.74948	-4.82048	-6.10775	-5.40946	-1.73131
8935.00	-4.69252	-4.77675	-5.99547	-5.39678	-1.57489
8940.00	-4.66365	-4.72983	-5.95618	-5.36173	-1.50201
8945.00	-4.61901	-4.71783	-5.86193	-5.31373	-1.4312
8950.00	-4.61241	-4.72404	-5.76705	-5.29521	-1.32673
8955.00	-4.59529	-4.72585	-5.69745	-5.2734	-1.21391
8960.00	-4.54255	-4.64435	-5.60609	-5.25993	-1.13534
8965.00	-4.46896	-4.66168	-5.53104	-5.19026	-1.03539
8970.00	-4.46991	-4.61871	-5.42471	-5.14605	-0.94961
8975.00	-4.40172	-4.56304	-5.37929	-5.08777	-0.871362
8980.00	-4.42805	-4.5715	-5.34417	-5.05073	-0.788404
8985.00	-4.34912	-4.45253	-5.36139	-5.06159	-0.730456
8990.00	-4.34526	-4.40403	-5.28209	-5.04361	-0.708596
8995.00	-4.29887	-4.38872	-5.32851	-5.02434	-0.750554
9000.00	-4.32802	-4.29369	-5.30851	-5.00598	-0.744442
9005.00	-4.3468	-4.30642	-5.31782	-4.99973	-0.73163
9010.00	-4.31144	-4.31787	-5.29602	-4.99821	-0.699206
9015.00	-4.35054	-4.33384	-5.26347	-5.05852	-0.685694
9020.00	-4.4473	-4.44457	-5.2859	-5.10559	-0.701738
9025.00	-4.42616	-4.46299	-5.21988	-5.0863	-0.704686
9030.00	-4.33062	-4.40967	-5.18633	-5.06893	-0.643619
9035.00	-4.29315	-4.38056	-5.19061	-5.07797	-0.631488
9040.00	-4.33221	-4.4016	-5.14131	-5.09021	-0.638327
9045.00	-4.31138	-4.37709	-5.08832	-5.06835	-0.589119
9050.00	-4.39713	-4.41926	-5.14406	-5.08566	-0.594973
9055.00	-4.36048	-4.44965	-5.14826	-5.07864	-0.570992
9060.00	-4.41519	-4.52424	-5.17215	-5.07129	-0.584926
9065.00	-4.40659	-4.5158	-5.12757	-5.07187	-0.574485
9070.00	-4.40818	-4.58755	-5.17077	-5.08781	-0.595382
9075.00	-4.34989	-4.59734	-5.17804	-5.13812	-0.583896
9080.00	-4.35902	-4.55703	-5.17453	-5.17004	-0.593405
9085.00	-4.40268	-4.61143	-5.20154	-5.14841	-0.609276
9090.00	-4.3972	-4.61694	-5.20717	-5.19061	-0.591177
9095.00	-4.3736	-4.59545	-5.20937	-5.20906	-0.582201
9100.00	-4.3393	-4.578	-5.18549	-5.21025	-0.566809
9105.00	-4.45211	-4.60197	-5.1367	-5.21646	-0.587429
9110.00	-4.42862	-4.60087	-5.11721	-5.21794	-0.641504
9115.00	-4.43734	-4.632	-5.10685	-5.21311	-0.611825
9120.00	-4.44891	-4.55232	-5.07311	-5.21698	-0.587204
9125.00	-4.53024	-4.65632	-5.1117	-5.27698	-0.588026
9130.00	-4.55118	-4.71213	-5.14355	-5.30221	-0.607569
9135.00	-4.5607	-4.76803	-5.18659	-5.33623	-0.614711
9140.00	-4.61219	-4.87691	-5.16786	-5.34526	-0.636808
9145.00	-4.63241	-4.94656	-5.20272	-5.4243	-0.642071
9150.00	-4.69352	-4.99035	-5.24846	-5.47796	-0.672923
9155.00	-4.81942	-5.04487	-5.30542	-5.55606	-0.735162
9160.00	-4.88236	-5.09962	-5.28774	-5.65308	-0.789088
9165.00	-4.88302	-5.21312	-5.35227	-5.74861	-0.806282
9170.00	-4.91347	-5.31338	-5.40317	-5.82021	-0.862497
9175.00	-5.00246	-5.45463	-5.45041	-5.95967	-0.889065
9180.00	-5.118	-5.55719	-5.56332	-6.08004	-0.942225
9185.00	-5.22385	-5.66461	-5.65201	-6.17605	-1.01618
9190.00	-5.33964	-5.78774	-5.75913	-6.27581	-1.07543
9195.00	-5.42893	-5.85699	-5.85553	-6.39437	-1.16532
9200.00	-5.52235	-5.95711	-5.89201	-6.48361	-1.23995
9205.00	-5.49447	-6.00753	-5.94927	-6.57215	-1.29458
9210.00	-5.61679	-6.11715	-6.05683	-6.63333	-1.36465
9215.00	-5.63731	-6.08734	-6.13496	-6.71511	-1.42457
9220.00	-5.72668	-6.08129	-6.21389	-6.77022	-1.46283
9225.00	-5.71382	-6.1892	-6.34096	-6.86504	-1.53904
9230.00	-5.7377	-6.24664	-6.39211	-6.93496	-1.63898
9235.00	-5.8133	-6.30401	-6.47549	-6.96808	-1.69758
9240.00	-5.78618	-6.22717	-6.52037	-6.965	-1.75555
9245.00	-5.82335	-6.22225	-6.58662	-7.01259	-1.82025
9250.00	-5.81015	-6.20271	-6.65918	-6.99068	-1.88684
9255.00	-5.802	-6.22669	-6.68856	-7.05214	-1.87783
9260.00	-5.81706	-6.31817	-6.78971	-7.08074	-1.90628
9265.00	-5.91272	-6.39294	-6.8003	-7.08798	-1.90473
9270.00	-5.89059	-6.47914	-6.86441	-7.12327	-1.98585
9275.00	-5.8632	-6.52459	-6.90775	-7.11804	-2.02335
9280.00	-5.86094	-6.55794	-6.97692	-7.12669	-2.02262
9285.00	-5.85518	-6.59552	-7.02625	-7.16016	-2.08046
9290.00	-5.89851	-6.57643	-7.00169	-7.20468	-2.14924
9295.00	-5.85354	-6.54226	-6.98677	-7.23653	-2.16935
9300.00	-5.88957	-6.55117	-7.03224	-7.28677	-2.19581
9305.00	-5.95185	-6.59698	-7.0904	-7.35871	-2.21335
9310.00	-6.00418	-6.66088	-7.10396	-7.42037	-2.24063
9315.00	-5.98036	-6.67116	-7.1219	-7.43373	-2.26101
9320.00	-6.02797	-6.65018	-7.18834	-7.43753	-2.28457
9325.00	-6.06335	-6.70687	-7.18635	-7.45226	-2.35278
9330.00	-6.03921	-6.73711	-7.20899	-7.45009	-2.41103
9335.00	-6.06974	-6.7681	-7.25953	-7.45637	-2.42795
9340.00	-6.07109	-6.76199	-7.30646	-7.48463	-2.47138
9345.00	-6.11149	-6.79994	-7.33289	-7.52239	-2.49583
9350.00	-6.06014	-6.82087	-7.28628	-7.50808	-2.49905
9355.00	-6.05126	-6.76603	-7.30036	-7.562	-2.5082
9360.00	-6.05445	-6.84325	-7.27712	-7.57558	-2.51853
9365.00	-6.01628	-6.7975	-7.29212	-7.53025	-2.53619
9370.00	-5.99685	-6.81679	-7.33291	-7.5429	-2.52805
9375.00	-6.10065	-6.73402	-7.31934	-7.51626	-2.53117
9380.00	-6.10451	-6.77099	-7.28989	-7.48611	-2.52145
9385.00	-6.05386	-6.7268	-7.29069	-7.47851	-2.53046
9390.00	-5.98216	-6.62468	-7.26267	-7.46241	-2.52812
9395.00	-5.87657	-6.59324	-7.22308	-7.42943	-2.50825
9400.00	-5.83752	-6.61028	-7.22193	-7.409	-2.50395
9405.00	-5.89195	-6.5935	-7.22521	-7.38958	-2.46561
9410.00	-5.83271	-6.58217	-7.25115	-7.38238	-2.47916
9415.00	-5.86336	-6.57387	-7.20122	-7.37487	-2.44539
9420.00	-5.76965	-6.49461	-7.18502	-7.33008	-2.42857
9425.00	-5.69278	-6.47617	-7.0943	-7.30417	-2.39359
9430.00	-5.57134	-6.39723	-7.11034	-7.29112	-2.40389
9435.00	-5.64679	-6.45654	-7.09174	-7.28657	-2.40898
9440.00	-5.63072	-6.45136	-7.07356	-7.29687	-2.3979
9445.00	-5.65731	-6.43535	-7.08162	-7.30819	-2.4015
9450.00	-5.66258	-6.3416	-7.01417	-7.25671	-2.40788
9455.00	-5.66546	-6.41025	-7.03822	-7.27513	-2.38541
9460.00	-5.67365	-6.38514	-7.02826	-7.28862	-2.36519
9465.00	-5.66422	-6.38898	-7.00063	-7.28535	-2.36267
9470.00	-5.70239	-6.40567	-7.05046	-7.30091	-2.39382
9475.00	-5.73488	-6.37912	-7.07663	-7.32005	-2.41454
9480.00	-5.75105	-6.46669	-7.06714	-7.32083	-2.42275
9485.00	-5.74322	-6.56251	-7.06866	-7.33283	-2.40715
9490.00	-5.70631	-6.6223	-7.07433	-7.3457	-2.41819
9495.00	-5.70668	-6.62132	-7.05646	-7.3028	-2.36649
9500.00	-5.64917	-6.51653	-7.02456	-7.27345	-2.38054
9505.00	-5.66458	-6.48834	-7.02316	-7.27272	-2.36603
9510.00	-5.63367	-6.43274	-7.02764	-7.26487	-2.3394
9515.00	-5.58159	-6.43938	-7.02018	-7.27323	-2.26946
9520.00	-5.5086	-6.44914	-7.02208	-7.24683	-2.28904
9525.00	-5.49889	-6.37479	-7.01517	-7.23027	-2.24294
9530.00	-5.49947	-6.39478	-6.96299	-7.23694	-2.2119
9535.00	-5.44775	-6.34287	-6.94044	-7.22445	-2.25082
9540.00	-5.5225	-6.35472	-6.95894	-7.25021	-2.27122
9545.00	-5.54871	-6.35216	-6.99283	-7.2035	-2.24466
9550.00	-5.60776	-6.36497	-6.9673	-7.20977	-2.24165
9555.00	-5.50043	-6.31604	-6.92852	-7.21541	-2.21178
9560.00	-5.53258	-6.31924	-6.94103	-7.21227	-2.19743
9565.00	-5.4477	-6.28055	-6.88764	-7.22382	-2.21691
9570.00	-5.39742	-6.20795	-6.82378	-7.23834	-2.17907
9575.00	-5.43055	-6.18228	-6.78786	-7.2216	-2.12203
9580.00	-5.44543	-6.17429	-6.75554	-7.18803	-2.12815
9585.00	-5.46443	-6.21811	-6.70777	-7.19276	-2.12321
9590.00	-5.40875	-6.19898	-6.68345	-7.17749	-2.08952
9595.00	-5.37356	-6.13265	-6.66587	-7.14834	-2.05501
9600.00	-5.35683	-6.1334	-6.70752	-7.15807	-2.05321
9605.00	-5.38282	-6.10574	-6.71483	-7.15552	-2.03592
9610.00	-5.39688	-6.10163	-6.69986	-7.18097	-2.06214
9615.00	-5.46551	-6.08848	-6.68064	-7.17613	-2.01157
9620.00	-5.51795	-6.09365	-6.69495	-7.21186	-2.05903
9625.00	-5.54462	-6.02084	-6.76386	-7.18852	-2.0516
9630.00	-5.52758	-6.03278	-6.80145	-7.22198	-2.06476
9635.00	-5.56075	-6.09264	-6.81948	-7.2264	-2.05676
9640.00	-5.57008	-6.18997	-6.85869	-7.26121	-2.04747
9645.00	-5.55981	-6.1831	-6.83365	-7.27404	-2.01508
9650.00	-5.48713	-6.15614	-6.82978	-7.25887	-1.99116
9655.00	-5.45904	-6.22067	-6.84785	-7.26371	-1.98425
9660.00	-5.41882	-6.16728	-6.78654	-7.2249	-1.99266
9665.00	-5.45354	-6.17968	-6.78739	-7.20848	-2.00649
9670.00	-5.42881	-6.1984	-6.80108	-7.17519	-2.03148
9675.00	-5.38602	-6.19069	-6.71428	-7.15346	-1.97562
9680.00	-5.35684	-6.14408	-6.67494	-7.13596	-1.87207
9685.00	-5.26154	-6.06245	-6.64672	-7.09348	-1.8802
9690.00	-5.22428	-5.99843	-6.61989	-7.04086	-1.87812
9695.00	-5.22994	-5.98238	-6.56126	-7.00584	-1.87103
9700.00	-5.2089	-5.94337	-6.56596	-7.0216	-1.9012
9705.00	-5.21796	-5.89504	-6.51129	-7.01214	-1.90538
9710.00	-5.1664	-5.89688	-6.48794	-6.99746	-1.87675
9715.00	-5.16852	-5.86642	-6.47843	-7.01817	-1.87293
9720.00	-5.10324	-5.8579	-6.44113	-6.99775	-1.86009
9725.00	-5.14153	-5.85212	-6.47364	-6.96396	-1.85375
9730.00	-5.10694	-5.79024	-6.41527	-6.92943	-1.83133
9735.00	-4.98438	-5.75911	-6.46043	-6.94255	-1.86757
9740.00	-4.92819	-5.76321	-6.45366	-6.93483	-1.84168
9745.00	-4.90001	-5.80847	-6.41597	-6.96283	-1.81525
9750.00	-4.91383	-5.78307	-6.41221	-6.95822	-1.76952
9755.00	-4.99532	-5.82823	-6.41314	-6.93455	-1.75344
9760.00	-5.00708	-5.8462	-6.43121	-6.90194	-1.74523
9765.00	-5.02512	-5.84726	-6.45466	-6.90445	-1.78067
9770.00	-4.98352	-5.8142	-6.45709	-6.9252	-1.76243
9775.00	-4.93114	-5.80902	-6.49376	-6.92847	-1.78257
9780.00	-4.91013	-5.76467	-6.45923	-6.91702	-1.78921
9785.00	-4.99572	-5.77766	-6.4454	-6.8913	-1.80981
9790.00	-5.06715	-5.80258	-6.43296	-6.90721	-1.79388
9795.00	-5.08479	-5.81745	-6.45049	-6.93694	-1.80461
9800.00	-5.07827	-5.80438	-6.47344	-6.96986	-1.82784
9805.00	-5.16943	-5.81151	-6.53146	-6.98511	-1.85085
9810.00	-5.17311	-5.84816	-6.54776	-7.00294	-1.84961
9815.00	-5.27532	-5.84713	-6.49778	-7.02515	-1.79732
9820.00	-5.31692	-5.78764	-6.51457	-7.02151	-1.77323
9825.00	-5.28719	-5.84556	-6.50239	-7.06961	-1.83094
9830.00	-5.30521	-5.87503	-6.53596	-7.06255	-1.80454
9835.00	-5.29531	-5.86565	-6.55325	-7.07263	-1.81629
9840.00	-5.23975	-5.88554	-6.55444	-7.08993	-1.80493
9845.00	-5.24386	-5.86189	-6.51097	-7.04589	-1.82292
9850.00	-5.14679	-5.87649	-6.50921	-7.0412	-1.81716
9855.00	-5.0445	-5.8424	-6.49613	-7.02978	-1.82034
9860.00	-4.97297	-5.80606	-6.44557	-6.99895	-1.80962
9865.00	-4.88246	-5.72233	-6.48051	-6.89618	-1.85116
9870.00	-4.79355	-5.57141	-6.50909	-6.72249	-1.83214
9875.00	-4.66314	-5.41102	-6.58365	-6.52198	-1.83173
9880.00	-4.59055	-5.27611	-6.55594	-6.32199	-1.8533
9885.00	-4.59054	-5.16793	-6.4879	-6.15331	-1.85182
9890.00	-4.57933	-5.10456	-6.5416	-6.01896	-1.7899
9895.00	-4.45541	-4.99652	-6.5066	-5.87853	-1.77073
9900.00	-4.41107	-4.86906	-6.49378	-5.80455	-1.72319
9905.00	-4.37115	-4.81102	-6.38168	-5.69891	-1.66682
9910.00	-4.36509	-4.74934	-6.16156	-5.55965	-1.58162
9915.00	-4.30365	-4.72595	-5.96919	-5.48262	-1.4548
9920.00	-4.27261	-4.62365	-5.79463	-5.42459	-1.30096
9925.00	-4.29133	-4.51647	-5.60017	-5.3107	-1.10923
9930.00	-4.25406	-4.48992	-5.45963	-5.2709	-0.958614
9935.00	-4.16267	-4.39611	-5.34464	-5.20218	-0.824103
9940.00	-4.142	-4.38726	-5.2196	-5.14342	-0.726023
9945.00	-4.15139	-4.36984	-5.13292	-5.10699	-0.612681
9950.00	-4.18596	-4.38062	-5.10375	-5.10913	-0.540967
9955.00	-4.1555	-4.36198	-5.03584	-5.09565	-0.459711
[truncated: 56 more rows]
