# Supplementary material for: Abnormal developmental trajectory and vulnerability to cardiac arrhythmias in tetralogy of Fallot with DiGeorge syndrome
Source: Commun Biol. 2023 Sep 22;6:969. doi: 10.1038/s42003-023-05344-6 (PMC10516936; doi:10.1038/s42003-023-05344-6)
Supplement: Supplementary file 6 — Supplementary Data 3 [file 42003_2023_5344_MOESM6_ESM.zip › Supplementary Data3_CAS Measurement/Batch61/TOF-ND2_A3_5035/CV_Ca.csv]

1B : V(t) = -D'(t) / BackgroundImage *100
D'(t) = WaveFiltered Value( Pixel-Filter=(5 x 5) Tcnst-Filter=10)
average	1.00
frm num	2048
position	[53][48]	[70][44]	[95][38]	[57][65]	[61][82]
background	227.80	268.92	292.80	417.04	387.80
total pixel	25	25	25	25	25
time	value1	value2	value3	value4	value5
0.00	6.37401	8.92459	7.73224	10.5026	9.34502
5.00	6.69359	9.19976	8.06557	10.8843	9.6163
10.00	6.94785	9.43255	8.38607	11.1684	9.97081
15.00	7.1521	9.64205	8.58708	11.4049	10.2589
20.00	7.29378	9.81722	8.88821	11.684	10.5079
25.00	7.51085	10.0388	9.15102	11.9226	10.7671
30.00	7.76942	10.2487	9.37117	12.1441	10.9849
35.00	7.96351	10.4718	9.56247	12.3857	11.2231
40.00	8.0978	10.6621	9.80431	12.6146	11.4469
45.00	8.28187	10.8394	10.0479	12.789	11.6544
50.00	8.48617	10.993	10.3054	13.0332	11.8691
55.00	8.59278	11.216	10.447	13.1801	12.0984
60.00	8.76247	11.3959	10.6045	13.3315	12.2284
65.00	8.88535	11.5668	10.7667	13.4582	12.3691
70.00	8.91692	11.6238	10.8458	13.5453	12.4865
75.00	9.02259	11.7525	10.9374	13.6765	12.6881
80.00	9.09487	11.8922	11.0595	13.784	12.8211
85.00	9.14588	11.9985	11.1776	13.8568	12.9273
90.00	9.17598	12.0198	11.3372	13.928	13.0745
95.00	9.19253	12.0822	11.4562	13.9835	13.1709
100.00	9.24079	12.1532	11.5251	14.0661	13.2741
105.00	9.29652	12.2036	11.6376	14.1212	13.3845
110.00	9.42745	12.2491	11.7334	14.1679	13.5231
115.00	9.49085	12.3093	11.7663	14.2369	13.6386
120.00	9.50928	12.3129	11.811	14.2749	13.727
125.00	9.52236	12.285	11.8225	14.312	13.7798
130.00	9.50778	12.2717	11.8753	14.3445	13.8562
135.00	9.50345	12.2152	11.879	14.3622	13.8816
140.00	9.50833	12.2208	11.8687	14.3723	13.9406
145.00	9.45829	12.208	11.91	14.3374	13.973
150.00	9.38164	12.1459	11.9976	14.3586	13.9971
155.00	9.39343	12.1555	12.0206	14.3682	14.0301
160.00	9.3022	12.1313	12.063	14.3547	14.0278
165.00	9.23063	12.0635	12.0234	14.3119	14.0804
170.00	9.15919	12.0397	12.026	14.2398	14.0989
175.00	9.08963	11.9439	12.0338	14.1721	14.099
180.00	9.04458	11.8531	12.0462	14.089	14.096
185.00	8.96014	11.7908	12.0807	13.9779	14.0675
190.00	8.93507	11.7273	12.0816	13.849	14.0801
195.00	8.85631	11.633	12.0511	13.7158	14.0532
200.00	8.7029	11.5258	12.0399	13.6055	13.998
205.00	8.63858	11.4694	11.9808	13.4515	13.9133
210.00	8.57191	11.4009	11.9494	13.3024	13.8258
215.00	8.43465	11.2782	11.8651	13.103	13.715
220.00	8.30409	11.0919	11.8316	12.9705	13.5678
225.00	8.2059	10.9391	11.7304	12.8091	13.4364
230.00	8.06837	10.7838	11.6052	12.6197	13.3016
235.00	7.98146	10.6648	11.4419	12.454	13.2123
240.00	7.83652	10.4923	11.3032	12.2071	13.0484
245.00	7.6095	10.3132	11.1797	12.0155	12.8874
250.00	7.48946	10.1133	10.9743	11.8307	12.6714
255.00	7.35509	9.95282	10.7867	11.6278	12.4904
260.00	7.27103	9.81727	10.6042	11.4175	12.2955
265.00	7.12689	9.59711	10.44	11.1917	12.1026
270.00	6.94449	9.3945	10.2744	10.9511	11.9021
275.00	6.83652	9.24488	10.0926	10.748	11.667
280.00	6.63575	9.05518	9.85107	10.5173	11.4214
285.00	6.44979	8.86512	9.64329	10.2837	11.2324
290.00	6.24379	8.67026	9.46311	10.0821	11.0498
295.00	6.10756	8.49787	9.24631	9.89586	10.8535
300.00	5.96915	8.28619	9.02796	9.66687	10.6449
305.00	5.8955	8.15071	8.83418	9.5145	10.4355
310.00	5.78707	7.94549	8.68437	9.32748	10.2357
315.00	5.64208	7.82326	8.54954	9.17643	10.0476
320.00	5.55373	7.6597	8.41863	9.00884	9.86492
325.00	5.41275	7.54969	8.23933	8.79758	9.69844
330.00	5.28588	7.36887	8.10119	8.62566	9.50838
335.00	5.19276	7.28496	7.94135	8.42394	9.30329
340.00	5.07032	7.15888	7.7688	8.2424	9.12283
345.00	4.9531	7.00524	7.67088	8.08572	8.94598
350.00	4.74401	6.82383	7.48576	7.90443	8.74762
355.00	4.64362	6.67097	7.3615	7.72687	8.53402
360.00	4.55503	6.52596	7.17043	7.55557	8.35725
365.00	4.46125	6.47875	7.05175	7.41098	8.15485
370.00	4.46288	6.3604	6.89302	7.23674	8.02425
375.00	4.43802	6.23306	6.77476	7.11157	7.86339
380.00	4.39632	6.11251	6.59728	6.9663	7.7145
385.00	4.32368	5.9817	6.49083	6.83844	7.55986
390.00	4.24776	5.89818	6.39366	6.68788	7.40418
395.00	4.1689	5.78583	6.21604	6.57444	7.21147
400.00	4.07159	5.62372	6.08624	6.44068	7.05453
405.00	3.92607	5.53138	5.94483	6.26659	6.85449
410.00	3.79685	5.34118	5.78341	6.10224	6.71159
415.00	3.66826	5.22354	5.65316	5.9572	6.57266
420.00	3.58765	5.09535	5.55232	5.8046	6.39709
425.00	3.55022	5.05138	5.43425	5.66535	6.23907
430.00	3.51829	4.92405	5.28426	5.51124	6.0556
435.00	3.4	4.75442	5.14655	5.42818	5.87397
440.00	3.2233	4.61811	5.00621	5.31889	5.7105
445.00	3.04847	4.48651	4.93045	5.18025	5.59948
450.00	3.01228	4.39782	4.79123	5.06602	5.51091
455.00	2.91649	4.26742	4.63998	4.93061	5.40232
460.00	2.80395	4.18874	4.55986	4.79051	5.24476
465.00	2.729	4.11941	4.43311	4.66442	5.09779
470.00	2.68612	4.00496	4.35045	4.56821	4.97584
475.00	2.71426	3.89153	4.26787	4.48258	4.86403
480.00	2.64652	3.81623	4.1184	4.39496	4.78195
485.00	2.53815	3.70681	4.00711	4.2854	4.68334
490.00	2.46168	3.62915	3.87416	4.16571	4.56157
495.00	2.37355	3.51315	3.71079	4.07141	4.45611
500.00	2.31705	3.38495	3.59517	3.95585	4.37151
505.00	2.22582	3.34543	3.50478	3.89596	4.25721
510.00	2.13845	3.26821	3.32643	3.7989	4.16362
515.00	2.0563	3.16302	3.2233	3.67606	4.02575
520.00	1.93846	3.06388	3.11135	3.58565	3.95015
525.00	1.98167	3.02969	3.0871	3.51962	3.8295
530.00	1.84145	2.89926	3.03112	3.42183	3.75393
535.00	1.71173	2.75808	2.96435	3.28682	3.59411
540.00	1.55636	2.68308	2.90016	3.20272	3.49256
545.00	1.4973	2.62598	2.77681	3.08962	3.38467
550.00	1.46873	2.58947	2.75186	3.00222	3.30819
555.00	1.34293	2.48076	2.65973	2.94466	3.20532
560.00	1.33331	2.47811	2.67108	2.89861	3.12306
565.00	1.31938	2.38648	2.56791	2.83223	3.0057
570.00	1.29982	2.34863	2.48871	2.72549	2.92483
575.00	1.30505	2.32201	2.34913	2.65916	2.8768
580.00	1.32204	2.25045	2.26586	2.61864	2.79954
585.00	1.39703	2.17564	2.19091	2.57162	2.71453
590.00	1.37498	2.12467	2.12619	2.50533	2.67413
595.00	1.34108	2.03714	2.05292	2.45046	2.59031
600.00	1.31408	1.9316	1.9938	2.41355	2.49528
605.00	1.24238	1.90354	1.94333	2.33045	2.44895
610.00	1.19891	1.85301	1.88014	2.26142	2.38972
615.00	1.11765	1.72572	1.76726	2.19354	2.32197
620.00	1.13231	1.69891	1.73671	2.13052	2.29297
625.00	1.01381	1.63612	1.66687	2.06997	2.2122
630.00	0.986181	1.55283	1.63952	1.9915	2.13436
635.00	0.931461	1.521	1.52475	1.88922	2.06636
640.00	0.81022	1.47302	1.45424	1.8154	1.98865
645.00	0.760805	1.35249	1.34844	1.73936	1.92594
650.00	0.753205	1.32731	1.29283	1.70834	1.8695
655.00	0.797288	1.26747	1.29469	1.64397	1.81458
660.00	0.719315	1.21063	1.2226	1.56685	1.78062
665.00	0.684258	1.15055	1.15362	1.48115	1.71808
670.00	0.772109	1.1173	1.11203	1.44621	1.64323
675.00	0.701922	1.13944	1.02268	1.38695	1.62331
680.00	0.719526	1.12516	0.955934	1.32403	1.60641
685.00	0.69674	1.07065	0.950504	1.25589	1.5056
690.00	0.660428	1.01713	0.936055	1.23772	1.46953
695.00	0.594385	0.930294	0.854745	1.14944	1.37518
700.00	0.534947	0.925023	0.837576	1.05943	1.29542
705.00	0.43053	0.822109	0.756551	1.00337	1.23499
710.00	0.396257	0.766672	0.713683	0.931803	1.16616
715.00	0.361899	0.736115	0.707888	0.869315	1.10524
720.00	0.343268	0.799347	0.661689	0.835136	1.07723
725.00	0.243972	0.734287	0.57093	0.775601	0.993234
730.00	0.235378	0.629622	0.508373	0.727774	0.931043
735.00	0.210085	0.562197	0.460268	0.715423	0.939022
740.00	0.117083	0.489616	0.466153	0.651554	0.877095
745.00	0.0895714	0.403468	0.45779	0.609418	0.89872
750.00	0.0999295	0.45088	0.474852	0.607943	0.835666
755.00	0.11452	0.49355	0.408241	0.570168	0.782012
760.00	0.164525	0.478406	0.385177	0.521783	0.740943
765.00	0.142805	0.449902	0.379446	0.527153	0.728736
770.00	0.158375	0.431686	0.385217	0.493621	0.740442
775.00	0.140782	0.339432	0.380848	0.441381	0.701468
780.00	0.144263	0.286152	0.338665	0.382856	0.6798
785.00	0.159687	0.236713	0.307531	0.370467	0.663393
790.00	0.210444	0.259152	0.325958	0.339175	0.618714
795.00	0.184131	0.270423	0.242816	0.336909	0.563031
800.00	0.148159	0.24338	0.233562	0.282117	0.501571
805.00	0.150902	0.239866	0.207473	0.27117	0.454508
810.00	0.10245	0.208443	0.23454	0.248849	0.45341
815.00	0.0816691	0.134051	0.175567	0.211495	0.368874
820.00	0.0313599	0.0641233	0.0897042	0.176918	0.340238
825.00	-0.0472809	0.0517612	0.0397502	0.129492	0.300025
830.00	-0.0601121	0.0108867	-0.0270664	0.0685862	0.197821
835.00	-0.0611246	0.00979805	0.000230418	0.0789921	0.167724
840.00	-0.0356969	0.0415417	0.0125025	0.0778069	0.141668
845.00	0.103079	0.0760608	-0.00240899	0.0930456	0.0996522
850.00	0.22271	0.126465	0.0306188	0.0942916	0.0690578
855.00	0.451536	0.194139	0.0248247	0.100209	0.0425543
860.00	0.787419	0.4499	0.0250745	0.188979	0.0506763
865.00	1.21614	0.901712	0.00753968	0.507699	0.077584
870.00	1.57916	1.3842	-0.0519575	1.0727	0.0667312
875.00	1.96031	1.92108	-0.0754503	1.75384	0.0497435
880.00	2.34549	2.46376	-0.0610746	2.47334	0.0334231
885.00	2.69742	2.98936	-0.0508688	3.13431	0.0445212
890.00	2.96851	3.46984	-0.0826672	3.7733	0.0586353
895.00	3.40739	4.00193	-0.0716682	4.43664	0.0960931
900.00	3.80765	4.52245	0.0994331	5.05858	0.134962
905.00	4.24164	4.97308	0.441949	5.60202	0.241116
910.00	4.55672	5.40839	0.997481	6.10839	0.486215
915.00	4.86136	5.79273	1.60948	6.58425	0.999739
920.00	5.21807	6.18475	2.23405	7.02309	1.71049
925.00	5.43726	6.52716	2.84671	7.46503	2.37286
930.00	5.69248	6.83979	3.40221	7.84264	3.11031
935.00	5.97486	7.24758	3.98685	8.20935	3.8524
940.00	6.15701	7.51792	4.45155	8.56624	4.55947
945.00	6.27353	7.7746	4.89028	8.89127	5.12364
950.00	6.45917	8.00413	5.32201	9.21066	5.68502
955.00	6.6438	8.24046	5.75566	9.51442	6.27691
960.00	6.80998	8.47695	6.14048	9.78396	6.75185
965.00	7.0245	8.71508	6.52506	10.0592	7.21952
970.00	7.15612	8.94725	6.85753	10.2982	7.62805
975.00	7.33603	9.16661	7.22779	10.4999	8.05349
980.00	7.50497	9.38783	7.53643	10.7601	8.43535
985.00	7.64297	9.5914	7.85246	10.9444	8.80275
990.00	7.82863	9.76419	8.12869	11.1515	9.14578
995.00	7.9448	9.85575	8.36363	11.3408	9.48546
1000.00	8.09325	10.0229	8.59831	11.5083	9.79014
1005.00	8.18648	10.2418	8.79995	11.754	10.0943
1010.00	8.34237	10.4031	9.03471	11.8955	10.3515
1015.00	8.44755	10.5066	9.23233	12.0698	10.617
1020.00	8.56856	10.6861	9.37877	12.2478	10.8807
1025.00	8.66341	10.8015	9.56794	12.4359	11.1016
1030.00	8.69084	10.8964	9.75049	12.6108	11.288
1035.00	8.83317	11.0562	9.89976	12.7808	11.4588
1040.00	8.98058	11.2253	10.1133	12.9481	11.6817
1045.00	9.02545	11.3626	10.2741	13.0518	11.9142
1050.00	9.08867	11.4699	10.4175	13.1767	12.0792
1055.00	9.15785	11.5545	10.5738	13.3591	12.2658
1060.00	9.22363	11.6485	10.6722	13.4878	12.4358
1065.00	9.31619	11.7717	10.7826	13.6065	12.6332
1070.00	9.39247	11.85	10.9652	13.6759	12.7737
1075.00	9.52259	11.846	11.0777	13.7221	12.897
1080.00	9.52731	11.9004	11.1462	13.7809	13.0256
1085.00	9.58072	11.9256	11.145	13.8233	13.1062
1090.00	9.57261	11.9706	11.2012	13.8797	13.2025
1095.00	9.59691	12.0007	11.2396	13.9333	13.2819
1100.00	9.60122	12.0307	11.3424	14.0487	13.406
1105.00	9.54716	12.0548	11.4459	14.1315	13.4847
1110.00	9.52308	12.0913	11.5362	14.1235	13.5349
1115.00	9.57165	12.1182	11.6244	14.1402	13.6255
1120.00	9.54513	12.1335	11.671	14.1879	13.7235
1125.00	9.595	12.1711	11.6596	14.2127	13.8034
1130.00	9.64165	12.1841	11.7587	14.2579	13.9032
1135.00	9.63973	12.2627	11.7959	14.2804	13.959
1140.00	9.66259	12.2978	11.9401	14.3045	14.035
1145.00	9.6498	12.2654	12.0248	14.3205	14.0673
1150.00	9.62775	12.1946	12.0409	14.2619	14.1077
1155.00	9.57981	12.1859	12.0731	14.2178	14.174
1160.00	9.55599	12.1513	12.0243	14.2089	14.1893
1165.00	9.49766	12.1395	11.9926	14.1624	14.1979
1170.00	9.3767	12.0352	11.9259	14.0554	14.153
1175.00	9.21515	11.9383	11.9655	13.9668	14.1209
1180.00	9.15755	11.8273	11.9739	13.8477	14.0972
1185.00	9.03723	11.7155	11.9869	13.6983	14.0624
1190.00	8.94474	11.551	11.9685	13.5485	14.0713
1195.00	8.85273	11.4267	11.8987	13.4194	14.0309
1200.00	8.71548	11.3267	11.8468	13.286	13.9388
1205.00	8.53225	11.198	11.7974	13.1448	13.8713
1210.00	8.38315	11.1328	11.7474	13.0062	13.8024
1215.00	8.28057	10.9908	11.6752	12.8508	13.7002
1220.00	8.20405	10.9255	11.5746	12.7052	13.5875
1225.00	8.01929	10.8102	11.5346	12.5396	13.4407
1230.00	7.93729	10.6841	11.3661	12.3762	13.3096
1235.00	7.82311	10.5171	11.265	12.1744	13.1762
1240.00	7.68346	10.3385	11.1249	12.0053	13.019
1245.00	7.51213	10.1793	10.9837	11.832	12.8702
1250.00	7.38076	10.03	10.7938	11.6281	12.724
1255.00	7.29238	9.88822	10.6707	11.4206	12.5346
1260.00	7.13206	9.70558	10.5367	11.2128	12.3271
1265.00	6.94739	9.51742	10.3532	11.041	12.1196
1270.00	6.88303	9.38079	10.1499	10.8443	11.9072
1275.00	6.74082	9.20873	10.0051	10.6375	11.7149
1280.00	6.63566	9.05389	9.9117	10.4283	11.5089
1285.00	6.56033	8.91601	9.81261	10.2449	11.3667
1290.00	6.43634	8.80085	9.64419	10.0433	11.1708
1295.00	6.34407	8.61986	9.46256	9.86961	10.983
1300.00	6.14162	8.43614	9.30455	9.70367	10.8347
1305.00	5.97697	8.2708	9.1077	9.52459	10.6125
1310.00	5.88674	8.16363	8.93737	9.31643	10.4166
1315.00	5.77919	7.96753	8.77451	9.11469	10.194
1320.00	5.60689	7.79252	8.6334	8.96862	9.98735
1325.00	5.48518	7.62609	8.44082	8.7844	9.76014
1330.00	5.32648	7.43466	8.26341	8.59941	9.54432
1335.00	5.16433	7.246	8.02313	8.40991	9.33047
1340.00	5.10795	7.01672	7.8424	8.25854	9.15142
1345.00	5.01155	6.81036	7.63057	8.05901	8.92014
1350.00	4.83524	6.65141	7.39073	7.85928	8.70682
1355.00	4.70291	6.49943	7.16942	7.66323	8.53135
1360.00	4.49952	6.31357	7.01259	7.44841	8.3435
1365.00	4.42182	6.14629	6.82089	7.23014	8.16929
1370.00	4.30975	6.10284	6.66203	7.04808	8.02074
1375.00	4.23172	5.99977	6.48353	6.88902	7.79835
1380.00	4.16324	5.87279	6.34064	6.72669	7.63223
1385.00	4.08055	5.80463	6.15056	6.58538	7.43734
1390.00	3.96573	5.65403	5.98633	6.43423	7.24028
1395.00	3.82728	5.49618	5.83715	6.27613	7.05983
1400.00	3.68687	5.29314	5.69469	6.11274	6.90568
1405.00	3.65005	5.18179	5.52549	5.98488	6.74838
1410.00	3.55195	5.05034	5.41147	5.85349	6.6099
1415.00	3.43029	4.89634	5.28289	5.76306	6.48011
1420.00	3.34363	4.75626	5.15761	5.62412	6.30863
1425.00	3.227	4.6153	5.05032	5.44632	6.12336
1430.00	3.09569	4.54348	4.91277	5.33906	5.96384
1435.00	3.02844	4.41339	4.80947	5.24828	5.83058
1440.00	2.92051	4.29185	4.66322	5.14067	5.6962
1445.00	2.8497	4.28956	4.6204	5.02465	5.58661
1450.00	2.7772	4.17445	4.51218	4.93653	5.46942
1455.00	2.68034	4.07085	4.40659	4.84284	5.40726
1460.00	2.55805	3.94192	4.28151	4.65014	5.24818
1465.00	2.4076	3.83926	4.18942	4.52082	5.12872
1470.00	2.3319	3.732	4.05463	4.37854	5.00265
1475.00	2.34102	3.65182	3.94152	4.24569	4.88918
1480.00	2.34046	3.57966	3.85475	4.12709	4.76437
1485.00	2.28552	3.45522	3.70151	4.03761	4.68504
1490.00	2.26943	3.35513	3.57999	3.94078	4.57239
1495.00	2.15136	3.23232	3.46516	3.84595	4.45244
1500.00	2.05914	3.12476	3.29214	3.74814	4.29085
1505.00	2.09027	3.06664	3.18151	3.686	4.19492
1510.00	2.03226	3.03961	3.10516	3.58213	4.09931
1515.00	2.03447	2.92307	3.02279	3.47905	3.99985
1520.00	1.89248	2.89403	2.99783	3.40641	3.95984
1525.00	1.88585	2.8456	2.90023	3.32666	3.85576
1530.00	1.8272	2.78861	2.8124	3.24625	3.75899
1535.00	1.71648	2.67039	2.72924	3.16716	3.70697
1540.00	1.63965	2.54169	2.64075	3.07201	3.59517
1545.00	1.54065	2.44667	2.56929	2.96623	3.49042
1550.00	1.50072	2.40578	2.48176	2.88157	3.39822
1555.00	1.4086	2.32733	2.38933	2.8169	3.27603
1560.00	1.35553	2.26268	2.34848	2.71744	3.17948
1565.00	1.26037	2.20598	2.29259	2.64328	3.06782
1570.00	1.12028	2.07612	2.17536	2.55064	2.97352
1575.00	1.04864	2.06484	2.16547	2.50275	2.90103
1580.00	0.992942	2.00264	2.10193	2.42704	2.80999
1585.00	0.967397	1.93178	2.01879	2.34643	2.77655
1590.00	0.988304	1.91858	1.96991	2.33143	2.68868
1595.00	0.919325	1.83977	1.84396	2.25655	2.64261
1600.00	0.851975	1.75991	1.74836	2.1997	2.55369
1605.00	0.889692	1.67763	1.71287	2.13799	2.47058
1610.00	0.892031	1.62142	1.59213	2.07573	2.3999
1615.00	0.79756	1.56043	1.5586	2.00244	2.35692
1620.00	0.751167	1.4505	1.45465	1.89044	2.26357
1625.00	0.711169	1.37238	1.36247	1.80978	2.17336
1630.00	0.706777	1.3348	1.35873	1.79569	2.12725
1635.00	0.715116	1.39469	1.35674	1.80219	2.10328
1640.00	0.720865	1.39504	1.32352	1.74091	2.04252
1645.00	0.824371	1.34924	1.29636	1.69726	1.9837
1650.00	0.857825	1.34372	1.27328	1.63688	1.95036
1655.00	0.837012	1.29116	1.27164	1.60939	1.94305
1660.00	0.846375	1.22749	1.24693	1.56546	1.86427
1665.00	0.716083	1.16721	1.20284	1.52305	1.77274
1670.00	0.683105	1.14271	1.15086	1.42446	1.7017
1675.00	0.678008	1.08794	1.10545	1.35107	1.60477
1680.00	0.640058	1.055	1.07414	1.28886	1.58147
1685.00	0.493524	1.00454	1.00907	1.25685	1.52957
1690.00	0.43188	0.957632	0.890408	1.24338	1.42922
1695.00	0.395716	0.841045	0.843717	1.1881	1.39666
1700.00	0.324537	0.736116	0.790766	1.13547	1.3457
1705.00	0.227114	0.748776	0.76087	1.13702	1.29777
1710.00	0.199135	0.667948	0.720302	1.07415	1.27114
1715.00	0.189757	0.644289	0.682425	1.03388	1.22964
1720.00	0.212924	0.600684	0.638772	0.993794	1.21601
1725.00	0.214458	0.522767	0.570797	0.945249	1.16764
1730.00	0.187745	0.479414	0.560165	0.896763	1.12205
1735.00	0.18653	0.508819	0.519176	0.864635	1.05729
1740.00	0.167877	0.509998	0.53693	0.814619	1.0217
1745.00	0.126506	0.493209	0.476407	0.763849	0.958726
1750.00	0.0927842	0.446863	0.417837	0.71432	0.869042
1755.00	0.0624347	0.48101	0.374687	0.672622	0.838868
1760.00	-0.0316051	0.42101	0.361809	0.624542	0.825121
1765.00	-0.091658	0.371472	0.320163	0.590862	0.766332
1770.00	-0.0895159	0.352174	0.269021	0.548081	0.724769
1775.00	-0.110415	0.305057	0.214797	0.520129	0.681173
1780.00	-0.134492	0.286451	0.161896	0.472912	0.629559
1785.00	-0.189524	0.245906	0.151171	0.424662	0.599609
1790.00	-0.207446	0.175205	0.144251	0.383155	0.580907
1795.00	-0.234111	0.157685	0.103869	0.370736	0.548603
1800.00	-0.221236	0.150841	0.109876	0.350927	0.521592
1805.00	-0.276373	0.223515	0.139872	0.325426	0.527194
1810.00	-0.278587	0.241324	0.177797	0.286169	0.536362
1815.00	-0.259507	0.227604	0.18734	0.250838	0.551834
1820.00	-0.224777	0.209306	0.202759	0.213286	0.542035
1825.00	-0.188252	0.182425	0.189314	0.206344	0.505366
1830.00	-0.264247	0.164183	0.147158	0.197219	0.510528
1835.00	-0.313327	0.115041	0.110585	0.178457	0.495577
1840.00	-0.310089	0.122874	0.106357	0.181712	0.464585
1845.00	-0.259765	0.165621	0.101185	0.165459	0.477951
1850.00	-0.126677	0.181783	0.0541817	0.133567	0.437376
1855.00	0.0703631	0.187403	-0.0536955	0.162412	0.406016
1860.00	0.498797	0.39029	-0.0510582	0.254554	0.354069
1865.00	0.89141	0.779641	-0.097865	0.553288	0.309379
1870.00	1.31676	1.3502	-0.124964	1.08208	0.315573
1875.00	1.73995	1.92468	-0.130227	1.74694	0.309802
1880.00	2.10152	2.45213	-0.144527	2.49494	0.2912
1885.00	2.48838	3.03244	-0.115047	3.1643	0.302307
1890.00	2.8787	3.59786	-0.0379682	3.85976	0.338089
1895.00	3.22647	4.06062	-0.0314391	4.45211	0.367199
1900.00	3.5184	4.56487	0.0755299	5.03893	0.399587
1905.00	3.84962	4.97853	0.409507	5.5901	0.464837
1910.00	4.20566	5.36718	0.981944	6.11779	0.72676
1915.00	4.58579	5.73185	1.60233	6.60423	1.23892
1920.00	4.91387	6.13591	2.18663	7.03339	1.93607
1925.00	5.20387	6.49807	2.84092	7.48198	2.71926
1930.00	5.4877	6.81658	3.40109	7.87804	3.43444
1935.00	5.70802	7.11514	3.91617	8.22969	4.13793
1940.00	5.96602	7.42549	4.36609	8.60181	4.81439
1945.00	6.16134	7.72117	4.82975	8.97988	5.41701
1950.00	6.33537	7.93819	5.23475	9.32782	5.96556
1955.00	6.55521	8.17517	5.65663	9.58245	6.50052
1960.00	6.75483	8.4405	6.07868	9.85862	6.96651
1965.00	6.91341	8.62873	6.40797	10.0851	7.41168
1970.00	7.08423	8.80854	6.73985	10.358	7.78552
1975.00	7.19231	8.97187	7.06586	10.6065	8.19418
1980.00	7.31417	9.10249	7.40709	10.8042	8.5104
1985.00	7.40101	9.34203	7.68824	11.0244	8.84347
1990.00	7.52307	9.50555	8.00412	11.2187	9.15665
1995.00	7.66804	9.68842	8.2884	11.4243	9.51174
2000.00	7.80905	9.91845	8.54016	11.6506	9.82617
2005.00	7.94299	10.0719	8.79817	11.859	10.103
2010.00	8.03543	10.2145	8.98529	12.0514	10.3645
2015.00	8.20291	10.3666	9.21518	12.2562	10.6266
2020.00	8.31502	10.5289	9.40978	12.4357	10.8419
2025.00	8.50196	10.7462	9.59312	12.5992	11.1007
2030.00	8.59469	10.8259	9.75129	12.7195	11.2954
2035.00	8.61494	10.9362	9.87179	12.8546	11.48
2040.00	8.65951	10.9968	10.0212	12.9791	11.6718
2045.00	8.75931	11.1272	10.1298	13.1419	11.8125
2050.00	8.82807	11.2268	10.2329	13.2501	11.9856
2055.00	8.87591	11.3729	10.446	13.3658	12.1671
2060.00	8.9172	11.4627	10.568	13.4794	12.3388
2065.00	8.97895	11.5614	10.667	13.6047	12.4922
2070.00	9.06262	11.5937	10.8024	13.7232	12.6633
2075.00	9.15021	11.66	10.9435	13.8069	12.776
2080.00	9.22377	11.733	11.0309	13.8591	12.8734
2085.00	9.25662	11.8017	11.1231	13.934	13.0228
2090.00	9.27213	11.8472	11.2171	14.0244	13.1388
2095.00	9.19655	11.8956	11.314	14.0741	13.2473
2100.00	9.24967	11.9599	11.3383	14.1649	13.4027
2105.00	9.36948	12.058	11.3944	14.2293	13.4879
2110.00	9.52648	12.0615	11.5295	14.294	13.5749
2115.00	9.55364	12.1152	11.6129	14.3436	13.6491
2120.00	9.62022	12.1754	11.662	14.3422	13.7478
2125.00	9.63625	12.2103	11.7185	14.3428	13.8305
2130.00	9.60853	12.2476	11.7707	14.3444	13.9245
2135.00	9.62573	12.2887	11.8928	14.3774	13.9658
2140.00	9.61838	12.2854	11.9795	14.364	14.0731
2145.00	9.59245	12.2394	11.9414	14.3414	14.1634
2150.00	9.50941	12.1831	11.9644	14.3038	14.22
2155.00	9.43468	12.1889	12.0071	14.3035	14.2782
2160.00	9.40078	12.2135	12.0195	14.2265	14.2975
2165.00	9.40188	12.2104	12.0429	14.1936	14.3159
2170.00	9.39585	12.1912	12.0886	14.1631	14.3345
2175.00	9.26399	12.0936	12.0751	14.0829	14.3348
2180.00	9.16639	11.979	12.0753	13.9713	14.3113
2185.00	9.12244	11.8877	12.1054	13.8873	14.2923
2190.00	9.03548	11.8056	12.0192	13.7915	14.2132
2195.00	8.97127	11.7034	11.9676	13.6621	14.1916
2200.00	8.86606	11.5996	11.9703	13.4919	14.1432
2205.00	8.71343	11.4823	11.8648	13.31	14.011
2210.00	8.54446	11.2727	11.7862	13.1319	13.892
2215.00	8.46965	11.084	11.6622	12.9466	13.7798
2220.00	8.32154	10.9707	11.5671	12.8087	13.6664
2225.00	8.18473	10.7794	11.5046	12.6308	13.5375
2230.00	8.02649	10.6594	11.3678	12.4458	13.4029
2235.00	7.84895	10.477	11.242	12.2496	13.2158
2240.00	7.71199	10.3604	11.1847	12.0423	13.066
2245.00	7.54307	10.1886	11.0252	11.8461	12.9167
2250.00	7.42617	10.0518	10.8257	11.6302	12.7462
2255.00	7.33324	9.93161	10.6626	11.482	12.5556
2260.00	7.18815	9.78182	10.5034	11.3083	12.3903
2265.00	7.05757	9.62917	10.3451	11.1471	12.1993
2270.00	6.86982	9.43525	10.1822	10.9426	12.0211
2275.00	6.72893	9.2994	10.0014	10.7164	11.8185
2280.00	6.65656	9.14888	9.79636	10.5042	11.6351
2285.00	6.6406	9.02233	9.6364	10.3246	11.4618
2290.00	6.43835	8.8653	9.48287	10.1439	11.279
2295.00	6.29495	8.66745	9.33922	9.93038	11.0319
2300.00	6.15185	8.50277	9.21405	9.73055	10.8478
2305.00	6.02657	8.36349	9.01668	9.51906	10.6397
2310.00	5.83304	8.16971	8.8213	9.35077	10.4504
2315.00	5.73086	8.00869	8.64819	9.17917	10.2491
2320.00	5.71791	7.89204	8.4514	8.95855	10.0587
2325.00	5.62198	7.74541	8.33987	8.80123	9.8986
2330.00	5.43379	7.54799	8.14386	8.60305	9.68646
2335.00	5.39261	7.41643	7.96745	8.42853	9.50792
2340.00	5.20804	7.27422	7.81005	8.25324	9.27708
2345.00	5.0911	7.09268	7.61784	8.07342	9.05386
2350.00	4.94371	6.95013	7.42846	7.89336	8.85502
2355.00	4.88832	6.75935	7.27851	7.73226	8.66266
2360.00	4.73839	6.58766	7.13263	7.55466	8.43796
2365.00	4.59817	6.41677	6.97128	7.3881	8.28318
2370.00	4.47725	6.31057	6.8083	7.23629	8.10468
2375.00	4.45621	6.17482	6.65616	7.08335	7.94919
2380.00	4.38987	6.07199	6.5165	6.92748	7.78553
2385.00	4.29154	5.91102	6.38534	6.7565	7.6341
2390.00	4.09943	5.84498	6.27003	6.62277	7.45656
2395.00	3.96166	5.73795	6.15669	6.49569	7.3174
2400.00	3.86751	5.64608	5.99184	6.37749	7.17566
2405.00	3.82141	5.5277	5.86124	6.2711	7.03261
2410.00	3.70968	5.42563	5.69998	6.18207	6.86984
2415.00	3.64249	5.29062	5.5644	6.06645	6.75635
2420.00	3.51529	5.16019	5.4301	5.92595	6.60985
2425.00	3.43593	5.05024	5.2696	5.79374	6.4419
2430.00	3.33641	5.00632	5.1839	5.669	6.32582
2435.00	3.30303	4.84928	5.03846	5.53851	6.19143
2440.00	3.25719	4.7258	4.94991	5.45751	6.05398
2445.00	3.16676	4.61169	4.86066	5.31652	5.95606
2450.00	3.03446	4.48371	4.72978	5.16181	5.77923
2455.00	2.90836	4.39232	4.57921	4.98421	5.64277
2460.00	2.82824	4.24611	4.47785	4.85985	5.5344
2465.00	2.70169	4.14427	4.29919	4.71724	5.38013
2470.00	2.59833	4.07195	4.18074	4.62725	5.26192
2475.00	2.50707	3.94291	4.096	4.49063	5.1576
2480.00	2.35294	3.82082	3.98968	4.39933	4.99253
2485.00	2.28095	3.75407	3.89809	4.29606	4.86357
2490.00	2.27937	3.65086	3.79653	4.17529	4.75164
2495.00	2.23229	3.62789	3.76114	4.06853	4.6086
2500.00	2.2268	3.55366	3.67738	3.99833	4.54589
2505.00	2.13581	3.51065	3.63068	3.93899	4.4358
2510.00	2.14348	3.49277	3.53537	3.87408	4.33157
2515.00	2.10472	3.40677	3.48648	3.77154	4.18619
2520.00	2.05404	3.28326	3.31952	3.7061	4.10693
2525.00	2.02072	3.22565	3.23211	3.63474	4.08406
2530.00	1.9837	3.14256	3.13294	3.55038	4.0377
2535.00	1.93985	3.07373	3.03003	3.46006	3.9052
2540.00	1.82137	2.92849	2.91282	3.38741	3.77667
2545.00	1.74283	2.82008	2.8046	3.28174	3.6775
2550.00	1.69147	2.75672	2.77414	3.20774	3.58515
2555.00	1.64172	2.7235	2.69071	3.14306	3.48244
2560.00	1.57939	2.73376	2.62656	3.06278	3.38999
2565.00	1.5233	2.60021	2.50461	2.97711	3.33877
2570.00	1.48862	2.54099	2.42902	2.87602	3.28133
2575.00	1.42579	2.3925	2.36781	2.79847	3.19868
2580.00	1.40964	2.29455	2.25944	2.75265	3.12017
2585.00	1.28975	2.17666	2.19197	2.67593	3.04539
2590.00	1.2872	2.12409	2.1449	2.58386	2.95952
2595.00	1.21994	2.06638	2.06839	2.54224	2.9039
2600.00	1.17872	1.9832	2.0009	2.47409	2.83012
2605.00	1.13811	1.89792	1.91966	2.35712	2.74824
2610.00	1.08926	1.82117	1.85064	2.27583	2.66527
2615.00	1.01194	1.74615	1.75301	2.15663	2.55655
2620.00	0.931821	1.59385	1.63918	2.02633	2.43293
2625.00	0.85971	1.52817	1.57226	1.9762	2.35054
2630.00	0.715793	1.43485	1.49973	1.89464	2.28774
2635.00	0.688112	1.43267	1.44949	1.86055	2.24566
2640.00	0.689538	1.40394	1.46437	1.82125	2.182
2645.00	0.634632	1.37659	1.44908	1.80026	2.13502
2650.00	0.58346	1.3609	1.35746	1.74876	2.05355
2655.00	0.588327	1.31257	1.33237	1.70049	1.98331
2660.00	0.575149	1.31518	1.24831	1.64266	1.94692
2665.00	0.540461	1.29968	1.2273	1.57814	1.88013
2670.00	0.546116	1.22177	1.11414	1.54214	1.78598
2675.00	0.414244	1.13232	1.09562	1.48768	1.68268
2680.00	0.386867	1.06966	0.97786	1.37632	1.59693
2685.00	0.318329	1.0207	0.926522	1.34323	1.52285
2690.00	0.305812	0.961769	0.880318	1.29619	1.4799
2695.00	0.247136	0.892366	0.822341	1.25577	1.4299
2700.00	0.192571	0.832878	0.748303	1.1887	1.37458
2705.00	0.150487	0.767439	0.650249	1.1504	1.31654
2710.00	0.0862725	0.702595	0.563366	1.06605	1.22512
2715.00	0.0477945	0.650184	0.530253	1.01699	1.16243
2720.00	0.00614057	0.568804	0.423949	0.929682	1.12664
2725.00	-0.0594428	0.556547	0.40068	0.883712	1.08515
2730.00	-0.0710578	0.563364	0.336022	0.82987	1.03027
2735.00	-0.0727316	0.487691	0.264168	0.809227	0.976752
2740.00	-0.11638	0.513294	0.244582	0.761874	0.91724
2745.00	-0.120546	0.448577	0.20373	0.718297	0.90597
2750.00	-0.104979	0.39777	0.194286	0.683874	0.877261
2755.00	-0.131356	0.427902	0.209011	0.607814	0.839045
2760.00	-0.0866135	0.428247	0.230459	0.626641	0.801556
2765.00	-0.111315	0.424096	0.21561	0.595628	0.755438
2770.00	-0.110719	0.412922	0.136672	0.589777	0.749002
2775.00	-0.201491	0.385017	0.144863	0.567247	0.760745
2780.00	-0.248067	0.352465	0.12218	0.532583	0.731086
2785.00	-0.253111	0.324656	0.103131	0.533036	0.719865
2790.00	-0.208485	0.311527	0.0395394	0.519057	0.690168
2795.00	-0.264897	0.244676	0.0109953	0.498803	0.682008
2800.00	-0.294597	0.257394	-0.021525	0.436454	0.640625
2805.00	-0.221239	0.249504	0.0311739	0.432133	0.615758
2810.00	-0.148193	0.287025	0.0239582	0.369737	0.579968
2815.00	-0.194831	0.241961	0.0639121	0.390312	0.578702
2820.00	-0.198175	0.204378	0.0957723	0.405952	0.571373
2825.00	-0.183625	0.200302	0.0711677	0.396049	0.570966
2830.00	-0.172287	0.22787	0.0845428	0.388096	0.580914
2835.00	-0.218271	0.239294	0.0228098	0.335858	0.515603
2840.00	-0.203468	0.181153	0.0765397	0.318578	0.470231
2845.00	-0.169074	0.1794	0.0565907	0.276169	0.43146
2850.00	-0.0503226	0.167409	0.0181447	0.293632	0.431635
2855.00	0.233902	0.214628	-0.0533419	0.293043	0.404975
2860.00	0.582768	0.428179	-0.0329804	0.417201	0.36654
2865.00	0.924843	0.852415	-0.0296823	0.714058	0.340201
2870.00	1.28363	1.34281	-0.0157851	1.28144	0.342282
2875.00	1.69258	1.87936	-0.0907094	1.93116	0.334872
2880.00	2.11858	2.54075	-0.0925674	2.62237	0.320982
2885.00	2.47564	3.08691	-0.0887751	3.26844	0.31467
2890.00	2.85495	3.60523	-0.0293512	3.91321	0.326525
2895.00	3.14715	4.16394	0.00227248	4.50405	0.338225
2900.00	3.48037	4.58943	0.0717174	5.05498	0.381762
2905.00	3.83471	4.99171	0.367824	5.56426	0.411662
2910.00	4.09917	5.41326	0.978583	6.0485	0.694374
2915.00	4.41621	5.79117	1.59657	6.54378	1.24175
2920.00	4.64535	6.13426	2.15959	7.03366	1.95512
2925.00	4.93586	6.47725	2.74964	7.44673	2.67245
2930.00	5.17801	6.8618	3.33807	7.86454	3.36756
2935.00	5.46091	7.18261	3.87448	8.19932	3.99109
2940.00	5.62597	7.42077	4.37774	8.5083	4.61828
2945.00	5.85881	7.66189	4.79106	8.78829	5.18688
2950.00	6.07714	7.90418	5.22043	9.12565	5.76773
2955.00	6.24204	8.09398	5.61778	9.37269	6.26368
2960.00	6.35708	8.2529	5.95218	9.62092	6.78635
2965.00	6.54139	8.50748	6.32008	9.89036	7.18766
2970.00	6.702	8.74999	6.64025	10.1309	7.62309
2975.00	6.89045	8.98016	6.94344	10.3839	7.99642
2980.00	6.92836	9.15755	7.23953	10.648	8.36955
2985.00	7.02393	9.30829	7.49236	10.8723	8.74147
2990.00	7.16614	9.47369	7.79777	11.0972	9.13911
2995.00	7.35207	9.63149	8.01936	11.2794	9.44954
3000.00	7.56506	9.8211	8.29802	11.5144	9.7248
3005.00	7.64613	9.95307	8.51057	11.7154	10.0097
3010.00	7.78758	10.0838	8.74285	11.9001	10.2413
3015.00	7.86747	10.3263	8.95872	12.0567	10.4632
3020.00	7.96746	10.4821	9.15575	12.2283	10.7278
3025.00	8.08907	10.612	9.32487	12.378	10.9258
3030.00	8.15286	10.6872	9.50851	12.5224	11.1184
3035.00	8.23485	10.7563	9.63689	12.6791	11.3
3040.00	8.37537	10.9093	9.79205	12.8441	11.5171
3045.00	8.39648	10.9979	9.96039	12.9687	11.663
3050.00	8.42601	11.1044	10.1201	13.0827	11.8355
3055.00	8.49123	11.2122	10.1982	13.1997	11.997
3060.00	8.50426	11.2601	10.315	13.3185	12.166
3065.00	8.54585	11.3151	10.4174	13.4301	12.3141
3070.00	8.66756	11.3854	10.6352	13.5479	12.4638
3075.00	8.79992	11.5216	10.778	13.7038	12.6418
3080.00	8.86462	11.6025	10.86	13.7894	12.7763
3085.00	8.98255	11.6962	11.0281	13.8952	12.92
3090.00	9.05708	11.7388	11.122	13.9808	13.0783
3095.00	9.02582	11.7564	11.2147	14.0416	13.1598
3100.00	9.04686	11.8451	11.3501	14.1318	13.3013
3105.00	9.06052	11.8907	11.4104	14.1746	13.4596
3110.00	9.15008	11.896	11.4675	14.2342	13.5494
3115.00	9.10425	11.9796	11.5557	14.2735	13.622
3120.00	9.06126	12.0148	11.5941	14.3222	13.6997
3125.00	9.08928	12.0568	11.656	14.369	13.78
3130.00	9.06534	12.0262	11.7117	14.4015	13.8873
3135.00	8.97707	12.0775	11.7428	14.3847	13.9395
3140.00	8.9661	12.0894	11.7857	14.4013	13.9978
3145.00	8.96326	12.118	11.8339	14.3605	14.0421
3150.00	8.98704	12.1348	11.8759	14.368	14.0727
3155.00	8.90133	12.0667	11.8673	14.3286	14.0929
3160.00	8.85755	12.0202	11.8513	14.2443	14.1586
3165.00	8.76372	11.9248	11.8752	14.1598	14.1455
3170.00	8.69859	11.9089	11.8776	14.0684	14.1266
3175.00	8.65577	11.7756	11.8606	13.9986	14.1208
3180.00	8.60143	11.7047	11.8521	13.8965	14.1177
3185.00	8.53848	11.6795	11.7953	13.7854	14.1221
3190.00	8.53977	11.6301	11.8043	13.6489	14.0653
3195.00	8.55497	11.5812	11.8575	13.5539	14.045
3200.00	8.4633	11.4687	11.8193	13.455	14.0113
3205.00	8.40714	11.3527	11.83	13.3334	13.9604
3210.00	8.36713	11.2482	11.8451	13.1894	13.93
3215.00	8.30127	11.1705	11.8723	13.0607	13.881
3220.00	8.17	11.0768	11.8012	12.9018	13.7523
3225.00	8.06591	10.9434	11.673	12.6897	13.6086
3230.00	8.01612	10.862	11.5562	12.5103	13.4515
3235.00	7.91863	10.7664	11.4648	12.3786	13.3265
3240.00	7.72027	10.6105	11.2651	12.1948	13.1852
3245.00	7.58038	10.3884	11.0907	11.9815	13.0477
3250.00	7.47203	10.2197	10.9448	11.8297	12.8714
3255.00	7.41491	10.0574	10.8162	11.628	12.6972
3260.00	7.32662	9.87871	10.669	11.4377	12.5136
3265.00	7.198	9.68513	10.4805	11.2435	12.2968
3270.00	6.97161	9.499	10.2972	11.0227	12.0656
3275.00	6.77138	9.28241	10.1391	10.7712	11.8141
3280.00	6.58941	9.13804	9.9216	10.5621	11.5951
3285.00	6.40457	8.96052	9.72179	10.3307	11.3855
3290.00	6.31196	8.80967	9.52556	10.1551	11.2196
3295.00	6.18647	8.62928	9.33257	9.98078	11.0373
3300.00	6.04895	8.47437	9.17664	9.81044	10.8619
3305.00	5.88655	8.34834	8.98848	9.61781	10.6917
3310.00	5.70176	8.21706	8.78362	9.43006	10.4611
3315.00	5.57934	8.05577	8.61291	9.21408	10.2216
3320.00	5.41474	7.88682	8.45244	9.05231	9.98435
3325.00	5.29293	7.70203	8.22058	8.83862	9.82862
3330.00	5.19208	7.49556	8.0365	8.70001	9.65133
3335.00	5.10659	7.3618	7.87083	8.52443	9.52168
3340.00	4.97696	7.22506	7.72172	8.34914	9.30288
3345.00	4.90069	7.04695	7.5083	8.15013	9.10802
3350.00	4.7144	6.87327	7.31621	7.95377	8.92646
3355.00	4.59063	6.73183	7.18431	7.77032	8.7579
3360.00	4.45466	6.54355	7.01097	7.63591	8.58453
3365.00	4.33579	6.40236	6.85768	7.46795	8.38725
3370.00	4.29027	6.25595	6.72793	7.31198	8.21175
3375.00	4.15624	6.11972	6.54694	7.13325	7.95788
3380.00	4.03386	6.00009	6.42093	6.96568	7.79437
3385.00	3.90791	5.77194	6.22556	6.79184	7.60081
3390.00	3.7928	5.62759	6.16858	6.66224	7.43588
3395.00	3.66988	5.50659	5.99571	6.52163	7.26475
3400.00	3.6295	5.39175	5.86335	6.41426	7.12208
3405.00	3.54223	5.2289	5.7415	6.2313	6.95139
3410.00	3.46895	5.10315	5.55259	6.08103	6.78745
3415.00	3.29238	4.99147	5.40307	5.91413	6.62237
3420.00	3.15805	4.82104	5.21249	5.75912	6.46968
3425.00	3.03715	4.6394	5.03141	5.57838	6.28996
3430.00	2.93361	4.52501	4.91078	5.42913	6.11274
3435.00	2.84218	4.36107	4.74894	5.27947	5.94809
3440.00	2.75463	4.23583	4.63743	5.12559	5.78649
3445.00	2.67232	4.15733	4.52205	5.03985	5.65653
3450.00	2.58068	4.14469	4.4182	4.93582	5.51378
3455.00	2.49469	4.05449	4.28513	4.8259	5.35126
3460.00	2.3857	3.95396	4.12027	4.70586	5.22562
3465.00	2.2437	3.80696	3.99103	4.60934	5.11255
3470.00	2.21073	3.68359	3.93756	4.48602	4.95405
3475.00	2.11257	3.57405	3.87167	4.35682	4.8867
3480.00	2.11905	3.55726	3.77412	4.27026	4.78792
3485.00	2.09854	3.47374	3.67267	4.16263	4.70728
3490.00	1.93434	3.38964	3.57589	4.07056	4.60375
3495.00	1.94108	3.33477	3.52021	3.98289	4.49304
3500.00	1.89447	3.22739	3.42912	3.90783	4.41093
3505.00	1.95085	3.12479	3.35534	3.8163	4.36076
3510.00	1.87166	3.0384	3.26434	3.70707	4.29189
3515.00	1.79687	2.93239	3.22206	3.62506	4.18658
3520.00	1.76644	2.87268	3.18537	3.54742	4.07323
3525.00	1.69691	2.78175	3.03896	3.48905	3.95265
3530.00	1.61677	2.67463	2.89217	3.39336	3.84517
3535.00	1.54464	2.58863	2.78875	3.28326	3.73399
3540.00	1.4692	2.48892	2.69703	3.22445	3.62155
3545.00	1.46275	2.4572	2.62951	3.13796	3.53582
3550.00	1.40427	2.37063	2.58104	3.07162	3.44217
3555.00	1.34637	2.27487	2.47185	2.99369	3.32178
3560.00	1.27319	2.19613	2.34215	2.91492	3.265
3565.00	1.17572	2.09849	2.1776	2.82773	3.18089
3570.00	1.15648	2.00615	2.15247	2.73295	3.09385
3575.00	1.09351	1.96469	2.08476	2.59393	2.99798
3580.00	0.952555	1.90655	2.04842	2.51965	2.9282
3585.00	0.908222	1.83786	1.94194	2.42307	2.84064
3590.00	0.861298	1.77605	1.93627	2.33422	2.73295
3595.00	0.747073	1.72785	1.82187	2.26194	2.64532
3600.00	0.660074	1.65621	1.66701	2.1518	2.51178
3605.00	0.588799	1.57835	1.54949	2.03157	2.43286
3610.00	0.549234	1.47703	1.45328	1.95982	2.34532
3615.00	0.524162	1.32041	1.40768	1.87798	2.2521
3620.00	0.510376	1.30885	1.33932	1.80623	2.1878
3625.00	0.517284	1.33563	1.26413	1.74838	2.12477
3630.00	0.472579	1.32404	1.1869	1.7107	2.02472
3635.00	0.418297	1.266	1.14881	1.65281	1.95118
3640.00	0.33257	1.20039	1.10087	1.59879	1.8819
3645.00	0.309848	1.12795	1.09597	1.55113	1.80098
3650.00	0.329785	1.10142	1.02736	1.49001	1.75394
3655.00	0.444305	1.0716	0.983365	1.44172	1.76112
3660.00	0.438504	1.04774	0.94787	1.39058	1.71806
3665.00	0.364803	1.00395	0.92822	1.35224	1.66591
3670.00	0.300228	0.930328	0.90507	1.28415	1.63134
3675.00	0.28952	0.895305	0.886967	1.25836	1.57342
3680.00	0.300955	0.841473	0.824227	1.22844	1.51922
3685.00	0.272615	0.828722	0.792351	1.19384	1.45807
3690.00	0.299787	0.7399	0.739072	1.09268	1.39787
3695.00	0.27332	0.726895	0.667897	1.03425	1.37258
3700.00	0.188043	0.614045	0.580615	0.981655	1.29514
3705.00	0.197333	0.595776	0.489767	0.96118	1.24093
3710.00	0.165309	0.543635	0.492703	0.913978	1.16428
3715.00	0.094344	0.538357	0.503542	0.873415	1.10561
3720.00	0.0778859	0.475597	0.454554	0.836908	1.07035
3725.00	0.027955	0.405726	0.373579	0.748421	1.03036
3730.00	-0.00117937	0.310118	0.394965	0.704272	1.00881
3735.00	-0.00457329	0.277619	0.341807	0.673169	0.948155
3740.00	-0.0427463	0.254319	0.285768	0.67587	0.949265
3745.00	-0.0367158	0.260123	0.279049	0.638975	0.907974
3750.00	-0.122596	0.265347	0.286664	0.620157	0.879064
3755.00	-0.233252	0.195677	0.212915	0.590752	0.79941
3760.00	-0.317038	0.161235	0.223044	0.547023	0.710186
3765.00	-0.273043	0.103463	0.213035	0.521095	0.645356
3770.00	-0.317731	0.0722929	0.187633	0.462272	0.576694
3775.00	-0.350928	0.066551	0.121056	0.418922	0.50149
3780.00	-0.380804	0.0494839	0.123977	0.4106	0.490536
3785.00	-0.400669	0.0296612	0.092454	0.384886	0.44664
3790.00	-0.388697	0.02967	0.0586184	0.304195	0.408165
3795.00	-0.493813	-0.00602054	-0.0046205	0.210472	0.313712
3800.00	-0.518181	-0.0396294	-0.0765628	0.204771	0.293687
3805.00	-0.478654	-0.1264	-0.160437	0.142092	0.268444
3810.00	-0.536145	-0.136071	-0.194939	0.136515	0.250883
3815.00	-0.507113	-0.144776	-0.225992	0.0844979	0.242298
3820.00	-0.593364	-0.154097	-0.206125	0.0837212	0.241792
3825.00	-0.609532	-0.187773	-0.211469	0.060962	0.233085
3830.00	-0.624084	-0.231467	-0.205349	0.00690876	0.225248
3835.00	-0.566943	-0.202371	-0.190279	0.0129319	0.212006
3840.00	-0.545368	-0.168747	-0.228628	0.00780212	0.211435
3845.00	-0.485563	-0.180133	-0.230355	-0.0409351	0.150064
3850.00	-0.333407	-0.212693	-0.289287	-0.0493104	0.136089
3855.00	-0.0893551	-0.154238	-0.29861	-0.0108095	0.125575
3860.00	0.337491	0.10215	-0.28241	0.0881038	0.16459
3865.00	0.765551	0.588737	-0.245972	0.425543	0.170823
3870.00	1.23684	1.0817	-0.255528	0.971901	0.173339
3875.00	1.75407	1.70237	-0.234074	1.69094	0.220987
3880.00	2.18797	2.27436	-0.253016	2.36493	0.224675
3885.00	2.59253	2.86799	-0.218151	3.05497	0.233151
3890.00	2.93731	3.36358	-0.196336	3.71149	0.242843
3895.00	3.24235	3.8349	-0.213588	4.31866	0.240219
3900.00	3.53094	4.32602	-0.144415	4.87088	0.222386
3905.00	3.85388	4.74125	0.199262	5.41582	0.318765
3910.00	4.17964	5.10604	0.712122	5.93793	0.592201
3915.00	4.3622	5.44327	1.28982	6.38288	1.08378
3920.00	4.62484	5.81669	1.94772	6.85144	1.74487
3925.00	4.88755	6.10368	2.46743	7.26068	2.46053
3930.00	5.10819	6.47055	3.0185	7.65968	3.14383
3935.00	5.37174	6.77397	3.52266	7.99289	3.82377
3940.00	5.55098	7.04109	4.00919	8.34649	4.45119
3945.00	5.75795	7.26514	4.47713	8.66856	5.03856
3950.00	5.85643	7.50694	4.95838	9.03324	5.6394
3955.00	6.03989	7.79001	5.36418	9.3394	6.18015
3960.00	6.26645	8.05072	5.8018	9.62836	6.65445
3965.00	6.44402	8.26306	6.126	9.8961	7.12671
3970.00	6.65475	8.48539	6.45192	10.1495	7.53317
3975.00	6.76189	8.71673	6.77531	10.4112	7.91343
3980.00	6.91976	8.92642	7.09504	10.6668	8.23503
3985.00	7.12858	9.12704	7.31997	10.8777	8.58223
3990.00	7.24978	9.33437	7.63988	11.0714	8.90297
3995.00	7.35009	9.51204	7.91551	11.261	9.22773
4000.00	7.4948	9.68385	8.1991	11.4863	9.52311
4005.00	7.69177	9.82955	8.4229	11.6651	9.82196
4010.00	7.79704	10.0321	8.6175	11.828	10.0765
4015.00	7.90057	10.1682	8.82679	12.0101	10.3179
4020.00	8.07627	10.3176	8.96733	12.1739	10.5507
4025.00	8.14134	10.4772	9.12798	12.3914	10.786
4030.00	8.27892	10.5704	9.38731	12.5545	11.0235
4035.00	8.39747	10.7137	9.53055	12.7291	11.2249
4040.00	8.52699	10.8055	9.67585	12.8489	11.4599
4045.00	8.61547	10.906	9.82029	12.9461	11.6084
4050.00	8.70564	11.0142	9.99946	13.0912	11.8266
4055.00	8.7464	11.131	10.1389	13.2169	11.9838
4060.00	8.82698	11.2644	10.3285	13.3819	12.2315
4065.00	8.9118	11.3695	10.4733	13.5429	12.3998
4070.00	8.96882	11.4642	10.6186	13.6129	12.5667
4075.00	9.01838	11.5419	10.7316	13.7181	12.6788
4080.00	9.05596	11.6654	10.7882	13.8455	12.8199
4085.00	9.13193	11.7543	10.9034	13.9639	12.9448
4090.00	9.21435	11.8685	11.048	14.0686	13.0356
4095.00	9.31311	11.9742	11.1194	14.1551	13.1668
4100.00	9.33175	12.0426	11.1222	14.1975	13.2756
4105.00	9.338	12.1101	11.1562	14.2586	13.3797
4110.00	9.3682	12.1143	11.2264	14.3003	13.4744
4115.00	9.31812	12.1047	11.3373	14.3396	13.5256
4120.00	9.27832	12.1199	11.4044	14.3722	13.5594
4125.00	9.27586	12.0845	11.447	14.3612	13.6444
4130.00	9.27541	12.1492	11.5373	14.3945	13.7116
4135.00	9.3066	12.1377	11.6008	14.4197	13.7835
4140.00	9.26795	12.1436	11.6197	14.427	13.8089
4145.00	9.22965	12.1653	11.7337	14.3999	13.8525
4150.00	9.18465	12.1655	11.7884	14.3756	13.903
4155.00	9.19683	12.1418	11.8937	14.3749	13.9784
4160.00	9.17091	12.1712	11.994	14.3003	14.0019
4165.00	9.08086	12.1306	12.005	14.2351	13.9808
4170.00	9.01035	12.1328	12.0149	14.1563	13.9834
4175.00	8.92056	12.0529	12.0442	14.1132	13.9745
4180.00	8.7976	11.9915	12.0406	14.0044	13.954
4185.00	8.73785	11.8841	12.006	13.8614	13.9253
4190.00	8.5998	11.7458	11.9652	13.7154	13.8489
4195.00	8.56862	11.5812	11.908	13.5639	13.7895
4200.00	8.4791	11.4063	11.8443	13.4113	13.7823
4205.00	8.3318	11.2429	11.8183	13.2863	13.7048
4210.00	8.21504	11.1077	11.7267	13.1125	13.5875
4215.00	8.09415	10.9697	11.5963	12.934	13.4552
4220.00	7.99062	10.85	11.4791	12.7378	13.2773
4225.00	7.93256	10.708	11.4049	12.6122	13.1708
4230.00	7.75914	10.607	11.2863	12.4415	13.0327
4235.00	7.57849	10.4314	11.2068	12.2562	12.9042
4240.00	7.44399	10.2926	11.0752	12.0655	12.7639
4245.00	7.37387	10.1721	10.9213	11.8929	12.5489
4250.00	7.24754	9.98194	10.7294	11.6359	12.3822
4255.00	7.12156	9.80778	10.5813	11.4411	12.2105
4260.00	7.03276	9.6793	10.4194	11.2743	12.0766
4265.00	6.96688	9.52202	10.2832	11.0868	11.9221
4270.00	6.86194	9.35965	10.1824	10.8989	11.7727
4275.00	6.81315	9.18227	10.018	10.7193	11.6021
4280.00	6.61471	8.96909	9.85366	10.4981	11.429
4285.00	6.44139	8.81143	9.73168	10.3192	11.2299
4290.00	6.35037	8.68144	9.55769	10.1505	11.06
4295.00	6.15256	8.45884	9.39837	9.95934	10.8627
4300.00	5.99209	8.23768	9.20307	9.76621	10.6882
4305.00	5.89332	8.13531	9.04232	9.56649	10.4611
4310.00	5.7816	7.9822	8.83481	9.39346	10.2793
4315.00	5.65647	7.79532	8.67811	9.16004	10.1219
4320.00	5.53507	7.68662	8.50429	9.01806	9.96793
4325.00	5.45566	7.53226	8.36834	8.87973	9.73751
4330.00	5.33503	7.44392	8.18588	8.68618	9.53013
4335.00	5.18783	7.25583	7.98751	8.52637	9.33937
4340.00	5.04657	7.10439	7.86772	8.35664	9.1584
4345.00	4.96509	7.00082	7.65198	8.14154	8.9687
4350.00	4.87069	6.82283	7.4428	7.98823	8.74641
4355.00	4.79451	6.67007	7.3324	7.7975	8.54428
4360.00	4.67327	6.51325	7.17703	7.66997	8.35514
4365.00	4.65546	6.43013	7.05085	7.49668	8.17564
4370.00	4.58324	6.35085	6.87992	7.3436	8.03058
4375.00	4.44449	6.25868	6.78073	7.22692	7.89694
4380.00	4.35299	6.11771	6.60812	7.03943	7.73438
4385.00	4.16527	6.02059	6.50878	6.90138	7.553
4390.00	4.14734	5.88261	6.36883	6.73781	7.43926
4395.00	3.98195	5.76289	6.2702	6.59252	7.24407
4400.00	3.7892	5.51235	6.05712	6.39365	7.05396
4405.00	3.68947	5.35231	5.87353	6.24537	6.83438
4410.00	3.55933	5.2529	5.72197	6.11191	6.7069
4415.00	3.44922	5.12773	5.55005	6.02249	6.55504
4420.00	3.28867	4.97342	5.40625	5.87392	6.37607
4425.00	3.23373	4.87471	5.28912	5.77089	6.23665
4430.00	3.10175	4.74422	5.15365	5.59376	6.07096
4435.00	2.99	4.6134	4.99621	5.42476	5.93421
4440.00	2.84025	4.48524	4.83948	5.26594	5.79257
4445.00	2.68968	4.33272	4.74215	5.13451	5.6228
4450.00	2.68761	4.22222	4.65864	4.99512	5.51849
4455.00	2.58391	4.10343	4.50972	4.92339	5.35756
4460.00	2.5731	3.97421	4.39071	4.80032	5.22614
4465.00	2.44222	3.81776	4.23306	4.64352	5.11611
4470.00	2.34023	3.70818	4.14309	4.57913	4.95313
4475.00	2.33799	3.65121	4.05528	4.47418	4.81676
4480.00	2.27627	3.61184	3.98719	4.37301	4.73839
4485.00	2.15048	3.52434	3.84393	4.27237	4.62247
4490.00	2.19883	3.39948	3.7191	4.17412	4.5006
4495.00	2.13522	3.2767	3.56714	4.00896	4.37855
4500.00	1.99194	3.18851	3.46452	3.93897	4.22744
4505.00	1.8981	3.05856	3.34894	3.82993	4.10794
4510.00	1.79257	2.95351	3.24219	3.70687	3.99421
4515.00	1.69936	2.87532	3.11743	3.61241	3.90216
4520.00	1.58912	2.80049	2.97918	3.50918	3.80488
4525.00	1.56015	2.74504	2.87798	3.41723	3.6936
4530.00	1.45681	2.69365	2.78008	3.32584	3.56045
4535.00	1.43053	2.65038	2.66464	3.25223	3.44989
4540.00	1.40513	2.5445	2.56347	3.12746	3.33079
4545.00	1.30149	2.43581	2.53663	3.03436	3.19575
4550.00	1.22577	2.44658	2.47286	2.95824	3.12373
4555.00	1.1787	2.38637	2.38678	2.88302	3.062
4560.00	1.13985	2.27119	2.28608	2.80669	2.98066
4565.00	1.11015	2.18835	2.1572	2.71209	2.87547
4570.00	1.08166	2.11231	2.07809	2.65861	2.77565
4575.00	1.01037	1.99627	1.96044	2.55196	2.68272
4580.00	0.958498	1.89035	1.84637	2.44639	2.59805
4585.00	0.862648	1.84709	1.78195	2.39262	2.49915
4590.00	0.774627	1.73526	1.72944	2.33943	2.45965
4595.00	0.769158	1.69709	1.6207	2.26759	2.38491
4600.00	0.686974	1.63299	1.58158	2.21539	2.32383
4605.00	0.512921	1.54704	1.489	2.12046	2.23069
4610.00	0.463385	1.41911	1.39064	2.01296	2.14687
4615.00	0.401243	1.34711	1.29803	1.92676	2.04255
4620.00	0.419064	1.29272	1.26112	1.88946	1.9827
4625.00	0.36311	1.21253	1.19102	1.79931	1.91233
4630.00	0.363674	1.14482	1.17028	1.71337	1.8129
4635.00	0.318527	1.10769	1.13112	1.65234	1.7626
4640.00	0.221705	1.05195	1.07812	1.59069	1.63998
4645.00	0.190755	1.01964	1.04271	1.54096	1.59357
4650.00	0.14534	1.04262	1.03407	1.51635	1.48991
4655.00	0.130806	0.963647	0.895141	1.45104	1.41415
4660.00	0.103678	0.902981	0.834316	1.3491	1.34494
4665.00	0.0423886	0.858793	0.824654	1.31202	1.33525
4670.00	-0.0338433	0.777376	0.75585	1.24604	1.27909
4675.00	-0.112988	0.733849	0.693926	1.15692	1.24195
4680.00	-0.128028	0.722937	0.666883	1.12372	1.20027
4685.00	-0.145076	0.701216	0.607026	1.07753	1.19989
4690.00	-0.176222	0.647456	0.57911	1.01293	1.16964
4695.00	-0.221813	0.590147	0.504806	0.952884	1.13416
4700.00	-0.227727	0.560881	0.428369	0.859514	1.06613
4705.00	-0.217246	0.539004	0.3828	0.824397	1.04822
4710.00	-0.244687	0.468742	0.281678	0.779364	1.01044
4715.00	-0.332598	0.409968	0.24668	0.731161	0.918682
4720.00	-0.385378	0.324348	0.190591	0.713675	0.846412
4725.00	-0.39425	0.321662	0.216614	0.673959	0.820564
4730.00	-0.432086	0.267184	0.197685	0.619032	0.77564
4735.00	-0.432776	0.227079	0.149228	0.585903	0.72902
4740.00	-0.394766	0.17611	0.0878568	0.53019	0.672621
4745.00	-0.392164	0.112389	0.0749727	0.498272	0.633208
4750.00	-0.409137	0.117512	0.040153	0.488729	0.595674
4755.00	-0.459531	0.0760117	0.0252088	0.427387	0.51754
4760.00	-0.545273	0.0178379	-0.0278586	0.392322	0.492604
4765.00	-0.61366	0.019029	-0.061958	0.348294	0.42684
4770.00	-0.624287	-0.00369797	-0.173249	0.303873	0.391377
4775.00	-0.66019	-0.0211774	-0.216033	0.278281	0.357396
4780.00	-0.703039	-0.0279842	-0.277763	0.253331	0.317531
4785.00	-0.680145	-0.0519596	-0.254085	0.219365	0.299187
4790.00	-0.720998	-0.0512259	-0.257365	0.217571	0.309495
4795.00	-0.768301	-0.0580028	-0.215235	0.227465	0.280608
4800.00	-0.786291	-0.0492276	-0.19781	0.22582	0.2051
4805.00	-0.821797	-0.0606666	-0.18486	0.186932	0.17015
4810.00	-0.797563	-0.0977355	-0.252439	0.160566	0.151072
4815.00	-0.868816	-0.110273	-0.198507	0.124367	0.115336
4820.00	-0.774911	-0.118583	-0.233301	0.0831565	0.117211
4825.00	-0.779948	-0.166222	-0.252321	0.0460666	0.0910494
4830.00	-0.744096	-0.223971	-0.309056	0.0117266	0.0520322
4835.00	-0.757483	-0.234297	-0.297276	-0.00287403	0.0478604
4840.00	-0.788846	-0.228717	-0.349515	-0.00162748	0.0110991
4845.00	-0.704693	-0.248981	-0.369209	-0.0321572	0.0110207
4850.00	-0.599106	-0.213671	-0.369173	-0.025105	-0.0210252
4855.00	-0.4075	-0.186354	-0.388267	-0.0388999	-0.062244
4860.00	-0.0454158	0.0107734	-0.404085	0.0599451	-0.0890263
4865.00	0.322603	0.448488	-0.448376	0.387732	-0.0935326
4870.00	0.736348	0.977788	-0.436325	0.935953	-0.0893367
4875.00	1.18949	1.54043	-0.458266	1.63269	-0.0432705
4880.00	1.60961	2.08399	-0.447959	2.33744	0.00128352
4885.00	2.03513	2.64013	-0.379939	3.01105	-0.0122538
4890.00	2.46024	3.14661	-0.406153	3.59906	-0.0234059
4895.00	2.79718	3.58608	-0.403789	4.2242	-0.0231283
4900.00	3.17945	4.08572	-0.331989	4.80504	-0.00740647
4905.00	3.47432	4.56514	0.020882	5.34794	0.0820397
4910.00	3.82926	5.00555	0.550215	5.81736	0.335827
4915.00	4.12939	5.36473	1.15093	6.35878	0.831383
4920.00	4.40829	5.75641	1.7954	6.77604	1.46511
4925.00	4.70143	6.10298	2.39182	7.20816	2.20256
4930.00	4.96	6.47885	2.97231	7.61817	2.94878
4935.00	5.18744	6.77548	3.4442	7.99294	3.608
4940.00	5.35702	7.05138	3.96044	8.359	4.22296
4945.00	5.51491	7.31158	4.47833	8.67311	4.80221
4950.00	5.66228	7.54279	4.91164	8.96348	5.34417
4955.00	5.81598	7.77022	5.35081	9.2814	5.84946
4960.00	6.00348	7.98829	5.75972	9.5215	6.33724
4965.00	6.23017	8.2619	6.15232	9.77882	6.85978
4970.00	6.38679	8.4189	6.45786	10.0325	7.26508
4975.00	6.49438	8.63755	6.77655	10.2694	7.72166
4980.00	6.65442	8.81351	7.09207	10.4961	8.07069
4985.00	6.81602	8.98526	7.36647	10.7269	8.41886
4990.00	6.96321	9.14727	7.62435	10.9452	8.74974
4995.00	7.16417	9.32134	7.84279	11.1657	9.05682
5000.00	7.23265	9.48247	8.08174	11.343	9.37135
5005.00	7.33643	9.6141	8.30089	11.5275	9.64309
5010.00	7.4351	9.7876	8.51042	11.7108	9.89693
5015.00	7.57833	9.90359	8.74817	11.8615	10.1501
5020.00	7.65632	10.124	8.90887	12.0258	10.4049
5025.00	7.84942	10.2733	9.11088	12.2149	10.6846
5030.00	7.97405	10.4181	9.29679	12.3823	10.9086
5035.00	8.1108	10.5082	9.43405	12.5166	11.138
5040.00	8.13729	10.6057	9.63682	12.6432	11.3208
5045.00	8.23313	10.7529	9.7674	12.7792	11.5285
5050.00	8.34924	10.8899	9.94913	12.9323	11.7393
5055.00	8.44671	11.0027	10.0403	13.0222	11.93
5060.00	8.52039	11.1444	10.1373	13.1385	12.0861
5065.00	8.61655	11.2809	10.2794	13.3075	12.205
5070.00	8.72592	11.3889	10.3853	13.3972	12.3532
5075.00	8.79275	11.4831	10.564	13.5135	12.5269
5080.00	8.83534	11.5232	10.6674	13.5807	12.6244
5085.00	8.8684	11.604	10.7195	13.6777	12.7596
5090.00	8.8244	11.6588	10.7623	13.7668	12.8348
5095.00	8.90597	11.6829	10.8842	13.8289	12.9933
5100.00	8.90914	11.7239	10.9119	13.9115	13.0792
5105.00	8.94008	11.8009	10.9792	13.9802	13.2009
5110.00	8.92404	11.8271	11.0657	14.0075	13.2702
5115.00	8.9693	11.876	11.1121	14.0579	13.3501
5120.00	9.00828	11.8709	11.1758	14.0592	13.4034
5125.00	9.04336	11.9258	11.1675	14.1255	13.4401
5130.00	9.05913	11.9916	11.2147	14.1536	13.5174
5135.00	9.05401	12.0107	11.2872	14.1702	13.5808
5140.00	9.10383	12.0739	11.3566	14.214	13.6328
5145.00	9.11882	12.0728	11.4395	14.2447	13.6558
5150.00	9.11475	12.0867	11.4936	14.257	13.6827
5155.00	9.11987	12.1334	11.5888	14.2442	13.7296
5160.00	9.05424	12.0595	11.5829	14.151	13.7212
5165.00	9.00044	12.0197	11.6254	14.1219	13.7364
5170.00	8.94851	11.9333	11.6063	14.0487	13.7356
5175.00	8.8526	11.8481	11.6356	13.9405	13.7215
5180.00	8.77507	11.7952	11.6346	13.8576	13.7161
5185.00	8.69826	11.7164	11.5968	13.7092	13.6555
5190.00	8.6028	11.6098	11.5109	13.5784	13.5813
5195.00	8.50811	11.49	11.521	13.4502	13.5826
5200.00	8.40356	11.2974	11.485	13.3051	13.5292
5205.00	8.29894	11.1523	11.4622	13.162	13.4408
5210.00	8.15386	10.9995	11.3788	12.9574	13.3479
5215.00	7.96183	10.8411	11.3339	12.7589	13.2261
5220.00	7.76617	10.6881	11.2865	12.611	13.1072
5225.00	7.65856	10.5623	11.2002	12.4567	13.0146
5230.00	7.50552	10.3926	11.0816	12.2997	12.8591
5235.00	7.39062	10.2398	10.983	12.0912	12.7058
5240.00	7.30125	10.1083	10.8724	11.8949	12.5461
5245.00	7.2015	9.90962	10.7524	11.6943	12.4054
5250.00	7.14333	9.79327	10.6279	11.5262	12.2851
5255.00	6.95402	9.64096	10.4545	11.3308	12.1169
5260.00	6.84861	9.4652	10.2164	11.0974	11.9047
5265.00	6.71862	9.34123	10.0595	10.9017	11.7044
5270.00	6.5472	9.17611	9.89511	10.7304	11.5015
5275.00	6.43506	8.98585	9.73757	10.5599	11.3219
5280.00	6.34116	8.84883	9.60397	10.3739	11.1191
5285.00	6.19168	8.67643	9.45369	10.1872	10.9211
5290.00	6.015	8.52424	9.27744	9.98571	10.7294
5295.00	5.92623	8.39173	9.06008	9.77651	10.5435
5300.00	5.80596	8.23826	8.95325	9.59974	10.3205
5305.00	5.72229	8.08527	8.72459	9.41667	10.125
5310.00	5.61362	7.91782	8.56935	9.21642	9.93663
5315.00	5.47719	7.75969	8.37908	9.02564	9.77226
5320.00	5.42289	7.6724	8.15729	8.8549	9.5841
5325.00	5.27393	7.50757	8.00686	8.66959	9.43126
5330.00	5.13108	7.30865	7.84279	8.50376	9.2246
5335.00	5.01481	7.14747	7.67873	8.30944	9.02725
5340.00	4.92422	7.01877	7.54064	8.14605	8.85171
5345.00	4.78298	6.85832	7.39176	7.98942	8.62667
5350.00	4.68748	6.72284	7.26324	7.80433	8.43342
5355.00	4.57869	6.6485	7.11342	7.65405	8.27393
5360.00	4.544	6.52359	6.96356	7.50441	8.10358
5365.00	4.48644	6.34274	6.79999	7.37645	7.93582
5370.00	4.39074	6.24692	6.70332	7.23252	7.75183
5375.00	4.22208	6.08928	6.53709	7.07036	7.59449
5380.00	4.12998	5.97716	6.35196	6.90908	7.4075
5385.00	4.02603	5.82418	6.18534	6.77735	7.26809
5390.00	3.93598	5.69989	6.05724	6.61371	7.10137
5395.00	3.83562	5.51961	5.90917	6.47891	6.88736
5400.00	3.76988	5.39305	5.76634	6.31826	6.73292
5405.00	3.64575	5.21966	5.60501	6.1545	6.58567
5410.00	3.53051	5.0398	5.45161	5.96395	6.42427
5415.00	3.30916	4.87942	5.27257	5.81931	6.26457
5420.00	3.21178	4.70235	5.13056	5.71886	6.06823
5425.00	3.09956	4.57571	5.02051	5.60545	5.91112
5430.00	3.03016	4.39778	4.88458	5.43144	5.75219
5435.00	2.87816	4.24656	4.69667	5.29497	5.58027
5440.00	2.71852	4.15063	4.58356	5.12899	5.42039
5445.00	2.7206	4.13271	4.48176	5.03715	5.31363
5450.00	2.65398	4.02436	4.34233	4.91613	5.14637
5455.00	2.53081	3.90007	4.19498	4.75734	4.99996
5460.00	2.40065	3.80904	3.99952	4.62977	4.8847
5465.00	2.2993	3.72711	3.82225	4.5025	4.73558
5470.00	2.18175	3.6147	3.69959	4.3937	4.62406
5475.00	2.11458	3.52394	3.59875	4.28332	4.53195
5480.00	2.05765	3.45118	3.50937	4.16479	4.40573
5485.00	2.00465	3.38124	3.36745	4.07058	4.24468
5490.00	1.99207	3.3525	3.30666	3.95414	4.16575
5495.00	2.01762	3.28202	3.30796	3.87045	4.05862
5500.00	1.96862	3.24981	3.26405	3.80471	4.00964
5505.00	1.93506	3.20596	3.18765	3.71582	3.93152
5510.00	1.82057	3.0698	3.08609	3.59937	3.79005
5515.00	1.68768	2.96511	2.98377	3.49648	3.6916
5520.00	1.63129	2.88279	2.91763	3.42211	3.58649
5525.00	1.58757	2.81911	2.83489	3.32448	3.52181
5530.00	1.54997	2.68892	2.73582	3.20688	3.39861
5535.00	1.45292	2.55241	2.63847	3.10583	3.29392
5540.00	1.34626	2.43699	2.50987	3.01585	3.16876
5545.00	1.30821	2.41492	2.42145	2.92432	3.09325
5550.00	1.25289	2.32068	2.32002	2.83522	3.02631
5555.00	1.2154	2.31916	2.27107	2.74641	2.95267
5560.00	1.11493	2.2226	2.17102	2.6751	2.85544
5565.00	1.03504	2.12975	2.11375	2.62532	2.78238
5570.00	0.97368	2.06403	2.06085	2.53735	2.68774
5575.00	0.911431	2.02124	1.93536	2.439	2.60153
5580.00	0.834335	1.94258	1.8962	2.39364	2.57552
5585.00	0.800068	1.86136	1.79811	2.32404	2.47063
5590.00	0.714793	1.78381	1.69753	2.26428	2.37931
5595.00	0.750425	1.76756	1.68352	2.1894	2.31364
5600.00	0.715769	1.7098	1.60943	2.12872	2.21946
5605.00	0.617853	1.60426	1.5851	2.0789	2.15532
5610.00	0.626305	1.56878	1.5591	2.03215	2.09864
5615.00	0.567186	1.47884	1.51931	1.95842	2.02802
5620.00	0.498176	1.3845	1.40563	1.86712	1.93043
5625.00	0.441335	1.32042	1.29376	1.76673	1.83125
5630.00	0.383154	1.21218	1.19717	1.68309	1.7327
5635.00	0.329035	1.14451	1.12253	1.61741	1.67392
5640.00	0.301399	1.12972	1.054	1.5794	1.58389
5645.00	0.290575	1.16251	1.01827	1.5308	1.5008
5650.00	0.210595	1.15038	0.999774	1.48035	1.45593
5655.00	0.224654	1.04278	0.948977	1.42823	1.40213
5660.00	0.254867	1.00246	0.899161	1.40914	1.33825
5665.00	0.246939	0.997412	0.902142	1.34112	1.30551
5670.00	0.20293	0.914032	0.857009	1.29045	1.25438
5675.00	0.216	0.904438	0.804095	1.26787	1.21765
5680.00	0.213715	0.831843	0.756473	1.2322	1.20006
5685.00	0.208147	0.837905	0.708148	1.20777	1.14297
5690.00	0.168017	0.792787	0.641431	1.15797	1.06374
5695.00	0.0721985	0.659961	0.556796	1.11315	1.01616
5700.00	0.0632227	0.605864	0.53527	1.07761	0.972309
5705.00	0.0305616	0.551228	0.52136	1.02452	0.867858
5710.00	-0.0216605	0.531803	0.51294	0.959473	0.808921
5715.00	-0.0230063	0.512834	0.465744	0.929706	0.729061
5720.00	-0.0909428	0.503199	0.421902	0.846327	0.687098
5725.00	-0.069557	0.464778	0.374247	0.805815	0.625609
5730.00	-0.094208	0.437637	0.324528	0.753048	0.565111
5735.00	-0.139221	0.441471	0.245627	0.669111	0.481782
5740.00	-0.170953	0.446409	0.267512	0.651116	0.480019
5745.00	-0.232874	0.374994	0.216171	0.601351	0.425828
5750.00	-0.278068	0.333033	0.184991	0.539297	0.416252
5755.00	-0.234458	0.289317	0.146	0.517979	0.366375
5760.00	-0.244375	0.285672	0.112274	0.462344	0.328706
5765.00	-0.248032	0.234793	0.0627955	0.457353	0.302024
5770.00	-0.277663	0.211314	0.0633465	0.463411	0.268728
5775.00	-0.276235	0.221419	0.0747714	0.43913	0.278987
5780.00	-0.273195	0.249849	0.0481686	0.393299	0.257277
5785.00	-0.288017	0.189166	0.0529146	0.358765	0.241864
5790.00	-0.253948	0.17025	0.0148362	0.352622	0.23315
5795.00	-0.272451	0.188923	0.00652201	0.311605	0.210866
5800.00	-0.217111	0.152181	0.000405323	0.277567	0.173276
5805.00	-0.190132	0.136963	0.0181244	0.268034	0.146665
5810.00	-0.218529	0.105418	-0.00964437	0.260413	0.141282
5815.00	-0.235307	0.130574	0.00634739	0.260269	0.14572
5820.00	-0.255674	0.16214	-0.00521631	0.249588	0.13218
5825.00	-0.296832	0.101303	0.00213592	0.244771	0.0849234
5830.00	-0.353189	0.0703486	-0.0486241	0.221253	0.04033
5835.00	-0.396887	0.0484394	-0.0492262	0.15213	0.0249509
5840.00	-0.415144	-0.0188766	-0.101681	0.132121	0.0162671
5845.00	-0.329731	-0.0155016	-0.158452	0.0632789	-0.00598881
5850.00	-0.230033	-0.00353938	-0.205449	0.0627059	-0.0631517
5855.00	-0.0226573	-0.0359089	-0.216325	0.047803	-0.0743713
5860.00	0.26758	0.129812	-0.230211	0.184976	-0.122633
5865.00	0.641174	0.564548	-0.233146	0.513687	-0.15988
5870.00	1.0652	1.10307	-0.252182	1.07617	-0.129451
5875.00	1.41698	1.69334	-0.25292	1.7445	-0.125789
5880.00	1.96185	2.22607	-0.286371	2.43423	-0.119399
5885.00	2.31176	2.81263	-0.279592	3.09336	-0.119837
5890.00	2.67233	3.31822	-0.270758	3.73262	-0.124356
5895.00	3.0583	3.7911	-0.290131	4.36453	-0.111921
5900.00	3.4285	4.2747	-0.231063	4.95436	-0.0893827
5905.00	3.70198	4.6787	0.102153	5.46123	-0.0350602
5910.00	3.98148	5.04082	0.590572	5.94522	0.189178
5915.00	4.28394	5.45002	1.19955	6.39137	0.72106
5920.00	4.51929	5.80343	1.82686	6.78714	1.35654
5925.00	4.75042	6.17355	2.34363	7.19705	1.99654
5930.00	4.96545	6.43378	2.92074	7.56693	2.67775
5935.00	5.22922	6.77657	3.49479	7.9449	3.40637
5940.00	5.38585	7.08508	4.00596	8.29371	4.06212
5945.00	5.61109	7.38802	4.53023	8.67861	4.69046
5950.00	5.82786	7.70381	4.98431	9.00392	5.25184
5955.00	5.95271	7.89877	5.45446	9.29766	5.80144
5960.00	6.1599	8.15158	5.80656	9.59943	6.26926
5965.00	6.3569	8.40143	6.23546	9.88349	6.70989
5970.00	6.62024	8.62182	6.55727	10.1641	7.15701
5975.00	6.74487	8.86183	6.89471	10.4051	7.59551
5980.00	6.96767	9.09717	7.25442	10.6393	7.98088
5985.00	7.15764	9.34467	7.5727	10.8827	8.33596
5990.00	7.26541	9.50495	7.82499	11.0691	8.65863
5995.00	7.40629	9.67896	8.07255	11.258	8.94491
6000.00	7.54714	9.83258	8.28988	11.4644	9.24588
6005.00	7.68092	9.96044	8.48822	11.6867	9.49406
6010.00	7.75568	10.0413	8.67218	11.8733	9.73909
6015.00	7.7931	10.175	8.85004	12.0652	9.94723
6020.00	7.93741	10.3177	9.03471	12.2005	10.1964
6025.00	8.01461	10.4432	9.19545	12.3722	10.4434
6030.00	8.06653	10.5516	9.3606	12.5248	10.6544
6035.00	8.13959	10.6314	9.56799	12.6371	10.8174
6040.00	8.2194	10.7612	9.72321	12.7268	11.0332
6045.00	8.25435	10.8913	9.84652	12.8592	11.2275
6050.00	8.35956	10.888	9.98482	12.9986	11.3673
6055.00	8.36118	10.9431	10.097	13.1231	11.526
6060.00	8.45219	11.0417	10.157	13.2495	11.67
6065.00	8.50776	11.1691	10.297	13.3632	11.8098
6070.00	8.57709	11.2362	10.4422	13.4637	11.9821
6075.00	8.65353	11.3308	10.6111	13.5695	12.1248
6080.00	8.68195	11.4323	10.7945	13.6388	12.2852
6085.00	8.78478	11.5504	10.9254	13.752	12.4729
6090.00	8.85626	11.6284	11.0146	13.8193	12.5789
6095.00	8.95044	11.7016	11.103	13.8828	12.699
6100.00	9.00184	11.7898	11.1566	13.9438	12.7731
6105.00	9.07093	11.8618	11.235	14.0035	12.9048
6110.00	9.12608	11.8894	11.274	14.0505	13.0222
6115.00	9.14411	11.9662	11.3092	14.1187	13.0918
6120.00	9.15859	12.022	11.3777	14.158	13.1834
6125.00	9.12772	12.105	11.4736	14.1905	13.2678
6130.00	9.12276	12.1261	11.6022	14.2456	13.3211
6135.00	9.10249	12.0885	11.6496	14.23	13.3485
6140.00	8.98768	12.0622	11.6117	14.2342	13.3318
6145.00	8.95458	12.0682	11.6486	14.2131	13.4004
6150.00	8.97747	12.0439	11.6982	14.2103	13.4704
6155.00	8.89272	11.9997	11.6759	14.1609	13.5034
6160.00	8.82171	11.9748	11.6668	14.1154	13.5579
6165.00	8.79292	11.9509	11.7215	14.0313	13.5657
6170.00	8.79686	11.916	11.746	13.9412	13.581
6175.00	8.77933	11.8712	11.8242	13.887	13.5999
6180.00	8.69508	11.8621	11.8631	13.8104	13.5736
6185.00	8.64559	11.8004	11.8475	13.7242	13.5334
6190.00	8.54837	11.6661	11.8431	13.6217	13.4849
6195.00	8.45385	11.5763	11.8801	13.516	13.436
6200.00	8.42321	11.509	11.8738	13.3681	13.4106
6205.00	8.33418	11.3978	11.8189	13.2437	13.3496
6210.00	8.24703	11.2799	11.775	13.0943	13.2823
6215.00	8.14753	11.1589	11.6699	12.8955	13.1929
6220.00	8.0369	10.9875	11.5275	12.6955	13.0855
6225.00	7.89168	10.8556	11.4062	12.5338	13.023
6230.00	7.78908	10.7874	11.3339	12.4228	12.8594
6235.00	7.74591	10.5982	11.2155	12.2442	12.7184
6240.00	7.59643	10.4829	11.0899	12.0384	12.5265
6245.00	7.50404	10.2928	10.9727	11.8714	12.4198
6250.00	7.37699	10.1144	10.8426	11.6357	12.2206
6255.00	7.21172	9.90615	10.7064	11.4073	12.0496
6260.00	7.07351	9.7009	10.6016	11.2295	11.8617
6265.00	6.98074	9.53699	10.4472	11.0369	11.6894
6270.00	6.81822	9.3166	10.2427	10.8914	11.5055
6275.00	6.72815	9.19708	10.0831	10.7173	11.3225
6280.00	6.53646	9.00175	9.86582	10.5309	11.0536
6285.00	6.37447	8.76645	9.68661	10.2863	10.828
6290.00	6.19356	8.54577	9.48844	10.0739	10.6137
6295.00	5.96227	8.33376	9.32102	9.86358	10.3951
6300.00	5.82609	8.14444	9.15531	9.69537	10.2282
6305.00	5.72636	7.99637	8.9365	9.5248	10.0212
6310.00	5.58042	7.85269	8.7546	9.35018	9.78652
6315.00	5.46487	7.65644	8.57586	9.13931	9.58146
6320.00	5.33454	7.48874	8.38084	8.95625	9.36494
6325.00	5.20143	7.29617	8.18074	8.73969	9.15356
6330.00	5.04477	7.09756	7.99654	8.54863	8.96229
6335.00	4.87392	6.92923	7.77886	8.32584	8.73754
6340.00	4.75	6.74799	7.61436	8.13396	8.52908
6345.00	4.65077	6.628	7.43079	7.9584	8.37034
6350.00	4.56673	6.49324	7.23689	7.77353	8.12536
6355.00	4.48934	6.40914	7.06512	7.62921	7.95027
6360.00	4.37754	6.16388	6.85451	7.42739	7.75555
6365.00	4.17684	5.9491	6.72097	7.23423	7.54214
6370.00	4.12965	5.79149	6.5557	7.0815	7.32119
6375.00	3.93969	5.67345	6.41789	6.94404	7.12749
6380.00	3.78102	5.56126	6.30752	6.80785	6.99133
6385.00	3.75059	5.45434	6.18497	6.65364	6.83784
6390.00	3.66174	5.35959	6.01729	6.52251	6.68629
6395.00	3.57827	5.26838	5.92239	6.39299	6.54783
6400.00	3.44872	5.15504	5.77824	6.26492	6.38609
6405.00	3.37426	5.03371	5.62391	6.12663	6.27558
6410.00	3.22647	4.87988	5.46999	6.00984	6.0998
6415.00	3.1637	4.76227	5.29868	5.86924	5.92097
6420.00	3.08263	4.67723	5.20187	5.75518	5.78066
6425.00	2.99912	4.56798	5.05053	5.61223	5.60383
6430.00	2.94855	4.47709	4.93482	5.4644	5.4189
6435.00	2.84158	4.37893	4.83888	5.34765	5.28031
6440.00	2.86295	4.24001	4.69926	5.23203	5.13082
6445.00	2.78561	4.14919	4.55174	5.11167	5.05095
6450.00	2.67562	4.09126	4.48454	4.99471	4.91409
6455.00	2.59243	4.01234	4.37352	4.86355	4.8363
6460.00	2.47542	3.91603	4.23261	4.77428	4.69408
6465.00	2.38942	3.83233	4.13586	4.68818	4.57949
6470.00	2.34539	3.76592	3.99276	4.58096	4.45161
6475.00	2.26713	3.67937	3.95141	4.50939	4.3262
6480.00	2.26868	3.59107	3.85545	4.41909	4.16692
6485.00	2.24726	3.50565	3.73903	4.27548	4.07926
6490.00	2.15247	3.44067	3.66431	4.17499	3.94467
6495.00	2.05312	3.33013	3.52329	4.08456	3.7895
6500.00	1.93209	3.19495	3.36495	3.96577	3.6581
6505.00	1.87233	3.11196	3.27845	3.81377	3.55738
6510.00	1.76587	3.07147	3.21427	3.7374	3.46569
6515.00	1.75258	3.01421	3.17836	3.60728	3.39349
6520.00	1.72307	2.9136	3.08184	3.55156	3.26353
6525.00	1.64382	2.80221	2.94578	3.46976	3.1837
6530.00	1.5128	2.67817	2.83153	3.3971	3.07368
6535.00	1.40542	2.58587	2.75466	3.32019	2.95301
6540.00	1.27717	2.48942	2.63767	3.20494	2.83924
6545.00	1.23198	2.38327	2.56652	3.12519	2.7678
6550.00	1.15268	2.35169	2.45878	2.99395	2.66224
6555.00	1.2411	2.3203	2.42601	2.88638	2.54558
6560.00	1.19074	2.27866	2.35964	2.81163	2.49112
6565.00	1.1103	2.204	2.28351	2.75778	2.40498
6570.00	1.08531	2.14573	2.20817	2.70069	2.35118
6575.00	1.06808	2.13494	2.1226	2.58888	2.24499
6580.00	0.982348	2.02556	2.02782	2.48729	2.20822
6585.00	0.873577	1.90928	1.94936	2.39874	2.11324
6590.00	0.868748	1.8076	1.81863	2.33151	2.02466
6595.00	0.839819	1.74434	1.716	2.27964	1.92534
6600.00	0.801491	1.68593	1.67282	2.20705	1.8638
6605.00	0.658129	1.67649	1.5998	2.13981	1.80016
6610.00	0.594072	1.60106	1.48353	2.06299	1.72742
6615.00	0.532908	1.49599	1.41851	2.01878	1.66504
6620.00	0.469082	1.3925	1.32721	1.91953	1.61509
6625.00	0.425686	1.38266	1.26962	1.86282	1.53919
6630.00	0.379605	1.28455	1.17272	1.77437	1.44819
6635.00	0.288967	1.18585	1.10599	1.68709	1.37455
6640.00	0.279385	1.14907	1.06506	1.62868	1.29588
6645.00	0.170674	1.05053	1.01457	1.5483	1.2024
6650.00	0.0974172	0.988608	0.973221	1.47883	1.09144
6655.00	0.0472891	0.928421	0.88956	1.43262	1.06481
6660.00	0.0372924	0.893589	0.849785	1.40445	0.981024
6665.00	0.0265395	0.780431	0.742948	1.35609	0.933463
6670.00	0.0291533	0.766347	0.713735	1.32119	0.87106
6675.00	0.0297498	0.753672	0.748919	1.28115	0.849968
6680.00	0.0408223	0.752676	0.70135	1.27484	0.862959
6685.00	0.0788823	0.723519	0.688592	1.22121	0.84474
6690.00	-0.0255819	0.615469	0.655252	1.17678	0.781927
6695.00	0.00155925	0.562847	0.618415	1.11953	0.704765
6700.00	-0.0319593	0.543748	0.556574	1.07663	0.648729
6705.00	-0.0884649	0.495323	0.520042	1.01501	0.567353
6710.00	-0.0936658	0.435378	0.534978	0.989281	0.534341
6715.00	-0.182631	0.39779	0.537491	0.919127	0.494316
6720.00	-0.220558	0.401147	0.489206	0.858866	0.458293
6725.00	-0.293322	0.295585	0.426624	0.828609	0.41659
6730.00	-0.272769	0.35676	0.465929	0.767809	0.418252
6735.00	-0.263052	0.321084	0.407041	0.731312	0.422843
6740.00	-0.208652	0.317237	0.422348	0.684077	0.399125
6745.00	-0.150912	0.325674	0.416998	0.665545	0.382936
6750.00	-0.142845	0.345166	0.4559	0.630642	0.392089
6755.00	-0.154899	0.341886	0.458124	0.651982	0.371447
6760.00	-0.192087	0.349345	0.42324	0.607885	0.352868
6765.00	-0.136004	0.336722	0.323539	0.591217	0.349557
6770.00	-0.132939	0.2971	0.313043	0.573338	0.308412
6775.00	-0.121401	0.37151	0.268078	0.57739	0.25591
6780.00	-0.1356	0.317998	0.237172	0.495672	0.19525
6785.00	-0.111504	0.356107	0.280394	0.494062	0.182945
6790.00	-0.219757	0.313059	0.293339	0.441778	0.159493
6795.00	-0.259239	0.320427	0.302256	0.419661	0.166236
6800.00	-0.247362	0.248223	0.243342	0.378654	0.117637
6805.00	-0.248965	0.215964	0.223106	0.382031	0.0996846
6810.00	-0.222312	0.189905	0.228118	0.316013	0.00513644
6815.00	-0.233444	0.142653	0.208038	0.323737	-0.0056918
6820.00	-0.294384	0.122438	0.187234	0.268344	-0.0401923
6825.00	-0.317623	0.126556	0.199932	0.270283	-0.0815573
6830.00	-0.331515	0.0871268	0.173108	0.266274	-0.135289
6835.00	-0.359821	0.106675	0.14077	0.257871	-0.193962
6840.00	-0.364225	0.0900581	0.0802448	0.210983	-0.226139
6845.00	-0.361165	0.0602282	0.0503624	0.173579	-0.25613
6850.00	-0.293442	0.0304065	0.0111731	0.156221	-0.271775
6855.00	-0.0814814	0.034803	-0.00633763	0.152109	-0.312674
6860.00	0.272584	0.236588	-0.0603487	0.25679	-0.393836
6865.00	0.668504	0.651722	-0.0993958	0.606135	-0.446252
6870.00	1.06346	1.21276	-0.101751	1.1728	-0.476923
6875.00	1.50848	1.78016	-0.128461	1.82475	-0.463269
6880.00	1.88441	2.31611	-0.0800961	2.47865	-0.482956
6885.00	2.27893	2.84904	-0.0816494	3.13237	-0.500673
6890.00	2.68669	3.3495	-0.102173	3.7706	-0.502179
6895.00	3.02206	3.8371	-0.0974201	4.38817	-0.474653
6900.00	3.33794	4.24768	-0.0262027	4.91521	-0.39315
6905.00	3.71003	4.64992	0.311117	5.4212	-0.319797
6910.00	3.97116	5.07739	0.889295	5.96578	-0.0835879
6915.00	4.32733	5.4636	1.50802	6.47222	0.409557
6920.00	4.56536	5.85581	2.07989	6.89731	1.09578
6925.00	4.87968	6.1493	2.61234	7.33265	1.82065
6930.00	5.09233	6.43426	3.19947	7.73981	2.54318
6935.00	5.30478	6.77403	3.70876	8.08706	3.22336
6940.00	5.54866	7.05899	4.24498	8.43604	3.93661
6945.00	5.75587	7.34521	4.74535	8.78081	4.52799
6950.00	6.0161	7.62512	5.19021	9.08343	5.10769
6955.00	6.16252	7.89488	5.64114	9.39224	5.66345
6960.00	6.31536	8.16891	6.08249	9.71524	6.18426
6965.00	6.48277	8.46462	6.42369	9.9695	6.69838
6970.00	6.72475	8.70696	6.79772	10.2703	7.15283
6975.00	6.89688	8.99646	7.12614	10.54	7.59691
6980.00	7.10798	9.15437	7.39577	10.7367	7.96667
6985.00	7.29797	9.3798	7.68761	10.9857	8.32833
6990.00	7.44614	9.58416	7.96667	11.2529	8.65279
6995.00	7.5988	9.74578	8.21508	11.4503	8.9314
7000.00	7.73093	9.94479	8.50696	11.6845	9.27808
7005.00	7.88146	10.1105	8.70954	11.8953	9.51788
7010.00	8.0222	10.2091	8.86455	12.0553	9.76568
7015.00	8.11023	10.3305	9.0341	12.2453	9.98354
7020.00	8.23336	10.4428	9.2031	12.3876	10.2064
7025.00	8.31959	10.6227	9.36475	12.5798	10.4091
7030.00	8.42881	10.7563	9.5526	12.7251	10.6472
7035.00	8.5552	10.8602	9.7681	12.8846	10.8409
7040.00	8.68827	11.0073	9.99211	13.0176	11.044
7045.00	8.79574	11.089	10.1814	13.191	11.2321
7050.00	8.88543	11.1641	10.2944	13.3067	11.4301
7055.00	8.96616	11.2585	10.4344	13.4157	11.6291
7060.00	9.02653	11.3196	10.5713	13.5138	11.7627
7065.00	9.03871	11.3821	10.715	13.5992	11.8995
7070.00	9.13045	11.4591	10.8388	13.7183	12.0638
7075.00	9.18141	11.4987	10.9216	13.8111	12.1705
7080.00	9.19918	11.5878	11.0221	13.8716	12.2871
7085.00	9.28189	11.674	11.1261	13.9404	12.4756
7090.00	9.35107	11.7085	11.2362	14.0378	12.6102
7095.00	9.32202	11.7677	11.3681	14.0766	12.7406
7100.00	9.3626	11.7556	11.4239	14.1153	12.8302
7105.00	9.35171	11.8012	11.5083	14.1703	12.9046
7110.00	9.3384	11.8125	11.5665	14.2409	12.9808
7115.00	9.3352	11.8688	11.6216	14.2709	13.0288
7120.00	9.26033	11.9001	11.7258	14.2499	13.107
7125.00	9.28777	11.915	11.7581	14.2588	13.1372
7130.00	9.23871	11.967	11.7708	14.2457	13.217
7135.00	9.23494	12.0197	11.8629	14.2589	13.262
7140.00	9.22278	12.0225	11.8733	14.2804	13.3272
7145.00	9.09066	12.0088	11.951	14.269	13.4127
7150.00	9.07712	12.0305	11.9472	14.2348	13.4134
7155.00	9.0263	12.0055	11.9464	14.2452	13.413
7160.00	9.07187	11.9548	11.9676	14.2239	13.3971
7165.00	9.00577	11.9016	11.9621	14.1884	13.4529
7170.00	8.96033	11.8925	12.0173	14.1277	13.4238
7175.00	8.88432	11.798	11.985	14.0587	13.4275
7180.00	8.78254	11.7174	11.9886	13.964	13.4153
7185.00	8.6927	11.6583	11.9988	13.8615	13.3889
7190.00	8.61008	11.5842	11.982	13.7606	13.3868
7195.00	8.50763	11.4521	11.9122	13.6477	13.3797
7200.00	8.41192	11.3555	11.9177	13.503	13.329
7205.00	8.3047	11.2478	11.8666	13.341	13.2772
7210.00	8.23982	11.1895	11.8822	13.2663	13.1882
7215.00	8.12347	11.0076	11.7554	13.0494	13.101
7220.00	7.9415	10.8172	11.6687	12.8455	12.944
7225.00	7.83392	10.625	11.4854	12.6544	12.7842
7230.00	7.75465	10.5025	11.3642	12.4642	12.6435
7235.00	7.6201	10.2867	11.2264	12.2469	12.4715
7240.00	7.4674	10.0955	11.0409	12.0782	12.3002
7245.00	7.25797	9.96648	10.9054	11.8612	12.1274
7250.00	7.17133	9.80725	10.778	11.7119	11.9544
7255.00	7.0038	9.64461	10.6537	11.5277	11.7347
7260.00	6.84249	9.48188	10.4968	11.3206	11.5844
7265.00	6.73945	9.3488	10.3802	11.118	11.4244
7270.00	6.59931	9.2097	10.222	10.9221	11.299
7275.00	6.48021	8.99972	10.0331	10.7373	11.0881
7280.00	6.38355	8.8271	9.83718	10.546	10.887
7285.00	6.22456	8.62415	9.66493	10.3431	10.6678
7290.00	6.14644	8.4638	9.458	10.1845	10.4602
7295.00	6.04979	8.31205	9.28679	9.97937	10.2487
7300.00	5.97159	8.1844	9.10401	9.79862	10.0882
7305.00	5.89068	8.00853	8.96137	9.60909	9.91896
7310.00	5.80029	7.84579	8.78655	9.46345	9.7512
7315.00	5.72246	7.73353	8.6374	9.27291	9.52698
7320.00	5.64714	7.58341	8.44989	9.09279	9.33963
7325.00	5.53194	7.47359	8.35627	8.90478	9.13903
7330.00	5.43704	7.36582	8.24468	8.76819	9.00079
7335.00	5.34812	7.28371	8.10464	8.61744	8.82686
7340.00	5.22244	7.17262	7.95265	8.48177	8.64659
7345.00	5.12338	7.06372	7.81722	8.31266	8.46682
7350.00	4.98681	7.00438	7.67757	8.18157	8.26584
7355.00	4.86038	6.84388	7.57375	8.05495	8.08598
7360.00	4.79577	6.70687	7.39971	7.89783	7.88078
7365.00	4.62699	6.58504	7.22804	7.68737	7.69095
7370.00	4.45929	6.42483	7.04896	7.5181	7.50876
7375.00	4.32767	6.2375	6.82493	7.35232	7.26433
7380.00	4.15127	6.08675	6.6643	7.16764	7.09282
7385.00	4.0961	5.93769	6.44186	7.01389	6.94362
7390.00	3.97095	5.79015	6.26762	6.81893	6.78252
7395.00	3.80915	5.68563	6.16408	6.68087	6.62825
7400.00	3.73377	5.62725	5.9657	6.51441	6.48425
7405.00	3.60095	5.4825	5.81176	6.39241	6.30927
7410.00	3.46035	5.36263	5.71282	6.23658	6.16622
7415.00	3.40229	5.29193	5.6552	6.11551	6.03335
7420.00	3.35705	5.22682	5.57602	6.02573	5.90655
7425.00	3.3181	5.12359	5.47197	5.91328	5.76974
7430.00	3.25495	5.01879	5.33051	5.78714	5.60329
7435.00	3.17177	4.90513	5.18817	5.67169	5.49164
7440.00	3.18646	4.83258	5.07372	5.55244	5.34268
7445.00	3.15579	4.71077	4.99395	5.44223	5.23131
7450.00	3.12291	4.60114	4.90985	5.31428	5.07538
7455.00	2.97392	4.43256	4.72624	5.20679	4.92473
7460.00	2.82227	4.27043	4.64296	5.04003	4.7386
7465.00	2.71739	4.14831	4.48058	4.92544	4.61853
7470.00	2.62476	4.06666	4.3358	4.77435	4.48159
7475.00	2.5607	3.91732	4.13446	4.63262	4.28717
7480.00	2.46267	3.76953	3.99424	4.55493	4.13591
7485.00	2.33229	3.74807	3.90902	4.44377	4.0266
7490.00	2.34314	3.67521	3.77905	4.33893	3.95091
7495.00	2.30724	3.56799	3.66071	4.24745	3.88486
7500.00	2.26791	3.49232	3.5583	4.12963	3.7563
7505.00	2.22374	3.39149	3.4552	4.0092	3.64472
7510.00	2.14535	3.3052	3.34602	3.873	3.49067
7515.00	2.04671	3.21416	3.28464	3.82524	3.39225
7520.00	1.93861	3.07421	3.19115	3.7084	3.3016
7525.00	1.78865	2.96759	3.07968	3.59365	3.18805
7530.00	1.72567	2.85825	2.94658	3.49229	3.05078
7535.00	1.65671	2.75835	2.89509	3.36942	2.97778
7540.00	1.63853	2.64167	2.83646	3.29912	2.86567
7545.00	1.61164	2.58426	2.76866	3.21762	2.74001
7550.00	1.48384	2.49242	2.66529	3.09249	2.61454
7555.00	1.31614	2.3473	2.53537	2.97698	2.50574
7560.00	1.19506	2.28065	2.42391	2.89317	2.42742
7565.00	1.11419	2.22959	2.30994	2.80048	2.34558
7570.00	1.05896	2.11373	2.1937	2.68732	2.22036
7575.00	0.968866	2.00052	2.09864	2.57013	2.09838
7580.00	0.963287	1.95814	1.96118	2.50783	1.96487
7585.00	0.924904	1.85752	1.91807	2.44599	1.87771
7590.00	0.869288	1.83836	1.83419	2.35774	1.85807
7595.00	0.815722	1.72443	1.71771	2.23514	1.73003
7600.00	0.683228	1.63231	1.61561	2.17564	1.63232
7605.00	0.600858	1.59105	1.55241	2.12305	1.57842
7610.00	0.614521	1.56284	1.53515	2.09586	1.51754
7615.00	0.558336	1.48539	1.47726	2.00329	1.42148
7620.00	0.51655	1.43205	1.42789	1.94395	1.4062
7625.00	0.478943	1.36321	1.40806	1.90686	1.31716
7630.00	0.467923	1.34291	1.36015	1.83606	1.23392
7635.00	0.407083	1.2696	1.26102	1.79537	1.15179
7640.00	0.401493	1.21107	1.24421	1.77217	1.09231
7645.00	0.41051	1.12863	1.14028	1.69854	1.02021
7650.00	0.346632	1.07973	1.06313	1.68695	0.929533
7655.00	0.322504	1.02382	1.0142	1.61608	0.89331
7660.00	0.302545	0.948208	0.996111	1.56094	0.831828
7665.00	0.268779	0.8519	0.948413	1.53049	0.80847
7670.00	0.226098	0.87678	0.941003	1.46568	0.768882
7675.00	0.249142	0.856036	0.883788	1.46778	0.725
7680.00	0.150479	0.822493	0.839125	1.38527	0.693758
7685.00	0.0968006	0.77148	0.790732	1.31004	0.62954
7690.00	0.0309309	0.709206	0.754008	1.2481	0.549051
7695.00	-0.0388874	0.663572	0.701831	1.17316	0.485894
7700.00	-0.119283	0.613576	0.657605	1.11339	0.399141
7705.00	-0.179348	0.538832	0.580915	1.03658	0.329314
7710.00	-0.177216	0.480486	0.522824	1.0039	0.23759
7715.00	-0.206905	0.462186	0.503328	0.962979	0.179793
7720.00	-0.202018	0.47249	0.424307	0.892578	0.134995
7725.00	-0.241517	0.441603	0.394171	0.874296	0.0864262
7730.00	-0.329745	0.400417	0.421694	0.825232	0.0375567
7735.00	-0.333645	0.404998	0.352202	0.773402	0.020392
7740.00	-0.30028	0.400197	0.330643	0.779507	0.0420764
7745.00	-0.33171	0.378026	0.251131	0.754309	0.0275542
7750.00	-0.354728	0.355098	0.206892	0.713407	-0.0401832
7755.00	-0.377201	0.321076	0.186203	0.665086	-0.0691716
7760.00	-0.388647	0.254757	0.132063	0.604332	-0.105576
7765.00	-0.376121	0.279854	0.116125	0.588978	-0.121836
7770.00	-0.456156	0.245919	0.123638	0.554059	-0.142659
7775.00	-0.433368	0.175217	0.0894162	0.498653	-0.235665
7780.00	-0.405834	0.129434	0.0996003	0.456461	-0.261609
7785.00	-0.405637	0.113516	0.0882741	0.444385	-0.280832
7790.00	-0.391412	0.0932395	0.0125068	0.380763	-0.349706
7795.00	-0.431288	0.0363177	0.00169329	0.317749	-0.370434
7800.00	-0.439081	0.0862335	0.00152396	0.31379	-0.362272
7805.00	-0.419756	0.0835598	-0.00545904	0.298716	-0.369366
7810.00	-0.309299	0.118339	-0.000814775	0.279395	-0.391222
7815.00	-0.327535	0.100556	-0.0608426	0.207335	-0.403673
7820.00	-0.365019	0.0592641	-0.0574906	0.226885	-0.453043
7825.00	-0.423337	0.0250765	-0.057206	0.190769	-0.457249
7830.00	-0.437193	0.0329808	-0.0678788	0.178406	-0.51467
7835.00	-0.518144	-0.0372517	-0.095244	0.138505	-0.582852
7840.00	-0.520764	-0.0365014	-0.0857196	0.122736	-0.613272
7845.00	-0.586334	-0.102761	-0.118131	0.126768	-0.660248
7850.00	-0.518921	-0.14157	-0.185553	0.105459	-0.670552
7855.00	-0.235247	-0.102126	-0.254429	0.101627	-0.69117
7860.00	0.0165484	0.120789	-0.301391	0.15189	-0.71179
7865.00	0.42578	0.566839	-0.287645	0.492542	-0.709719
7870.00	0.87135	1.12446	-0.302597	1.04467	-0.752208
7875.00	1.30748	1.70962	-0.273703	1.74204	-0.71412
7880.00	1.83521	2.31213	-0.296879	2.42723	-0.741728
7885.00	2.22763	2.85735	-0.332765	3.11008	-0.708813
7890.00	2.57554	3.30641	-0.340472	3.74766	-0.682285
7895.00	2.93607	3.78642	-0.389758	4.3493	-0.672849
7900.00	3.34835	4.25264	-0.245591	4.95024	-0.654043
7905.00	3.68779	4.64844	0.1164	5.46807	-0.560789
7910.00	4.05299	5.10282	0.667601	5.98111	-0.295324
7915.00	4.32372	5.50285	1.28117	6.48697	0.211774
7920.00	4.60074	5.86436	1.90442	6.90868	0.908493
7925.00	4.93435	6.20311	2.479	7.38412	1.63972
7930.00	5.22581	6.60169	3.03028	7.77366	2.35352
7935.00	5.42667	6.9024	3.57971	8.20481	3.0702
7940.00	5.64608	7.1775	4.06874	8.53434	3.67499
7945.00	5.82247	7.48608	4.5676	8.87024	4.25541
7950.00	5.9742	7.70876	4.98653	9.16871	4.80253
7955.00	6.22314	8.01479	5.44279	9.47283	5.36818
7960.00	6.45245	8.27087	5.87256	9.81559	5.88448
7965.00	6.59561	8.47606	6.17738	10.033	6.34503
7970.00	6.72798	8.63396	6.47221	10.2823	6.78118
7975.00	6.91207	8.77904	6.7799	10.5201	7.16753
7980.00	7.05844	8.95424	7.09782	10.7706	7.56063
7985.00	7.26041	9.09853	7.3894	10.9635	7.93711
7990.00	7.34385	9.22839	7.69554	11.1773	8.278
7995.00	7.52957	9.43451	8.00659	11.3842	8.58996
8000.00	7.63351	9.58879	8.16905	11.5924	8.8893
8005.00	7.67437	9.73209	8.38903	11.7683	9.15044
8010.00	7.76734	9.91016	8.61296	11.9774	9.41333
8015.00	7.8036	10.0615	8.86506	12.1196	9.67571
8020.00	7.87837	10.1382	9.08374	12.2753	9.89741
8025.00	7.97552	10.2801	9.20679	12.4002	10.0846
8030.00	8.08403	10.4346	9.3995	12.5835	10.2974
8035.00	8.17115	10.5469	9.54698	12.7466	10.5074
8040.00	8.23024	10.636	9.69064	12.9414	10.6934
8045.00	8.26411	10.7296	9.82404	13.0428	10.899
8050.00	8.26825	10.8243	9.99737	13.1552	11.0551
8055.00	8.30885	10.9155	10.1192	13.2755	11.2079
8060.00	8.36295	10.9588	10.1934	13.4317	11.3393
8065.00	8.45203	10.977	10.3106	13.5062	11.4514
8070.00	8.48479	11.0395	10.3957	13.5482	11.5554
8075.00	8.49145	11.1463	10.4914	13.6168	11.6685
8080.00	8.55363	11.1993	10.5638	13.6948	11.7982
8085.00	8.54462	11.314	10.6468	13.7592	11.8809
8090.00	8.52071	11.3933	10.7283	13.8191	11.9667
8095.00	8.50446	11.4053	10.8467	13.8481	12.0634
8100.00	8.5513	11.4636	10.8905	13.9058	12.1155
8105.00	8.58993	11.5132	10.953	13.9799	12.2242
8110.00	8.6809	11.5637	11.0176	14.0081	12.3447
8115.00	8.6697	11.569	11.1057	13.9952	12.3759
8120.00	8.69298	11.5887	11.1113	14.0593	12.474
8125.00	8.73501	11.5573	11.1367	14.0748	12.5283
8130.00	8.68855	11.5692	11.2184	14.13	12.5772
8135.00	8.67483	11.5739	11.2523	14.1414	12.649
8140.00	8.63966	11.5529	11.2992	14.1554	12.6889
8145.00	8.57464	11.5013	11.325	14.144	12.7259
8150.00	8.55475	11.4831	11.3387	14.1328	12.7766
8155.00	8.56846	11.5322	11.4111	14.1247	12.8161
8160.00	8.47544	11.5169	11.4175	14.0867	12.8569
8165.00	8.43738	11.4867	11.4343	14.0055	12.8873
8170.00	8.39083	11.5176	11.4944	13.9189	12.8683
8175.00	8.34016	11.4903	11.5294	13.8593	12.8863
8180.00	8.32265	11.4197	11.5021	13.7548	12.8942
8185.00	8.27704	11.3159	11.5199	13.6751	12.8766
8190.00	8.22721	11.1869	11.4745	13.5784	12.8163
8195.00	8.07525	11.0424	11.3817	13.4521	12.8024
8200.00	7.90337	10.9154	11.3296	13.2867	12.7135
8205.00	7.76448	10.8309	11.3032	13.1166	12.6345
8210.00	7.67987	10.7399	11.2234	12.9531	12.5531
8215.00	7.54577	10.5792	11.1393	12.7838	12.4448
8220.00	7.45845	10.4123	11.0432	12.5806	12.3514
8225.00	7.3623	10.2367	10.9607	12.393	12.2591
8230.00	7.28454	10.1189	10.8182	12.2432	12.1152
8235.00	7.1531	9.95335	10.7569	12.0548	11.9743
8240.00	7.04534	9.84006	10.6265	11.8842	11.795
8245.00	6.92202	9.70686	10.4969	11.6933	11.6593
8250.00	6.82683	9.60484	10.3666	11.4956	11.4908
8255.00	6.74643	9.49963	10.2343	11.2985	11.3185
8260.00	6.62666	9.31718	10.0716	11.0942	11.1191
8265.00	6.45039	9.16339	9.92916	10.9113	10.9076
8270.00	6.3093	9.0458	9.7928	10.6661	10.7039
8275.00	6.17354	8.87452	9.59221	10.4877	10.4979
8280.00	6.04082	8.67575	9.42261	10.2868	10.2918
8285.00	5.80548	8.40017	9.24128	10.0983	10.0951
8290.00	5.69026	8.21165	9.033	9.88937	9.92
8295.00	5.53387	8.04793	8.90702	9.71666	9.7346
8300.00	5.39137	7.85596	8.67752	9.54875	9.55639
8305.00	5.29473	7.71293	8.58163	9.39668	9.35888
8310.00	5.19195	7.5262	8.41882	9.19459	9.1543
8315.00	5.09944	7.38938	8.26273	9.04724	8.97739
8320.00	4.98634	7.2231	8.08536	8.87242	8.79136
8325.00	4.97409	7.09874	7.95579	8.68439	8.66106
8330.00	4.90513	7.0478	7.84464	8.5027	8.45715
8335.00	4.87116	6.97517	7.67493	8.33534	8.28704
8340.00	4.75454	6.83544	7.55907	8.17224	8.06587
8345.00	4.66012	6.70522	7.41792	8.01874	7.87197
8350.00	4.53301	6.58654	7.26766	7.87196	7.62732
8355.00	4.41684	6.38601	7.12559	7.73123	7.48862
8360.00	4.31405	6.21744	6.96085	7.58634	7.33182
8365.00	4.22681	6.05977	6.87952	7.39168	7.13809
8370.00	4.0763	5.97886	6.71615	7.23855	6.91629
8375.00	3.94435	5.81382	6.52541	7.07579	6.73936
8380.00	3.7975	5.69205	6.37287	6.92164	6.56465
8385.00	3.68465	5.60775	6.21236	6.79153	6.37543
8390.00	3.60416	5.47982	6.01189	6.64374	6.21855
8395.00	3.47377	5.33047	5.88201	6.49155	6.05879
8400.00	3.37222	5.24067	5.7296	6.30853	5.90985
8405.00	3.27029	5.13011	5.59244	6.2148	5.74382
8410.00	3.13993	5.00532	5.43483	6.03644	5.56552
8415.00	2.95763	4.90342	5.32577	5.89127	5.40711
8420.00	2.84273	4.75667	5.14429	5.72608	5.24495
8425.00	2.75512	4.64989	5.00964	5.59276	5.05155
8430.00	2.7307	4.55527	4.89802	5.44112	4.89812
8435.00	2.63674	4.39426	4.74019	5.33246	4.73425
8440.00	2.58904	4.25083	4.59404	5.20972	4.59502
8445.00	2.45656	4.13364	4.42152	5.06761	4.47074
8450.00	2.43918	3.98356	4.3086	4.93971	4.31351
8455.00	2.39368	3.91987	4.14004	4.82364	4.13899
8460.00	2.28249	3.78818	4.04707	4.67506	4.00977
8465.00	2.14907	3.65331	3.90466	4.58066	3.9399
8470.00	1.99562	3.55422	3.77922	4.48131	3.81409
8475.00	1.88561	3.49034	3.68409	4.3497	3.70704
8480.00	1.79362	3.37483	3.53699	4.26673	3.56223
8485.00	1.71962	3.26641	3.37728	4.16521	3.4123
8490.00	1.66706	3.11678	3.26906	4.04218	3.30005
8495.00	1.62151	2.99251	3.17713	3.9516	3.18975
8500.00	1.55593	2.88365	3.10258	3.84802	3.15442
8505.00	1.54784	2.87493	3.03003	3.76535	3.11541
8510.00	1.50017	2.83435	2.9661	3.71684	3.00088
8515.00	1.42039	2.75469	2.86757	3.6118	2.85861
8520.00	1.35034	2.65176	2.75431	3.51438	2.74087
8525.00	1.29257	2.60226	2.65238	3.46507	2.63801
8530.00	1.27745	2.59341	2.57703	3.41302	2.55471
8535.00	1.2972	2.53934	2.52561	3.36809	2.46324
8540.00	1.23245	2.51149	2.46021	3.28354	2.34791
8545.00	1.11272	2.42099	2.33577	3.17099	2.24206
8550.00	1.03305	2.30383	2.24427	3.05243	2.1014
8555.00	0.963108	2.22517	2.15782	2.97067	2.03463
8560.00	0.893136	2.15139	2.07046	2.89516	1.93431
8565.00	0.802067	2.0612	1.98909	2.80995	1.86259
8570.00	0.809656	2.04547	1.95002	2.75531	1.8228
8575.00	0.702352	1.96289	1.87387	2.63708	1.70447
8580.00	0.623337	1.9332	1.71654	2.58822	1.61138
8585.00	0.531153	1.85441	1.69243	2.47231	1.51832
8590.00	0.530715	1.78945	1.63521	2.40827	1.43663
8595.00	0.546125	1.7057	1.59464	2.35735	1.37651
8600.00	0.491512	1.63925	1.50211	2.28084	1.29044
8605.00	0.43007	1.56903	1.43797	2.21677	1.21709
8610.00	0.387063	1.49096	1.43488	2.1639	1.17893
8615.00	0.3466	1.44301	1.36516	2.08371	1.09714
8620.00	0.37691	1.35226	1.37482	2.02688	1.08335
8625.00	0.419991	1.26909	1.3398	1.9978	0.993582
8630.00	0.388528	1.19424	1.30964	1.96587	0.918979
8635.00	0.335627	1.1596	1.22786	1.90931	0.835332
8640.00	0.345963	1.08827	1.17201	1.86225	0.73117
8645.00	0.316634	1.05827	1.13405	1.78057	0.690028
8650.00	0.281459	1.05657	1.10671	1.74831	0.601428
8655.00	0.235754	1.05503	1.0138	1.67227	0.540253
8660.00	0.145453	0.979275	0.9534	1.62301	0.502731
8665.00	0.0887657	0.930433	0.909973	1.55663	0.46071
8670.00	0.00614023	0.895399	0.836735	1.51127	0.416702
8675.00	0.0230855	0.837095	0.731204	1.44071	0.375032
8680.00	0.0102414	0.757848	0.689504	1.37624	0.308648
8685.00	-0.0592639	0.692475	0.654707	1.32111	0.254059
8690.00	-0.0972357	0.651489	0.609728	1.27244	0.208024
8695.00	-0.138434	0.610139	0.540558	1.21138	0.140806
8700.00	-0.203607	0.574411	0.461912	1.17369	0.0957816
8705.00	-0.235924	0.557131	0.412989	1.06687	0.0026552
8710.00	-0.308908	0.483569	0.345734	0.965935	-0.0460889
8715.00	-0.392152	0.377202	0.214166	0.895239	-0.0992418
8720.00	-0.421418	0.398979	0.205044	0.845039	-0.181118
8725.00	-0.416151	0.347182	0.144922	0.794105	-0.212516
8730.00	-0.409654	0.310976	0.0990093	0.799099	-0.259341
8735.00	-0.442438	0.287316	0.0658843	0.757555	-0.321081
8740.00	-0.489502	0.23776	0.0975472	0.721124	-0.397276
8745.00	-0.487962	0.218446	0.0659346	0.72862	-0.461726
8750.00	-0.551545	0.123717	0.00333019	0.696042	-0.515605
8755.00	-0.538533	0.102421	0.0439808	0.660967	-0.55997
8760.00	-0.57072	0.0802796	0.00816193	0.605421	-0.606087
8765.00	-0.566326	0.0306035	-0.00768158	0.587081	-0.644499
8770.00	-0.606269	0.0290306	-0.0916129	0.528373	-0.701761
8775.00	-0.556178	-0.0333697	-0.0920145	0.47074	-0.704819
8780.00	-0.644546	-0.0954797	-0.107403	0.426543	-0.70757
8785.00	-0.704762	-0.120143	-0.098029	0.388685	-0.734802
8790.00	-0.715059	-0.158701	-0.140139	0.363244	-0.782003
8795.00	-0.768223	-0.157705	-0.201261	0.358571	-0.792508
8800.00	-0.770418	-0.192507	-0.19343	0.318878	-0.853536
8805.00	-0.73025	-0.192593	-0.195945	0.300418	-0.874422
8810.00	-0.73273	-0.255143	-0.214602	0.255989	-0.896315
8815.00	-0.694576	-0.262352	-0.193142	0.198738	-0.933553
8820.00	-0.665504	-0.322388	-0.25033	0.201884	-0.953658
8825.00	-0.699042	-0.351134	-0.323658	0.236367	-0.978973
8830.00	-0.676548	-0.345769	-0.255773	0.204098	-0.96153
8835.00	-0.700201	-0.385564	-0.247955	0.175056	-0.982963
8840.00	-0.668811	-0.364856	-0.235455	0.196875	-1.01154
8845.00	-0.586127	-0.353657	-0.203713	0.202125	-0.984648
8850.00	-0.459033	-0.398613	-0.235254	0.172321	-1.03781
8855.00	-0.216466	-0.357264	-0.218559	0.185781	-1.03924
8860.00	0.110712	-0.208493	-0.240419	0.256403	-1.06734
8865.00	0.456094	0.246687	-0.281951	0.537688	-1.08644
8870.00	0.821371	0.763443	-0.315231	1.04981	-1.0861
8875.00	1.20631	1.34752	-0.297369	1.71694	-1.12396
8880.00	1.61597	1.91632	-0.296321	2.41231	-1.14462
8885.00	2.03032	2.44014	-0.332263	3.07843	-1.15187
8890.00	2.35933	2.96513	-0.361878	3.74123	-1.11095
8895.00	2.75202	3.4287	-0.370772	4.32433	-1.08547
8900.00	3.07734	3.88011	-0.295444	4.91626	-1.05118
8905.00	3.41755	4.34589	0.0769971	5.47681	-0.921311
8910.00	3.77114	4.69518	0.604817	5.94966	-0.634234
8915.00	4.10693	5.16274	1.21783	6.43468	-0.0911815
8920.00	4.2634	5.48835	1.78867	6.86258	0.579102
8925.00	4.57806	5.87957	2.40625	7.29276	1.30304
8930.00	4.77346	6.22424	3.00306	7.67704	1.9979
8935.00	5.02482	6.57013	3.52379	8.04113	2.70373
8940.00	5.2809	6.81004	3.98289	8.35441	3.28431
8945.00	5.47099	7.11818	4.50263	8.69104	3.86666
8950.00	5.66664	7.37765	4.93352	8.99209	4.43203
8955.00	5.85152	7.61118	5.32541	9.28413	4.94293
8960.00	6.00737	7.82284	5.69724	9.55752	5.43987
8965.00	6.19328	8.01631	6.07697	9.85057	5.94281
8970.00	6.31144	8.23952	6.40097	10.1373	6.37587
8975.00	6.53719	8.49098	6.72808	10.3695	6.78212
8980.00	6.64906	8.70688	7.05391	10.5948	7.15496
8985.00	6.82524	8.95028	7.33076	10.8273	7.54932
8990.00	7.01541	9.14257	7.59768	11.0806	7.88154
8995.00	7.19008	9.36768	7.87343	11.3135	8.18571
9000.00	7.28231	9.55839	8.13527	11.5239	8.50896
9005.00	7.36883	9.70176	8.38459	11.7163	8.7968
9010.00	7.52044	9.86798	8.6076	11.8989	9.04141
9015.00	7.67797	10.0027	8.82198	12.095	9.26878
9020.00	7.69683	10.1314	9.03951	12.2187	9.48063
9025.00	7.74541	10.2323	9.20933	12.3694	9.72906
9030.00	7.79791	10.3232	9.37036	12.4877	9.9217
9035.00	7.87325	10.4273	9.53988	12.6316	10.1322
9040.00	7.95687	10.5328	9.68016	12.7381	10.3186
9045.00	8.05143	10.665	9.75586	12.8992	10.5162
9050.00	8.15059	10.7691	9.93055	13.0259	10.6693
9055.00	8.28373	10.8881	10.0727	13.1505	10.8546
9060.00	8.30698	10.9714	10.1652	13.279	10.9935
9065.00	8.3841	11.0434	10.2948	13.3869	11.1133
9070.00	8.43243	11.1706	10.3979	13.5042	11.2614
9075.00	8.51456	11.2465	10.5698	13.6337	11.3905
9080.00	8.53053	11.343	10.7219	13.7647	11.5099
9085.00	8.66431	11.5013	10.845	13.8394	11.6688
9090.00	8.73906	11.5798	10.919	13.9105	11.7892
9095.00	8.75189	11.6608	11.0102	13.9466	11.8666
9100.00	8.78452	11.704	11.1373	14.0242	11.9486
9105.00	8.80334	11.7176	11.2517	14.0692	12.0534
9110.00	8.90106	11.7328	11.3533	14.1441	12.1766
9115.00	8.87311	11.7644	11.3969	14.1962	12.2503
9120.00	8.92522	11.8285	11.4581	14.224	12.3631
9125.00	8.91944	11.8861	11.5349	14.2316	12.4171
9130.00	8.91424	11.8949	11.5672	14.2501	12.4658
9135.00	8.94995	11.8983	11.6496	14.2743	12.5426
9140.00	8.96101	11.8642	11.7305	14.3	12.5931
9145.00	8.98677	11.8588	11.8307	14.2809	12.6603
9150.00	8.98362	11.8034	11.8867	14.2886	12.7011
9155.00	8.94741	11.7728	11.9549	14.2755	12.6708
9160.00	8.91132	11.7721	11.9739	14.2454	12.726
9165.00	8.8683	11.7358	11.9869	14.2001	12.7665
9170.00	8.81905	11.7045	11.9904	14.1363	12.8039
9175.00	8.70975	11.663	12.0167	14.0348	12.7994
9180.00	8.6465	11.6183	12.0254	13.976	12.8057
9185.00	8.59836	11.508	11.9909	13.8742	12.767
9190.00	8.56556	11.4222	11.9954	13.7893	12.7415
9195.00	8.51498	11.3391	11.9489	13.6486	12.6267
9200.00	8.35531	11.2597	11.8674	13.4788	12.5265
9205.00	8.16948	11.1646	11.7694	13.3232	12.4291
9210.00	8.0268	11.0075	11.71	13.1975	12.3208
9215.00	7.83519	10.8825	11.5731	13.0306	12.1882
9220.00	7.71716	10.7343	11.5183	12.8315	12.0359
9225.00	7.6285	10.5831	11.391	12.636	11.9432
9230.00	7.46969	10.4009	11.2137	12.4332	11.7989
9235.00	7.23545	10.222	11.0513	12.267	11.6288
9240.00	7.03693	9.98964	10.8874	12.0867	11.4293
9245.00	6.92498	9.82363	10.7454	11.9063	11.2993
9250.00	6.80316	9.63853	10.5944	11.6729	11.1523
9255.00	6.67069	9.47492	10.4735	11.4906	10.9995
9260.00	6.60239	9.34105	10.3373	11.2777	10.8309
9265.00	6.42328	9.14769	10.1301	11.0995	10.6586
9270.00	6.32178	9.00043	9.95315	10.869	10.4819
9275.00	6.20409	8.84857	9.80483	10.6578	10.2991
9280.00	6.06129	8.70594	9.58801	10.4687	10.0985
9285.00	5.94506	8.57311	9.44068	10.2841	9.89728
9290.00	5.77373	8.50711	9.34771	10.0642	9.70487
9295.00	5.5493	8.27815	9.1602	9.84815	9.50179
9300.00	5.42457	8.07059	8.91631	9.63065	9.30561
9305.00	5.31583	7.87784	8.71457	9.45312	9.0424
9310.00	5.25132	7.71032	8.55623	9.27129	8.84368
9315.00	5.11425	7.58929	8.3905	9.09804	8.62976
9320.00	5.02776	7.44765	8.20992	8.90567	8.46302
9325.00	4.91129	7.29934	7.99685	8.71816	8.28201
9330.00	4.7889	7.16884	7.88706	8.53884	8.11807
9335.00	4.67349	7.10345	7.73496	8.4187	7.9272
9340.00	4.63459	6.94197	7.59808	8.23672	7.72551
9345.00	4.51529	6.72524	7.42707	8.06622	7.52954
9350.00	4.3728	6.54059	7.2595	7.89167	7.3377
9355.00	4.22701	6.32979	7.0677	7.72019	7.15267
9360.00	4.11159	6.15791	6.90874	7.56298	6.99026
9365.00	4.04811	6.06272	6.73563	7.41862	6.81728
9370.00	3.96814	5.92797	6.60578	7.30691	6.63684
9375.00	3.85228	5.80371	6.4575	7.16129	6.45175
9380.00	3.70761	5.619	6.30492	6.98228	6.27589
9385.00	3.56161	5.45275	6.14847	6.84419	6.06398
9390.00	3.50571	5.31355	5.98444	6.73238	5.91039
9395.00	3.40975	5.1838	5.83272	6.58187	5.73813
9400.00	3.3146	5.11908	5.68114	6.41668	5.61094
9405.00	3.164	4.98052	5.52833	6.24979	5.44077
9410.00	3.03022	4.84391	5.43861	6.1111	5.32784
9415.00	2.98356	4.75964	5.32781	5.96997	5.18598
9420.00	2.88187	4.63322	5.1953	5.82185	5.00364
9425.00	2.75172	4.52242	5.10883	5.69525	4.83437
9430.00	2.63107	4.45691	4.94631	5.57557	4.65934
9435.00	2.52248	4.37415	4.82463	5.4266	4.52451
9440.00	2.45636	4.261	4.69053	5.25609	4.34745
9445.00	2.42144	4.11007	4.50563	5.14003	4.21183
9450.00	2.38649	4.00548	4.36244	5.04517	4.11865
9455.00	2.31114	3.91432	4.23767	4.92431	3.92855
9460.00	2.3083	3.85904	4.14177	4.85294	3.80697
9465.00	2.19687	3.73939	4.01585	4.7139	3.63463
9470.00	2.17736	3.67484	3.86153	4.58684	3.50324
9475.00	2.14049	3.58848	3.74997	4.48975	3.40666
9480.00	1.99316	3.53009	3.70011	4.38319	3.27332
9485.00	1.89218	3.42994	3.5801	4.2518	3.15434
9490.00	1.79602	3.32345	3.51307	4.15081	3.0617
9495.00	1.68841	3.1934	3.4022	4.01675	2.92469
9500.00	1.62493	3.08379	3.29012	3.89515	2.80344
9505.00	1.5397	2.98513	3.16876	3.81064	2.69638
9510.00	1.46826	2.87701	3.07866	3.69622	2.63304
9515.00	1.37938	2.7916	2.98937	3.60666	2.50589
9520.00	1.29938	2.71176	2.91585	3.49729	2.40589
9525.00	1.26427	2.55214	2.80732	3.44298	2.30971
9530.00	1.22739	2.43972	2.68096	3.36916	2.23036
9535.00	1.12748	2.36085	2.55631	3.24325	2.08365
9540.00	1.0797	2.26161	2.43182	3.1309	2.03104
9545.00	1.04021	2.1827	2.30613	3.03745	1.9383
9550.00	0.894048	2.04922	2.19573	2.90731	1.82699
9555.00	0.850297	2.05105	2.09638	2.84006	1.71855
9560.00	0.795118	1.96643	2.10122	2.78241	1.59621
9565.00	0.757749	1.9096	2.02635	2.72477	1.49641
9570.00	0.692509	1.78706	1.9453	2.64125	1.43238
9575.00	0.661889	1.72586	1.81907	2.60731	1.39023
9580.00	0.555313	1.60088	1.75602	2.46935	1.30278
9585.00	0.512074	1.55978	1.67604	2.41137	1.21788
9590.00	0.50652	1.59866	1.62183	2.34	1.11466
9595.00	0.429529	1.50126	1.54434	2.2585	1.05064
9600.00	0.381309	1.45526	1.47324	2.16214	1.00334
9605.00	0.323863	1.42426	1.43931	2.09843	0.947358
9610.00	0.321327	1.41719	1.37871	2.05068	0.87944
9615.00	0.25232	1.34836	1.31598	1.95591	0.85029
9620.00	0.191969	1.35334	1.25815	1.92242	0.804456
9625.00	0.149945	1.29089	1.20201	1.87596	0.7663
9630.00	0.213968	1.24807	1.16104	1.82073	0.751558
9635.00	0.148673	1.16343	1.1433	1.76718	0.720755
9640.00	0.139073	1.11253	1.10274	1.72474	0.624956
9645.00	0.105851	1.06375	1.09629	1.71244	0.558334
9650.00	0.0583911	1.0377	1.05087	1.67548	0.477746
9655.00	0.075379	1.03805	0.993595	1.63358	0.431003
9660.00	0.0134074	1.07257	0.933853	1.5412	0.327046
9665.00	-0.0160282	0.975728	0.869156	1.49162	0.257209
9670.00	-0.0741269	0.955501	0.821858	1.39138	0.165475
9675.00	-0.11588	0.8778	0.757432	1.30499	0.133455
9680.00	-0.174529	0.822744	0.729503	1.29247	0.0757571
9685.00	-0.207998	0.773193	0.677044	1.23707	-0.00402082
9690.00	-0.239876	0.673562	0.594313	1.15077	-0.100576
9695.00	-0.310709	0.56902	0.523952	1.09324	-0.187476
9700.00	-0.276126	0.547816	0.513907	1.06641	-0.267748
9705.00	-0.362648	0.504934	0.406505	1.04513	-0.359591
9710.00	-0.396621	0.449979	0.383614	0.994328	-0.381394
9715.00	-0.411392	0.354408	0.346619	0.939975	-0.425771
9720.00	-0.429955	0.341279	0.329717	0.902567	-0.480151
9725.00	-0.451928	0.264015	0.313138	0.882327	-0.51981
9730.00	-0.476973	0.215302	0.2586	0.836297	-0.572007
9735.00	-0.441567	0.220546	0.239571	0.82748	-0.591134
9740.00	-0.497498	0.17023	0.210149	0.797485	-0.615569
9745.00	-0.549592	0.150232	0.249244	0.718695	-0.633434
9750.00	-0.536775	0.126284	0.235248	0.700538	-0.68252
9755.00	-0.50768	0.131505	0.251341	0.676523	-0.701942
9760.00	-0.493787	0.0826562	0.179759	0.614625	-0.724579
9765.00	-0.602442	0.0416671	0.141291	0.575223	-0.786211
9770.00	-0.621214	0.0137015	0.0779817	0.558944	-0.808673
9775.00	-0.624062	0.00191931	0.0715496	0.55772	-0.86499
9780.00	-0.65472	-0.044383	0.102646	0.535518	-0.913612
9785.00	-0.67002	-0.0905174	0.065059	0.504986	-0.940869
9790.00	-0.687303	-0.139475	-0.0589333	0.497649	-0.961274
9795.00	-0.68003	-0.140402	-0.0871929	0.454598	-0.990985
9800.00	-0.72265	-0.197759	-0.12219	0.41777	-1.01876
9805.00	-0.710087	-0.204757	-0.131828	0.36832	-1.10151
9810.00	-0.712827	-0.205105	-0.145968	0.319019	-1.14711
9815.00	-0.66086	-0.293177	-0.211972	0.252588	-1.17577
9820.00	-0.794949	-0.338231	-0.246786	0.198555	-1.24076
9825.00	-0.831345	-0.410015	-0.27402	0.175822	-1.31679
9830.00	-0.897465	-0.428511	-0.317656	0.115079	-1.34808
9835.00	-0.942924	-0.43772	-0.381519	0.0891836	-1.37006
9840.00	-0.990862	-0.413285	-0.432165	0.0409405	-1.39086
9845.00	-1.00064	-0.443353	-0.470916	0.0397239	-1.41578
9850.00	-0.846145	-0.378194	-0.411529	0.0357515	-1.39798
9855.00	-0.629836	-0.329962	-0.381305	0.0580731	-1.43559
9860.00	-0.294684	-0.134836	-0.410114	0.173118	-1.42509
9865.00	0.0929935	0.241581	-0.405988	0.488628	-1.45587
9870.00	0.501605	0.816858	-0.415936	1.06321	-1.43715
9875.00	0.925544	1.44765	-0.416692	1.73571	-1.42959
9880.00	1.37733	2.04065	-0.41464	2.43304	-1.36914
9885.00	1.83661	2.59369	-0.418258	3.08653	-1.31887
9890.00	2.27279	3.11374	-0.452935	3.75236	-1.29838
9895.00	2.62497	3.64425	-0.439062	4.34394	-1.25312
9900.00	3.01041	4.1113	-0.400621	4.92336	-1.21755
9905.00	3.32043	4.58221	-0.0859683	5.50047	-1.13189
9910.00	3.65037	4.9629	0.541481	6.03521	-0.923811
9915.00	3.92976	5.36205	1.18542	6.48386	-0.35799
9920.00	4.22335	5.74061	1.81005	6.89245	0.309062
9925.00	4.53675	6.16016	2.43096	7.34938	1.02287
9930.00	4.73452	6.44701	2.99524	7.73759	1.72925
9935.00	4.94413	6.71411	3.51675	8.09946	2.40006
9940.00	5.13628	6.9649	3.97519	8.48556	3.0502
9945.00	5.36014	7.29176	4.46838	8.83401	3.67556
9950.00	5.61254	7.56214	4.91908	9.14186	4.22291
9955.00	5.78877	7.82333	5.32062	9.46401	4.72584
[truncated: 56 more rows]
