# Supplementary material for: Abnormal developmental trajectory and vulnerability to cardiac arrhythmias in tetralogy of Fallot with DiGeorge syndrome
Source: Commun Biol. 2023 Sep 22;6:969. doi: 10.1038/s42003-023-05344-6 (PMC10516936; doi:10.1038/s42003-023-05344-6)
Supplement: Supplementary file 6 — Supplementary Data 3 [file 42003_2023_5344_MOESM6_ESM.zip › Supplementary Data3_CAS Measurement/Batch61/TOF-ND2_A4_5050/1A-wave.csv]

1A : V(t) = D'(t) / BackgroundImage *100
D'(t) = WaveFiltered Value( Pixel-Filter=(5 x 5) Tcnst-Filter=10)
average	1.00
frm num	2048
position	[66][70]
background	384.24
total pixel	25
time	value1
0.00	5.13221
5.00	4.81886
10.00	4.55767
15.00	4.30699
20.00	4.06263
25.00	3.80731
30.00	3.6046
35.00	3.3878
40.00	3.20829
45.00	3.01551
50.00	2.80244
55.00	2.5805
60.00	2.38282
65.00	2.20909
70.00	2.06209
75.00	1.91522
80.00	1.74556
85.00	1.66678
90.00	1.50218
95.00	1.36862
100.00	1.30463
105.00	1.19498
110.00	1.11088
115.00	1.03623
120.00	0.933646
125.00	0.862143
130.00	0.775929
135.00	0.728525
140.00	0.741036
145.00	0.730434
150.00	0.680293
155.00	0.599772
160.00	0.631404
165.00	0.613027
170.00	0.555889
175.00	0.509669
180.00	0.459743
185.00	0.410646
190.00	0.42996
195.00	0.408825
200.00	0.379394
205.00	0.348742
210.00	0.351344
215.00	0.359932
220.00	0.370785
225.00	0.364937
230.00	0.349263
235.00	0.313296
240.00	0.323607
245.00	0.23295
250.00	0.229434
255.00	0.192957
260.00	0.188236
265.00	0.137141
270.00	0.173395
275.00	0.185204
280.00	0.191668
285.00	0.195404
290.00	0.268514
295.00	0.26977
300.00	0.292762
305.00	0.323864
310.00	0.296683
315.00	0.281589
320.00	0.278414
325.00	0.276598
330.00	0.277046
335.00	0.275367
340.00	0.254076
345.00	0.253653
350.00	0.257436
355.00	0.279579
360.00	0.238088
365.00	0.226772
370.00	0.209299
375.00	0.184205
380.00	0.158498
385.00	0.184289
390.00	0.190844
395.00	0.198826
400.00	0.193518
405.00	0.223094
410.00	0.2164
415.00	0.196842
420.00	0.204224
425.00	0.203581
430.00	0.178018
435.00	0.163339
440.00	0.178236
445.00	0.180191
450.00	0.156967
455.00	0.199567
460.00	0.241031
465.00	0.233584
470.00	0.242497
475.00	0.229698
480.00	0.247328
485.00	0.240293
490.00	0.252699
495.00	0.258659
500.00	0.245286
505.00	0.238454
510.00	0.23647
515.00	0.227398
520.00	0.220273
525.00	0.200328
530.00	0.169885
535.00	0.163306
540.00	0.132402
545.00	0.152474
550.00	0.139309
555.00	0.180552
560.00	0.219752
565.00	0.184244
570.00	0.183517
575.00	0.151632
580.00	0.173945
585.00	0.202355
590.00	0.206063
595.00	0.215646
600.00	0.179508
605.00	0.208403
610.00	0.206301
615.00	0.239803
620.00	0.224151
625.00	0.207982
630.00	0.188225
635.00	0.185018
640.00	0.137367
645.00	0.170476
650.00	0.170085
655.00	0.155159
660.00	0.205227
665.00	0.223222
670.00	0.206105
675.00	0.165715
680.00	0.178292
685.00	0.149011
690.00	0.128905
695.00	0.132671
700.00	0.0996245
705.00	0.133385
710.00	0.115882
715.00	0.109499
720.00	0.248455
725.00	0.438059
730.00	0.648261
735.00	0.852017
740.00	1.01874
745.00	1.13132
750.00	1.27948
755.00	1.43469
760.00	1.59103
765.00	1.71613
770.00	1.82871
775.00	1.86445
780.00	1.98094
785.00	2.03582
790.00	2.09041
795.00	2.15828
800.00	2.16523
805.00	2.16523
810.00	2.21521
815.00	2.22271
820.00	2.25861
825.00	2.27635
830.00	2.26004
835.00	2.30574
840.00	2.36041
845.00	2.37109
850.00	2.39111
855.00	2.37165
860.00	2.40203
865.00	2.43665
870.00	2.47406
875.00	2.47546
880.00	2.45798
885.00	2.48805
890.00	2.47451
895.00	2.43631
900.00	2.48312
905.00	2.44718
910.00	2.41378
915.00	2.36083
920.00	2.32566
925.00	2.30026
930.00	2.25762
935.00	2.27545
940.00	2.26131
945.00	2.2538
950.00	2.23246
955.00	2.21325
960.00	2.20533
965.00	2.22632
970.00	2.19627
975.00	2.15778
980.00	2.10857
985.00	2.08822
990.00	2.06365
995.00	2.04051
1000.00	2.028
1005.00	1.95533
1010.00	1.87535
1015.00	1.78567
1020.00	1.71641
1025.00	1.6166
1030.00	1.54134
1035.00	1.40699
1040.00	1.36206
1045.00	1.29456
1050.00	1.2234
1055.00	1.1781
1060.00	1.08631
1065.00	0.970396
1070.00	0.905628
1075.00	0.832762
1080.00	0.781757
1085.00	0.705664
1090.00	0.644467
1095.00	0.553994
1100.00	0.527743
1105.00	0.504118
1110.00	0.420393
1115.00	0.356493
1120.00	0.298982
1125.00	0.220156
1130.00	0.155459
1135.00	0.102436
1140.00	0.0921926
1145.00	0.0559069
1150.00	0.031578
1155.00	-0.000728299
1160.00	-0.0027375
1165.00	-0.0128739
1170.00	-0.040735
1175.00	-0.0179232
1180.00	0.0275918
1185.00	0.0342018
1190.00	0.0286996
1195.00	0.0195835
1200.00	0.0311584
1205.00	0.0467808
1210.00	0.0483488
1215.00	0.0560062
1220.00	0.0733079
1225.00	0.105536
1230.00	0.10331
1235.00	0.141907
1240.00	0.120429
1245.00	0.125043
1250.00	0.0990051
1255.00	0.119294
1260.00	0.138595
1265.00	0.112243
1270.00	0.105183
1275.00	0.0894597
1280.00	0.0461602
1285.00	0.031134
1290.00	0.0436359
1295.00	0.020534
1300.00	0.0528341
1305.00	0.0933554
1310.00	0.0788148
1315.00	0.0469899
1320.00	0.0308398
1325.00	0.0340019
1330.00	0.0389298
1335.00	0.0641853
1340.00	0.0681769
1345.00	0.0759335
1350.00	0.0641761
1355.00	0.0796198
1360.00	0.0758219
1365.00	0.091142
1370.00	0.0841099
1375.00	0.0944372
1380.00	0.102691
1385.00	0.10075
1390.00	0.0865107
1395.00	0.0778597
1400.00	0.0565405
1405.00	0.0498454
1410.00	0.0771324
1415.00	0.0361066
1420.00	0.00542953
1425.00	0.00384556
1430.00	-0.00486712
1435.00	-0.00958549
1440.00	0.000742203
1445.00	-0.0139062
1450.00	-0.034377
1455.00	-0.0319803
1460.00	-0.0204541
1465.00	-0.0215318
1470.00	0.00144174
1475.00	0.00650265
1480.00	-0.00768083
1485.00	-0.00691274
1490.00	0.0166809
1495.00	-0.00997159
1500.00	-0.0308358
1505.00	-0.0516956
1510.00	-0.0423619
1515.00	-0.0464539
1520.00	-0.0168241
1525.00	-0.0255519
1530.00	-0.00842244
1535.00	0.0121991
1540.00	0.0370046
1545.00	0.0811909
1550.00	0.0605796
1555.00	0.0628498
1560.00	0.068016
1565.00	0.0539273
1570.00	0.110996
1575.00	0.0946909
1580.00	0.00818658
1585.00	0.00216284
1590.00	-0.0605144
1595.00	-0.0450938
1600.00	-0.0260102
1605.00	0.0109443
1610.00	0.0452445
1615.00	-0.000920637
1620.00	-0.00395162
1625.00	0.0068537
1630.00	-0.0375544
1635.00	-0.0192247
1640.00	-0.0454097
1645.00	-0.0471148
1650.00	-0.0382392
1655.00	-0.00838991
1660.00	0.0163925
1665.00	0.00330203
1670.00	0.0185871
1675.00	-0.0134611
1680.00	0.00454126
1685.00	0.0155383
1690.00	0.0337638
1695.00	0.0147722
1700.00	0.0351563
1705.00	0.0847325
1710.00	0.109572
1715.00	0.153788
1720.00	0.277906
1725.00	0.487467
1730.00	0.693769
1735.00	0.887769
1740.00	1.03739
1745.00	1.18661
1750.00	1.31467
1755.00	1.43097
1760.00	1.49503
1765.00	1.59746
1770.00	1.6532
1775.00	1.74501
1780.00	1.82035
1785.00	1.91523
1790.00	1.97355
1795.00	2.00105
1800.00	2.08098
1805.00	2.09983
1810.00	2.13344
1815.00	2.15641
1820.00	2.17083
1825.00	2.17548
1830.00	2.15989
1835.00	2.2281
1840.00	2.23848
1845.00	2.21867
1850.00	2.23103
1855.00	2.2255
1860.00	2.25592
1865.00	2.24269
1870.00	2.22038
1875.00	2.23049
1880.00	2.23438
1885.00	2.25662
1890.00	2.26103
1895.00	2.23688
1900.00	2.25158
1905.00	2.20548
1910.00	2.24311
1915.00	2.20722
1920.00	2.20719
1925.00	2.19884
1930.00	2.19965
1935.00	2.15354
1940.00	2.13493
1945.00	2.0651
1950.00	2.05222
1955.00	2.02605
1960.00	2.01604
1965.00	2.00702
1970.00	2.052
1975.00	2.055
1980.00	2.02856
1985.00	1.96832
1990.00	1.91619
1995.00	1.87135
2000.00	1.83621
2005.00	1.81498
2010.00	1.75528
2015.00	1.67761
2020.00	1.6379
2025.00	1.61777
2030.00	1.53094
2035.00	1.41428
2040.00	1.31658
2045.00	1.2682
2050.00	1.18719
2055.00	1.11531
2060.00	1.05687
2065.00	0.963678
2070.00	0.930813
2075.00	0.875208
2080.00	0.779359
2085.00	0.722243
2090.00	0.657306
2095.00	0.580124
2100.00	0.522112
2105.00	0.465737
2110.00	0.449352
2115.00	0.415868
2120.00	0.363871
2125.00	0.336853
2130.00	0.322947
2135.00	0.311473
2140.00	0.277203
2145.00	0.256769
2150.00	0.237339
2155.00	0.174046
2160.00	0.139985
2165.00	0.158258
2170.00	0.158048
2175.00	0.15994
2180.00	0.200161
2185.00	0.165571
2190.00	0.183367
2195.00	0.207712
2200.00	0.182777
2205.00	0.183237
2210.00	0.150339
2215.00	0.141552
2220.00	0.123232
2225.00	0.0984169
2230.00	0.10419
2235.00	0.0854433
2240.00	0.0883501
2245.00	0.0576538
2250.00	0.027945
2255.00	0.0334787
2260.00	0.0665664
2265.00	0.0900992
2270.00	0.0738022
2275.00	0.0456016
2280.00	0.078518
2285.00	0.0685842
2290.00	0.0877512
2295.00	0.0539917
2300.00	0.0329773
2305.00	0.0296795
2310.00	0.0308756
2315.00	0.0319521
2320.00	0.0589464
2325.00	0.0416006
2330.00	0.0551378
2335.00	0.0621162
2340.00	0.0621507
2345.00	0.0351153
2350.00	0.0638753
2355.00	0.0512416
2360.00	0.0284202
2365.00	0.0203731
2370.00	-0.0274689
2375.00	-0.127783
2380.00	-0.0941841
2385.00	-0.124324
2390.00	-0.178517
2395.00	-0.198142
2400.00	-0.203312
2405.00	-0.216293
2410.00	-0.179049
2415.00	-0.19862
2420.00	-0.199579
2425.00	-0.181703
2430.00	-0.163533
2435.00	-0.141974
2440.00	-0.131941
2445.00	-0.139567
2450.00	-0.107913
2455.00	-0.0919167
2460.00	-0.131653
2465.00	-0.0591496
2470.00	-0.0584397
2475.00	-0.0630059
2480.00	-0.105633
2485.00	-0.0721674
2490.00	-0.0639097
2495.00	-0.0242062
2500.00	-0.0207445
2505.00	-0.0332443
2510.00	-0.0424121
2515.00	-0.0558681
2520.00	-0.0752657
2525.00	-0.0646161
2530.00	-0.0425392
2535.00	-0.00809584
2540.00	0.0333134
2545.00	0.0528844
2550.00	0.0257346
2555.00	0.0294073
2560.00	0.0618611
2565.00	0.0640031
2570.00	-0.00173514
2575.00	-0.0317511
2580.00	-0.0577244
2585.00	-0.0113524
2590.00	-0.0237503
2595.00	-0.0463597
2600.00	-0.0635851
2605.00	-0.0572266
2610.00	-0.0327656
2615.00	-0.0586375
2620.00	-0.0132151
2625.00	-0.0275089
2630.00	-0.0101837
2635.00	0.00644987
2640.00	-0.0264666
2645.00	-0.0769118
2650.00	-0.0348671
2655.00	-0.0345034
2660.00	-0.0175199
2665.00	-0.023055
2670.00	-0.0280366
2675.00	-0.0575044
2680.00	-0.0632052
2685.00	-0.0849921
2690.00	-0.0941902
2695.00	-0.0899762
2700.00	-0.045584
2705.00	-0.0337385
2710.00	-0.0251596
2715.00	0.0585556
2720.00	0.194278
2725.00	0.382013
2730.00	0.558261
2735.00	0.761648
2740.00	0.92804
2745.00	1.0882
2750.00	1.21465
2755.00	1.36697
2760.00	1.48533
2765.00	1.59809
2770.00	1.64544
2775.00	1.69222
2780.00	1.77389
2785.00	1.87653
2790.00	1.9127
2795.00	1.94941
2800.00	1.95434
2805.00	2.01916
2810.00	2.0598
2815.00	2.05162
2820.00	2.06403
2825.00	2.04605
2830.00	2.09649
2835.00	2.08151
2840.00	2.08677
2845.00	2.09254
2850.00	2.11335
2855.00	2.14978
2860.00	2.14092
2865.00	2.12983
2870.00	2.14587
2875.00	2.11242
2880.00	2.09689
2885.00	2.05272
2890.00	2.04004
2895.00	2.06193
2900.00	2.09413
2905.00	2.06586
2910.00	2.03416
2915.00	2.01188
2920.00	2.0241
2925.00	2.02781
2930.00	2.00409
2935.00	1.99418
2940.00	2.00817
2945.00	2.00515
2950.00	1.94101
2955.00	1.927
2960.00	1.88004
2965.00	1.87005
2970.00	1.85794
2975.00	1.83558
2980.00	1.79152
2985.00	1.77789
2990.00	1.77395
2995.00	1.74022
3000.00	1.67238
3005.00	1.65192
3010.00	1.60853
3015.00	1.54449
3020.00	1.51913
3025.00	1.48277
3030.00	1.449
3035.00	1.37385
3040.00	1.29893
3045.00	1.22733
3050.00	1.17018
3055.00	1.06774
3060.00	0.981785
3065.00	0.908591
3070.00	0.832306
3075.00	0.741788
3080.00	0.718619
3085.00	0.608239
3090.00	0.540128
3095.00	0.499649
3100.00	0.44552
3105.00	0.37286
3110.00	0.366805
3115.00	0.329083
3120.00	0.328446
3125.00	0.285192
3130.00	0.285821
3135.00	0.262444
3140.00	0.234117
3145.00	0.144081
3150.00	0.107811
3155.00	0.100153
3160.00	0.0890969
3165.00	0.069777
3170.00	0.0929888
3175.00	0.110756
3180.00	0.0601221
3185.00	0.0842993
3190.00	0.0789924
3195.00	0.0846264
3200.00	0.0615895
3205.00	0.0866611
3210.00	0.0509285
3215.00	0.0531228
3220.00	0.0488515
3225.00	0.0127359
3230.00	-0.00519396
3235.00	0.0057356
3240.00	0.0207773
3245.00	0.0145355
3250.00	0.0391073
3255.00	0.0195814
3260.00	-0.00319709
3265.00	-0.0195336
3270.00	-0.0592209
3275.00	-0.0793242
3280.00	-0.0672278
3285.00	-0.0511358
3290.00	-0.0533094
3295.00	-0.0458964
3300.00	-0.060045
3305.00	-0.0800659
3310.00	-0.0803875
3315.00	-0.0775538
3320.00	-0.0770855
3325.00	-0.0527207
3330.00	-0.0818022
3335.00	-0.074663
3340.00	-0.085935
3345.00	-0.100244
3350.00	-0.0756452
3355.00	-0.109721
3360.00	-0.136226
3365.00	-0.157998
3370.00	-0.194249
3375.00	-0.196685
3380.00	-0.226986
3385.00	-0.223025
3390.00	-0.14659
3395.00	-0.156915
3400.00	-0.128732
3405.00	-0.115858
3410.00	-0.0969854
3415.00	-0.132051
3420.00	-0.101148
3425.00	-0.122264
3430.00	-0.103791
3435.00	-0.0798791
3440.00	-0.103122
3445.00	-0.0876044
3450.00	-0.0778029
3455.00	-0.100212
3460.00	-0.0652065
3465.00	-0.067014
3470.00	-0.0603126
3475.00	-0.0751017
3480.00	-0.123806
3485.00	-0.142656
3490.00	-0.146088
3495.00	-0.135643
3500.00	-0.130407
3505.00	-0.157966
3510.00	-0.1734
3515.00	-0.134198
3520.00	-0.0989173
3525.00	-0.120256
3530.00	-0.0863691
3535.00	-0.107922
3540.00	-0.0888013
3545.00	-0.110111
3550.00	-0.123043
3555.00	-0.145092
3560.00	-0.177429
3565.00	-0.178424
3570.00	-0.193894
3575.00	-0.21094
3580.00	-0.225241
3585.00	-0.263096
3590.00	-0.255524
3595.00	-0.266408
3600.00	-0.235603
3605.00	-0.232863
3610.00	-0.242889
3615.00	-0.243585
3620.00	-0.273359
3625.00	-0.268925
3630.00	-0.250361
3635.00	-0.257596
3640.00	-0.251616
3645.00	-0.221249
3650.00	-0.252216
3655.00	-0.272799
3660.00	-0.256971
3665.00	-0.220863
3670.00	-0.210228
3675.00	-0.21419
3680.00	-0.19173
3685.00	-0.18609
3690.00	-0.126881
3695.00	-0.118357
3700.00	-0.142957
3705.00	-0.0838977
3710.00	-0.0474005
3715.00	-0.00622486
3720.00	0.154714
3725.00	0.349528
3730.00	0.537353
3735.00	0.69078
3740.00	0.874669
3745.00	1.04329
3750.00	1.17527
3755.00	1.29926
3760.00	1.39628
3765.00	1.48671
3770.00	1.62016
3775.00	1.7236
3780.00	1.78026
3785.00	1.86145
3790.00	1.87414
3795.00	1.89909
3800.00	1.97881
3805.00	2.01203
3810.00	2.06275
3815.00	2.04699
3820.00	2.07652
3825.00	2.09268
3830.00	2.12909
3835.00	2.14313
3840.00	2.12036
3845.00	2.1134
3850.00	2.12484
3855.00	2.08829
3860.00	2.11473
3865.00	2.11146
3870.00	2.11268
3875.00	2.11899
3880.00	2.12258
3885.00	2.10707
3890.00	2.09936
3895.00	2.09138
3900.00	2.05818
3905.00	2.05432
3910.00	2.02586
3915.00	2.00961
3920.00	2.00645
3925.00	2.00984
3930.00	2.0004
3935.00	1.99087
3940.00	1.98853
3945.00	1.91981
3950.00	1.89959
3955.00	1.90743
3960.00	1.93113
3965.00	1.92749
3970.00	1.89089
3975.00	1.87461
3980.00	1.82144
3985.00	1.73403
3990.00	1.66889
3995.00	1.62068
4000.00	1.60123
4005.00	1.60663
4010.00	1.5865
4015.00	1.51946
4020.00	1.49035
4025.00	1.42564
4030.00	1.40904
4035.00	1.34829
4040.00	1.25094
4045.00	1.14146
4050.00	1.03669
4055.00	0.965289
4060.00	0.846898
4065.00	0.749716
4070.00	0.658088
4075.00	0.546475
4080.00	0.456433
4085.00	0.392051
4090.00	0.347641
4095.00	0.317041
4100.00	0.254106
4105.00	0.200588
4110.00	0.157627
4115.00	0.110634
4120.00	0.0964474
4125.00	0.0555722
4130.00	-0.014528
4135.00	-0.0495108
4140.00	-0.0487238
4145.00	-0.0542616
4150.00	-0.025933
4155.00	0.0370392
4160.00	-0.0260026
4165.00	-0.0348536
4170.00	0.0123545
4175.00	0.00591395
4180.00	-0.00404659
4185.00	-0.007806
4190.00	-0.0122305
4195.00	-0.0193356
4200.00	-0.0434274
4205.00	-0.0567819
4210.00	-0.0427756
4215.00	-0.0489082
4220.00	-0.0773299
4225.00	-0.0893762
4230.00	-0.0721105
4235.00	-0.0825967
4240.00	-0.155536
4245.00	-0.19828
4250.00	-0.214887
4255.00	-0.201727
4260.00	-0.20862
4265.00	-0.208579
4270.00	-0.219992
4275.00	-0.178214
4280.00	-0.17809
4285.00	-0.176937
4290.00	-0.176941
4295.00	-0.188395
4300.00	-0.211196
4305.00	-0.207774
4310.00	-0.245293
4315.00	-0.234297
4320.00	-0.199416
4325.00	-0.18468
4330.00	-0.154761
4335.00	-0.147613
4340.00	-0.153672
4345.00	-0.149756
4350.00	-0.106673
4355.00	-0.140769
4360.00	-0.139184
4365.00	-0.0794612
4370.00	-0.0475717
4375.00	-0.0324044
4380.00	-0.0260409
4385.00	-0.0036575
4390.00	-0.000168702
4395.00	0.0112993
4400.00	0.0247436
4405.00	0.00769505
4410.00	-0.00660767
4415.00	-0.00802893
4420.00	6.1073e-005
4425.00	-0.0238884
4430.00	-0.0173355
4435.00	-0.017684
4440.00	-0.0211207
4445.00	-0.0596082
4450.00	-0.117149
4455.00	-0.105434
4460.00	-0.0855219
4465.00	-0.0790517
4470.00	-0.0649004
4475.00	-0.0740256
4480.00	-0.0447617
4485.00	-0.0538188
4490.00	-0.0619701
4495.00	-0.106783
4500.00	-0.0815304
4505.00	-0.102526
4510.00	-0.0870681
4515.00	-0.104387
4520.00	-0.0856199
4525.00	-0.107247
4530.00	-0.0954816
4535.00	-0.0786464
4540.00	-0.087438
4545.00	-0.0984735
4550.00	-0.0730109
4555.00	-0.0584227
4560.00	-0.028637
4565.00	-0.0747011
4570.00	-0.0755591
4575.00	-0.0586341
4580.00	-0.0579757
4585.00	-0.0188656
4590.00	-0.0430045
4595.00	-0.0553603
4600.00	-0.0800137
4605.00	-0.115735
4610.00	-0.129146
4615.00	-0.159954
4620.00	-0.178312
4625.00	-0.195875
4630.00	-0.177329
4635.00	-0.154391
4640.00	-0.132706
4645.00	-0.132968
4650.00	-0.124877
4655.00	-0.111348
4660.00	-0.112705
4665.00	-0.049384
4670.00	-0.0611019
4675.00	-0.0893452
4680.00	-0.0752056
4685.00	-0.067685
4690.00	-0.118172
4695.00	-0.115724
4700.00	-0.108316
4705.00	-0.0943613
4710.00	-0.0495306
4715.00	-0.0018959
4720.00	0.154446
4725.00	0.347205
4730.00	0.526934
4735.00	0.670992
4740.00	0.802727
4745.00	0.940027
4750.00	1.07088
4755.00	1.19906
4760.00	1.34878
4765.00	1.42835
4770.00	1.51766
4775.00	1.597
4780.00	1.67361
4785.00	1.7384
4790.00	1.8092
4795.00	1.84065
4800.00	1.89601
4805.00	1.90421
4810.00	1.92407
4815.00	1.9763
4820.00	2.04621
4825.00	2.08519
4830.00	2.1338
4835.00	2.13591
4840.00	2.1628
4845.00	2.21718
4850.00	2.2807
4855.00	2.29102
4860.00	2.26492
4865.00	2.24663
4870.00	2.23329
4875.00	2.16508
4880.00	2.15885
4885.00	2.1824
4890.00	2.1682
4895.00	2.16583
4900.00	2.1689
4905.00	2.1446
4910.00	2.11752
4915.00	2.09628
4920.00	2.07403
4925.00	2.05922
4930.00	2.05942
4935.00	2.0242
4940.00	2.00188
4945.00	1.98907
4950.00	1.92446
4955.00	1.91627
4960.00	1.89329
4965.00	1.87781
4970.00	1.86388
4975.00	1.84926
4980.00	1.80487
4985.00	1.78782
4990.00	1.72563
4995.00	1.70193
5000.00	1.64938
5005.00	1.60311
5010.00	1.59063
5015.00	1.52526
5020.00	1.481
5025.00	1.42138
5030.00	1.34899
5035.00	1.27551
5040.00	1.16982
5045.00	1.13196
5050.00	1.03125
5055.00	0.96977
5060.00	0.893613
5065.00	0.757406
5070.00	0.672296
5075.00	0.605067
5080.00	0.522699
5085.00	0.487085
5090.00	0.463361
5095.00	0.429517
5100.00	0.380319
5105.00	0.340205
5110.00	0.275995
5115.00	0.275462
5120.00	0.256244
5125.00	0.235825
5130.00	0.219529
5135.00	0.218397
5140.00	0.215295
5145.00	0.234365
5150.00	0.250487
5155.00	0.176511
5160.00	0.106809
5165.00	0.129441
5170.00	0.0956763
5175.00	0.0694524
5180.00	0.0385638
5185.00	0.00972299
5190.00	-0.0505872
5195.00	-0.0569797
5200.00	-0.0627329
5205.00	-0.0627057
5210.00	-0.0543531
5215.00	-0.0364256
5220.00	-0.0150858
5225.00	0.0332686
5230.00	0.0330647
5235.00	0.100547
5240.00	0.0925747
5245.00	0.12704
5250.00	0.151812
5255.00	0.144959
5260.00	0.108602
5265.00	0.0779626
5270.00	0.0410178
5275.00	-0.0130527
5280.00	-0.0325678
5285.00	-0.0365981
5290.00	0.0139074
5295.00	0.0239679
5300.00	0.0236531
5305.00	0.0441902
5310.00	0.0626735
5315.00	0.0730624
5320.00	0.0480589
5325.00	0.0630323
5330.00	0.0910826
5335.00	0.0538669
5340.00	0.0297419
5345.00	0.0621623
5350.00	0.0392898
5355.00	0.0166225
5360.00	0.059724
5365.00	0.0589567
5370.00	0.0603481
5375.00	0.0397391
5380.00	0.025355
5385.00	0.0186554
5390.00	0.0178309
5395.00	0.0347861
5400.00	0.0604559
5405.00	0.0877229
5410.00	0.0935248
5415.00	0.0925005
5420.00	0.0947016
5425.00	0.0664931
5430.00	0.0941974
5435.00	0.0983108
5440.00	0.115546
5445.00	0.0987865
5450.00	0.123261
5455.00	0.113017
5460.00	0.067362
5465.00	0.0866512
5470.00	0.0769451
5475.00	0.0453072
5480.00	0.0668019
5485.00	0.0622037
5490.00	0.0518193
5495.00	0.0393502
5500.00	0.0531125
5505.00	0.0540473
5510.00	0.0580117
5515.00	0.0917692
5520.00	0.119028
5525.00	0.138356
5530.00	0.172407
5535.00	0.156207
5540.00	0.239483
5545.00	0.234273
5550.00	0.191066
5555.00	0.23338
5560.00	0.181934
5565.00	0.17311
5570.00	0.21826
5575.00	0.226623
5580.00	0.294529
5585.00	0.314004
5590.00	0.289891
5595.00	0.316076
5600.00	0.318822
5605.00	0.29735
5610.00	0.325912
5615.00	0.342248
5620.00	0.372566
5625.00	0.390484
5630.00	0.320205
5635.00	0.337112
5640.00	0.339836
5645.00	0.319386
5650.00	0.337416
5655.00	0.313044
5660.00	0.268206
5665.00	0.252837
5670.00	0.280645
5675.00	0.248416
5680.00	0.265215
5685.00	0.257432
5690.00	0.279576
5695.00	0.296382
5700.00	0.345861
5705.00	0.370613
5710.00	0.388725
5715.00	0.413355
5720.00	0.493818
5725.00	0.709895
5730.00	0.877299
5735.00	1.08418
5740.00	1.2256
5745.00	1.40181
5750.00	1.51356
5755.00	1.56936
5760.00	1.67893
5765.00	1.76088
5770.00	1.83255
5775.00	1.94286
5780.00	2.03382
5785.00	2.11255
5790.00	2.20007
5795.00	2.27883
5800.00	2.30704
5805.00	2.3241
5810.00	2.36964
5815.00	2.41583
5820.00	2.39598
5825.00	2.39998
5830.00	2.4244
5835.00	2.42452
5840.00	2.44857
5845.00	2.42961
5850.00	2.41776
5855.00	2.39043
5860.00	2.35126
5865.00	2.36077
5870.00	2.32978
5875.00	2.30396
5880.00	2.31404
5885.00	2.33144
5890.00	2.30962
5895.00	2.29727
5900.00	2.27887
5905.00	2.27897
5910.00	2.24782
5915.00	2.17711
5920.00	2.16968
5925.00	2.17549
5930.00	2.14949
5935.00	2.12505
5940.00	2.11138
5945.00	2.0897
5950.00	2.06499
5955.00	2.02714
5960.00	1.99411
5965.00	1.96647
5970.00	1.93222
5975.00	1.89827
5980.00	1.83753
5985.00	1.79015
5990.00	1.74751
5995.00	1.69039
6000.00	1.63587
6005.00	1.58887
6010.00	1.53409
6015.00	1.48374
6020.00	1.39991
6025.00	1.3255
6030.00	1.23147
6035.00	1.12602
6040.00	1.06755
6045.00	1.00764
6050.00	0.946435
6055.00	0.878858
6060.00	0.797218
6065.00	0.729989
6070.00	0.674687
6075.00	0.647818
6080.00	0.600733
6085.00	0.541701
6090.00	0.459424
6095.00	0.312503
6100.00	0.292704
6105.00	0.262392
6110.00	0.193471
6115.00	0.162673
6120.00	0.105806
6125.00	0.0827332
6130.00	0.112977
6135.00	0.0954336
6140.00	0.0890133
6145.00	0.0842761
6150.00	0.112284
6155.00	0.128122
6160.00	0.106982
6165.00	0.0931605
6170.00	0.0817624
6175.00	0.0475607
6180.00	0.0292715
6185.00	0.0117701
6190.00	0.00747003
6195.00	-0.0130563
6200.00	-0.0481862
6205.00	-0.0652289
6210.00	-0.0826494
6215.00	-0.104574
6220.00	-0.114937
6225.00	-0.132592
6230.00	-0.176588
6235.00	-0.157889
6240.00	-0.163961
6245.00	-0.169426
6250.00	-0.173304
6255.00	-0.147645
6260.00	-0.196383
6265.00	-0.19236
6270.00	-0.183534
6275.00	-0.171427
6280.00	-0.203212
6285.00	-0.204752
6290.00	-0.17699
6295.00	-0.145757
6300.00	-0.119731
6305.00	-0.0817321
6310.00	-0.0537795
6315.00	-0.073386
6320.00	-0.0556372
6325.00	-0.00635081
6330.00	-0.00571573
6335.00	-0.0301285
6340.00	-0.0697974
6345.00	-0.101335
6350.00	-0.0932837
6355.00	-0.116227
6360.00	-0.15145
6365.00	-0.0936232
6370.00	-0.0707277
6375.00	-0.0501217
6380.00	-0.073217
6385.00	-0.0887976
6390.00	-0.0476464
6395.00	-0.0866044
6400.00	-0.101887
6405.00	-0.0854525
6410.00	-0.058169
6415.00	-0.0315317
6420.00	0.0382465
6425.00	0.0115195
6430.00	0.0332699
6435.00	0.0486812
6440.00	0.0635924
6445.00	0.0530691
6450.00	0.0446391
6455.00	0.0755698
6460.00	0.0149209
6465.00	0.00510072
6470.00	-0.039132
6475.00	-0.0404239
6480.00	-0.0395046
6485.00	-0.0449233
6490.00	-0.0175286
6495.00	-0.0261859
6500.00	-0.000664931
6505.00	-0.00684454
6510.00	0.0052911
6515.00	0.0380745
6520.00	0.0582104
6525.00	0.0627995
6530.00	0.0752579
6535.00	0.0489938
6540.00	0.0461765
6545.00	0.0498869
6550.00	0.0730057
6555.00	0.0917305
6560.00	0.0846395
6565.00	0.131349
6570.00	0.115091
6575.00	0.15251
6580.00	0.150792
6585.00	0.137795
6590.00	0.104236
6595.00	0.120879
6600.00	0.134817
6605.00	0.142155
6610.00	0.101914
6615.00	0.0875588
6620.00	0.111074
6625.00	0.0781056
6630.00	0.0338595
6635.00	0.0117352
6640.00	0.0407512
6645.00	0.0137737
6650.00	-0.00530094
6655.00	-0.00581186
6660.00	-0.0322971
6665.00	-0.0321904
6670.00	-0.0248073
6675.00	-0.0389829
6680.00	-0.0382076
6685.00	-0.0624943
6690.00	-0.106214
6695.00	-0.0997563
6700.00	-0.0887397
6705.00	-0.12567
6710.00	-0.116226
6715.00	-0.0421428
6720.00	0.108855
6725.00	0.282229
6730.00	0.473661
6735.00	0.658441
6740.00	0.811211
6745.00	0.919554
6750.00	1.06391
6755.00	1.20216
6760.00	1.28182
6765.00	1.39515
6770.00	1.52526
6775.00	1.62778
6780.00	1.66904
6785.00	1.74365
6790.00	1.80976
6795.00	1.87343
6800.00	1.8922
6805.00	1.95803
6810.00	1.9746
6815.00	2.01969
6820.00	2.01552
6825.00	2.04924
6830.00	2.10144
6835.00	2.0995
6840.00	2.09255
6845.00	2.11336
6850.00	2.1019
6855.00	2.06764
6860.00	2.0722
6865.00	2.08568
6870.00	2.05929
6875.00	2.07197
6880.00	2.03967
6885.00	2.06472
6890.00	2.06854
6895.00	2.03553
6900.00	1.9798
6905.00	1.99315
6910.00	2.02806
6915.00	2.02201
6920.00	2.0353
6925.00	2.03164
6930.00	2.04709
6935.00	1.99437
6940.00	1.9844
6945.00	1.98167
6950.00	1.92508
6955.00	1.89497
6960.00	1.91055
6965.00	1.91001
6970.00	1.87099
6975.00	1.87544
6980.00	1.80865
6985.00	1.76
6990.00	1.69539
6995.00	1.64973
7000.00	1.60551
7005.00	1.59903
7010.00	1.57967
7015.00	1.55079
7020.00	1.42381
7025.00	1.36888
7030.00	1.29341
7035.00	1.19322
7040.00	1.11137
7045.00	1.01585
7050.00	0.971522
7055.00	0.886862
7060.00	0.838775
7065.00	0.729913
7070.00	0.66525
7075.00	0.615381
7080.00	0.574663
7085.00	0.521361
7090.00	0.465061
7095.00	0.43417
7100.00	0.3158
7105.00	0.265482
7110.00	0.197293
7115.00	0.116144
7120.00	0.0701756
7125.00	0.0777323
7130.00	0.0845333
7135.00	0.01466
7140.00	-0.0378158
7145.00	-0.0663057
7150.00	-0.0451009
7155.00	-0.0593291
7160.00	-0.0992009
7165.00	-0.133004
7170.00	-0.122826
7175.00	-0.182374
7180.00	-0.207859
7185.00	-0.212057
7190.00	-0.200221
7195.00	-0.239537
7200.00	-0.235362
7205.00	-0.243057
7210.00	-0.218751
7215.00	-0.217696
7220.00	-0.204255
7225.00	-0.149476
7230.00	-0.169923
7235.00	-0.202899
7240.00	-0.182609
7245.00	-0.125831
7250.00	-0.154888
7255.00	-0.159179
7260.00	-0.154712
7265.00	-0.172553
7270.00	-0.153216
7275.00	-0.164961
7280.00	-0.163039
7285.00	-0.198786
7290.00	-0.258025
7295.00	-0.246796
7300.00	-0.220035
7305.00	-0.18658
7310.00	-0.16584
7315.00	-0.22525
7320.00	-0.267268
7325.00	-0.24991
7330.00	-0.289462
7335.00	-0.3261
7340.00	-0.305982
7345.00	-0.326394
7350.00	-0.3406
7355.00	-0.31695
7360.00	-0.28005
7365.00	-0.285358
7370.00	-0.304709
7375.00	-0.305468
7380.00	-0.328013
7385.00	-0.350386
7390.00	-0.333045
7395.00	-0.313273
7400.00	-0.330874
7405.00	-0.346714
7410.00	-0.29955
7415.00	-0.269595
7420.00	-0.232226
7425.00	-0.251685
7430.00	-0.198409
7435.00	-0.205634
7440.00	-0.212137
7445.00	-0.213826
7450.00	-0.202854
7455.00	-0.217963
7460.00	-0.245094
7465.00	-0.260143
7470.00	-0.305959
7475.00	-0.298266
7480.00	-0.315285
7485.00	-0.327479
7490.00	-0.322839
7495.00	-0.31658
7500.00	-0.291168
7505.00	-0.284954
7510.00	-0.28873
7515.00	-0.276513
7520.00	-0.273846
7525.00	-0.247503
7530.00	-0.244614
7535.00	-0.265957
7540.00	-0.261223
7545.00	-0.266331
7550.00	-0.293831
7555.00	-0.288391
7560.00	-0.252265
7565.00	-0.272843
7570.00	-0.262215
7575.00	-0.28388
7580.00	-0.228426
7585.00	-0.258675
7590.00	-0.259874
7595.00	-0.281773
7600.00	-0.250473
7605.00	-0.197318
7610.00	-0.173422
7615.00	-0.199803
7620.00	-0.202725
7625.00	-0.223052
7630.00	-0.211157
7635.00	-0.181713
7640.00	-0.163542
7645.00	-0.148229
7650.00	-0.118832
7655.00	-0.0705128
7660.00	-0.122799
7665.00	-0.167775
7670.00	-0.130178
7675.00	-0.142144
7680.00	-0.13834
7685.00	-0.156777
7690.00	-0.165043
7695.00	-0.124595
7700.00	-0.106931
7705.00	-0.0951966
7710.00	-0.112743
7715.00	-0.0275569
7720.00	0.15009
7725.00	0.333915
7730.00	0.521219
7735.00	0.712695
7740.00	0.844423
7745.00	1.03169
7750.00	1.14193
7755.00	1.27654
7760.00	1.3498
7765.00	1.43239
7770.00	1.50672
7775.00	1.6111
7780.00	1.68734
7785.00	1.75075
7790.00	1.82032
7795.00	1.86523
7800.00	1.89836
7805.00	1.95108
7810.00	1.99124
7815.00	2.04508
7820.00	2.04774
7825.00	2.09489
7830.00	2.14774
7835.00	2.18697
7840.00	2.18376
7845.00	2.23189
7850.00	2.21066
7855.00	2.18218
7860.00	2.21068
7865.00	2.20719
7870.00	2.21757
7875.00	2.26648
7880.00	2.29176
7885.00	2.29161
7890.00	2.30708
7895.00	2.29395
7900.00	2.30295
7905.00	2.27357
7910.00	2.27107
7915.00	2.28131
7920.00	2.28221
7925.00	2.27052
7930.00	2.26104
7935.00	2.24626
7940.00	2.22151
7945.00	2.21068
7950.00	2.23842
7955.00	2.2259
7960.00	2.19486
7965.00	2.19607
7970.00	2.16593
7975.00	2.15025
7980.00	2.08721
7985.00	2.04818
7990.00	2.03178
7995.00	1.97643
8000.00	1.94119
8005.00	1.90947
8010.00	1.83407
8015.00	1.79537
8020.00	1.71473
8025.00	1.66089
8030.00	1.60827
8035.00	1.48492
8040.00	1.42075
8045.00	1.33281
8050.00	1.27864
8055.00	1.16952
8060.00	1.06089
8065.00	0.957928
8070.00	0.917309
8075.00	0.839111
8080.00	0.727093
8085.00	0.66167
8090.00	0.605914
8095.00	0.541158
8100.00	0.507863
8105.00	0.465404
8110.00	0.459464
8115.00	0.438502
8120.00	0.44462
8125.00	0.408486
8130.00	0.338489
8135.00	0.322338
8140.00	0.300514
8145.00	0.266299
8150.00	0.268817
8155.00	0.19509
8160.00	0.200565
8165.00	0.185714
8170.00	0.221275
8175.00	0.182491
8180.00	0.165283
8185.00	0.147714
8190.00	0.12045
8195.00	0.131308
8200.00	0.154612
8205.00	0.141233
8210.00	0.0948384
8215.00	0.124913
8220.00	0.139488
8225.00	0.134909
8230.00	0.105802
8235.00	0.127494
8240.00	0.135565
8245.00	0.145952
8250.00	0.0897158
8255.00	0.0921954
8260.00	0.0579914
8265.00	0.0542743
8270.00	0.0186574
8275.00	-0.0383822
8280.00	-0.0855538
8285.00	-0.0780394
8290.00	-0.0546202
8295.00	-0.0793477
8300.00	-0.0953563
8305.00	-0.043139
8310.00	-0.0721376
8315.00	-0.0649238
8320.00	-0.100072
8325.00	-0.13587
8330.00	-0.161841
8335.00	-0.136288
8340.00	-0.145562
8345.00	-0.159113
8350.00	-0.194211
8355.00	-0.199775
8360.00	-0.215192
8365.00	-0.193673
8370.00	-0.1691
8375.00	-0.2032
8380.00	-0.225562
8385.00	-0.213416
8390.00	-0.246207
8395.00	-0.265309
8400.00	-0.259598
8405.00	-0.251336
8410.00	-0.241817
8415.00	-0.281138
8420.00	-0.266557
8425.00	-0.21804
8430.00	-0.2004
8435.00	-0.186606
8440.00	-0.219996
8445.00	-0.218817
8450.00	-0.205263
8455.00	-0.17745
8460.00	-0.193018
8465.00	-0.194536
8470.00	-0.201108
8475.00	-0.172669
8480.00	-0.173099
8485.00	-0.159953
8490.00	-0.14604
8495.00	-0.11478
8500.00	-0.0835226
8505.00	-0.0741293
8510.00	-0.102111
8515.00	-0.0866947
8520.00	-0.061369
8525.00	-0.0739704
8530.00	-0.0540812
8535.00	-0.0601242
8540.00	-0.0166352
8545.00	-0.00560254
8550.00	0.00536787
8555.00	0.0412667
8560.00	0.0517142
8565.00	0.0496658
8570.00	0.0582325
8575.00	0.0461631
8580.00	0.0717363
8585.00	0.0791369
8590.00	0.0649771
8595.00	0.0522333
8600.00	0.0178615
8605.00	0.0368957
8610.00	-0.0105166
8615.00	-0.0240391
8620.00	-0.0278813
8625.00	-0.00114982
8630.00	-0.00207586
8635.00	0.0408134
8640.00	0.00446055
8645.00	-0.00951872
8650.00	-0.0283462
8655.00	-0.0838084
8660.00	-0.0785507
8665.00	-0.0759007
8670.00	-0.0495723
8675.00	-0.0643944
8680.00	-0.0485858
8685.00	-0.0884909
8690.00	-0.0640266
8695.00	-0.0274344
8700.00	-0.00387067
8705.00	-0.00868869
8710.00	0.00259034
8715.00	0.0752024
8720.00	0.187399
8725.00	0.426831
8730.00	0.625664
8735.00	0.775465
8740.00	0.918614
8745.00	1.00893
8750.00	1.12457
8755.00	1.24009
8760.00	1.3753
8765.00	1.50739
8770.00	1.59609
8775.00	1.68216
8780.00	1.78773
8785.00	1.86713
8790.00	1.94067
8795.00	1.99749
8800.00	2.0226
8805.00	2.01084
8810.00	2.07314
8815.00	2.07299
8820.00	2.12282
8825.00	2.15726
8830.00	2.14869
8835.00	2.15764
8840.00	2.16882
8845.00	2.18096
8850.00	2.19501
8855.00	2.191
8860.00	2.20613
8865.00	2.20413
8870.00	2.16589
8875.00	2.16375
8880.00	2.13372
8885.00	2.10773
8890.00	2.06144
8895.00	2.07391
8900.00	2.0539
8905.00	2.0411
8910.00	2.00355
8915.00	1.99891
8920.00	1.98119
8925.00	1.97046
8930.00	1.94726
8935.00	1.93575
8940.00	1.94518
8945.00	1.94845
8950.00	1.90247
8955.00	1.86525
8960.00	1.85882
8965.00	1.82701
8970.00	1.76819
8975.00	1.78813
8980.00	1.75089
8985.00	1.65388
8990.00	1.58218
8995.00	1.55513
9000.00	1.47457
9005.00	1.42497
9010.00	1.35847
9015.00	1.29237
9020.00	1.21102
9025.00	1.16071
9030.00	1.1123
9035.00	1.0323
9040.00	0.933235
9045.00	0.891962
9050.00	0.828792
9055.00	0.767774
9060.00	0.697242
9065.00	0.64001
9070.00	0.544779
9075.00	0.497588
9080.00	0.424927
9085.00	0.386598
9090.00	0.364595
9095.00	0.296905
9100.00	0.259927
9105.00	0.199581
9110.00	0.145269
9115.00	0.130742
9120.00	0.101012
9125.00	0.0961157
9130.00	0.0823401
9135.00	0.0584908
9140.00	0.0380675
9145.00	0.0248916
9150.00	-0.0171562
9155.00	-0.00711242
9160.00	-0.05637
9165.00	-0.0798814
9170.00	-0.0989597
9175.00	-0.141115
9180.00	-0.0999367
9185.00	-0.11805
9190.00	-0.157255
9195.00	-0.160268
9200.00	-0.156733
9205.00	-0.143142
9210.00	-0.124664
9215.00	-0.0955411
9220.00	-0.0505925
9225.00	-0.0715586
9230.00	-0.106043
9235.00	-0.092316
9240.00	-0.0799614
9245.00	-0.0959086
9250.00	-0.0831947
9255.00	-0.0665471
9260.00	-0.0723846
9265.00	-0.0672281
9270.00	-0.0761206
9275.00	-0.115354
9280.00	-0.1465
9285.00	-0.15163
9290.00	-0.146877
9295.00	-0.136353
9300.00	-0.14562
9305.00	-0.150838
9310.00	-0.160738
9315.00	-0.208166
9320.00	-0.212334
9325.00	-0.223372
9330.00	-0.201035
9335.00	-0.165316
9340.00	-0.162318
9345.00	-0.179399
9350.00	-0.17291
9355.00	-0.161865
9360.00	-0.147761
9365.00	-0.0746876
9370.00	-0.0765879
9375.00	-0.0533139
9380.00	-0.0500645
9385.00	-0.0554682
9390.00	-0.0582496
9395.00	-0.012866
9400.00	-0.0063743
9405.00	0.0182065
9410.00	0.0163859
9415.00	0.0105832
9420.00	0.0043198
9425.00	-0.00444031
9430.00	-0.0206525
9435.00	-0.0269154
9440.00	-0.0356751
9445.00	-0.0310665
9450.00	-0.0300419
9455.00	-0.0374479
9460.00	-0.0243339
9465.00	-0.0343927
9470.00	-0.0236664
9475.00	-0.00984854
9480.00	-0.0130278
9485.00	-0.0200531
9490.00	-0.00659662
9495.00	0.0117603
9500.00	0.0324456
9505.00	-0.0603263
9510.00	-0.0626218
9515.00	-0.0730159
9520.00	-0.0927807
9525.00	-0.0533132
9530.00	-0.0354897
9535.00	-0.0340227
9540.00	-0.0576869
9545.00	-0.0696155
9550.00	-0.0512027
9555.00	-0.0689848
9560.00	-0.0558402
9565.00	-0.0429691
9570.00	-0.0511644
9575.00	-0.0918527
9580.00	-0.0628881
9585.00	-0.0774196
9590.00	-0.0655136
9595.00	-0.0829056
9600.00	-0.113133
9605.00	-0.0539326
9610.00	-0.0464573
9615.00	0.0019111
9620.00	0.0121301
9625.00	0.00154799
9630.00	0.00555725
9635.00	0.0279039
9640.00	0.0324006
9645.00	0.0312426
9650.00	0.0645539
9655.00	0.0768368
9660.00	0.0806043
9665.00	0.117308
9670.00	0.1087
9675.00	0.0988709
9680.00	0.0744096
9685.00	0.0732147
9690.00	0.0367448
9695.00	0.0445215
9700.00	0.0327822
9705.00	0.0784318
9710.00	0.108065
9715.00	0.112874
9720.00	0.253575
9725.00	0.462446
9730.00	0.657717
9735.00	0.859487
9740.00	0.998397
9745.00	1.17963
9750.00	1.34274
9755.00	1.46872
9760.00	1.5592
9765.00	1.6906
9770.00	1.79012
9775.00	1.87449
9780.00	1.97124
9785.00	2.04894
9790.00	2.09701
9795.00	2.13716
9800.00	2.19411
9805.00	2.18186
9810.00	2.19374
9815.00	2.19193
9820.00	2.21113
9825.00	2.20967
9830.00	2.23647
9835.00	2.23976
9840.00	2.26563
9845.00	2.26393
9850.00	2.26656
9855.00	2.28142
9860.00	2.27397
9865.00	2.22979
9870.00	2.2348
9875.00	2.21952
9880.00	2.23076
9885.00	2.21588
9890.00	2.18168
9895.00	2.16651
9900.00	2.16639
9905.00	2.12568
9910.00	2.13797
9915.00	2.14591
9920.00	2.09476
9925.00	2.08412
9930.00	2.02561
9935.00	2.01772
9940.00	1.99813
9945.00	2.01901
9950.00	2.02323
9955.00	2.04681
[truncated: 56 more rows]
