# Supplementary material for: Abnormal developmental trajectory and vulnerability to cardiac arrhythmias in tetralogy of Fallot with DiGeorge syndrome
Source: Commun Biol. 2023 Sep 22;6:969. doi: 10.1038/s42003-023-05344-6 (PMC10516936; doi:10.1038/s42003-023-05344-6)
Supplement: Supplementary file 6 — Supplementary Data 3 [file 42003_2023_5344_MOESM6_ESM.zip › Supplementary Data3_CAS Measurement/Batch61/TOF-ND2_A4_5050/1B-wave.csv]

1B : V(t) = D'(t) / BackgroundImage *100
D'(t) = WaveFiltered Value( Pixel-Filter=(5 x 5) Tcnst-Filter=10)
average	1.00
frm num	2048
position	[59][72]
background	504.96
total pixel	25
time	value1
0.00	0
5.00	0.300222
10.00	0.568837
15.00	0.811383
20.00	1.02492
25.00	1.17433
30.00	1.33969
35.00	1.47426
40.00	1.56764
45.00	1.64694
50.00	1.71355
55.00	1.75607
60.00	1.74761
65.00	1.7186
70.00	1.66715
75.00	1.59311
80.00	1.47182
85.00	1.37296
90.00	1.21586
95.00	1.0618
100.00	0.905714
105.00	0.760484
110.00	0.616312
115.00	0.45091
120.00	0.233924
125.00	0.0465583
130.00	-0.144251
135.00	-0.333406
140.00	-0.525034
145.00	-0.754533
150.00	-0.979302
155.00	-1.20536
160.00	-1.38425
165.00	-1.57457
170.00	-1.80288
175.00	-2.01233
180.00	-2.26737
185.00	-2.49928
190.00	-2.73811
195.00	-2.9784
200.00	-3.18832
205.00	-3.40973
210.00	-3.6391
215.00	-3.86375
220.00	-4.04692
225.00	-4.23634
230.00	-4.45117
235.00	-4.65244
240.00	-4.85577
245.00	-5.01262
250.00	-5.19735
255.00	-5.41193
260.00	-5.61852
265.00	-5.80445
270.00	-5.99159
275.00	-6.18933
280.00	-6.37442
285.00	-6.58378
290.00	-6.77141
295.00	-6.96166
300.00	-7.11942
305.00	-7.32557
310.00	-7.4715
315.00	-7.63928
320.00	-7.82433
325.00	-7.9489
330.00	-8.13072
335.00	-8.27852
340.00	-8.4147
345.00	-8.55153
350.00	-8.7024
355.00	-8.81837
360.00	-8.94176
365.00	-9.07104
370.00	-9.20481
375.00	-9.29351
380.00	-9.37811
385.00	-9.48355
390.00	-9.60379
395.00	-9.6827
400.00	-9.80996
405.00	-9.90628
410.00	-10.0159
415.00	-10.1416
420.00	-10.2633
425.00	-10.3777
430.00	-10.4632
435.00	-10.5433
440.00	-10.6178
445.00	-10.7331
450.00	-10.8084
455.00	-10.9174
460.00	-10.9845
465.00	-11.0814
470.00	-11.1647
475.00	-11.2776
480.00	-11.3895
485.00	-11.4737
490.00	-11.5842
495.00	-11.679
500.00	-11.7634
505.00	-11.8276
510.00	-11.9043
515.00	-12.0083
520.00	-12.0978
525.00	-12.1547
530.00	-12.2304
535.00	-12.2851
540.00	-12.3383
545.00	-12.4004
550.00	-12.4436
555.00	-12.5221
560.00	-12.6055
565.00	-12.652
570.00	-12.7215
575.00	-12.792
580.00	-12.846
585.00	-12.8954
590.00	-12.9216
595.00	-13.0038
600.00	-13.0524
605.00	-13.0867
610.00	-13.1548
615.00	-13.2002
620.00	-13.2545
625.00	-13.3138
630.00	-13.39
635.00	-13.4729
640.00	-13.5253
645.00	-13.5899
650.00	-13.6006
655.00	-13.66
660.00	-13.6684
665.00	-13.6894
670.00	-13.7352
675.00	-13.7923
680.00	-13.8334
685.00	-13.8727
690.00	-13.9327
695.00	-13.9898
700.00	-14.008
705.00	-14.0204
710.00	-14.0624
715.00	-14.0242
720.00	-13.8544
725.00	-13.3228
730.00	-12.6512
735.00	-11.9129
740.00	-11.2064
745.00	-10.4826
750.00	-9.77733
755.00	-9.14973
760.00	-8.53973
765.00	-7.93607
770.00	-7.36902
775.00	-6.84441
780.00	-6.3485
785.00	-5.87287
790.00	-5.41153
795.00	-4.94405
800.00	-4.51935
805.00	-4.12366
810.00	-3.71842
815.00	-3.37589
820.00	-3.0581
825.00	-2.71506
830.00	-2.40712
835.00	-2.11808
840.00	-1.88726
845.00	-1.6217
850.00	-1.36051
855.00	-1.12624
860.00	-0.89083
865.00	-0.693224
870.00	-0.452006
875.00	-0.260259
880.00	-0.0520408
885.00	0.141693
890.00	0.308132
895.00	0.502287
900.00	0.695246
905.00	0.863364
910.00	1.01625
915.00	1.14831
920.00	1.32182
925.00	1.44946
930.00	1.58176
935.00	1.72777
940.00	1.86234
945.00	1.98821
950.00	2.08486
955.00	2.20353
960.00	2.28498
965.00	2.33373
970.00	2.38791
975.00	2.44142
980.00	2.48799
985.00	2.53149
990.00	2.61976
995.00	2.66276
1000.00	2.69037
1005.00	2.73502
1010.00	2.74193
1015.00	2.74974
1020.00	2.79638
1025.00	2.76785
1030.00	2.7596
1035.00	2.71415
1040.00	2.69543
1045.00	2.60254
1050.00	2.51576
1055.00	2.44955
1060.00	2.36857
1065.00	2.25924
1070.00	2.13234
1075.00	1.99277
1080.00	1.84261
1085.00	1.68211
1090.00	1.49251
1095.00	1.31078
1100.00	1.14485
1105.00	0.969371
1110.00	0.774208
1115.00	0.587471
1120.00	0.381386
1125.00	0.162639
1130.00	-0.0278963
1135.00	-0.218389
1140.00	-0.419934
1145.00	-0.635387
1150.00	-0.868902
1155.00	-1.106
1160.00	-1.3075
1165.00	-1.48331
1170.00	-1.69857
1175.00	-1.96043
1180.00	-2.19928
1185.00	-2.42453
1190.00	-2.65895
1195.00	-2.87547
1200.00	-3.03707
1205.00	-3.23479
1210.00	-3.43887
1215.00	-3.65265
1220.00	-3.87199
1225.00	-4.09791
1230.00	-4.34163
1235.00	-4.58713
1240.00	-4.80253
1245.00	-5.00986
1250.00	-5.18694
1255.00	-5.3685
1260.00	-5.54933
1265.00	-5.75406
1270.00	-5.9304
1275.00	-6.0891
1280.00	-6.2351
1285.00	-6.41245
1290.00	-6.5483
1295.00	-6.72601
1300.00	-6.86852
1305.00	-7.01183
1310.00	-7.15903
1315.00	-7.31369
1320.00	-7.49963
1325.00	-7.64558
1330.00	-7.78723
1335.00	-7.97967
1340.00	-8.13782
1345.00	-8.2952
1350.00	-8.42814
1355.00	-8.53431
1360.00	-8.67898
1365.00	-8.82581
1370.00	-8.98094
1375.00	-9.0952
1380.00	-9.22022
1385.00	-9.33273
1390.00	-9.45618
1395.00	-9.5752
1400.00	-9.68073
1405.00	-9.83909
1410.00	-9.97606
1415.00	-10.0756
1420.00	-10.1572
1425.00	-10.2537
1430.00	-10.3294
1435.00	-10.4236
1440.00	-10.5125
1445.00	-10.6043
1450.00	-10.7083
1455.00	-10.8122
1460.00	-10.8812
1465.00	-10.9472
1470.00	-11.0288
1475.00	-11.1252
1480.00	-11.2104
1485.00	-11.3069
1490.00	-11.3858
1495.00	-11.4743
1500.00	-11.5776
1505.00	-11.6287
1510.00	-11.7142
1515.00	-11.8015
1520.00	-11.888
1525.00	-11.9809
1530.00	-12.0463
1535.00	-12.1138
1540.00	-12.1857
1545.00	-12.2575
1550.00	-12.3254
1555.00	-12.3888
1560.00	-12.4411
1565.00	-12.5127
1570.00	-12.5772
1575.00	-12.6408
1580.00	-12.7146
1585.00	-12.7549
1590.00	-12.8031
1595.00	-12.8449
1600.00	-12.8619
1605.00	-12.9493
1610.00	-12.9962
1615.00	-13.0393
1620.00	-13.0947
1625.00	-13.177
1630.00	-13.2487
1635.00	-13.3085
1640.00	-13.3417
1645.00	-13.378
1650.00	-13.4328
1655.00	-13.4805
1660.00	-13.4925
1665.00	-13.5089
1670.00	-13.5617
1675.00	-13.6021
1680.00	-13.6265
1685.00	-13.6763
1690.00	-13.7337
1695.00	-13.7561
1700.00	-13.7683
1705.00	-13.8047
1710.00	-13.797
1715.00	-13.7845
1720.00	-13.6244
1725.00	-13.1341
1730.00	-12.4267
1735.00	-11.6625
1740.00	-10.8709
1745.00	-10.1474
1750.00	-9.43605
1755.00	-8.81009
1760.00	-8.16277
1765.00	-7.5675
1770.00	-7.0167
1775.00	-6.47109
1780.00	-5.98954
1785.00	-5.48405
1790.00	-5.04972
1795.00	-4.62871
1800.00	-4.21971
1805.00	-3.80249
1810.00	-3.40006
1815.00	-3.05847
1820.00	-2.70034
1825.00	-2.42476
1830.00	-2.11495
1835.00	-1.85514
1840.00	-1.58962
1845.00	-1.32688
1850.00	-1.10627
1855.00	-0.868107
1860.00	-0.642671
1865.00	-0.424729
1870.00	-0.204024
1875.00	-0.00697365
1880.00	0.212355
1885.00	0.436684
1890.00	0.622736
1895.00	0.783055
1900.00	0.932094
1905.00	1.09712
1910.00	1.22822
1915.00	1.37235
1920.00	1.4886
1925.00	1.6265
1930.00	1.77595
1935.00	1.89383
1940.00	2.0015
1945.00	2.09761
1950.00	2.19995
1955.00	2.31107
1960.00	2.38177
1965.00	2.49372
1970.00	2.60319
1975.00	2.67874
1980.00	2.73564
1985.00	2.81537
1990.00	2.90931
1995.00	2.99386
2000.00	3.03113
2005.00	3.07101
2010.00	3.09424
2015.00	3.06206
2020.00	3.09172
2025.00	3.08832
2030.00	3.08684
2035.00	3.08075
2040.00	3.03725
2045.00	2.96721
2050.00	2.90417
2055.00	2.81416
2060.00	2.69672
2065.00	2.5736
2070.00	2.45248
2075.00	2.27061
2080.00	2.11959
2085.00	1.95516
2090.00	1.75331
2095.00	1.53758
2100.00	1.37035
2105.00	1.18737
2110.00	0.981501
2115.00	0.762153
2120.00	0.537015
2125.00	0.326469
2130.00	0.0839049
2135.00	-0.164505
2140.00	-0.399163
2145.00	-0.646795
2150.00	-0.90927
2155.00	-1.12015
2160.00	-1.35192
2165.00	-1.60488
2170.00	-1.8064
2175.00	-2.01866
2180.00	-2.19861
2185.00	-2.37878
2190.00	-2.61064
2195.00	-2.86447
2200.00	-3.06994
2205.00	-3.29131
2210.00	-3.49608
2215.00	-3.7382
2220.00	-3.95294
2225.00	-4.16047
2230.00	-4.37655
2235.00	-4.59162
2240.00	-4.81212
2245.00	-5.02641
2250.00	-5.1757
2255.00	-5.34412
2260.00	-5.51234
2265.00	-5.70889
2270.00	-5.88657
2275.00	-6.06313
2280.00	-6.21965
2285.00	-6.41121
2290.00	-6.60342
2295.00	-6.77641
2300.00	-6.94637
2305.00	-7.11675
2310.00	-7.26692
2315.00	-7.42585
2320.00	-7.53323
2325.00	-7.66394
2330.00	-7.79108
2335.00	-7.94036
2340.00	-8.08105
2345.00	-8.18629
2350.00	-8.3214
2355.00	-8.443
2360.00	-8.57937
2365.00	-8.67596
2370.00	-8.77874
2375.00	-8.91322
2380.00	-9.05565
2385.00	-9.1466
2390.00	-9.24509
2395.00	-9.35036
2400.00	-9.47284
2405.00	-9.61158
2410.00	-9.70714
2415.00	-9.8581
2420.00	-9.95515
2425.00	-10.0567
2430.00	-10.1268
2435.00	-10.2675
2440.00	-10.4004
2445.00	-10.4892
2450.00	-10.5659
2455.00	-10.6262
2460.00	-10.7463
2465.00	-10.7989
2470.00	-10.889
2475.00	-10.9685
2480.00	-11.044
2485.00	-11.1532
2490.00	-11.2459
2495.00	-11.3016
2500.00	-11.3945
2505.00	-11.4836
2510.00	-11.5544
2515.00	-11.6323
2520.00	-11.6914
2525.00	-11.758
2530.00	-11.8274
2535.00	-11.9192
2540.00	-11.9733
2545.00	-12.0664
2550.00	-12.1494
2555.00	-12.1924
2560.00	-12.2255
2565.00	-12.2902
2570.00	-12.3484
2575.00	-12.3897
2580.00	-12.438
2585.00	-12.5155
2590.00	-12.5828
2595.00	-12.6189
2600.00	-12.6704
2605.00	-12.7135
2610.00	-12.7841
2615.00	-12.827
2620.00	-12.8798
2625.00	-12.9282
2630.00	-12.9788
2635.00	-13.0672
2640.00	-13.1182
2645.00	-13.1752
2650.00	-13.2273
2655.00	-13.2615
2660.00	-13.3042
2665.00	-13.3711
2670.00	-13.4321
2675.00	-13.4664
2680.00	-13.5393
2685.00	-13.5867
2690.00	-13.6317
2695.00	-13.6904
2700.00	-13.7425
2705.00	-13.7751
2710.00	-13.7902
2715.00	-13.7998
2720.00	-13.6199
2725.00	-13.0825
2730.00	-12.3628
2735.00	-11.5963
2740.00	-10.8343
2745.00	-10.1184
2750.00	-9.44959
2755.00	-8.8096
2760.00	-8.20985
2765.00	-7.60591
2770.00	-7.05524
2775.00	-6.52161
2780.00	-6.01837
2785.00	-5.50446
2790.00	-5.0459
2795.00	-4.63875
2800.00	-4.22557
2805.00	-3.82044
2810.00	-3.44869
2815.00	-3.06105
2820.00	-2.71058
2825.00	-2.38011
2830.00	-2.08903
2835.00	-1.77081
2840.00	-1.48996
2845.00	-1.23878
2850.00	-0.973106
2855.00	-0.720535
2860.00	-0.482924
2865.00	-0.277787
2870.00	-0.10267
2875.00	0.124644
2880.00	0.331603
2885.00	0.564602
2890.00	0.725981
2895.00	0.923503
2900.00	1.0981
2905.00	1.27426
2910.00	1.45339
2915.00	1.61144
2920.00	1.73309
2925.00	1.88139
2930.00	1.99189
2935.00	2.12382
2940.00	2.20928
2945.00	2.2965
2950.00	2.40192
2955.00	2.50394
2960.00	2.58941
2965.00	2.67109
2970.00	2.7549
2975.00	2.86994
2980.00	2.94416
2985.00	3.0474
2990.00	3.17596
2995.00	3.24968
3000.00	3.28197
3005.00	3.27459
3010.00	3.27191
3015.00	3.28138
3020.00	3.27168
3025.00	3.24078
3030.00	3.22643
3035.00	3.18816
3040.00	3.12283
3045.00	3.05057
3050.00	2.98474
3055.00	2.89697
3060.00	2.7966
3065.00	2.69121
3070.00	2.57339
3075.00	2.40398
3080.00	2.2618
3085.00	2.08236
3090.00	1.8963
3095.00	1.73598
3100.00	1.53862
3105.00	1.37525
3110.00	1.16643
3115.00	0.958695
3120.00	0.748757
3125.00	0.5107
3130.00	0.273476
3135.00	0.075026
3140.00	-0.16299
3145.00	-0.380373
3150.00	-0.590276
3155.00	-0.810083
3160.00	-1.02375
3165.00	-1.22477
3170.00	-1.48489
3175.00	-1.72297
3180.00	-1.98556
3185.00	-2.20446
3190.00	-2.42841
3195.00	-2.65372
3200.00	-2.85492
3205.00	-3.08591
3210.00	-3.28825
3215.00	-3.46798
3220.00	-3.69865
3225.00	-3.89913
3230.00	-4.10015
3235.00	-4.31355
3240.00	-4.53651
3245.00	-4.71657
3250.00	-4.91111
3255.00	-5.05925
3260.00	-5.27497
3265.00	-5.45882
3270.00	-5.63933
3275.00	-5.81842
3280.00	-6.01763
3285.00	-6.21435
3290.00	-6.38664
3295.00	-6.56388
3300.00	-6.71786
3305.00	-6.86198
3310.00	-6.99723
3315.00	-7.1554
3320.00	-7.28666
3325.00	-7.47925
3330.00	-7.6209
3335.00	-7.79512
3340.00	-7.95668
3345.00	-8.09257
3350.00	-8.20853
3355.00	-8.35489
3360.00	-8.48264
3365.00	-8.64673
3370.00	-8.78254
3375.00	-8.88971
3380.00	-9.03448
3385.00	-9.17904
3390.00	-9.28696
3395.00	-9.43161
3400.00	-9.56814
3405.00	-9.68706
3410.00	-9.80042
3415.00	-9.92462
3420.00	-10.015
3425.00	-10.1209
3430.00	-10.2028
3435.00	-10.3319
3440.00	-10.4228
3445.00	-10.5164
3450.00	-10.6166
3455.00	-10.7685
3460.00	-10.8885
3465.00	-10.9784
3470.00	-11.0767
3475.00	-11.1485
3480.00	-11.21
3485.00	-11.2598
3490.00	-11.3379
3495.00	-11.3978
3500.00	-11.4684
3505.00	-11.5874
3510.00	-11.6415
3515.00	-11.7131
3520.00	-11.7735
3525.00	-11.8723
3530.00	-11.8876
3535.00	-11.967
3540.00	-12.0346
3545.00	-12.0922
3550.00	-12.1623
3555.00	-12.2206
3560.00	-12.2573
3565.00	-12.3433
3570.00	-12.4002
3575.00	-12.4537
3580.00	-12.5035
3585.00	-12.5824
3590.00	-12.6478
3595.00	-12.7012
3600.00	-12.7515
3605.00	-12.7921
3610.00	-12.8532
3615.00	-12.8971
3620.00	-12.9525
3625.00	-13.0142
3630.00	-13.0879
3635.00	-13.1107
3640.00	-13.1637
3645.00	-13.232
3650.00	-13.2919
3655.00	-13.3323
3660.00	-13.3782
3665.00	-13.4219
3670.00	-13.4517
3675.00	-13.5078
3680.00	-13.5639
3685.00	-13.6159
3690.00	-13.6715
3695.00	-13.7341
3700.00	-13.7541
3705.00	-13.7388
3710.00	-13.7417
3715.00	-13.6935
3720.00	-13.4997
3725.00	-12.9752
3730.00	-12.2622
3735.00	-11.543
3740.00	-10.7982
3745.00	-10.0812
3750.00	-9.40895
3755.00	-8.77383
3760.00	-8.1626
3765.00	-7.52299
3770.00	-6.95684
3775.00	-6.43939
3780.00	-5.92932
3785.00	-5.45759
3790.00	-5.02669
3795.00	-4.62304
3800.00	-4.21619
3805.00	-3.82704
3810.00	-3.48236
3815.00	-3.12779
3820.00	-2.77065
3825.00	-2.45398
3830.00	-2.1563
3835.00	-1.87651
3840.00	-1.63261
3845.00	-1.33786
3850.00	-1.09
3855.00	-0.84
3860.00	-0.60074
3865.00	-0.381446
3870.00	-0.180912
3875.00	0.0169955
3880.00	0.232343
3885.00	0.445167
3890.00	0.667602
3895.00	0.851951
3900.00	1.04401
3905.00	1.22319
3910.00	1.37891
3915.00	1.54758
3920.00	1.68988
3925.00	1.84091
3930.00	1.95071
3935.00	2.05744
3940.00	2.19787
3945.00	2.31078
3950.00	2.41161
3955.00	2.47463
3960.00	2.58442
3965.00	2.64838
3970.00	2.75981
3975.00	2.84505
3980.00	2.90512
3985.00	2.92909
3990.00	2.98156
3995.00	3.01848
4000.00	3.05567
4005.00	3.08834
4010.00	3.12647
4015.00	3.14098
4020.00	3.15958
4025.00	3.13988
4030.00	3.12215
4035.00	3.09907
4040.00	3.04819
4045.00	3.01666
4050.00	2.9772
4055.00	2.88306
4060.00	2.7817
4065.00	2.70315
4070.00	2.56195
4075.00	2.41032
4080.00	2.2889
4085.00	2.10516
4090.00	1.9295
4095.00	1.74526
4100.00	1.54301
4105.00	1.35465
4110.00	1.1566
4115.00	0.953017
4120.00	0.782461
4125.00	0.549748
4130.00	0.341097
4135.00	0.118458
4140.00	-0.100137
4145.00	-0.323805
4150.00	-0.559169
4155.00	-0.809019
4160.00	-1.08141
4165.00	-1.30756
4170.00	-1.57287
4175.00	-1.80769
4180.00	-2.05151
4185.00	-2.28125
4190.00	-2.5086
4195.00	-2.71877
4200.00	-2.93485
4205.00	-3.19032
4210.00	-3.42817
4215.00	-3.62321
4220.00	-3.87243
4225.00	-4.1189
4230.00	-4.3122
4235.00	-4.50044
4240.00	-4.71421
4245.00	-4.89472
4250.00	-5.0857
4255.00	-5.26709
4260.00	-5.45251
4265.00	-5.62098
4270.00	-5.83835
4275.00	-6.04903
4280.00	-6.23865
4285.00	-6.39584
4290.00	-6.57374
4295.00	-6.70059
4300.00	-6.86228
4305.00	-6.99592
4310.00	-7.18828
4315.00	-7.35269
4320.00	-7.51571
4325.00	-7.66956
4330.00	-7.78346
4335.00	-7.92796
4340.00	-8.06593
4345.00	-8.2107
4350.00	-8.34337
4355.00	-8.47862
4360.00	-8.58766
4365.00	-8.67313
4370.00	-8.75876
4375.00	-8.88891
4380.00	-9.02346
4385.00	-9.17308
4390.00	-9.25862
4395.00	-9.34433
4400.00	-9.44839
4405.00	-9.57374
4410.00	-9.6707
4415.00	-9.78728
4420.00	-9.89617
4425.00	-10.0021
4430.00	-10.1156
4435.00	-10.2178
4440.00	-10.3201
4445.00	-10.4343
4450.00	-10.4777
4455.00	-10.5358
4460.00	-10.6086
4465.00	-10.7154
4470.00	-10.8067
4475.00	-10.8778
4480.00	-10.9505
4485.00	-11.0096
4490.00	-11.081
4495.00	-11.1627
4500.00	-11.222
4505.00	-11.3046
4510.00	-11.4162
4515.00	-11.466
4520.00	-11.5037
4525.00	-11.5566
4530.00	-11.6176
4535.00	-11.6647
4540.00	-11.707
4545.00	-11.795
4550.00	-11.8853
4555.00	-11.9571
4560.00	-12.0304
4565.00	-12.1003
4570.00	-12.153
4575.00	-12.2613
4580.00	-12.3169
4585.00	-12.3843
4590.00	-12.4434
4595.00	-12.5117
4600.00	-12.5794
4605.00	-12.6301
4610.00	-12.6353
4615.00	-12.6891
4620.00	-12.747
4625.00	-12.7992
4630.00	-12.8833
4635.00	-12.9329
4640.00	-13.0029
4645.00	-13.0469
4650.00	-13.092
4655.00	-13.1477
4660.00	-13.2009
4665.00	-13.2877
4670.00	-13.3182
4675.00	-13.3544
4680.00	-13.3957
4685.00	-13.421
4690.00	-13.4335
4695.00	-13.4891
4700.00	-13.4955
4705.00	-13.5108
4710.00	-13.5396
4715.00	-13.5307
4720.00	-13.3532
4725.00	-12.8417
4730.00	-12.1231
4735.00	-11.3758
4740.00	-10.6414
4745.00	-9.92028
4750.00	-9.24431
4755.00	-8.61456
4760.00	-8.00817
4765.00	-7.41252
4770.00	-6.85188
4775.00	-6.29898
4780.00	-5.84335
4785.00	-5.39209
4790.00	-4.92418
4795.00	-4.51889
4800.00	-4.12325
4805.00	-3.76083
4810.00	-3.40376
4815.00	-3.06496
4820.00	-2.73708
4825.00	-2.41743
4830.00	-2.12895
4835.00	-1.821
4840.00	-1.54146
4845.00	-1.29147
4850.00	-1.03637
4855.00	-0.785395
4860.00	-0.532584
4865.00	-0.332779
4870.00	-0.146618
4875.00	0.0470679
4880.00	0.216632
4885.00	0.385875
4890.00	0.583346
4895.00	0.748396
4900.00	0.929418
4905.00	1.10739
4910.00	1.26835
4915.00	1.45442
4920.00	1.60127
4925.00	1.74137
4930.00	1.87221
4935.00	2.00343
4940.00	2.13737
4945.00	2.25712
4950.00	2.36966
4955.00	2.47886
4960.00	2.60011
4965.00	2.70448
4970.00	2.79129
4975.00	2.83615
4980.00	2.90266
4985.00	2.92529
4990.00	2.96625
4995.00	2.99361
5000.00	3.00636
5005.00	3.04555
5010.00	3.06102
5015.00	3.07653
5020.00	3.08732
5025.00	3.08594
5030.00	3.03875
5035.00	3.01688
5040.00	2.95521
5045.00	2.89416
5050.00	2.83288
5055.00	2.77139
5060.00	2.70496
5065.00	2.59131
5070.00	2.46764
5075.00	2.31355
5080.00	2.14795
5085.00	1.96801
5090.00	1.80606
5095.00	1.60169
5100.00	1.39478
5105.00	1.20144
5110.00	1.02585
5115.00	0.85276
5120.00	0.658961
5125.00	0.440181
5130.00	0.210802
5135.00	-0.0194038
5140.00	-0.249561
5145.00	-0.490765
5150.00	-0.722107
5155.00	-0.976258
5160.00	-1.23668
5165.00	-1.47819
5170.00	-1.7209
5175.00	-1.95597
5180.00	-2.18892
5185.00	-2.37402
5190.00	-2.59368
5195.00	-2.82069
5200.00	-3.02579
5205.00	-3.20879
5210.00	-3.42974
5215.00	-3.64839
5220.00	-3.84677
5225.00	-4.02847
5230.00	-4.23874
5235.00	-4.447
5240.00	-4.6376
5245.00	-4.80993
5250.00	-4.99037
5255.00	-5.16862
5260.00	-5.35201
5265.00	-5.5329
5270.00	-5.69017
5275.00	-5.88398
5280.00	-6.07584
5285.00	-6.23347
5290.00	-6.42999
5295.00	-6.58388
5300.00	-6.73269
5305.00	-6.87849
5310.00	-7.06279
5315.00	-7.25243
5320.00	-7.40329
5325.00	-7.54145
5330.00	-7.7046
5335.00	-7.8459
5340.00	-8
5345.00	-8.14344
5350.00	-8.27095
5355.00	-8.38651
5360.00	-8.49367
5365.00	-8.61626
5370.00	-8.73214
5375.00	-8.86891
5380.00	-8.98804
5385.00	-9.12852
5390.00	-9.23753
5395.00	-9.33723
5400.00	-9.46656
5405.00	-9.57662
5410.00	-9.65825
5415.00	-9.77687
5420.00	-9.92006
5425.00	-10.0268
5430.00	-10.103
5435.00	-10.1985
5440.00	-10.2623
5445.00	-10.3601
5450.00	-10.4569
5455.00	-10.5677
5460.00	-10.6746
5465.00	-10.7954
5470.00	-10.9017
5475.00	-10.9981
5480.00	-11.0604
5485.00	-11.1275
5490.00	-11.237
5495.00	-11.3269
5500.00	-11.4466
5505.00	-11.5337
5510.00	-11.6287
5515.00	-11.6992
5520.00	-11.7674
5525.00	-11.8423
5530.00	-11.8962
5535.00	-11.9629
5540.00	-12.0459
5545.00	-12.1
5550.00	-12.1479
5555.00	-12.2473
5560.00	-12.3233
5565.00	-12.3972
5570.00	-12.44
5575.00	-12.5022
5580.00	-12.5265
5585.00	-12.5524
5590.00	-12.5725
5595.00	-12.6112
5600.00	-12.688
5605.00	-12.75
5610.00	-12.7781
5615.00	-12.8651
5620.00	-12.9419
5625.00	-13.0102
5630.00	-13.0439
5635.00	-13.0695
5640.00	-13.1314
5645.00	-13.1641
5650.00	-13.2023
5655.00	-13.2374
5660.00	-13.2872
5665.00	-13.3147
5670.00	-13.3655
5675.00	-13.3827
5680.00	-13.4639
5685.00	-13.503
5690.00	-13.5065
5695.00	-13.5421
5700.00	-13.5424
5705.00	-13.58
5710.00	-13.5631
5715.00	-13.551
5720.00	-13.3525
5725.00	-12.8513
5730.00	-12.1587
5735.00	-11.3975
5740.00	-10.6745
5745.00	-9.96664
5750.00	-9.28842
5755.00	-8.62336
5760.00	-8.00501
5765.00	-7.43423
5770.00	-6.87379
5775.00	-6.34801
5780.00	-5.85579
5785.00	-5.38903
5790.00	-4.97133
5795.00	-4.56529
5800.00	-4.18322
5805.00	-3.79183
5810.00	-3.41819
5815.00	-3.09697
5820.00	-2.76826
5825.00	-2.45341
5830.00	-2.15262
5835.00	-1.82963
5840.00	-1.55715
5845.00	-1.30876
5850.00	-1.05272
5855.00	-0.796944
5860.00	-0.579417
5865.00	-0.358294
5870.00	-0.15057
5875.00	0.0862872
5880.00	0.294705
5885.00	0.517928
5890.00	0.691104
5895.00	0.851715
5900.00	1.03746
5905.00	1.19591
5910.00	1.3504
5915.00	1.47677
5920.00	1.57465
5925.00	1.72137
5930.00	1.87322
5935.00	1.99087
5940.00	2.1435
5945.00	2.25868
5950.00	2.35838
5955.00	2.47663
5960.00	2.60999
5965.00	2.69119
5970.00	2.77062
5975.00	2.8421
5980.00	2.92623
5985.00	2.98849
5990.00	3.06512
5995.00	3.1016
6000.00	3.13761
6005.00	3.18269
6010.00	3.20425
6015.00	3.23395
6020.00	3.24563
6025.00	3.21574
6030.00	3.19202
6035.00	3.13422
6040.00	3.10835
6045.00	3.07714
6050.00	3.00944
6055.00	2.90257
6060.00	2.74777
6065.00	2.63934
6070.00	2.51007
6075.00	2.40641
6080.00	2.25686
6085.00	2.11752
6090.00	1.96597
6095.00	1.8272
6100.00	1.6627
6105.00	1.46078
6110.00	1.24816
6115.00	1.00136
6120.00	0.749922
6125.00	0.511749
6130.00	0.291848
6135.00	0.0709646
6140.00	-0.173775
6145.00	-0.39404
6150.00	-0.618419
6155.00	-0.830658
6160.00	-1.05257
6165.00	-1.28159
6170.00	-1.49089
6175.00	-1.68084
6180.00	-1.931
6185.00	-2.15695
6190.00	-2.38327
6195.00	-2.60834
6200.00	-2.81725
6205.00	-3.06943
6210.00	-3.30669
6215.00	-3.54794
6220.00	-3.71596
6225.00	-3.89728
6230.00	-4.09612
6235.00	-4.24892
6240.00	-4.43002
6245.00	-4.62549
6250.00	-4.82279
6255.00	-4.9972
6260.00	-5.19219
6265.00	-5.37401
6270.00	-5.57806
6275.00	-5.7617
6280.00	-5.92935
6285.00	-6.10638
6290.00	-6.28233
6295.00	-6.46288
6300.00	-6.61824
6305.00	-6.78896
6310.00	-6.93389
6315.00	-7.08492
6320.00	-7.22165
6325.00	-7.40411
6330.00	-7.5406
6335.00	-7.7078
6340.00	-7.82501
6345.00	-7.98278
6350.00	-8.09388
6355.00	-8.23269
6360.00	-8.39564
6365.00	-8.52328
6370.00	-8.61914
6375.00	-8.71176
6380.00	-8.83631
6385.00	-8.94998
6390.00	-9.08556
6395.00	-9.17114
6400.00	-9.30124
6405.00	-9.38823
6410.00	-9.49978
6415.00	-9.63346
6420.00	-9.74346
6425.00	-9.84564
6430.00	-9.88927
6435.00	-9.98479
6440.00	-10.0977
6445.00	-10.2231
6450.00	-10.3026
6455.00	-10.3964
6460.00	-10.4578
6465.00	-10.5211
6470.00	-10.6041
6475.00	-10.6852
6480.00	-10.8096
6485.00	-10.8939
6490.00	-10.9682
6495.00	-11.0295
6500.00	-11.1108
6505.00	-11.1895
6510.00	-11.2944
6515.00	-11.3722
6520.00	-11.4628
6525.00	-11.5554
6530.00	-11.6134
6535.00	-11.6965
6540.00	-11.7507
6545.00	-11.8376
6550.00	-11.9204
6555.00	-11.9736
6560.00	-12.0223
6565.00	-12.1176
6570.00	-12.1875
6575.00	-12.2465
6580.00	-12.2861
6585.00	-12.3392
6590.00	-12.3743
6595.00	-12.3948
6600.00	-12.4417
6605.00	-12.4927
6610.00	-12.5576
6615.00	-12.6152
6620.00	-12.6647
6625.00	-12.7076
6630.00	-12.7352
6635.00	-12.8012
6640.00	-12.8289
6645.00	-12.9275
6650.00	-12.9806
6655.00	-13.0387
6660.00	-13.0751
6665.00	-13.1539
6670.00	-13.2223
6675.00	-13.2856
6680.00	-13.3472
6685.00	-13.3987
6690.00	-13.4942
6695.00	-13.5572
6700.00	-13.617
6705.00	-13.6146
6710.00	-13.6592
6715.00	-13.6091
6720.00	-13.4284
6725.00	-12.9292
6730.00	-12.2265
6735.00	-11.5092
6740.00	-10.7623
6745.00	-10.0766
6750.00	-9.4222
6755.00	-8.7707
6760.00	-8.15266
6765.00	-7.55127
6770.00	-7.01636
6775.00	-6.48583
6780.00	-5.97825
6785.00	-5.51271
6790.00	-5.06917
6795.00	-4.60582
6800.00	-4.16979
6805.00	-3.76232
6810.00	-3.39243
6815.00	-3.02863
6820.00	-2.71626
6825.00	-2.36938
6830.00	-2.07778
6835.00	-1.77257
6840.00	-1.52085
6845.00	-1.25074
6850.00	-1.01318
6855.00	-0.752641
6860.00	-0.517365
6865.00	-0.299278
6870.00	-0.0974556
6875.00	0.103988
6880.00	0.257563
6885.00	0.470241
6890.00	0.680663
6895.00	0.853408
6900.00	1.03264
6905.00	1.17494
6910.00	1.34579
6915.00	1.5043
6920.00	1.66598
6925.00	1.82574
6930.00	1.97903
6935.00	2.08611
6940.00	2.21732
6945.00	2.29423
6950.00	2.36424
6955.00	2.45497
6960.00	2.53029
6965.00	2.59332
6970.00	2.64293
6975.00	2.70262
6980.00	2.74288
6985.00	2.79812
6990.00	2.82645
6995.00	2.89473
7000.00	2.95221
7005.00	2.97226
7010.00	3.03229
7015.00	3.04592
7020.00	3.06056
7025.00	3.0373
7030.00	3.05993
7035.00	3.03357
7040.00	2.99874
7045.00	2.9579
7050.00	2.89817
7055.00	2.77787
7060.00	2.68941
7065.00	2.61216
7070.00	2.51096
7075.00	2.36363
7080.00	2.19223
7085.00	2.01974
7090.00	1.82569
7095.00	1.61539
7100.00	1.42851
7105.00	1.23179
7110.00	0.979491
7115.00	0.775395
7120.00	0.597253
7125.00	0.364049
7130.00	0.144659
7135.00	-0.105073
7140.00	-0.31795
7145.00	-0.543601
7150.00	-0.780749
7155.00	-1.04805
7160.00	-1.29416
7165.00	-1.56399
7170.00	-1.78069
7175.00	-1.99314
7180.00	-2.22317
7185.00	-2.38821
7190.00	-2.61121
7195.00	-2.81666
7200.00	-3.01186
7205.00	-3.22636
7210.00	-3.42812
7215.00	-3.62714
7220.00	-3.84427
7225.00	-4.0389
7230.00	-4.21882
7235.00	-4.41005
7240.00	-4.60672
7245.00	-4.81462
7250.00	-5.00489
7255.00	-5.17535
7260.00	-5.34618
7265.00	-5.55776
7270.00	-5.75294
7275.00	-5.94523
7280.00	-6.12701
7285.00	-6.30486
7290.00	-6.4586
7295.00	-6.63657
7300.00	-6.79753
7305.00	-6.95428
7310.00	-7.11119
7315.00	-7.27381
7320.00	-7.4463
7325.00	-7.60075
7330.00	-7.77778
7335.00	-7.90225
7340.00	-8.04596
7345.00	-8.16896
7350.00	-8.32086
7355.00	-8.46469
7360.00	-8.58543
7365.00	-8.72102
7370.00	-8.83355
7375.00	-8.96335
7380.00	-9.10313
7385.00	-9.23607
7390.00	-9.38106
7395.00	-9.49175
7400.00	-9.57949
7405.00	-9.67747
7410.00	-9.79416
7415.00	-9.91899
7420.00	-10.0258
7425.00	-10.1473
7430.00	-10.255
7435.00	-10.3749
7440.00	-10.4449
7445.00	-10.5308
7450.00	-10.6405
7455.00	-10.7148
7460.00	-10.7911
7465.00	-10.8614
7470.00	-10.9524
7475.00	-11.02
7480.00	-11.0738
7485.00	-11.1625
7490.00	-11.2376
7495.00	-11.3449
7500.00	-11.416
7505.00	-11.4967
7510.00	-11.5669
7515.00	-11.6206
7520.00	-11.68
7525.00	-11.7383
7530.00	-11.7954
7535.00	-11.8469
7540.00	-11.9447
7545.00	-11.9955
7550.00	-12.0499
7555.00	-12.1432
7560.00	-12.2003
7565.00	-12.2889
7570.00	-12.3266
7575.00	-12.4018
7580.00	-12.4076
7585.00	-12.4612
7590.00	-12.4976
7595.00	-12.5137
7600.00	-12.5606
7605.00	-12.5965
7610.00	-12.6812
7615.00	-12.7351
7620.00	-12.7956
7625.00	-12.8476
7630.00	-12.8944
7635.00	-12.9556
7640.00	-13.0083
7645.00	-13.0311
7650.00	-13.0778
7655.00	-13.1428
7660.00	-13.2275
7665.00	-13.2719
7670.00	-13.3215
7675.00	-13.3938
7680.00	-13.4629
7685.00	-13.4854
7690.00	-13.5215
7695.00	-13.5699
7700.00	-13.6205
7705.00	-13.6202
7710.00	-13.6278
7715.00	-13.5736
7720.00	-13.368
7725.00	-12.8249
7730.00	-12.1239
7735.00	-11.4169
7740.00	-10.6467
7745.00	-9.91473
7750.00	-9.23774
7755.00	-8.62132
7760.00	-8.01742
7765.00	-7.47709
7770.00	-6.98207
7775.00	-6.45814
7780.00	-5.94936
7785.00	-5.47325
7790.00	-5.01623
7795.00	-4.60412
7800.00	-4.25223
7805.00	-3.87453
7810.00	-3.51797
7815.00	-3.16776
7820.00	-2.84544
7825.00	-2.56486
7830.00	-2.25292
7835.00	-1.9801
7840.00	-1.68862
7845.00	-1.46747
7850.00	-1.213
7855.00	-0.949902
7860.00	-0.701236
7865.00	-0.472684
7870.00	-0.251937
7875.00	-0.0714831
7880.00	0.152712
7885.00	0.342606
7890.00	0.548364
7895.00	0.739092
7900.00	0.91946
7905.00	1.0913
7910.00	1.29665
7915.00	1.47988
7920.00	1.64637
7925.00	1.7978
7930.00	1.92141
7935.00	2.06672
7940.00	2.19592
7945.00	2.32249
7950.00	2.44591
7955.00	2.55383
7960.00	2.61847
7965.00	2.70754
7970.00	2.7782
7975.00	2.84734
7980.00	2.88976
7985.00	2.97626
7990.00	2.99391
7995.00	3.01216
8000.00	3.07137
8005.00	3.08268
8010.00	3.12691
8015.00	3.15246
8020.00	3.15962
8025.00	3.17636
8030.00	3.11142
8035.00	3.0799
8040.00	3.00163
8045.00	2.95099
8050.00	2.89987
8055.00	2.80792
8060.00	2.69427
8065.00	2.55159
8070.00	2.4097
8075.00	2.22973
8080.00	2.07488
8085.00	1.90938
8090.00	1.7525
8095.00	1.57963
8100.00	1.36146
8105.00	1.12471
8110.00	0.94887
8115.00	0.751797
8120.00	0.579183
8125.00	0.339072
8130.00	0.115051
8135.00	-0.123007
8140.00	-0.323
8145.00	-0.561613
8150.00	-0.766066
8155.00	-1.00552
8160.00	-1.21787
8165.00	-1.43591
8170.00	-1.66938
8175.00	-1.89455
8180.00	-2.1487
8185.00	-2.38772
8190.00	-2.6179
8195.00	-2.85833
8200.00	-3.0755
8205.00	-3.29711
8210.00	-3.49734
8215.00	-3.74805
8220.00	-3.93566
8225.00	-4.17106
8230.00	-4.37024
8235.00	-4.55109
8240.00	-4.75108
8245.00	-4.91761
8250.00	-5.08174
8255.00	-5.28887
8260.00	-5.48162
8265.00	-5.69313
8270.00	-5.87476
8275.00	-6.08893
8280.00	-6.29199
8285.00	-6.45414
8290.00	-6.60641
8295.00	-6.78782
8300.00	-6.9693
8305.00	-7.12472
8310.00	-7.2836
8315.00	-7.45828
8320.00	-7.58064
8325.00	-7.71057
8330.00	-7.85127
8335.00	-8.03097
8340.00	-8.17765
8345.00	-8.35244
8350.00	-8.48361
8355.00	-8.60562
8360.00	-8.73682
8365.00	-8.83589
8370.00	-8.9504
8375.00	-9.07326
8380.00	-9.19572
8385.00	-9.30276
8390.00	-9.43475
8395.00	-9.54007
8400.00	-9.66259
8405.00	-9.77681
8410.00	-9.9105
8415.00	-10.0094
8420.00	-10.0969
8425.00	-10.197
8430.00	-10.3164
8435.00	-10.4247
8440.00	-10.5221
8445.00	-10.6296
8450.00	-10.7192
8455.00	-10.826
8460.00	-10.9387
8465.00	-11.0331
8470.00	-11.0918
8475.00	-11.1835
8480.00	-11.2811
8485.00	-11.3681
8490.00	-11.4916
8495.00	-11.6036
8500.00	-11.7106
8505.00	-11.7769
8510.00	-11.8785
8515.00	-11.9581
8520.00	-11.9956
8525.00	-12.0421
8530.00	-12.1339
8535.00	-12.2528
8540.00	-12.3013
8545.00	-12.383
8550.00	-12.4549
8555.00	-12.5283
8560.00	-12.6166
8565.00	-12.6572
8570.00	-12.7254
8575.00	-12.7892
8580.00	-12.8744
8585.00	-12.9146
8590.00	-12.9927
8595.00	-13.033
8600.00	-13.0985
8605.00	-13.1527
8610.00	-13.1643
8615.00	-13.2024
8620.00	-13.2098
8625.00	-13.2576
8630.00	-13.3118
8635.00	-13.355
8640.00	-13.4002
8645.00	-13.4654
8650.00	-13.5091
8655.00	-13.5627
8660.00	-13.6528
8665.00	-13.6896
8670.00	-13.7251
8675.00	-13.7262
8680.00	-13.7834
8685.00	-13.7984
8690.00	-13.8452
8695.00	-13.8747
8700.00	-13.879
8705.00	-13.8956
8710.00	-13.8725
8715.00	-13.8208
8720.00	-13.6111
8725.00	-13.1213
8730.00	-12.4255
8735.00	-11.6859
8740.00	-10.9704
8745.00	-10.2766
8750.00	-9.6062
8755.00	-8.99254
8760.00	-8.38717
8765.00	-7.79797
8770.00	-7.24869
8775.00	-6.73532
8780.00	-6.26458
8785.00	-5.82427
8790.00	-5.38047
8795.00	-4.9763
8800.00	-4.56739
8805.00	-4.18828
8810.00	-3.83757
8815.00	-3.48788
8820.00	-3.15176
8825.00	-2.81203
8830.00	-2.50944
8835.00	-2.17057
8840.00	-1.93054
8845.00	-1.64005
8850.00	-1.40475
8855.00	-1.17635
8860.00	-0.925636
8865.00	-0.705537
8870.00	-0.506657
8875.00	-0.295186
8880.00	-0.0612949
8885.00	0.159505
8890.00	0.384366
8895.00	0.526538
8900.00	0.722617
8905.00	0.86661
8910.00	1.01918
8915.00	1.14223
8920.00	1.26961
8925.00	1.38742
8930.00	1.51563
8935.00	1.62626
8940.00	1.74485
8945.00	1.86504
8950.00	1.9447
8955.00	2.02827
8960.00	2.10507
8965.00	2.19003
8970.00	2.24511
8975.00	2.29864
8980.00	2.37137
8985.00	2.48753
8990.00	2.55326
8995.00	2.65836
9000.00	2.72839
9005.00	2.76211
9010.00	2.79721
9015.00	2.7781
9020.00	2.77913
9025.00	2.765
9030.00	2.75228
9035.00	2.72658
9040.00	2.65592
9045.00	2.62242
9050.00	2.54633
9055.00	2.47944
9060.00	2.35744
9065.00	2.26508
9070.00	2.08768
9075.00	1.93436
9080.00	1.77024
9085.00	1.60113
9090.00	1.41726
9095.00	1.228
9100.00	1.03391
9105.00	0.814866
9110.00	0.629609
9115.00	0.397129
9120.00	0.160965
9125.00	-0.0745547
9130.00	-0.321377
9135.00	-0.539556
9140.00	-0.731165
9145.00	-0.963815
9150.00	-1.1732
9155.00	-1.4068
9160.00	-1.62654
9165.00	-1.84649
9170.00	-2.0793
9175.00	-2.29755
9180.00	-2.50664
9185.00	-2.72017
9190.00	-2.93057
9195.00	-3.15874
9200.00	-3.36489
9205.00	-3.56547
9210.00	-3.78164
9215.00	-3.99838
9220.00	-4.20532
9225.00	-4.409
9230.00	-4.61765
9235.00	-4.82049
9240.00	-4.97612
9245.00	-5.17718
9250.00	-5.37476
9255.00	-5.57794
9260.00	-5.74812
9265.00	-5.93298
9270.00	-6.09063
9275.00	-6.25153
9280.00	-6.41931
9285.00	-6.63052
9290.00	-6.84199
9295.00	-6.99667
9300.00	-7.19529
9305.00	-7.34791
9310.00	-7.52171
9315.00	-7.66149
9320.00	-7.81026
9325.00	-7.97268
9330.00	-8.07687
9335.00	-8.20628
9340.00	-8.33306
9345.00	-8.48359
9350.00	-8.59769
9355.00	-8.74077
9360.00	-8.89806
9365.00	-9.00556
9370.00	-9.12608
9375.00	-9.22266
9380.00	-9.37929
9385.00	-9.48223
9390.00	-9.59469
9395.00	-9.70936
9400.00	-9.82683
9405.00	-9.9476
9410.00	-10.0492
9415.00	-10.1746
9420.00	-10.328
9425.00	-10.4335
9430.00	-10.5213
9435.00	-10.6518
9440.00	-10.7471
9445.00	-10.84
9450.00	-10.9007
9455.00	-10.9656
9460.00	-11.0129
9465.00	-11.1196
9470.00	-11.2283
9475.00	-11.3531
9480.00	-11.4464
9485.00	-11.5336
9490.00	-11.6167
9495.00	-11.6853
9500.00	-11.7533
9505.00	-11.8208
9510.00	-11.8832
9515.00	-11.9655
9520.00	-12.0411
9525.00	-12.1377
9530.00	-12.185
9535.00	-12.283
9540.00	-12.3911
9545.00	-12.4836
9550.00	-12.524
9555.00	-12.562
9560.00	-12.6366
9565.00	-12.6919
9570.00	-12.7337
9575.00	-12.8054
9580.00	-12.8873
9585.00	-12.9468
9590.00	-12.994
9595.00	-13.0658
9600.00	-13.1035
9605.00	-13.1517
9610.00	-13.2045
9615.00	-13.241
9620.00	-13.2834
9625.00	-13.35
9630.00	-13.3965
9635.00	-13.4558
9640.00	-13.4743
9645.00	-13.5099
9650.00	-13.5309
9655.00	-13.5641
9660.00	-13.6319
9665.00	-13.6542
9670.00	-13.6972
9675.00	-13.7415
9680.00	-13.8217
9685.00	-13.8717
9690.00	-13.9223
9695.00	-13.9646
9700.00	-14.0194
9705.00	-14.0567
9710.00	-14.0682
9715.00	-13.9938
9720.00	-13.7786
9725.00	-13.2698
9730.00	-12.5456
9735.00	-11.8067
9740.00	-11.0926
9745.00	-10.4064
9750.00	-9.742
9755.00	-9.08624
9760.00	-8.45566
9765.00	-7.90398
9770.00	-7.36469
9775.00	-6.80962
9780.00	-6.30531
9785.00	-5.81023
9790.00	-5.3615
9795.00	-4.95209
9800.00	-4.51708
9805.00	-4.11449
9810.00	-3.76482
9815.00	-3.44538
9820.00	-3.12619
9825.00	-2.82466
9830.00	-2.51051
9835.00	-2.22935
9840.00	-1.93037
9845.00	-1.68902
9850.00	-1.45991
9855.00	-1.22995
9860.00	-1.0222
9865.00	-0.78373
9870.00	-0.575446
9875.00	-0.375316
9880.00	-0.157176
9885.00	0.0217232
9890.00	0.196199
9895.00	0.401547
9900.00	0.551507
9905.00	0.756178
9910.00	0.927709
9915.00	1.05198
9920.00	1.21691
9925.00	1.40178
9930.00	1.54518
9935.00	1.66079
9940.00	1.74899
9945.00	1.87431
9950.00	1.99264
9955.00	2.08964
[truncated: 56 more rows]
