# Supplementary material for: Abnormal developmental trajectory and vulnerability to cardiac arrhythmias in tetralogy of Fallot with DiGeorge syndrome
Source: Commun Biol. 2023 Sep 22;6:969. doi: 10.1038/s42003-023-05344-6 (PMC10516936; doi:10.1038/s42003-023-05344-6)
Supplement: Supplementary file 6 — Supplementary Data 3 [file 42003_2023_5344_MOESM6_ESM.zip › Supplementary Data3_CAS Measurement/Batch61/TOF-ND2_A4_5050/CV_AP.xlsx]

## Sheet: CV_AP
1A : V(t) = -D'(t) / BackgroundImage *100
D'(t) = WaveFiltered Value( Pixel-Filter=(5 x 5) Tcnst-Filter=10)
average	1
frm num	2048
position	[53][49]	[69][50]	[93][51]	[52][65]	[51][81]
background	258.6	318.44	350.24	459.6	385.04
total pixel	25	25	25	25	25
time	value1	value2	value3	value4	value5
0	0	0	0	0	0
5	-0.239753	-0.30147	-0.254683	-0.26893	-0.293995
10	-0.4942	-0.581585	-0.547853	-0.52054	-0.604301
15	-0.69536	-0.818616	-0.817417	-0.77658	-0.855527
20	-0.904246	-1.05958	-1.07601	-0.985258	-1.14916
25	-0.999436	-1.25132	-1.31218	-1.24966	-1.35525
30	-1.23515	-1.48921	-1.55099	-1.485	-1.548
35	-1.36066	-1.70331	-1.77506	-1.68376	-1.81186
40	-1.52158	-1.88846	-1.9733	-1.83741	-1.96414
45	-1.67569	-2.0463	-2.12087	-1.99483	-2.17911
50	-1.84841	-2.18836	-2.2457	-2.17916	-2.3487
55	-2.02552	-2.3426	-2.38317	-2.34593	-2.51482
60	-2.18028	-2.50527	-2.55143	-2.51168	-2.69343
65	-2.31647	-2.6567	-2.72342	-2.7096	-2.8469
70	-2.4576	-2.74149	-2.86337	-2.85814	-3.04631
75	-2.62947	-2.8781	-3.00873	-3.01009	-3.21955
80	-2.73466	-3.02239	-3.12015	-3.14425	-3.36404
85	-2.86181	-3.15226	-3.21243	-3.26063	-3.51071
90	-3.00564	-3.23774	-3.30804	-3.42195	-3.63231
95	-3.06548	-3.35863	-3.4158	-3.53928	-3.73345
100	-3.08685	-3.35941	-3.47965	-3.64663	-3.81201
105	-3.09835	-3.39402	-3.47888	-3.75629	-3.84115
110	-3.14582	-3.43272	-3.53072	-3.82626	-3.95153
115	-3.17153	-3.4801	-3.59793	-3.90491	-4.0758
120	-3.20086	-3.50767	-3.64129	-3.94871	-4.13363
125	-3.26283	-3.58901	-3.66661	-4.02729	-4.18671
130	-3.34026	-3.6283	-3.69053	-4.10063	-4.24591
135	-3.3589	-3.71265	-3.75318	-4.144	-4.29816
140	-3.42209	-3.72199	-3.72506	-4.17173	-4.34725
145	-3.5037	-3.72788	-3.73629	-4.1932	-4.3852
150	-3.50754	-3.78595	-3.74411	-4.23167	-4.44014
155	-3.60072	-3.8897	-3.74773	-4.28109	-4.474
160	-3.61033	-3.87757	-3.7624	-4.3038	-4.50032
165	-3.58495	-3.85911	-3.74135	-4.30684	-4.5105
170	-3.63171	-3.89777	-3.76237	-4.34526	-4.55498
175	-3.70319	-3.90493	-3.76302	-4.34938	-4.56073
180	-3.71493	-3.93273	-3.79558	-4.39312	-4.5576
185	-3.74096	-3.9389	-3.83059	-4.45424	-4.55893
190	-3.69324	-3.95576	-3.84954	-4.50577	-4.57676
195	-3.79414	-3.94079	-3.86089	-4.533	-4.57098
200	-3.85711	-3.94616	-3.87453	-4.5314	-4.60215
205	-3.86737	-3.99244	-3.90621	-4.56825	-4.63435
210	-3.88744	-4.0542	-3.92446	-4.5901	-4.66437
215	-3.92561	-4.11354	-3.95572	-4.6324	-4.68931
220	-3.88572	-4.13555	-3.9062	-4.63043	-4.67643
225	-3.8792	-4.06492	-3.91073	-4.62256	-4.72302
230	-3.82384	-4.10561	-3.89769	-4.59199	-4.67769
235	-3.86064	-4.19373	-3.92363	-4.59232	-4.66909
240	-3.77001	-4.15245	-3.92072	-4.60306	-4.68525
245	-3.79208	-4.18187	-3.94208	-4.63449	-4.72473
250	-3.7872	-4.18072	-3.9259	-4.6471	-4.77791
255	-3.7333	-4.19726	-3.91019	-4.68805	-4.77072
260	-3.78998	-4.24356	-3.91319	-4.70227	-4.80996
265	-3.83171	-4.24252	-3.87819	-4.72987	-4.81515
270	-3.86463	-4.20138	-3.89239	-4.78778	-4.78761
275	-3.85249	-4.22968	-3.90401	-4.76505	-4.7701
280	-3.85239	-4.22626	-3.89963	-4.82379	-4.73564
285	-3.81208	-4.19177	-3.92881	-4.82618	-4.75657
290	-3.81603	-4.20093	-3.94479	-4.81093	-4.77956
295	-3.82112	-4.18029	-3.93062	-4.79546	-4.75663
300	-3.81643	-4.15794	-3.92016	-4.79111	-4.76818
305	-3.78281	-4.19309	-3.90388	-4.77849	-4.75885
310	-3.86238	-4.18454	-3.89495	-4.74799	-4.78785
315	-3.96338	-4.2321	-3.9383	-4.7214	-4.77655
320	-3.97694	-4.26361	-3.89737	-4.75753	-4.76326
325	-3.918	-4.26559	-3.90507	-4.77438	-4.75961
330	-3.90516	-4.27742	-3.93371	-4.78345	-4.73347
335	-3.90753	-4.29057	-3.92065	-4.79858	-4.77851
340	-3.89419	-4.35015	-3.89747	-4.83743	-4.75153
345	-3.96881	-4.35352	-3.87662	-4.84803	-4.7397
350	-3.98802	-4.36786	-3.87498	-4.84539	-4.69893
355	-3.97437	-4.39207	-3.85751	-4.86215	-4.72353
360	-4.03633	-4.39251	-3.8555	-4.87986	-4.73529
365	-4.06889	-4.39416	-3.8434	-4.89579	-4.74379
370	-4.05643	-4.37429	-3.83595	-4.89881	-4.76702
375	-4.05759	-4.36771	-3.8281	-4.89892	-4.76092
380	-3.98903	-4.37937	-3.78905	-4.91382	-4.74919
385	-4.00931	-4.36224	-3.78589	-4.8515	-4.76981
390	-4.00591	-4.35686	-3.7465	-4.81892	-4.76031
395	-3.99975	-4.35077	-3.72246	-4.82528	-4.71229
400	-4.00503	-4.33524	-3.70426	-4.81185	-4.67945
405	-3.96029	-4.35518	-3.72899	-4.81022	-4.67484
410	-3.99736	-4.32413	-3.71013	-4.82789	-4.69769
415	-3.95184	-4.34015	-3.68745	-4.84989	-4.67878
420	-3.98976	-4.34829	-3.72871	-4.87404	-4.70124
425	-4.05637	-4.38828	-3.77498	-4.82963	-4.69964
430	-4.05754	-4.37779	-3.80292	-4.82273	-4.69405
435	-4.08798	-4.3985	-3.86575	-4.85656	-4.72641
440	-4.11537	-4.45105	-3.88119	-4.8548	-4.71398
445	-4.106	-4.45312	-3.87909	-4.82885	-4.74123
450	-4.06044	-4.46629	-3.86236	-4.80027	-4.7481
455	-4.10916	-4.44926	-3.82331	-4.77804	-4.73558
460	-4.04163	-4.39373	-3.80416	-4.80067	-4.70665
465	-4.06593	-4.37014	-3.81205	-4.78622	-4.68269
470	-3.99189	-4.34639	-3.79631	-4.77235	-4.68294
475	-4.02735	-4.33381	-3.72732	-4.79381	-4.68837
480	-4.03916	-4.32374	-3.69378	-4.77918	-4.67247
485	-4.08226	-4.3285	-3.67274	-4.80692	-4.60518
490	-4.07775	-4.32775	-3.65608	-4.79446	-4.5654
495	-4.10926	-4.3409	-3.67764	-4.79282	-4.5805
500	-4.13763	-4.36781	-3.68219	-4.78177	-4.55981
505	-4.13222	-4.3468	-3.692	-4.82144	-4.59832
510	-4.13353	-4.34926	-3.70311	-4.86758	-4.5987
515	-4.13781	-4.39291	-3.71996	-4.86646	-4.59592
520	-4.12465	-4.42718	-3.70658	-4.85936	-4.58304
525	-4.05248	-4.3726	-3.64085	-4.83122	-4.54755
530	-4.0262	-4.45915	-3.61139	-4.83635	-4.52392
535	-3.97624	-4.46041	-3.58602	-4.8253	-4.55459
540	-4.01481	-4.42638	-3.58489	-4.85713	-4.5313
545	-3.95363	-4.40329	-3.601	-4.8849	-4.50098
550	-3.9496	-4.35864	-3.62692	-4.90207	-4.5246
555	-3.95371	-4.35488	-3.62855	-4.89576	-4.5043
560	-3.99144	-4.33266	-3.59576	-4.85788	-4.49954
565	-3.97745	-4.33778	-3.62563	-4.86035	-4.4672
570	-3.95248	-4.35872	-3.62396	-4.85473	-4.4568
575	-3.92692	-4.32857	-3.63845	-4.85403	-4.47237
580	-3.91009	-4.2713	-3.63893	-4.856	-4.49158
585	-3.86093	-4.2926	-3.64278	-4.84212	-4.49017
590	-3.83524	-4.28414	-3.61998	-4.84267	-4.47851
595	-3.85542	-4.22377	-3.61774	-4.86232	-4.45867
600	-3.88906	-4.27747	-3.67967	-4.87043	-4.47924
605	-3.91624	-4.31826	-3.6726	-4.88034	-4.50815
610	-3.88811	-4.33612	-3.65025	-4.85532	-4.50093
615	-3.86435	-4.33964	-3.64498	-4.84499	-4.54325
620	-3.8445	-4.29005	-3.62196	-4.86614	-4.59693
625	-3.8715	-4.3233	-3.64007	-4.88954	-4.58913
630	-3.90662	-4.36578	-3.65866	-4.91059	-4.59251
635	-3.93823	-4.3588	-3.67196	-4.87732	-4.58308
640	-3.91719	-4.38266	-3.69079	-4.89786	-4.59018
645	-3.90752	-4.45061	-3.69288	-4.87631	-4.56229
650	-3.89883	-4.45776	-3.71418	-4.89781	-4.59016
655	-3.94669	-4.46042	-3.73564	-4.90063	-4.56747
660	-3.95882	-4.50426	-3.75723	-4.89012	-4.52626
665	-3.98212	-4.48971	-3.73784	-4.89284	-4.47775
670	-3.99226	-4.50299	-3.71239	-4.9301	-4.53486
675	-4.00758	-4.52751	-3.73288	-4.89053	-4.51353
680	-4.00898	-4.49807	-3.70221	-4.89495	-4.49019
685	-3.97622	-4.51429	-3.69517	-4.88413	-4.47021
690	-3.95602	-4.53767	-3.74023	-4.87962	-4.44912
695	-3.8574	-4.49215	-3.78078	-4.85989	-4.45819
700	-3.73307	-4.40469	-3.7339	-4.84213	-4.457
705	-3.66757	-4.28705	-3.75224	-4.7426	-4.45073
710	-3.54985	-4.14725	-3.79045	-4.56251	-4.4451
715	-3.52897	-4.06414	-3.82598	-4.3778	-4.42236
720	-3.43439	-3.94664	-3.80998	-4.20025	-4.41021
725	-3.38638	-3.82581	-3.7796	-4.03958	-4.41486
730	-3.32153	-3.73088	-3.6883	-3.9176	-4.35671
735	-3.21366	-3.58138	-3.4885	-3.79651	-4.30334
740	-3.15834	-3.51843	-3.26756	-3.64576	-4.15765
745	-3.08999	-3.42912	-3.08699	-3.54837	-3.91745
750	-3.08881	-3.36758	-2.88336	-3.46768	-3.69504
755	-3.05371	-3.25064	-2.67726	-3.36722	-3.46786
760	-3.00356	-3.13786	-2.52374	-3.31161	-3.29352
765	-2.94295	-3.09038	-2.37986	-3.27375	-3.14389
770	-2.88532	-3.02879	-2.31661	-3.18571	-2.98429
775	-2.86438	-3.06884	-2.23799	-3.09081	-2.80637
780	-2.7914	-3.0697	-2.1718	-3.06459	-2.70753
785	-2.71644	-3.06671	-2.08367	-3.02793	-2.62065
790	-2.72012	-3.04141	-1.96096	-3.00016	-2.52792
795	-2.69869	-2.99352	-1.87793	-2.97429	-2.45901
800	-2.6794	-2.99187	-1.76323	-2.95014	-2.39075
805	-2.64503	-2.96149	-1.68969	-2.92841	-2.31997
810	-2.59553	-2.97435	-1.66691	-2.91059	-2.25419
815	-2.56799	-2.95703	-1.6247	-2.89455	-2.21576
820	-2.54167	-2.91507	-1.59129	-2.86271	-2.11781
825	-2.52725	-2.85971	-1.55208	-2.87148	-2.04835
830	-2.505	-2.83501	-1.50194	-2.8463	-1.98688
835	-2.48652	-2.82912	-1.44197	-2.81058	-1.94817
840	-2.46834	-2.80748	-1.39256	-2.79497	-1.9175
845	-2.43032	-2.83071	-1.3561	-2.75742	-1.85664
850	-2.40539	-2.79007	-1.32784	-2.75409	-1.86628
855	-2.44946	-2.78992	-1.33667	-2.74761	-1.84795
860	-2.44426	-2.78728	-1.35833	-2.7853	-1.81379
865	-2.4597	-2.79495	-1.34013	-2.77744	-1.78408
870	-2.48132	-2.80939	-1.36601	-2.76688	-1.78228
875	-2.46366	-2.76334	-1.36074	-2.77131	-1.79
880	-2.44931	-2.75959	-1.364	-2.75353	-1.76787
885	-2.44104	-2.77882	-1.37721	-2.76887	-1.776
890	-2.45835	-2.81748	-1.36969	-2.80008	-1.77189
895	-2.41978	-2.7857	-1.37891	-2.78552	-1.78689
900	-2.37889	-2.75835	-1.35865	-2.81506	-1.76714
905	-2.37302	-2.79027	-1.40209	-2.82598	-1.76392
910	-2.4095	-2.8303	-1.41834	-2.84364	-1.76517
915	-2.46862	-2.86507	-1.47181	-2.85171	-1.81928
920	-2.53112	-2.90138	-1.51764	-2.87637	-1.82227
925	-2.50848	-2.96296	-1.58515	-2.89422	-1.81145
930	-2.59328	-2.99326	-1.56939	-2.92769	-1.8308
935	-2.6	-3.00419	-1.57349	-2.93518	-1.87108
940	-2.61688	-3.01404	-1.6023	-2.96629	-1.90628
945	-2.70477	-3.07188	-1.58597	-3.00735	-1.90784
950	-2.72354	-3.09254	-1.58955	-3.04082	-1.90925
955	-2.6832	-3.08727	-1.61903	-3.07094	-1.91155
960	-2.66237	-3.06494	-1.63415	-3.1024	-1.92401
965	-2.68074	-3.0662	-1.65689	-3.12549	-1.94769
970	-2.71739	-3.10376	-1.70135	-3.12713	-1.95757
975	-2.81533	-3.10615	-1.73222	-3.16255	-1.99036
980	-2.81067	-3.13595	-1.77599	-3.19094	-2.00222
985	-2.85443	-3.2105	-1.79369	-3.22345	-2.00041
990	-2.90309	-3.27256	-1.85301	-3.27622	-2.04243
995	-2.92369	-3.30958	-1.91668	-3.2976	-2.10621
1000	-2.94687	-3.3831	-1.96028	-3.33685	-2.14595
1005	-3.0265	-3.4681	-2.06119	-3.36348	-2.2347
1010	-3.02238	-3.50692	-2.11318	-3.42052	-2.26991
1015	-3.09292	-3.54563	-2.16454	-3.47185	-2.3234
1020	-3.17961	-3.64452	-2.23589	-3.49455	-2.3996
1025	-3.22824	-3.69208	-2.32066	-3.55067	-2.43598
1030	-3.2488	-3.75875	-2.4118	-3.60204	-2.48845
1035	-3.34155	-3.85518	-2.53494	-3.6683	-2.52114
1040	-3.36935	-3.81384	-2.65947	-3.7314	-2.60873
1045	-3.43458	-3.89345	-2.76128	-3.82563	-2.70938
1050	-3.47782	-3.91611	-2.89173	-3.92174	-2.77607
1055	-3.5353	-3.98424	-2.97944	-3.96821	-2.87452
1060	-3.5731	-4.06943	-3.09264	-4.03005	-2.96729
1065	-3.65044	-4.10966	-3.12257	-4.13618	-3.10273
1070	-3.73551	-4.14965	-3.20319	-4.20559	-3.18826
1075	-3.82755	-4.21452	-3.28031	-4.28373	-3.26627
1080	-3.8485	-4.24276	-3.32231	-4.35318	-3.38947
1085	-3.96636	-4.32345	-3.37724	-4.42352	-3.50866
1090	-3.97498	-4.36592	-3.39585	-4.52947	-3.5993
1095	-3.96418	-4.44182	-3.44799	-4.57	-3.67465
1100	-3.98694	-4.48376	-3.42869	-4.62039	-3.75909
1105	-3.97031	-4.51774	-3.46384	-4.6762	-3.82989
1110	-3.95843	-4.56841	-3.48178	-4.72468	-3.89776
1115	-4.01115	-4.55624	-3.51391	-4.77005	-3.95469
1120	-4.08336	-4.63824	-3.58052	-4.82655	-4.02047
1125	-4.06481	-4.64043	-3.54796	-4.88872	-4.0724
1130	-4.11618	-4.69266	-3.5632	-4.92987	-4.13473
1135	-4.17633	-4.69946	-3.56435	-4.95647	-4.19913
1140	-4.15623	-4.69679	-3.57337	-4.97431	-4.22384
1145	-4.17834	-4.7057	-3.6603	-5.01648	-4.22115
1150	-4.20599	-4.72753	-3.70085	-5.0379	-4.23328
1155	-4.19219	-4.74718	-3.74762	-5.03106	-4.28679
1160	-4.16741	-4.73722	-3.77259	-5.06668	-4.32871
1165	-4.18377	-4.7245	-3.75622	-5.10484	-4.35916
1170	-4.20313	-4.73817	-3.76662	-5.10001	-4.36892
1175	-4.14786	-4.74168	-3.73487	-5.09306	-4.39951
1180	-4.15999	-4.78503	-3.78052	-5.11291	-4.39588
1185	-4.22195	-4.83285	-3.78392	-5.08987	-4.38533
1190	-4.24832	-4.85076	-3.81553	-5.08654	-4.37793
1195	-4.24576	-4.90079	-3.85655	-5.11922	-4.41801
1200	-4.23727	-4.90437	-3.83978	-5.11818	-4.42291
1205	-4.18478	-4.87493	-3.82698	-5.12246	-4.38681
1210	-4.16692	-4.82205	-3.79832	-5.11413	-4.40107
1215	-4.18487	-4.75186	-3.80565	-5.12404	-4.35469
1220	-4.23816	-4.73516	-3.80312	-5.11555	-4.32853
1225	-4.20723	-4.76535	-3.75515	-5.15143	-4.32784
1230	-4.20414	-4.73222	-3.75081	-5.13498	-4.3428
1235	-4.20909	-4.75391	-3.76632	-5.17762	-4.32094
1240	-4.21819	-4.72947	-3.78713	-5.15855	-4.32829
1245	-4.22483	-4.75269	-3.77388	-5.17185	-4.3858
1250	-4.17667	-4.7334	-3.77109	-5.17338	-4.35445
1255	-4.18437	-4.73487	-3.77543	-5.14516	-4.38752
1260	-4.19749	-4.71233	-3.78391	-5.15371	-4.3799
1265	-4.19073	-4.66944	-3.81895	-5.13877	-4.39485
1270	-4.21404	-4.74011	-3.86533	-5.16798	-4.43739
1275	-4.25203	-4.76227	-3.88309	-5.20209	-4.46529
1280	-4.28777	-4.81613	-3.90365	-5.21278	-4.43119
1285	-4.24105	-4.77793	-3.91643	-5.2224	-4.43581
1290	-4.25778	-4.79505	-3.92794	-5.21539	-4.44829
1295	-4.28522	-4.79161	-3.96914	-5.20038	-4.47822
1300	-4.27433	-4.77094	-3.97652	-5.18774	-4.45944
1305	-4.24597	-4.75358	-3.95347	-5.19551	-4.428
1310	-4.21425	-4.71661	-3.89846	-5.18771	-4.41113
1315	-4.26924	-4.71977	-3.90034	-5.19896	-4.40841
1320	-4.2584	-4.70879	-3.88491	-5.21257	-4.42051
1325	-4.20225	-4.73533	-3.88358	-5.18305	-4.39712
1330	-4.24606	-4.70772	-3.86069	-5.21392	-4.43008
1335	-4.25146	-4.69167	-3.88576	-5.19035	-4.44729
1340	-4.25942	-4.70108	-3.89349	-5.18742	-4.4316
1345	-4.26812	-4.69197	-3.90958	-5.17607	-4.40399
1350	-4.22337	-4.67247	-3.86352	-5.16499	-4.43107
1355	-4.23104	-4.68632	-3.89631	-5.182	-4.40558
1360	-4.19154	-4.67115	-3.84816	-5.20601	-4.40446
1365	-4.26426	-4.65498	-3.84366	-5.15538	-4.43254
1370	-4.29878	-4.62661	-3.85331	-5.18728	-4.45053
1375	-4.34222	-4.60736	-3.89169	-5.15506	-4.41583
1380	-4.36121	-4.61516	-3.90909	-5.15914	-4.4303
1385	-4.35355	-4.66112	-3.94875	-5.16716	-4.46307
1390	-4.3714	-4.63214	-3.96502	-5.1561	-4.4697
1395	-4.3751	-4.63746	-3.97738	-5.17138	-4.49229
1400	-4.39389	-4.66988	-3.97937	-5.18688	-4.42848
1405	-4.36595	-4.65384	-4.01428	-5.21389	-4.43961
1410	-4.40577	-4.6482	-4.04912	-5.20077	-4.38106
1415	-4.41066	-4.70341	-4.02909	-5.24466	-4.35538
1420	-4.42281	-4.71919	-4.04532	-5.24761	-4.36239
1425	-4.4291	-4.71581	-4.07592	-5.23982	-4.3552
1430	-4.44713	-4.78059	-4.05435	-5.21801	-4.34561
1435	-4.44325	-4.75474	-4.02808	-5.20361	-4.36711
1440	-4.38717	-4.71891	-4.04099	-5.19848	-4.33555
1445	-4.38156	-4.70424	-3.99093	-5.20779	-4.32273
1450	-4.3533	-4.68226	-3.98585	-5.20572	-4.3195
1455	-4.39283	-4.70517	-3.979	-5.24476	-4.30829
1460	-4.37892	-4.73962	-3.95913	-5.23378	-4.33144
1465	-4.42053	-4.7769	-3.97093	-5.22824	-4.32526
1470	-4.37136	-4.75644	-3.94387	-5.24067	-4.3436
1475	-4.39053	-4.78324	-3.95949	-5.21181	-4.32686
1480	-4.44954	-4.81616	-3.96213	-5.21282	-4.31387
1485	-4.46399	-4.8282	-4.00333	-5.21809	-4.32607
1490	-4.44605	-4.83904	-3.98559	-5.24284	-4.37549
1495	-4.46548	-4.84251	-3.96963	-5.25903	-4.34621
1500	-4.51236	-4.83684	-3.99637	-5.29013	-4.37076
1505	-4.55764	-4.86314	-4.02615	-5.32422	-4.39078
1510	-4.5489	-4.88933	-4.05639	-5.28875	-4.4275
1515	-4.57042	-4.87521	-4.08245	-5.2751	-4.42938
1520	-4.61609	-4.87632	-4.12418	-5.25238	-4.41445
1525	-4.56438	-4.85722	-4.16288	-5.26152	-4.4114
1530	-4.55806	-4.90033	-4.18972	-5.26278	-4.40034
1535	-4.5864	-4.85622	-4.17961	-5.27959	-4.37066
1540	-4.58406	-4.86802	-4.17965	-5.27904	-4.39173
1545	-4.58814	-4.83594	-4.16369	-5.28377	-4.40342
1550	-4.54232	-4.79199	-4.13677	-5.30457	-4.36719
1555	-4.50572	-4.76122	-4.10569	-5.28238	-4.3512
1560	-4.45886	-4.74107	-4.072	-5.29461	-4.32331
1565	-4.49867	-4.75937	-4.0828	-5.29257	-4.30445
1570	-4.50201	-4.77709	-4.12793	-5.29247	-4.33733
1575	-4.50193	-4.7654	-4.13656	-5.34024	-4.36069
1580	-4.52969	-4.81015	-4.1409	-5.3493	-4.32874
1585	-4.49436	-4.81526	-4.1471	-5.33656	-4.37789
1590	-4.5631	-4.83116	-4.15267	-5.37384	-4.42317
1595	-4.6559	-4.88315	-4.17025	-5.39085	-4.41198
1600	-4.64352	-4.86462	-4.19064	-5.4079	-4.42995
1605	-4.62155	-4.87559	-4.2067	-5.44413	-4.43678
1610	-4.57548	-4.88294	-4.20289	-5.44889	-4.43565
1615	-4.55722	-4.91594	-4.20403	-5.44534	-4.43879
1620	-4.56399	-4.94564	-4.23817	-5.45608	-4.44162
1625	-4.59637	-4.95101	-4.24377	-5.4492	-4.43897
1630	-4.6116	-4.88299	-4.2728	-5.46651	-4.4262
1635	-4.63304	-4.86448	-4.23839	-5.45075	-4.42301
1640	-4.61521	-4.87295	-4.27938	-5.46355	-4.40353
1645	-4.59298	-4.86298	-4.29342	-5.46898	-4.37248
1650	-4.56833	-4.83893	-4.3072	-5.44602	-4.37467
1655	-4.5415	-4.85121	-4.3059	-5.41926	-4.34859
1660	-4.55448	-4.83085	-4.30816	-5.41084	-4.34381
1665	-4.49192	-4.82133	-4.32047	-5.40587	-4.31147
1670	-4.4913	-4.88812	-4.31556	-5.39531	-4.3208
1675	-4.47991	-4.86031	-4.26888	-5.41975	-4.28971
1680	-4.51142	-4.87421	-4.2086	-5.43826	-4.29706
1685	-4.50885	-4.86035	-4.16348	-5.394	-4.26212
1690	-4.41063	-4.84034	-4.20168	-5.39246	-4.20262
1695	-4.38566	-4.78967	-4.2155	-5.36583	-4.20206
1700	-4.29048	-4.67121	-4.25649	-5.3262	-4.21817
1705	-4.19708	-4.51309	-4.26026	-5.23571	-4.26384
1710	-4.11303	-4.39968	-4.25909	-5.0359	-4.31013
1715	-4.01572	-4.30891	-4.26488	-4.81864	-4.30297
1720	-3.92506	-4.17698	-4.23698	-4.66141	-4.32146
1725	-3.82335	-4.03689	-4.25069	-4.52773	-4.28304
1730	-3.76893	-3.9422	-4.18081	-4.37087	-4.21833
1735	-3.7246	-3.88588	-3.97173	-4.22621	-4.13932
1740	-3.67542	-3.76862	-3.79726	-4.10559	-3.98406
1745	-3.6358	-3.66684	-3.61511	-3.9805	-3.7446
1750	-3.57693	-3.57023	-3.38608	-3.89228	-3.51766
1755	-3.51468	-3.4795	-3.24734	-3.84161	-3.33315
1760	-3.45246	-3.41669	-3.10876	-3.75684	-3.18994
1765	-3.4011	-3.37272	-3.02287	-3.64834	-3.04859
1770	-3.36571	-3.37335	-2.93187	-3.58899	-2.91307
1775	-3.34933	-3.33246	-2.77916	-3.57735	-2.74538
1780	-3.26033	-3.26426	-2.70225	-3.51117	-2.62148
1785	-3.21427	-3.19282	-2.63988	-3.46554	-2.4736
1790	-3.19292	-3.16873	-2.55977	-3.40445	-2.39454
1795	-3.13813	-3.11941	-2.50365	-3.39473	-2.2839
1800	-3.07644	-3.12653	-2.43373	-3.36422	-2.16459
1805	-3.05031	-3.11911	-2.37766	-3.36809	-2.07072
1810	-3.07166	-3.09108	-2.32491	-3.32806	-2.04856
1815	-3.04755	-3.08596	-2.2683	-3.32424	-2.01096
1820	-3.06298	-3.09265	-2.2539	-3.30948	-1.97816
1825	-3.07532	-3.12631	-2.2238	-3.29359	-1.95695
1830	-3.09726	-3.11766	-2.23326	-3.28277	-1.8641
1835	-3.11854	-3.12369	-2.20751	-3.24518	-1.81378
1840	-3.05727	-3.11405	-2.16949	-3.23572	-1.78303
1845	-3.05162	-3.1845	-2.16497	-3.20632	-1.75952
1850	-3.05118	-3.14743	-2.16547	-3.21641	-1.78511
1855	-3.00747	-3.17937	-2.1899	-3.20025	-1.74372
1860	-3.03	-3.18426	-2.13194	-3.2388	-1.71583
1865	-3.06265	-3.20247	-2.1266	-3.21605	-1.71981
1870	-3.03326	-3.2151	-2.1515	-3.21472	-1.71716
1875	-2.9898	-3.22772	-2.16704	-3.23616	-1.73244
1880	-3.00172	-3.21772	-2.16619	-3.21193	-1.67763
1885	-2.98461	-3.17607	-2.14601	-3.23452	-1.69997
1890	-2.96921	-3.18505	-2.16782	-3.24353	-1.6858
1895	-2.95226	-3.1743	-2.208	-3.2351	-1.65435
1900	-2.92308	-3.19351	-2.25445	-3.24492	-1.64682
1905	-2.99891	-3.23341	-2.27798	-3.25812	-1.63277
1910	-3.05478	-3.24796	-2.28659	-3.26564	-1.6326
1915	-3.05093	-3.2573	-2.29434	-3.28633	-1.63763
1920	-3.0753	-3.28077	-2.32644	-3.28059	-1.63905
1925	-3.12353	-3.34335	-2.34734	-3.31458	-1.5998
1930	-3.14065	-3.34691	-2.38898	-3.32081	-1.58942
1935	-3.11892	-3.35514	-2.39906	-3.33338	-1.58215
1940	-3.13805	-3.3525	-2.39785	-3.32206	-1.58392
1945	-3.2032	-3.37524	-2.4333	-3.33798	-1.58135
1950	-3.18451	-3.36934	-2.44465	-3.35318	-1.59982
1955	-3.16459	-3.3904	-2.43089	-3.39123	-1.64138
1960	-3.16213	-3.36665	-2.45619	-3.42983	-1.66631
1965	-3.17693	-3.38044	-2.5018	-3.44107	-1.69914
1970	-3.21345	-3.43682	-2.55198	-3.50514	-1.73284
1975	-3.24477	-3.475	-2.58002	-3.50798	-1.76317
1980	-3.28225	-3.4767	-2.62581	-3.54186	-1.7458
1985	-3.2541	-3.47572	-2.65902	-3.58454	-1.77172
1990	-3.23959	-3.48238	-2.71747	-3.60729	-1.80336
1995	-3.20024	-3.49465	-2.7872	-3.62689	-1.81936
2000	-3.19112	-3.56724	-2.90593	-3.65759	-1.82858
2005	-3.24015	-3.66146	-2.99679	-3.65911	-1.85868
2010	-3.22549	-3.72365	-3.04887	-3.69093	-1.87435
2015	-3.27262	-3.77083	-3.11858	-3.71348	-1.90508
2020	-3.32123	-3.83591	-3.22472	-3.76076	-1.92753
2025	-3.35415	-3.88442	-3.31111	-3.84247	-1.98826
2030	-3.38997	-3.87659	-3.43112	-3.93951	-2.08655
2035	-3.44076	-3.94616	-3.54027	-4.00596	-2.12722
2040	-3.50194	-4.04143	-3.61109	-4.09188	-2.2168
2045	-3.58794	-4.10331	-3.69996	-4.14657	-2.29327
2050	-3.64214	-4.13639	-3.82334	-4.23844	-2.36833
2055	-3.67855	-4.23902	-3.90355	-4.33331	-2.45977
2060	-3.72369	-4.30752	-3.96317	-4.36299	-2.55558
2065	-3.7674	-4.34153	-4.04995	-4.4367	-2.67712
2070	-3.78974	-4.40355	-4.07894	-4.50391	-2.77717
2075	-3.8516	-4.45434	-4.15529	-4.55134	-2.85266
2080	-3.88871	-4.46739	-4.24227	-4.64277	-2.94242
2085	-3.86334	-4.46657	-4.29429	-4.72244	-3.07619
2090	-3.92866	-4.46584	-4.35367	-4.77239	-3.15398
2095	-3.8962	-4.46643	-4.34772	-4.8452	-3.24997
2100	-3.94587	-4.46697	-4.37663	-4.90028	-3.30935
2105	-3.99057	-4.49132	-4.43234	-4.94289	-3.35136
2110	-4.00451	-4.517	-4.45393	-4.9882	-3.45358
2115	-4.06191	-4.48987	-4.44824	-5.03507	-3.54558
2120	-4.09346	-4.50188	-4.50479	-5.06855	-3.59514
2125	-4.09556	-4.52023	-4.51114	-5.11087	-3.62208
2130	-4.09745	-4.50408	-4.55111	-5.13155	-3.67229
2135	-4.03418	-4.49332	-4.58481	-5.15277	-3.71853
2140	-4.01437	-4.46981	-4.55689	-5.16143	-3.74144
2145	-4.10327	-4.54161	-4.62085	-5.15616	-3.76933
2150	-4.08737	-4.53965	-4.62244	-5.19581	-3.77054
2155	-4.104	-4.52784	-4.61589	-5.22889	-3.79448
2160	-4.15918	-4.54736	-4.69564	-5.22123	-3.78279
2165	-4.15317	-4.59256	-4.70004	-5.26133	-3.83875
2170	-4.18332	-4.58049	-4.72341	-5.29917	-3.84341
2175	-4.17025	-4.57715	-4.71818	-5.34279	-3.87357
2180	-4.1492	-4.56159	-4.73631	-5.29067	-3.87578
2185	-4.15037	-4.54633	-4.68639	-5.31165	-3.87258
2190	-4.15297	-4.50622	-4.66202	-5.30007	-3.81152
2195	-4.18315	-4.52413	-4.6378	-5.29312	-3.81371
2200	-4.1175	-4.49378	-4.6594	-5.30428	-3.79282
2205	-4.14658	-4.48907	-4.69255	-5.28908	-3.78648
2210	-4.15265	-4.51372	-4.69839	-5.28672	-3.79637
2215	-4.14883	-4.51706	-4.72193	-5.26371	-3.74293
2220	-4.14849	-4.51128	-4.69971	-5.28129	-3.74366
2225	-4.2348	-4.54502	-4.71969	-5.31974	-3.7277
2230	-4.23514	-4.5289	-4.77765	-5.30996	-3.74866
2235	-4.26638	-4.59982	-4.8161	-5.34206	-3.76959
2240	-4.28832	-4.59958	-4.83814	-5.38923	-3.77389
2245	-4.27712	-4.61694	-4.84999	-5.38642	-3.80893
2250	-4.33819	-4.62378	-4.88578	-5.41523	-3.80306
2255	-4.33593	-4.61738	-4.90885	-5.42549	-3.85492
2260	-4.24108	-4.56639	-4.9022	-5.36945	-3.8403
2265	-4.25626	-4.58582	-4.92249	-5.40518	-3.87285
2270	-4.20651	-4.60959	-4.88935	-5.42341	-3.88968
2275	-4.1509	-4.61089	-4.8721	-5.42415	-3.87573
2280	-4.1256	-4.58693	-4.85885	-5.42133	-3.86734
2285	-4.17862	-4.60682	-4.86748	-5.39704	-3.87433
2290	-4.15829	-4.60086	-4.87639	-5.38475	-3.8505
2295	-4.21887	-4.63191	-4.86842	-5.38762	-3.90385
2300	-4.1713	-4.63098	-4.92064	-5.39629	-3.90511
2305	-4.18264	-4.6653	-4.9368	-5.39278	-3.93118
2310	-4.29492	-4.67987	-4.95591	-5.40267	-3.89439
2315	-4.32173	-4.6352	-4.98453	-5.40462	-3.9288
2320	-4.25615	-4.61634	-4.96118	-5.42203	-3.94211
2325	-4.21878	-4.62701	-4.9927	-5.43683	-3.93331
2330	-4.26403	-4.61651	-5.01422	-5.41708	-3.90878
2335	-4.31249	-4.59451	-5.01988	-5.43151	-3.93552
2340	-4.29733	-4.55209	-5.03639	-5.44711	-3.93257
2345	-4.36412	-4.57672	-5.03184	-5.46288	-3.96109
2350	-4.38246	-4.63531	-5.10769	-5.4649	-3.92754
2355	-4.31544	-4.5951	-5.08915	-5.4789	-3.90566
2360	-4.33556	-4.59282	-5.08161	-5.46712	-3.92544
2365	-4.32428	-4.60584	-5.11136	-5.48612	-3.90584
2370	-4.36208	-4.5962	-5.16441	-5.49887	-3.91002
2375	-4.39609	-4.63149	-5.20302	-5.5321	-3.9221
2380	-4.40351	-4.66828	-5.27088	-5.5298	-3.97659
2385	-4.45349	-4.72149	-5.30912	-5.56255	-4.01006
2390	-4.46754	-4.82967	-5.35838	-5.58941	-4.02459
2395	-4.52968	-4.85041	-5.37988	-5.64056	-4.03144
2400	-4.56085	-4.86907	-5.41064	-5.6222	-4.0802
2405	-4.51467	-4.87833	-5.44633	-5.61698	-4.13447
2410	-4.56436	-4.87913	-5.48758	-5.60098	-4.1563
2415	-4.55185	-4.84594	-5.4813	-5.63009	-4.16452
2420	-4.49883	-4.82234	-5.51449	-5.64149	-4.16985
2425	-4.48515	-4.8011	-5.50667	-5.64305	-4.18502
2430	-4.57491	-4.86364	-5.59556	-5.62705	-4.19661
2435	-4.60157	-4.91992	-5.62874	-5.61526	-4.18002
2440	-4.5343	-4.90651	-5.65289	-5.65077	-4.1599
2445	-4.57584	-4.85425	-5.6004	-5.65663	-4.13036
2450	-4.56218	-4.8675	-5.58741	-5.64623	-4.09755
2455	-4.51896	-4.89451	-5.586	-5.64906	-4.15008
2460	-4.5574	-4.87359	-5.60301	-5.66118	-4.13503
2465	-4.54094	-4.86607	-5.57034	-5.63553	-4.12357
2470	-4.52769	-4.89824	-5.55351	-5.62898	-4.07377
2475	-4.49564	-4.89454	-5.5258	-5.62918	-4.04557
2480	-4.46526	-4.87236	-5.5591	-5.64938	-4.04825
2485	-4.44565	-4.87125	-5.57994	-5.61012	-4.06104
2490	-4.44192	-4.86773	-5.59755	-5.58348	-4.01438
2495	-4.47414	-4.84949	-5.62711	-5.57866	-4.0638
2500	-4.40414	-4.80544	-5.62858	-5.563	-4.05323
2505	-4.39219	-4.83991	-5.65161	-5.5463	-4.08111
2510	-4.43093	-4.8458	-5.63578	-5.55303	-4.06568
2515	-4.44878	-4.81217	-5.64553	-5.54603	-4.05492
2520	-4.45402	-4.80326	-5.6463	-5.54756	-4.01302
2525	-4.41542	-4.76132	-5.67212	-5.53676	-3.9774
2530	-4.37604	-4.76126	-5.69422	-5.5279	-3.94429
2535	-4.36226	-4.81019	-5.70155	-5.53212	-3.9519
2540	-4.3545	-4.81404	-5.71956	-5.50023	-3.96083
2545	-4.35679	-4.78861	-5.71521	-5.47414	-3.95535
2550	-4.3573	-4.77954	-5.71016	-5.49331	-3.99821
2555	-4.31446	-4.74374	-5.70105	-5.50707	-3.99004
2560	-4.26816	-4.73287	-5.70883	-5.51076	-3.97229
2565	-4.28064	-4.79595	-5.685	-5.5193	-3.98541
2570	-4.2501	-4.77107	-5.68297	-5.50697	-3.99306
2575	-4.26128	-4.78637	-5.67543	-5.48978	-3.96774
2580	-4.30847	-4.83028	-5.72118	-5.49694	-3.95327
2585	-4.30454	-4.84091	-5.70297	-5.48772	-3.90803
2590	-4.32884	-4.8555	-5.73569	-5.49421	-3.95043
2595	-4.40021	-4.86109	-5.79711	-5.47569	-3.95223
2600	-4.39948	-4.841	-5.81242	-5.50514	-3.97463
2605	-4.40965	-4.83297	-5.7828	-5.50728	-4.02179
2610	-4.41261	-4.83956	-5.77898	-5.49093	-4.04866
2615	-4.41992	-4.87439	-5.76641	-5.48492	-4.0396
2620	-4.43732	-4.88437	-5.76766	-5.45601	-3.99093
2625	-4.40349	-4.87829	-5.80419	-5.48395	-3.9679
2630	-4.42409	-4.91426	-5.8108	-5.503	-3.93471
2635	-4.38539	-4.88383	-5.86128	-5.48969	-3.93912
2640	-4.3815	-4.91423	-5.89302	-5.46553	-3.90776
2645	-4.33778	-4.87501	-5.87361	-5.48904	-3.86916
2650	-4.36649	-4.84097	-5.87099	-5.41968	-3.87389
2655	-4.35985	-4.81159	-5.86749	-5.46605	-3.86672
2660	-4.37398	-4.81781	-5.86548	-5.45295	-3.85092
2665	-4.3604	-4.79828	-5.86254	-5.48207	-3.84397
2670	-4.32189	-4.83974	-5.89757	-5.49783	-3.87408
2675	-4.33054	-4.86952	-5.9508	-5.49113	-3.87728
2680	-4.35843	-4.87874	-5.91991	-5.50598	-3.86458
2685	-4.38971	-4.85689	-5.90695	-5.56461	-3.84795
2690	-4.32661	-4.84225	-5.92041	-5.55384	-3.82571
2695	-4.20795	-4.78259	-5.88342	-5.53458	-3.8057
2700	-4.17695	-4.68745	-5.8821	-5.52072	-3.79496
2705	-4.06706	-4.51389	-5.84551	-5.42557	-3.7531
2710	-3.96043	-4.36272	-5.8754	-5.23114	-3.74346
2715	-3.89231	-4.24299	-5.89087	-5.04223	-3.66934
2720	-3.79697	-4.08122	-5.89795	-4.83217	-3.68782
2725	-3.69105	-3.98838	-5.87919	-4.68316	-3.67641
2730	-3.64832	-3.84705	-5.85431	-4.52816	-3.66613
2735	-3.56655	-3.75251	-5.67774	-4.41825	-3.57689
2740	-3.52854	-3.67873	-5.49599	-4.26972	-3.41762
2745	-3.44792	-3.64373	-5.29358	-4.1404	-3.23896
2750	-3.44187	-3.56198	-5.09885	-4.0214	-3.05843
2755	-3.35755	-3.45073	-4.94301	-3.97174	-2.84712
2760	-3.28011	-3.34558	-4.75935	-3.87309	-2.62889
2765	-3.26455	-3.34389	-4.58607	-3.77908	-2.46262
2770	-3.23508	-3.31725	-4.47122	-3.72754	-2.29843
2775	-3.23639	-3.31212	-4.41698	-3.67158	-2.17351
2780	-3.22521	-3.2874	-4.31219	-3.61513	-2.07147
2785	-3.10996	-3.2639	-4.22245	-3.56519	-1.93081
2790	-3.07429	-3.24275	-4.15082	-3.51938	-1.85096
2795	-3.03755	-3.22999	-4.10691	-3.48685	-1.80092
2800	-3.06945	-3.216	-4.0377	-3.51327	-1.72887
2805	-3.10125	-3.23606	-4.00511	-3.48745	-1.64948
2810	-3.08501	-3.229	-3.98605	-3.48596	-1.55413
2815	-3.09515	-3.22013	-3.94491	-3.48897	-1.49222
2820	-3.09964	-3.22597	-3.97413	-3.51083	-1.44169
2825	-3.10522	-3.19856	-3.93761	-3.51136	-1.43776
2830	-3.1056	-3.1852	-3.93102	-3.52054	-1.43008
2835	-3.13069	-3.16187	-3.96391	-3.52358	-1.43874
2840	-3.1409	-3.12956	-3.96153	-3.55764	-1.42576
2845	-3.11142	-3.12687	-3.93541	-3.57089	-1.38395
2850	-3.13284	-3.12193	-3.88563	-3.52625	-1.36295
2855	-3.12273	-3.1288	-3.93106	-3.51392	-1.39183
2860	-3.11981	-3.16763	-3.95481	-3.47933	-1.35757
2865	-3.0646	-3.15736	-4.0036	-3.51172	-1.29765
2870	-3.07214	-3.24484	-4.01781	-3.48518	-1.29878
2875	-3.05727	-3.23313	-4.02146	-3.50829	-1.28526
2880	-3.12122	-3.28163	-4.02818	-3.53257	-1.28763
2885	-3.08288	-3.28508	-4.04907	-3.5344	-1.26794
2890	-3.09478	-3.27563	-4.04503	-3.5317	-1.24815
2895	-3.15189	-3.32491	-4.07338	-3.55277	-1.23034
2900	-3.10739	-3.29891	-4.07262	-3.56912	-1.21223
2905	-3.14932	-3.33706	-4.07308	-3.576	-1.21774
2910	-3.13137	-3.38522	-4.13859	-3.56392	-1.25491
2915	-3.13223	-3.416	-4.18042	-3.57394	-1.26136
2920	-3.04484	-3.41229	-4.19408	-3.5725	-1.26716
2925	-3.06673	-3.42152	-4.20295	-3.58949	-1.33263
2930	-3.06168	-3.39968	-4.22235	-3.59695	-1.34169
2935	-3.07106	-3.41017	-4.2558	-3.59147	-1.39451
2940	-3.06867	-3.40077	-4.24822	-3.62136	-1.39219
2945	-3.11138	-3.39985	-4.31221	-3.62128	-1.40776
2950	-3.13125	-3.37515	-4.37893	-3.63339	-1.44359
2955	-3.07954	-3.41447	-4.38645	-3.66518	-1.4509
2960	-3.10414	-3.40464	-4.42291	-3.72164	-1.4045
2965	-3.11237	-3.44101	-4.46485	-3.77332	-1.40118
2970	-3.06718	-3.45616	-4.4969	-3.77719	-1.42624
2975	-3.09147	-3.4811	-4.53145	-3.76152	-1.42594
2980	-3.09478	-3.47466	-4.5751	-3.80138	-1.45164
2985	-3.13178	-3.47137	-4.60754	-3.81202	-1.49451
2990	-3.20375	-3.53373	-4.68242	-3.83378	-1.55179
2995	-3.22213	-3.55343	-4.70641	-3.8786	-1.60334
3000	-3.2433	-3.61009	-4.74628	-3.90849	-1.58221
3005	-3.27164	-3.69375	-4.80728	-3.9824	-1.60371
3010	-3.33736	-3.72885	-4.84163	-4.00452	-1.64073
3015	-3.37795	-3.76797	-4.95363	-4.04967	-1.65222
3020	-3.44541	-3.80318	-5.01788	-4.09205	-1.67607
3025	-3.51077	-3.89768	-5.17621	-4.13716	-1.69649
3030	-3.57114	-3.90359	-5.27874	-4.15773	-1.73877
3035	-3.64403	-4.02824	-5.33561	-4.21019	-1.80695
3040	-3.67561	-4.07511	-5.44503	-4.28874	-1.89635
3045	-3.67	-4.08589	-5.53667	-4.37161	-1.97059
3050	-3.72372	-4.16468	-5.63512	-4.45055	-2.05194
3055	-3.74888	-4.19162	-5.71003	-4.52247	-2.13763
3060	-3.76223	-4.22215	-5.76603	-4.62026	-2.19708
3065	-3.81447	-4.30113	-5.85982	-4.73439	-2.29422
3070	-3.8058	-4.37849	-5.92254	-4.80142	-2.45333
3075	-3.9171	-4.44686	-6.00182	-4.87132	-2.55809
3080	-3.93684	-4.50839	-6.04805	-4.94729	-2.67315
3085	-4.00874	-4.5198	-6.12507	-5.02088	-2.77255
3090	-4.0719	-4.55143	-6.16354	-5.08972	-2.87032
3095	-4.08389	-4.60627	-6.17876	-5.1717	-3.01442
3100	-4.09313	-4.62423	-6.21871	-5.21154	-3.11917
3105	-4.1293	-4.61904	-6.27638	-5.25261	-3.17812
3110	-4.15875	-4.58924	-6.34198	-5.28	-3.26234
3115	-4.18216	-4.58378	-6.3816	-5.30901	-3.27581
3120	-4.23726	-4.57258	-6.41156	-5.32641	-3.30872
3125	-4.28686	-4.55873	-6.40425	-5.38646	-3.38404
3130	-4.27271	-4.57014	-6.4308	-5.38132	-3.42274
3135	-4.25224	-4.60678	-6.42614	-5.39584	-3.4586
3140	-4.22919	-4.61966	-6.45278	-5.41501	-3.54075
3145	-4.2239	-4.64005	-6.4779	-5.45662	-3.54612
3150	-4.28256	-4.65965	-6.49708	-5.461	-3.59458
3155	-4.34928	-4.66724	-6.52005	-5.48322	-3.58418
3160	-4.34436	-4.68538	-6.559	-5.52237	-3.65065
3165	-4.32756	-4.68161	-6.59177	-5.55412	-3.66373
3170	-4.34492	-4.61415	-6.57102	-5.58704	-3.65888
3175	-4.36209	-4.57605	-6.57746	-5.58012	-3.66386
3180	-4.37135	-4.61713	-6.59811	-5.55475	-3.63614
3185	-4.37041	-4.66917	-6.64752	-5.53887	-3.67768
3190	-4.3804	-4.70093	-6.64517	-5.56723	-3.70883
3195	-4.36618	-4.71193	-6.70587	-5.60059	-3.69635
3200	-4.37039	-4.71053	-6.70683	-5.59753	-3.70486
3205	-4.4407	-4.74318	-6.71568	-5.59479	-3.73122
3210	-4.43128	-4.73238	-6.74648	-5.59754	-3.74143
3215	-4.43517	-4.71511	-6.72053	-5.58521	-3.76932
3220	-4.42321	-4.79253	-6.74058	-5.59327	-3.77884
3225	-4.43719	-4.78558	-6.77232	-5.57703	-3.80092
3230	-4.44204	-4.77681	-6.77691	-5.5685	-3.85091
3235	-4.44795	-4.79278	-6.81187	-5.58084	-3.80656
3240	-4.4641	-4.79083	-6.82392	-5.59543	-3.81028
3245	-4.40903	-4.80038	-6.82563	-5.59376	-3.78662
3250	-4.38112	-4.8253	-6.82489	-5.59661	-3.82662
3255	-4.36838	-4.82387	-6.83564	-5.59309	-3.8034
3260	-4.34453	-4.85775	-6.86244	-5.59165	-3.81055
3265	-4.31843	-4.85433	-6.84203	-5.63475	-3.79413
3270	-4.38311	-4.89521	-6.84878	-5.65439	-3.7939
3275	-4.3779	-4.89432	-6.87884	-5.68164	-3.79473
3280	-4.41033	-4.91236	-6.8842	-5.70269	-3.81106
3285	-4.46582	-4.92358	-6.91871	-5.70944	-3.81433
3290	-4.54515	-4.93618	-6.92008	-5.68332	-3.84532
3295	-4.55931	-4.97893	-6.89732	-5.66242	-3.81919
3300	-4.63393	-5.01363	-6.87913	-5.65057	-3.82373
3305	-4.5959	-4.95568	-6.89359	-5.6608	-3.83093
3310	-4.55394	-4.96507	-6.90547	-5.66826	-3.83325
3315	-4.51773	-4.97227	-6.89788	-5.66192	-3.80002
3320	-4.5037	-4.92097	-6.85565	-5.67014	-3.83452
3325	-4.54521	-4.90369	-6.88274	-5.67667	-3.81051
3330	-4.55627	-4.87306	-6.88885	-5.68777	-3.84292
3335	-4.4858	-4.89699	-6.86579	-5.69514	-3.84508
3340	-4.48114	-4.92482	-6.89986	-5.68351	-3.82833
3345	-4.46923	-4.86193	-6.91682	-5.70697	-3.80805
3350	-4.48943	-4.89577	-6.93436	-5.71156	-3.83136
3355	-4.52464	-4.91618	-6.96614	-5.6948	-3.86273
3360	-4.52074	-4.93706	-6.92965	-5.69799	-3.87953
3365	-4.55436	-4.92948	-6.99731	-5.72088	-3.87699
3370	-4.57224	-4.90129	-7.02622	-5.71798	-3.86224
3375	-4.61618	-4.93622	-7.05681	-5.71799	-3.90091
3380	-4.61241	-4.94003	-7.05579	-5.70929	-3.90454
3385	-4.5951	-4.96103	-7.08913	-5.73801	-3.9234
3390	-4.57488	-4.93598	-7.06775	-5.69946	-3.90089
3395	-4.63092	-4.88454	-7.04507	-5.69609	-3.8692
3400	-4.62104	-4.85834	-7.02581	-5.70612	-3.87393
3405	-4.63071	-4.84732	-7.04045	-5.69164	-3.86572
3410	-4.65024	-4.85624	-7.06277	-5.71081	-3.86976
3415	-4.67554	-4.8492	-7.08513	-5.71676	-3.8817
3420	-4.64264	-4.88432	-7.11668	-5.71427	-3.88102
3425	-4.65015	-4.8506	-7.06057	-5.719	-3.89288
3430	-4.63834	-4.88809	-7.05346	-5.71281	-3.84433
3435	-4.60451	-4.8967	-7.03907	-5.65415	-3.82662
3440	-4.60501	-4.89567	-7.03868	-5.65531	-3.84703
3445	-4.61164	-4.90352	-7.04975	-5.63808	-3.84774
3450	-4.61142	-4.8905	-7.0974	-5.6278	-3.83384
3455	-4.61741	-4.87501	-7.11288	-5.60897	-3.86703
3460	-4.64136	-4.89498	-7.16221	-5.62249	-3.87717
3465	-4.63352	-4.85517	-7.13352	-5.61724	-3.86864
3470	-4.59245	-4.83191	-7.14538	-5.5986	-3.89628
3475	-4.56785	-4.8072	-7.14693	-5.6236	-3.91284
3480	-4.58284	-4.84652	-7.19514	-5.61998	-3.93086
3485	-4.61488	-4.87939	-7.20198	-5.61412	-3.9502
3490	-4.61279	-4.89516	-7.17959	-5.64105	-3.94579
3495	-4.53821	-4.86161	-7.12632	-5.66876	-3.96779
3500	-4.5871	-4.8578	-7.1686	-5.67282	-3.94604
3505	-4.55994	-4.82548	-7.17239	-5.71998	-3.92127
3510	-4.57727	-4.8592	-7.16324	-5.6989	-3.91455
3515	-4.5712	-4.86191	-7.1767	-5.72344	-3.90747
3520	-4.54254	-4.83546	-7.19338	-5.7168	-3.92084
3525	-4.5647	-4.84809	-7.21068	-5.6795	-3.92248
3530	-4.62176	-4.85191	-7.22511	-5.68422	-3.89279
3535	-4.63445	-4.9056	-7.27121	-5.66584	-3.88581
3540	-4.66598	-4.88985	-7.24989	-5.68325	-3.87122
3545	-4.67579	-4.86689	-7.2604	-5.69717	-3.89964
3550	-4.66142	-4.88516	-7.30869	-5.68881	-3.93353
3555	-4.67479	-4.86644	-7.2722	-5.69347	-3.95052
3560	-4.67134	-4.87847	-7.35585	-5.72987	-3.97413
3565	-4.6435	-4.87046	-7.33064	-5.73216	-3.97356
3570	-4.61534	-4.85321	-7.35363	-5.72988	-4.0094
3575	-4.65342	-4.94696	-7.35947	-5.73826	-3.9918
3580	-4.62582	-4.93838	-7.35902	-5.75365	-3.9853
3585	-4.67059	-4.98719	-7.36546	-5.74573	-3.96284
3590	-4.68303	-5.00474	-7.35756	-5.75601	-3.94781
3595	-4.61999	-4.96777	-7.35502	-5.73742	-3.93741
3600	-4.61893	-4.9433	-7.35844	-5.76072	-3.94778
3605	-4.61644	-4.88987	-7.36494	-5.77995	-3.91037
3610	-4.59254	-4.92469	-7.35481	-5.79116	-3.91825
3615	-4.63754	-4.86684	-7.37081	-5.79603	-3.92742
3620	-4.65329	-4.92657	-7.43775	-5.82478	-3.92737
3625	-4.59631	-4.93133	-7.43404	-5.81933	-3.95848
3630	-4.53575	-4.91302	-7.46382	-5.8092	-3.93662
3635	-4.54776	-4.89402	-7.48719	-5.78006	-3.92422
3640	-4.47504	-4.89827	-7.47397	-5.73991	-3.90578
3645	-4.51478	-4.91969	-7.5009	-5.72641	-3.93802
3650	-4.49485	-4.94524	-7.50229	-5.71252	-3.92028
3655	-4.47228	-4.91046	-7.46815	-5.71307	-3.89081
3660	-4.486	-4.88167	-7.41457	-5.70225	-3.89546
3665	-4.44884	-4.80928	-7.44972	-5.70556	-3.91626
3670	-4.38138	-4.8308	-7.4391	-5.67809	-3.91212
3675	-4.3717	-4.82379	-7.43183	-5.66467	-3.87204
3680	-4.33205	-4.84512	-7.40816	-5.65434	-3.85467
3685	-4.33968	-4.84044	-7.35715	-5.64853	-3.82241
3690	-4.2522	-4.79855	-7.30554	-5.62414	-3.81104
3695	-4.19202	-4.77718	-7.29906	-5.58131	-3.80393
3700	-4.13477	-4.71022	-7.27838	-5.59498	-3.7944
3705	-4.06004	-4.54695	-7.25292	-5.4602	-3.79103
3710	-3.99742	-4.40503	-7.22886	-5.27536	-3.75579
3715	-3.90549	-4.25469	-7.24375	-5.0916	-3.76666
3720	-3.80728	-4.09929	-7.26972	-4.91752	-3.73489
3725	-3.76685	-4.01344	-7.24855	-4.79652	-3.75097
3730	-3.64075	-3.89347	-7.22265	-4.6415	-3.74155
3735	-3.56437	-3.79428	-7.03259	-4.53157	-3.63646
3740	-3.45388	-3.72386	-6.85582	-4.37781	-3.48682
3745	-3.37608	-3.64792	-6.63621	-4.22375	-3.25033
3750	-3.28596	-3.53687	-6.4534	-4.14167	-3.06658
3755	-3.2528	-3.46455	-6.27288	-4.08085	-2.87524
3760	-3.1812	-3.43338	-6.1127	-4.00175	-2.67809
3765	-3.14923	-3.389	-6.03021	-3.94622	-2.47262
3770	-3.16532	-3.36288	-5.94341	-3.88493	-2.31885
3775	-3.08545	-3.28158	-5.7842	-3.84196	-2.16176
3780	-3.01666	-3.226	-5.71857	-3.77282	-2.0422
3785	-2.97176	-3.18603	-5.62067	-3.77413	-1.95745
3790	-2.96074	-3.16387	-5.50173	-3.75964	-1.88221
3795	-2.99104	-3.17156	-5.48948	-3.71092	-1.78645
3800	-3.03996	-3.22245	-5.50471	-3.63312	-1.74805
3805	-3.00511	-3.24187	-5.47731	-3.62925	-1.68128
3810	-2.95208	-3.18273	-5.41382	-3.64318	-1.63574
3815	-3.00336	-3.21491	-5.40807	-3.63047	-1.59579
3820	-3.03094	-3.1974	-5.33323	-3.56246	-1.5536
3825	-2.99544	-3.14899	-5.32298	-3.53781	-1.52394
3830	-2.93101	-3.10541	-5.30804	-3.47559	-1.45673
3835	-2.90396	-3.10136	-5.29345	-3.46658	-1.46793
3840	-2.89353	-3.06506	-5.24949	-3.4228	-1.46969
3845	-2.86249	-3.07761	-5.2202	-3.42778	-1.42557
3850	-2.87168	-3.08891	-5.25094	-3.41659	-1.42637
3855	-2.84901	-3.09279	-5.27062	-3.41349	-1.3845
3860	-2.80541	-3.11262	-5.29175	-3.42897	-1.36241
3865	-2.80948	-3.13423	-5.25253	-3.40374	-1.31655
3870	-2.83015	-3.14991	-5.26747	-3.42455	-1.31059
3875	-2.82865	-3.18412	-5.29349	-3.425	-1.32186
3880	-2.81338	-3.14331	-5.2895	-3.43324	-1.27693
3885	-2.80273	-3.12166	-5.27562	-3.46067	-1.30091
3890	-2.84729	-3.14362	-5.30882	-3.48101	-1.24354
3895	-2.83015	-3.10812	-5.36725	-3.47408	-1.27917
3900	-2.79462	-3.17917	-5.36844	-3.44869	-1.30085
3905	-2.83225	-3.19161	-5.43004	-3.43367	-1.3027
3910	-2.86921	-3.20407	-5.44894	-3.42016	-1.34488
3915	-2.83906	-3.16754	-5.45909	-3.42453	-1.34129
3920	-2.82584	-3.19999	-5.49336	-3.43717	-1.32455
3925	-2.86035	-3.22543	-5.5162	-3.48771	-1.34169
3930	-2.87439	-3.29228	-5.52305	-3.5036	-1.32179
3935	-2.91951	-3.32231	-5.54064	-3.54315	-1.37349
3940	-2.92145	-3.36942	-5.51879	-3.55263	-1.37743
3945	-2.87061	-3.37164	-5.51282	-3.57682	-1.36538
3950	-2.95942	-3.40754	-5.57711	-3.61514	-1.40441
3955	-2.98211	-3.44111	-5.6761	-3.63308	-1.44265
3960	-2.99171	-3.49268	-5.75262	-3.69362	-1.41578
3965	-3.03748	-3.53783	-5.76781	-3.6602	-1.4373
3970	-3.14053	-3.61113	-5.82373	-3.69888	-1.46083
3975	-3.11264	-3.61806	-5.82039	-3.74501	-1.50381
3980	-3.14785	-3.66952	-5.86421	-3.76476	-1.54458
3985	-3.18883	-3.70327	-5.89565	-3.81562	-1.60621
3990	-3.21643	-3.76882	-5.9742	-3.84224	-1.64089
3995	-3.22735	-3.7424	-6.03119	-3.89491	-1.63678
4000	-3.19077	-3.79273	-6.08476	-3.90316	-1.68815
4005	-3.16867	-3.79783	-6.11128	-3.89579	-1.65023
4010	-3.1921	-3.83005	-6.15799	-3.917	-1.69921
4015	-3.25649	-3.90679	-6.23543	-3.95089	-1.73602
4020	-3.32064	-3.94319	-6.2583	-3.98313	-1.7785
4025	-3.31185	-3.97596	-6.33827	-4.04957	-1.83855
4030	-3.40294	-4.05694	-6.41367	-4.12242	-1.8448
4035	-3.44934	-4.11225	-6.51465	-4.19407	-1.88783
4040	-3.50348	-4.19845	-6.63523	-4.26118	-1.95149
4045	-3.52282	-4.29487	-6.72319	-4.31635	-2.08254
4050	-3.57889	-4.34899	-6.79094	-4.39037	-2.20049
4055	-3.61234	-4.37132	-6.90673	-4.48745	-2.30872
4060	-3.77392	-4.42533	-6.96297	-4.63226	-2.41339
4065	-3.77085	-4.44003	-7.03643	-4.71995	-2.45878
4070	-3.78356	-4.48591	-7.11397	-4.77624	-2.57234
4075	-3.83985	-4.55736	-7.19745	-4.88173	-2.72338
4080	-3.88278	-4.63171	-7.28173	-4.94534	-2.81464
4085	-3.97091	-4.63707	-7.36443	-5.02261	-2.9134
4090	-4.0162	-4.69591	-7.43315	-5.0878	-3.02098
4095	-4.03531	-4.74133	-7.46644	-5.14386	-3.12403
4100	-4.02466	-4.79854	-7.53524	-5.18474	-3.21159
4105	-4.0785	-4.84751	-7.56975	-5.26679	-3.24883
4110	-4.14551	-4.78105	-7.53342	-5.29015	-3.31248
4115	-4.21975	-4.85187	-7.59323	-5.35122	-3.38742
4120	-4.19685	-4.90305	-7.64022	-5.42619	-3.44448
4125	-4.2149	-4.94032	-7.70534	-5.45102	-3.53843
4130	-4.2559	-4.93868	-7.72055	-5.51166	-3.56896
4135	-4.28507	-4.97239	-7.74909	-5.53317	-3.61826
4140	-4.26956	-4.9977	-7.7862	-5.52206	-3.66055
4145	-4.2262	-4.95013	-7.78419	-5.53469	-3.6851
4150	-4.25989	-4.96259	-7.83834	-5.53997	-3.72382
4155	-4.22678	-4.97129	-7.84825	-5.56996	-3.75451
4160	-4.27742	-4.98164	-7.88001	-5.60739	-3.71357
4165	-4.323	-4.9608	-7.91544	-5.63238	-3.74737
4170	-4.32071	-4.97345	-7.94048	-5.61135	-3.79441
4175	-4.33411	-4.98107	-7.92761	-5.66031	-3.79934
4180	-4.35236	-5.02938	-7.93316	-5.63998	-3.82144
4185	-4.4121	-5.05652	-7.98498	-5.64082	-3.84237
4190	-4.37924	-5.04201	-8.01677	-5.65202	-3.86433
4195	-4.36669	-5.00635	-7.99513	-5.63425	-3.87162
4200	-4.42499	-5.02575	-8.03732	-5.64175	-3.89481
4205	-4.36455	-4.97161	-8.04903	-5.6694	-3.86996
4210	-4.3581	-5.00076	-8.00818	-5.7082	-3.88292
4215	-4.326	-4.96168	-8.03879	-5.7527	-3.89875
4220	-4.32341	-4.98681	-8.01038	-5.75706	-3.9213
4225	-4.3845	-4.99686	-8.01222	-5.73749	-3.94471
4230	-4.44257	-5.04987	-8.01502	-5.74512	-3.99798
4235	-4.47317	-5.1026	-8.06093	-5.76069	-4.02308
4240	-4.4636	-5.10986	-8.04972	-5.76686	-4.03735
4245	-4.4457	-5.0561	-8.06248	-5.75763	-4.04915
4250	-4.44506	-5.08183	-8.06824	-5.72582	-4.01823
4255	-4.3888	-5.05475	-8.04831	-5.73896	-4.02675
4260	-4.43252	-5.07182	-8.04636	-5.74905	-4.01053
4265	-4.43783	-5.11984	-8.06401	-5.73985	-4.03229
4270	-4.42096	-5.1078	-8.05364	-5.76291	-4.04356
4275	-4.43053	-5.16102	-8.1014	-5.75842	-4.06514
4280	-4.39738	-5.15364	-8.07587	-5.78136	-4.09182
4285	-4.37063	-5.14701	-8.05745	-5.76545	-4.10649
4290	-4.40998	-5.16616	-8.08428	-5.75636	-4.09892
4295	-4.42529	-5.15953	-8.04447	-5.77689	-4.08899
4300	-4.40967	-5.10332	-8.06231	-5.77187	-4.08628
4305	-4.42037	-5.06906	-8.06239	-5.81175	-4.06826
4310	-4.4501	-5.08596	-8.091	-5.8163	-4.05724
4315	-4.48769	-5.06474	-8.1179	-5.82039	-4.06602
4320	-4.49677	-5.05694	-8.13069	-5.79014	-4.07288
4325	-4.52505	-5.08761	-8.13991	-5.79424	-4.06659
4330	-4.46698	-4.9984	-8.1151	-5.7988	-4.06508
4335	-4.44255	-5.02111	-8.12931	-5.80291	-4.04087
4340	-4.4778	-4.99758	-8.11012	-5.79703	-4.03882
4345	-4.50334	-5.02037	-8.08942	-5.79522	-4.04217
4350	-4.47219	-4.98058	-8.06622	-5.79185	-4.03687
4355	-4.43487	-4.96865	-8.03507	-5.82189	-4.00198
4360	-4.40747	-4.96418	-8.04015	-5.83239	-4.00382
4365	-4.37817	-4.9677	-8.02988	-5.82008	-4.01066
4370	-4.3023	-4.93318	-7.96695	-5.8151	-4.06046
4375	-4.29589	-4.9285	-7.96857	-5.78798	-4.07307
4380	-4.31178	-4.95191	-7.99972	-5.78012	-4.06988
4385	-4.30133	-4.93656	-7.99349	-5.76172	-4.06597
4390	-4.28883	-4.89134	-8.00158	-5.78694	-4.03543
4395	-4.30387	-4.86697	-8.00544	-5.78701	-3.99964
4400	-4.26637	-4.88147	-8.01006	-5.79056	-4.02457
4405	-4.21096	-4.89452	-8.03021	-5.7894	-4.03558
4410	-4.23844	-4.8736	-8.04377	-5.74222	-4.04964
4415	-4.22604	-4.83216	-8.06169	-5.70238	-3.97399
4420	-4.23808	-4.79738	-8.00129	-5.73353	-3.99629
4425	-4.24274	-4.80251	-7.98691	-5.70239	-3.95091
4430	-4.14793	-4.7619	-7.97968	-5.70308	-3.97136
4435	-4.18944	-4.78314	-7.99144	-5.6776	-3.91808
4440	-4.21752	-4.80602	-7.99517	-5.67206	-3.96052
4445	-4.20876	-4.82786	-7.99282	-5.67666	-3.96442
4450	-4.27667	-4.83371	-8.02725	-5.72953	-3.9482
4455	-4.22178	-4.83395	-8.02627	-5.74057	-3.93152
4460	-4.13835	-4.81155	-8.01167	-5.72439	-3.93625
4465	-4.15607	-4.82907	-8.0031	-5.72288	-3.89895
4470	-4.14417	-4.82349	-8.00453	-5.68497	-3.91006
4475	-4.16286	-4.78204	-8.00924	-5.65259	-3.93563
4480	-4.16266	-4.77991	-8.02375	-5.64347	-3.9067
4485	-4.18877	-4.77799	-8.02883	-5.6309	-3.90664
4490	-4.18908	-4.79259	-8.00941	-5.62569	-3.89724
4495	-4.20327	-4.76931	-8.01249	-5.60968	-3.9324
4500	-4.21295	-4.78226	-8.03353	-5.64924	-3.93081
4505	-4.18454	-4.75122	-8.03077	-5.62391	-3.92003
4510	-4.25023	-4.76221	-8.07968	-5.60373	-3.92798
4515	-4.30162	-4.7495	-8.0883	-5.63257	-3.93722
4520	-4.39427	-4.777	-8.13945	-5.62893	-3.99021
4525	-4.4096	-4.83692	-8.13067	-5.66221	-3.98803
4530	-4.43732	-4.85945	-8.16045	-5.64081	-3.98814
4535	-4.4437	-4.85962	-8.15756	-5.66506	-3.96955
4540	-4.44945	-4.88114	-8.16067	-5.66079	-3.97671
4545	-4.37573	-4.87663	-8.10294	-5.65432	-3.98315
4550	-4.36972	-4.88262	-8.08182	-5.6459	-3.98064
4555	-4.29779	-4.88802	-8.01827	-5.65311	-3.96695
4560	-4.30575	-4.90543	-8.07528	-5.63871	-3.94528
4565	-4.27734	-4.89096	-8.08891	-5.65622	-3.94863
4570	-4.31983	-4.86161	-8.09888	-5.66588	-3.95373
4575	-4.28228	-4.84775	-8.07703	-5.67283	-3.92403
4580	-4.24848	-4.8604	-8.10875	-5.67561	-3.9534
4585	-4.31242	-4.89565	-8.12131	-5.67898	-3.95594
4590	-4.26633	-4.87713	-8.10749	-5.65851	-3.95927
4595	-4.27589	-4.89061	-8.10304	-5.66882	-3.9498
4600	-4.27522	-4.87385	-8.1059	-5.66938	-3.92776
4605	-4.30554	-4.86505	-8.11417	-5.66206	-3.91521
4610	-4.33748	-4.90235	-8.14446	-5.65547	-3.91222
4615	-4.36004	-4.89823	-8.09406	-5.67391	-3.92719
4620	-4.38652	-4.89579	-8.0921	-5.69225	-3.92508
4625	-4.39489	-4.91368	-8.16229	-5.67655	-3.95642
4630	-4.39314	-4.87452	-8.13067	-5.67286	-3.94723
4635	-4.39003	-4.85434	-8.14789	-5.66258	-3.96493
4640	-4.39805	-4.84875	-8.1691	-5.66987	-3.95074
4645	-4.39289	-4.81859	-8.17562	-5.66424	-3.9068
4650	-4.37897	-4.83667	-8.19634	-5.61653	-3.88699
4655	-4.38964	-4.84791	-8.17959	-5.57445	-3.90656
4660	-4.45493	-4.84673	-8.15194	-5.56705	-3.90963
4665	-4.40851	-4.78663	-8.16932	-5.53428	-3.96537
4670	-4.3559	-4.73756	-8.13128	-5.53612	-3.92516
4675	-4.36579	-4.77002	-8.13245	-5.5604	-3.87754
4680	-4.42109	-4.72764	-8.12665	-5.55179	-3.87728
4685	-4.34247	-4.71462	-8.12829	-5.52055	-3.85315
4690	-4.3305	-4.73179	-8.17087	-5.54465	-3.87611
4695	-4.23001	-4.70453	-8.16694	-5.52891	-3.87391
4700	-4.18288	-4.62724	-8.17483	-5.49647	-3.84804
4705	-4.12035	-4.48106	-8.16593	-5.41506	-3.86839
4710	-4.04861	-4.35578	-8.22531	-5.23822	-3.88047
4715	-4.02581	-4.23423	-8.25248	-5.0338	-3.86849
4720	-3.93877	-4.09218	-8.20727	-4.88813	-3.86913
4725	-3.8063	-3.98569	-8.18942	-4.72829	-3.8749
4730	-3.76906	-3.90115	-8.11397	-4.621	-3.83751
4735	-3.70615	-3.84893	-7.93185	-4.50181	-3.76645
4740	-3.63561	-3.73662	-7.75425	-4.38757	-3.60173
4745	-3.62781	-3.70085	-7.56585	-4.29085	-3.43063
4750	-3.53727	-3.65485	-7.38601	-4.20728	-3.20807
4755	-3.47743	-3.57074	-7.18304	-4.09552	-2.97765
4760	-3.4839	-3.47996	-7.05747	-4.00973	-2.80766
4765	-3.42322	-3.44725	-6.94789	-3.94992	-2.6713
4770	-3.38097	-3.42158	-6.80472	-3.95876	-2.52363
4775	-3.3445	-3.42234	-6.66788	-3.91449	-2.32737
4780	-3.33642	-3.34013	-6.57213	-3.8294	-2.20371
4785	-3.24717	-3.27493	-6.48252	-3.79372	-2.11008
4790	-3.12973	-3.23383	-6.36419	-3.72244	-1.99984
4795	-3.07197	-3.21443	-6.28054	-3.69223	-1.9079
4800	-3.0401	-3.17561	-6.18355	-3.65025	-1.82723
4805	-3.047	-3.19218	-6.17735	-3.63248	-1.74008
4810	-3.02072	-3.19076	-6.12836	-3.62694	-1.67307
4815	-2.98934	-3.11914	-6.08656	-3.60802	-1.61692
4820	-2.97501	-3.05217	-6.01354	-3.5614	-1.54353
4825	-2.97914	-3.03838	-5.98779	-3.56819	-1.49203
4830	-2.95964	-3.03601	-5.96005	-3.50032	-1.41658
4835	-3.00552	-3.06654	-5.96478	-3.48362	-1.4079
4840	-2.99422	-3.12541	-5.9873	-3.43987	-1.37723
4845	-2.98405	-3.12816	-5.99958	-3.43618	-1.35689
4850	-3.01201	-3.11807	-5.98322	-3.42589	-1.32717
4855	-3.02326	-3.15546	-5.96736	-3.39749	-1.35028
4860	-3.00245	-3.15521	-5.97592	-3.38237	-1.34511
4865	-3.00693	-3.15372	-5.96421	-3.42272	-1.3363
4870	-2.98002	-3.15238	-5.95139	-3.39725	-1.32629
4875	-2.95734	-3.17755	-5.98782	-3.38999	-1.3578
4880	-2.94158	-3.18764	-5.99548	-3.38345	-1.33006
4885	-2.91811	-3.20677	-6.02521	-3.42979	-1.31029
4890	-2.92792	-3.19133	-6.05769	-3.46714	-1.37041
4895	-2.95996	-3.22517	-6.06635	-3.47639	-1.38089
4900	-2.95476	-3.22297	-6.11184	-3.49603	-1.43187
4905	-2.92688	-3.22349	-6.11624	-3.50413	-1.43724
4910	-2.91416	-3.21141	-6.12704	-3.5088	-1.45765
4915	-2.94293	-3.25705	-6.12763	-3.50518	-1.47083
4920	-2.99357	-3.26673	-6.14986	-3.53586	-1.46815
4925	-3.02058	-3.31187	-6.14931	-3.55042	-1.48755
4930	-3.03716	-3.34873	-6.15224	-3.57484	-1.4832
4935	-3.07993	-3.39823	-6.18572	-3.62641	-1.53434
4940	-3.18493	-3.45409	-6.27295	-3.64062	-1.58036
4945	-3.1959	-3.48426	-6.27037	-3.63078	-1.56984
4950	-3.23207	-3.5805	-6.28632	-3.65499	-1.57804
4955	-3.31722	-3.63069	-6.36577	-3.63849	-1.60203
4960	-3.28867	-3.63441	-6.33449	-3.67412	-1.64233
4965	-3.24132	-3.66162	-6.35088	-3.70271	-1.65574
4970	-3.24665	-3.68235	-6.37249	-3.75019	-1.68651
4975	-3.24681	-3.70225	-6.38508	-3.75724	-1.68511
4980	-3.31966	-3.73524	-6.43867	-3.7897	-1.6662
4985	-3.37284	-3.76117	-6.53258	-3.82674	-1.73851
4990	-3.39441	-3.82218	-6.55086	-3.88097	-1.79633
4995	-3.43394	-3.85448	-6.60272	-3.89409	-1.8307
5000	-3.49425	-3.91998	-6.6848	-3.91547	-1.88345
5005	-3.55318	-3.9513	-6.76666	-3.99216	-1.90807
5010	-3.63096	-4.03098	-6.87231	-4.02985	-1.95724
5015	-3.69478	-4.06376	-6.92286	-4.05854	-1.95889
5020	-3.70272	-4.17868	-6.94666	-4.09307	-2.02583
5025	-3.70832	-4.19543	-6.97607	-4.15287	-2.05388
5030	-3.81545	-4.26075	-7.08705	-4.23192	-2.13417
5035	-3.83143	-4.32833	-7.13668	-4.28219	-2.17735
5040	-3.94944	-4.35398	-7.25787	-4.36572	-2.25881
5045	-3.97523	-4.37707	-7.35323	-4.41217	-2.33523
5050	-4.0108	-4.39408	-7.4482	-4.45573	-2.44349
5055	-4.06912	-4.48099	-7.55536	-4.5367	-2.55235
5060	-4.12625	-4.53031	-7.60956	-4.61741	-2.62436
5065	-4.12197	-4.58978	-7.65491	-4.6883	-2.7224
5070	-4.15371	-4.62571	-7.68544	-4.80955	-2.82103
5075	-4.18226	-4.64926	-7.73919	-4.8621	-2.87863
5080	-4.2157	-4.69432	-7.83325	-4.9242	-2.98034
5085	-4.27518	-4.72483	-7.8825	-4.96093	-3.08954
5090	-4.31015	-4.7347	-7.90512	-5.03577	-3.14418
5095	-4.37256	-4.7373	-7.9369	-5.07701	-3.22972
5100	-4.43647	-4.76853	-7.98949	-5.09586	-3.26723
5105	-4.48161	-4.79413	-7.9957	-5.13109	-3.37891
5110	-4.50986	-4.84982	-8.00243	-5.15497	-3.4337
5115	-4.49661	-4.85473	-8.06788	-5.18865	-3.50379
5120	-4.45995	-4.8918	-8.14049	-5.25464	-3.56168
5125	-4.47335	-4.89251	-8.12818	-5.2827	-3.59716
5130	-4.45138	-4.88184	-8.15022	-5.34799	-3.59689
5135	-4.48111	-4.85214	-8.16663	-5.37368	-3.66833
5140	-4.48466	-4.83295	-8.15398	-5.41595	-3.74301
5145	-4.43062	-4.84708	-8.19057	-5.41308	-3.75516
5150	-4.46397	-4.86859	-8.19267	-5.38787	-3.75986
5155	-4.49244	-4.87413	-8.2231	-5.40435	-3.82435
5160	-4.44691	-4.84772	-8.21966	-5.43311	-3.85538
5165	-4.4446	-4.79631	-8.18915	-5.45464	-3.84694
5170	-4.41004	-4.81536	-8.21309	-5.51143	-3.87156
5175	-4.44854	-4.85386	-8.25633	-5.54428	-3.94565
5180	-4.51413	-4.90484	-8.28725	-5.60082	-3.98325
5185	-4.54222	-4.93062	-8.30594	-5.64561	-3.98592
5190	-4.58297	-4.92242	-8.36959	-5.63979	-4.01742
5195	-4.58252	-4.95147	-8.34008	-5.65197	-4.03122
5200	-4.55428	-4.88843	-8.32494	-5.67511	-4.03117
5205	-4.62476	-4.92213	-8.33872	-5.63849	-4.02593
5210	-4.65262	-4.92358	-8.30659	-5.65602	-4.00979
5215	-4.65294	-4.9186	-8.29708	-5.64916	-4.01812
5220	-4.64859	-4.93044	-8.29309	-5.65692	-4.01419
5225	-4.61374	-4.91221	-8.22669	-5.60646	-4.00961
5230	-4.61331	-4.89957	-8.22289	-5.58889	-4.03458
5235	-4.5758	-4.90453	-8.17378	-5.58701	-3.98849
5240	-4.51729	-4.87633	-8.15814	-5.61143	-3.97505
5245	-4.51568	-4.87859	-8.10295	-5.58814	-4.01283
5250	-4.51887	-4.8982	-8.16291	-5.58024	-4.05202
5255	-4.51091	-4.89952	-8.13694	-5.56791	-4.06755
5260	-4.50065	-4.85801	-8.15353	-5.58292	-4.07946
5265	-4.52545	-4.91234	-8.1993	-5.58337	-4.07666
5270	-4.55241	-4.91728	-8.22907	-5.62817	-4.0783
5275	-4.56739	-4.91041	-8.23988	-5.62758	-4.08394
5280	-4.54685	-4.89921	-8.2222	-5.62009	-4.11186
5285	-4.5593	-4.86526	-8.21199	-5.59768	-4.09856
5290	-4.54575	-4.81838	-8.19595	-5.5514	-4.13125
5295	-4.49489	-4.80382	-8.16096	-5.54805	-4.17107
5300	-4.47695	-4.77815	-8.15003	-5.57549	-4.20274
5305	-4.43606	-4.7852	-8.16189	-5.59409	-4.21152
5310	-4.4766	-4.77647	-8.16913	-5.60213	-4.16227
5315	-4.52082	-4.79123	-8.18251	-5.585	-4.16159
5320	-4.54206	-4.7731	-8.19911	-5.58089	-4.17967
5325	-4.54879	-4.7794	-8.22434	-5.6007	-4.13673
5330	-4.52702	-4.77878	-8.21734	-5.61156	-4.11782
5335	-4.51051	-4.79456	-8.19392	-5.59871	-4.10184
5340	-4.5204	-4.7962	-8.20938	-5.58801	-4.09369
5345	-4.52467	-4.7826	-8.22787	-5.56794	-4.06351
5350	-4.59656	-4.80554	-8.21139	-5.58295	-4.05919
5355	-4.57155	-4.7483	-8.21939	-5.5686	-4.02518
5360	-4.48408	-4.73572	-8.23117	-5.56875	-4.03301
5365	-4.47032	-4.76585	-8.20179	-5.54799	-4.07122
5370	-4.44711	-4.78167	-8.20162	-5.58675	-4.06406
5375	-4.43241	-4.74189	-8.16949	-5.5964	-4.09916
5380	-4.48878	-4.7488	-8.14514	-5.59463	-4.09025
5385	-4.48847	-4.77385	-8.1415	-5.56694	-4.06456
5390	-4.40776	-4.75244	-8.13708	-5.5394	-4.04144
5395	-4.39544	-4.72563	-8.1114	-5.55378	-4.03518
5400	-4.38591	-4.69523	-8.14654	-5.56498	-4.08979
5405	-4.38661	-4.73443	-8.17245	-5.50457	-4.09739
5410	-4.43518	-4.76469	-8.17293	-5.51286	-4.07099
5415	-4.50984	-4.74294	-8.17565	-5.50378	-4.06385
5420	-4.53527	-4.74597	-8.19294	-5.50258	-4.08132
5425	-4.53495	-4.70725	-8.19822	-5.53631	-4.09912
5430	-4.49754	-4.66863	-8.14245	-5.56057	-4.05592
5435	-4.55049	-4.72181	-8.15735	-5.55456	-4.0534
5440	-4.48678	-4.69806	-8.11708	-5.51868	-4.00439
5445	-4.42635	-4.6993	-8.07285	-5.56037	-4.02469
5450	-4.41063	-4.74941	-8.05245	-5.53958	-4.02737
5455	-4.4336	-4.70155	-8.02839	-5.56178	-4.04641
5460	-4.42798	-4.67857	-8.0387	-5.52779	-4.02614
5465	-4.48171	-4.71191	-8.06741	-5.52767	-4.00375
5470	-4.47592	-4.70925	-8.00987	-5.54409	-4.04177
5475	-4.47689	-4.68928	-8.00719	-5.53363	-4.04898
5480	-4.49479	-4.68637	-7.95339	-5.52161	-4.04404
5485	-4.50007	-4.68627	-7.92324	-5.52123	-4.04894
5490	-4.49244	-4.65854	-7.94978	-5.50175	-4.02946
5495	-4.46083	-4.62354	-7.95996	-5.50075	-4.01505
5500	-4.47724	-4.62344	-7.952	-5.51203	-4.0187
5505	-4.47808	-4.64847	-7.92199	-5.49869	-3.97939
5510	-4.43708	-4.63331	-7.94866	-5.47362	-3.97102
5515	-4.41719	-4.60334	-7.95781	-5.45629	-3.99569
5520	-4.34825	-4.6015	-7.9375	-5.43633	-3.96699
5525	-4.42387	-4.59481	-7.92036	-5.44361	-3.95571
5530	-4.36818	-4.60888	-7.92549	-5.42231	-3.96633
5535	-4.31032	-4.6316	-7.91069	-5.40924	-3.9468
5540	-4.25361	-4.59301	-7.84027	-5.39312	-3.94065
5545	-4.27682	-4.60601	-7.87169	-5.37513	-3.92784
5550	-4.24048	-4.58631	-7.9011	-5.36155	-3.95164
5555	-4.20158	-4.56481	-7.87504	-5.37718	-3.93462
5560	-4.24237	-4.58691	-7.86986	-5.36775	-3.94527
5565	-4.18627	-4.6156	-7.82408	-5.36013	-3.93824
5570	-4.16052	-4.58363	-7.83655	-5.33935	-3.92152
5575	-4.16984	-4.54733	-7.83179	-5.35807	-3.9127
5580	-4.20761	-4.47948	-7.78639	-5.37056	-3.8975
5585	-4.14725	-4.4561	-7.78893	-5.37137	-3.89004
5590	-4.13315	-4.39235	-7.72498	-5.39994	-3.89165
5595	-4.10498	-4.42165	-7.72795	-5.39693	-3.86193
5600	-4.09974	-4.39903	-7.71006	-5.39162	-3.83414
5605	-4.07183	-4.35858	-7.70767	-5.40946	-3.84549
5610	-4.05289	-4.34603	-7.69867	-5.41421	-3.8557
5615	-4.008	-4.33851	-7.69856	-5.4089	-3.83685
5620	-4.00473	-4.3443	-7.69161	-5.405	-3.84793
5625	-4.07293	-4.34324	-7.69563	-5.40845	-3.85271
5630	-4.15597	-4.36488	-7.74379	-5.39763	-3.8248
5635	-4.1843	-4.39191	-7.74374	-5.40879	-3.81631
5640	-4.16185	-4.40366	-7.74141	-5.39184	-3.82217
5645	-4.16485	-4.46952	-7.72218	-5.40966	-3.80563
5650	-4.14743	-4.43332	-7.71858	-5.42744	-3.80217
5655	-4.13331	-4.47108	-7.71876	-5.42778	-3.79074
5660	-4.12369	-4.43221	-7.6721	-5.4568	-3.81682
5665	-4.14288	-4.44496	-7.7032	-5.45507	-3.81848
5670	-4.19572	-4.47779	-7.70492	-5.46657	-3.80438
5675	-4.24482	-4.55633	-7.69734	-5.44907	-3.80313
5680	-4.22405	-4.49638	-7.66767	-5.43245	-3.77706
5685	-4.2595	-4.53286	-7.72091	-5.41314	-3.7962
5690	-4.21251	-4.51545	-7.73228	-5.4062	-3.76979
5695	-4.08979	-4.4847	-7.70254	-5.38429	-3.76576
5700	-3.97625	-4.40805	-7.67121	-5.30191	-3.76836
5705	-3.92356	-4.26746	-7.66928	-5.18948	-3.78421
5710	-3.82819	-4.12208	-7.66526	-5.00386	-3.75589
5715	-3.75318	-3.99627	-7.61595	-4.85248	-3.75428
5720	-3.68877	-3.82651	-7.59328	-4.65356	-3.78089
5725	-3.60914	-3.7604	-7.65396	-4.46758	-3.80172
5730	-3.52974	-3.66197	-7.56696	-4.32369	-3.74463
5735	-3.46138	-3.56961	-7.4167	-4.20638	-3.63612
5740	-3.31477	-3.48648	-7.22551	-4.07817	-3.44184
5745	-3.2246	-3.4079	-6.99063	-3.98193	-3.22959
5750	-3.19293	-3.36607	-6.83405	-3.89183	-2.97416
5755	-3.183	-3.2945	-6.63146	-3.81422	-2.75673
5760	-3.11528	-3.19492	-6.47996	-3.75221	-2.57455
5765	-3.02494	-3.12289	-6.33562	-3.65114	-2.37112
5770	-3.03026	-3.10327	-6.21256	-3.57236	-2.20984
5775	-3.01339	-3.05422	-6.08697	-3.50755	-2.08132
5780	-3.0508	-3.12564	-6.00477	-3.42921	-1.96253
5785	-2.96072	-3.06681	-5.93307	-3.38742	-1.8473
5790	-2.91368	-3.02015	-5.85484	-3.36286	-1.8049
5795	-2.87599	-3.02211	-5.75588	-3.32075	-1.70752
5800	-2.86217	-2.97489	-5.71021	-3.2959	-1.66039
5805	-2.82344	-2.92109	-5.65313	-3.29964	-1.5733
5810	-2.77776	-2.90156	-5.61202	-3.30736	-1.52505
5815	-2.77531	-2.88399	-5.60016	-3.28298	-1.52837
5820	-2.74836	-2.87821	-5.55865	-3.28627	-1.53344
5825	-2.68698	-2.8278	-5.52471	-3.25704	-1.46217
5830	-2.67195	-2.79122	-5.47818	-3.26118	-1.40945
5835	-2.66617	-2.80854	-5.46028	-3.23098	-1.39213
5840	-2.72283	-2.84926	-5.44189	-3.22032	-1.36199
5845	-2.70422	-2.87836	-5.39793	-3.22727	-1.29332
5850	-2.75553	-2.90833	-5.3675	-3.22656	-1.27203
5855	-2.8048	-2.92399	-5.33555	-3.24856	-1.28299
5860	-2.79501	-2.98456	-5.3696	-3.26051	-1.28663
5865	-2.80167	-3.02274	-5.37741	-3.26257	-1.30548
5870	-2.79528	-3.00687	-5.37645	-3.26791	-1.33388
5875	-2.8545	-3.00765	-5.41212	-3.24051	-1.34489
5880	-2.87841	-3.05232	-5.39855	-3.2524	-1.33195
5885	-2.90921	-3.09126	-5.37263	-3.24744	-1.34108
5890	-2.88588	-3.0924	-5.35387	-3.27692	-1.33371
5895	-2.87417	-3.07207	-5.3998	-3.27212	-1.35097
5900	-2.90075	-3.04498	-5.4103	-3.26779	-1.39144
5905	-2.95252	-3.07084	-5.39919	-3.30742	-1.40709
5910	-2.98209	-3.06271	-5.41889	-3.3396	-1.43363
5915	-2.96385	-3.04409	-5.38522	-3.34768	-1.44298
5920	-2.98146	-3.01226	-5.36748	-3.36713	-1.45659
5925	-2.9308	-3.07908	-5.37893	-3.3594	-1.48857
5930	-2.93471	-3.13545	-5.39494	-3.34809	-1.46646
5935	-2.93049	-3.17864	-5.41963	-3.34749	-1.44239
5940	-2.93906	-3.18486	-5.43614	-3.36522	-1.46333
5945	-3.01793	-3.17538	-5.43273	-3.39162	-1.47906
5950	-3.09201	-3.22589	-5.42623	-3.42147	-1.49322
5955	-3.13393	-3.28013	-5.42495	-3.43877	-1.51323
5960	-3.1763	-3.30886	-5.49918	-3.44737	-1.53955
5965	-3.22062	-3.42139	-5.60367	-3.49167	-1.62141
5970	-3.2404	-3.45985	-5.65774	-3.51674	-1.62237
5975	-3.31079	-3.48694	-5.72239	-3.58978	-1.62531
5980	-3.38033	-3.56156	-5.78743	-3.65987	-1.65497
5985	-3.34392	-3.57219	-5.82426	-3.6777	-1.71179
5990	-3.28486	-3.59181	-5.90081	-3.70593	-1.67462
5995	-3.3013	-3.63459	-5.92631	-3.74525	-1.67857
6000	-3.39964	-3.6442	-5.98923	-3.78761	-1.69771
6005	-3.48968	-3.69178	-6.039	-3.7857	-1.73986
6010	-3.5336	-3.76602	-6.08837	-3.86144	-1.80377
6015	-3.54219	-3.7763	-6.14536	-3.90262	-1.84155
6020	-3.59168	-3.88856	-6.23777	-3.95274	-1.92023
6025	-3.60683	-3.93684	-6.31979	-3.96739	-1.94533
6030	-3.6313	-4.00415	-6.43359	-3.99189	-1.99389
6035	-3.67807	-4.09237	-6.51659	-4.04875	-2.07083
6040	-3.70315	-4.11272	-6.57187	-4.12342	-2.17852
6045	-3.73655	-4.18003	-6.6616	-4.14624	-2.23285
6050	-3.81146	-4.25066	-6.72637	-4.21551	-2.38043
6055	-3.86651	-4.33935	-6.81321	-4.28221	-2.41249
6060	-3.98257	-4.37897	-6.8948	-4.37706	-2.56809
6065	-4.02978	-4.38575	-6.9648	-4.47547	-2.63852
6070	-4.12178	-4.43329	-7.01066	-4.55882	-2.70917
6075	-4.14425	-4.4497	-7.04281	-4.64863	-2.81952
6080	-4.20469	-4.50216	-7.08545	-4.72075	-2.92921
6085	-4.26527	-4.57072	-7.18435	-4.76478	-3.06014
6090	-4.26257	-4.5847	-7.24024	-4.8279	-3.1572
6095	-4.29107	-4.56587	-7.19575	-4.90212	-3.24456
6100	-4.30125	-4.56149	-7.20482	-4.95586	-3.29201
6105	-4.31969	-4.60527	-7.30092	-5.01031	-3.36485
6110	-4.33629	-4.59821	-7.30746	-5.02713	-3.4626
6115	-4.35278	-4.6333	-7.32934	-5.0762	-3.50799
6120	-4.38463	-4.61589	-7.34104	-5.10034	-3.5852
6125	-4.38546	-4.6756	-7.35842	-5.13426	-3.62872
6130	-4.37692	-4.7243	-7.31925	-5.16914	-3.66372
6135	-4.41254	-4.6777	-7.3034	-5.18486	-3.68069
6140	-4.38119	-4.69605	-7.3314	-5.17986	-3.71569
6145	-4.30966	-4.6799	-7.34289	-5.17363	-3.73993
6150	-4.32417	-4.70683	-7.3658	-5.18194	-3.75966
6155	-4.29856	-4.6896	-7.33959	-5.19116	-3.7556
6160	-4.34666	-4.67913	-7.35369	-5.17683	-3.76754
6165	-4.33272	-4.68477	-7.37666	-5.19004	-3.7949
6170	-4.3836	-4.66222	-7.40646	-5.21412	-3.81017
6175	-4.3706	-4.64067	-7.41388	-5.21838	-3.826
6180	-4.39449	-4.62629	-7.43996	-5.27618	-3.84128
6185	-4.41753	-4.64476	-7.45088	-5.28555	-3.8862
6190	-4.42744	-4.62369	-7.43672	-5.26613	-3.91208
6195	-4.41934	-4.65749	-7.47308	-5.23734	-3.9146
6200	-4.50022	-4.70424	-7.4921	-5.22797	-3.94179
6205	-4.54208	-4.73376	-7.48524	-5.24825	-3.96835
6210	-4.51324	-4.75027	-7.49506	-5.29784	-3.9694
6215	-4.46563	-4.74629	-7.47648	-5.3268	-3.96514
6220	-4.4862	-4.81807	-7.51001	-5.35374	-3.99352
6225	-4.53255	-4.84123	-7.53333	-5.35361	-3.98478
6230	-4.48146	-4.81936	-7.49037	-5.38048	-4.006
6235	-4.47415	-4.8361	-7.48482	-5.38029	-4.02509
6240	-4.46138	-4.81977	-7.449	-5.3662	-3.99865
6245	-4.4963	-4.79754	-7.467	-5.3744	-4.02887
6250	-4.4906	-4.79888	-7.47978	-5.38526	-4.00828
6255	-4.5396	-4.77999	-7.50613	-5.32628	-4.00429
6260	-4.54968	-4.75042	-7.48302	-5.32194	-4.00071
6265	-4.56494	-4.76025	-7.51133	-5.31716	-3.9954
6270	-4.57712	-4.75275	-7.52196	-5.31895	-4.02491
6275	-4.58654	-4.78747	-7.50982	-5.32492	-3.99536
6280	-4.6043	-4.78856	-7.46693	-5.33028	-3.99786
6285	-4.53366	-4.76568	-7.46944	-5.34643	-3.9544
6290	-4.50411	-4.71745	-7.43286	-5.34007	-3.961
6295	-4.47907	-4.75946	-7.43192	-5.3065	-3.99498
6300	-4.47509	-4.76335	-7.43336	-5.33198	-3.98298
6305	-4.4282	-4.72917	-7.43123	-5.30967	-3.96802
6310	-4.37362	-4.70092	-7.39163	-5.32787	-3.95351
6315	-4.38483	-4.69057	-7.37768	-5.3547	-3.97578
6320	-4.381	-4.68753	-7.34001	-5.36579	-4.01348
6325	-4.34197	-4.66345	-7.30153	-5.33226	-4.00274
6330	-4.34861	-4.63172	-7.27375	-5.33602	-3.98477
6335	-4.30199	-4.64588	-7.26474	-5.30373	-3.98105
6340	-4.3513	-4.6649	-7.27376	-5.30512	-4.00576
6345	-4.3338	-4.65312	-7.32528	-5.29332	-4.03943
6350	-4.31187	-4.64378	-7.37736	-5.30794	-4.03752
6355	-4.28594	-4.6492	-7.34085	-5.33763	-4.04723
6360	-4.35696	-4.63523	-7.32628	-5.3278	-4.02169
6365	-4.37447	-4.61637	-7.3577	-5.28937	-4.05999
6370	-4.30207	-4.5881	-7.32202	-5.25825	-4.01344
6375	-4.27403	-4.54883	-7.26136	-5.23373	-4.02764
6380	-4.27354	-4.51224	-7.2513	-5.24996	-4.01133
6385	-4.28857	-4.5308	-7.22169	-5.21496	-4.00392
6390	-4.23094	-4.50104	-7.19505	-5.21043	-3.97128
6395	-4.20228	-4.55464	-7.24873	-5.20462	-3.94295
6400	-4.1904	-4.5137	-7.25821	-5.2107	-3.94134
6405	-4.26015	-4.55598	-7.23019	-5.21879	-3.91911
6410	-4.26878	-4.5036	-7.20955	-5.22432	-3.91781
6415	-4.25799	-4.51675	-7.20924	-5.20668	-3.86989
6420	-4.2591	-4.48085	-7.18955	-5.17426	-3.87143
6425	-4.21834	-4.45231	-7.19696	-5.13812	-3.8749
6430	-4.23735	-4.49823	-7.20933	-5.11778	-3.86243
6435	-4.23898	-4.50689	-7.23075	-5.12124	-3.86368
6440	-4.22962	-4.477	-7.25573	-5.14697	-3.8326
6445	-4.21965	-4.49407	-7.22568	-5.12836	-3.8815
6450	-4.17974	-4.51571	-7.23061	-5.16557	-3.87669
6455	-4.17012	-4.54774	-7.21107	-5.17207	-3.9108
6460	-4.22024	-4.55397	-7.21404	-5.20404	-3.93837
6465	-4.26844	-4.53696	-7.17559	-5.21018	-3.96735
6470	-4.23912	-4.5317	-7.13871	-5.2131	-3.96953
6475	-4.2545	-4.55209	-7.14092	-5.20876	-3.96215
6480	-4.17708	-4.53275	-7.18516	-5.19789	-4.02511
6485	-4.17081	-4.53419	-7.20214	-5.18724	-3.97996
6490	-4.16054	-4.53549	-7.18431	-5.1559	-3.94557
6495	-4.125	-4.51782	-7.16026	-5.16685	-3.94162
6500	-4.16261	-4.52578	-7.10778	-5.15234	-3.94949
6505	-4.1547	-4.53671	-7.12564	-5.16626	-3.92022
6510	-4.15223	-4.52645	-7.11888	-5.15355	-3.90322
6515	-4.17165	-4.52224	-7.11964	-5.12384	-3.86196
6520	-4.21543	-4.52096	-7.13404	-5.12407	-3.88403
6525	-4.25483	-4.55122	-7.1036	-5.15997	-3.86857
6530	-4.264	-4.53574	-7.01681	-5.16965	-3.8235
6535	-4.26915	-4.47785	-6.94898	-5.20273	-3.84319
6540	-4.30627	-4.48729	-7.02384	-5.18115	-3.88688
6545	-4.29328	-4.53724	-7.0421	-5.15651	-3.89087
6550	-4.21817	-4.54954	-7.04484	-5.13433	-3.87577
6555	-4.19542	-4.53423	-7.02331	-5.12742	-3.86218
6560	-4.16567	-4.48779	-7.00623	-5.10989	-3.85515
6565	-4.11105	-4.49498	-7.02054	-5.0976	-3.83739
6570	-4.05571	-4.43112	-6.99231	-5.1109	-3.77673
6575	-3.99353	-4.449	-7.00231	-5.08632	-3.77304
6580	-3.99943	-4.43495	-6.96791	-5.07377	-3.78115
6585	-3.98928	-4.41979	-6.95408	-5.12166	-3.76664
6590	-3.96313	-4.42625	-6.9896	-5.11254	-3.71514
6595	-3.91948	-4.42201	-7.02042	-5.1113	-3.74877
6600	-3.95909	-4.44081	-7.01847	-5.12497	-3.74788
6605	-3.96535	-4.46526	-7.05098	-5.1338	-3.69514
6610	-4.02357	-4.51239	-7.03227	-5.12694	-3.7287
6615	-4.10072	-4.51461	-7.03941	-5.15559	-3.78072
6620	-4.099	-4.50656	-7.023	-5.15613	-3.75482
6625	-4.12839	-4.46917	-7.03449	-5.17054	-3.76683
6630	-4.1734	-4.49707	-7.05398	-5.187	-3.81504
6635	-4.13038	-4.47319	-7.03611	-5.20181	-3.82414
6640	-4.13807	-4.4831	-7.02688	-5.20208	-3.82818
6645	-4.22078	-4.47946	-7.02542	-5.20841	-3.84117
6650	-4.23026	-4.4812	-7.02983	-5.20716	-3.8622
6655	-4.24807	-4.49534	-7.07947	-5.19558	-3.88841
6660	-4.27028	-4.50931	-7.09217	-5.17559	-3.89433
6665	-4.27326	-4.53696	-7.1116	-5.17413	-3.89447
6670	-4.31461	-4.53547	-7.12565	-5.18848	-3.87797
6675	-4.32089	-4.4977	-7.11204	-5.17355	-3.8974
6680	-4.34975	-4.5127	-7.12263	-5.15924	-3.90658
6685	-4.3618	-4.54252	-7.18469	-5.17682	-3.92835
6690	-4.38192	-4.53671	-7.20286	-5.21267	-3.95106
6695	-4.28093	-4.48625	-7.17353	-5.17617	-3.93617
6700	-4.19158	-4.39939	-7.17111	-5.15203	-3.90303
6705	-4.07869	-4.26846	-7.15523	-5.05197	-3.85451
6710	-4.01885	-4.13931	-7.12838	-4.8801	-3.85967
6715	-3.99747	-3.96028	-7.11906	-4.70541	-3.81964
6720	-3.99834	-3.89838	-7.14265	-4.52991	-3.84179
6725	-3.96974	-3.83639	-7.16388	-4.39458	-3.88874
6730	-3.83417	-3.78311	-7.13388	-4.23798	-3.86346
6735	-3.76939	-3.71004	-6.94927	-4.11879	-3.78773
6740	-3.70955	-3.63925	-6.73744	-4.02023	-3.60634
6745	-3.66961	-3.56172	-6.51482	-3.90715	-3.40361
6750	-3.57643	-3.49948	-6.30989	-3.85935	-3.17441
6755	-3.49875	-3.39196	-6.09461	-3.7641	-2.9515
6760	-3.47834	-3.38187	-5.97396	-3.67054	-2.75297
6765	-3.36717	-3.30245	-5.80598	-3.54718	-2.5452
6770	-3.34136	-3.21715	-5.6628	-3.48837	-2.38002
6775	-3.281	-3.19816	-5.57505	-3.42413	-2.27187
6780	-3.21586	-3.18735	-5.50064	-3.3167	-2.1413
6785	-3.21446	-3.19144	-5.39713	-3.23482	-2.01132
6790	-3.11575	-3.16874	-5.28569	-3.17765	-1.93173
6795	-3.1058	-3.1571	-5.17741	-3.15319	-1.85802
6800	-3.1154	-3.15165	-5.10279	-3.09548	-1.82078
6805	-3.09621	-3.11535	-5.03906	-3.07401	-1.75505
6810	-3.09285	-3.11784	-5.00569	-2.99812	-1.68967
6815	-3.06972	-3.08618	-4.98936	-2.95157	-1.68276
6820	-2.96847	-3.09159	-4.94611	-2.95667	-1.62149
6825	-3.01192	-3.11279	-4.90605	-2.98999	-1.59335
6830	-2.98606	-3.15323	-4.90768	-3.00343	-1.56075
6835	-2.97361	-3.12179	-4.88744	-2.99552	-1.5148
6840	-2.97787	-3.11485	-4.85324	-2.98926	-1.47447
6845	-3.02347	-3.07971	-4.87043	-3.02628	-1.43507
6850	-3.01192	-3.11089	-4.87562	-3.01869	-1.4235
6855	-2.99534	-3.12263	-4.87002	-3.05625	-1.42451
6860	-3.08869	-3.12691	-4.86954	-3.04915	-1.43165
6865	-3.12939	-3.15839	-4.84056	-3.06016	-1.42977
6870	-3.14437	-3.12644	-4.85787	-3.07181	-1.42912
6875	-3.1362	-3.11903	-4.90429	-3.09187	-1.44411
6880	-3.12885	-3.15633	-4.9198	-3.11776	-1.47007
6885	-3.1346	-3.13463	-4.87894	-3.10363	-1.45708
6890	-3.081	-3.1151	-4.8376	-3.0622	-1.4485
6895	-3.02348	-3.11134	-4.82894	-3.07974	-1.47817
6900	-3.06452	-3.19965	-4.86683	-3.08943	-1.46956
6905	-3.05815	-3.1799	-4.8484	-3.05029	-1.48675
6910	-3.04622	-3.16338	-4.86379	-3.04465	-1.47624
6915	-3.0556	-3.1146	-4.84908	-3.04915	-1.46574
6920	-3.04238	-3.09079	-4.85298	-3.07409	-1.45838
6925	-3.05988	-3.14096	-4.85535	-3.09044	-1.48603
6930	-3.05706	-3.09568	-4.87119	-3.11212	-1.46832
6935	-3.00967	-3.07627	-4.84547	-3.07506	-1.4877
6940	-3.04435	-3.10026	-4.85658	-3.15397	-1.47191
6945	-3.05856	-3.11055	-4.83575	-3.18322	-1.46912
6950	-3.04969	-3.15623	-4.83755	-3.20259	-1.49569
6955	-3.12368	-3.20865	-4.88372	-3.20609	-1.51857
6960	-3.12376	-3.24955	-4.899	-3.21098	-1.52982
6965	-3.22902	-3.314	-4.98813	-3.25716	-1.57318
6970	-3.24641	-3.40591	-5.01125	-3.23518	-1.58519
6975	-3.26671	-3.40698	-5.07431	-3.26676	-1.61782
6980	-3.25713	-3.45066	-5.12649	-3.32912	-1.64927
6985	-3.33667	-3.51258	-5.20201	-3.38524	-1.66926
6990	-3.3696	-3.51178	-5.22658	-3.40616	-1.69036
6995	-3.35901	-3.52613	-5.28524	-3.44065	-1.71455
7000	-3.39279	-3.57171	-5.34945	-3.49345	-1.79554
7005	-3.3737	-3.62655	-5.41638	-3.51922	-1.85596
7010	-3.46324	-3.68469	-5.49946	-3.54762	-1.93735
7015	-3.5129	-3.74708	-5.61762	-3.58016	-2.02203
7020	-3.61018	-3.81327	-5.68286	-3.63293	-2.04941
7025	-3.64204	-3.85274	-5.76213	-3.6813	-2.10522
7030	-3.73259	-3.91088	-5.8289	-3.72222	-2.16688
7035	-3.82801	-4.03103	-5.95524	-3.7547	-2.23068
7040	-3.87213	-4.03743	-6.01869	-3.82919	-2.26733
7045	-3.86542	-4.06956	-6.10435	-3.87621	-2.33771
7050	-3.95684	-4.12109	-6.17231	-3.97336	-2.40832
7055	-4.02055	-4.13481	-6.24718	-4.04948	-2.502
7060	-4.04541	-4.21498	-6.32255	-4.11624	-2.59462
7065	-4.05696	-4.24946	-6.40409	-4.22333	-2.69252
7070	-4.05807	-4.25662	-6.43636	-4.29447	-2.75674
7075	-4.01576	-4.24799	-6.4951	-4.35066	-2.8322
7080	-4.02408	-4.24148	-6.59365	-4.3847	-2.90115
7085	-4.03931	-4.27707	-6.6161	-4.43796	-2.98295
7090	-4.0561	-4.2978	-6.66715	-4.4946	-3.09812
7095	-4.06348	-4.34535	-6.65713	-4.57865	-3.21839
7100	-4.12581	-4.39945	-6.71891	-4.6717	-3.31001
7105	-4.18964	-4.42427	-6.77224	-4.73455	-3.40702
7110	-4.25637	-4.4152	-6.80767	-4.76763	-3.49848
7115	-4.28704	-4.44222	-6.88067	-4.79826	-3.55379
7120	-4.31154	-4.41377	-6.89041	-4.82931	-3.59421
7125	-4.36453	-4.46982	-6.92202	-4.85639	-3.63163
7130	-4.37046	-4.51398	-6.94133	-4.85378	-3.68816
7135	-4.39436	-4.5487	-6.92102	-4.8906	-3.72658
7140	-4.44216	-4.58247	-6.97127	-4.88979	-3.77881
7145	-4.44033	-4.5714	-6.98108	-4.90559	-3.80297
7150	-4.43868	-4.55516	-6.97621	-4.91547	-3.81847
7155	-4.39852	-4.57697	-7.00381	-4.90956	-3.84489
7160	-4.42735	-4.57901	-6.99324	-4.94428	-3.86244
7165	-4.44092	-4.53563	-6.99515	-4.97901	-3.85018
7170	-4.40208	-4.52423	-6.95804	-5.02506	-3.89941
7175	-4.37487	-4.57802	-6.97717	-5.08217	-3.92397
7180	-4.41379	-4.61513	-6.97498	-5.09615	-3.95127
7185	-4.51224	-4.64099	-6.99813	-5.14528	-4.01531
7190	-4.54826	-4.67934	-7.0498	-5.16165	-4.03867
7195	-4.61779	-4.73647	-7.08831	-5.15114	-4.09398
7200	-4.62624	-4.78286	-7.08414	-5.13907	-4.0835
7205	-4.64312	-4.73793	-7.04612	-5.13691	-4.10939
7210	-4.6181	-4.74775	-7.06901	-5.12105	-4.06205
7215	-4.62187	-4.75909	-7.05535	-5.10154	-4.08385
7220	-4.59124	-4.72032	-7.06361	-5.17712	-4.06608
7225	-4.61471	-4.72561	-6.9911	-5.18769	-4.0989
7230	-4.57861	-4.70023	-6.97381	-5.19373	-4.07754
7235	-4.47032	-4.73391	-6.98109	-5.21569	-4.03651
7240	-4.50125	-4.77302	-7.05274	-5.22154	-4.02866
7245	-4.52444	-4.79189	-7.05441	-5.18241	-4.04237
7250	-4.53139	-4.80887	-7.07761	-5.18463	-4.02043
7255	-4.52373	-4.76009	-7.10649	-5.18662	-4.02666
7260	-4.52302	-4.79783	-7.11649	-5.21974	-4.05408
7265	-4.54713	-4.80166	-7.11863	-5.20864	-4.08914
7270	-4.56264	-4.79128	-7.06461	-5.22129	-4.1072
7275	-4.55031	-4.82591	-7.05253	-5.21874	-4.09955
7280	-4.5655	-4.81688	-7.0428	-5.20862	-4.07293
7285	-4.57144	-4.80749	-7.04774	-5.21952	-4.0656
7290	-4.56596	-4.79528	-7.05677	-5.2128	-4.02991
7295	-4.56257	-4.8182	-7.06603	-5.22938	-4.05597
7300	-4.57345	-4.84008	-7.09264	-5.21471	-4.0763
7305	-4.53528	-4.77939	-7.05149	-5.21891	-4.05928
7310	-4.55198	-4.79887	-7.03501	-5.19572	-4.0824
7315	-4.56236	-4.78752	-7.03046	-5.19834	-4.13852
7320	-4.58563	-4.7974	-7.06062	-5.19286	-4.12359
7325	-4.57719	-4.81006	-7.07064	-5.14442	-4.10496
7330	-4.633	-4.82397	-7.05796	-5.19308	-4.07676
7335	-4.64611	-4.80885	-7.06367	-5.20902	-4.10229
7340	-4.69658	-4.8279	-7.08595	-5.20074	-4.16058
7345	-4.70334	-4.82118	-7.10029	-5.21852	-4.1985
7350	-4.68931	-4.82518	-7.08007	-5.25455	-4.17965
7355	-4.67513	-4.8627	-7.08586	-5.23127	-4.16684
7360	-4.60978	-4.83115	-7.04196	-5.22424	-4.18751
7365	-4.60201	-4.86179	-7.05613	-5.20573	-4.15521
7370	-4.58884	-4.86927	-7.02206	-5.20822	-4.16874
7375	-4.61874	-4.83077	-7.04164	-5.19132	-4.14455
7380	-4.62399	-4.82879	-7.04214	-5.21179	-4.15291
7385	-4.5916	-4.77174	-7.02317	-5.18843	-4.13134
7390	-4.5609	-4.78697	-7.02094	-5.15001	-4.13271
7395	-4.50698	-4.80695	-7.02122	-5.12326	-4.12044
7400	-4.55589	-4.84503	-7.03632	-5.14444	-4.09173
7405	-4.5365	-4.89564	-7.02593	-5.13652	-4.1168
7410	-4.55617	-4.84949	-7.07939	-5.15725	-4.17052
7415	-4.56459	-4.80544	-7.10352	-5.16894	-4.20122
7420	-4.57217	-4.7972	-7.10696	-5.17424	-4.19144
7425	-4.58208	-4.80108	-7.11806	-5.15029	-4.1546
7430	-4.57089	-4.76439	-7.07665	-5.10871	-4.17026
7435	-4.56392	-4.7904	-7.06222	-5.13831	-4.17916
7440	-4.57311	-4.79245	-7.02297	-5.1519	-4.12796
7445	-4.54426	-4.8144	-7.04018	-5.1206	-4.16499
7450	-4.52448	-4.85551	-7.10021	-5.10289	-4.16507
7455	-4.48503	-4.87241	-7.1017	-5.12698	-4.1828
7460	-4.53769	-4.85747	-7.09733	-5.16867	-4.15617
7465	-4.48763	-4.87543	-7.08427	-5.14528	-4.16441
7470	-4.51373	-4.89159	-7.09192	-5.12248	-4.15208
7475	-4.53413	-4.88353	-7.06683	-5.14461	-4.1628
7480	-4.57414	-4.8612	-7.04311	-5.16627	-4.16102
7485	-4.55602	-4.83733	-7.0366	-5.16313	-4.18747
7490	-4.56291	-4.76686	-6.99192	-5.16031	-4.21439
7495	-4.63562	-4.75745	-7.01338	-5.15168	-4.19811
7500	-4.66084	-4.80426	-7.0521	-5.14826	-4.20111
7505	-4.64178	-4.78734	-7.08581	-5.17216	-4.23186
7510	-4.57513	-4.74071	-7.07504	-5.12753	-4.16708
7515	-4.57701	-4.75779	-7.11902	-5.12479	-4.1202
7520	-4.48126	-4.72039	-7.02612	-5.09534	-4.10502
7525	-4.44303	-4.73573	-7.04644	-5.10016	-4.11941
7530	-4.39935	-4.70934	-7.04189	-5.05925	-4.11262
7535	-4.36622	-4.68684	-7.04465	-5.07465	-4.08158
7540	-4.34878	-4.61509	-7.02314	-5.07371	-4.03598
7545	-4.33153	-4.65729	-7.02092	-5.03718	-4.04481
7550	-4.29436	-4.63874	-6.97552	-5.05044	-4.01328
7555	-4.30885	-4.62833	-6.97235	-5.03451	-3.98905
7560	-4.3652	-4.66041	-6.95579	-4.99146	-3.9766
7565	-4.41592	-4.65913	-6.96715	-4.98405	-3.94254
7570	-4.39815	-4.69818	-6.94198	-5.01567	-3.92331
7575	-4.3605	-4.70569	-6.96843	-5.01193	-3.95068
7580	-4.32816	-4.72501	-7.01165	-5.02161	-3.97842
7585	-4.38723	-4.75496	-7.07567	-5.03294	-3.99924
7590	-4.39243	-4.76307	-7.04422	-5.0649	-3.96811
7595	-4.34917	-4.7352	-7.0376	-5.05884	-4.00346
7600	-4.33807	-4.72393	-7.01452	-5.01597	-3.9584
7605	-4.37604	-4.73515	-7.028	-5.00871	-3.95109
7610	-4.44887	-4.75152	-7.01616	-5.00828	-3.96945
7615	-4.4773	-4.72606	-6.97009	-5.0192	-4.00259
7620	-4.45803	-4.74837	-6.95148	-5.03164	-4.03865
7625	-4.4113	-4.7182	-6.91074	-5.03761	-4.02539
7630	-4.39399	-4.7124	-6.87407	-5.02559	-4.00307
7635	-4.42172	-4.64438	-6.87191	-5.00431	-3.99857
7640	-4.41575	-4.64973	-6.88938	-5.01041	-4.00698
7645	-4.44904	-4.63319	-6.86969	-5.02199	-3.97819
7650	-4.44342	-4.60575	-6.85198	-4.98802	-3.9689
7655	-4.34401	-4.55844	-6.82919	-4.98269	-3.9647
7660	-4.32725	-4.57741	-6.79268	-4.96919	-3.93391
7665	-4.33381	-4.63845	-6.83977	-4.94312	-3.9571
7670	-4.34436	-4.60796	-6.78165	-4.92748	-3.92706
7675	-4.36004	-4.63454	-6.71792	-4.9195	-3.91977
7680	-4.32929	-4.67856	-6.68226	-4.91755	-3.94022
7685	-4.3372	-4.68678	-6.66274	-4.90882	-3.93577
7690	-4.27935	-4.68287	-6.68513	-4.88965	-3.88189
7695	-4.16077	-4.62659	-6.67445	-4.87153	-3.86873
7700	-4.09736	-4.49806	-6.64885	-4.84043	-3.84026
7705	-4.05267	-4.3761	-6.68178	-4.7254	-3.87593
7710	-3.98615	-4.26885	-6.67143	-4.55921	-3.84882
7715	-3.87369	-4.09821	-6.66555	-4.3348	-3.81611
7720	-3.78795	-3.9572	-6.64541	-4.11803	-3.78355
7725	-3.74016	-3.83783	-6.62842	-3.95427	-3.75841
7730	-3.64457	-3.73291	-6.53434	-3.83125	-3.74513
7735	-3.5771	-3.59074	-6.37085	-3.69269	-3.63448
7740	-3.49008	-3.49043	-6.15862	-3.54535	-3.49127
7745	-3.39474	-3.45416	-5.96304	-3.44147	-3.26992
7750	-3.34606	-3.40645	-5.80529	-3.32535	-3.08941
7755	-3.30689	-3.33587	-5.60507	-3.28872	-2.91033
7760	-3.24999	-3.32259	-5.49112	-3.24096	-2.76265
7765	-3.20341	-3.25161	-5.34973	-3.16926	-2.60897
7770	-3.1321	-3.25053	-5.32069	-3.11604	-2.5039
7775	-3.02771	-3.2282	-5.22033	-3.06989	-2.3522
7780	-3.01728	-3.21564	-5.08774	-3.0092	-2.2458
7785	-2.98315	-3.18424	-4.99925	-2.95023	-2.13757
7790	-2.95088	-3.12835	-4.86821	-2.91543	-2.04744
7795	-2.90637	-3.0994	-4.83023	-2.88673	-1.98294
7800	-2.84311	-3.07334	-4.78805	-2.8226	-1.92178
7805	-2.84805	-3.04738	-4.73524	-2.76923	-1.80751
7810	-2.81537	-3.01145	-4.70369	-2.79779	-1.78051
7815	-2.7705	-2.92636	-4.66731	-2.74691	-1.69596
7820	-2.79816	-2.88244	-4.67226	-2.71939	-1.64895
7825	-2.7844	-2.8718	-4.65729	-2.69897	-1.58586
7830	-2.73333	-2.85217	-4.60842	-2.69191	-1.55194
7835	-2.72914	-2.82697	-4.55987	-2.66728	-1.52348
7840	-2.7362	-2.81685	-4.50361	-2.6425	-1.4906
7845	-2.68841	-2.84543	-4.46325	-2.61498	-1.47036
7850	-2.69026	-2.86864	-4.4532	-2.62067	-1.45941
7855	-2.66562	-2.89204	-4.41217	-2.60577	-1.42567
7860	-2.65892	-2.91184	-4.37868	-2.62979	-1.34751
7865	-2.66836	-2.9171	-4.30741	-2.61398	-1.25743
7870	-2.67994	-2.89294	-4.29581	-2.59628	-1.23142
7875	-2.60685	-2.86492	-4.2888	-2.58121	-1.22878
7880	-2.63541	-2.88995	-4.29505	-2.56852	-1.17655
7885	-2.62709	-2.84967	-4.2687	-2.59452	-1.1929
7890	-2.61805	-2.84607	-4.23584	-2.58137	-1.21905
7895	-2.57589	-2.84284	-4.23483	-2.54256	-1.21558
7900	-2.58745	-2.83616	-4.23163	-2.5494	-1.22491
7905	-2.58856	-2.85401	-4.18306	-2.5599	-1.20423
7910	-2.64834	-2.84244	-4.22616	-2.57545	-1.19393
7915	-2.61553	-2.83329	-4.2204	-2.57552	-1.17426
7920	-2.62002	-2.84138	-4.21293	-2.58951	-1.195
7925	-2.61479	-2.89514	-4.24276	-2.61429	-1.19913
7930	-2.57605	-2.85936	-4.22849	-2.64877	-1.18518
7935	-2.62316	-2.9063	-4.24191	-2.64499	-1.21002
7940	-2.62999	-2.88322	-4.25513	-2.66944	-1.20122
7945	-2.66552	-2.87251	-4.28416	-2.66881	-1.19952
7950	-2.648	-2.89803	-4.28745	-2.64388	-1.23852
7955	-2.65079	-2.89085	-4.27671	-2.65973	-1.2601
7960	-2.60536	-2.9158	-4.3013	-2.69663	-1.27642
7965	-2.60004	-2.92192	-4.29716	-2.69938	-1.34408
7970	-2.65404	-2.9312	-4.33684	-2.71578	-1.37069
7975	-2.68407	-2.97472	-4.33943	-2.74098	-1.38737
7980	-2.71265	-3.00635	-4.39429	-2.7802	-1.42524
7985	-2.70743	-3.05492	-4.41969	-2.81288	-1.43855
7990	-2.68572	-3.07728	-4.45625	-2.83534	-1.52116
7995	-2.74352	-3.12503	-4.52684	-2.87817	-1.55396
8000	-2.76925	-3.17304	-4.54355	-2.91934	-1.59179
8005	-2.79859	-3.22252	-4.58257	-2.92767	-1.63311
8010	-2.88532	-3.28841	-4.66223	-3.01349	-1.65264
8015	-2.93708	-3.35274	-4.74649	-3.04983	-1.70138
8020	-2.87539	-3.37797	-4.81775	-3.12082	-1.75252
8025	-2.87865	-3.50368	-4.91615	-3.17689	-1.83906
8030	-2.99914	-3.5804	-5.02983	-3.23866	-1.89409
8035	-3.03178	-3.64441	-5.09789	-3.31775	-1.94673
8040	-3.09365	-3.71082	-5.21966	-3.38894	-2.02839
8045	-3.13231	-3.79069	-5.29043	-3.43037	-2.13409
8050	-3.20732	-3.83493	-5.37697	-3.52946	-2.20741
8055	-3.24699	-3.92123	-5.46399	-3.59775	-2.31183
8060	-3.31673	-3.95745	-5.5503	-3.6801	-2.42035
8065	-3.43053	-3.9712	-5.60742	-3.77249	-2.5149
8070	-3.485	-4.01247	-5.64855	-3.84868	-2.58753
8075	-3.4969	-4.04458	-5.70498	-3.91115	-2.69134
8080	-3.50297	-4.05339	-5.75577	-3.96216	-2.78788
8085	-3.52855	-4.10653	-5.81633	-4.02983	-2.86542
8090	-3.56394	-4.12547	-5.84571	-4.08725	-2.95391
8095	-3.60971	-4.17644	-5.91098	-4.17809	-3.02523
8100	-3.73598	-4.18839	-5.972	-4.20675	-3.09981
8105	-3.77537	-4.22301	-6.01094	-4.29348	-3.13681
8110	-3.81083	-4.26673	-6.09852	-4.32366	-3.19711
8115	-3.835	-4.29603	-6.07226	-4.36127	-3.22853
8120	-3.82119	-4.21312	-6.04521	-4.3838	-3.31083
8125	-3.88609	-4.26411	-6.07454	-4.43889	-3.34647
8130	-3.93213	-4.28237	-6.13634	-4.46585	-3.37646
8135	-3.95036	-4.26362	-6.15542	-4.51622	-3.4128
8140	-3.94666	-4.23797	-6.11434	-4.52761	-3.48186
8145	-3.94179	-4.26386	-6.11962	-4.55091	-3.52117
8150	-3.94204	-4.2834	-6.10954	-4.54839	-3.55966
8155	-3.95155	-4.27209	-6.12558	-4.567	-3.55483
8160	-3.9895	-4.26945	-6.172	-4.63772	-3.61593
8165	-3.92465	-4.30225	-6.22634	-4.70919	-3.60858
8170	-3.90651	-4.31292	-6.26725	-4.70129	-3.6643
8175	-3.93349	-4.31625	-6.29265	-4.69504	-3.66251
8180	-3.9222	-4.32301	-6.26868	-4.72945	-3.69414
8185	-3.94607	-4.28513	-6.2711	-4.7317	-3.72572
8190	-3.93507	-4.32515	-6.31324	-4.71806	-3.74584
8195	-3.953	-4.31218	-6.30092	-4.76149	-3.76913
8200	-3.97224	-4.31056	-6.31724	-4.78055	-3.76309
8205	-3.99265	-4.27141	-6.28397	-4.80119	-3.73895
8210	-4.02958	-4.23995	-6.29056	-4.77364	-3.72762
8215	-4.03807	-4.24178	-6.24511	-4.78453	-3.70911
8220	-4.00704	-4.21705	-6.21904	-4.78301	-3.70491
8225	-3.98994	-4.25258	-6.24812	-4.7947	-3.74996
8230	-4.08747	-4.32223	-6.31084	-4.8	-3.777
8235	-4.05923	-4.30327	-6.33416	-4.7952	-3.81276
8240	-4.05702	-4.34148	-6.3129	-4.76737	-3.83352
8245	-4.05812	-4.38466	-6.36	-4.78498	-3.84286
8250	-4.10707	-4.43859	-6.36927	-4.77645	-3.8471
8255	-4.16658	-4.46829	-6.38104	-4.81491	-3.87378
8260	-4.23252	-4.47492	-6.41676	-4.80513	-3.87597
8265	-4.24701	-4.44823	-6.39523	-4.76152	-3.90703
8270	-4.26779	-4.45561	-6.39413	-4.78232	-3.9381
8275	-4.28339	-4.5012	-6.38742	-4.77058	-3.95983
8280	-4.28506	-4.51961	-6.38139	-4.78613	-3.95861
8285	-4.25717	-4.52739	-6.41708	-4.79228	-3.98037
8290	-4.39449	-4.55449	-6.46061	-4.83786	-4.02385
8295	-4.38659	-4.57134	-6.43584	-4.85625	-4.03285
8300	-4.40888	-4.59656	-6.43753	-4.8493	-4.07315
8305	-4.36861	-4.59916	-6.42991	-4.87177	-4.07411
8310	-4.39578	-4.64044	-6.40478	-4.87981	-4.06146
8315	-4.39704	-4.68135	-6.43698	-4.89835	-4.0532
8320	-4.38889	-4.66291	-6.4397	-4.90895	-4.05407
8325	-4.46972	-4.73675	-6.46841	-4.89848	-4.07771
8330	-4.52855	-4.74543	-6.44172	-4.94039	-4.11041
8335	-4.54128	-4.75073	-6.46794	-4.94505	-4.144
8340	-4.61616	-4.76177	-6.49155	-4.91443	-4.12852
8345	-4.6093	-4.75915	-6.44541	-4.90862	-4.11251
8350	-4.54744	-4.68645	-6.44956	-4.91733	-4.09498
8355	-4.65263	-4.6876	-6.47615	-4.94692	-4.10414
8360	-4.71018	-4.72129	-6.45096	-4.99095	-4.11446
8365	-4.6568	-4.64107	-6.45456	-5.01666	-4.07493
8370	-4.63969	-4.63294	-6.43953	-5.03371	-4.10064
8375	-4.60263	-4.6432	-6.39174	-5.02468	-4.1352
8380	-4.64662	-4.63862	-6.42868	-4.99219	-4.12995
8385	-4.67075	-4.66716	-6.4505	-4.98296	-4.15639
8390	-4.71102	-4.69913	-6.47242	-4.99119	-4.15941
8395	-4.70396	-4.7078	-6.42591	-5.0073	-4.12057
8400	-4.66666	-4.70053	-6.45828	-5.02615	-4.09912
8405	-4.66403	-4.72413	-6.47371	-5.01266	-4.06112
8410	-4.66785	-4.78055	-6.49331	-5.00051	-4.04562
8415	-4.61561	-4.74465	-6.53722	-4.98262	-4.05556
8420	-4.62272	-4.74248	-6.53106	-4.98218	-4.0697
8425	-4.57963	-4.74305	-6.50381	-5.00007	-4.05126
8430	-4.63366	-4.70964	-6.49641	-4.98222	-4.0544
8435	-4.56782	-4.67079	-6.48405	-5.00445	-4.0001
8440	-4.61529	-4.68355	-6.44094	-4.994	-4.06445
8445	-4.6147	-4.70006	-6.44555	-4.95935	-4.06212
8450	-4.57087	-4.67849	-6.37203	-4.96124	-4.06002
8455	-4.55307	-4.64651	-6.33442	-4.94379	-4.06541
8460	-4.55406	-4.60392	-6.31884	-4.94637	-4.06506
8465	-4.53176	-4.61583	-6.30025	-4.9452	-4.09487
8470	-4.52251	-4.59263	-6.31778	-4.94851	-4.08015
8475	-4.51419	-4.55417	-6.34269	-4.95757	-4.11261
8480	-4.49587	-4.56226	-6.35369	-4.95529	-4.14494
8485	-4.46856	-4.54945	-6.3636	-4.96629	-4.10651
8490	-4.44552	-4.57309	-6.34853	-4.92832	-4.13945
8495	-4.42324	-4.59687	-6.34181	-4.90372	-4.12234
8500	-4.39546	-4.61828	-6.2741	-4.8955	-4.13292
8505	-4.37973	-4.55716	-6.27483	-4.89072	-4.15491
8510	-4.34083	-4.54611	-6.29833	-4.88468	-4.1186
8515	-4.33676	-4.54873	-6.23725	-4.87141	-4.15864
8520	-4.35629	-4.5649	-6.22796	-4.84902	-4.17494
8525	-4.38006	-4.5983	-6.21732	-4.84541	-4.16883
8530	-4.39217	-4.60323	-6.20431	-4.83519	-4.13632
8535	-4.42936	-4.64913	-6.19946	-4.82252	-4.1829
8540	-4.42572	-4.64396	-6.18481	-4.83461	-4.16977
8545	-4.41161	-4.62549	-6.18762	-4.82373	-4.16937
8550	-4.39272	-4.6478	-6.15817	-4.81742	-4.15862
8555	-4.34478	-4.64527	-6.11453	-4.78651	-4.15311
8560	-4.32175	-4.5915	-6.08211	-4.78131	-4.14191
8565	-4.30876	-4.59586	-6.08947	-4.78186	-4.1121
8570	-4.23055	-4.57592	-6.07783	-4.76668	-4.08734
8575	-4.28545	-4.56299	-6.04337	-4.76173	-4.05987
8580	-4.29001	-4.5702	-6.09458	-4.73203	-4.04864
8585	-4.31112	-4.56036	-6.12583	-4.72967	-4.03335
8590	-4.36261	-4.56156	-6.15966	-4.72407	-4.05387
8595	-4.4074	-4.5576	-6.15242	-4.74426	-4.05052
8600	-4.4802	-4.54023	-6.15961	-4.77375	-4.05789
8605	-4.49312	-4.50073	-6.16379	-4.77419	-4.04998
8610	-4.46608	-4.48151	-6.14472	-4.82157	-4.04806
8615	-4.43556	-4.46672	-6.09443	-4.81983	-4.06814
8620	-4.47924	-4.48481	-6.1097	-4.83219	-4.09661
8625	-4.48607	-4.52873	-6.1223	-4.85811	-4.11184
8630	-4.49068	-4.58333	-6.11994	-4.84053	-4.09334
8635	-4.51338	-4.56967	-6.12581	-4.85604	-4.10786
8640	-4.51216	-4.64906	-6.14594	-4.85521	-4.15521
8645	-4.53117	-4.63008	-6.11494	-4.86316	-4.15834
8650	-4.54673	-4.59164	-6.11674	-4.86161	-4.15286
8655	-4.50041	-4.60101	-6.08182	-4.84456	-4.14272
8660	-4.58092	-4.63582	-6.09721	-4.87794	-4.17308
8665	-4.53736	-4.62193	-6.07794	-4.88797	-4.1817
8670	-4.56004	-4.60818	-6.08572	-4.88133	-4.17803
8675	-4.59591	-4.63976	-6.07217	-4.8536	-4.23499
8680	-4.61583	-4.61417	-6.10566	-4.85649	-4.2208
8685	-4.58889	-4.62129	-6.11752	-4.84169	-4.21426
8690	-4.49195	-4.57368	-6.12021	-4.82836	-4.20422
8695	-4.3583	-4.53963	-6.09293	-4.81463	-4.13077
8700	-4.29061	-4.4424	-6.09579	-4.77442	-4.11765
8705	-4.20958	-4.24436	-6.07894	-4.67209	-4.13078
8710	-4.07477	-4.12642	-6.04665	-4.48164	-4.09065
8715	-3.95191	-3.99264	-5.99018	-4.29979	-4.08778
8720	-3.81658	-3.85214	-6.00674	-4.14049	-4.02909
8725	-3.75974	-3.76839	-5.97939	-3.96665	-4.04069
8730	-3.69003	-3.63524	-5.89653	-3.81367	-3.9597
8735	-3.64431	-3.52922	-5.72716	-3.67948	-3.88577
8740	-3.59388	-3.48907	-5.52333	-3.57611	-3.71847
8745	-3.54385	-3.46048	-5.33075	-3.51092	-3.51804
8750	-3.41839	-3.36566	-5.10489	-3.39395	-3.26077
8755	-3.3395	-3.31674	-4.93931	-3.30259	-3.05208
8760	-3.29171	-3.26141	-4.76402	-3.20732	-2.83933
8765	-3.17136	-3.20408	-4.64394	-3.1355	-2.65513
8770	-3.19297	-3.18891	-4.561	-3.06651	-2.55895
8775	-3.15364	-3.15893	-4.45323	-3.00442	-2.43395
8780	-3.08886	-3.14074	-4.3414	-2.93374	-2.31522
8785	-3.11408	-3.11683	-4.24988	-2.88493	-2.20212
8790	-3.04552	-3.04507	-4.17094	-2.82272	-2.06502
8795	-3.1323	-3.05208	-4.09533	-2.77631	-2.04032
8800	-3.08357	-3.07849	-4.01128	-2.78327	-1.97134
8805	-3.04126	-3.06206	-3.9425	-2.8113	-1.89471
8810	-3.00628	-3.06235	-3.94569	-2.80084	-1.83406
8815	-3.03976	-3.10029	-3.98168	-2.77663	-1.81375
8820	-3.08536	-3.11811	-3.95812	-2.73917	-1.7934
8825	-3.10629	-3.14545	-3.92663	-2.7046	-1.77924
8830	-3.05243	-3.13991	-3.88686	-2.70568	-1.75818
8835	-3.0024	-3.12362	-3.87164	-2.68228	-1.75377
8840	-2.97594	-3.09891	-3.87849	-2.68559	-1.71448
8845	-2.99544	-3.08295	-3.85268	-2.68161	-1.66562
8850	-2.99752	-3.06482	-3.81346	-2.67368	-1.65177
8855	-2.99475	-3.06609	-3.801	-2.66654	-1.66112
8860	-2.98917	-3.09738	-3.79664	-2.66359	-1.65707
8865	-2.97641	-3.11047	-3.79044	-2.67138	-1.62849
8870	-3.00205	-3.08079	-3.79285	-2.70102	-1.62563
8875	-3.02512	-3.09679	-3.81215	-2.73553	-1.61474
8880	-3.01495	-3.08356	-3.85692	-2.79618	-1.54988
8885	-3.07386	-3.13948	-3.84583	-2.82205	-1.57045
8890	-3.0681	-3.13579	-3.83813	-2.85142	-1.55261
8895	-3.09385	-3.13876	-3.8312	-2.87611	-1.5563
8900	-3.1263	-3.15901	-3.83982	-2.91487	-1.59182
8905	-3.16325	-3.19985	-3.85442	-2.92974	-1.60716
8910	-3.13772	-3.21399	-3.86299	-2.97271	-1.61266
8915	-3.1828	-3.26566	-3.91982	-2.9609	-1.62281
8920	-3.23266	-3.25941	-3.94241	-2.98683	-1.61635
8925	-3.19864	-3.24875	-3.9399	-2.95969	-1.65002
8930	-3.20979	-3.27936	-3.95934	-2.98226	-1.65228
8935	-3.24921	-3.30942	-3.98255	-2.99213	-1.67404
8940	-3.22128	-3.35155	-3.96803	-2.99056	-1.69052
8945	-3.28585	-3.35806	-3.9858	-3.01353	-1.66275
8950	-3.25734	-3.34005	-3.95725	-3.05073	-1.65646
8955	-3.27499	-3.41805	-4.0115	-3.06506	-1.7339
8960	-3.31254	-3.40159	-4.06832	-3.08667	-1.74023
8965	-3.37571	-3.45962	-4.13203	-3.10524	-1.78749
8970	-3.37689	-3.49175	-4.17109	-3.1385	-1.82482
8975	-3.44137	-3.55458	-4.21994	-3.15537	-1.88958
8980	-3.48857	-3.61867	-4.29247	-3.18361	-1.95514
8985	-3.47691	-3.63615	-4.30863	-3.20206	-1.97571
8990	-3.58552	-3.66822	-4.29919	-3.21519	-1.95682
8995	-3.56881	-3.66441	-4.33981	-3.2505	-2.01878
9000	-3.62183	-3.68486	-4.41976	-3.30839	-2.01948
9005	-3.65717	-3.78365	-4.49514	-3.31698	-2.05335
9010	-3.65959	-3.91653	-4.57784	-3.33341	-2.08903
9015	-3.71281	-3.96326	-4.69451	-3.36648	-2.14607
9020	-3.76071	-4.00658	-4.77669	-3.39884	-2.18287
9025	-3.81001	-4.0933	-4.85064	-3.43059	-2.31883
9030	-3.89459	-4.16758	-4.93547	-3.45742	-2.36536
9035	-3.93205	-4.22061	-5.00268	-3.50245	-2.40723
9040	-4.03381	-4.25703	-5.0883	-3.57692	-2.46051
9045	-4.07746	-4.27851	-5.12766	-3.65004	-2.58013
9050	-4.14921	-4.32547	-5.18593	-3.73673	-2.65144
9055	-4.16275	-4.32126	-5.26122	-3.82259	-2.7582
9060	-4.18422	-4.374	-5.34839	-3.91117	-2.8678
9065	-4.25922	-4.35991	-5.40515	-4.01875	-2.94981
9070	-4.35766	-4.44773	-5.46422	-4.06944	-3.03609
9075	-4.39986	-4.48154	-5.46143	-4.13944	-3.11997
9080	-4.38678	-4.45167	-5.52287	-4.21374	-3.19547
9085	-4.42142	-4.48258	-5.55646	-4.24494	-3.25822
9090	-4.40929	-4.50536	-5.57871	-4.33306	-3.39261
9095	-4.38754	-4.57486	-5.59873	-4.40628	-3.45227
9100	-4.402	-4.56958	-5.59847	-4.46696	-3.46129
9105	-4.50472	-4.62261	-5.64849	-4.48415	-3.55459
9110	-4.5585	-4.59999	-5.6798	-4.51093	-3.63545
9115	-4.56514	-4.63742	-5.69656	-4.55766	-3.70303
9120	-4.61288	-4.63844	-5.75277	-4.60233	-3.76905
9125	-4.60171	-4.69212	-5.73596	-4.63296	-3.78275
9130	-4.60867	-4.68139	-5.73797	-4.63702	-3.82937
9135	-4.65515	-4.69812	-5.78889	-4.65896	-3.85574
9140	-4.71709	-4.74583	-5.8073	-4.67609	-3.87324
9145	-4.74035	-4.74104	-5.84444	-4.66366	-3.94509
9150	-4.73654	-4.743	-5.88928	-4.68816	-3.99729
9155	-4.7656	-4.7699	-5.91022	-4.70498	-4.01725
9160	-4.75153	-4.79536	-5.92678	-4.73144	-4.03626
9165	-4.7203	-4.80822	-5.91199	-4.7744	-4.08662
9170	-4.67209	-4.82106	-5.94208	-4.76171	-4.10077
9175	-4.68439	-4.86652	-5.93832	-4.78771	-4.09584
9180	-4.69391	-4.91749	-5.96235	-4.78327	-4.12154
9185	-4.71485	-4.88548	-5.95086	-4.82191	-4.15505
9190	-4.68575	-4.8931	-5.96678	-4.80621	-4.16132
9195	-4.75855	-4.87986	-6.00967	-4.79905	-4.17839
9200	-4.70497	-4.88553	-5.99687	-4.82219	-4.1522
9205	-4.71552	-4.84416	-5.9568	-4.83866	-4.15979
9210	-4.66779	-4.81195	-5.95385	-4.83434	-4.13027
9215	-4.60936	-4.75784	-5.87469	-4.82785	-4.11616
9220	-4.59545	-4.78325	-5.89137	-4.82548	-4.07645
9225	-4.55354	-4.76717	-5.86071	-4.83902	-4.07604
9230	-4.56996	-4.80924	-5.84568	-4.83901	-4.04242
9235	-4.6002	-4.79559	-5.831	-4.80942	-4.05476
9240	-4.62432	-4.80592	-5.8178	-4.82891	-4.0482
9245	-4.59499	-4.80014	-5.79678	-4.83775	-4.02256
9250	-4.59489	-4.81378	-5.76986	-4.82917	-4.01092
9255	-4.59635	-4.78461	-5.74107	-4.83886	-4.02225
9260	-4.58219	-4.77343	-5.72887	-4.81798	-4.01687
9265	-4.61585	-4.81235	-5.78412	-4.79659	-4.03176
9270	-4.64924	-4.81724	-5.8624	-4.81649	-4.02023
9275	-4.65918	-4.78521	-5.87232	-4.81874	-4.03375
9280	-4.64028	-4.83049	-5.84699	-4.84427	-4.08435
9285	-4.61864	-4.81597	-5.81049	-4.84287	-4.0873
9290	-4.61153	-4.79789	-5.81875	-4.82943	-4.11905
9295	-4.54326	-4.76779	-5.80106	-4.79818	-4.1123
9300	-4.60402	-4.73819	-5.78171	-4.81967	-4.12492
9305	-4.59064	-4.75426	-5.81683	-4.85989	-4.13316
9310	-4.60953	-4.81394	-5.8039	-4.85084	-4.14474
9315	-4.62654	-4.83625	-5.81739	-4.85488	-4.13645
9320	-4.60317	-4.81865	-5.81354	-4.82109	-4.14354
9325	-4.59452	-4.843	-5.81465	-4.82027	-4.11045
9330	-4.58518	-4.85613	-5.82934	-4.81866	-4.10871
9335	-4.56595	-4.78378	-5.78318	-4.82069	-4.06663
9340	-4.53163	-4.77519	-5.74849	-4.82426	-4.06928
9345	-4.53477	-4.79384	-5.74125	-4.84488	-4.07166
9350	-4.50975	-4.74154	-5.76558	-4.83124	-4.04575
9355	-4.5058	-4.72713	-5.76005	-4.812	-4.07022
9360	-4.44656	-4.72672	-5.77108	-4.81731	-4.12757
9365	-4.44893	-4.68992	-5.77072	-4.74202	-4.09711
9370	-4.42785	-4.66434	-5.75212	-4.74214	-4.09255
9375	-4.41353	-4.66644	-5.72853	-4.71962	-4.06871
9380	-4.37434	-4.66456	-5.70958	-4.73243	-4.0431
9385	-4.36227	-4.65533	-5.69139	-4.72742	-4.06784
9390	-4.36224	-4.57166	-5.70014	-4.66721	-4.07036
9395	-4.34056	-4.56544	-5.66804	-4.67743	-4.08406
9400	-4.33032	-4.51965	-5.66085	-4.6666	-4.09431
9405	-4.30564	-4.49728	-5.61441	-4.6499	-4.07861
9410	-4.3221	-4.51358	-5.64228	-4.64009	-4.08213
9415	-4.37713	-4.53703	-5.67764	-4.62081	-4.04583
9420	-4.3354	-4.58327	-5.69119	-4.6435	-4.05159
9425	-4.3396	-4.60604	-5.66342	-4.65348	-4.04535
9430	-4.33719	-4.60015	-5.65212	-4.66942	-4.02104
9435	-4.31337	-4.60113	-5.63396	-4.62719	-4.01266
9440	-4.31823	-4.58694	-5.62676	-4.59702	-4.00823
9445	-4.37983	-4.60306	-5.62256	-4.60381	-4.00737
9450	-4.3765	-4.65274	-5.65075	-4.6369	-3.99932
9455	-4.37968	-4.656	-5.62702	-4.65972	-3.99519
9460	-4.39647	-4.63507	-5.60224	-4.68287	-3.96031
9465	-4.38838	-4.6401	-5.56965	-4.67325	-3.99956
9470	-4.36872	-4.62075	-5.59857	-4.65327	-3.98813
9475	-4.35258	-4.63349	-5.57092	-4.66401	-3.96227
9480	-4.29628	-4.58718	-5.5289	-4.65191	-3.98782
9485	-4.24871	-4.54298	-5.53449	-4.62798	-4.00354
9490	-4.19662	-4.46301	-5.48355	-4.64298	-3.97301
9495	-4.27657	-4.54679	-5.48567	-4.63473	-3.94243
9500	-4.31604	-4.57195	-5.49558	-4.61948	-3.93464
9505	-4.34538	-4.63479	-5.51706	-4.63273	-3.92036
9510	-4.33776	-4.621	-5.52269	-4.64987	-3.92516
9515	-4.31079	-4.63749	-5.49349	-4.64702	-3.94507
9520	-4.25713	-4.5958	-5.50147	-4.68276	-3.91208
9525	-4.21966	-4.56832	-5.48353	-4.68271	-3.95719
9530	-4.20759	-4.61143	-5.51421	-4.67397	-3.9365
9535	-4.21065	-4.58365	-5.49956	-4.68351	-3.95943
9540	-4.20877	-4.55111	-5.49323	-4.67208	-3.99669
9545	-4.23337	-4.51052	-5.51609	-4.66614	-4.01464
9550	-4.21529	-4.49785	-5.54123	-4.66167	-3.99443
9555	-4.21758	-4.49274	-5.55243	-4.67766	-4.00845
9560	-4.27533	-4.4919	-5.55566	-4.67987	-4.03146
9565	-4.29791	-4.4723	-5.54487	-4.6453	-4.0771
9570	-4.27493	-4.49738	-5.51459	-4.65771	-4.08805
9575	-4.31766	-4.51366	-5.52732	-4.68106	-4.06258
9580	-4.31745	-4.52832	-5.51707	-4.70033	-4.03862
9585	-4.32035	-4.58296	-5.51927	-4.69679	-3.99628
9590	-4.36163	-4.62711	-5.56122	-4.6762	-4.02777
9595	-4.37713	-4.64801	-5.55101	-4.68639	-4.04054
9600	-4.33849	-4.63918	-5.53383	-4.7234	-4.03125
9605	-4.30062	-4.64003	-5.49552	-4.69841	-4.00211
9610	-4.24179	-4.62949	-5.51472	-4.64719	-4.00394
9615	-4.23679	-4.57478	-5.48289	-4.63765	-3.97234
9620	-4.17042	-4.50921	-5.47709	-4.64386	-3.92416
9625	-4.09522	-4.48411	-5.44902	-4.64945	-3.90261
9630	-4.07703	-4.50298	-5.42148	-4.62837	-3.93516
9635	-4.09624	-4.49358	-5.37613	-4.60766	-3.93226
9640	-4.06713	-4.44242	-5.36159	-4.59598	-3.93379
9645	-4.03783	-4.49057	-5.32452	-4.56806	-3.92064
9650	-4.07025	-4.49372	-5.29572	-4.55512	-3.88905
9655	-4.10096	-4.46389	-5.29379	-4.47732	-3.87206
9660	-4.15645	-4.4986	-5.33088	-4.48564	-3.90455
9665	-4.06099	-4.46452	-5.32543	-4.47746	-3.90574
9670	-4.10655	-4.42756	-5.3091	-4.49447	-3.91305
9675	-4.129	-4.40812	-5.32753	-4.50629	-3.90404
9680	-4.11208	-4.36299	-5.30414	-4.48995	-3.85542
9685	-4.07829	-4.37764	-5.27967	-4.49178	-3.87295
9690	-4.05716	-4.35314	-5.26792	-4.49691	-3.87419
9695	-4.00566	-4.32983	-5.26648	-4.47107	-3.88984
9700	-3.93765	-4.21214	-5.23549	-4.45477	-3.87796
9705	-3.86871	-4.04466	-5.25214	-4.37657	-3.89844
9710	-3.78656	-3.97307	-5.31053	-4.19653	-3.89505
9715	-3.67704	-3.81694	-5.29798	-4.01795	-3.86187
9720	-3.58157	-3.66386	-5.30381	-3.83809	-3.88395
9725	-3.57918	-3.58135	-5.28736	-3.67708	-3.87889
9730	-3.54763	-3.50208	-5.24173	-3.56438	-3.82759
9735	-3.4914	-3.42194	-5.04761	-3.38897	-3.74402
9740	-3.41759	-3.3586	-4.85692	-3.25634	-3.53168
9745	-3.34343	-3.26643	-4.63847	-3.18745	-3.2824
9750	-3.24419	-3.18096	-4.45329	-3.09673	-3.10583
9755	-3.21985	-3.14549	-4.2695	-2.98897	-2.87939
9760	-3.15309	-3.07715	-4.10979	-2.87806	-2.69222
9765	-3.10073	-2.99428	-4.00603	-2.83047	-2.5165
9770	-3.07372	-2.95235	-3.85212	-2.75891	-2.34068
9775	-3.03395	-2.92844	-3.74215	-2.67101	-2.18765
9780	-3.01825	-2.88682	-3.65231	-2.65195	-2.07796
9785	-3.04125	-2.85188	-3.54747	-2.60085	-1.97405
9790	-2.96296	-2.80661	-3.50222	-2.51483	-1.84313
9795	-2.94199	-2.77969	-3.43752	-2.48528	-1.7627
9800	-2.91384	-2.76927	-3.41355	-2.45259	-1.71525
9805	-2.89315	-2.77497	-3.36114	-2.41882	-1.63099
9810	-2.85596	-2.80271	-3.32425	-2.40148	-1.58113
9815	-2.87972	-2.78246	-3.29447	-2.36586	-1.55183
9820	-2.88409	-2.76172	-3.25397	-2.35817	-1.49949
9825	-2.87565	-2.78199	-3.23351	-2.37126	-1.45966
9830	-2.85104	-2.73743	-3.1854	-2.34737	-1.40512
9835	-2.85209	-2.69482	-3.17179	-2.32499	-1.37472
9840	-2.802	-2.71675	-3.17553	-2.3414	-1.35152
9845	-2.76	-2.69379	-3.16063	-2.31962	-1.31402
9850	-2.71757	-2.70076	-3.10496	-2.31133	-1.31248
9855	-2.67164	-2.69949	-3.10282	-2.32302	-1.27681
9860	-2.68909	-2.70464	-3.08149	-2.31004	-1.28314
9865	-2.67695	-2.68288	-3.09997	-2.35318	-1.29818
9870	-2.70469	-2.74496	-3.10975	-2.34241	-1.28368
9875	-2.69563	-2.74178	-3.10942	-2.31618	-1.3101
9880	-2.65963	-2.75903	-3.07144	-2.30997	-1.31934
9885	-2.63033	-2.77078	-3.04639	-2.31222	-1.26324
9890	-2.63643	-2.82155	-3.0878	-2.35167	-1.26781
9895	-2.66204	-2.8597	-3.12735	-2.3776	-1.27608
9900	-2.68509	-2.92168	-3.12754	-2.38788	-1.30326
9905	-2.71666	-2.90083	-3.1734	-2.40497	-1.28721
9910	-2.74352	-2.91096	-3.16899	-2.44907	-1.30497
9915	-2.80327	-2.91129	-3.18557	-2.44698	-1.29602
9920	-2.78281	-2.9053	-3.16281	-2.47817	-1.289
9925	-2.76129	-2.94136	-3.18915	-2.50364	-1.30034
9930	-2.81154	-2.97256	-3.21058	-2.55092	-1.31679
9935	-2.87687	-2.98934	-3.21501	-2.55519	-1.3586
9940	-2.94803	-3.04337	-3.25098	-2.6156	-1.37337
9945	-2.9564	-3.1008	-3.23538	-2.62122	-1.38251
9950	-2.96703	-3.0746	-3.25104	-2.63064	-1.38347
9955	-2.94101	-3.07615	-3.27084	-2.6574	-1.39575
[truncated: 56 more rows]
