# Supplementary material for: Abnormal developmental trajectory and vulnerability to cardiac arrhythmias in tetralogy of Fallot with DiGeorge syndrome
Source: Commun Biol. 2023 Sep 22;6:969. doi: 10.1038/s42003-023-05344-6 (PMC10516936; doi:10.1038/s42003-023-05344-6)
Supplement: Supplementary file 6 — Supplementary Data 3 [file 42003_2023_5344_MOESM6_ESM.zip › Supplementary Data3_CAS Measurement/Batch61/TOF-ND2_A4_5050/CV_Ca.csv]

1B : V(t) = -D'(t) / BackgroundImage *100
D'(t) = WaveFiltered Value( Pixel-Filter=(5 x 5) Tcnst-Filter=10)
average	1.00
frm num	2048
position	[53][49]	[69][50]	[93][51]	[52][65]	[51][81]
background	258.24	331.88	430.88	471.72	467.12
total pixel	25	25	25	25	25
time	value1	value2	value3	value4	value5
0.00	7.01673	8.85862	11.7991	13.6861	12.622
5.00	7.21344	9.05749	12.0024	13.8913	12.9029
10.00	7.3719	9.16777	12.1176	14.1006	13.1625
15.00	7.56718	9.26582	12.2157	14.3016	13.3988
20.00	7.71505	9.37094	12.3105	14.4317	13.6003
25.00	7.79856	9.46916	12.4246	14.5734	13.791
30.00	7.9078	9.54068	12.4902	14.706	13.9584
35.00	7.9488	9.56407	12.5139	14.771	14.0825
40.00	8.02288	9.63334	12.4916	14.8516	14.2113
45.00	8.12053	9.66675	12.5412	14.9106	14.3256
50.00	8.19448	9.72936	12.5348	14.9374	14.4147
55.00	8.21301	9.69773	12.5021	14.9539	14.4983
60.00	8.1414	9.65841	12.4132	14.9195	14.5085
65.00	8.13891	9.60013	12.3499	14.9183	14.4817
70.00	8.0809	9.53201	12.2874	14.8307	14.4439
75.00	8.05658	9.43936	12.1755	14.7255	14.3499
80.00	7.97273	9.36682	12.0357	14.6216	14.2593
85.00	7.99485	9.30154	11.9146	14.5289	14.1666
90.00	7.93886	9.20301	11.7953	14.4217	14.0738
95.00	7.81877	9.07697	11.6342	14.2727	13.9569
100.00	7.74476	8.92376	11.4399	14.114	13.82
105.00	7.61619	8.74851	11.2995	13.9703	13.6951
110.00	7.5454	8.61128	11.1322	13.8053	13.5843
115.00	7.48169	8.51428	10.9845	13.656	13.4401
120.00	7.34381	8.3836	10.8329	13.4996	13.2701
125.00	7.27857	8.25634	10.6984	13.3088	13.1103
130.00	7.19508	8.12614	10.5207	13.1396	12.9313
135.00	7.12613	8.05475	10.3459	12.9467	12.7668
140.00	7.04703	7.95556	10.2211	12.7306	12.5819
145.00	7.00838	7.84459	10.0725	12.5226	12.3872
150.00	6.94571	7.73869	9.93511	12.3049	12.1847
155.00	6.80566	7.59999	9.71768	12.1004	11.9527
160.00	6.69201	7.47034	9.57677	11.9232	11.7584
165.00	6.63154	7.36088	9.41282	11.7018	11.5416
170.00	6.47954	7.2672	9.23463	11.4957	11.35
175.00	6.44807	7.14431	9.08539	11.3323	11.1578
180.00	6.28188	6.99032	8.90188	11.114	10.9583
185.00	6.15556	6.83124	8.70516	10.8947	10.7162
190.00	5.99849	6.63022	8.49654	10.6676	10.5171
195.00	5.83389	6.46617	8.32086	10.4539	10.2858
200.00	5.71209	6.34264	8.11168	10.2081	10.1032
205.00	5.58233	6.25918	7.96242	10.0319	9.88413
210.00	5.51821	6.10813	7.76681	9.84189	9.66383
215.00	5.45121	6.00714	7.63439	9.67768	9.47412
220.00	5.35219	5.91384	7.46601	9.51802	9.27084
225.00	5.24603	5.75634	7.30797	9.31327	9.08276
230.00	5.07923	5.57603	7.11561	9.07812	8.87152
235.00	4.97558	5.45473	6.95641	8.87411	8.67541
240.00	4.88075	5.36846	6.80198	8.69984	8.52374
245.00	4.80934	5.2631	6.65836	8.48787	8.34357
250.00	4.69551	5.10439	6.48733	8.28014	8.16858
255.00	4.607	4.99651	6.34732	8.07284	7.96655
260.00	4.49171	4.85843	6.19996	7.88795	7.78901
265.00	4.35233	4.73416	6.04042	7.70376	7.60353
270.00	4.19281	4.6175	5.9024	7.52441	7.43146
275.00	4.08022	4.48238	5.74755	7.34943	7.25348
280.00	3.93397	4.36558	5.5859	7.20043	7.08045
285.00	3.77756	4.21106	5.39307	6.99764	6.93244
290.00	3.66468	4.07198	5.21674	6.83633	6.72643
295.00	3.52745	3.93355	5.09611	6.66232	6.56758
300.00	3.49379	3.83066	4.95969	6.51674	6.42546
305.00	3.3845	3.71637	4.84991	6.36706	6.28214
310.00	3.3326	3.6135	4.72604	6.21369	6.15658
315.00	3.19451	3.54021	4.60434	6.04004	6.00847
320.00	3.08417	3.43809	4.46511	5.90666	5.86746
325.00	3.00964	3.3281	4.33609	5.76965	5.72686
330.00	2.86822	3.21464	4.19119	5.63362	5.54636
335.00	2.69447	3.06433	4.06264	5.48491	5.38991
340.00	2.65272	2.96881	3.92467	5.3409	5.22341
345.00	2.64767	2.92263	3.8599	5.21892	5.12238
350.00	2.53625	2.8678	3.77655	5.0608	4.96294
355.00	2.44681	2.75457	3.67368	4.94139	4.82287
360.00	2.38026	2.69727	3.59409	4.80509	4.70366
365.00	2.34515	2.62038	3.48626	4.69938	4.59808
370.00	2.28566	2.54998	3.39943	4.63646	4.48165
375.00	2.31577	2.53242	3.3287	4.51963	4.37259
380.00	2.25922	2.48889	3.26969	4.41703	4.271
385.00	2.22072	2.40392	3.18316	4.28144	4.17872
390.00	2.11327	2.37324	3.07186	4.19333	4.07511
395.00	2.10331	2.29862	3.00233	4.10131	4.0127
400.00	2.03548	2.27968	2.94532	4.01001	3.9137
405.00	1.98683	2.19634	2.85316	3.94141	3.83489
410.00	2.02513	2.18763	2.812	3.88137	3.76738
415.00	2.00385	2.15568	2.71646	3.79595	3.64925
420.00	1.963	2.08836	2.67876	3.66057	3.56605
425.00	1.9185	2.02656	2.61512	3.59554	3.4689
430.00	1.90943	2.01072	2.55691	3.52259	3.39518
435.00	1.9214	1.97597	2.45161	3.40352	3.3117
440.00	1.86711	1.92421	2.37726	3.29382	3.23913
445.00	1.8229	1.84388	2.28714	3.2078	3.13957
450.00	1.76918	1.78243	2.21717	3.13039	3.06367
455.00	1.76264	1.74158	2.17276	3.05986	2.95768
460.00	1.69326	1.66264	2.14394	2.97519	2.86058
465.00	1.7098	1.63257	2.11243	2.89221	2.79802
470.00	1.64105	1.56573	2.09056	2.81752	2.69718
475.00	1.56059	1.51161	2.02076	2.72402	2.62099
480.00	1.46649	1.44964	1.94586	2.63562	2.53358
485.00	1.37715	1.4035	1.90631	2.51452	2.41466
490.00	1.31843	1.37404	1.85771	2.42842	2.34531
495.00	1.22067	1.28846	1.80284	2.31192	2.27691
500.00	1.12803	1.19577	1.74509	2.23591	2.16139
505.00	1.07718	1.08463	1.67456	2.15053	2.08911
510.00	0.969466	1.02799	1.59901	2.04487	2.00608
515.00	0.93138	0.978225	1.53194	1.97945	1.91166
520.00	0.878514	0.937049	1.45394	1.86206	1.86606
525.00	0.861914	0.933738	1.40509	1.79965	1.7668
530.00	0.798957	0.917501	1.3472	1.73247	1.70144
535.00	0.796509	0.870345	1.31924	1.65419	1.6135
540.00	0.788109	0.82911	1.30336	1.59816	1.5472
545.00	0.761963	0.800436	1.24358	1.55451	1.44729
550.00	0.750822	0.775834	1.20463	1.49064	1.36507
555.00	0.692778	0.723561	1.14172	1.43825	1.30905
560.00	0.645186	0.733162	1.11295	1.34869	1.25779
565.00	0.625587	0.694798	1.09078	1.28081	1.1851
570.00	0.536696	0.642192	0.998411	1.24007	1.1428
575.00	0.517103	0.592436	0.968195	1.20425	1.13213
580.00	0.463844	0.563324	0.90201	1.15166	1.07458
585.00	0.44534	0.545559	0.869366	1.07805	1.04077
590.00	0.417845	0.527161	0.803781	1.04741	1.00348
595.00	0.416333	0.497345	0.794885	0.976584	0.948518
600.00	0.394836	0.466894	0.752529	0.926411	0.888775
605.00	0.353803	0.451542	0.689345	0.893975	0.850419
610.00	0.33701	0.467855	0.673325	0.852064	0.796205
615.00	0.286271	0.410223	0.647768	0.79484	0.726004
620.00	0.305661	0.328222	0.631264	0.742491	0.685943
625.00	0.290585	0.341199	0.561639	0.657218	0.646463
630.00	0.18253	0.293821	0.472984	0.588952	0.592949
635.00	0.106966	0.268055	0.460962	0.565671	0.536223
640.00	0.134993	0.231608	0.464068	0.504864	0.503152
645.00	0.119945	0.138542	0.392596	0.474729	0.445986
650.00	0.120342	0.131919	0.388613	0.456935	0.416801
655.00	0.0788776	0.0910065	0.366462	0.421417	0.385397
660.00	0.0415598	0.0602112	0.294539	0.353836	0.320312
665.00	0.0126207	0.0288798	0.279938	0.313365	0.299413
670.00	-0.0676377	0.0211708	0.216668	0.25659	0.252345
675.00	-0.107342	-0.00384616	0.144871	0.231779	0.177444
680.00	-0.0392971	-0.0046668	0.122029	0.172986	0.166551
685.00	-0.044661	-0.0210737	0.101471	0.129401	0.116499
690.00	-0.0200586	-0.069587	0.0476922	0.0901741	0.105706
695.00	0.0903735	-0.0927597	0.0141447	0.0489341	0.034337
700.00	0.312129	0.094894	-0.0392564	0.0118182	0.0197713
705.00	0.564374	0.497602	-0.0687508	0.118327	-0.0395787
710.00	0.8549	0.980564	-0.106436	0.522843	-0.0758675
715.00	1.1489	1.51647	-0.164489	1.17182	-0.111096
720.00	1.50025	2.03977	-0.200027	1.87462	-0.145371
725.00	1.80561	2.51797	-0.252434	2.55971	-0.137685
730.00	2.13156	2.94955	-0.270822	3.27635	-0.101652
735.00	2.45434	3.40185	0.0477567	3.90437	-0.0666537
740.00	2.73554	3.85111	0.605551	4.52724	0.197761
745.00	3.07537	4.2699	1.23196	5.0997	0.767984
750.00	3.36728	4.68177	1.89785	5.64375	1.50297
755.00	3.71364	4.99701	2.56584	6.17663	2.22268
760.00	3.98354	5.35304	3.17354	6.65878	2.92866
765.00	4.20786	5.70119	3.71303	7.09779	3.57773
770.00	4.49494	6.03139	4.29327	7.58194	4.20472
775.00	4.82767	6.34786	4.84334	8.00496	4.79384
780.00	5.09459	6.67487	5.3616	8.42468	5.33774
785.00	5.29145	6.96918	5.86146	8.80582	5.85124
790.00	5.5089	7.1979	6.32155	9.18361	6.36733
795.00	5.7774	7.5315	6.78854	9.555	6.87634
800.00	5.98653	7.76666	7.18098	9.90281	7.35158
805.00	6.23515	8.03736	7.59359	10.2286	7.79042
810.00	6.42483	8.27978	7.96865	10.5302	8.1948
815.00	6.5816	8.49194	8.34056	10.8161	8.60242
820.00	6.73974	8.68168	8.63443	11.087	8.94015
825.00	6.94402	8.89703	8.99546	11.3571	9.27923
830.00	7.12787	9.05952	9.2981	11.5934	9.56041
835.00	7.20659	9.21298	9.60947	11.8603	9.89655
840.00	7.31307	9.38485	9.86	12.0683	10.1657
845.00	7.44763	9.52145	10.0734	12.2734	10.4216
850.00	7.56563	9.61668	10.2729	12.4469	10.6759
855.00	7.66098	9.74094	10.5128	12.6369	10.9107
860.00	7.81651	9.90461	10.7277	12.808	11.206
865.00	7.95493	10.0194	10.95	12.9891	11.4136
870.00	8.03459	10.0708	11.1287	13.1631	11.6629
875.00	8.12798	10.2027	11.3517	13.3544	11.8761
880.00	8.19343	10.278	11.505	13.4817	12.0363
885.00	8.27093	10.3229	11.6626	13.62	12.2045
890.00	8.3825	10.3476	11.808	13.7835	12.3944
895.00	8.56345	10.5012	11.9872	13.9476	12.573
900.00	8.67365	10.6347	12.2024	14.0944	12.7689
905.00	8.82704	10.7391	12.4043	14.2283	12.9588
910.00	8.82414	10.7812	12.5564	14.3682	13.1255
915.00	8.87884	10.871	12.7434	14.4798	13.273
920.00	8.96989	10.9325	12.8922	14.609	13.4203
925.00	9.03325	10.9505	13.001	14.7143	13.5888
930.00	9.08098	11.0005	13.1417	14.8743	13.7456
935.00	9.20448	11.1008	13.2692	14.9955	13.8832
940.00	9.32182	11.1418	13.4044	15.1181	14.0269
945.00	9.40575	11.1907	13.4806	15.2166	14.1476
950.00	9.54014	11.2636	13.616	15.3416	14.2793
955.00	9.57746	11.3268	13.7537	15.4364	14.3713
960.00	9.5878	11.3946	13.846	15.4971	14.4858
965.00	9.52896	11.3844	13.9143	15.5543	14.5281
970.00	9.47445	11.3874	13.9794	15.5964	14.5849
975.00	9.39597	11.3587	14.0269	15.6157	14.6652
980.00	9.34547	11.3232	14.0167	15.6466	14.7058
985.00	9.35423	11.2997	14.0038	15.727	14.7475
990.00	9.30325	11.2882	14.0117	15.7925	14.803
995.00	9.33637	11.2562	14.0439	15.7829	14.8794
1000.00	9.31352	11.2225	14.1044	15.8089	14.9406
1005.00	9.33012	11.1995	14.1059	15.8027	15.0136
1010.00	9.36675	11.1667	14.1194	15.8369	15.0724
1015.00	9.33776	11.1046	14.1055	15.8364	15.0825
1020.00	9.20479	11.0186	14.0346	15.8342	15.0968
1025.00	9.19354	10.9677	13.9688	15.7991	15.1062
1030.00	9.12766	10.9135	13.8939	15.7583	15.1027
1035.00	9.04977	10.7924	13.8135	15.724	15.0807
1040.00	9.00911	10.6508	13.6974	15.6551	15.0549
1045.00	8.93533	10.5632	13.5587	15.5726	15.0051
1050.00	8.83796	10.453	13.4393	15.5375	14.9338
1055.00	8.70695	10.302	13.2632	15.4609	14.8319
1060.00	8.63706	10.2083	13.1373	15.3428	14.7574
1065.00	8.5153	10.0866	12.9997	15.267	14.662
1070.00	8.49246	9.95776	12.8323	15.1165	14.5599
1075.00	8.44092	9.79361	12.6928	14.9972	14.45
1080.00	8.38369	9.66877	12.5793	14.85	14.34
1085.00	8.29346	9.49375	12.4029	14.7166	14.1956
1090.00	8.13791	9.33984	12.2692	14.5517	14.0323
1095.00	7.99171	9.18686	12.0968	14.3651	13.8561
1100.00	7.95617	9.08052	11.925	14.1929	13.7225
1105.00	7.84209	8.96311	11.7611	13.9913	13.5448
1110.00	7.74407	8.80562	11.5783	13.853	13.408
1115.00	7.66669	8.66268	11.4277	13.6456	13.2172
1120.00	7.57846	8.53523	11.2569	13.4257	13.0686
1125.00	7.45878	8.44463	11.0865	13.2177	12.8998
1130.00	7.35726	8.34984	10.9145	13.0399	12.7427
1135.00	7.27984	8.22716	10.7932	12.8408	12.5731
1140.00	7.14665	8.09626	10.6227	12.6421	12.4196
1145.00	7.05931	7.96278	10.4368	12.4463	12.2137
1150.00	6.97141	7.82939	10.2546	12.254	11.9814
1155.00	6.83498	7.70452	10.0888	12.0623	11.7817
1160.00	6.72305	7.57165	9.90982	11.877	11.5952
1165.00	6.62075	7.41711	9.74319	11.6899	11.3861
1170.00	6.51785	7.21536	9.5561	11.4774	11.1698
1175.00	6.36637	7.05909	9.33944	11.2641	10.9322
1180.00	6.23469	6.88469	9.16952	11.0569	10.7133
1185.00	6.13167	6.73859	8.96924	10.8305	10.5111
1190.00	5.97234	6.62879	8.76207	10.6395	10.2924
1195.00	5.88781	6.50345	8.59325	10.4057	10.0766
1200.00	5.74977	6.39065	8.42646	10.2182	9.87217
1205.00	5.6875	6.25056	8.27078	10.0393	9.67618
1210.00	5.64384	6.16667	8.14831	9.84598	9.46298
1215.00	5.52865	6.06705	7.98424	9.63812	9.29078
1220.00	5.3971	5.91714	7.78737	9.43068	9.10156
1225.00	5.27561	5.76775	7.5907	9.22704	8.88416
1230.00	5.13838	5.62608	7.44433	9.03019	8.71676
1235.00	5.01178	5.4612	7.26525	8.82165	8.51643
1240.00	4.88235	5.32487	7.08459	8.61955	8.28818
1245.00	4.75966	5.18288	6.93127	8.43851	8.09389
1250.00	4.67713	5.05148	6.77472	8.2637	7.93444
1255.00	4.63228	4.97661	6.65425	8.10467	7.80635
1260.00	4.56403	4.8586	6.54861	7.93526	7.66538
1265.00	4.4515	4.77409	6.41454	7.77771	7.46914
1270.00	4.35641	4.70165	6.27903	7.60623	7.26941
1275.00	4.23365	4.56655	6.15428	7.41628	7.11106
1280.00	4.11543	4.48473	6.0188	7.27925	6.942
1285.00	4.02762	4.44001	5.95164	7.11352	6.79241
1290.00	3.97802	4.36603	5.82436	6.99066	6.62867
1295.00	3.90394	4.291	5.7098	6.85718	6.47702
1300.00	3.88065	4.18611	5.57514	6.72348	6.36708
1305.00	3.83335	4.09533	5.44558	6.57602	6.22104
1310.00	3.75361	3.99193	5.32992	6.42889	6.06991
1315.00	3.61524	3.91575	5.18125	6.27104	5.92704
1320.00	3.45818	3.82067	5.08645	6.11625	5.77962
1325.00	3.36948	3.72304	4.96677	5.99305	5.6221
1330.00	3.29121	3.65205	4.82008	5.86351	5.4949
1335.00	3.27807	3.60262	4.71497	5.72065	5.35301
1340.00	3.22133	3.48944	4.61202	5.57341	5.20648
1345.00	3.17491	3.38034	4.51287	5.41037	5.08658
1350.00	3.08512	3.31349	4.39764	5.2984	4.94357
1355.00	3.03373	3.24006	4.29486	5.16032	4.81828
1360.00	2.9658	3.133	4.18844	5.06064	4.68668
1365.00	2.86903	3.01134	4.03788	4.90732	4.53828
1370.00	2.79898	2.9151	3.91723	4.79563	4.41156
1375.00	2.74058	2.86946	3.82258	4.67136	4.31635
1380.00	2.63536	2.78741	3.68818	4.54002	4.21954
1385.00	2.56079	2.75333	3.6155	4.40485	4.10072
1390.00	2.52467	2.69253	3.55566	4.25098	4.00491
1395.00	2.35119	2.57635	3.4099	4.13284	3.88871
1400.00	2.28491	2.49227	3.30656	4.0121	3.78671
1405.00	2.27172	2.44794	3.21913	3.90344	3.68548
1410.00	2.18086	2.39237	3.10702	3.77427	3.54214
1415.00	2.09288	2.31946	3.03397	3.69532	3.45339
1420.00	2.04623	2.2454	2.93295	3.60477	3.34867
1425.00	1.98411	2.20647	2.86153	3.49529	3.24244
1430.00	1.95764	2.17987	2.78146	3.41795	3.07661
1435.00	1.93226	2.09687	2.70569	3.3085	2.98988
1440.00	1.91096	2.05712	2.67278	3.24221	2.9161
1445.00	1.91039	1.99484	2.61437	3.17747	2.83857
1450.00	1.81229	1.97976	2.55439	3.10733	2.76708
1455.00	1.72245	1.87097	2.47626	3.02215	2.65649
1460.00	1.71594	1.83091	2.42358	2.92684	2.59036
1465.00	1.68995	1.80692	2.37989	2.82325	2.51372
1470.00	1.6681	1.75519	2.31457	2.758	2.45416
1475.00	1.6407	1.63993	2.24278	2.67723	2.36973
1480.00	1.54943	1.58682	2.14476	2.56893	2.29888
1485.00	1.46264	1.52456	2.09181	2.46721	2.20943
1490.00	1.4248	1.43237	2.03859	2.37058	2.16318
1495.00	1.34118	1.3506	1.94335	2.28446	2.06589
1500.00	1.28916	1.2975	1.8567	2.18151	1.97918
1505.00	1.22994	1.25814	1.78336	2.07614	1.88059
1510.00	1.16116	1.18295	1.70435	2.0042	1.79187
1515.00	1.10545	1.09478	1.60633	1.94878	1.70259
1520.00	1.13741	1.08293	1.56359	1.86244	1.60855
1525.00	1.129	1.05539	1.54834	1.76778	1.5376
1530.00	1.10594	1.02096	1.5114	1.71395	1.48574
1535.00	1.06505	0.996001	1.46702	1.6723	1.4365
1540.00	1.01585	0.901222	1.44565	1.60852	1.35707
1545.00	0.928209	0.866541	1.41062	1.49854	1.27874
1550.00	0.836937	0.767835	1.30762	1.41653	1.20224
1555.00	0.78732	0.762161	1.27619	1.33847	1.14539
1560.00	0.686903	0.71005	1.28689	1.2979	1.10877
1565.00	0.663132	0.626993	1.26682	1.24782	1.02872
1570.00	0.672717	0.593219	1.24318	1.18748	0.985792
1575.00	0.690637	0.544745	1.22934	1.15014	0.942017
1580.00	0.689727	0.526428	1.17881	1.1072	0.896625
1585.00	0.687359	0.466554	1.17233	1.0499	0.855772
1590.00	0.641858	0.469314	1.13029	1.00427	0.753925
1595.00	0.628787	0.517597	1.1166	0.952175	0.696515
1600.00	0.564359	0.486327	1.07178	0.918011	0.674817
1605.00	0.572979	0.448542	1.02587	0.876239	0.628743
1610.00	0.563699	0.418151	0.994763	0.827622	0.613822
1615.00	0.575482	0.39562	0.940775	0.774538	0.54302
1620.00	0.547364	0.346416	0.939531	0.696236	0.512695
1625.00	0.508117	0.320211	0.884568	0.6317	0.456288
1630.00	0.508421	0.324347	0.836029	0.559203	0.432923
1635.00	0.510243	0.319633	0.787703	0.533809	0.444435
1640.00	0.488649	0.31298	0.765561	0.497387	0.400847
1645.00	0.464567	0.304582	0.73078	0.481567	0.369326
1650.00	0.415012	0.271714	0.7199	0.471569	0.334962
1655.00	0.432371	0.240926	0.669262	0.4083	0.269782
1660.00	0.486718	0.22286	0.657107	0.400541	0.230816
1665.00	0.496906	0.224679	0.669376	0.397797	0.17862
1670.00	0.476645	0.184132	0.622862	0.370737	0.169321
1675.00	0.456862	0.180182	0.590283	0.285329	0.142969
1680.00	0.406529	0.151317	0.577671	0.220334	0.0909947
1685.00	0.368974	0.11208	0.551467	0.174558	-0.0020233
1690.00	0.457541	0.108103	0.54088	0.136751	-0.0275103
1695.00	0.591465	0.180456	0.519284	0.105269	-0.0435981
1700.00	0.829716	0.408282	0.515629	0.126116	-0.0563645
1705.00	1.08441	0.82063	0.509554	0.271225	-0.0789864
1710.00	1.42052	1.29901	0.508729	0.674019	-0.0950644
1715.00	1.71992	1.78861	0.432791	1.29686	-0.118954
1720.00	2.01416	2.28228	0.375587	2.01259	-0.136173
1725.00	2.30376	2.77841	0.334315	2.69066	-0.141395
1730.00	2.65424	3.21288	0.346372	3.39082	-0.10756
1735.00	2.96657	3.5822	0.643149	4.04555	-0.0471381
1740.00	3.34681	4.03512	1.23517	4.64752	0.249578
1745.00	3.66268	4.44997	1.87845	5.26307	0.806912
1750.00	3.9795	4.86432	2.55488	5.82894	1.52259
1755.00	4.3235	5.29509	3.21102	6.34924	2.2549
1760.00	4.57423	5.66711	3.79783	6.86669	2.91826
1765.00	4.91297	5.99952	4.37144	7.34343	3.57437
1770.00	5.1187	6.31074	4.93133	7.77503	4.21967
1775.00	5.3782	6.6511	5.44544	8.2364	4.81329
1780.00	5.63034	6.91765	5.96476	8.60923	5.38266
1785.00	5.92388	7.24915	6.44051	9.02618	5.91221
1790.00	6.16637	7.53062	6.85847	9.3794	6.44276
1795.00	6.38772	7.77792	7.29034	9.74308	6.93823
1800.00	6.58847	8.03544	7.7245	10.1069	7.42697
1805.00	6.88068	8.26239	8.11804	10.4309	7.88654
1810.00	7.07086	8.5016	8.50379	10.736	8.30443
1815.00	7.20486	8.6747	8.77576	11.0302	8.63942
1820.00	7.36107	8.85339	9.05953	11.2941	8.99401
1825.00	7.41648	9.04314	9.34927	11.5036	9.27803
1830.00	7.58096	9.2115	9.63974	11.7507	9.57047
1835.00	7.74449	9.37629	9.96058	11.9798	9.88676
1840.00	7.88237	9.55111	10.2558	12.1937	10.1697
1845.00	8.06068	9.73376	10.5021	12.4413	10.3961
1850.00	8.19017	9.92827	10.7515	12.6302	10.6589
1855.00	8.30207	10.0395	10.9974	12.8147	10.934
1860.00	8.44615	10.1757	11.2409	12.9909	11.1491
1865.00	8.50767	10.3224	11.4286	13.1664	11.3657
1870.00	8.60331	10.3821	11.6225	13.3294	11.5701
1875.00	8.67854	10.5022	11.8147	13.4931	11.8235
1880.00	8.79272	10.6837	12.0462	13.6566	12.102
1885.00	8.93421	10.7929	12.2554	13.8206	12.309
1890.00	9.13434	10.9369	12.4437	13.9929	12.5021
1895.00	9.21223	11.0485	12.6308	14.1335	12.7076
1900.00	9.26375	11.0959	12.7909	14.3024	12.8644
1905.00	9.34264	11.1771	12.9247	14.4214	13.0165
1910.00	9.4028	11.2743	13.0777	14.5497	13.1723
1915.00	9.43991	11.3557	13.1819	14.6474	13.2911
1920.00	9.51202	11.3844	13.3156	14.7547	13.4374
1925.00	9.57228	11.444	13.4629	14.8616	13.57
1930.00	9.68693	11.5265	13.5982	14.9611	13.6927
1935.00	9.72195	11.5767	13.72	15.043	13.8219
1940.00	9.77051	11.6195	13.773	15.121	13.9383
1945.00	9.82816	11.6628	13.9089	15.2294	14.0713
1950.00	9.82737	11.6873	13.9773	15.287	14.1661
1955.00	9.89172	11.7226	14.0891	15.3703	14.2438
1960.00	9.91247	11.7315	14.1646	15.4359	14.3539
1965.00	9.92494	11.7528	14.2715	15.5111	14.4282
1970.00	9.92532	11.7647	14.3789	15.6008	14.495
1975.00	9.94425	11.7561	14.4468	15.6688	14.5552
1980.00	9.95664	11.7628	14.5004	15.7088	14.6479
1985.00	9.96159	11.6882	14.5301	15.7719	14.6911
1990.00	9.99703	11.7005	14.5662	15.8534	14.7813
1995.00	10.0227	11.6718	14.568	15.9003	14.8856
2000.00	9.98855	11.6774	14.5686	15.8977	14.9384
2005.00	9.9392	11.6136	14.5739	15.9089	15.0253
2010.00	9.93351	11.59	14.5684	15.9478	15.0565
2015.00	9.93923	11.5387	14.5589	15.9412	15.0845
2020.00	9.86228	11.4466	14.4825	15.9396	15.072
2025.00	9.81626	11.3385	14.4054	15.9067	15.0565
2030.00	9.78259	11.2484	14.3378	15.8712	15.0631
2035.00	9.72906	11.095	14.252	15.8732	15.0519
2040.00	9.67777	10.9738	14.1534	15.8351	15.0076
2045.00	9.55727	10.8719	14.0553	15.7474	14.9677
2050.00	9.5402	10.7502	13.9198	15.6642	14.9309
2055.00	9.43965	10.6345	13.8405	15.5808	14.9073
2060.00	9.37549	10.5015	13.6818	15.5143	14.8192
2065.00	9.24649	10.3601	13.5288	15.3798	14.6937
2070.00	9.11026	10.2269	13.3791	15.2478	14.5687
2075.00	8.98609	10.0792	13.2378	15.0908	14.4451
2080.00	8.88984	9.93062	13.0753	14.9274	14.2816
2085.00	8.75055	9.7728	12.8874	14.7405	14.1337
2090.00	8.63602	9.62232	12.7256	14.563	13.9739
2095.00	8.52211	9.46159	12.5188	14.3515	13.8276
2100.00	8.50478	9.3109	12.3419	14.1959	13.6882
2105.00	8.42103	9.14996	12.1716	14.0101	13.5028
2110.00	8.2837	9.02441	11.9682	13.8488	13.3454
2115.00	8.17249	8.89815	11.7832	13.6731	13.1609
2120.00	8.07086	8.71823	11.6001	13.4599	12.958
2125.00	7.91588	8.58041	11.4334	13.2553	12.7548
2130.00	7.7671	8.39852	11.2258	13.0719	12.5609
2135.00	7.62701	8.2083	11.013	12.8645	12.3743
2140.00	7.44826	8.03589	10.789	12.6474	12.1679
2145.00	7.25951	7.85904	10.5706	12.4138	11.9658
2150.00	7.09273	7.66974	10.3732	12.2035	11.7651
2155.00	7.00148	7.56686	10.2122	11.9982	11.564
2160.00	6.85741	7.41521	10.033	11.7726	11.3272
2165.00	6.75562	7.26908	9.87728	11.5349	11.0954
2170.00	6.62529	7.12311	9.66564	11.3023	10.8798
2175.00	6.52967	6.99776	9.49651	11.0845	10.7004
2180.00	6.40954	6.88976	9.3378	10.9147	10.5098
2185.00	6.3448	6.7781	9.1931	10.7145	10.2971
2190.00	6.19359	6.63663	8.96911	10.4935	10.1306
2195.00	6.12875	6.51654	8.8028	10.2972	9.9567
2200.00	6.01619	6.35663	8.63362	10.1155	9.74198
2205.00	5.88235	6.26212	8.46651	9.89845	9.49308
2210.00	5.75105	6.15538	8.29197	9.71332	9.30075
2215.00	5.63289	6.06171	8.12746	9.53907	9.13279
2220.00	5.52189	5.91957	7.93298	9.31611	8.98077
2225.00	5.39256	5.8061	7.75239	9.14597	8.80713
2230.00	5.21421	5.60032	7.56664	8.92754	8.62517
2235.00	5.08777	5.48985	7.37533	8.70383	8.45712
2240.00	4.95849	5.31449	7.21615	8.53556	8.24508
2245.00	4.86382	5.19524	7.0506	8.33493	8.08164
2250.00	4.76467	5.0855	6.9174	8.14759	7.89345
2255.00	4.63517	4.97951	6.75945	7.93234	7.70866
2260.00	4.58987	4.87688	6.61358	7.77931	7.51495
2265.00	4.50727	4.80259	6.48416	7.5958	7.35516
2270.00	4.39732	4.66342	6.3129	7.44421	7.15827
2275.00	4.28906	4.53214	6.20612	7.25351	7.00332
2280.00	4.20867	4.40796	6.08774	7.07255	6.82106
2285.00	4.06816	4.2504	5.93292	6.91307	6.6339
2290.00	3.96339	4.13632	5.80287	6.74835	6.50571
2295.00	3.9295	4.07703	5.68489	6.6001	6.34666
2300.00	3.82001	4.02247	5.53786	6.45226	6.1881
2305.00	3.73076	3.91792	5.42039	6.33107	6.04197
2310.00	3.59622	3.79008	5.28311	6.20759	5.86764
2315.00	3.49527	3.69551	5.16326	6.04049	5.69705
2320.00	3.46483	3.62245	5.04055	5.86466	5.57862
2325.00	3.3259	3.50608	4.92639	5.6903	5.40524
2330.00	3.32014	3.42906	4.83572	5.54271	5.24064
2335.00	3.22202	3.34529	4.7207	5.39207	5.10791
2340.00	3.18792	3.2964	4.6181	5.28278	4.96961
2345.00	3.12935	3.24036	4.52391	5.19459	4.81004
2350.00	3.03172	3.15737	4.41686	5.09233	4.7041
2355.00	2.9485	3.108	4.28802	4.974	4.58392
2360.00	2.81939	3.0274	4.18042	4.87769	4.45778
2365.00	2.83639	3.02838	4.14114	4.7715	4.38877
2370.00	2.84241	2.95816	4.10764	4.67	4.30355
2375.00	2.89584	2.91665	4.06264	4.55321	4.22343
2380.00	2.86648	2.83711	3.9683	4.43283	4.11707
2385.00	2.85554	2.79686	3.86389	4.33891	4.04617
2390.00	2.80853	2.71966	3.77828	4.23911	3.94554
2395.00	2.79564	2.6321	3.72259	4.13319	3.82073
2400.00	2.74222	2.52195	3.62047	4.03192	3.70411
2405.00	2.64303	2.45055	3.49794	3.94332	3.62056
2410.00	2.55221	2.40556	3.40343	3.84408	3.50598
2415.00	2.45808	2.32049	3.30446	3.73102	3.39515
2420.00	2.42758	2.27405	3.24044	3.62502	3.29712
2425.00	2.3614	2.23466	3.15219	3.51267	3.21145
2430.00	2.28325	2.22332	3.05699	3.40985	3.08212
2435.00	2.28727	2.17455	2.96109	3.28086	2.9563
2440.00	2.16077	2.0957	2.872	3.20292	2.89016
2445.00	2.17084	2.03919	2.77604	3.10564	2.81351
2450.00	2.17526	2.01968	2.73516	3.01894	2.7411
2455.00	2.20556	2.01778	2.68909	2.92141	2.66309
2460.00	2.11976	1.97751	2.62534	2.83447	2.57232
2465.00	2.1835	1.93644	2.6413	2.75793	2.53687
2470.00	2.06583	1.86814	2.5517	2.69073	2.47757
2475.00	2.00175	1.79342	2.47199	2.62093	2.4182
2480.00	1.87128	1.71411	2.40674	2.53012	2.33737
2485.00	1.83905	1.69215	2.33502	2.46366	2.24064
2490.00	1.76357	1.67118	2.30947	2.36823	2.15615
2495.00	1.77154	1.58602	2.22613	2.30609	2.06042
2500.00	1.65479	1.56241	2.14276	2.20268	1.9717
2505.00	1.62097	1.47366	2.05381	2.14267	1.86187
2510.00	1.60138	1.44682	1.99789	2.05814	1.77673
2515.00	1.47532	1.37928	1.90672	1.96256	1.69839
2520.00	1.46254	1.34259	1.85344	1.90113	1.59962
2525.00	1.43866	1.30837	1.80734	1.845	1.527
2530.00	1.38153	1.24623	1.78628	1.786	1.47192
2535.00	1.30843	1.19392	1.7042	1.68795	1.41293
2540.00	1.26123	1.18059	1.6851	1.63363	1.32045
2545.00	1.19707	1.1228	1.62892	1.56863	1.23978
2550.00	1.10524	1.0756	1.58857	1.52116	1.18088
2555.00	1.0892	1.03915	1.58288	1.48352	1.13986
2560.00	1.15841	1.07745	1.60284	1.41996	1.11836
2565.00	1.13706	1.06734	1.57995	1.36615	1.06732
2570.00	1.15656	1.02086	1.53521	1.30924	1.03337
2575.00	1.09357	0.970604	1.46524	1.24192	0.996829
2580.00	1.12671	1.00492	1.46446	1.1898	0.982777
2585.00	1.06981	0.958661	1.40714	1.14799	0.926459
2590.00	1.03253	0.896542	1.35554	1.08746	0.884335
2595.00	0.988135	0.857509	1.28776	1.02959	0.809603
2600.00	0.952828	0.851305	1.27781	0.964788	0.745769
2605.00	0.885426	0.798716	1.20108	0.90986	0.696881
2610.00	0.860391	0.777902	1.17195	0.876535	0.653739
2615.00	0.861092	0.784479	1.13367	0.837215	0.590077
2620.00	0.85398	0.756652	1.10849	0.782324	0.565322
2625.00	0.84448	0.746071	1.05798	0.734618	0.504508
2630.00	0.736798	0.658206	1.00603	0.703555	0.465189
2635.00	0.746761	0.582743	0.951842	0.628111	0.410107
2640.00	0.704613	0.537727	0.903074	0.540709	0.360534
2645.00	0.617113	0.540601	0.851757	0.453568	0.303929
2650.00	0.620458	0.479309	0.811141	0.403971	0.26326
2655.00	0.628114	0.447047	0.787584	0.350007	0.205251
2660.00	0.562205	0.428858	0.760812	0.303135	0.153042
2665.00	0.502887	0.396819	0.709796	0.255862	0.112048
2670.00	0.503713	0.395705	0.651813	0.227732	0.0357639
2675.00	0.457989	0.341672	0.606126	0.208351	0.00478558
2680.00	0.38276	0.329199	0.565009	0.160381	-0.0265202
2685.00	0.347582	0.244453	0.528003	0.107032	-0.0666837
2690.00	0.320568	0.20434	0.481701	0.0496913	-0.0891299
2695.00	0.415525	0.171853	0.446527	0.0498099	-0.153003
2700.00	0.547455	0.317377	0.423226	0.0270218	-0.174524
2705.00	0.864456	0.729173	0.380904	0.125227	-0.203313
2710.00	1.19003	1.18777	0.340028	0.495983	-0.219803
2715.00	1.51558	1.67162	0.310667	1.10525	-0.246632
2720.00	1.82251	2.14807	0.270317	1.76637	-0.278486
2725.00	2.20562	2.66967	0.238644	2.46992	-0.286602
2730.00	2.53184	3.15237	0.255626	3.15059	-0.257942
2735.00	2.88894	3.61814	0.57169	3.8285	-0.173062
2740.00	3.17161	4.00961	1.14579	4.44285	0.101994
2745.00	3.52204	4.41014	1.7878	5.02629	0.705769
2750.00	3.86377	4.77304	2.4241	5.61414	1.41358
2755.00	4.28904	5.21173	3.0636	6.16101	2.13367
2760.00	4.63461	5.5029	3.67536	6.67355	2.82114
2765.00	4.9704	5.89753	4.30393	7.17892	3.46299
2770.00	5.18278	6.2322	4.82322	7.65326	4.07233
2775.00	5.44052	6.51895	5.34907	8.06999	4.68668
2780.00	5.75304	6.86742	5.89288	8.52306	5.24558
2785.00	6.08697	7.1955	6.38139	8.92065	5.76573
2790.00	6.36737	7.46426	6.88139	9.28272	6.27667
2795.00	6.63212	7.70855	7.32953	9.61537	6.77077
2800.00	6.76351	7.95011	7.71707	9.94612	7.2206
2805.00	6.99175	8.21452	8.12806	10.2506	7.67939
2810.00	7.2142	8.45972	8.5193	10.5602	8.09402
2815.00	7.40201	8.70089	8.85657	10.8508	8.49116
2820.00	7.57878	8.89865	9.23159	11.1309	8.82546
2825.00	7.70381	9.1128	9.57282	11.4271	9.15802
2830.00	7.8535	9.27781	9.83908	11.6768	9.501
2835.00	8.13537	9.4661	10.1521	11.9328	9.83023
2840.00	8.27599	9.65604	10.4235	12.1531	10.112
2845.00	8.43042	9.87762	10.7198	12.3513	10.3972
2850.00	8.59265	10.0457	10.9986	12.5687	10.6642
2855.00	8.68598	10.197	11.2104	12.7568	10.9208
2860.00	8.73126	10.2825	11.3891	12.9091	11.1509
2865.00	8.89128	10.439	11.6232	13.0877	11.405
2870.00	8.9625	10.5546	11.8255	13.3002	11.6175
2875.00	9.12263	10.6803	12.0763	13.4473	11.8524
2880.00	9.26985	10.7693	12.2667	13.6382	12.0724
2885.00	9.36052	10.9084	12.4604	13.8245	12.2738
2890.00	9.47001	11.012	12.6663	13.9972	12.4627
2895.00	9.58094	11.1245	12.8664	14.1603	12.6431
2900.00	9.71176	11.1956	13.0196	14.2985	12.7925
2905.00	9.75359	11.2825	13.2123	14.4094	12.9407
2910.00	9.86869	11.3571	13.3838	14.5457	13.1349
2915.00	9.92426	11.4797	13.5521	14.67	13.2695
2920.00	10.0285	11.5779	13.6832	14.7845	13.3974
2925.00	10.0836	11.6447	13.8122	14.9104	13.5459
2930.00	10.096	11.7084	13.8876	15.0143	13.6864
2935.00	10.1118	11.7777	14.0287	15.1317	13.8112
2940.00	10.1322	11.8064	14.1344	15.2474	13.9612
2945.00	10.1552	11.8033	14.248	15.3431	14.0739
2950.00	10.2007	11.8403	14.3596	15.425	14.1856
2955.00	10.2308	11.8808	14.4406	15.5013	14.2553
2960.00	10.2626	11.9016	14.5143	15.5716	14.378
2965.00	10.2881	11.9384	14.5946	15.6587	14.5029
2970.00	10.2599	11.992	14.6827	15.7361	14.6034
2975.00	10.2701	12.0258	14.7434	15.777	14.693
2980.00	10.3227	12.0236	14.7952	15.8401	14.8113
2985.00	10.3267	12.0892	14.8122	15.9207	14.8955
2990.00	10.3752	12.0928	14.8683	16.0093	14.9773
2995.00	10.4638	12.1008	14.8946	16.0381	15.0689
3000.00	10.4304	12.0465	14.8868	16.0692	15.1282
3005.00	10.374	11.9543	14.8695	16.0683	15.1327
3010.00	10.3001	11.875	14.8382	16.0743	15.1497
3015.00	10.2676	11.8192	14.823	16.0483	15.1641
3020.00	10.2337	11.6895	14.7211	16.0071	15.1531
3025.00	10.2419	11.5691	14.6489	15.9853	15.1295
3030.00	10.127	11.4318	14.5682	15.9216	15.1048
3035.00	10.0375	11.3204	14.4732	15.8591	15.0886
3040.00	9.96462	11.2188	14.3441	15.7962	15.0346
3045.00	9.86345	11.0756	14.188	15.7251	14.9894
3050.00	9.73058	10.96	14.0392	15.6331	14.9325
3055.00	9.62338	10.8197	13.9164	15.5207	14.8556
3060.00	9.55478	10.6646	13.7325	15.4144	14.7761
3065.00	9.46207	10.4792	13.5809	15.3179	14.6883
3070.00	9.32131	10.3099	13.413	15.192	14.6152
3075.00	9.14662	10.1298	13.2172	15.0321	14.451
3080.00	9.06064	9.99546	13.0188	14.889	14.3032
3085.00	8.89652	9.81549	12.8198	14.7297	14.1351
3090.00	8.76276	9.67641	12.6444	14.5668	13.9624
3095.00	8.61758	9.48014	12.4382	14.3516	13.7924
3100.00	8.46834	9.31554	12.2601	14.1824	13.6128
3105.00	8.32628	9.16499	12.0701	13.9852	13.4187
3110.00	8.2263	9.03552	11.8936	13.7645	13.2603
3115.00	8.11774	8.9178	11.7625	13.5676	13.092
3120.00	8.01538	8.82148	11.6223	13.3988	12.9208
3125.00	7.90312	8.68177	11.4339	13.2172	12.7377
3130.00	7.68592	8.46925	11.2272	13.0047	12.5283
3135.00	7.59112	8.28883	11.0671	12.7828	12.3236
3140.00	7.48102	8.13851	10.873	12.5772	12.1025
3145.00	7.38967	7.96585	10.6704	12.3675	11.9061
3150.00	7.28112	7.85747	10.4639	12.1865	11.7089
3155.00	7.14626	7.71653	10.3069	11.9812	11.5296
3160.00	7.04811	7.59692	10.1423	11.7803	11.3271
3165.00	6.97992	7.44588	9.96265	11.5791	11.1218
3170.00	6.89066	7.32923	9.79446	11.3302	10.9439
3175.00	6.77626	7.19532	9.62173	11.107	10.7366
3180.00	6.59429	7.00851	9.43657	10.8807	10.4799
3185.00	6.45686	6.8681	9.26343	10.6856	10.2856
3190.00	6.33936	6.75982	9.09275	10.4658	10.1236
3195.00	6.30487	6.6503	8.93914	10.2553	9.92306
3200.00	6.15611	6.46738	8.74519	10.0438	9.74853
3205.00	6.03616	6.32444	8.58734	9.83654	9.5221
3210.00	5.8647	6.21025	8.38587	9.65675	9.27977
3215.00	5.68405	6.04843	8.20083	9.47544	9.08308
3220.00	5.475	5.89676	8.01572	9.27325	8.87523
3225.00	5.36585	5.76749	7.83056	9.09468	8.67276
3230.00	5.27227	5.64512	7.67692	8.93142	8.48454
3235.00	5.12298	5.50607	7.48015	8.76243	8.29716
3240.00	5.04284	5.40984	7.36062	8.5671	8.12851
3245.00	4.94438	5.31962	7.18434	8.35315	7.98358
3250.00	4.85422	5.20227	7.03961	8.18518	7.78721
3255.00	4.71421	5.09906	6.87873	8.01365	7.60106
3260.00	4.5944	5.00858	6.7395	7.82536	7.44636
3265.00	4.53459	4.9151	6.60491	7.65336	7.27203
3270.00	4.48386	4.77914	6.45593	7.49431	7.09715
3275.00	4.41961	4.6845	6.3302	7.33846	6.9329
3280.00	4.30448	4.56437	6.19384	7.16935	6.76624
3285.00	4.142	4.40924	6.05255	7.03497	6.55973
3290.00	4.05927	4.29253	5.92724	6.88519	6.41926
3295.00	4.0189	4.18508	5.77083	6.74445	6.27656
3300.00	3.95158	4.09561	5.64306	6.58387	6.14129
3305.00	3.88325	4.0416	5.55871	6.42069	5.95959
3310.00	3.7474	3.95563	5.43265	6.26026	5.82604
3315.00	3.63908	3.87825	5.31271	6.0862	5.68786
3320.00	3.62678	3.83754	5.23353	5.94565	5.56093
3325.00	3.48715	3.73822	5.10379	5.79457	5.38761
3330.00	3.40176	3.63438	4.94061	5.66538	5.24789
3335.00	3.38531	3.55177	4.79096	5.5313	5.11872
3340.00	3.32714	3.47259	4.69248	5.38604	4.97934
3345.00	3.23916	3.36036	4.56207	5.23326	4.78625
3350.00	3.15688	3.26537	4.428	5.13307	4.63645
3355.00	3.10916	3.17024	4.31012	4.98862	4.48279
3360.00	3.06311	3.09427	4.20402	4.87643	4.37019
3365.00	2.98914	3.00179	4.0779	4.74917	4.26713
3370.00	2.85442	2.91976	3.93468	4.63294	4.20178
3375.00	2.81061	2.8134	3.83364	4.52664	4.08645
3380.00	2.6705	2.65258	3.69257	4.38263	3.93041
3385.00	2.51808	2.53075	3.55261	4.22928	3.81054
3390.00	2.43046	2.47051	3.43965	4.10738	3.69751
3395.00	2.28345	2.38738	3.31662	3.99513	3.5641
3400.00	2.21464	2.30894	3.21519	3.8907	3.46373
3405.00	2.16511	2.26004	3.13225	3.80011	3.35626
3410.00	2.15306	2.17866	3.06411	3.69145	3.239
3415.00	2.08181	2.1211	2.974	3.55889	3.11976
3420.00	2.03007	2.06326	2.92353	3.43958	3.06382
3425.00	1.98815	2.02446	2.86791	3.32287	2.96809
3430.00	1.95817	1.94495	2.80206	3.20427	2.8982
3435.00	1.92035	1.90112	2.71495	3.14841	2.80191
3440.00	1.88166	1.83635	2.61798	3.07693	2.68613
3445.00	1.86388	1.80096	2.5632	2.94731	2.60676
3450.00	1.78282	1.71849	2.47212	2.85694	2.46939
3455.00	1.67269	1.62619	2.41986	2.74592	2.35775
3460.00	1.57357	1.57084	2.33662	2.64262	2.26926
3465.00	1.50451	1.51017	2.27284	2.54286	2.16736
3470.00	1.48881	1.45196	2.20987	2.47852	2.07821
3475.00	1.39105	1.4068	2.11328	2.38924	1.99027
3480.00	1.38515	1.35049	2.03006	2.31567	1.88544
3485.00	1.38914	1.33958	1.96631	2.2698	1.81507
3490.00	1.40667	1.29481	1.9145	2.19206	1.7269
3495.00	1.34345	1.25814	1.85301	2.13566	1.65782
3500.00	1.32373	1.22633	1.76704	2.05947	1.59822
3505.00	1.22543	1.18686	1.68503	2.05194	1.55571
3510.00	1.233	1.10433	1.64742	1.98497	1.50889
3515.00	1.19644	1.05537	1.59779	1.88653	1.46933
3520.00	1.14805	1.01853	1.54384	1.81066	1.38062
3525.00	1.08436	1.0143	1.48972	1.72711	1.31877
3530.00	1.06576	0.92372	1.45586	1.64428	1.24855
3535.00	1.00256	0.908484	1.40032	1.54854	1.18278
3540.00	0.97665	0.876693	1.3132	1.47848	1.10817
3545.00	0.973471	0.787819	1.20695	1.43747	1.04788
3550.00	0.956669	0.706626	1.17537	1.39209	0.982481
3555.00	0.926058	0.672121	1.14046	1.31224	0.939893
3560.00	0.886116	0.663967	1.10532	1.24207	0.89557
3565.00	0.909029	0.672296	1.09876	1.14076	0.855679
3570.00	0.84136	0.667739	1.05851	1.06738	0.807789
3575.00	0.83622	0.663639	0.996291	1.03611	0.770682
3580.00	0.817654	0.653922	0.950505	0.984227	0.738142
3585.00	0.787004	0.621072	0.918582	0.908699	0.680597
3590.00	0.768712	0.587891	0.893563	0.850051	0.653641
3595.00	0.763093	0.559233	0.836699	0.820164	0.589989
3600.00	0.710018	0.535851	0.792019	0.758498	0.542122
3605.00	0.651407	0.496729	0.745308	0.705543	0.485341
3610.00	0.609501	0.474777	0.683774	0.65958	0.42225
3615.00	0.584177	0.457431	0.639533	0.641108	0.362898
3620.00	0.480839	0.417714	0.585792	0.567669	0.335172
3625.00	0.468381	0.355453	0.549493	0.521926	0.228868
3630.00	0.392113	0.35486	0.508468	0.480757	0.180292
3635.00	0.360647	0.331427	0.491041	0.439465	0.147705
3640.00	0.333876	0.223558	0.454006	0.378559	0.128653
3645.00	0.288096	0.137324	0.416032	0.330528	0.0644093
3650.00	0.263934	0.109129	0.35679	0.272884	-0.00368603
3655.00	0.211208	0.0741106	0.329466	0.176911	-0.0341446
3660.00	0.138972	0.0534417	0.312301	0.157524	-0.074402
3665.00	0.17619	0.0264029	0.307064	0.113789	-0.12776
3670.00	0.194197	0.0177364	0.319061	0.0939302	-0.156087
3675.00	0.157739	0.0316311	0.279728	0.0378993	-0.188432
3680.00	0.148161	0.0103891	0.246186	-0.00235291	-0.225249
3685.00	0.190656	-0.00149709	0.263342	-0.0555392	-0.271229
3690.00	0.179335	-0.0133999	0.246291	-0.107647	-0.297197
3695.00	0.324041	0.0313292	0.182672	-0.155391	-0.356534
3700.00	0.578192	0.280095	0.15048	-0.159355	-0.373972
3705.00	0.920001	0.713698	0.16421	-0.0365766	-0.373396
3710.00	1.30663	1.22085	0.155216	0.358839	-0.353183
3715.00	1.68247	1.81951	0.165688	1.03609	-0.308445
3720.00	1.96497	2.30165	0.12034	1.7338	-0.359806
3725.00	2.33538	2.73799	0.0804564	2.39397	-0.376917
3730.00	2.65637	3.22351	0.126254	3.10938	-0.364058
3735.00	2.99172	3.6448	0.45804	3.78801	-0.295113
3740.00	3.28735	4.05891	1.02308	4.40387	-0.0138458
3745.00	3.5627	4.48344	1.66715	4.98697	0.532153
3750.00	3.82446	4.84744	2.26353	5.53296	1.19738
3755.00	4.13284	5.21481	2.88938	6.0235	1.89628
3760.00	4.35618	5.58522	3.49721	6.504	2.5955
3765.00	4.65476	5.93184	4.10182	6.99835	3.27276
3770.00	4.93123	6.2197	4.66082	7.44241	3.884
3775.00	5.21568	6.5077	5.20383	7.86157	4.47779
3780.00	5.48098	6.79944	5.68605	8.2651	5.03446
3785.00	5.67018	7.08008	6.15346	8.63676	5.58599
3790.00	5.91326	7.32664	6.60941	8.98906	6.05925
3795.00	6.07472	7.55697	7.05969	9.34853	6.51686
3800.00	6.25411	7.76066	7.47514	9.70173	6.96981
3805.00	6.45274	7.98375	7.90383	10.0145	7.38689
3810.00	6.65629	8.16766	8.272	10.2901	7.79309
3815.00	6.8875	8.37897	8.62564	10.5898	8.18436
3820.00	7.07081	8.6017	8.97455	10.8562	8.59473
3825.00	7.23269	8.77202	9.30807	11.1129	8.94351
3830.00	7.36599	8.95906	9.60266	11.3448	9.24115
3835.00	7.55256	9.16717	9.86594	11.5899	9.53642
3840.00	7.66781	9.33036	10.1279	11.7911	9.83642
3845.00	7.81336	9.53388	10.4232	12.0111	10.1175
3850.00	7.90873	9.63509	10.635	12.2202	10.4014
3855.00	8.0782	9.7768	10.8833	12.4303	10.6783
3860.00	8.21369	9.95014	11.154	12.6729	10.966
3865.00	8.35422	10.1013	11.419	12.8641	11.1693
3870.00	8.43577	10.2048	11.6288	13.015	11.3582
3875.00	8.55254	10.3752	11.8296	13.1873	11.5908
3880.00	8.69791	10.4935	12.0317	13.3508	11.7847
3885.00	8.7358	10.6229	12.2369	13.5183	11.9891
3890.00	8.76061	10.6634	12.4029	13.6648	12.1518
3895.00	8.85419	10.7939	12.5523	13.8314	12.3289
3900.00	8.94925	10.8667	12.7601	13.9848	12.5218
3905.00	9.04565	11.0106	12.937	14.1355	12.7356
3910.00	9.15875	11.0786	13.0673	14.2763	12.9015
3915.00	9.24349	11.117	13.2162	14.3818	13.0466
3920.00	9.3368	11.1912	13.3549	14.5352	13.2122
3925.00	9.3898	11.246	13.4769	14.6759	13.3424
3930.00	9.47003	11.3906	13.6154	14.7813	13.4793
3935.00	9.54068	11.4049	13.7142	14.8659	13.6034
3940.00	9.55161	11.4516	13.777	14.9709	13.6834
3945.00	9.60326	11.4382	13.8522	15.0621	13.8161
3950.00	9.69312	11.4888	13.9662	15.1458	13.9022
3955.00	9.70119	11.5186	14.0447	15.1923	14.0157
3960.00	9.72705	11.5865	14.1321	15.2859	14.0913
3965.00	9.74877	11.6452	14.2413	15.332	14.1935
3970.00	9.74508	11.6365	14.2867	15.3921	14.2676
3975.00	9.72317	11.6335	14.322	15.4666	14.3128
3980.00	9.64925	11.5922	14.3724	15.5276	14.4041
3985.00	9.62298	11.5696	14.4103	15.5614	14.4408
3990.00	9.5916	11.5419	14.4406	15.6138	14.5175
3995.00	9.5742	11.5363	14.4374	15.6356	14.5789
4000.00	9.51982	11.5289	14.4641	15.6459	14.6341
4005.00	9.44454	11.4523	14.491	15.6712	14.6855
4010.00	9.47127	11.4195	14.4798	15.6974	14.7395
4015.00	9.50773	11.3527	14.4364	15.7278	14.7812
4020.00	9.44295	11.2865	14.3946	15.7135	14.8136
4025.00	9.43422	11.1992	14.3374	15.7185	14.8008
4030.00	9.42017	11.1266	14.2887	15.6857	14.7747
4035.00	9.36725	11.0239	14.1642	15.6325	14.7753
4040.00	9.31342	10.8906	14.0391	15.6032	14.7577
4045.00	9.26963	10.8115	13.9404	15.5616	14.7206
4050.00	9.23021	10.6958	13.8237	15.5004	14.6623
4055.00	9.14517	10.5747	13.6723	15.4046	14.6064
4060.00	9.02681	10.4188	13.5565	15.2938	14.5321
4065.00	8.90945	10.2688	13.3724	15.1915	14.4327
4070.00	8.82705	10.1483	13.1937	15.0486	14.2996
4075.00	8.72347	10.0109	13.0617	14.9683	14.1944
4080.00	8.65812	9.89565	12.9039	14.8299	14.0645
4085.00	8.56678	9.78471	12.7377	14.6952	13.94
4090.00	8.3839	9.63184	12.5519	14.5069	13.8099
4095.00	8.25957	9.49546	12.355	14.3095	13.6466
4100.00	8.14458	9.35826	12.1518	14.1107	13.4962
4105.00	8.03954	9.18897	11.9727	13.9342	13.3591
4110.00	8.00696	9.02698	11.8281	13.7729	13.1801
4115.00	7.88315	8.88962	11.6164	13.5844	12.9898
4120.00	7.7361	8.74309	11.4415	13.3928	12.8263
4125.00	7.59291	8.58109	11.261	13.1431	12.6175
4130.00	7.5229	8.52929	11.1171	12.96	12.421
4135.00	7.40413	8.38988	10.9077	12.7502	12.2322
4140.00	7.25232	8.26681	10.7286	12.5386	12.0331
4145.00	7.13892	8.04878	10.5209	12.3031	11.8411
4150.00	6.97955	7.87907	10.3052	12.0725	11.6323
4155.00	6.8609	7.68897	10.0842	11.8582	11.3828
4160.00	6.61471	7.5227	9.85003	11.6383	11.1839
4165.00	6.43187	7.33208	9.6309	11.3605	10.9672
4170.00	6.24407	7.16534	9.40398	11.1115	10.7584
4175.00	6.10293	6.98033	9.2146	10.8695	10.5132
4180.00	5.9883	6.80417	9.01539	10.65	10.2745
4185.00	5.82473	6.6613	8.8036	10.455	10.0178
4190.00	5.74411	6.51945	8.61949	10.2439	9.81921
4195.00	5.65452	6.36407	8.44265	10.0259	9.62766
4200.00	5.53826	6.25436	8.2445	9.81786	9.43386
4205.00	5.39181	6.09054	8.10331	9.54158	9.20978
4210.00	5.20269	5.92622	7.92053	9.32345	9.02523
4215.00	5.03713	5.71446	7.7124	9.12713	8.81118
4220.00	4.87883	5.58414	7.55386	8.9106	8.58171
4225.00	4.71778	5.47287	7.39817	8.70808	8.40774
4230.00	4.6069	5.39081	7.25156	8.51818	8.20834
4235.00	4.49008	5.28201	7.10104	8.34897	8.03659
4240.00	4.42211	5.21783	6.93587	8.15768	7.84947
4245.00	4.33461	5.10222	6.79835	7.98043	7.65538
4250.00	4.1939	4.93791	6.65324	7.78444	7.44644
4255.00	4.11993	4.80569	6.50035	7.63942	7.26268
4260.00	4.08278	4.71321	6.34048	7.48346	7.10501
4265.00	4.00597	4.59985	6.16874	7.28799	6.93398
4270.00	3.88264	4.47493	6.00675	7.11969	6.77321
4275.00	3.7515	4.37937	5.86931	6.98603	6.58655
4280.00	3.71402	4.27288	5.68806	6.79281	6.39459
4285.00	3.61678	4.21078	5.54072	6.62316	6.16787
4290.00	3.51533	4.0874	5.39047	6.41789	6.01264
4295.00	3.46739	4.00288	5.27846	6.26622	5.86607
4300.00	3.37003	3.89667	5.1925	6.10004	5.73759
4305.00	3.28396	3.82399	5.08728	5.97253	5.61511
4310.00	3.22198	3.72844	4.96474	5.85946	5.48347
4315.00	3.14297	3.62196	4.84796	5.73311	5.34015
4320.00	3.06411	3.57554	4.71686	5.57615	5.1872
4325.00	2.98539	3.46506	4.61465	5.46965	5.07094
4330.00	2.913	3.37648	4.47531	5.33055	4.90894
4335.00	2.85869	3.27988	4.39076	5.22063	4.76742
4340.00	2.79587	3.24115	4.29795	5.11915	4.64177
4345.00	2.75017	3.1593	4.20607	4.98882	4.56293
4350.00	2.69046	3.04826	4.08067	4.85371	4.46115
4355.00	2.52984	2.92302	3.99381	4.72957	4.33016
4360.00	2.5092	2.88623	3.90356	4.60174	4.22682
4365.00	2.43641	2.81817	3.83255	4.48584	4.11412
4370.00	2.38329	2.75812	3.75193	4.36287	4.00413
4375.00	2.32618	2.69805	3.66731	4.22337	3.89315
4380.00	2.19889	2.58854	3.54194	4.10121	3.79241
4385.00	2.17262	2.5165	3.4746	3.96752	3.67777
4390.00	2.09941	2.42394	3.38801	3.88706	3.57973
4395.00	2.05211	2.3539	3.29057	3.78751	3.4718
4400.00	2.02968	2.32823	3.2233	3.66399	3.38751
4405.00	1.98625	2.23521	3.13956	3.56555	3.3185
4410.00	1.95336	2.18886	3.03262	3.43286	3.23155
4415.00	1.93306	2.14112	2.9503	3.34311	3.11477
4420.00	1.76763	2.03066	2.87064	3.24369	3.00367
4425.00	1.74112	1.96861	2.78874	3.14318	2.88484
4430.00	1.71261	1.91879	2.70017	3.07053	2.77532
4435.00	1.64667	1.85949	2.60932	2.95427	2.65193
4440.00	1.59818	1.85674	2.54798	2.87337	2.54515
4445.00	1.62888	1.8157	2.5002	2.79464	2.45591
4450.00	1.6054	1.74742	2.43863	2.74921	2.40898
4455.00	1.51456	1.71249	2.37301	2.66932	2.35904
4460.00	1.50716	1.65333	2.26846	2.58979	2.29782
4465.00	1.46022	1.60973	2.18365	2.4792	2.21961
4470.00	1.36686	1.58374	2.10918	2.37459	2.14836
4475.00	1.36493	1.59531	2.10435	2.31605	2.08937
4480.00	1.32293	1.59487	2.05637	2.22266	2.00802
4485.00	1.32694	1.58725	2.01598	2.15981	1.9468
4490.00	1.35379	1.52735	1.98427	2.07102	1.86858
4495.00	1.32529	1.49394	1.95108	2.00892	1.77591
4500.00	1.31513	1.47712	1.88594	1.97253	1.74818
4505.00	1.29204	1.44632	1.82546	1.90756	1.66584
4510.00	1.23254	1.39329	1.77195	1.81517	1.59602
4515.00	1.20532	1.39136	1.71544	1.77865	1.5426
4520.00	1.11731	1.39926	1.66829	1.7619	1.48253
4525.00	1.07374	1.34732	1.59244	1.68577	1.42591
4530.00	1.00818	1.3536	1.54738	1.64524	1.36295
4535.00	1.04987	1.36046	1.54767	1.59773	1.29859
4540.00	1.05176	1.32445	1.5368	1.55158	1.2595
4545.00	0.985307	1.3041	1.48152	1.49225	1.18407
4550.00	0.914658	1.24239	1.42806	1.42273	1.11362
4555.00	0.900639	1.176	1.34374	1.37458	1.07419
4560.00	0.912806	1.13433	1.3022	1.28206	1.01215
4565.00	0.8587	1.07393	1.23975	1.20643	0.951183
4570.00	0.854924	1.04247	1.17333	1.1443	0.895455
4575.00	0.746197	0.943041	1.12562	1.05107	0.806765
4580.00	0.680871	0.887305	1.00842	0.992598	0.760341
4585.00	0.673193	0.782906	0.925213	0.919625	0.686876
4590.00	0.633755	0.763673	0.88932	0.880236	0.653297
4595.00	0.688099	0.774084	0.860729	0.807475	0.620507
4600.00	0.704481	0.777428	0.831285	0.741143	0.573014
4605.00	0.737813	0.793695	0.762081	0.712819	0.507149
4610.00	0.72444	0.779409	0.727648	0.653408	0.469279
4615.00	0.74958	0.755705	0.679948	0.61181	0.388955
4620.00	0.702503	0.722318	0.618452	0.559109	0.296968
4625.00	0.683368	0.66937	0.557535	0.498958	0.250145
4630.00	0.621227	0.636181	0.555625	0.466022	0.21143
4635.00	0.585436	0.635236	0.513987	0.419419	0.181724
4640.00	0.581106	0.629564	0.491367	0.391045	0.146425
4645.00	0.550876	0.59915	0.401383	0.332437	0.0983864
4650.00	0.519023	0.604319	0.353818	0.301737	0.0816972
4655.00	0.471767	0.520987	0.304512	0.2563	0.017011
4660.00	0.435433	0.466478	0.239712	0.228126	-0.0112358
4665.00	0.40583	0.421035	0.199031	0.16546	-0.0589219
4670.00	0.349758	0.39701	0.184698	0.0963401	-0.105265
4675.00	0.37674	0.391057	0.145805	0.067203	-0.113577
4680.00	0.410318	0.34713	0.111729	0.0418275	-0.153598
4685.00	0.389422	0.324469	0.0977713	0.00287838	-0.166497
4690.00	0.460455	0.329385	0.0722125	-0.0143687	-0.220921
4695.00	0.556913	0.363941	0.0817013	-0.0688972	-0.227087
4700.00	0.824951	0.591498	0.124589	-0.0687912	-0.257469
4705.00	1.07393	1.02048	0.0722122	0.0203401	-0.271113
4710.00	1.35377	1.50177	0.048281	0.386321	-0.303087
4715.00	1.68308	1.98435	-0.00667711	0.998923	-0.334433
4720.00	1.9934	2.46207	-0.0171494	1.67407	-0.312978
4725.00	2.33774	2.89562	-0.0395711	2.37836	-0.345047
4730.00	2.66623	3.32921	-0.00869235	3.03767	-0.367059
4735.00	2.96652	3.74476	0.309667	3.71075	-0.300382
4740.00	3.30804	4.21758	0.901611	4.32755	0.00710096
4745.00	3.63399	4.61298	1.56433	4.90896	0.571556
4750.00	3.92889	4.99295	2.18491	5.49836	1.24997
4755.00	4.25007	5.306	2.82049	6.00763	1.9085
4760.00	4.47097	5.66849	3.43799	6.48717	2.58252
4765.00	4.73639	5.97666	4.03088	6.93995	3.22768
4770.00	5.01399	6.29619	4.56448	7.39155	3.86312
4775.00	5.24369	6.60667	5.067	7.8141	4.48383
4780.00	5.43649	6.88249	5.53134	8.20373	5.07672
4785.00	5.61465	7.15242	6.00772	8.53573	5.58721
4790.00	5.8385	7.43754	6.47082	8.89898	6.11086
4795.00	6.05855	7.71222	6.92288	9.22082	6.57017
4800.00	6.22097	7.96185	7.32324	9.52913	6.97412
4805.00	6.43995	8.16844	7.66222	9.86427	7.41132
4810.00	6.57818	8.3616	8.04063	10.1829	7.80309
4815.00	6.76918	8.52459	8.34964	10.4543	8.16595
4820.00	6.93644	8.73035	8.68159	10.6986	8.48825
4825.00	7.16442	8.9541	8.99148	10.9533	8.79288
4830.00	7.33552	9.14221	9.29545	11.2189	9.1227
4835.00	7.53908	9.2633	9.59966	11.4478	9.41355
4840.00	7.72384	9.45063	9.90594	11.6649	9.69501
4845.00	7.81112	9.60596	10.1407	11.9001	9.98086
4850.00	7.97796	9.74577	10.4133	12.1058	10.2664
4855.00	8.07701	9.92462	10.6633	12.2655	10.5388
4860.00	8.14446	10.0313	10.8734	12.4864	10.7762
4865.00	8.25164	10.1491	11.095	12.681	10.9856
4870.00	8.29853	10.1828	11.2806	12.8494	11.1972
4875.00	8.36397	10.2564	11.4735	13.0077	11.3645
4880.00	8.46314	10.4132	11.6741	13.2197	11.5802
4885.00	8.60505	10.4879	11.8927	13.385	11.7751
4890.00	8.71419	10.5793	12.0941	13.5381	11.9652
4895.00	8.76439	10.7242	12.2855	13.6826	12.1747
4900.00	8.82971	10.8076	12.4931	13.8381	12.3239
4905.00	8.90864	10.8887	12.6641	13.9544	12.4779
4910.00	8.92236	10.9412	12.8106	14.0844	12.6028
4915.00	8.97188	11.0343	12.9676	14.2235	12.7545
4920.00	9.02575	11.1216	13.1209	14.3572	12.9271
4925.00	9.13154	11.2413	13.1948	14.4571	13.0781
4930.00	9.12452	11.285	13.2789	14.564	13.1832
4935.00	9.18945	11.3292	13.4039	14.6857	13.3078
4940.00	9.25564	11.3558	13.4811	14.7926	13.4824
4945.00	9.26409	11.4291	13.5691	14.8863	13.5651
4950.00	9.32745	11.4709	13.6947	14.9757	13.708
4955.00	9.42941	11.5327	13.7679	15.0766	13.8117
4960.00	9.49328	11.5799	13.8755	15.158	13.9154
4965.00	9.53683	11.597	13.9714	15.2364	14.0181
4970.00	9.54659	11.5847	14.0392	15.3103	14.132
4975.00	9.58016	11.5869	14.0993	15.3675	14.2422
4980.00	9.60572	11.5865	14.1663	15.4164	14.3439
4985.00	9.61015	11.5668	14.209	15.4376	14.3849
4990.00	9.53203	11.5503	14.2224	15.4515	14.3867
4995.00	9.52368	11.5053	14.2641	15.4666	14.4449
5000.00	9.51772	11.5082	14.3017	15.4972	14.4639
5005.00	9.4535	11.4023	14.3021	15.523	14.5049
5010.00	9.4561	11.2697	14.2922	15.5318	14.5872
5015.00	9.42127	11.2057	14.2481	15.5236	14.6022
5020.00	9.3481	11.0891	14.1545	15.5162	14.62
5025.00	9.27916	10.9565	14.0981	15.5138	14.6223
5030.00	9.26667	10.8552	14.0214	15.4642	14.6286
5035.00	9.21051	10.7712	13.9347	15.4017	14.6138
5040.00	9.09956	10.6764	13.8214	15.3353	14.561
5045.00	8.97802	10.5838	13.7129	15.256	14.505
5050.00	8.96156	10.5017	13.6144	15.2016	14.4802
5055.00	8.91113	10.3687	13.4421	15.1408	14.404
5060.00	8.84096	10.2394	13.3549	15.0326	14.3757
5065.00	8.65699	10.1351	13.204	14.8895	14.2937
5070.00	8.59364	10.0002	13.0672	14.7751	14.1796
5075.00	8.46693	9.82336	12.854	14.6289	14.0538
5080.00	8.39316	9.69796	12.6594	14.4566	13.9355
5085.00	8.30663	9.50194	12.5084	14.2863	13.7699
5090.00	8.15286	9.29056	12.3298	14.088	13.6097
5095.00	8.00517	9.13046	12.1365	13.9164	13.427
5100.00	7.87845	8.95382	11.9376	13.7144	13.2934
5105.00	7.75045	8.80208	11.7538	13.5166	13.1278
5110.00	7.66779	8.65226	11.5504	13.3716	12.9573
5115.00	7.63521	8.54876	11.359	13.2012	12.8065
5120.00	7.49436	8.35315	11.1347	12.9995	12.5783
5125.00	7.40943	8.2193	10.944	12.7833	12.4225
5130.00	7.25399	8.08316	10.7612	12.5937	12.1719
5135.00	7.08311	7.97992	10.5698	12.3731	11.9694
5140.00	6.94481	7.81589	10.391	12.1534	11.7718
5145.00	6.76148	7.64295	10.1976	11.8911	11.5768
5150.00	6.60578	7.47044	9.97159	11.6789	11.3799
5155.00	6.47339	7.31276	9.77744	11.4717	11.1367
5160.00	6.36664	7.16965	9.58042	11.242	10.9445
5165.00	6.23338	6.99023	9.40589	11.0057	10.7423
5170.00	6.16766	6.82272	9.24046	10.8209	10.5321
5175.00	6.08683	6.66715	9.05258	10.5774	10.3001
5180.00	5.95677	6.54521	8.91877	10.3702	10.1135
5185.00	5.7917	6.44872	8.73335	10.1625	9.91139
5190.00	5.59977	6.30765	8.53863	9.98995	9.69778
5195.00	5.53236	6.13729	8.33089	9.77532	9.467
5200.00	5.39889	6.04302	8.13928	9.57876	9.22505
5205.00	5.30974	5.86418	7.9594	9.39253	8.99701
5210.00	5.18459	5.74299	7.74831	9.20287	8.78064
5215.00	5.0766	5.64235	7.5936	9.02201	8.6039
5220.00	4.9283	5.47224	7.38846	8.82022	8.37889
5225.00	4.79637	5.37698	7.26324	8.63013	8.23376
5230.00	4.69003	5.24546	7.09206	8.4616	8.04063
5235.00	4.58968	5.12949	6.93892	8.25565	7.88736
5240.00	4.49161	5.02753	6.79182	8.12117	7.70832
5245.00	4.4142	4.96108	6.67057	7.96792	7.57544
5250.00	4.40184	4.87356	6.54658	7.81219	7.40618
5255.00	4.32411	4.77429	6.43779	7.6627	7.26327
5260.00	4.19529	4.64157	6.29345	7.45354	7.0747
5265.00	4.14441	4.4968	6.13755	7.30769	6.905
5270.00	4.06299	4.39062	5.99539	7.14167	6.73685
5275.00	3.96648	4.32639	5.83774	6.95663	6.58294
5280.00	3.90905	4.2264	5.68471	6.80366	6.42131
5285.00	3.80935	4.17619	5.54792	6.6414	6.26984
5290.00	3.69174	4.03216	5.40159	6.47925	6.089
5295.00	3.58434	3.91338	5.26247	6.31381	5.92281
5300.00	3.46909	3.77515	5.11777	6.21071	5.78609
5305.00	3.44436	3.70377	4.98475	6.05602	5.61251
5310.00	3.35705	3.59975	4.85111	5.86761	5.43489
5315.00	3.27847	3.53989	4.75497	5.70992	5.26475
5320.00	3.18141	3.43057	4.63224	5.55019	5.15273
5325.00	3.08013	3.34543	4.51436	5.3988	5.04078
5330.00	2.94869	3.24832	4.37948	5.23881	4.89036
5335.00	2.85364	3.16213	4.26924	5.03969	4.73443
5340.00	2.76034	3.05804	4.1663	4.89272	4.6155
5345.00	2.68412	2.98244	4.05045	4.76298	4.50418
5350.00	2.60623	2.92887	3.98239	4.63011	4.38858
5355.00	2.50825	2.90596	3.88586	4.54529	4.29481
5360.00	2.49596	2.87931	3.74235	4.40705	4.2267
5365.00	2.4818	2.77337	3.60577	4.30807	4.1063
5370.00	2.39162	2.73106	3.55526	4.20373	3.98254
5375.00	2.3089	2.65562	3.48009	4.11236	3.89684
5380.00	2.21432	2.59254	3.37716	4.01487	3.77261
5385.00	2.16946	2.53215	3.28267	3.87965	3.64796
5390.00	2.08108	2.44526	3.20319	3.80797	3.53321
5395.00	2.07279	2.34778	3.09175	3.67732	3.44106
5400.00	1.95999	2.29499	2.98124	3.59535	3.30504
5405.00	1.90805	2.23182	2.90684	3.48257	3.19289
5410.00	1.86439	2.17858	2.80554	3.36751	3.07313
5415.00	1.8282	2.10897	2.70879	3.25801	2.95506
5420.00	1.79408	1.98605	2.59109	3.14759	2.83852
5425.00	1.7138	1.90918	2.52322	3.04906	2.75847
5430.00	1.6462	1.87012	2.4315	2.94427	2.68386
5435.00	1.62873	1.81207	2.33317	2.84657	2.58074
5440.00	1.54795	1.78755	2.28273	2.75864	2.48536
5445.00	1.5465	1.74499	2.20949	2.65661	2.36014
5450.00	1.55139	1.70548	2.13336	2.56224	2.26713
5455.00	1.51707	1.66028	2.0862	2.47391	2.20996
5460.00	1.49548	1.60875	2.04653	2.3783	2.15424
5465.00	1.37536	1.51055	1.94492	2.24816	2.05698
5470.00	1.32611	1.44989	1.87204	2.14715	1.95747
5475.00	1.20434	1.33262	1.78231	2.06811	1.84735
5480.00	1.1691	1.27529	1.72105	1.9834	1.75852
5485.00	1.11415	1.21284	1.66592	1.91226	1.67601
5490.00	1.08948	1.17713	1.58566	1.83381	1.57948
5495.00	1.07192	1.11727	1.51436	1.7242	1.51316
5500.00	0.998801	1.05255	1.44276	1.64421	1.43463
5505.00	0.892726	1.0172	1.34768	1.56882	1.33141
5510.00	0.815845	0.941994	1.27883	1.512	1.25736
5515.00	0.718771	0.856231	1.19086	1.42355	1.17444
5520.00	0.718145	0.806766	1.17018	1.34818	1.08868
5525.00	0.654075	0.727294	1.12372	1.28375	1.02177
5530.00	0.650626	0.755806	1.08654	1.22575	0.981246
5535.00	0.658364	0.765799	1.02801	1.15745	0.936212
5540.00	0.626604	0.728992	0.953992	1.08071	0.888832
5545.00	0.59802	0.704303	0.903152	1.04132	0.844477
5550.00	0.617215	0.708599	0.869465	0.981284	0.805414
5555.00	0.567885	0.646176	0.810369	0.922162	0.722303
5560.00	0.53433	0.626153	0.76925	0.885063	0.709159
5565.00	0.510327	0.563537	0.696039	0.846586	0.6528
5570.00	0.485627	0.510799	0.655213	0.794998	0.580669
5575.00	0.444809	0.506724	0.595262	0.769768	0.568843
5580.00	0.468482	0.511494	0.545947	0.733493	0.56505
5585.00	0.517668	0.548328	0.564691	0.706782	0.535947
5590.00	0.51237	0.529653	0.562993	0.667478	0.51318
5595.00	0.489014	0.544182	0.538257	0.59649	0.479844
5600.00	0.506717	0.522305	0.528992	0.557192	0.41559
5605.00	0.448301	0.518285	0.503014	0.479426	0.384307
5610.00	0.391079	0.513462	0.463853	0.404349	0.297923
5615.00	0.334933	0.450063	0.390546	0.327452	0.24501
5620.00	0.273558	0.414699	0.299504	0.265028	0.180262
5625.00	0.212126	0.365997	0.236134	0.167296	0.127984
5630.00	0.172326	0.376402	0.190241	0.12004	0.0929211
5635.00	0.150446	0.332736	0.127585	0.0317196	0.0476639
5640.00	0.1385	0.275357	0.0507714	-0.00791469	-0.0264637
5645.00	0.0812791	0.208048	-0.0202174	-0.054609	-0.0923222
5650.00	0.0762491	0.211348	-0.0562573	-0.0864584	-0.168721
5655.00	0.0391942	0.217934	-0.0849799	-0.111731	-0.204084
5660.00	0.126663	0.231093	-0.0913352	-0.13702	-0.224779
5665.00	0.115545	0.224858	-0.0868433	-0.147909	-0.227134
5670.00	0.100893	0.178267	-0.086514	-0.177212	-0.242954
5675.00	0.100097	0.127898	-0.0992143	-0.195105	-0.270038
5680.00	0.0498149	0.129571	-0.151491	-0.249367	-0.305545
5685.00	0.0185013	0.106972	-0.200397	-0.288876	-0.327225
5690.00	0.0879028	0.133638	-0.213777	-0.30493	-0.362151
5695.00	0.220067	0.167279	-0.238816	-0.375344	-0.393585
5700.00	0.444343	0.345802	-0.250211	-0.340354	-0.410743
5705.00	0.734481	0.740293	-0.25304	-0.237634	-0.444167
5710.00	1.09629	1.22791	-0.266726	0.145665	-0.473393
5715.00	1.4467	1.73909	-0.263262	0.784877	-0.446606
5720.00	1.74657	2.2136	-0.281496	1.46107	-0.473875
5725.00	2.09391	2.63706	-0.335039	2.13579	-0.488142
5730.00	2.40961	3.08927	-0.290395	2.8007	-0.482143
5735.00	2.765	3.58545	0.0180724	3.41947	-0.425366
5740.00	3.07245	4.01153	0.595545	4.03996	-0.151625
5745.00	3.3631	4.42513	1.22481	4.61196	0.391025
5750.00	3.67425	4.81063	1.84778	5.19546	1.05581
5755.00	3.92485	5.12262	2.44652	5.71805	1.74574
5760.00	4.21855	5.47091	3.08007	6.2079	2.39751
5765.00	4.43486	5.85789	3.65119	6.67334	3.04661
5770.00	4.71938	6.16279	4.20605	7.11429	3.67105
5775.00	5.00178	6.46732	4.71471	7.52641	4.25702
5780.00	5.24355	6.73779	5.22356	7.93293	4.79638
5785.00	5.42087	6.98965	5.67595	8.30474	5.33489
5790.00	5.59749	7.22837	6.11281	8.67074	5.80757
5795.00	5.74096	7.42635	6.5227	9.01879	6.29549
5800.00	5.91191	7.65756	6.90459	9.33628	6.75431
5805.00	6.19123	7.8994	7.27521	9.66018	7.22205
5810.00	6.40854	8.10861	7.6719	9.98052	7.61391
5815.00	6.57623	8.32583	7.98715	10.2561	8.00597
5820.00	6.79686	8.52013	8.30708	10.5372	8.3554
5825.00	6.98304	8.65401	8.64143	10.7758	8.71013
5830.00	7.15059	8.83357	8.92377	11.0151	9.04909
5835.00	7.289	8.97709	9.21316	11.255	9.32931
5840.00	7.40583	9.17616	9.4959	11.4727	9.62091
5845.00	7.52181	9.35653	9.742	11.7076	9.9253
5850.00	7.6324	9.5502	10.0025	11.9122	10.2189
5855.00	7.82021	9.67991	10.2611	12.143	10.4627
5860.00	7.93968	9.84848	10.5012	12.3313	10.7043
5865.00	8.09057	9.94715	10.7322	12.51	10.9629
5870.00	8.19694	10.0589	10.9438	12.7158	11.1922
5875.00	8.23691	10.1787	11.1565	12.8857	11.3822
5880.00	8.34723	10.3239	11.347	13.0514	11.6201
5885.00	8.42019	10.4654	11.5463	13.2345	11.8479
5890.00	8.55556	10.5578	11.7712	13.3805	12.0229
5895.00	8.62317	10.6061	11.9522	13.523	12.1693
5900.00	8.72275	10.6459	12.0845	13.6301	12.331
5905.00	8.78449	10.7733	12.2082	13.7883	12.5237
5910.00	8.87568	10.8349	12.3363	13.9103	12.6508
5915.00	8.94536	10.9145	12.4988	14.0185	12.791
5920.00	8.974	10.9897	12.6619	14.132	12.9205
5925.00	9.05708	11.084	12.8374	14.2638	13.0474
5930.00	9.11792	11.1724	12.9629	14.3654	13.1958
5935.00	9.18506	11.2182	13.1129	14.4721	13.3225
5940.00	9.21916	11.327	13.2656	14.6072	13.4605
5945.00	9.3087	11.3971	13.3548	14.7076	13.5685
5950.00	9.36606	11.4277	13.4749	14.7912	13.7016
5955.00	9.44247	11.483	13.5626	14.8935	13.8377
5960.00	9.55305	11.605	13.6982	15.0288	13.9551
5965.00	9.64484	11.6269	13.8156	15.1311	14.0727
5970.00	9.72589	11.7068	13.9435	15.2368	14.1785
5975.00	9.73224	11.7667	14.0029	15.2971	14.2626
5980.00	9.76738	11.7856	14.0499	15.3412	14.3221
5985.00	9.86871	11.7653	14.0903	15.4165	14.4098
5990.00	9.8964	11.7518	14.1703	15.4588	14.4785
5995.00	9.87485	11.7096	14.169	15.5114	14.5429
6000.00	9.80434	11.621	14.152	15.512	14.588
6005.00	9.80439	11.6123	14.1553	15.5066	14.614
6010.00	9.76726	11.5527	14.1601	15.5035	14.6657
6015.00	9.7137	11.4857	14.1413	15.4837	14.6737
6020.00	9.63143	11.405	14.0918	15.4998	14.6767
6025.00	9.57907	11.2998	14.0203	15.5059	14.6938
6030.00	9.47463	11.1678	13.8818	15.4706	14.675
6035.00	9.40077	11.0008	13.7914	15.4227	14.647
6040.00	9.29713	10.8589	13.6646	15.333	14.638
6045.00	9.25341	10.7709	13.5904	15.2853	14.5769
6050.00	9.13972	10.6725	13.4632	15.1941	14.5252
6055.00	9.03275	10.4935	13.3024	15.095	14.4291
6060.00	8.94112	10.3071	13.1567	14.9677	14.3357
6065.00	8.82613	10.178	13.0228	14.82	14.25
6070.00	8.76136	10.0219	12.8939	14.6888	14.154
6075.00	8.6535	9.92728	12.7826	14.536	14.0325
6080.00	8.60754	9.79872	12.6536	14.4043	13.9377
6085.00	8.52281	9.69748	12.4809	14.2545	13.8035
6090.00	8.45275	9.60034	12.3245	14.1239	13.6999
6095.00	8.26423	9.53099	12.1402	13.9546	13.5553
6100.00	8.17975	9.38179	11.9677	13.7539	13.3875
6105.00	8.03247	9.19569	11.8042	13.5725	13.251
6110.00	7.96962	9.05833	11.6217	13.4159	13.0682
6115.00	7.81547	8.86963	11.3972	13.186	12.8738
6120.00	7.67209	8.67086	11.1839	13.0283	12.6739
6125.00	7.52446	8.50403	10.9976	12.8151	12.4889
6130.00	7.42877	8.35147	10.8178	12.5723	12.2804
6135.00	7.41389	8.2214	10.6625	12.3793	12.0971
6140.00	7.2735	8.04648	10.4522	12.1793	11.8696
6145.00	7.20755	7.91918	10.2833	11.9874	11.6811
6150.00	7.13425	7.77087	10.1016	11.7697	11.4891
6155.00	7.00633	7.67716	9.92231	11.5509	11.2967
6160.00	6.87881	7.5169	9.71359	11.3447	11.0739
6165.00	6.72686	7.3365	9.52667	11.1362	10.8331
6170.00	6.61954	7.22235	9.35195	10.9265	10.6121
6175.00	6.41453	7.05453	9.11393	10.6776	10.3738
6180.00	6.27803	6.94086	8.9387	10.4612	10.1636
6185.00	6.10407	6.77347	8.72809	10.2147	9.9342
6190.00	5.95835	6.59751	8.49119	10.003	9.70974
6195.00	5.83339	6.42227	8.28169	9.76928	9.49746
6200.00	5.73642	6.33205	8.12285	9.57587	9.30298
6205.00	5.60423	6.18818	7.9344	9.34498	9.11425
6210.00	5.47596	6.0153	7.7713	9.15754	8.90928
6215.00	5.33884	5.86936	7.56602	8.93457	8.69826
6220.00	5.16741	5.73681	7.40727	8.73305	8.48865
6225.00	5.06423	5.64402	7.25696	8.55168	8.32484
6230.00	4.92491	5.55087	7.08734	8.40964	8.15599
6235.00	4.76699	5.42968	6.90961	8.23348	7.98605
6240.00	4.67443	5.28565	6.75986	8.0266	7.79115
6245.00	4.56789	5.14156	6.60839	7.87602	7.61487
6250.00	4.54326	5.04563	6.47855	7.73541	7.45794
6255.00	4.44055	4.93157	6.34128	7.55544	7.2953
6260.00	4.36514	4.8482	6.20938	7.37906	7.12066
6265.00	4.26165	4.77919	6.05168	7.21692	6.96177
6270.00	4.12514	4.63031	5.88747	7.02859	6.79051
6275.00	4.09831	4.54693	5.75454	6.8786	6.65265
6280.00	4.03699	4.4743	5.66738	6.708	6.4712
6285.00	3.97096	4.42099	5.52118	6.54004	6.31988
6290.00	3.92703	4.29467	5.39888	6.38209	6.13403
6295.00	3.82243	4.20267	5.27953	6.20941	5.99246
6300.00	3.74998	4.11024	5.14426	6.07859	5.83935
6305.00	3.64914	3.97522	4.9956	5.94474	5.71268
6310.00	3.546	3.86454	4.87758	5.80562	5.57385
6315.00	3.45937	3.79989	4.80664	5.66685	5.43007
6320.00	3.3752	3.72724	4.6871	5.54026	5.29894
6325.00	3.29481	3.61968	4.53124	5.38308	5.12271
6330.00	3.12642	3.46863	4.36776	5.20346	4.96495
6335.00	2.98726	3.32786	4.20577	5.06384	4.80841
6340.00	2.84652	3.21564	4.07854	4.92293	4.65725
6345.00	2.7431	3.15682	3.95105	4.79526	4.55032
6350.00	2.71042	3.14607	3.85765	4.69138	4.4301
6355.00	2.65314	3.08336	3.72718	4.5716	4.33219
6360.00	2.62326	3.0438	3.64131	4.47737	4.21152
6365.00	2.63045	2.94069	3.55475	4.39002	4.12005
6370.00	2.66016	2.89852	3.48799	4.27494	4.00176
6375.00	2.6079	2.82441	3.38148	4.14508	3.92356
6380.00	2.52833	2.72758	3.28377	4.00022	3.82235
6385.00	2.46137	2.61632	3.18377	3.88766	3.6833
6390.00	2.38562	2.54874	3.07519	3.75074	3.54875
6395.00	2.34223	2.50117	2.97284	3.67584	3.43621
6400.00	2.31246	2.4909	2.90949	3.53636	3.3118
6405.00	2.23456	2.43103	2.75315	3.42778	3.20326
6410.00	2.15206	2.36149	2.71549	3.31141	3.11757
6415.00	2.11344	2.35313	2.61568	3.22618	3.00105
6420.00	2.03065	2.28896	2.53885	3.10622	2.93643
6425.00	2.02585	2.24929	2.50777	3.03133	2.86628
6430.00	2.0045	2.18466	2.39253	2.96817	2.73978
6435.00	1.93416	2.11324	2.31573	2.9003	2.64392
6440.00	1.88789	2.00557	2.19927	2.83498	2.59104
6445.00	1.81063	1.93156	2.13623	2.70327	2.51347
6450.00	1.76897	1.90111	2.07393	2.62967	2.41369
6455.00	1.79963	1.85443	2.00207	2.53799	2.3393
6460.00	1.74203	1.81964	1.91419	2.45294	2.24838
6465.00	1.69949	1.73048	1.81375	2.36791	2.17767
6470.00	1.67979	1.69724	1.7382	2.27527	2.06352
6475.00	1.61249	1.63599	1.65165	2.15967	1.98561
6480.00	1.57051	1.55797	1.55239	2.07344	1.88724
6485.00	1.54667	1.50221	1.49092	1.97973	1.84238
6490.00	1.48494	1.45684	1.41888	1.88012	1.75148
6495.00	1.49134	1.40155	1.35868	1.74129	1.6534
6500.00	1.39797	1.32528	1.25995	1.66722	1.57883
6505.00	1.35576	1.28073	1.22122	1.61921	1.51257
6510.00	1.33016	1.2539	1.1483	1.60738	1.43239
6515.00	1.26065	1.16105	1.08081	1.51787	1.3568
6520.00	1.28173	1.11967	1.06556	1.43985	1.33329
6525.00	1.27283	1.09087	1.02678	1.3671	1.28046
6530.00	1.27875	1.04928	0.990938	1.29568	1.22177
6535.00	1.23452	1.03595	0.936404	1.22971	1.16468
6540.00	1.18697	1.00105	0.892893	1.1661	1.09873
6545.00	1.22317	0.969646	0.859304	1.07408	1.03167
6550.00	1.19688	0.914865	0.818862	1.0184	0.970465
6555.00	1.18717	0.912568	0.788962	0.981849	0.912808
6560.00	1.14745	0.886395	0.702639	0.945565	0.868625
6565.00	1.09466	0.843555	0.639802	0.902734	0.777481
6570.00	1.07349	0.80982	0.614812	0.839595	0.712577
6575.00	1.0219	0.78669	0.573754	0.773443	0.637894
6580.00	0.977021	0.746589	0.53773	0.726625	0.579243
6585.00	0.947473	0.726167	0.485814	0.649723	0.54872
6590.00	0.936368	0.716224	0.441874	0.58899	0.484429
6595.00	0.906238	0.689196	0.419967	0.564858	0.428279
6600.00	0.82181	0.66487	0.384468	0.516004	0.410284
6605.00	0.817077	0.622489	0.327455	0.467795	0.364974
6610.00	0.784935	0.595192	0.258504	0.45663	0.343034
6615.00	0.776144	0.607988	0.201091	0.403335	0.314725
6620.00	0.75739	0.580936	0.202333	0.332475	0.234443
6625.00	0.681651	0.539716	0.166318	0.275485	0.207573
6630.00	0.683188	0.501413	0.13669	0.244544	0.158558
6635.00	0.624163	0.540461	0.104454	0.208219	0.0990299
6640.00	0.591177	0.473157	0.0847254	0.15687	0.061725
6645.00	0.541353	0.439099	0.0502595	0.100481	0.0230126
6650.00	0.502707	0.419294	-0.0151081	0.0285317	-0.0229605
6655.00	0.433849	0.358081	-0.0832223	-0.0362226	-0.0746121
6660.00	0.356387	0.345172	-0.1306	-0.0868698	-0.165627
6665.00	0.365668	0.31186	-0.180667	-0.135844	-0.223563
6670.00	0.384863	0.299958	-0.250792	-0.190945	-0.279131
6675.00	0.281321	0.266347	-0.308334	-0.224424	-0.375383
6680.00	0.188133	0.203554	-0.330416	-0.252859	-0.386654
6685.00	0.184809	0.147041	-0.347504	-0.316609	-0.475579
6690.00	0.222091	0.133542	-0.433437	-0.354481	-0.531635
6695.00	0.302112	0.111751	-0.507991	-0.380086	-0.579516
6700.00	0.524379	0.310291	-0.529602	-0.425178	-0.621753
6705.00	0.811161	0.713153	-0.560192	-0.264793	-0.648634
6710.00	1.12967	1.16251	-0.629498	0.122917	-0.646281
6715.00	1.49843	1.70192	-0.599968	0.74914	-0.647589
6720.00	1.85819	2.24162	-0.611453	1.44417	-0.633353
6725.00	2.25632	2.76592	-0.609721	2.10871	-0.617114
6730.00	2.56663	3.19079	-0.578455	2.76276	-0.626477
6735.00	2.89082	3.61053	-0.312663	3.39635	-0.567254
6740.00	3.26004	4.11244	0.258893	4.02	-0.230515
6745.00	3.58769	4.481	0.852202	4.58128	0.347426
6750.00	3.82527	4.86452	1.46137	5.09576	1.04997
6755.00	4.15216	5.21693	2.06533	5.62155	1.76189
6760.00	4.44016	5.59677	2.67016	6.12952	2.41632
6765.00	4.76442	5.96272	3.25814	6.5833	3.08923
6770.00	5.00205	6.24388	3.81424	7.04343	3.73766
6775.00	5.27477	6.54995	4.34722	7.42193	4.33067
6780.00	5.52641	6.87362	4.87054	7.84993	4.89692
6785.00	5.79316	7.1601	5.31739	8.21901	5.45792
6790.00	6.04718	7.36973	5.75762	8.55118	5.94655
6795.00	6.29593	7.6054	6.20116	8.92476	6.4437
6800.00	6.5322	7.81268	6.5985	9.25165	6.89712
6805.00	6.71541	8.06431	6.97467	9.57468	7.32917
6810.00	6.9593	8.28476	7.36707	9.9112	7.70946
6815.00	7.17725	8.49762	7.78056	10.2471	8.07569
6820.00	7.35326	8.70005	8.13414	10.5062	8.42243
6825.00	7.48999	8.92442	8.44958	10.7471	8.75077
6830.00	7.66107	9.12032	8.7734	10.9986	9.04712
6835.00	7.81968	9.28578	9.08804	11.2427	9.3421
6840.00	7.93456	9.40216	9.39071	11.476	9.6033
6845.00	8.10919	9.59971	9.66032	11.6987	9.90518
6850.00	8.21835	9.72567	9.89277	11.8788	10.1452
6855.00	8.33208	9.86676	10.1419	12.1189	10.4091
6860.00	8.49484	10.0094	10.4134	12.3324	10.6467
6865.00	8.65992	10.1776	10.6421	12.5289	10.8862
6870.00	8.82552	10.265	10.8627	12.7073	11.1317
6875.00	8.89867	10.3654	11.0176	12.8417	11.3355
6880.00	8.93353	10.4763	11.2192	13.0117	11.537
6885.00	9.04854	10.5339	11.4499	13.2038	11.7148
6890.00	9.14895	10.6219	11.6482	13.3877	11.9443
6895.00	9.28889	10.7481	11.7849	13.51	12.1328
6900.00	9.3885	10.8737	11.9655	13.665	12.3042
6905.00	9.31396	10.9036	12.0937	13.796	12.4584
6910.00	9.34136	10.9257	12.2712	13.9232	12.6143
6915.00	9.4001	10.989	12.4236	14.0589	12.729
6920.00	9.48085	11.1025	12.5839	14.2167	12.8716
6925.00	9.49776	11.1867	12.706	14.3391	13.005
6930.00	9.54395	11.2588	12.8427	14.4553	13.1902
6935.00	9.58088	11.3117	12.977	14.5581	13.3055
6940.00	9.5661	11.3725	13.068	14.6515	13.4025
6945.00	9.56674	11.4032	13.15	14.7025	13.4863
6950.00	9.56887	11.3982	13.2145	14.7374	13.5745
6955.00	9.55064	11.4178	13.2893	14.7866	13.6685
6960.00	9.54973	11.4548	13.3714	14.8521	13.7437
6965.00	9.57524	11.4422	13.4518	14.9093	13.8225
6970.00	9.60749	11.4346	13.5344	14.9354	13.8925
6975.00	9.61948	11.3903	13.6088	14.9792	13.983
6980.00	9.60394	11.3878	13.6432	15.0152	14.0516
6985.00	9.62558	11.3784	13.6816	15.0545	14.127
6990.00	9.66674	11.3735	13.7031	15.0796	14.1837
6995.00	9.63718	11.3317	13.7086	15.0878	14.2664
7000.00	9.68027	11.3122	13.7126	15.1342	14.3024
7005.00	9.64626	11.291	13.7338	15.1556	14.345
7010.00	9.58932	11.237	13.7056	15.1884	14.3739
7015.00	9.50709	11.1799	13.6654	15.1747	14.4205
7020.00	9.47955	11.1117	13.5883	15.1623	14.4188
7025.00	9.43154	10.9997	13.5059	15.1487	14.4258
7030.00	9.39297	10.9568	13.4531	15.1364	14.4492
7035.00	9.3629	10.8458	13.3527	15.1415	14.4121
7040.00	9.27389	10.7531	13.2475	15.0943	14.3958
7045.00	9.18448	10.6263	13.1556	15.0188	14.3837
7050.00	9.16132	10.4809	13.0403	14.9008	14.3479
7055.00	9.05839	10.3054	12.9199	14.8191	14.2712
7060.00	8.99982	10.2053	12.8051	14.727	14.1842
7065.00	8.97809	10.1261	12.6441	14.6204	14.0931
7070.00	8.8594	9.94391	12.5113	14.4744	13.9802
7075.00	8.77737	9.85346	12.3789	14.3591	13.8992
7080.00	8.58271	9.69251	12.1826	14.2341	13.7373
7085.00	8.48188	9.52596	12.0161	14.0742	13.5726
7090.00	8.41436	9.34834	11.8542	13.8895	13.4485
7095.00	8.35049	9.2138	11.6788	13.6962	13.2879
7100.00	8.25119	9.05896	11.5572	13.5197	13.1382
7105.00	8.11226	8.91599	11.3409	13.3625	12.9719
7110.00	7.96863	8.715	11.1658	13.1142	12.8042
7115.00	7.87499	8.5546	10.9803	12.9119	12.601
7120.00	7.69468	8.41989	10.7781	12.6772	12.4079
7125.00	7.47818	8.24922	10.5748	12.4941	12.2135
7130.00	7.36388	8.11973	10.39	12.3309	12.0137
7135.00	7.2858	7.98993	10.2264	12.1459	11.8305
7140.00	7.21087	7.90445	10.043	11.9472	11.6468
7145.00	7.05205	7.71904	9.82033	11.7013	11.4223
7150.00	6.84096	7.54615	9.62366	11.4682	11.2152
7155.00	6.70674	7.33511	9.45131	11.2592	10.9842
7160.00	6.55496	7.16324	9.22842	11.0381	10.7267
7165.00	6.35641	7.00977	9.02132	10.8416	10.5163
7170.00	6.22572	6.8379	8.85629	10.6359	10.2979
7175.00	6.08178	6.69648	8.66319	10.4398	10.0953
7180.00	5.95532	6.59692	8.50334	10.2421	9.95835
7185.00	5.857	6.48079	8.31676	10.0616	9.73405
7190.00	5.81498	6.36423	8.17948	9.8949	9.5416
7195.00	5.6548	6.20509	7.97237	9.66179	9.32729
7200.00	5.61131	6.09561	7.8259	9.4698	9.1464
7205.00	5.53035	5.98984	7.66529	9.30464	8.97076
7210.00	5.39553	5.86814	7.49011	9.10257	8.75702
7215.00	5.28814	5.67183	7.31759	8.90036	8.59206
7220.00	5.1605	5.54939	7.12705	8.72092	8.40249
7225.00	5.04718	5.40905	6.97227	8.50684	8.21646
7230.00	4.96222	5.28758	6.78934	8.27856	8.02677
7235.00	4.79593	5.11437	6.59593	8.10872	7.85263
7240.00	4.67569	4.95246	6.40143	7.91517	7.68904
7245.00	4.59381	4.88628	6.23009	7.72061	7.5324
7250.00	4.47365	4.77731	6.07311	7.54467	7.33662
7255.00	4.38719	4.672	5.9541	7.38717	7.17754
7260.00	4.24896	4.57964	5.84421	7.19878	6.98985
7265.00	4.15244	4.47963	5.70724	7.03262	6.82006
7270.00	4.07332	4.37035	5.56355	6.86527	6.61673
7275.00	3.98042	4.31779	5.39802	6.70363	6.44573
7280.00	3.81318	4.17527	5.24348	6.54458	6.27384
7285.00	3.62548	4.07111	5.09696	6.3387	6.10886
7290.00	3.53554	3.96893	4.91961	6.16612	5.91928
7295.00	3.47939	3.84804	4.77763	5.99977	5.75893
7300.00	3.36224	3.71995	4.61921	5.82971	5.63688
7305.00	3.22738	3.60227	4.49985	5.7021	5.47909
7310.00	3.16022	3.52045	4.40263	5.54145	5.32508
7315.00	3.07809	3.45164	4.30121	5.37058	5.1625
7320.00	2.99952	3.38369	4.17187	5.1973	5.02217
7325.00	2.90248	3.33458	4.03689	5.1024	4.85648
7330.00	2.79191	3.16263	3.90056	4.95085	4.74247
7335.00	2.79773	3.09224	3.78901	4.82886	4.62445
7340.00	2.78747	3.06986	3.6951	4.7089	4.50539
7345.00	2.70079	2.94849	3.58553	4.58144	4.35713
7350.00	2.67855	2.92361	3.47205	4.43789	4.23482
7355.00	2.56559	2.81325	3.34951	4.31208	4.10677
7360.00	2.498	2.74525	3.25314	4.19632	4.01464
7365.00	2.39225	2.64669	3.1107	4.06245	3.88463
7370.00	2.34664	2.605	3.03822	3.91653	3.77446
7375.00	2.23435	2.47225	2.92842	3.79792	3.60425
7380.00	2.19059	2.41666	2.87416	3.73357	3.48273
7385.00	2.10319	2.31722	2.77612	3.6146	3.34682
7390.00	2.02143	2.24579	2.65447	3.51516	3.22708
7395.00	2.02685	2.21647	2.58304	3.41888	3.09789
7400.00	1.99145	2.1274	2.49369	3.3246	3.00732
7405.00	1.90538	2.10268	2.40121	3.23635	2.91724
7410.00	1.84185	2.04186	2.31984	3.11029	2.82161
7415.00	1.78468	2.02931	2.27259	3.00616	2.73298
7420.00	1.68676	1.93967	2.14559	2.86496	2.60611
7425.00	1.67608	1.83851	2.06843	2.77604	2.52704
7430.00	1.61535	1.76313	1.99248	2.7011	2.3985
7435.00	1.58547	1.76038	1.89906	2.59889	2.27425
7440.00	1.55084	1.69522	1.81591	2.5052	2.19411
7445.00	1.53981	1.62815	1.75222	2.41833	2.09544
7450.00	1.48341	1.58827	1.6754	2.30369	2.02462
7455.00	1.46518	1.59215	1.59698	2.19374	1.94803
7460.00	1.49524	1.61011	1.54868	2.10071	1.88425
7465.00	1.40923	1.59132	1.45973	2.02038	1.79772
7470.00	1.36898	1.56958	1.38709	1.95062	1.69587
7475.00	1.30334	1.58377	1.33936	1.89717	1.64531
7480.00	1.21792	1.50374	1.28619	1.80921	1.59553
7485.00	1.18132	1.50764	1.22905	1.73343	1.55672
7490.00	1.14838	1.44968	1.17948	1.6398	1.48325
7495.00	1.11719	1.37702	1.12002	1.59538	1.41199
7500.00	1.09531	1.31284	1.099	1.50961	1.35386
7505.00	1.04464	1.26954	1.03551	1.41207	1.28612
7510.00	1.00523	1.21129	0.941244	1.33277	1.22344
7515.00	0.934136	1.11667	0.875898	1.26224	1.13621
7520.00	0.935208	1.08335	0.84308	1.19198	1.05427
7525.00	0.908292	1.05335	0.8154	1.1508	1.02848
7530.00	0.961515	1.02636	0.820195	1.1239	1.03952
7535.00	0.947458	0.967114	0.763241	1.0997	0.994654
7540.00	0.95804	0.943923	0.700842	1.01941	0.94828
7545.00	0.987701	0.933899	0.675317	0.958171	0.89798
7550.00	0.974123	0.876666	0.591076	0.886945	0.820171
7555.00	0.923179	0.828773	0.541251	0.813514	0.723596
7560.00	0.892819	0.782054	0.463918	0.74149	0.697477
7565.00	0.863946	0.744827	0.420311	0.660557	0.632868
7570.00	0.848803	0.746275	0.39499	0.588566	0.590989
7575.00	0.808842	0.739142	0.361061	0.563628	0.566142
7580.00	0.823993	0.709822	0.357447	0.547119	0.565188
7585.00	0.826785	0.695487	0.346767	0.501735	0.537784
7590.00	0.820005	0.686201	0.344582	0.449865	0.49
7595.00	0.806158	0.663381	0.327762	0.443037	0.441856
7600.00	0.826224	0.695873	0.323764	0.392798	0.428498
7605.00	0.788521	0.674496	0.283961	0.405243	0.347114
7610.00	0.787116	0.668515	0.214718	0.336736	0.299558
7615.00	0.739384	0.648668	0.16354	0.296279	0.282447
7620.00	0.738246	0.606701	0.131404	0.265803	0.227656
7625.00	0.693851	0.567726	0.0755604	0.187497	0.182627
7630.00	0.656994	0.525416	0.0410827	0.150092	0.149807
7635.00	0.691976	0.54519	0.00541109	0.072334	0.0971483
7640.00	0.676992	0.48826	-0.036905	0.0176148	0.053181
7645.00	0.649565	0.428587	-0.104696	-0.0299366	0.00333472
7650.00	0.581511	0.385728	-0.151783	-0.069341	-0.0543716
7655.00	0.591513	0.380903	-0.158885	-0.120068	-0.0866121
7660.00	0.544753	0.336786	-0.240471	-0.18353	-0.142174
7665.00	0.498023	0.306723	-0.259127	-0.238949	-0.176767
7670.00	0.517923	0.31944	-0.28056	-0.282043	-0.234445
7675.00	0.475425	0.265801	-0.345337	-0.36577	-0.276937
7680.00	0.420137	0.205474	-0.364647	-0.408053	-0.338299
7685.00	0.429239	0.219879	-0.380169	-0.455436	-0.347285
7690.00	0.409549	0.229228	-0.428487	-0.457378	-0.392193
7695.00	0.514195	0.232821	-0.478471	-0.471845	-0.425761
7700.00	0.733841	0.424074	-0.496536	-0.459427	-0.441414
7705.00	1.08332	0.89149	-0.533217	-0.317665	-0.430668
7710.00	1.43812	1.40135	-0.54395	0.0990757	-0.431273
7715.00	1.80237	1.92772	-0.572177	0.746338	-0.437812
7720.00	2.13948	2.4798	-0.565089	1.45098	-0.415439
7725.00	2.4785	2.9393	-0.579134	2.13434	-0.407291
7730.00	2.83474	3.47097	-0.525862	2.796	-0.384544
7735.00	3.18169	3.91332	-0.204987	3.39234	-0.342665
7740.00	3.52492	4.36687	0.374368	4.03335	-0.0335223
7745.00	3.85551	4.80881	1.03504	4.61535	0.58038
7750.00	4.16854	5.19572	1.6612	5.15441	1.26219
7755.00	4.41928	5.47402	2.24146	5.67433	1.92892
7760.00	4.68522	5.83538	2.86117	6.14649	2.60518
7765.00	4.91372	6.09191	3.38178	6.59943	3.23694
7770.00	5.09614	6.36978	3.89302	7.03675	3.79097
7775.00	5.37185	6.64036	4.3977	7.42609	4.38464
7780.00	5.56112	6.89594	4.84635	7.80618	4.92665
7785.00	5.72217	7.14042	5.32161	8.17625	5.42303
7790.00	5.88415	7.38696	5.73542	8.50761	5.87747
7795.00	6.07176	7.58354	6.15891	8.8847	6.32415
7800.00	6.18949	7.77734	6.53726	9.20966	6.73129
7805.00	6.38529	8.04697	6.90656	9.48516	7.19106
7810.00	6.55996	8.23902	7.28534	9.76195	7.56547
7815.00	6.76053	8.41548	7.62996	10.0306	7.905
7820.00	6.90697	8.61527	7.94104	10.2757	8.25339
7825.00	7.02792	8.81196	8.23587	10.5421	8.60805
7830.00	7.22971	9.01308	8.50493	10.7972	8.94265
7835.00	7.31839	9.14347	8.75544	11.0411	9.183
7840.00	7.45861	9.32832	9.0626	11.2598	9.45926
7845.00	7.62662	9.47057	9.32696	11.4948	9.74813
7850.00	7.78094	9.5757	9.59182	11.6614	9.97986
7855.00	7.90743	9.71974	9.84968	11.8588	10.2244
7860.00	8.01353	9.8807	10.0688	12.0763	10.4796
7865.00	8.10437	10.0159	10.3179	12.2745	10.7238
7870.00	8.20626	10.1726	10.5422	12.4632	10.9735
7875.00	8.34753	10.269	10.731	12.6287	11.2043
7880.00	8.58465	10.4281	10.9548	12.7921	11.478
7885.00	8.75778	10.5507	11.1989	13.0079	11.6986
7890.00	8.88727	10.678	11.3916	13.1562	11.88
7895.00	8.96818	10.8058	11.5559	13.2983	12.0595
7900.00	9.06734	10.9184	11.7399	13.471	12.2853
7905.00	9.15813	10.9909	11.9017	13.6562	12.5022
7910.00	9.28475	11.1211	12.053	13.8042	12.6675
7915.00	9.39717	11.2022	12.191	13.945	12.8359
7920.00	9.45188	11.2644	12.3458	14.0675	12.9798
7925.00	9.49647	11.3034	12.4815	14.1947	13.1307
7930.00	9.58307	11.406	12.6054	14.3075	13.2254
7935.00	9.64706	11.5093	12.7773	14.4107	13.3603
7940.00	9.74494	11.5889	12.9236	14.5155	13.4689
7945.00	9.8671	11.6859	13.0804	14.6174	13.6411
7950.00	9.8934	11.7298	13.1713	14.7074	13.7781
7955.00	9.91862	11.7609	13.2532	14.8054	13.8397
7960.00	9.9599	11.8141	13.3696	14.8868	13.9671
7965.00	10.0064	11.9091	13.4576	14.9736	14.0784
7970.00	10.0125	11.9415	13.4849	15.0577	14.1708
7975.00	10.0104	11.9623	13.5595	15.1359	14.2411
7980.00	9.98515	11.9158	13.5988	15.2089	14.337
7985.00	10.0167	11.9042	13.6639	15.2728	14.4053
7990.00	9.97691	11.8829	13.6771	15.2914	14.459
7995.00	9.95041	11.7853	13.6991	15.3047	14.4825
8000.00	9.89868	11.7156	13.7142	15.3124	14.538
8005.00	9.82424	11.6589	13.7019	15.3389	14.539
8010.00	9.76344	11.6453	13.6898	15.35	14.564
8015.00	9.69478	11.5691	13.6632	15.3676	14.5881
8020.00	9.62059	11.4692	13.6337	15.3504	14.5773
8025.00	9.55692	11.3949	13.5858	15.3171	14.5651
8030.00	9.50426	11.251	13.5064	15.2981	14.5711
8035.00	9.44913	11.1263	13.4053	15.2607	14.5269
8040.00	9.36233	10.9477	13.2893	15.1592	14.452
8045.00	9.29971	10.8545	13.1783	15.0848	14.4232
8050.00	9.19842	10.667	13.0144	14.9975	14.3441
8055.00	9.17852	10.5476	12.9198	14.913	14.2361
8060.00	9.09245	10.4004	12.804	14.7937	14.1535
8065.00	8.95458	10.239	12.659	14.6914	14.0963
8070.00	8.85218	10.0781	12.5247	14.501	13.9865
8075.00	8.7182	9.9079	12.3287	14.3865	13.8372
8080.00	8.62395	9.7632	12.1615	14.2477	13.7277
8085.00	8.50041	9.58958	11.9823	14.0949	13.6008
8090.00	8.38612	9.42368	11.8053	13.9183	13.4285
8095.00	8.29719	9.30691	11.6264	13.7332	13.2776
8100.00	8.11648	9.14397	11.4274	13.5283	13.1161
8105.00	7.93216	8.96477	11.2399	13.3652	12.9426
8110.00	7.81738	8.83002	11.0702	13.148	12.7812
8115.00	7.71873	8.70512	10.8804	12.9873	12.6026
8120.00	7.63149	8.53727	10.7263	12.7943	12.4093
8125.00	7.50496	8.39465	10.5439	12.5799	12.2233
8130.00	7.40037	8.25302	10.3519	12.3759	12.0397
8135.00	7.24584	8.10146	10.1346	12.1677	11.8505
8140.00	7.13154	7.9771	9.95015	11.9838	11.6416
8145.00	6.9791	7.83023	9.78228	11.7436	11.4459
8150.00	6.86205	7.64622	9.57735	11.5164	11.2527
8155.00	6.81556	7.52761	9.41612	11.3102	11.0642
8160.00	6.73964	7.36904	9.24781	11.1315	10.8484
8165.00	6.63259	7.23597	9.05363	10.924	10.6498
8170.00	6.53934	7.08125	8.90207	10.699	10.4591
8175.00	6.36094	6.92514	8.71833	10.4813	10.1985
8180.00	6.21586	6.77378	8.49261	10.2447	9.95443
8185.00	6.0698	6.58333	8.32475	10.0563	9.76306
8190.00	5.92131	6.44446	8.11704	9.83674	9.58741
8195.00	5.86047	6.30501	7.94774	9.6476	9.38993
8200.00	5.76544	6.18554	7.77866	9.40785	9.1925
8205.00	5.56838	6.05632	7.59864	9.17596	8.96087
8210.00	5.47003	5.91833	7.42177	8.94012	8.77466
8215.00	5.29323	5.78931	7.27559	8.73974	8.57711
8220.00	5.18987	5.65753	7.10781	8.60858	8.35478
8225.00	5.07361	5.48107	6.93082	8.38878	8.18294
8230.00	5.02938	5.35963	6.78638	8.20029	8.00603
8235.00	4.91213	5.2443	6.63504	7.99079	7.82625
8240.00	4.76323	5.12725	6.46355	7.82344	7.65417
8245.00	4.63697	5.01949	6.30643	7.66181	7.46077
8250.00	4.54192	4.91648	6.17244	7.49005	7.29356
8255.00	4.44089	4.76592	5.98594	7.28458	7.10625
8260.00	4.31898	4.65572	5.82924	7.12002	6.92482
8265.00	4.22321	4.49026	5.69284	6.97446	6.72986
8270.00	4.10138	4.41125	5.53109	6.79172	6.53641
8275.00	3.94992	4.33049	5.3224	6.64846	6.37686
8280.00	3.87091	4.3012	5.17077	6.51444	6.19387
8285.00	3.82614	4.20614	5.0241	6.35142	6.04717
8290.00	3.75796	4.04828	4.90788	6.18605	5.90743
8295.00	3.68421	3.9544	4.78842	6.00669	5.75084
8300.00	3.59615	3.85666	4.66977	5.82576	5.59106
8305.00	3.54013	3.77833	4.511	5.64851	5.40017
8310.00	3.47886	3.61865	4.36997	5.53138	5.22922
8315.00	3.35093	3.54123	4.24303	5.38781	5.1002
8320.00	3.25282	3.4607	4.09723	5.24587	4.97295
8325.00	3.211	3.37376	4.00314	5.08676	4.84045
8330.00	3.16096	3.31118	3.91382	4.90963	4.7229
8335.00	2.98892	3.17411	3.7638	4.74937	4.58372
8340.00	2.879	3.06882	3.65478	4.55257	4.43961
8345.00	2.71192	2.9355	3.52231	4.41784	4.28337
8350.00	2.58168	2.8601	3.39845	4.24995	4.14104
8355.00	2.47531	2.79586	3.30369	4.12937	4.02065
8360.00	2.4183	2.72116	3.18869	3.98693	3.88576
8365.00	2.3546	2.6214	3.08334	3.86298	3.8046
8370.00	2.31276	2.53643	2.95789	3.74633	3.64421
8375.00	2.33706	2.45273	2.88211	3.63796	3.51613
8380.00	2.28768	2.4232	2.81484	3.53109	3.36404
8385.00	2.2231	2.36769	2.7051	3.46036	3.26826
8390.00	2.15103	2.27676	2.61654	3.37719	3.13239
8395.00	2.03816	2.1913	2.50435	3.24128	3.05035
8400.00	1.98924	2.09993	2.40245	3.14695	2.94741
8405.00	1.91113	2.00444	2.3293	3.03407	2.81708
8410.00	1.84239	1.92211	2.22541	2.94605	2.71691
8415.00	1.74954	1.84319	2.13377	2.84393	2.61819
8420.00	1.71089	1.81194	2.05964	2.75372	2.4951
8425.00	1.69005	1.74163	1.94001	2.62759	2.40829
8430.00	1.67129	1.65665	1.88155	2.54121	2.26765
8435.00	1.64667	1.60669	1.78158	2.42106	2.15905
8440.00	1.62295	1.56655	1.71575	2.37314	2.09643
8445.00	1.51642	1.47739	1.6398	2.28083	2.02037
8450.00	1.45307	1.41161	1.5835	2.16722	1.91424
8455.00	1.43787	1.40182	1.54676	2.09041	1.8427
8460.00	1.41335	1.37614	1.47192	1.99415	1.76804
8465.00	1.37115	1.37713	1.42406	1.87275	1.69399
8470.00	1.30993	1.36476	1.34386	1.78299	1.62307
8475.00	1.18669	1.21744	1.24753	1.69881	1.54725
8480.00	1.05098	1.12341	1.11442	1.60525	1.46017
8485.00	1.02798	1.02915	0.990913	1.52613	1.37238
8490.00	0.970097	0.949137	0.93174	1.43372	1.2968
8495.00	0.894773	0.867481	0.865487	1.32766	1.21679
8500.00	0.834725	0.821711	0.802147	1.23559	1.15334
8505.00	0.81476	0.797392	0.74514	1.12136	1.07482
8510.00	0.734833	0.782737	0.662271	1.05502	0.997312
8515.00	0.67529	0.728568	0.606256	1.00463	0.941253
8520.00	0.601565	0.687048	0.550272	0.935543	0.900219
8525.00	0.533664	0.595443	0.477606	0.886082	0.813622
8530.00	0.523668	0.628704	0.397354	0.806802	0.759662
8535.00	0.508476	0.554986	0.341837	0.734601	0.710241
8540.00	0.533527	0.544082	0.295585	0.664533	0.685458
8545.00	0.484821	0.448695	0.23632	0.573489	0.618625
8550.00	0.450279	0.443599	0.145848	0.504268	0.565325
8555.00	0.482699	0.42696	0.106198	0.473345	0.50708
8560.00	0.415841	0.385469	0.0547316	0.403115	0.456372
8565.00	0.397491	0.40839	0.0111968	0.381459	0.382477
8570.00	0.348449	0.394067	-0.0539778	0.330593	0.323677
8575.00	0.288821	0.342608	-0.119133	0.26192	0.264764
8580.00	0.221215	0.275805	-0.183343	0.202657	0.20746
8585.00	0.200642	0.230146	-0.219781	0.119642	0.183289
8590.00	0.13411	0.170973	-0.248861	0.0576485	0.110156
8595.00	0.125346	0.149055	-0.286173	-0.0125613	0.050331
8600.00	0.1283	0.108839	-0.344819	-0.0765982	0.0110454
8605.00	0.0844915	0.117239	-0.38089	-0.129144	-0.0551388
8610.00	0.0621018	0.119978	-0.407785	-0.202721	-0.0881589
8615.00	0.07293	0.100749	-0.428276	-0.253678	-0.107601
8620.00	0.112105	0.122011	-0.443005	-0.272404	-0.161921
8625.00	0.12258	0.129094	-0.48504	-0.32572	-0.18255
8630.00	0.107224	0.101721	-0.495021	-0.351657	-0.197691
8635.00	0.0965018	0.11927	-0.501219	-0.394504	-0.259272
8640.00	0.0496769	0.0952905	-0.55507	-0.442393	-0.278729
8645.00	0.0416113	0.088172	-0.5794	-0.472775	-0.333918
8650.00	0.0111181	0.0130657	-0.596655	-0.500118	-0.377594
8655.00	-0.0798327	-0.0436826	-0.659529	-0.558645	-0.479414
8660.00	-0.133807	-0.0995771	-0.714259	-0.591816	-0.50854
8665.00	-0.128171	-0.0992614	-0.749592	-0.633542	-0.526191
8670.00	-0.109158	-0.0724617	-0.779534	-0.680423	-0.582324
8675.00	-0.123026	-0.067626	-0.791629	-0.701416	-0.602016
8680.00	-0.0905868	-0.072916	-0.802514	-0.739814	-0.625732
8685.00	-0.0970176	-0.0812927	-0.829021	-0.733669	-0.659066
8690.00	-0.0392985	-0.085216	-0.867731	-0.769689	-0.706193
8695.00	0.0420787	-0.0501788	-0.908139	-0.802955	-0.723773
8700.00	0.226842	0.152501	-0.908302	-0.810848	-0.752441
8705.00	0.512399	0.588016	-0.94651	-0.676341	-0.763684
8710.00	0.907256	1.12943	-0.970686	-0.266979	-0.750683
8715.00	1.227	1.62153	-0.957167	0.383818	-0.749257
8720.00	1.56744	2.1536	-0.99513	1.07807	-0.747118
8725.00	1.88467	2.56256	-1.02837	1.7682	-0.771738
8730.00	2.17947	3.00294	-1.00537	2.43086	-0.736524
8735.00	2.45254	3.40531	-0.686673	3.07898	-0.687704
8740.00	2.79589	3.85061	-0.102781	3.69027	-0.395437
8745.00	3.10335	4.20557	0.502558	4.26333	0.161319
8750.00	3.38781	4.62508	1.14762	4.80452	0.8525
8755.00	3.63143	4.9484	1.76624	5.3306	1.53964
8760.00	3.94828	5.27072	2.336	5.81933	2.23685
8765.00	4.30004	5.62831	2.91098	6.28293	2.89945
8770.00	4.64606	5.96821	3.44053	6.73833	3.53603
8775.00	4.94663	6.33077	3.98117	7.16261	4.10382
8780.00	5.18153	6.59079	4.51603	7.55718	4.67391
8785.00	5.32787	6.86217	4.95563	7.89363	5.18186
8790.00	5.5107	7.07748	5.38561	8.24393	5.6844
8795.00	5.71396	7.32189	5.74939	8.58463	6.12641
8800.00	5.92634	7.51774	6.13156	8.89551	6.58929
8805.00	6.07565	7.72415	6.50337	9.21006	6.96736
8810.00	6.26734	7.96656	6.8742	9.54658	7.3607
8815.00	6.40424	8.19316	7.19959	9.83843	7.73441
8820.00	6.62038	8.4176	7.56207	10.0901	8.11185
8825.00	6.7607	8.56656	7.92543	10.3505	8.43614
8830.00	6.91331	8.73316	8.22368	10.5873	8.75454
8835.00	7.10798	8.90962	8.51809	10.837	9.05309
8840.00	7.23671	9.11665	8.79421	11.0422	9.34233
8845.00	7.44705	9.27887	9.06035	11.2829	9.65403
8850.00	7.56821	9.42968	9.28688	11.4732	9.9063
8855.00	7.72527	9.58229	9.50933	11.6911	10.1659
8860.00	7.80776	9.71482	9.73645	11.8617	10.385
8865.00	7.91608	9.86181	9.98727	12.0679	10.6523
8870.00	8.12044	10.0062	10.2344	12.267	10.8921
8875.00	8.20679	10.1662	10.4484	12.4352	11.0788
8880.00	8.32477	10.3223	10.641	12.612	11.2862
8885.00	8.46039	10.3893	10.845	12.7754	11.4797
8890.00	8.59173	10.5411	11.0444	12.953	11.7164
8895.00	8.7053	10.673	11.2554	13.1102	11.9217
8900.00	8.75639	10.7507	11.4565	13.239	12.1185
8905.00	8.86278	10.8266	11.6383	13.3813	12.299
8910.00	8.90278	10.8817	11.7769	13.5143	12.4169
8915.00	8.8985	10.8795	11.8887	13.6392	12.5402
8920.00	8.88535	10.9185	12.0255	13.7397	12.6674
8925.00	8.93238	10.9547	12.1495	13.8327	12.787
8930.00	9.02582	11.0585	12.264	13.9257	12.9204
8935.00	9.11611	11.0723	12.3614	14.029	13.031
8940.00	9.12922	11.1607	12.4602	14.1049	13.1502
8945.00	9.10385	11.1776	12.5342	14.1622	13.2353
8950.00	9.09185	11.1662	12.6223	14.2469	13.3127
8955.00	9.12907	11.1898	12.6959	14.3333	13.4465
8960.00	9.13779	11.2327	12.7845	14.4246	13.5328
8965.00	9.11156	11.1917	12.8567	14.5186	13.6669
8970.00	9.14371	11.1886	12.9329	14.5897	13.726
8975.00	9.17884	11.2111	12.9885	14.6291	13.7843
8980.00	9.2337	11.1567	13.0255	14.6552	13.8393
8985.00	9.3125	11.2053	13.0997	14.733	13.9094
8990.00	9.34314	11.2117	13.1748	14.7589	14.0256
8995.00	9.37072	11.2355	13.248	14.8246	14.1335
9000.00	9.43272	11.2581	13.3101	14.8862	14.2042
9005.00	9.34757	11.1713	13.3224	14.9155	14.2104
9010.00	9.35922	11.0906	13.3	14.9138	14.2562
9015.00	9.34182	11.0253	13.2567	14.9055	14.3077
9020.00	9.27505	10.9195	13.213	14.9048	14.3481
9025.00	9.19327	10.8075	13.1682	14.9169	14.3313
9030.00	9.18008	10.7476	13.1213	14.888	14.3214
9035.00	9.10005	10.6491	13.0495	14.8602	14.3099
9040.00	9.01253	10.5387	12.9746	14.7988	14.2926
9045.00	8.94616	10.4539	12.8245	14.7036	14.2446
9050.00	8.90192	10.3594	12.6793	14.6069	14.2134
9055.00	8.78775	10.2142	12.5625	14.5318	14.1544
9060.00	8.67415	10.0883	12.423	14.4193	14.0765
9065.00	8.49447	9.95324	12.2669	14.3196	13.9799
9070.00	8.40865	9.8257	12.1003	14.2029	13.8561
9075.00	8.30819	9.70248	11.9328	14.0079	13.7507
9080.00	8.22861	9.55663	11.7598	13.8672	13.6292
9085.00	8.13375	9.36751	11.5706	13.7024	13.4677
9090.00	7.98952	9.19248	11.3929	13.5456	13.2753
9095.00	7.84732	8.98553	11.2247	13.3646	13.0815
9100.00	7.73328	8.81013	10.9981	13.2025	12.8977
9105.00	7.5532	8.61973	10.8164	13.0245	12.7228
9110.00	7.42675	8.43391	10.6139	12.7981	12.4927
9115.00	7.22156	8.27992	10.3973	12.5723	12.2461
9120.00	7.0214	8.09071	10.1754	12.3903	12.0542
9125.00	6.90941	7.93369	9.998	12.1748	11.8678
9130.00	6.80242	7.74897	9.75479	11.9104	11.6615
9135.00	6.62869	7.59478	9.58417	11.7123	11.457
9140.00	6.50795	7.44878	9.39999	11.5383	11.2447
9145.00	6.42562	7.32461	9.24536	11.3435	11.0741
9150.00	6.34842	7.19718	9.06906	11.1258	10.8744
9155.00	6.20305	7.06081	8.91317	10.918	10.675
9160.00	6.11558	6.90673	8.7506	10.7098	10.4826
9165.00	5.98729	6.80302	8.56622	10.5232	10.2598
9170.00	5.89197	6.70245	8.41977	10.2807	10.0765
9175.00	5.83096	6.6047	8.27219	10.0709	9.88746
9180.00	5.72649	6.48298	8.11151	9.87277	9.67796
9185.00	5.63557	6.38789	7.96412	9.64696	9.48855
9190.00	5.53824	6.27218	7.7869	9.4344	9.31123
9195.00	5.40883	6.10658	7.59306	9.2448	9.12338
9200.00	5.27067	5.96717	7.4316	9.10129	8.9175
9205.00	5.13394	5.85015	7.25194	8.93228	8.72536
9210.00	5.02637	5.7846	7.07725	8.69707	8.5627
9215.00	4.91097	5.66293	6.90703	8.51336	8.38806
9220.00	4.69713	5.49919	6.71577	8.29461	8.1735
9225.00	4.58523	5.34098	6.53992	8.06126	8.00352
9230.00	4.46128	5.23716	6.39187	7.86567	7.79403
9235.00	4.33113	5.1389	6.23077	7.69218	7.61918
9240.00	4.24498	5.01913	6.07929	7.52671	7.46438
9245.00	4.0962	4.82576	5.89932	7.33115	7.2754
9250.00	4.0227	4.6674	5.75035	7.16023	7.09077
9255.00	3.90389	4.53692	5.542	6.97503	6.91175
9260.00	3.81864	4.45927	5.43062	6.8075	6.77546
9265.00	3.76515	4.41108	5.28303	6.6279	6.57402
9270.00	3.71702	4.28575	5.14091	6.45608	6.40643
9275.00	3.60399	4.15366	5.04364	6.27939	6.23076
9280.00	3.53324	4.06251	4.90968	6.14327	6.08979
9285.00	3.4324	3.95155	4.78448	5.98769	5.89784
9290.00	3.34628	3.86735	4.5901	5.85191	5.75847
9295.00	3.21457	3.73251	4.40309	5.65847	5.60821
9300.00	3.05575	3.65214	4.24778	5.50304	5.41646
9305.00	2.99955	3.56293	4.07829	5.30464	5.26272
9310.00	2.89631	3.48143	3.96474	5.16508	5.13207
9315.00	2.84987	3.41773	3.90061	5.00642	5.00077
9320.00	2.78018	3.32303	3.81597	4.87124	4.89717
9325.00	2.70972	3.17152	3.70452	4.7462	4.74826
9330.00	2.67419	3.07131	3.62464	4.60398	4.61939
9335.00	2.56477	2.9293	3.51375	4.49294	4.45116
9340.00	2.49571	2.84488	3.40931	4.37181	4.30661
9345.00	2.45835	2.75203	3.29489	4.23396	4.1611
9350.00	2.35347	2.66243	3.15478	4.10226	4.04213
9355.00	2.2885	2.5818	3.05932	3.97186	3.91536
9360.00	2.22074	2.53816	2.95391	3.82822	3.77473
9365.00	2.11484	2.46513	2.85718	3.6913	3.69696
9370.00	2.03811	2.43797	2.76456	3.5401	3.59358
9375.00	2.04651	2.40027	2.7044	3.43115	3.49711
9380.00	1.97817	2.35188	2.60756	3.31529	3.35377
9385.00	1.98791	2.27579	2.55197	3.2178	3.27785
9390.00	1.94711	2.23984	2.48986	3.09868	3.14702
9395.00	1.85618	2.1617	2.39776	3.03133	3.02499
9400.00	1.75575	2.08654	2.27032	2.90287	2.90916
9405.00	1.69945	2.00926	2.15376	2.80847	2.82119
9410.00	1.58217	1.96261	2.05442	2.70484	2.73003
9415.00	1.54632	1.88325	1.93067	2.57512	2.62743
9420.00	1.51405	1.848	1.84158	2.46431	2.52996
9425.00	1.47262	1.77408	1.73169	2.36966	2.44223
9430.00	1.46941	1.73769	1.65692	2.23699	2.34615
9435.00	1.46652	1.63623	1.59242	2.13794	2.25796
9440.00	1.42365	1.59555	1.47959	2.04117	2.16233
9445.00	1.3386	1.55652	1.40219	1.98375	2.07968
9450.00	1.30542	1.53947	1.35851	1.93801	2.00615
9455.00	1.25697	1.50123	1.30436	1.82476	1.95282
9460.00	1.27223	1.47042	1.27789	1.74828	1.88256
9465.00	1.23329	1.40775	1.2188	1.68793	1.8159
9470.00	1.16418	1.33809	1.13405	1.60308	1.74049
9475.00	1.07564	1.30552	1.03829	1.55555	1.66149
9480.00	1.0006	1.26174	0.945599	1.4636	1.58355
9485.00	0.909838	1.19222	0.903025	1.39949	1.48599
9490.00	0.85448	1.12844	0.814579	1.32822	1.3999
9495.00	0.823245	1.1084	0.755402	1.23526	1.31471
9500.00	0.802878	1.08434	0.6975	1.15498	1.22691
9505.00	0.761314	1.00362	0.67231	1.06831	1.14875
9510.00	0.775022	0.991245	0.645925	0.999636	1.09639
9515.00	0.788907	0.925868	0.629606	0.909848	1.0758
9520.00	0.754936	0.85377	0.561075	0.846846	1.01447
9525.00	0.708872	0.808167	0.490115	0.793536	0.907024
9530.00	0.684454	0.769534	0.416966	0.716726	0.819747
9535.00	0.61291	0.73597	0.326068	0.645902	0.7686
9540.00	0.553168	0.656346	0.243331	0.574528	0.685745
9545.00	0.531928	0.65218	0.194862	0.53149	0.612889
9550.00	0.48648	0.64843	0.162379	0.481733	0.591847
9555.00	0.484301	0.616129	0.100653	0.410665	0.524955
9560.00	0.386304	0.572595	0.0274607	0.358575	0.487874
9565.00	0.350772	0.528593	-0.00777707	0.321869	0.44508
9570.00	0.385397	0.509481	-0.0376343	0.282051	0.403141
9575.00	0.371641	0.475406	-0.0802876	0.233495	0.343988
9580.00	0.376298	0.436302	-0.17159	0.186402	0.297601
9585.00	0.378941	0.339641	-0.217558	0.109253	0.236157
9590.00	0.385966	0.355092	-0.203229	0.0601692	0.20141
9595.00	0.303999	0.323199	-0.210756	-0.00859682	0.18555
9600.00	0.259659	0.322216	-0.285299	-0.0823577	0.138737
9605.00	0.236791	0.29602	-0.358885	-0.155526	0.133426
9610.00	0.157349	0.272445	-0.400977	-0.188307	0.0892565
9615.00	0.152457	0.265689	-0.421221	-0.239009	0.0255269
9620.00	0.174386	0.28492	-0.410662	-0.30584	0.00584801
9625.00	0.170888	0.254018	-0.424367	-0.341397	-0.0461155
9630.00	0.133663	0.204511	-0.470122	-0.364919	-0.0971641
9635.00	0.0846709	0.145491	-0.529868	-0.391176	-0.0942982
9640.00	0.114927	0.157458	-0.577141	-0.425831	-0.147379
9645.00	0.0476726	0.144123	-0.596479	-0.462956	-0.190014
9650.00	0.0738843	0.0971685	-0.612026	-0.464146	-0.232667
9655.00	0.0711427	0.0934779	-0.617663	-0.496592	-0.283043
9660.00	0.0392453	0.0491777	-0.678437	-0.540209	-0.33095
9665.00	0.0151844	0.0406442	-0.696	-0.587943	-0.406607
9670.00	-0.0560366	-0.0321198	-0.758223	-0.620728	-0.425032
9675.00	-0.118587	-0.0795285	-0.797514	-0.685002	-0.460453
9680.00	-0.156294	-0.131838	-0.859798	-0.742848	-0.511171
9685.00	-0.146861	-0.153607	-0.913996	-0.808476	-0.573087
9690.00	-0.132175	-0.182841	-0.988768	-0.843799	-0.633093
9695.00	-0.0508034	-0.22723	-1.02914	-0.851847	-0.687954
9700.00	0.146346	0.00882326	-1.02834	-0.877745	-0.714209
9705.00	0.449246	0.391212	-1.08333	-0.734853	-0.743833
9710.00	0.772971	0.907714	-1.11517	-0.358646	-0.752512
9715.00	1.14642	1.46657	-1.08999	0.289446	-0.760323
9720.00	1.45774	1.98401	-1.09518	0.982116	-0.751083
9725.00	1.76425	2.45814	-1.14347	1.66148	-0.727353
9730.00	2.09433	2.94271	-1.08576	2.31192	-0.696577
9735.00	2.41619	3.38485	-0.800796	2.95752	-0.627776
9740.00	2.72755	3.82135	-0.233342	3.55298	-0.331225
9745.00	3.02016	4.22022	0.379484	4.11432	0.221678
9750.00	3.27886	4.64549	0.983942	4.64328	0.925662
9755.00	3.55816	5.00654	1.59572	5.17531	1.62347
9760.00	3.84516	5.36162	2.22709	5.68466	2.28918
9765.00	4.06318	5.69927	2.80832	6.13714	2.96196
9770.00	4.46077	6.04533	3.37412	6.59185	3.57002
9775.00	4.75199	6.36403	3.90563	7.0435	4.16695
9780.00	5.05281	6.60505	4.43876	7.4381	4.73844
9785.00	5.35298	6.90152	4.92229	7.81614	5.26562
9790.00	5.55498	7.14062	5.36396	8.18267	5.74266
9795.00	5.80958	7.37991	5.79025	8.54307	6.20282
9800.00	5.98451	7.66398	6.16926	8.88439	6.64779
9805.00	6.16983	7.90879	6.55122	9.22379	7.08337
9810.00	6.3583	8.06765	6.90056	9.50467	7.48738
9815.00	6.52172	8.2974	7.24095	9.8041	7.85356
9820.00	6.69204	8.4391	7.56958	10.071	8.22337
9825.00	6.86856	8.56421	7.88299	10.3461	8.57332
9830.00	7.03053	8.75154	8.19105	10.6003	8.88571
9835.00	7.18714	8.94907	8.47017	10.8326	9.19597
9840.00	7.40864	9.14612	8.7455	11.084	9.49662
9845.00	7.50885	9.33191	9.02302	11.3222	9.75949
9850.00	7.63002	9.49309	9.27556	11.5052	10.0329
9855.00	7.76076	9.64418	9.53348	11.6724	10.3055
9860.00	7.849	9.7681	9.74798	11.872	10.5646
9865.00	7.95629	9.89892	9.95959	12.0602	10.7814
9870.00	8.08074	10.0167	10.1779	12.2059	10.9783
9875.00	8.19429	10.1106	10.3836	12.3335	11.1898
9880.00	8.32746	10.1891	10.5698	12.5069	11.4024
9885.00	8.44732	10.2922	10.7558	12.6732	11.58
9890.00	8.50407	10.4189	10.9093	12.7965	11.7484
9895.00	8.58768	10.5726	11.0856	12.9431	11.9266
9900.00	8.69081	10.6639	11.2832	13.0844	12.0929
9905.00	8.8239	10.7474	11.4647	13.2438	12.2511
9910.00	8.93128	10.8477	11.6532	13.4084	12.4038
9915.00	9.06666	10.9779	11.808	13.521	12.5678
9920.00	9.08006	11.0022	11.8999	13.6571	12.7025
9925.00	9.15874	11.0578	12.018	13.766	12.8298
9930.00	9.24658	11.1151	12.1966	13.8674	12.9665
9935.00	9.24974	11.1365	12.3007	13.9663	13.0734
9940.00	9.28357	11.2137	12.4372	14.0485	13.2012
9945.00	9.40849	11.2276	12.5507	14.1717	13.3368
9950.00	9.42954	11.3137	12.6584	14.2791	13.4537
9955.00	9.52593	11.4033	12.8185	14.4284	13.5846
[truncated: 56 more rows]
