# Supplementary material for: Abnormal developmental trajectory and vulnerability to cardiac arrhythmias in tetralogy of Fallot with DiGeorge syndrome
Source: Commun Biol. 2023 Sep 22;6:969. doi: 10.1038/s42003-023-05344-6 (PMC10516936; doi:10.1038/s42003-023-05344-6)
Supplement: Supplementary file 6 — Supplementary Data 3 [file 42003_2023_5344_MOESM6_ESM.zip › Supplementary Data3_CAS Measurement/Batch62/TOF-ND2_A1_5100/1A-wave.csv]

1A : V(t) = -D'(t) / BackgroundImage *100
D'(t) = WaveFiltered Value( Pixel-Filter=(3 x 3) Tcnst-Filter=8)
average	1.00
frm num	2048
position	[45][66]
background	1032.33
total pixel	9
time	value1
0.00	4.4344
5.00	3.66268
10.00	3.05468
15.00	2.60647
20.00	2.17325
25.00	1.8926
30.00	1.60251
35.00	1.42205
40.00	1.37968
45.00	1.24346
50.00	1.13842
55.00	1.11333
60.00	0.992442
65.00	0.969169
70.00	1.00131
75.00	1.04641
80.00	0.952057
85.00	0.895694
90.00	0.840095
95.00	0.881899
100.00	0.843355
105.00	0.76794
110.00	0.74098
115.00	0.757627
120.00	0.698243
125.00	0.637301
130.00	0.652762
135.00	0.653899
140.00	0.638549
145.00	0.724672
150.00	0.713922
155.00	0.635361
160.00	0.551307
165.00	0.427891
170.00	0.351187
175.00	0.33947
180.00	0.289292
185.00	0.325204
190.00	0.305137
195.00	0.3815
200.00	0.367147
205.00	0.389389
210.00	0.298404
215.00	0.321895
220.00	0.318966
225.00	0.426699
230.00	0.41816
235.00	0.331459
240.00	0.277226
245.00	0.223119
250.00	0.262738
255.00	0.251724
260.00	0.234328
265.00	0.273813
270.00	0.291766
275.00	0.242983
280.00	0.276643
285.00	0.242084
290.00	0.266327
295.00	0.312357
300.00	0.296144
305.00	0.294482
310.00	0.193222
315.00	0.157858
320.00	0.181537
325.00	0.162594
330.00	0.0653819
335.00	0.00379122
340.00	0.0220274
345.00	0.0347928
350.00	0.06956
355.00	0.171391
360.00	0.110287
365.00	0.0901167
370.00	0.117974
375.00	0.163305
380.00	0.0787951
385.00	0.0939037
390.00	0.0657326
395.00	0.08476
400.00	0.0690188
405.00	-0.00334974
410.00	-0.134731
415.00	-0.113685
420.00	-0.10864
425.00	-0.0405298
430.00	-0.0574313
435.00	-0.033744
440.00	-0.0268497
445.00	-0.0510841
450.00	-0.0196142
455.00	0.0250172
460.00	-0.0244641
465.00	0.00870661
470.00	-0.000363236
475.00	0.0158904
480.00	-0.0340818
485.00	-0.0852069
490.00	-0.0790184
495.00	-0.0423972
500.00	-0.0522805
505.00	-0.0721146
510.00	-0.063396
515.00	-0.0185457
520.00	0.0386809
525.00	-0.0407309
530.00	-0.0704878
535.00	-0.0784018
540.00	-0.0807127
545.00	-0.0274385
550.00	-0.0676409
555.00	-0.031204
560.00	-0.0315296
565.00	-0.0834204
570.00	-0.0551654
575.00	0.0356497
580.00	0.0475573
585.00	-0.0345175
590.00	0.0565611
595.00	0.0460506
600.00	0.125874
605.00	0.317366
610.00	0.654833
615.00	0.987928
620.00	1.30182
625.00	1.39238
630.00	1.48484
635.00	1.59799
640.00	1.6546
645.00	1.71682
650.00	1.62154
655.00	1.60004
660.00	1.61728
665.00	1.65842
670.00	1.68721
675.00	1.67184
680.00	1.65786
685.00	1.63515
690.00	1.56437
695.00	1.6246
700.00	1.5699
705.00	1.59941
710.00	1.58456
715.00	1.53864
720.00	1.46129
725.00	1.53307
730.00	1.57364
735.00	1.53422
740.00	1.46466
745.00	1.44502
750.00	1.40221
755.00	1.44652
760.00	1.43878
765.00	1.44951
770.00	1.44088
775.00	1.37994
780.00	1.31791
785.00	1.28418
790.00	1.27348
795.00	1.17881
800.00	1.119
805.00	1.00287
810.00	1.03459
815.00	0.866284
820.00	0.835653
825.00	0.681825
830.00	0.687158
835.00	0.619855
840.00	0.637321
845.00	0.501016
850.00	0.405603
855.00	0.309754
860.00	0.242659
865.00	0.237669
870.00	0.150224
875.00	0.192338
880.00	0.208902
885.00	0.139773
890.00	0.107528
895.00	0.00100429
900.00	-0.0380442
905.00	-0.00079947
910.00	-0.0199332
915.00	-0.0753029
920.00	-0.133435
925.00	-0.10632
930.00	-0.0647375
935.00	-0.0614609
940.00	-0.00427547
945.00	-0.0740293
950.00	-0.00984442
955.00	-0.0488672
960.00	0.00454014
965.00	-0.0549427
970.00	-0.0836649
975.00	-0.106999
980.00	-0.145936
985.00	-0.124758
990.00	-0.197114
995.00	-0.192872
1000.00	-0.1673
1005.00	-0.126796
1010.00	-0.130734
1015.00	-0.169008
1020.00	-0.218402
1025.00	-0.136737
1030.00	-0.105403
1035.00	-0.112529
1040.00	-0.175638
1045.00	-0.193983
1050.00	-0.197138
1055.00	-0.0960205
1060.00	-0.0575275
1065.00	-0.108077
1070.00	-0.153148
1075.00	-0.191156
1080.00	-0.243593
1085.00	-0.254467
1090.00	-0.152296
1095.00	-0.174414
1100.00	-0.180211
1105.00	-0.219787
1110.00	-0.160308
1115.00	-0.212313
1120.00	-0.287463
1125.00	-0.336839
1130.00	-0.368174
1135.00	-0.299698
1140.00	-0.422898
1145.00	-0.318631
1150.00	-0.274705
1155.00	-0.289161
1160.00	-0.231473
1165.00	-0.158802
1170.00	-0.217716
1175.00	-0.184691
1180.00	-0.206778
1185.00	-0.186721
1190.00	-0.127475
1195.00	-0.202245
1200.00	-0.222295
1205.00	-0.223414
1210.00	-0.191908
1215.00	-0.0794439
1220.00	-0.0814421
1225.00	-0.199082
1230.00	-0.203936
1235.00	-0.178274
1240.00	-0.202286
1245.00	-0.244926
1250.00	-0.28769
1255.00	-0.295022
1260.00	-0.303383
1265.00	-0.364128
1270.00	-0.31301
1275.00	-0.374096
1280.00	-0.349048
1285.00	-0.305684
1290.00	-0.30116
1295.00	-0.204354
1300.00	-0.188253
1305.00	-0.241561
1310.00	-0.227213
1315.00	-0.239772
1320.00	-0.190443
1325.00	-0.220491
1330.00	-0.238296
1335.00	-0.18941
1340.00	-0.210081
1345.00	-0.214864
1350.00	-0.156863
1355.00	-0.232503
1360.00	-0.324199
1365.00	-0.272144
1370.00	-0.25508
1375.00	-0.359376
1380.00	-0.432383
1385.00	-0.380163
1390.00	-0.30809
1395.00	-0.222121
1400.00	-0.191003
1405.00	-0.207967
1410.00	-0.194011
1415.00	-0.216531
1420.00	-0.2775
1425.00	-0.258829
1430.00	-0.216698
1435.00	-0.14846
1440.00	-0.20079
1445.00	-0.253565
1450.00	-0.261448
1455.00	-0.218532
1460.00	-0.233696
1465.00	-0.247539
1470.00	-0.221711
1475.00	-0.1778
1480.00	-0.260075
1485.00	-0.288608
1490.00	-0.315038
1495.00	-0.194695
1500.00	-0.1266
1505.00	-0.169343
1510.00	-0.218637
1515.00	-0.227311
1520.00	-0.24307
1525.00	-0.215354
1530.00	-0.2347
1535.00	-0.144916
1540.00	-0.082068
1545.00	-0.122026
1550.00	-0.130623
1555.00	-0.146328
1560.00	-0.13149
1565.00	-0.19214
1570.00	-0.170016
1575.00	-0.160987
1580.00	-0.151438
1585.00	-0.235164
1590.00	-0.20982
1595.00	-0.101669
1600.00	0.0967362
1605.00	0.296969
1610.00	0.598579
1615.00	0.825851
1620.00	1.10118
1625.00	1.29069
1630.00	1.41688
1635.00	1.51167
1640.00	1.57157
1645.00	1.68131
1650.00	1.76781
1655.00	1.79607
1660.00	1.74159
1665.00	1.74543
1670.00	1.84498
1675.00	1.73385
1680.00	1.70772
1685.00	1.62163
1690.00	1.72926
1695.00	1.61087
1700.00	1.57643
1705.00	1.5717
1710.00	1.5813
1715.00	1.48792
1720.00	1.5162
1725.00	1.57474
1730.00	1.57374
1735.00	1.48909
1740.00	1.4815
1745.00	1.5117
1750.00	1.46504
1755.00	1.413
1760.00	1.39594
1765.00	1.39046
1770.00	1.27684
1775.00	1.30709
1780.00	1.32181
1785.00	1.36763
1790.00	1.3093
1795.00	1.25232
1800.00	1.14785
1805.00	1.04889
1810.00	0.915046
1815.00	0.885931
1820.00	0.878466
1825.00	0.944277
1830.00	0.664223
1835.00	0.552137
1840.00	0.367123
1845.00	0.344167
1850.00	0.302267
1855.00	0.218044
1860.00	0.230125
1865.00	0.18369
1870.00	0.177017
1875.00	0.114225
1880.00	0.0928734
1885.00	0.084385
1890.00	0.0558405
1895.00	-0.0190324
1900.00	-0.00363588
1905.00	0.00714168
1910.00	0.011457
1915.00	-0.0242694
1920.00	-0.04282
1925.00	-0.0267451
1930.00	0.0297124
1935.00	-0.0437799
1940.00	-0.0726221
1945.00	-0.0540644
1950.00	-0.0443029
1955.00	0.014193
1960.00	0.0002483
1965.00	-0.0321155
1970.00	-0.0450834
1975.00	-0.163945
1980.00	-0.134135
1985.00	-0.103581
1990.00	-0.169375
1995.00	-0.147623
2000.00	-0.0904202
2005.00	-0.0891256
2010.00	-0.0914483
2015.00	-0.138279
2020.00	-0.0903376
2025.00	-0.131044
2030.00	-0.12402
2035.00	-0.209513
2040.00	-0.249985
2045.00	-0.210508
2050.00	-0.182874
2055.00	-0.231337
2060.00	-0.229744
2065.00	-0.209255
2070.00	-0.107731
2075.00	-0.133532
2080.00	-0.135449
2085.00	-0.162622
2090.00	-0.152582
2095.00	-0.145555
2100.00	-0.153551
2105.00	-0.197896
2110.00	-0.206335
2115.00	-0.209013
2120.00	-0.146309
2125.00	-0.215429
2130.00	-0.144342
2135.00	-0.0978107
2140.00	-0.155649
2145.00	-0.163846
2150.00	-0.169584
2155.00	-0.183287
2160.00	-0.263916
2165.00	-0.194428
2170.00	-0.187763
2175.00	-0.163723
2180.00	-0.0952326
2185.00	-0.0505182
2190.00	-0.0450495
2195.00	-0.063824
2200.00	-0.102798
2205.00	-0.0655004
2210.00	-0.204068
2215.00	-0.184824
2220.00	-0.106774
2225.00	-0.116718
2230.00	-0.172113
2235.00	-0.114021
2240.00	-0.131478
2245.00	-0.130781
2250.00	-0.120607
2255.00	-0.0811963
2260.00	-0.0374638
2265.00	-0.0133089
2270.00	-0.0286898
2275.00	-0.0685169
2280.00	-0.102854
2285.00	-0.0913711
2290.00	-0.0575019
2295.00	0.0210983
2300.00	-0.0304362
2305.00	-0.0213053
2310.00	-0.0375163
2315.00	-0.0811532
2320.00	-0.0277469
2325.00	0.0193244
2330.00	-0.0349069
2335.00	-0.0728688
2340.00	-0.0219478
2345.00	-0.00244772
2350.00	-0.0307738
2355.00	-0.0183127
2360.00	-0.0935422
2365.00	-0.0331902
2370.00	-0.029691
2375.00	-0.0433862
2380.00	0.0309793
2385.00	0.0346013
2390.00	-0.030671
2395.00	-0.0763615
2400.00	-0.160008
2405.00	-0.186271
2410.00	-0.123932
2415.00	-0.096439
2420.00	-0.106254
2425.00	-0.12927
2430.00	-0.100176
2435.00	-0.0798098
2440.00	-0.049409
2445.00	-0.0119838
2450.00	0.05619
2455.00	0.000585803
2460.00	-0.0125057
2465.00	0.00093283
2470.00	-0.0380942
2475.00	-0.00406342
2480.00	0.00361347
2485.00	-0.026531
2490.00	-0.0218006
2495.00	-0.0636944
2500.00	-0.105936
2505.00	-0.074155
2510.00	0.0223569
2515.00	0.0511681
2520.00	0.0584202
2525.00	-0.0236845
2530.00	-0.0650131
2535.00	-0.13269
2540.00	-0.16392
2545.00	-0.121202
2550.00	0.0378582
2555.00	0.062019
2560.00	0.117679
2565.00	0.114664
2570.00	0.083494
2575.00	0.110109
2580.00	0.148113
2585.00	0.158571
2590.00	0.178807
2595.00	0.218804
2600.00	0.317838
2605.00	0.542151
2610.00	0.841243
2615.00	1.13456
2620.00	1.29468
2625.00	1.43259
2630.00	1.51298
2635.00	1.61769
2640.00	1.69745
2645.00	1.75973
2650.00	1.78719
2655.00	1.79995
2660.00	1.82503
2665.00	1.7554
2670.00	1.78739
2675.00	1.87113
2680.00	1.87808
2685.00	1.83128
2690.00	1.81467
2695.00	1.83533
2700.00	1.83688
2705.00	1.79922
2710.00	1.8116
2715.00	1.82995
2720.00	1.78468
2725.00	1.6981
2730.00	1.67301
2735.00	1.76846
2740.00	1.72549
2745.00	1.62437
2750.00	1.52453
2755.00	1.52891
2760.00	1.53197
2765.00	1.51797
2770.00	1.48234
2775.00	1.53812
2780.00	1.42541
2785.00	1.43692
2790.00	1.45467
2795.00	1.47678
2800.00	1.39538
2805.00	1.35778
2810.00	1.3024
2815.00	1.26686
2820.00	1.18709
2825.00	1.12803
2830.00	1.10928
2835.00	0.957319
2840.00	0.776678
2845.00	0.650229
2850.00	0.506823
2855.00	0.438729
2860.00	0.349086
2865.00	0.33477
2870.00	0.289231
2875.00	0.276727
2880.00	0.132359
2885.00	0.115254
2890.00	0.0677621
2895.00	0.0506624
2900.00	0.0968134
2905.00	0.083914
2910.00	0.145921
2915.00	0.0343371
2920.00	0.111217
2925.00	0.139202
2930.00	0.136188
2935.00	0.1922
2940.00	0.218492
2945.00	0.233668
2950.00	0.250749
2955.00	0.214271
2960.00	0.230713
2965.00	0.0549444
2970.00	0.0836661
2975.00	0.0682531
2980.00	0.122043
2985.00	0.075743
2990.00	0.120828
2995.00	0.107182
3000.00	0.087943
3005.00	0.109994
3010.00	0.0866827
3015.00	0.099425
3020.00	0.0050189
3025.00	-0.032005
3030.00	-0.00302992
3035.00	-0.0376392
3040.00	0.00917081
3045.00	-0.0581591
3050.00	-0.0859164
3055.00	-0.0988886
3060.00	-0.0595353
3065.00	-0.0481325
3070.00	-0.0918135
3075.00	-0.0513538
3080.00	-0.0391766
3085.00	-0.0403393
3090.00	-0.0411532
3095.00	0.0454581
3100.00	0.0415075
3105.00	0.116236
3110.00	0.120113
3115.00	0.0711631
3120.00	0.0433563
3125.00	0.0368073
3130.00	0.0838859
3135.00	0.000599342
3140.00	0.0165642
3145.00	-0.0465258
3150.00	0.0190948
3155.00	-0.00277828
3160.00	0.0464892
3165.00	0.10035
3170.00	0.0799318
3175.00	0.0172051
3180.00	0.0959958
3185.00	0.0768838
3190.00	0.037674
3195.00	-0.0156043
3200.00	0.0730292
3205.00	0.102783
3210.00	0.0977798
3215.00	0.0716748
3220.00	0.0437145
3225.00	0.0144555
3230.00	0.0198056
3235.00	0.0945872
3240.00	0.134019
3245.00	0.0841262
3250.00	0.0362858
3255.00	0.028629
3260.00	0.0491007
3265.00	0.00853904
3270.00	0.0447245
3275.00	0.108802
3280.00	0.0535585
3285.00	0.0213463
3290.00	0.0117135
3295.00	-0.0886685
3300.00	-0.0846705
3305.00	-0.104474
3310.00	-0.0537585
3315.00	-0.079607
3320.00	-0.0363513
3325.00	-0.022217
3330.00	0.00705062
3335.00	-0.0790168
3340.00	-0.0359382
3345.00	0.036193
3350.00	0.00273257
3355.00	-0.00131613
3360.00	-0.0493553
3365.00	0.0203431
3370.00	0.0368427
3375.00	0.0483924
3380.00	0.0338747
3385.00	0.0979777
3390.00	0.133163
3395.00	0.128732
3400.00	0.228957
3405.00	0.228077
3410.00	0.275896
3415.00	0.218958
3420.00	0.182331
3425.00	0.13409
3430.00	0.203646
3435.00	0.116721
3440.00	0.101078
3445.00	0.0739838
3450.00	-0.0031032
3455.00	0.0268881
3460.00	0.0220506
3465.00	0.0735562
3470.00	0.0547183
3475.00	0.122255
3480.00	0.0468313
3485.00	0.0553844
3490.00	0.0323113
3495.00	-0.0419608
3500.00	0.0674954
3505.00	0.186091
3510.00	0.220674
3515.00	0.215821
3520.00	0.157533
3525.00	0.14902
3530.00	0.246387
3535.00	0.191845
3540.00	0.221472
3545.00	0.229296
3550.00	0.186339
3555.00	0.262823
3560.00	0.277615
3565.00	0.239536
3570.00	0.203193
3575.00	0.226187
3580.00	0.28426
3585.00	0.228042
3590.00	0.246811
3595.00	0.188912
3600.00	0.300143
3605.00	0.552367
3610.00	0.819334
3615.00	1.11276
3620.00	1.39566
3625.00	1.58723
3630.00	1.74393
3635.00	1.82133
3640.00	1.89812
3645.00	1.88729
3650.00	1.86356
3655.00	1.89216
3660.00	1.92509
3665.00	1.95783
3670.00	1.92586
3675.00	1.96483
3680.00	1.96627
3685.00	1.90271
3690.00	1.89696
3695.00	1.80575
3700.00	1.83232
3705.00	1.86706
3710.00	1.872
3715.00	1.78829
3720.00	1.74583
3725.00	1.69027
3730.00	1.70305
3735.00	1.78303
3740.00	1.78735
3745.00	1.83558
3750.00	1.7531
3755.00	1.72443
3760.00	1.643
3765.00	1.6635
3770.00	1.66494
3775.00	1.65302
3780.00	1.55428
3785.00	1.51421
3790.00	1.47648
3795.00	1.37903
3800.00	1.32696
3805.00	1.31635
3810.00	1.24756
3815.00	1.12192
3820.00	0.995226
3825.00	0.871021
3830.00	0.790535
3835.00	0.721279
3840.00	0.598534
3845.00	0.535215
3850.00	0.390795
3855.00	0.367196
3860.00	0.412026
3865.00	0.382057
3870.00	0.351392
3875.00	0.297637
3880.00	0.282612
3885.00	0.249491
3890.00	0.174644
3895.00	0.267553
3900.00	0.190516
3905.00	0.143048
3910.00	0.106591
3915.00	0.0778428
3920.00	0.0900082
3925.00	0.0242586
3930.00	-0.0863448
3935.00	0.000908341
3940.00	-0.00905096
3945.00	-0.0353961
3950.00	-0.082898
3955.00	-0.0451129
3960.00	-0.0670973
3965.00	-0.0179077
3970.00	0.0488143
3975.00	0.0600015
3980.00	0.129182
3985.00	0.109801
3990.00	0.0574872
3995.00	0.0822171
4000.00	0.144733
4005.00	0.0528792
4010.00	0.0434733
4015.00	-0.0599788
4020.00	-0.093648
4025.00	0.00548287
4030.00	0.0587298
4035.00	0.00882158
4040.00	0.0287776
4045.00	0.0395179
4050.00	0.0276625
4055.00	-0.0355281
4060.00	-0.00549605
4065.00	-0.00384723
4070.00	-0.0414402
4075.00	-0.0742132
4080.00	-0.0422624
4085.00	-0.0586441
4090.00	-0.0959427
4095.00	-0.144654
4100.00	-0.0883422
4105.00	-0.15225
4110.00	-0.138864
4115.00	-0.0326262
4120.00	-0.0551277
4125.00	-0.0418183
4130.00	-0.0389596
4135.00	0.0631384
4140.00	-0.010695
4145.00	-0.0139444
4150.00	-0.01299
4155.00	0.0135095
4160.00	0.0546617
4165.00	-0.000483977
4170.00	0.00289015
4175.00	-0.0690134
4180.00	-0.0450804
4185.00	0.0782274
4190.00	-0.00659054
4195.00	0.0825678
4200.00	0.0577974
4205.00	-0.0370361
4210.00	-0.0582146
4215.00	-0.0568949
4220.00	-0.0753447
4225.00	-0.0107652
4230.00	0.0376694
4235.00	0.120008
4240.00	0.0710896
4245.00	0.00132875
4250.00	-0.0668774
4255.00	-0.0597299
4260.00	-0.103161
4265.00	-0.130333
4270.00	-0.0137389
4275.00	0.0775639
4280.00	0.0736683
4285.00	0.041881
4290.00	-0.0384908
4295.00	-0.110896
4300.00	-0.0679403
4305.00	-0.115366
4310.00	-0.222829
4315.00	-0.172125
4320.00	-0.110801
4325.00	-0.113079
4330.00	-0.0759262
4335.00	-0.0918955
4340.00	-0.0643268
4345.00	-0.0902338
4350.00	-0.0244165
4355.00	0.0184267
4360.00	0.0516459
4365.00	0.039381
4370.00	0.0437114
4375.00	0.0209112
4380.00	0.101819
4385.00	0.0809601
4390.00	0.0631299
4395.00	0.0700224
4400.00	0.0845339
4405.00	0.126981
4410.00	0.0404529
4415.00	0.076751
4420.00	0.0375811
4425.00	0.061825
4430.00	0.0142171
4435.00	-0.0191084
4440.00	0.0059977
4445.00	0.0752349
4450.00	0.026833
4455.00	-0.000590512
4460.00	-0.0359316
4465.00	0.0523422
4470.00	0.0527842
4475.00	0.0466357
4480.00	0.0713922
4485.00	0.0628903
4490.00	-0.0108686
4495.00	0.0182234
4500.00	0.0353589
4505.00	-0.0559721
4510.00	-0.136048
4515.00	-0.0758603
4520.00	-0.0595601
4525.00	-0.0384631
4530.00	-0.0398399
4535.00	-0.0343458
4540.00	0.066368
4545.00	0.0884337
4550.00	0.129711
4555.00	0.136003
4560.00	0.095202
4565.00	0.0440389
4570.00	0.0340561
4575.00	0.0141525
4580.00	0.09063
4585.00	0.0860435
4590.00	0.0505437
4595.00	0.0967303
4600.00	0.274363
4605.00	0.466513
4610.00	0.730176
4615.00	0.934113
4620.00	1.22863
4625.00	1.47031
4630.00	1.68146
4635.00	1.79052
4640.00	1.78937
4645.00	1.78533
4650.00	1.86646
4655.00	1.82315
4660.00	1.86064
4665.00	1.86751
4670.00	1.80774
4675.00	1.86923
4680.00	1.84123
4685.00	1.82164
4690.00	1.70137
4695.00	1.72373
4700.00	1.7523
4705.00	1.71095
4710.00	1.68523
4715.00	1.70598
4720.00	1.68498
4725.00	1.61539
4730.00	1.67001
4735.00	1.68241
4740.00	1.65879
4745.00	1.70685
4750.00	1.63716
4755.00	1.5916
4760.00	1.53711
4765.00	1.5474
4770.00	1.41899
4775.00	1.40014
4780.00	1.34174
4785.00	1.32346
4790.00	1.28806
4795.00	1.29557
4800.00	1.275
4805.00	1.21539
4810.00	1.18013
4815.00	1.01659
4820.00	0.918268
4825.00	0.862355
4830.00	0.790926
4835.00	0.718324
4840.00	0.596466
4845.00	0.482105
4850.00	0.505378
4855.00	0.324704
4860.00	0.269269
4865.00	0.201404
4870.00	0.144212
4875.00	0.117093
4880.00	0.104568
4885.00	0.105487
4890.00	0.0899853
4895.00	0.140484
4900.00	0.0789652
4905.00	0.0488178
4910.00	0.00834101
4915.00	-0.0910292
4920.00	-0.0927808
4925.00	-0.0714045
4930.00	-0.0919592
4935.00	-0.119263
4940.00	-0.180352
4945.00	-0.0745837
4950.00	0.0382015
4955.00	0.0364279
4960.00	0.0384152
4965.00	0.0753246
4970.00	0.00429327
4975.00	-0.106778
4980.00	-0.126408
4985.00	-0.0723408
4990.00	-0.0861568
4995.00	-0.147491
5000.00	-0.0709543
5005.00	-0.098102
5010.00	-0.159081
5015.00	-0.127502
5020.00	-0.131227
5025.00	-0.0854012
5030.00	-0.140504
5035.00	-0.243655
5040.00	-0.251282
5045.00	-0.208186
5050.00	-0.168333
5055.00	-0.18887
5060.00	-0.174185
5065.00	-0.121929
5070.00	-0.104724
5075.00	-0.137886
5080.00	-0.128809
5085.00	-0.141829
5090.00	-0.183233
5095.00	-0.141179
5100.00	-0.186006
5105.00	-0.097915
5110.00	-0.0394801
5115.00	-0.0599254
5120.00	-0.0258031
5125.00	-0.0245201
5130.00	-0.0817427
5135.00	-0.00232803
5140.00	-0.0371479
5145.00	-0.113185
5150.00	-0.130892
5155.00	-0.182035
5160.00	-0.217834
5165.00	-0.19446
5170.00	-0.339545
5175.00	-0.299031
5180.00	-0.222237
5185.00	-0.178169
5190.00	-0.157007
5195.00	-0.116363
5200.00	-0.152491
5205.00	-0.129346
5210.00	-0.197097
5215.00	-0.209004
5220.00	-0.220568
5225.00	-0.244808
5230.00	-0.265005
5235.00	-0.19519
5240.00	-0.194754
5245.00	-0.194448
5250.00	-0.139343
5255.00	-0.113685
5260.00	-0.0763503
5265.00	-0.0792767
5270.00	-0.162048
5275.00	-0.12635
5280.00	-0.169168
5285.00	-0.153936
5290.00	-0.143273
5295.00	-0.119665
5300.00	-0.012729
5305.00	-0.0508864
5310.00	0.0547896
5315.00	0.0770999
5320.00	0.0765725
5325.00	0.089119
5330.00	0.0107204
5335.00	-0.0150983
5340.00	0.0120337
5345.00	0.00842362
5350.00	-0.0263928
5355.00	-0.0669089
5360.00	-0.0952702
5365.00	-0.0537734
5370.00	-0.115136
5375.00	-0.0902818
5380.00	-0.076113
5385.00	-0.0532791
5390.00	-0.0921872
5395.00	-0.0613021
5400.00	-0.149466
5405.00	-0.0981685
5410.00	-0.133297
5415.00	0.0132471
5420.00	0.0318755
5425.00	-0.0422658
5430.00	-0.126454
5435.00	-0.0949756
5440.00	-0.0341936
5445.00	-0.00779089
5450.00	0.0365225
5455.00	0.112747
5460.00	0.0498624
5465.00	0.0639641
5470.00	0.102896
5475.00	0.15275
5480.00	0.110154
5485.00	0.0512764
5490.00	0.0068331
5495.00	-0.0145904
5500.00	0.0834257
5505.00	0.110061
5510.00	0.0641269
5515.00	0.0125995
5520.00	0.0475668
5525.00	0.0752729
5530.00	0.0656068
5535.00	0.0717562
5540.00	0.0728318
5545.00	0.0865005
5550.00	0.0121164
5555.00	0.0666022
5560.00	0.0143323
5565.00	0.0681533
5570.00	0.0025023
5575.00	0.0953906
5580.00	0.173328
5585.00	0.124559
5590.00	0.18083
5595.00	0.288028
5600.00	0.366295
5605.00	0.511492
5610.00	0.709998
5615.00	1.00071
5620.00	1.31077
5625.00	1.44708
5630.00	1.58771
5635.00	1.61834
5640.00	1.57843
5645.00	1.59247
5650.00	1.64104
5655.00	1.6815
5660.00	1.74212
5665.00	1.75225
5670.00	1.72706
5675.00	1.72557
5680.00	1.80525
5685.00	1.81905
5690.00	1.7932
5695.00	1.71697
5700.00	1.67976
5705.00	1.71184
5710.00	1.69231
5715.00	1.6851
5720.00	1.62839
5725.00	1.6565
5730.00	1.62129
5735.00	1.59664
5740.00	1.63751
5745.00	1.63705
5750.00	1.6335
5755.00	1.58582
5760.00	1.57504
5765.00	1.55458
5770.00	1.46276
5775.00	1.45661
5780.00	1.41678
5785.00	1.37599
5790.00	1.27317
5795.00	1.24963
5800.00	1.19441
5805.00	1.02659
5810.00	1.00922
5815.00	1.0132
5820.00	0.941724
5825.00	0.836798
5830.00	0.708458
5835.00	0.615391
5840.00	0.550244
5845.00	0.472352
5850.00	0.362936
5855.00	0.36061
5860.00	0.255656
5865.00	0.256453
5870.00	0.198891
5875.00	0.0681872
5880.00	-0.0588237
5885.00	0.0201731
5890.00	0.00443437
5895.00	-0.0194985
5900.00	0.0412429
5905.00	-0.0421665
5910.00	-0.0585769
5915.00	-0.034546
5920.00	-0.0758451
5925.00	-0.143502
5930.00	-0.174717
5935.00	-0.21917
5940.00	-0.217997
5945.00	-0.149369
5950.00	-0.19174
5955.00	-0.105157
5960.00	-0.125273
5965.00	-0.103836
5970.00	-0.159866
5975.00	-0.228148
5980.00	-0.182306
5985.00	-0.150217
5990.00	-0.189104
5995.00	-0.196951
6000.00	-0.218589
6005.00	-0.172386
6010.00	-0.162646
6015.00	-0.233323
6020.00	-0.208531
6025.00	-0.116911
6030.00	-0.0947537
6035.00	-0.198714
6040.00	-0.213365
6045.00	-0.278513
6050.00	-0.278911
6055.00	-0.292106
6060.00	-0.259366
6065.00	-0.217074
6070.00	-0.216531
6075.00	-0.209692
6080.00	-0.124182
6085.00	-0.0933853
6090.00	-0.0879722
6095.00	-0.0906409
6100.00	-0.131256
6105.00	-0.188747
6110.00	-0.241907
6115.00	-0.204853
6120.00	-0.211205
6125.00	-0.167217
6130.00	-0.117052
6135.00	-0.172346
6140.00	-0.130329
6145.00	-0.0621701
6150.00	-0.198508
6155.00	-0.164787
6160.00	-0.160556
6165.00	-0.228631
6170.00	-0.202018
6175.00	-0.20922
6180.00	-0.233635
6185.00	-0.244268
6190.00	-0.232337
6195.00	-0.178781
6200.00	-0.163894
6205.00	-0.0985809
6210.00	-0.101296
6215.00	-0.116112
6220.00	0.00267368
6225.00	-0.0788517
6230.00	-0.0293647
6235.00	-0.0980497
6240.00	-0.178418
6245.00	-0.179785
6250.00	-0.161368
6255.00	-0.106499
6260.00	-0.0842364
6265.00	-0.081568
6270.00	-0.0990737
6275.00	-0.0790384
6280.00	-0.165111
6285.00	-0.160782
6290.00	-0.10609
6295.00	-0.0387446
6300.00	-0.0723263
6305.00	-0.0861466
6310.00	-0.124881
6315.00	-0.16814
6320.00	-0.156445
6325.00	-0.122427
6330.00	-0.0308074
6335.00	0.00103736
6340.00	-0.0283342
6345.00	-0.0940994
6350.00	-0.0884721
6355.00	-0.12328
6360.00	-0.0798382
6365.00	-0.110779
6370.00	-0.100148
6375.00	-0.034585
6380.00	-0.0661856
6385.00	-0.143198
6390.00	-0.0550335
6395.00	0.00345268
6400.00	0.00241687
6405.00	-0.0112239
6410.00	0.0696376
6415.00	0.0745778
6420.00	0.0328309
6425.00	0.126307
6430.00	0.0561259
6435.00	0.145843
6440.00	0.134379
6445.00	0.0746919
6450.00	0.0361397
6455.00	-0.0360519
6460.00	-0.0704414
6465.00	-0.0751404
6470.00	0.00875141
6475.00	0.106223
6480.00	0.100187
6485.00	0.13471
6490.00	0.123357
6495.00	-0.0395782
6500.00	0.0239581
6505.00	-0.0768683
6510.00	-0.092555
6515.00	-0.184259
6520.00	-0.232307
6525.00	-0.0915785
6530.00	-0.00275522
6535.00	-0.0600494
6540.00	-0.0420346
6545.00	-0.0358821
6550.00	-0.0670936
6555.00	-0.0727969
6560.00	-0.0348132
6565.00	-0.14384
6570.00	-0.0974589
6575.00	-0.0940527
6580.00	-0.0303186
6585.00	0.00460842
6590.00	0.0290573
6595.00	0.162413
6600.00	0.275136
6605.00	0.531633
6610.00	0.837109
6615.00	1.10261
6620.00	1.30783
6625.00	1.4644
6630.00	1.574
6635.00	1.67009
6640.00	1.59205
6645.00	1.60523
6650.00	1.72747
6655.00	1.75492
6660.00	1.78382
6665.00	1.82342
6670.00	1.82209
6675.00	1.75334
6680.00	1.84407
6685.00	1.85591
6690.00	1.80931
6695.00	1.69596
6700.00	1.66506
6705.00	1.61436
6710.00	1.62731
6715.00	1.75907
6720.00	1.70277
6725.00	1.59233
6730.00	1.65386
6735.00	1.726
6740.00	1.69254
6745.00	1.58193
6750.00	1.53357
6755.00	1.59013
6760.00	1.58451
6765.00	1.56121
6770.00	1.49001
6775.00	1.36913
6780.00	1.43304
6785.00	1.35185
6790.00	1.337
6795.00	1.34274
6800.00	1.22084
6805.00	1.11936
6810.00	1.07415
6815.00	1.04897
6820.00	1.00874
6825.00	0.854648
6830.00	0.785531
6835.00	0.70809
6840.00	0.576386
6845.00	0.487422
6850.00	0.505871
6855.00	0.431604
6860.00	0.347328
6865.00	0.285106
6870.00	0.131766
6875.00	0.121297
6880.00	-0.0151891
6885.00	0.0378016
6890.00	-0.00905711
6895.00	-0.051545
6900.00	-0.110347
6905.00	-0.0675561
6910.00	0.0108315
6915.00	0.00758207
6920.00	-0.00437935
6925.00	-0.0418127
6930.00	-0.0551004
6935.00	-0.0127388
6940.00	0.113782
6945.00	0.057045
6950.00	-0.00850244
6955.00	-0.0285542
6960.00	-0.0425905
6965.00	-0.0104397
6970.00	-0.0589707
6975.00	-0.067111
6980.00	-0.114785
6985.00	0.0100604
6990.00	-0.0769099
6995.00	-0.115187
7000.00	-0.016052
7005.00	-0.185599
7010.00	-0.133148
7015.00	-0.144867
7020.00	-0.130467
7025.00	-0.120387
7030.00	-0.103645
7035.00	-0.0951538
7040.00	-0.144102
7045.00	-0.19451
7050.00	-0.120013
7055.00	-0.077551
7060.00	-0.112406
7065.00	-0.127118
7070.00	-0.208453
7075.00	-0.210496
7080.00	-0.186094
7085.00	-0.165784
7090.00	-0.296869
7095.00	-0.346652
7100.00	-0.35244
7105.00	-0.188588
7110.00	-0.173987
7115.00	-0.202514
7120.00	-0.148218
7125.00	-0.0972947
7130.00	-0.135914
7135.00	-0.21461
7140.00	-0.198661
7145.00	-0.17781
7150.00	-0.211648
7155.00	-0.177214
7160.00	-0.1854
7165.00	-0.165298
7170.00	-0.277155
7175.00	-0.31025
7180.00	-0.288212
7185.00	-0.301845
7190.00	-0.269412
7195.00	-0.285456
7200.00	-0.245025
7205.00	-0.129541
7210.00	-0.139113
7215.00	-0.187789
7220.00	-0.147597
7225.00	-0.122691
7230.00	-0.12786
7235.00	-0.228346
7240.00	-0.195361
7245.00	-0.123837
7250.00	-0.0511674
7255.00	-0.0487329
7260.00	-0.124523
7265.00	-0.125913
7270.00	-0.133344
7275.00	-0.0610518
7280.00	-0.12346
7285.00	-0.173603
7290.00	-0.205474
7295.00	-0.263302
7300.00	-0.326385
7305.00	-0.293048
7310.00	-0.221278
7315.00	-0.171039
7320.00	-0.0842093
7325.00	-0.110609
7330.00	-0.0871134
7335.00	-0.0383768
7340.00	-0.0462374
7345.00	-0.038824
7350.00	-0.0691529
7355.00	-0.167878
7360.00	-0.0852249
7365.00	-0.17267
7370.00	-0.0918087
7375.00	-0.0642661
7380.00	-0.0482152
7385.00	-0.0821846
7390.00	-0.189915
7395.00	-0.132941
7400.00	-0.0962875
7405.00	-0.119064
7410.00	-0.0510556
7415.00	-0.0228232
7420.00	-0.0418077
7425.00	-0.04541
7430.00	-0.0253292
7435.00	0.0274746
7440.00	-0.016286
7445.00	0.0434916
7450.00	-0.0147609
7455.00	-0.0555377
7460.00	-0.0195028
7465.00	-0.0459413
7470.00	-0.0805929
7475.00	-0.0951622
7480.00	-0.13765
7485.00	-0.0866682
7490.00	-0.109102
7495.00	-0.0796001
7500.00	-0.155817
7505.00	-0.14459
7510.00	-0.185165
7515.00	-0.068266
7520.00	-0.012268
7525.00	0.00109922
7530.00	-0.025062
7535.00	-0.0692063
7540.00	-0.0258419
7545.00	-0.0051736
7550.00	0.00283635
7555.00	0.114998
7560.00	0.0966433
7565.00	-0.0324466
7570.00	-0.122809
7575.00	-0.0278459
7580.00	-0.0291789
7585.00	0.0506113
7590.00	0.0903197
7595.00	0.189152
7600.00	0.426239
7605.00	0.663237
7610.00	0.93569
7615.00	1.20067
7620.00	1.34741
7625.00	1.52763
7630.00	1.657
7635.00	1.70882
7640.00	1.67729
7645.00	1.70364
7650.00	1.78667
7655.00	1.81251
7660.00	1.89194
7665.00	1.89911
7670.00	1.93318
7675.00	1.96027
7680.00	1.84684
7685.00	1.79004
7690.00	1.83424
7695.00	1.85226
7700.00	1.75832
7705.00	1.72808
7710.00	1.7618
7715.00	1.73052
7720.00	1.74091
7725.00	1.73203
7730.00	1.71291
7735.00	1.67692
7740.00	1.63558
7745.00	1.58081
7750.00	1.55862
7755.00	1.4785
7760.00	1.49992
7765.00	1.50199
7770.00	1.57125
7775.00	1.52287
7780.00	1.50514
7785.00	1.50565
7790.00	1.45757
7795.00	1.46912
7800.00	1.28024
7805.00	1.17063
7810.00	1.05838
7815.00	1.02824
7820.00	0.942565
7825.00	0.795411
7830.00	0.76021
7835.00	0.625786
7840.00	0.593039
7845.00	0.608863
7850.00	0.548904
7855.00	0.532763
7860.00	0.327729
7865.00	0.329507
7870.00	0.220968
7875.00	0.170823
7880.00	0.0743707
7885.00	0.0456016
7890.00	0.0254633
7895.00	0.079174
7900.00	0.110314
7905.00	0.151485
7910.00	0.238426
7915.00	0.173356
7920.00	0.140723
7925.00	0.104964
7930.00	0.0637878
7935.00	0.0285068
7940.00	0.0780755
7945.00	0.0320504
7950.00	0.035351
7955.00	0.0408903
7960.00	0.0221654
7965.00	-0.0296893
7970.00	0.0147358
7975.00	0.00708609
7980.00	0.00173133
7985.00	0.0561038
7990.00	0.0909355
7995.00	0.157294
8000.00	0.184371
8005.00	0.203325
8010.00	0.206906
8015.00	0.2191
8020.00	0.150141
8025.00	0.13093
8030.00	0.143314
8035.00	0.110007
8040.00	0.0834625
8045.00	0.00353189
8050.00	0.00570125
8055.00	0.094401
8060.00	-0.00495582
8065.00	-0.0293005
8070.00	-0.0237393
8075.00	-0.00693072
8080.00	-0.0629723
8085.00	-0.0408517
8090.00	0.0327535
8095.00	-0.00936184
8100.00	-0.0226979
8105.00	0.0712926
8110.00	0.120941
8115.00	0.0297671
8120.00	0.0628131
8125.00	0.0827163
8130.00	0.0934197
8135.00	0.0815384
8140.00	0.0732216
8145.00	0.0480262
8150.00	0.0594498
8155.00	0.0157834
8160.00	0.0401087
8165.00	0.0571365
8170.00	0.0852006
8175.00	0.104845
8180.00	0.105681
8185.00	0.112724
8190.00	0.143485
8195.00	0.152103
8200.00	0.190424
8205.00	0.136526
8210.00	0.0632787
8215.00	0.121789
8220.00	0.0787948
8225.00	0.113277
8230.00	0.105125
8235.00	0.0929614
8240.00	0.149025
8245.00	0.181812
8250.00	0.156329
8255.00	0.138491
8260.00	0.129233
8265.00	0.113065
8270.00	0.124351
8275.00	0.0386116
8280.00	0.0948357
8285.00	0.0728428
8290.00	0.128484
8295.00	0.122228
8300.00	0.104933
8305.00	0.0702245
8310.00	0.120194
8315.00	0.197148
8320.00	0.108943
8325.00	0.121465
8330.00	0.227099
8335.00	0.175114
8340.00	0.161327
8345.00	0.190423
8350.00	0.123609
8355.00	0.131732
8360.00	0.0792964
8365.00	0.133002
8370.00	0.118933
8375.00	0.0412768
8380.00	0.00952017
8385.00	0.0938453
8390.00	0.0237156
8395.00	0.1393
8400.00	0.149173
8405.00	0.0979633
8410.00	0.123466
8415.00	0.115487
8420.00	0.161564
8425.00	0.226107
8430.00	0.271288
8435.00	0.251251
8440.00	0.256599
8445.00	0.198993
8450.00	0.216789
8455.00	0.135608
8460.00	0.195022
8465.00	0.27536
8470.00	0.283162
8475.00	0.304768
8480.00	0.329579
8485.00	0.314658
8490.00	0.22026
8495.00	0.231677
8500.00	0.213837
8505.00	0.298216
8510.00	0.279788
8515.00	0.247514
8520.00	0.231381
8525.00	0.236232
8530.00	0.339725
8535.00	0.266868
8540.00	0.215868
8545.00	0.199541
8550.00	0.230089
8555.00	0.115857
8560.00	0.165052
8565.00	0.170428
8570.00	0.248457
8575.00	0.23527
8580.00	0.209894
8585.00	0.153384
8590.00	0.304333
8595.00	0.393853
8600.00	0.543699
8605.00	0.645361
8610.00	0.997442
8615.00	1.29556
8620.00	1.49779
8625.00	1.62966
8630.00	1.7252
8635.00	1.83082
8640.00	1.86278
8645.00	1.9239
8650.00	1.94086
8655.00	1.94626
8660.00	1.8887
8665.00	1.82903
8670.00	1.89059
8675.00	1.80775
8680.00	1.84341
8685.00	1.82316
8690.00	1.86388
8695.00	1.84394
8700.00	1.8752
8705.00	1.78729
8710.00	1.82585
8715.00	1.81087
8720.00	1.80684
8725.00	1.78788
8730.00	1.69388
8735.00	1.74109
8740.00	1.71925
8745.00	1.75562
8750.00	1.75525
8755.00	1.8002
8760.00	1.75416
8765.00	1.67996
8770.00	1.70875
8775.00	1.65786
8780.00	1.63838
8785.00	1.53434
8790.00	1.4712
8795.00	1.52386
8800.00	1.46386
8805.00	1.43801
8810.00	1.32304
8815.00	1.23933
8820.00	1.12262
8825.00	1.07321
8830.00	1.00956
8835.00	0.887513
8840.00	0.753645
8845.00	0.627648
8850.00	0.526535
8855.00	0.436382
8860.00	0.353901
8865.00	0.344599
8870.00	0.36069
8875.00	0.294459
8880.00	0.222266
8885.00	0.197562
8890.00	0.248077
8895.00	0.199485
8900.00	0.226821
8905.00	0.226582
8910.00	0.232873
8915.00	0.153324
8920.00	0.200966
8925.00	0.224628
8930.00	0.108806
8935.00	0.127827
8940.00	0.1476
8945.00	0.0613437
8950.00	0.068772
8955.00	0.0804297
8960.00	0.0692165
8965.00	0.0710541
8970.00	0.111088
8975.00	0.0939059
8980.00	0.123855
8985.00	0.109301
8990.00	0.115258
8995.00	0.14203
9000.00	0.241494
9005.00	0.175504
9010.00	0.138997
9015.00	0.129587
9020.00	0.171434
9025.00	0.0974016
9030.00	0.0810968
9035.00	0.0406231
9040.00	0.0122915
9045.00	0.00860408
9050.00	0.0253964
9055.00	-0.00159608
9060.00	0.0892928
9065.00	0.0334446
9070.00	0.00403763
9075.00	-0.00363152
9080.00	-0.0606628
9085.00	0.00919892
9090.00	0.0322707
9095.00	0.0032159
9100.00	0.0797455
9105.00	0.0170747
9110.00	-0.0461685
9115.00	-0.0194022
9120.00	-0.103992
9125.00	0.0208449
9130.00	-0.0370715
9135.00	0.00633927
9140.00	0.0141243
9145.00	0.0486342
9150.00	0.0275861
9155.00	0.0128524
9160.00	0.00576773
9165.00	0.0879896
9170.00	0.0906531
9175.00	0.0537704
9180.00	0.0118078
9185.00	-0.014337
9190.00	-0.0326385
9195.00	-0.0841966
9200.00	0.0185567
9205.00	0.0162186
9210.00	0.11145
9215.00	0.029581
9220.00	-0.0309562
9225.00	-0.00875363
9230.00	-0.00612754
9235.00	0.0473736
9240.00	0.0428483
9245.00	0.0299938
9250.00	0.0920322
9255.00	0.125772
9260.00	0.0783538
9265.00	0.100053
9270.00	0.0474343
9275.00	0.081638
9280.00	0.128183
9285.00	0.0542099
9290.00	0.00565763
9295.00	0.0491654
9300.00	0.0473315
9305.00	0.033132
9310.00	0.0199635
9315.00	0.0624084
9320.00	0.169614
9325.00	0.154248
9330.00	0.101516
9335.00	0.0678322
9340.00	0.147579
9345.00	0.122679
9350.00	0.134309
9355.00	0.110161
9360.00	0.14492
9365.00	0.288722
9370.00	0.198877
9375.00	0.155358
9380.00	0.14104
9385.00	0.105186
9390.00	0.154353
9395.00	0.114505
9400.00	0.0801537
9405.00	0.14006
9410.00	0.178765
9415.00	0.180027
9420.00	0.255176
9425.00	0.24966
9430.00	0.303919
9435.00	0.277322
9440.00	0.216728
9445.00	0.225975
9450.00	0.180785
9455.00	0.187899
9460.00	0.108927
9465.00	0.131141
9470.00	0.185437
9475.00	0.242819
9480.00	0.292673
9485.00	0.279136
9490.00	0.321324
9495.00	0.341168
9500.00	0.335686
9505.00	0.347993
9510.00	0.395355
9515.00	0.325182
9520.00	0.253459
9525.00	0.229084
9530.00	0.195877
9535.00	0.137114
9540.00	0.134727
9545.00	0.21055
9550.00	0.237795
9555.00	0.27624
9560.00	0.303152
9565.00	0.263869
9570.00	0.365529
9575.00	0.352738
9580.00	0.392218
9585.00	0.471518
9590.00	0.552859
9595.00	0.735726
9600.00	1.13496
9605.00	1.3886
9610.00	1.58552
9615.00	1.6943
9620.00	1.81565
9625.00	1.93289
9630.00	2.02141
9635.00	2.04463
9640.00	1.98984
9645.00	2.02576
9650.00	2.04122
9655.00	2.05526
9660.00	2.00698
9665.00	2.0313
9670.00	1.99343
9675.00	1.98307
9680.00	1.92415
9685.00	2.03467
9690.00	2.04099
9695.00	2.01313
9700.00	1.99363
9705.00	2.04133
9710.00	1.97462
9715.00	2.0151
9720.00	1.94335
9725.00	1.93832
9730.00	1.92512
9735.00	1.95139
9740.00	1.91166
9745.00	1.87094
9750.00	1.79723
9755.00	1.84895
9760.00	1.71726
9765.00	1.67673
9770.00	1.64191
9775.00	1.59493
9780.00	1.50715
9785.00	1.55872
9790.00	1.52055
9795.00	1.5455
9800.00	1.52421
9805.00	1.46411
9810.00	1.34454
9815.00	1.26407
9820.00	1.06567
9825.00	0.975223
9830.00	0.866705
9835.00	0.726164
9840.00	0.637472
9845.00	0.665798
9850.00	0.546782
9855.00	0.479615
9860.00	0.393851
9865.00	0.346732
9870.00	0.397701
9875.00	0.368801
9880.00	0.364715
9885.00	0.400603
9890.00	0.383748
9895.00	0.304142
9900.00	0.396948
9905.00	0.526491
9910.00	0.429894
9915.00	0.413938
9920.00	0.447974
9925.00	0.391076
9930.00	0.302814
9935.00	0.283006
9940.00	0.236852
9945.00	0.227146
9950.00	0.310762
9955.00	0.191702
[truncated: 56 more rows]
