# Supplementary material for: Abnormal developmental trajectory and vulnerability to cardiac arrhythmias in tetralogy of Fallot with DiGeorge syndrome
Source: Commun Biol. 2023 Sep 22;6:969. doi: 10.1038/s42003-023-05344-6 (PMC10516936; doi:10.1038/s42003-023-05344-6)
Supplement: Supplementary file 6 — Supplementary Data 3 [file 42003_2023_5344_MOESM6_ESM.zip › Supplementary Data3_CAS Measurement/Batch62/TOF-ND2_A1_5100/1B-wave.csv]

1B : V(t) = D'(t) / BackgroundImage *100
D'(t) = WaveFiltered Value( Pixel-Filter=(3 x 3) Tcnst-Filter=8)
average	1.00
frm num	2048
position	[45][66]
background	802.22
total pixel	9
time	value1
0.00	-0.0969529
5.00	0.750693
10.00	1.34404
15.00	1.74277
20.00	1.99695
25.00	2.09177
30.00	2.20385
35.00	2.28231
40.00	2.41617
45.00	2.37692
50.00	2.2788
55.00	2.25998
60.00	2.22188
65.00	2.18689
70.00	2.11254
75.00	2.08543
80.00	2.06229
85.00	2.10427
90.00	1.96329
95.00	1.83968
100.00	1.90689
105.00	1.99133
110.00	1.88839
115.00	1.9493
120.00	1.91714
125.00	1.80737
130.00	1.59757
135.00	1.57952
140.00	1.57935
145.00	1.59585
150.00	1.52845
155.00	1.63501
160.00	1.56418
165.00	1.51044
170.00	1.41465
175.00	1.36421
180.00	1.36215
185.00	1.31085
190.00	1.20014
195.00	1.13927
200.00	1.213
205.00	1.0901
210.00	1.15365
215.00	1.15243
220.00	1.11418
225.00	0.975217
230.00	1.01091
235.00	0.88215
240.00	0.96238
245.00	0.927129
250.00	0.81104
255.00	0.725623
260.00	0.81126
265.00	0.808879
270.00	0.7158
275.00	0.733747
280.00	0.812792
285.00	0.793331
290.00	0.763088
295.00	0.692056
300.00	0.696351
305.00	0.732598
310.00	0.74135
315.00	0.68515
320.00	0.620879
325.00	0.721319
330.00	0.600491
335.00	0.553308
340.00	0.561831
345.00	0.576107
350.00	0.527929
355.00	0.502514
360.00	0.476414
365.00	0.429057
370.00	0.4707
375.00	0.470764
380.00	0.379397
385.00	0.344525
390.00	0.415683
395.00	0.378236
400.00	0.42266
405.00	0.486997
410.00	0.39076
415.00	0.38572
420.00	0.390503
425.00	0.319058
430.00	0.252427
435.00	0.384455
440.00	0.422858
445.00	0.374948
450.00	0.279084
455.00	0.257686
460.00	0.305034
465.00	0.358953
470.00	0.272043
475.00	0.323394
480.00	0.226376
485.00	0.2291
490.00	0.293334
495.00	0.342453
500.00	0.231407
505.00	0.348965
510.00	0.281672
515.00	0.242877
520.00	0.153393
525.00	0.132306
530.00	0.154941
535.00	0.125079
540.00	0.162348
545.00	0.225832
550.00	0.0625144
555.00	-0.00194632
560.00	0.0443439
565.00	0.139074
570.00	0.151368
575.00	0.243077
580.00	0.290653
585.00	0.215922
590.00	0.201007
595.00	0.194722
600.00	0.381457
605.00	0.711619
610.00	1.19619
615.00	1.93429
620.00	2.51744
625.00	2.97135
630.00	3.53839
635.00	3.94779
640.00	4.23021
645.00	4.52763
650.00	4.77737
655.00	4.95635
660.00	5.15643
665.00	5.27155
670.00	5.39368
675.00	5.41685
680.00	5.40814
685.00	5.53501
690.00	5.64043
695.00	5.61451
700.00	5.71686
705.00	5.66801
710.00	5.68367
715.00	5.75281
720.00	5.74303
725.00	5.71541
730.00	5.85813
735.00	5.87493
740.00	5.85345
745.00	5.79686
750.00	5.81126
755.00	5.78811
760.00	5.85915
765.00	5.87565
770.00	5.81655
775.00	5.81258
780.00	5.81812
785.00	5.9508
790.00	5.93149
795.00	5.90135
800.00	5.90934
805.00	5.86507
810.00	5.81746
815.00	5.78829
820.00	5.62659
825.00	5.5508
830.00	5.4188
835.00	5.35964
840.00	5.32654
845.00	5.18703
850.00	5.16001
855.00	5.02059
860.00	4.86898
865.00	4.75455
870.00	4.67029
875.00	4.54898
880.00	4.48484
885.00	4.36931
890.00	4.28843
895.00	4.19858
900.00	4.13984
905.00	3.98653
910.00	3.95816
915.00	3.8552
920.00	3.83299
925.00	3.85899
930.00	3.78163
935.00	3.64437
940.00	3.50674
945.00	3.39793
950.00	3.33007
955.00	3.15792
960.00	3.14129
965.00	2.93852
970.00	2.92538
975.00	2.85386
980.00	2.84535
985.00	2.7646
990.00	2.69145
995.00	2.65271
1000.00	2.68377
1005.00	2.60994
1010.00	2.50424
1015.00	2.48427
1020.00	2.45367
1025.00	2.44887
1030.00	2.4372
1035.00	2.37502
1040.00	2.37719
1045.00	2.20836
1050.00	2.12757
1055.00	2.1375
1060.00	2.11121
1065.00	1.98061
1070.00	1.96399
1075.00	1.88587
1080.00	1.76056
1085.00	1.72685
1090.00	1.58691
1095.00	1.55128
1100.00	1.58451
1105.00	1.51221
1110.00	1.4325
1115.00	1.37256
1120.00	1.32229
1125.00	1.41175
1130.00	1.4162
1135.00	1.42763
1140.00	1.36499
1145.00	1.41671
1150.00	1.38228
1155.00	1.34571
1160.00	1.32012
1165.00	1.3479
1170.00	1.27594
1175.00	1.2879
1180.00	1.27549
1185.00	1.32498
1190.00	1.25989
1195.00	1.24342
1200.00	1.22358
1205.00	1.18061
1210.00	1.10897
1215.00	1.06298
1220.00	1.09727
1225.00	1.00493
1230.00	1.01924
1235.00	0.950313
1240.00	0.910371
1245.00	0.80762
1250.00	0.856193
1255.00	0.848642
1260.00	0.864133
1265.00	0.725392
1270.00	0.69891
1275.00	0.680373
1280.00	0.700638
1285.00	0.743909
1290.00	0.765889
1295.00	0.714792
1300.00	0.645784
1305.00	0.65565
1310.00	0.496351
1315.00	0.501185
1320.00	0.479639
1325.00	0.489487
1330.00	0.550397
1335.00	0.464225
1340.00	0.549334
1345.00	0.554894
1350.00	0.483994
1355.00	0.521621
1360.00	0.572891
1365.00	0.521522
1370.00	0.510495
1375.00	0.423828
1380.00	0.29668
1385.00	0.307399
1390.00	0.186093
1395.00	0.259074
1400.00	0.256144
1405.00	0.204232
1410.00	0.309167
1415.00	0.237193
1420.00	0.261603
1425.00	0.174812
1430.00	0.155609
1435.00	0.196184
1440.00	0.207966
1445.00	0.303471
1450.00	0.278912
1455.00	0.319892
1460.00	0.198994
1465.00	0.234863
1470.00	0.264127
1475.00	0.22644
1480.00	0.241611
1485.00	0.248075
1490.00	0.206893
1495.00	0.148981
1500.00	0.129217
1505.00	0.0655212
1510.00	0.108192
1515.00	0.0175625
1520.00	0.0704655
1525.00	0.0243951
1530.00	-0.0161644
1535.00	0.0343913
1540.00	-0.0340979
1545.00	0.0467686
1550.00	-0.0171235
1555.00	-0.124175
1560.00	-0.0245955
1565.00	-0.11694
1570.00	-0.0818579
1575.00	0.0548879
1580.00	0.055042
1585.00	-0.040418
1590.00	-0.0823092
1595.00	-0.00775494
1600.00	0.148311
1605.00	0.552571
1610.00	1.0724
1615.00	1.76037
1620.00	2.25027
1625.00	2.86327
1630.00	3.27576
1635.00	3.78057
1640.00	4.21703
1645.00	4.3896
1650.00	4.53948
1655.00	4.74827
1660.00	4.74484
1665.00	4.9128
1670.00	5.04699
1675.00	5.19079
1680.00	5.37455
1685.00	5.42008
1690.00	5.51012
1695.00	5.52745
1700.00	5.58528
1705.00	5.65485
1710.00	5.77834
1715.00	5.78583
1720.00	5.82432
1725.00	5.81387
1730.00	5.77746
1735.00	5.72289
1740.00	5.75949
1745.00	5.702
1750.00	5.79057
1755.00	5.79855
1760.00	5.89555
1765.00	5.88035
1770.00	5.87386
1775.00	5.84439
1780.00	5.84038
1785.00	5.85004
1790.00	5.75708
1795.00	5.75849
1800.00	5.71792
1805.00	5.70615
1810.00	5.69375
1815.00	5.53133
1820.00	5.45503
1825.00	5.46811
1830.00	5.43986
1835.00	5.40347
1840.00	5.35722
1845.00	5.14202
1850.00	4.97476
1855.00	4.93663
1860.00	4.78528
1865.00	4.67102
1870.00	4.48717
1875.00	4.45819
1880.00	4.49193
1885.00	4.31194
1890.00	4.23165
1895.00	4.07573
1900.00	4.00398
1905.00	3.96207
1910.00	3.83716
1915.00	3.64584
1920.00	3.66151
1925.00	3.62677
1930.00	3.60661
1935.00	3.6008
1940.00	3.35574
1945.00	3.2299
1950.00	3.07534
1955.00	2.97545
1960.00	2.83074
1965.00	2.84163
1970.00	2.75368
1975.00	2.76691
1980.00	2.69307
1985.00	2.55828
1990.00	2.54703
1995.00	2.50176
2000.00	2.46591
2005.00	2.41589
2010.00	2.30608
2015.00	2.27492
2020.00	2.28635
2025.00	2.14892
2030.00	2.05272
2035.00	2.03109
2040.00	2.09905
2045.00	2.02196
2050.00	1.9597
2055.00	1.9078
2060.00	1.98781
2065.00	1.84438
2070.00	1.78137
2075.00	1.8079
2080.00	1.87218
2085.00	1.76759
2090.00	1.74424
2095.00	1.67387
2100.00	1.72019
2105.00	1.68613
2110.00	1.52932
2115.00	1.44864
2120.00	1.31737
2125.00	1.32521
2130.00	1.26006
2135.00	1.26847
2140.00	1.19125
2145.00	1.21199
2150.00	1.07693
2155.00	1.07795
2160.00	1.06204
2165.00	0.988582
2170.00	0.957935
2175.00	0.953103
2180.00	0.949721
2185.00	0.914112
2190.00	1.00968
2195.00	0.922846
2200.00	0.849593
2205.00	0.877264
2210.00	0.888323
2215.00	0.837892
2220.00	0.77766
2225.00	0.864307
2230.00	0.870943
2235.00	0.825726
2240.00	0.802385
2245.00	0.831753
2250.00	0.748432
2255.00	0.710883
2260.00	0.659668
2265.00	0.648748
2270.00	0.50814
2275.00	0.463731
2280.00	0.403559
2285.00	0.432076
2290.00	0.414642
2295.00	0.414903
2300.00	0.369379
2305.00	0.325048
2310.00	0.414514
2315.00	0.423124
2320.00	0.433306
2325.00	0.386416
2330.00	0.403456
2335.00	0.328125
2340.00	0.279549
2345.00	0.374355
2350.00	0.511356
2355.00	0.515844
2360.00	0.548071
2365.00	0.39196
2370.00	0.315923
2375.00	0.19206
2380.00	0.0804257
2385.00	0.11447
2390.00	0.0427327
2395.00	0.0714641
2400.00	0.020939
2405.00	0.00219194
2410.00	0.0971022
2415.00	0.167695
2420.00	0.179713
2425.00	0.175661
2430.00	0.0523253
2435.00	0.0158521
2440.00	-0.0138343
2445.00	0.0318673
2450.00	-0.0940364
2455.00	0.0297424
2460.00	0.0706812
2465.00	0.103493
2470.00	-0.0272776
2475.00	-0.0190943
2480.00	-0.000900645
2485.00	0.00352467
2490.00	-0.00584298
2495.00	0.0374612
2500.00	-0.0444143
2505.00	-0.097572
2510.00	-0.0142838
2515.00	0.0938795
2520.00	0.0864913
2525.00	0.0563888
2530.00	0.0560926
2535.00	0.0351097
2540.00	-0.00450908
2545.00	0.0882564
2550.00	0.0867102
2555.00	0.056542
2560.00	0.0104935
2565.00	0.023966
2570.00	-0.0538609
2575.00	-0.0917193
2580.00	-0.00603174
2585.00	0.00408803
2590.00	-0.0303794
2595.00	0.15325
2600.00	0.219463
2605.00	0.722876
2610.00	1.31626
2615.00	1.96848
2620.00	2.47904
2625.00	2.95694
2630.00	3.29977
2635.00	3.6935
2640.00	3.91509
2645.00	4.16992
2650.00	4.45634
2655.00	4.72332
2660.00	4.72738
2665.00	4.93797
2670.00	4.92334
2675.00	5.0336
2680.00	5.15648
2685.00	5.19264
2690.00	5.18886
2695.00	5.31088
2700.00	5.23839
2705.00	5.26659
2710.00	5.34451
2715.00	5.41152
2720.00	5.40025
2725.00	5.57934
2730.00	5.6133
2735.00	5.53319
2740.00	5.53528
2745.00	5.61985
2750.00	5.70398
2755.00	5.66314
2760.00	5.6678
2765.00	5.61705
2770.00	5.70617
2775.00	5.68545
2780.00	5.65018
2785.00	5.62133
2790.00	5.56789
2795.00	5.5388
2800.00	5.46442
2805.00	5.45806
2810.00	5.3705
2815.00	5.40894
2820.00	5.37351
2825.00	5.26561
2830.00	5.12776
2835.00	5.09359
2840.00	5.12784
2845.00	5.00638
2850.00	4.83411
2855.00	4.66365
2860.00	4.61082
2865.00	4.36608
2870.00	4.28617
2875.00	4.15129
2880.00	4.13166
2885.00	4.07638
2890.00	3.94211
2895.00	3.88136
2900.00	3.87207
2905.00	3.72015
2910.00	3.74676
2915.00	3.59919
2920.00	3.56237
2925.00	3.48258
2930.00	3.47243
2935.00	3.38638
2940.00	3.35108
2945.00	3.25157
2950.00	3.18192
2955.00	3.03759
2960.00	2.95734
2965.00	2.88454
2970.00	2.82943
2975.00	2.73268
2980.00	2.69404
2985.00	2.57973
2990.00	2.55373
2995.00	2.43166
3000.00	2.47917
3005.00	2.29221
3010.00	2.18626
3015.00	2.13703
3020.00	2.13997
3025.00	2.06723
3030.00	2.01631
3035.00	2.043
3040.00	1.97857
3045.00	1.92517
3050.00	1.89194
3055.00	1.93101
3060.00	1.82539
3065.00	1.82625
3070.00	1.79361
3075.00	1.73752
3080.00	1.66917
3085.00	1.61717
3090.00	1.56416
3095.00	1.48965
3100.00	1.41671
3105.00	1.38644
3110.00	1.35278
3115.00	1.20872
3120.00	1.21175
3125.00	1.18064
3130.00	1.10068
3135.00	1.05718
3140.00	1.05582
3145.00	0.971759
3150.00	0.937849
3155.00	0.880871
3160.00	0.94902
3165.00	0.988414
3170.00	0.895491
3175.00	0.871996
3180.00	0.87217
3185.00	0.847361
3190.00	0.751047
3195.00	0.779196
3200.00	0.649315
3205.00	0.703828
3210.00	0.66304
3215.00	0.630333
3220.00	0.615748
3225.00	0.613849
3230.00	0.512797
3235.00	0.550094
3240.00	0.626063
3245.00	0.691707
3250.00	0.758433
3255.00	0.717884
3260.00	0.735205
3265.00	0.655918
3270.00	0.629503
3275.00	0.519599
3280.00	0.504994
3285.00	0.465684
3290.00	0.392461
3295.00	0.237326
3300.00	0.299092
3305.00	0.338174
3310.00	0.369686
3315.00	0.26709
3320.00	0.423805
3325.00	0.313284
3330.00	0.219299
3335.00	0.207526
3340.00	0.116182
3345.00	0.110413
3350.00	0.0855996
3355.00	0.0308339
3360.00	-0.0199675
3365.00	-0.0513734
3370.00	-0.089978
3375.00	-0.129467
3380.00	-0.0407651
3385.00	-0.0326907
3390.00	-0.0353489
3395.00	-0.016434
3400.00	0.0342026
3405.00	0.0613379
3410.00	0.0512468
3415.00	0.077424
3420.00	0.0292661
3425.00	0.012176
3430.00	-0.0288729
3435.00	-0.0326764
3440.00	-0.0187184
3445.00	-0.0671195
3450.00	-0.229809
3455.00	-0.214883
3460.00	-0.196124
3465.00	-0.170528
3470.00	-0.160921
3475.00	-0.112645
3480.00	-0.0746961
3485.00	0.022505
3490.00	-0.0299529
3495.00	-0.11238
3500.00	-0.132682
3505.00	-0.121964
3510.00	-0.160167
3515.00	-0.153668
3520.00	-0.132498
3525.00	-0.121835
3530.00	-0.226559
3535.00	-0.158591
3540.00	-0.0736176
3545.00	-0.142945
3550.00	-0.216405
3555.00	-0.334309
3560.00	-0.362825
3565.00	-0.266443
3570.00	-0.307009
3575.00	-0.17751
3580.00	-0.22398
3585.00	-0.102769
3590.00	-0.146731
3595.00	-0.0611603
3600.00	0.110927
3605.00	0.580419
3610.00	1.13344
3615.00	1.82803
3620.00	2.38489
3625.00	3.00322
3630.00	3.37787
3635.00	3.66922
3640.00	3.92718
3645.00	4.12853
3650.00	4.32764
3655.00	4.56675
3660.00	4.75074
3665.00	4.84214
3670.00	4.97675
3675.00	5.02528
3680.00	5.11326
3685.00	5.26626
3690.00	5.25702
3695.00	5.35859
3700.00	5.43799
3705.00	5.58083
3710.00	5.79716
3715.00	5.66189
3720.00	5.67524
3725.00	5.65549
3730.00	5.75801
3735.00	5.81316
3740.00	5.89331
3745.00	5.89124
3750.00	5.86071
3755.00	5.69807
3760.00	5.7338
3765.00	5.71726
3770.00	5.76386
3775.00	5.64689
3780.00	5.65227
3785.00	5.69758
3790.00	5.63789
3795.00	5.71245
3800.00	5.66492
3805.00	5.57763
3810.00	5.54977
3815.00	5.48872
3820.00	5.45429
3825.00	5.27645
3830.00	5.16443
3835.00	5.1151
3840.00	4.9393
3845.00	5.02399
3850.00	4.92123
3855.00	4.81605
3860.00	4.75905
3865.00	4.61527
3870.00	4.51462
3875.00	4.36937
3880.00	4.17214
3885.00	4.19612
3890.00	4.1672
3895.00	4.06801
3900.00	3.95287
3905.00	3.83072
3910.00	3.86987
3915.00	3.75185
3920.00	3.65261
3925.00	3.51666
3930.00	3.33008
3935.00	3.27012
3940.00	3.12011
3945.00	3.06081
3950.00	2.9445
3955.00	2.88387
3960.00	2.87051
3965.00	2.81545
3970.00	2.73951
3975.00	2.73622
3980.00	2.82948
3985.00	2.7244
3990.00	2.55528
3995.00	2.39119
4000.00	2.22231
4005.00	2.32431
4010.00	2.18796
4015.00	2.14653
4020.00	2.19648
4025.00	2.03615
4030.00	1.99456
4035.00	1.94882
4040.00	1.92096
4045.00	1.88484
4050.00	1.90526
4055.00	1.72011
4060.00	1.80241
4065.00	1.69382
4070.00	1.61781
4075.00	1.53136
4080.00	1.50824
4085.00	1.43388
4090.00	1.41923
4095.00	1.45053
4100.00	1.47659
4105.00	1.41588
4110.00	1.33599
4115.00	1.26345
4120.00	1.16281
4125.00	1.12976
4130.00	1.06922
4135.00	1.05178
4140.00	0.981398
4145.00	0.936286
4150.00	1.01274
4155.00	1.00393
4160.00	1.01023
4165.00	0.981401
4170.00	0.936288
4175.00	0.950415
4180.00	0.860582
4185.00	0.801853
4190.00	0.910328
4195.00	0.799279
4200.00	0.779717
4205.00	0.716162
4210.00	0.638433
4215.00	0.538316
4220.00	0.526405
4225.00	0.559619
4230.00	0.632731
4235.00	0.642358
4240.00	0.586769
4245.00	0.556168
4250.00	0.509816
4255.00	0.556317
4260.00	0.530696
4265.00	0.496141
4270.00	0.442867
4275.00	0.422195
4280.00	0.370329
4285.00	0.487762
4290.00	0.453622
4295.00	0.49205
4300.00	0.460779
4305.00	0.372407
4310.00	0.368718
4315.00	0.35367
4320.00	0.376378
4325.00	0.359033
4330.00	0.288719
4335.00	0.24781
4340.00	0.277345
4345.00	0.356191
4350.00	0.390608
4355.00	0.472872
4360.00	0.439043
4365.00	0.377968
4370.00	0.335214
4375.00	0.326063
4380.00	0.286416
4385.00	0.370851
4390.00	0.309457
4395.00	0.245706
4400.00	0.255097
4405.00	0.224274
4410.00	0.198543
4415.00	0.109894
4420.00	0.139253
4425.00	0.139028
4430.00	0.172112
4435.00	0.16203
4440.00	0.184058
4445.00	0.11222
4450.00	-0.000393362
4455.00	-0.0252061
4460.00	-0.0259545
4465.00	0.0109177
4470.00	-0.0546845
4475.00	0.00327212
4480.00	-0.00186464
4485.00	-0.0885629
4490.00	-0.0703043
4495.00	-0.0450579
4500.00	-0.0523161
4505.00	-0.0781725
4510.00	-0.0713413
4515.00	-0.124731
4520.00	-0.095622
4525.00	-0.145883
4530.00	-0.147824
4535.00	-0.070236
4540.00	-0.144733
4545.00	-0.275828
4550.00	-0.305268
4555.00	-0.246929
4560.00	-0.222712
4565.00	-0.168364
4570.00	-0.109544
4575.00	-0.176404
4580.00	-0.19412
4585.00	-0.185745
4590.00	-0.154953
4595.00	-0.0336745
4600.00	0.234046
4605.00	0.741394
4610.00	1.27936
4615.00	1.85123
4620.00	2.35958
4625.00	2.87746
4630.00	3.21921
4635.00	3.59971
4640.00	3.92838
4645.00	4.22078
4650.00	4.47117
4655.00	4.60073
4660.00	4.7496
4665.00	4.84134
4670.00	4.95957
4675.00	5.05065
4680.00	5.04792
4685.00	5.09587
4690.00	5.17514
4695.00	5.28465
4700.00	5.45687
4705.00	5.58989
4710.00	5.64977
4715.00	5.62935
4720.00	5.57767
4725.00	5.7534
4730.00	5.69774
4735.00	5.60476
4740.00	5.60616
4745.00	5.71517
4750.00	5.69591
4755.00	5.65334
4760.00	5.64432
4765.00	5.62138
4770.00	5.6261
4775.00	5.63772
4780.00	5.57106
4785.00	5.5327
4790.00	5.55987
4795.00	5.52903
4800.00	5.63625
4805.00	5.56172
4810.00	5.66329
4815.00	5.55571
4820.00	5.36407
4825.00	5.2964
4830.00	5.19917
4835.00	5.15604
4840.00	5.09676
4845.00	5.0428
4850.00	4.90531
4855.00	4.72596
4860.00	4.65028
4865.00	4.51004
4870.00	4.4285
4875.00	4.28416
4880.00	4.15404
4885.00	4.14605
4890.00	4.11553
4895.00	3.96536
4900.00	3.89348
4905.00	3.72682
4910.00	3.68495
4915.00	3.67642
4920.00	3.45438
4925.00	3.34881
4930.00	3.23752
4935.00	3.18455
4940.00	3.12669
4945.00	2.93245
4950.00	2.94191
4955.00	2.88621
4960.00	2.79735
4965.00	2.78917
4970.00	2.67957
4975.00	2.64024
4980.00	2.67504
4985.00	2.54981
4990.00	2.48708
4995.00	2.44733
5000.00	2.40704
5005.00	2.41207
5010.00	2.24108
5015.00	2.17541
5020.00	1.97569
5025.00	2.01041
5030.00	1.99731
5035.00	1.95491
5040.00	1.95015
5045.00	1.86372
5050.00	1.85724
5055.00	1.83608
5060.00	1.82542
5065.00	1.66007
5070.00	1.63157
5075.00	1.58255
5080.00	1.50667
5085.00	1.46603
5090.00	1.40849
5095.00	1.44301
5100.00	1.39238
5105.00	1.34031
5110.00	1.24985
5115.00	1.25301
5120.00	1.17628
5125.00	1.13087
5130.00	1.1905
5135.00	1.10759
5140.00	1.12019
5145.00	1.10408
5150.00	1.07202
5155.00	0.974793
5160.00	0.977369
5165.00	0.958396
5170.00	0.891099
5175.00	0.873077
5180.00	0.839686
5185.00	0.76645
5190.00	0.769202
5195.00	0.65063
5200.00	0.717214
5205.00	0.726426
5210.00	0.649773
5215.00	0.587805
5220.00	0.519497
5225.00	0.484146
5230.00	0.563279
5235.00	0.581276
5240.00	0.610494
5245.00	0.626792
5250.00	0.617425
5255.00	0.67735
5260.00	0.548937
5265.00	0.471514
5270.00	0.375766
5275.00	0.329518
5280.00	0.359472
5285.00	0.384594
5290.00	0.398025
5295.00	0.37834
5300.00	0.252373
5305.00	0.293004
5310.00	0.338067
5315.00	0.303129
5320.00	0.216345
5325.00	0.138976
5330.00	0.105594
5335.00	0.132087
5340.00	0.129857
5345.00	0.144917
5350.00	0.167924
5355.00	0.184029
5360.00	0.116355
5365.00	0.110534
5370.00	0.081529
5375.00	0.0944664
5380.00	0.178315
5385.00	0.174682
5390.00	0.217845
5395.00	0.189888
5400.00	0.265885
5405.00	0.198585
5410.00	0.184716
5415.00	0.141767
5420.00	0.0244443
5425.00	0.0337315
5430.00	0.0693185
5435.00	0.115005
5440.00	0.00571119
5445.00	-0.0126227
5450.00	-0.0960935
5455.00	-0.0921962
5460.00	-0.122709
5465.00	-0.106672
5470.00	-0.0746704
5475.00	0.00590248
5480.00	0.078924
5485.00	0.0344712
5490.00	-0.112989
5495.00	-0.128954
5500.00	-0.111043
5505.00	-0.156678
5510.00	-0.0972091
5515.00	-0.117908
5520.00	-0.0908457
5525.00	-0.121764
5530.00	-0.164182
5535.00	-0.231271
5540.00	-0.224216
5545.00	-0.273295
5550.00	-0.245323
5555.00	-0.234053
5560.00	-0.197078
5565.00	-0.275074
5570.00	-0.209172
5575.00	-0.262764
5580.00	-0.454018
5585.00	-0.479862
5590.00	-0.497954
5595.00	-0.340257
5600.00	-0.0761302
5605.00	0.470255
5610.00	1.11865
5615.00	1.80522
5620.00	2.38969
5625.00	2.93179
5630.00	3.35696
5635.00	3.59641
5640.00	3.93023
5645.00	4.19299
5650.00	4.41432
5655.00	4.54847
5660.00	4.69224
5665.00	4.87183
5670.00	4.95598
5675.00	5.10631
5680.00	5.20738
5685.00	5.34046
5690.00	5.38375
5695.00	5.41821
5700.00	5.40493
5705.00	5.48706
5710.00	5.52792
5715.00	5.56899
5720.00	5.55203
5725.00	5.5734
5730.00	5.58421
5735.00	5.58346
5740.00	5.54139
5745.00	5.47454
5750.00	5.65212
5755.00	5.73488
5760.00	5.78865
5765.00	5.68087
5770.00	5.68021
5775.00	5.64651
5780.00	5.7725
5785.00	5.77344
5790.00	5.69514
5795.00	5.59879
5800.00	5.57705
5805.00	5.4621
5810.00	5.41489
5815.00	5.39014
5820.00	5.2357
5825.00	5.13591
5830.00	4.99957
5835.00	4.89166
5840.00	4.85768
5845.00	4.8796
5850.00	4.80353
5855.00	4.67134
5860.00	4.57049
5865.00	4.49574
5870.00	4.30214
5875.00	4.31621
5880.00	4.14739
5885.00	3.95442
5890.00	3.92737
5895.00	3.8378
5900.00	3.82912
5905.00	3.82304
5910.00	3.72322
5915.00	3.63673
5920.00	3.48477
5925.00	3.4241
5930.00	3.36086
5935.00	3.19609
5940.00	3.03089
5945.00	3.04406
5950.00	2.98264
5955.00	2.91888
5960.00	2.82022
5965.00	2.83011
5970.00	2.63759
5975.00	2.6441
5980.00	2.56139
5985.00	2.49519
5990.00	2.48209
5995.00	2.44383
6000.00	2.27163
6005.00	2.14692
6010.00	2.0347
6015.00	1.94368
6020.00	2.00878
6025.00	1.98371
6030.00	1.9994
6035.00	1.79432
6040.00	1.65076
6045.00	1.74556
6050.00	1.60001
6055.00	1.7225
6060.00	1.6919
6065.00	1.57076
6070.00	1.59814
6075.00	1.5259
6080.00	1.44625
6085.00	1.48606
6090.00	1.44329
6095.00	1.34687
6100.00	1.24198
6105.00	1.17686
6110.00	1.0274
6115.00	1.08068
6120.00	0.960076
6125.00	0.892275
6130.00	0.803263
6135.00	0.811592
6140.00	0.892214
6145.00	0.907098
6150.00	0.938293
6155.00	0.868716
6160.00	0.828323
6165.00	0.829134
6170.00	0.767374
6175.00	0.79478
6180.00	0.768257
6185.00	0.712295
6190.00	0.777
6195.00	0.643623
6200.00	0.666603
6205.00	0.591276
6210.00	0.688131
6215.00	0.751775
6220.00	0.717378
6225.00	0.701611
6230.00	0.757055
6235.00	0.629662
6240.00	0.569572
6245.00	0.573216
6250.00	0.563301
6255.00	0.626998
6260.00	0.600948
6265.00	0.541162
6270.00	0.41621
6275.00	0.349519
6280.00	0.49397
6285.00	0.437192
6290.00	0.468084
6295.00	0.477244
6300.00	0.383932
6305.00	0.393406
6310.00	0.30447
6315.00	0.267146
6320.00	0.286725
6325.00	0.179932
6330.00	0.159193
6335.00	0.0657289
6340.00	0.129113
6345.00	0.13193
6350.00	0.129747
6355.00	0.111599
6360.00	0.0490332
6365.00	0.0883399
6370.00	0.0826135
6375.00	0.0619846
6380.00	0.143112
6385.00	0.208212
6390.00	0.0418701
6395.00	0.025154
6400.00	0.0217629
6405.00	-0.0387826
6410.00	-0.0271478
6415.00	-0.0397791
6420.00	-0.0236902
6425.00	-0.0373588
6430.00	-0.117564
6435.00	-0.298361
6440.00	-0.354282
6445.00	-0.264618
6450.00	-0.297421
6455.00	-0.170799
6460.00	-0.223437
6465.00	-0.193802
6470.00	-0.318487
6475.00	-0.235406
6480.00	-0.18556
6485.00	-0.196374
6490.00	-0.23303
6495.00	-0.250378
6500.00	-0.33316
6505.00	-0.295539
6510.00	-0.302445
6515.00	-0.203401
6520.00	-0.316896
6525.00	-0.284154
6530.00	-0.286165
6535.00	-0.208626
6540.00	-0.20421
6545.00	-0.263446
6550.00	-0.28829
6555.00	-0.347232
6560.00	-0.438354
6565.00	-0.410726
6570.00	-0.295818
6575.00	-0.232003
6580.00	-0.336918
6585.00	-0.306479
6590.00	-0.206225
6595.00	-0.0986514
6600.00	0.0680631
6605.00	0.625207
6610.00	1.28945
6615.00	1.95801
6620.00	2.55897
6625.00	3.04198
6630.00	3.34268
6635.00	3.66952
6640.00	3.92323
6645.00	4.25457
6650.00	4.34524
6655.00	4.50842
6660.00	4.5354
6665.00	4.63323
6670.00	4.77235
6675.00	4.92374
6680.00	4.96324
6685.00	5.09477
6690.00	5.19099
6695.00	5.26666
6700.00	5.31547
6705.00	5.37872
6710.00	5.51857
6715.00	5.6871
6720.00	5.55992
6725.00	5.55399
6730.00	5.52907
6735.00	5.59057
6740.00	5.59207
6745.00	5.59727
6750.00	5.56768
6755.00	5.4971
6760.00	5.50586
6765.00	5.50369
6770.00	5.48139
6775.00	5.59459
6780.00	5.61981
6785.00	5.55437
6790.00	5.49609
6795.00	5.40959
6800.00	5.40306
6805.00	5.41926
6810.00	5.28933
6815.00	5.1402
6820.00	5.17709
6825.00	5.04501
6830.00	4.98996
6835.00	4.93064
6840.00	4.86419
6845.00	4.76782
6850.00	4.77514
6855.00	4.59329
6860.00	4.53248
6865.00	4.34864
6870.00	4.23657
6875.00	4.17889
6880.00	4.0845
6885.00	3.95195
6890.00	3.85085
6895.00	3.82995
6900.00	3.66988
6905.00	3.47889
6910.00	3.46154
6915.00	3.412
6920.00	3.21942
6925.00	3.05553
6930.00	2.94497
6935.00	2.92574
6940.00	2.9663
6945.00	2.85758
6950.00	2.66512
6955.00	2.61351
6960.00	2.50259
6965.00	2.40832
6970.00	2.32156
6975.00	2.27329
6980.00	2.12316
6985.00	2.13441
6990.00	2.03425
6995.00	2.03478
7000.00	2.02268
7005.00	1.9602
7010.00	1.82505
7015.00	1.6972
7020.00	1.64926
7025.00	1.64479
7030.00	1.6749
7035.00	1.60872
7040.00	1.54161
7045.00	1.55697
7050.00	1.53032
7055.00	1.56153
7060.00	1.49612
7065.00	1.47111
7070.00	1.49099
7075.00	1.47583
7080.00	1.39873
7085.00	1.35307
7090.00	1.22139
7095.00	1.1583
7100.00	1.0061
7105.00	0.953576
7110.00	0.966672
7115.00	0.98415
7120.00	0.988074
7125.00	0.945114
7130.00	1.01477
7135.00	0.943023
7140.00	0.826321
7145.00	0.885904
7150.00	0.757252
7155.00	0.687971
7160.00	0.510666
7165.00	0.502895
7170.00	0.551473
7175.00	0.543926
7180.00	0.46385
7185.00	0.461814
7190.00	0.481165
7195.00	0.411608
7200.00	0.383693
7205.00	0.376618
7210.00	0.467234
7215.00	0.443407
7220.00	0.505676
7225.00	0.4163
7230.00	0.411909
7235.00	0.417145
7240.00	0.40419
7245.00	0.415897
7250.00	0.378385
7255.00	0.347972
7260.00	0.393165
7265.00	0.40818
7270.00	0.348053
7275.00	0.347515
7280.00	0.280657
7285.00	0.254631
7290.00	0.277965
7295.00	0.186265
7300.00	0.10961
7305.00	-0.00637549
7310.00	-0.00861797
7315.00	0.0230533
7320.00	0.0161373
7325.00	0.073623
7330.00	0.0349156
7335.00	0.0909229
7340.00	0.0387153
7345.00	0.122669
7350.00	0.0983334
7355.00	-0.00595889
7360.00	0.0415352
7365.00	0.0498502
7370.00	-0.0315868
7375.00	0.0235956
7380.00	-0.0167241
7385.00	-0.0449479
7390.00	-0.0688596
7395.00	-0.0939081
7400.00	-0.132218
7405.00	-0.117483
7410.00	-0.14872
7415.00	-0.216292
7420.00	-0.263593
7425.00	-0.267618
7430.00	-0.187332
7435.00	-0.226701
7440.00	-0.187776
7445.00	-0.127288
7450.00	-0.0807915
7455.00	-0.0399336
7460.00	-0.165073
7465.00	-0.123861
7470.00	-0.144874
7475.00	-0.109722
7480.00	-0.213925
7485.00	-0.199609
7490.00	-0.218674
7495.00	-0.244484
7500.00	-0.237621
7505.00	-0.241127
7510.00	-0.214495
7515.00	-0.187543
7520.00	-0.143745
7525.00	-0.167104
7530.00	-0.20423
7535.00	-0.242684
7540.00	-0.306998
7545.00	-0.25645
7550.00	-0.370651
7555.00	-0.325937
7560.00	-0.332034
7565.00	-0.27813
7570.00	-0.373362
7575.00	-0.435868
7580.00	-0.408986
7585.00	-0.282135
7590.00	-0.243201
7595.00	-0.141155
7600.00	0.146344
7605.00	0.601056
7610.00	1.33071
7615.00	1.92042
7620.00	2.49526
7625.00	2.98076
7630.00	3.34969
7635.00	3.62871
7640.00	3.87389
7645.00	4.14109
7650.00	4.35306
7655.00	4.40171
7660.00	4.46485
7665.00	4.61709
7670.00	4.86493
7675.00	5.00517
7680.00	5.06595
7685.00	5.12511
7690.00	5.09589
7695.00	5.07543
7700.00	5.13175
7705.00	5.1961
7710.00	5.26608
7715.00	5.31091
7720.00	5.388
7725.00	5.47104
7730.00	5.41283
7735.00	5.39702
7740.00	5.48567
7745.00	5.49786
7750.00	5.53548
7755.00	5.55351
7760.00	5.40823
7765.00	5.53507
7770.00	5.56568
7775.00	5.52894
7780.00	5.50738
7785.00	5.46735
7790.00	5.40194
7795.00	5.47249
7800.00	5.36814
7805.00	5.22861
7810.00	5.2556
7815.00	5.1249
7820.00	5.10405
7825.00	4.93156
7830.00	4.81497
7835.00	4.72921
7840.00	4.62762
7845.00	4.55651
7850.00	4.53166
7855.00	4.50596
7860.00	4.47134
7865.00	4.4305
7870.00	4.24401
7875.00	4.19241
7880.00	3.96516
7885.00	3.78946
7890.00	3.75789
7895.00	3.67346
7900.00	3.53541
7905.00	3.55096
7910.00	3.40396
7915.00	3.35091
7920.00	3.25977
7925.00	3.19596
7930.00	3.09729
7935.00	3.09054
7940.00	2.88637
7945.00	2.8224
7950.00	2.68205
7955.00	2.70846
7960.00	2.72695
7965.00	2.71496
7970.00	2.68579
7975.00	2.62382
7980.00	2.44332
7985.00	2.26296
7990.00	2.06606
7995.00	2.03627
8000.00	2.04866
8005.00	1.96592
8010.00	1.96617
8015.00	1.85
8020.00	1.83932
8025.00	1.81107
8030.00	1.77883
8035.00	1.78535
8040.00	1.65695
8045.00	1.62108
8050.00	1.43393
8055.00	1.50652
8060.00	1.43268
8065.00	1.33529
8070.00	1.27957
8075.00	1.18241
8080.00	1.16009
8085.00	1.21511
8090.00	1.18299
8095.00	1.20621
8100.00	1.14767
8105.00	1.1898
8110.00	1.05723
8115.00	1.03092
8120.00	0.983418
8125.00	0.92108
8130.00	0.914839
8135.00	0.773351
8140.00	0.807274
8145.00	0.806089
8150.00	0.875897
8155.00	0.958003
8160.00	0.903289
8165.00	0.864989
8170.00	0.730146
8175.00	0.723014
8180.00	0.659849
8185.00	0.607324
8190.00	0.499919
8195.00	0.511993
8200.00	0.433187
8205.00	0.506832
8210.00	0.487747
8215.00	0.457766
8220.00	0.449245
8225.00	0.522228
8230.00	0.502679
8235.00	0.430822
8240.00	0.326506
8245.00	0.336588
8250.00	0.293783
8255.00	0.267975
8260.00	0.357943
8265.00	0.279646
8270.00	0.353647
8275.00	0.343121
8280.00	0.310822
8285.00	0.200955
8290.00	0.186375
8295.00	0.221875
8300.00	0.163623
8305.00	0.0729846
8310.00	-0.090185
8315.00	-0.0839051
8320.00	-0.0171823
8325.00	0.00874799
8330.00	-0.0645135
8335.00	-0.153193
8340.00	-0.240199
8345.00	-0.280328
8350.00	-0.196229
8355.00	-0.170602
8360.00	-0.181748
8365.00	-0.114758
8370.00	-0.180054
8375.00	-0.171744
8380.00	-0.174237
8385.00	-0.163517
8390.00	-0.21834
8395.00	-0.294112
8400.00	-0.297291
8405.00	-0.166553
8410.00	-0.212155
8415.00	-0.252386
8420.00	-0.384427
8425.00	-0.418683
8430.00	-0.459283
8435.00	-0.296568
8440.00	-0.319786
8445.00	-0.37759
8450.00	-0.301709
8455.00	-0.236127
8460.00	-0.310718
8465.00	-0.371242
8470.00	-0.334662
8475.00	-0.392158
8480.00	-0.436561
8485.00	-0.480108
8490.00	-0.410868
8495.00	-0.470433
8500.00	-0.624317
8505.00	-0.582451
8510.00	-0.482508
8515.00	-0.437479
8520.00	-0.435044
8525.00	-0.258824
8530.00	-0.347382
8535.00	-0.417683
8540.00	-0.446117
8545.00	-0.424471
8550.00	-0.430093
8555.00	-0.375858
8560.00	-0.325427
8565.00	-0.352453
8570.00	-0.371371
8575.00	-0.305666
8580.00	-0.213966
8585.00	-0.195483
8590.00	-0.140993
8595.00	-0.0529887
8600.00	0.224681
8605.00	0.863648
8610.00	1.45635
8615.00	2.0333
8620.00	2.64076
8625.00	3.02859
8630.00	3.52029
8635.00	3.78969
8640.00	4.04059
8645.00	4.19545
8650.00	4.41188
8655.00	4.64649
8660.00	4.69437
8665.00	4.79022
8670.00	4.89055
8675.00	4.98155
8680.00	5.03695
8685.00	5.03418
8690.00	5.04885
8695.00	5.20871
8700.00	5.24582
8705.00	5.32581
8710.00	5.43583
8715.00	5.4422
8720.00	5.57962
8725.00	5.6218
8730.00	5.59316
8735.00	5.57726
8740.00	5.48303
8745.00	5.45862
8750.00	5.53294
8755.00	5.37306
8760.00	5.30685
8765.00	5.30205
8770.00	5.3444
8775.00	5.36989
8780.00	5.48745
8785.00	5.40354
8790.00	5.25755
8795.00	5.22599
8800.00	5.09587
8805.00	5.0588
8810.00	5.00792
8815.00	4.98477
8820.00	5.00596
8825.00	4.85874
8830.00	4.85957
8835.00	4.79366
8840.00	4.60626
8845.00	4.52909
8850.00	4.52493
8855.00	4.4597
8860.00	4.38495
8865.00	4.28691
8870.00	4.25569
8875.00	4.09255
8880.00	3.96174
8885.00	3.88679
8890.00	3.68474
8895.00	3.535
8900.00	3.48419
8905.00	3.44032
8910.00	3.2808
8915.00	3.17745
8920.00	3.11756
8925.00	3.05903
8930.00	2.96819
8935.00	2.91707
8940.00	2.80233
8945.00	2.68878
8950.00	2.58852
8955.00	2.54326
8960.00	2.47004
8965.00	2.43124
8970.00	2.20048
8975.00	2.2758
8980.00	2.20386
8985.00	2.13689
8990.00	2.15648
8995.00	2.03308
9000.00	1.96748
9005.00	1.88416
9010.00	1.85908
9015.00	1.94124
9020.00	1.93228
9025.00	1.93016
9030.00	1.8705
9035.00	1.7581
9040.00	1.73344
9045.00	1.66632
9050.00	1.57363
9055.00	1.52952
9060.00	1.54435
9065.00	1.47162
9070.00	1.3667
9075.00	1.31819
9080.00	1.25099
9085.00	1.24965
9090.00	1.14899
9095.00	1.0536
9100.00	1.03254
9105.00	1.04688
9110.00	1.04445
9115.00	1.05937
9120.00	1.00333
9125.00	1.02228
9130.00	1.01061
9135.00	0.902716
9140.00	0.76902
9145.00	0.771001
9150.00	0.714216
9155.00	0.653691
9160.00	0.68196
9165.00	0.747455
9170.00	0.768371
9175.00	0.620962
9180.00	0.575948
9185.00	0.61923
9190.00	0.491633
9195.00	0.410625
9200.00	0.395471
9205.00	0.480431
9210.00	0.473421
9215.00	0.460203
9220.00	0.372004
9225.00	0.35597
9230.00	0.402919
9235.00	0.402542
9240.00	0.248538
9245.00	0.257079
9250.00	0.296299
9255.00	0.282202
9260.00	0.222472
9265.00	0.184816
9270.00	0.0213381
9275.00	0.0190918
9280.00	0.121397
9285.00	0.255338
9290.00	0.207823
9295.00	0.166252
9300.00	0.141307
9305.00	0.0656738
9310.00	0.0418165
9315.00	0.0791331
9320.00	0.184202
9325.00	0.108166
9330.00	0.075716
9335.00	-0.0259461
9340.00	0.0524748
9345.00	-0.0380599
9350.00	-0.109744
9355.00	-0.164079
9360.00	-0.0275975
9365.00	-0.0567144
9370.00	-0.164354
9375.00	-0.18153
9380.00	-0.143691
9385.00	-0.175376
9390.00	-0.205866
9395.00	-0.144106
9400.00	-0.12165
9405.00	-0.197343
9410.00	-0.296035
9415.00	-0.203069
9420.00	-0.17539
9425.00	-0.234961
9430.00	-0.152007
9435.00	-0.168732
9440.00	-0.242766
9445.00	-0.319521
9450.00	-0.356629
9455.00	-0.311967
9460.00	-0.322255
9465.00	-0.254664
9470.00	-0.19073
9475.00	-0.108581
9480.00	-0.246366
9485.00	-0.234783
9490.00	-0.218365
9495.00	-0.244268
9500.00	-0.249935
9505.00	-0.224816
9510.00	-0.248784
9515.00	-0.294647
9520.00	-0.293511
9525.00	-0.255319
9530.00	-0.187034
9535.00	-0.19325
9540.00	-0.218378
9545.00	-0.219346
9550.00	-0.298972
9555.00	-0.329779
9560.00	-0.297327
9565.00	-0.262146
9570.00	-0.191812
9575.00	-0.130113
9580.00	-0.145096
9585.00	-0.130653
9590.00	0.128764
9595.00	0.538889
9600.00	1.15839
9605.00	1.70007
9610.00	2.16235
9615.00	2.63968
9620.00	2.97382
9625.00	3.39054
9630.00	3.79027
9635.00	4.041
9640.00	4.38272
9645.00	4.50973
9650.00	4.67343
9655.00	4.74232
9660.00	4.86533
9665.00	4.87664
9670.00	4.82224
9675.00	4.9836
9680.00	5.07993
9685.00	5.09335
9690.00	5.21493
9695.00	5.34159
9700.00	5.40532
9705.00	5.40006
9710.00	5.39223
9715.00	5.40337
9720.00	5.36131
9725.00	5.35679
9730.00	5.29546
9735.00	5.31486
9740.00	5.39076
9745.00	5.52699
9750.00	5.52679
9755.00	5.46017
9760.00	5.45093
9765.00	5.40706
9770.00	5.38882
9775.00	5.36359
9780.00	5.40825
9785.00	5.43951
9790.00	5.33259
9795.00	5.34916
9800.00	5.25272
9805.00	5.11873
9810.00	5.09142
9815.00	5.05984
9820.00	4.92139
9825.00	4.84109
9830.00	4.80982
9835.00	4.63419
9840.00	4.51124
9845.00	4.42518
9850.00	4.30677
9855.00	4.19064
9860.00	4.14674
9865.00	4.2656
9870.00	4.13274
9875.00	4.05219
9880.00	3.8587
9885.00	3.79804
9890.00	3.64339
9895.00	3.47281
9900.00	3.31601
9905.00	3.25611
9910.00	3.23911
9915.00	3.22306
9920.00	3.17442
9925.00	2.99079
9930.00	3.02846
9935.00	2.872
9940.00	2.66691
9945.00	2.60229
9950.00	2.53629
9955.00	2.41113
[truncated: 56 more rows]
