# Supplementary material for: Abnormal developmental trajectory and vulnerability to cardiac arrhythmias in tetralogy of Fallot with DiGeorge syndrome
Source: Commun Biol. 2023 Sep 22;6:969. doi: 10.1038/s42003-023-05344-6 (PMC10516936; doi:10.1038/s42003-023-05344-6)
Supplement: Supplementary file 6 — Supplementary Data 3 [file 42003_2023_5344_MOESM6_ESM.zip › Supplementary Data3_CAS Measurement/Batch62/TOF-ND2_A2_5000/1A-wave.csv]

1A : V(t) = -D'(t) / BackgroundImage *100
D'(t) = WaveFiltered Value( Pixel-Filter=(3 x 3) Tcnst-Filter=8)
average	1.00
frm num	2048
position	[44][68]
background	788.00
total pixel	9
time	value1
0.00	3.04569
5.00	2.31387
10.00	1.71277
15.00	1.24547
20.00	0.901442
25.00	0.63524
30.00	0.478509
35.00	0.440709
40.00	0.329647
45.00	0.357656
50.00	0.144607
55.00	0.168906
60.00	0.152075
65.00	0.169905
70.00	0.152774
75.00	0.0265697
80.00	-0.00255183
85.00	-0.0440875
90.00	-0.0393215
95.00	-0.0148347
100.00	-0.0611457
105.00	0.00795944
110.00	-0.00711875
115.00	0.0415482
120.00	0.0121633
125.00	-0.0084062
130.00	0.0152663
135.00	0.0445273
140.00	0.107311
145.00	-0.0179447
150.00	-0.0929336
155.00	-0.0439029
160.00	-0.166096
165.00	-0.183949
170.00	-0.0906932
175.00	-0.0592551
180.00	-0.151462
185.00	-0.245617
190.00	-0.159242
195.00	-0.115699
200.00	-0.0513786
205.00	0.0697879
210.00	0.103843
215.00	0.0515396
220.00	-0.0316042
225.00	-0.149026
230.00	-0.226992
235.00	-0.146204
240.00	-0.123493
245.00	-0.0949056
250.00	-0.163727
255.00	-0.114609
260.00	-0.0294646
265.00	0.059747
270.00	-0.0893108
275.00	-0.0117561
280.00	-0.00822928
285.00	0.00269974
290.00	-0.0150307
295.00	0.0487002
300.00	0.0552407
305.00	0.021748
310.00	0.0109935
315.00	-0.043066
320.00	-0.0682172
325.00	-0.0646725
330.00	0.0139509
335.00	0.0478367
340.00	0.20269
345.00	0.446452
350.00	0.849741
355.00	1.20819
360.00	1.62407
365.00	1.92365
370.00	1.99376
375.00	2.19936
380.00	2.32635
385.00	2.37295
390.00	2.44787
395.00	2.45801
400.00	2.52856
405.00	2.48065
410.00	2.47673
415.00	2.38515
420.00	2.43102
425.00	2.44622
430.00	2.34687
435.00	2.37885
440.00	2.31663
445.00	2.27308
450.00	2.31874
455.00	2.32109
460.00	2.24236
465.00	2.27608
470.00	2.16432
475.00	2.16223
480.00	2.04233
485.00	2.11068
490.00	2.03162
495.00	1.88322
500.00	1.86817
505.00	1.8111
510.00	1.65271
515.00	1.48262
520.00	1.36778
525.00	1.25779
530.00	1.14272
535.00	1.02833
540.00	1.04978
545.00	1.0521
550.00	1.05373
555.00	0.987189
560.00	0.856007
565.00	0.721878
570.00	0.636449
575.00	0.606258
580.00	0.623197
585.00	0.550451
590.00	0.389546
595.00	0.463037
600.00	0.539862
605.00	0.547108
610.00	0.395666
615.00	0.484242
620.00	0.436262
625.00	0.415367
630.00	0.40497
635.00	0.401922
640.00	0.374408
645.00	0.456671
650.00	0.370431
655.00	0.348134
660.00	0.370598
665.00	0.272109
670.00	0.228547
675.00	0.286887
680.00	0.251582
685.00	0.26071
690.00	0.119045
695.00	0.0748713
700.00	0.149703
705.00	0.138633
710.00	0.139344
715.00	0.101771
720.00	0.231984
725.00	0.158159
730.00	0.157242
735.00	0.0550782
740.00	0.0343246
745.00	-0.0478848
750.00	-0.00813864
755.00	-0.0141573
760.00	-0.00144986
765.00	0.0708971
770.00	0.049628
775.00	0.000898636
780.00	-0.0924336
785.00	-0.200067
790.00	-0.152737
795.00	-0.183058
800.00	-0.161982
805.00	-0.0880065
810.00	-0.120826
815.00	-0.15649
820.00	-0.211066
825.00	-0.130826
830.00	-0.129649
835.00	-0.149976
840.00	-0.176895
845.00	-0.25919
850.00	-0.388709
855.00	-0.432841
860.00	-0.294528
865.00	-0.252701
870.00	-0.265723
875.00	-0.287529
880.00	-0.243572
885.00	-0.238182
890.00	-0.200568
895.00	-0.301142
900.00	-0.358854
905.00	-0.403482
910.00	-0.324739
915.00	-0.223087
920.00	-0.253454
925.00	-0.325472
930.00	-0.303972
935.00	-0.293153
940.00	-0.289809
945.00	-0.32554
950.00	-0.409773
955.00	-0.316452
960.00	-0.208826
965.00	-0.2054
970.00	-0.279144
975.00	-0.313844
980.00	-0.249302
985.00	-0.276034
990.00	-0.273596
995.00	-0.204208
1000.00	-0.181016
1005.00	-0.257845
1010.00	-0.260864
1015.00	-0.258747
1020.00	-0.316487
1025.00	-0.284992
1030.00	-0.220645
1035.00	-0.154452
1040.00	-0.141957
1045.00	-0.10783
1050.00	-0.210845
1055.00	-0.206813
1060.00	-0.347815
1065.00	-0.429596
1070.00	-0.39378
1075.00	-0.4237
1080.00	-0.444644
1085.00	-0.370472
1090.00	-0.314322
1095.00	-0.253867
1100.00	-0.211548
1105.00	-0.148083
1110.00	-0.255943
1115.00	-0.344134
1120.00	-0.283195
1125.00	-0.278609
1130.00	-0.389612
1135.00	-0.420782
1140.00	-0.294548
1145.00	-0.235794
1150.00	-0.190437
1155.00	-0.264439
1160.00	-0.113196
1165.00	-0.18499
1170.00	-0.163334
1175.00	-0.321609
1180.00	-0.263198
1185.00	-0.268841
1190.00	-0.222029
1195.00	-0.256943
1200.00	-0.264463
1205.00	-0.341638
1210.00	-0.277218
1215.00	-0.189822
1220.00	-0.259779
1225.00	-0.215686
1230.00	-0.13829
1235.00	-0.223707
1240.00	-0.152365
1245.00	-0.305471
1250.00	-0.22229
1255.00	-0.324808
1260.00	-0.282357
1265.00	-0.231491
1270.00	-0.170504
1275.00	-0.157424
1280.00	-0.131347
1285.00	-0.100403
1290.00	-0.0110606
1295.00	0.0218684
1300.00	0.0449187
1305.00	-0.0827701
1310.00	-0.167922
1315.00	-0.0963949
1320.00	-0.0294054
1325.00	-0.0205838
1330.00	0.0575034
1335.00	-0.0274295
1340.00	0.128853
1345.00	0.339774
1350.00	0.639703
1355.00	0.887725
1360.00	1.33207
1365.00	1.63465
1370.00	1.84222
1375.00	1.97906
1380.00	2.17215
1385.00	2.19309
1390.00	2.26274
1395.00	2.29881
1400.00	2.21407
1405.00	2.26474
1410.00	2.19023
1415.00	2.19306
1420.00	2.19081
1425.00	2.185
1430.00	2.22324
1435.00	2.20771
1440.00	2.24337
1445.00	2.25986
1450.00	2.27564
1455.00	2.18094
1460.00	2.02581
1465.00	1.95106
1470.00	1.94104
1475.00	1.90018
1480.00	1.85043
1485.00	1.77754
1490.00	1.72651
1495.00	1.74155
1500.00	1.68863
1505.00	1.63466
1510.00	1.49113
1515.00	1.3822
1520.00	1.35248
1525.00	1.27246
1530.00	1.04723
1535.00	1.00379
1540.00	0.778796
1545.00	0.790504
1550.00	0.612575
1555.00	0.547246
1560.00	0.471904
1565.00	0.457237
1570.00	0.451199
1575.00	0.421592
1580.00	0.388177
1585.00	0.267494
1590.00	0.199936
1595.00	0.144185
1600.00	0.244754
1605.00	0.272851
1610.00	0.241757
1615.00	0.283443
1620.00	0.270322
1625.00	0.210376
1630.00	0.121883
1635.00	0.216451
1640.00	0.29957
1645.00	0.285841
1650.00	0.23816
1655.00	0.120181
1660.00	0.139118
1665.00	0.101613
1670.00	0.003447
1675.00	-0.0821895
1680.00	-0.120984
1685.00	-0.181982
1690.00	-0.156998
1695.00	-0.241032
1700.00	-0.122191
1705.00	0.0244492
1710.00	-0.0294169
1715.00	0.127462
1720.00	-0.0207595
1725.00	-0.027222
1730.00	0.0105554
1735.00	-0.0772136
1740.00	-0.210564
1745.00	-0.122014
1750.00	-0.144631
1755.00	-0.156234
1760.00	-0.155895
1765.00	-0.22334
1770.00	-0.215559
1775.00	-0.231264
1780.00	-0.204186
1785.00	-0.324825
1790.00	-0.341591
1795.00	-0.264494
1800.00	-0.303589
1805.00	-0.326726
1810.00	-0.29216
1815.00	-0.242583
1820.00	-0.258641
1825.00	-0.176818
1830.00	-0.136463
1835.00	-0.142055
1840.00	-0.162891
1845.00	-0.160555
1850.00	-0.15892
1855.00	-0.233917
1860.00	-0.167972
1865.00	-0.142961
1870.00	-0.163525
1875.00	-0.122927
1880.00	-0.204493
1885.00	-0.236207
1890.00	-0.194956
1895.00	-0.292984
1900.00	-0.205089
1905.00	-0.219704
1910.00	-0.145333
1915.00	-0.232867
1920.00	-0.29414
1925.00	-0.214358
1930.00	-0.171201
1935.00	-0.238284
1940.00	-0.145648
1945.00	-0.199247
1950.00	-0.211385
1955.00	-0.126819
1960.00	-0.101463
1965.00	-0.181007
1970.00	-0.169006
1975.00	-0.135225
1980.00	-0.0988876
1985.00	-0.0607611
1990.00	-0.194817
1995.00	-0.136372
2000.00	-0.133531
2005.00	-0.0723214
2010.00	-0.130997
2015.00	-0.129769
2020.00	-0.13737
2025.00	-0.189221
2030.00	-0.225518
2035.00	-0.217084
2040.00	-0.249252
2045.00	-0.246388
2050.00	-0.244384
2055.00	-0.20914
2060.00	-0.159088
2065.00	-0.195964
2070.00	-0.187936
2075.00	-0.220388
2080.00	-0.226184
2085.00	-0.268312
2090.00	-0.25973
2095.00	-0.241033
2100.00	-0.215254
2105.00	-0.150678
2110.00	-0.168926
2115.00	-0.114018
2120.00	-0.100963
2125.00	-0.0622142
2130.00	-0.0773909
2135.00	-0.0880145
2140.00	-0.116602
2145.00	-0.123922
2150.00	-0.0740553
2155.00	-0.0560688
2160.00	-0.00540724
2165.00	-0.0291658
2170.00	-0.0161859
2175.00	0.0605819
2180.00	0.0339471
2185.00	0.121056
2190.00	0.0805089
2195.00	-0.0282462
2200.00	-0.121295
2205.00	-0.21181
2210.00	-0.165188
2215.00	-0.263685
2220.00	-0.303023
2225.00	-0.182505
2230.00	-0.153134
2235.00	-0.187566
2240.00	-0.148217
2245.00	-0.158743
2250.00	-0.280325
2255.00	-0.238529
2260.00	-0.17543
2265.00	-0.135492
2270.00	-0.0567731
2275.00	0.00679016
2280.00	-0.10946
2285.00	-0.140074
2290.00	-0.191114
2295.00	-0.167621
2300.00	-0.252698
2305.00	-0.164199
2310.00	-0.275683
2315.00	-0.324112
2320.00	-0.256489
2325.00	-0.213383
2330.00	-0.119758
2335.00	0.000772059
2340.00	0.152825
2345.00	0.466537
2350.00	0.855341
2355.00	1.15711
2360.00	1.3599
2365.00	1.65413
2370.00	1.8474
2375.00	2.13074
2380.00	2.26986
2385.00	2.46031
2390.00	2.55555
2395.00	2.563
2400.00	2.54283
2405.00	2.56678
2410.00	2.48203
2415.00	2.4227
2420.00	2.52499
2425.00	2.54161
2430.00	2.55747
2435.00	2.54319
2440.00	2.48666
2445.00	2.43017
2450.00	2.25527
2455.00	2.20051
2460.00	2.16219
2465.00	2.10575
2470.00	2.06624
2475.00	2.00897
2480.00	1.94351
2485.00	1.97382
2490.00	1.90621
2495.00	1.94771
2500.00	1.82025
2505.00	1.67604
2510.00	1.70199
2515.00	1.54672
2520.00	1.37035
2525.00	1.2046
2530.00	1.13086
2535.00	1.07502
2540.00	1.05285
2545.00	0.931584
2550.00	0.762092
2555.00	0.804192
2560.00	0.736369
2565.00	0.760805
2570.00	0.574865
2575.00	0.491238
2580.00	0.45808
2585.00	0.46871
2590.00	0.471921
2595.00	0.457248
2600.00	0.455438
2605.00	0.416099
2610.00	0.397022
2615.00	0.290606
2620.00	0.317637
2625.00	0.328099
2630.00	0.187368
2635.00	0.22422
2640.00	0.296548
2645.00	0.228734
2650.00	0.160114
2655.00	0.162841
2660.00	0.291654
2665.00	0.183007
2670.00	0.0900339
2675.00	0.0968647
2680.00	0.114337
2685.00	0.198479
2690.00	0.219307
2695.00	0.242348
2700.00	0.216175
2705.00	0.142862
2710.00	0.171915
2715.00	0.158412
2720.00	0.0770474
2725.00	0.142766
2730.00	0.0364842
2735.00	-0.0167623
2740.00	-0.0455745
2745.00	0.0527002
2750.00	0.0157395
2755.00	0.0279382
2760.00	-0.0946565
2765.00	-0.0366487
2770.00	0.0420278
2775.00	-0.0298022
2780.00	-0.0420121
2785.00	-0.101321
2790.00	-0.0963051
2795.00	-0.046263
2800.00	-0.0366142
2805.00	-0.0679311
2810.00	-0.00525059
2815.00	-0.16019
2820.00	-0.0909823
2825.00	-0.0636876
2830.00	-0.0615018
2835.00	-0.140344
2840.00	-0.0474794
2845.00	0.0513668
2850.00	0.0867182
2855.00	0.0522425
2860.00	0.00695892
2865.00	0.00487124
2870.00	0.0668616
2875.00	-0.0377992
2880.00	-0.0983715
2885.00	-0.102701
2890.00	-0.0888112
2895.00	-0.0663979
2900.00	0.0296636
2905.00	0.151898
2910.00	0.080948
2915.00	-0.0110183
2920.00	0.000747437
2925.00	-0.0713888
2930.00	-0.0965035
2935.00	-0.101393
2940.00	-0.121737
2945.00	-0.0386844
2950.00	-0.0736104
2955.00	-0.0980586
2960.00	0.0667228
2965.00	0.0763168
2970.00	-0.0396409
2975.00	-0.150422
2980.00	-0.0629942
2985.00	-0.124468
2990.00	-0.137889
2995.00	-0.164204
3000.00	-0.0684117
3005.00	-0.0859593
3010.00	-0.149004
3015.00	-0.0535414
3020.00	-0.122081
3025.00	-0.216591
3030.00	-0.265827
3035.00	-0.22415
3040.00	-0.144214
3045.00	-0.270155
3050.00	-0.320242
3055.00	-0.274931
3060.00	-0.171301
3065.00	-0.141061
3070.00	-0.149504
3075.00	-0.244247
3080.00	-0.251345
3085.00	-0.277464
3090.00	-0.249217
3095.00	-0.178682
3100.00	-0.154688
3105.00	-0.133662
3110.00	-0.152785
3115.00	-0.195782
3120.00	-0.179349
3125.00	-0.252448
3130.00	-0.202094
3135.00	-0.192227
3140.00	-0.198011
3145.00	-0.21898
3150.00	-0.191357
3155.00	-0.1551
3160.00	-0.163562
3165.00	-0.165255
3170.00	-0.267963
3175.00	-0.327168
3180.00	-0.296699
3185.00	-0.283832
3190.00	-0.270594
3195.00	-0.307859
3200.00	-0.185891
3205.00	-0.121663
3210.00	-0.102085
3215.00	-0.151832
3220.00	-0.110512
3225.00	-0.11543
3230.00	-0.216165
3235.00	-0.244378
3240.00	-0.276817
3245.00	-0.202232
3250.00	-0.179634
3255.00	-0.0242208
3260.00	0.00419605
3265.00	-0.0732049
3270.00	-0.102005
3275.00	-0.117935
3280.00	-0.0952446
3285.00	-0.0286002
3290.00	0.0180509
3295.00	0.0633971
3300.00	0.0528382
3305.00	-0.0391554
3310.00	-0.0781702
3315.00	0.0468037
3320.00	-0.00953859
3325.00	-0.0235975
3330.00	-0.0249785
3335.00	-0.0978572
3340.00	0.117625
3345.00	0.454588
3350.00	0.724303
3355.00	1.17114
3360.00	1.55584
3365.00	1.81667
3370.00	2.09654
3375.00	2.229
3380.00	2.24981
3385.00	2.22207
3390.00	2.39725
3395.00	2.43103
3400.00	2.37854
3405.00	2.41371
3410.00	2.46794
3415.00	2.52705
3420.00	2.4246
3425.00	2.45441
3430.00	2.45413
3435.00	2.27204
3440.00	2.26301
3445.00	2.24401
3450.00	2.22647
3455.00	2.24381
3460.00	2.16288
3465.00	2.2416
3470.00	2.25017
3475.00	2.19695
3480.00	2.19353
3485.00	2.12346
3490.00	1.98557
3495.00	1.86791
3500.00	1.80669
3505.00	1.71307
3510.00	1.77445
3515.00	1.7032
3520.00	1.60679
3525.00	1.52238
3530.00	1.35755
3535.00	1.22101
3540.00	1.11274
3545.00	0.926975
3550.00	0.91961
3555.00	0.812932
3560.00	0.691726
3565.00	0.56035
3570.00	0.514919
3575.00	0.449275
3580.00	0.483698
3585.00	0.423191
3590.00	0.393526
3595.00	0.457363
3600.00	0.50628
3605.00	0.460149
3610.00	0.465928
3615.00	0.283848
3620.00	0.389049
3625.00	0.390778
3630.00	0.451209
3635.00	0.518892
3640.00	0.477438
3645.00	0.338437
3650.00	0.283437
3655.00	0.236477
3660.00	0.292437
3665.00	0.3443
3670.00	0.329843
3675.00	0.294342
3680.00	0.22296
3685.00	0.172992
3690.00	0.188776
3695.00	0.280198
3700.00	0.335732
3705.00	0.256163
3710.00	0.314678
3715.00	0.338718
3720.00	0.325935
3725.00	0.219694
3730.00	0.229928
3735.00	0.228632
3740.00	0.206573
3745.00	0.224974
3750.00	0.191322
3755.00	0.0916246
3760.00	0.055677
3765.00	-0.0963899
3770.00	-0.0843934
3775.00	-0.0421549
3780.00	0.0635542
3785.00	-0.133177
3790.00	-0.118605
3795.00	-0.108404
3800.00	-0.130874
3805.00	-0.0746915
3810.00	-0.166497
3815.00	-0.112318
3820.00	-0.175915
3825.00	-0.148521
3830.00	-0.129346
3835.00	-0.137073
3840.00	-0.189014
3845.00	-0.212682
3850.00	-0.0600449
3855.00	-0.0885627
3860.00	-0.0746843
3865.00	-0.145342
3870.00	-0.203262
3875.00	-0.197275
3880.00	-0.167703
3885.00	-0.244296
3890.00	-0.128706
3895.00	-0.123935
3900.00	-0.065604
3905.00	-0.0374625
3910.00	0.0203075
3915.00	-0.0238558
3920.00	-0.122452
3925.00	-0.0391851
3930.00	-0.141643
3935.00	-0.154141
3940.00	-0.14174
3945.00	-0.16267
3950.00	-0.0250363
3955.00	-0.0217556
3960.00	-0.0109988
3965.00	-0.109222
3970.00	-0.106066
3975.00	-0.0530958
3980.00	0.0516655
3985.00	0.0826971
3990.00	0.0155868
3995.00	-0.0694615
4000.00	0.0317492
4005.00	0.0179943
4010.00	-0.00432445
4015.00	-0.0326379
4020.00	-0.0524574
4025.00	-0.0790214
4030.00	-0.0849258
4035.00	-0.1229
4040.00	-0.141021
4045.00	-0.200238
4050.00	-0.228999
4055.00	-0.130688
4060.00	-0.146473
4065.00	-0.174443
4070.00	-0.227863
4075.00	-0.282178
4080.00	-0.231365
4085.00	-0.293089
4090.00	-0.353217
4095.00	-0.1838
4100.00	-0.11597
4105.00	-0.13617
4110.00	-0.201072
4115.00	-0.161901
4120.00	-0.147172
4125.00	-0.128401
4130.00	-0.178713
4135.00	-0.116639
4140.00	-0.123948
4145.00	-0.196747
4150.00	-0.167334
4155.00	-0.0325312
4160.00	-0.0227719
4165.00	-0.0244005
4170.00	-0.0297707
4175.00	-0.0885214
4180.00	-0.155028
4185.00	-0.14236
4190.00	-0.154644
4195.00	-0.235154
4200.00	-0.160378
4205.00	-0.108034
4210.00	-0.147536
4215.00	-0.132886
4220.00	-0.181853
4225.00	-0.190749
4230.00	-0.108143
4235.00	-0.113771
4240.00	-0.206544
4245.00	-0.203802
4250.00	-0.223034
4255.00	-0.134973
4260.00	-0.141012
4265.00	-0.115629
4270.00	-0.0640199
4275.00	-0.108266
4280.00	-0.101167
4285.00	-0.0581264
4290.00	-0.0533788
4295.00	0.0260866
4300.00	0.0182606
4305.00	0.0508535
4310.00	0.0821288
4315.00	0.0236492
4320.00	-0.0130564
4325.00	0.0373918
4330.00	0.140387
4335.00	0.0728905
4340.00	0.161006
4345.00	0.400353
4350.00	0.817472
4355.00	1.21944
4360.00	1.59811
4365.00	1.93932
4370.00	2.14009
4375.00	2.28487
4380.00	2.28892
4385.00	2.36366
4390.00	2.43291
4395.00	2.42215
4400.00	2.38502
4405.00	2.39286
4410.00	2.35605
4415.00	2.36413
4420.00	2.39093
4425.00	2.34201
4430.00	2.41352
4435.00	2.53972
4440.00	2.61113
4445.00	2.55537
4450.00	2.44866
4455.00	2.39511
4460.00	2.38724
4465.00	2.32673
4470.00	2.18709
4475.00	2.19509
4480.00	2.23876
4485.00	2.26087
4490.00	2.11561
4495.00	2.02661
4500.00	1.96854
4505.00	1.7883
4510.00	1.69597
4515.00	1.62711
4520.00	1.507
4525.00	1.406
4530.00	1.30569
4535.00	1.19317
4540.00	1.12287
4545.00	1.07365
4550.00	0.954604
4555.00	0.896649
4560.00	0.623424
4565.00	0.580221
4570.00	0.58805
4575.00	0.58084
4580.00	0.520801
4585.00	0.449163
4590.00	0.487849
4595.00	0.476858
4600.00	0.393022
4605.00	0.338567
4610.00	0.359671
4615.00	0.395593
4620.00	0.509572
4625.00	0.534365
4630.00	0.479809
4635.00	0.335866
4640.00	0.37047
4645.00	0.479295
4650.00	0.44972
4655.00	0.445938
4660.00	0.44752
4665.00	0.423247
4670.00	0.486628
4675.00	0.387171
4680.00	0.381003
4685.00	0.283622
4690.00	0.202766
4695.00	0.27307
4700.00	0.339203
4705.00	0.347425
4710.00	0.251658
4715.00	0.180391
4720.00	0.181265
4725.00	0.131116
4730.00	0.159463
4735.00	0.115854
4740.00	0.085328
4745.00	0.0724199
4750.00	0.177598
4755.00	0.225841
4760.00	0.0904069
4765.00	0.109816
4770.00	0.127633
4775.00	-0.0333305
4780.00	-0.0783229
4785.00	-0.0928971
4790.00	-0.0734882
4795.00	-0.00914056
4800.00	0.0612835
4805.00	0.127501
4810.00	0.131552
4815.00	-0.0475077
4820.00	-0.0374855
4825.00	-0.106612
4830.00	-0.155001
4835.00	-0.167722
4840.00	-0.218928
4845.00	-0.16171
4850.00	-0.0328248
4855.00	0.0108636
4860.00	0.0625961
4865.00	0.14957
4870.00	0.12162
4875.00	0.00899159
4880.00	0.0232146
4885.00	-0.0387413
4890.00	-0.0778804
4895.00	-0.130658
4900.00	-0.125302
4905.00	-0.104632
4910.00	-0.187455
4915.00	-0.114298
4920.00	-0.12231
4925.00	-0.119458
4930.00	-0.0836206
4935.00	-0.109296
4940.00	-0.16534
4945.00	-0.20457
4950.00	-0.143199
4955.00	-0.180612
4960.00	-0.117968
4965.00	-0.0656571
4970.00	-0.084031
4975.00	-0.0884325
4980.00	-0.0745931
4985.00	-0.0183742
4990.00	-0.0593933
4995.00	-0.134638
5000.00	-0.21269
5005.00	-0.246176
5010.00	-0.201934
5015.00	-0.234416
5020.00	-0.155631
5025.00	-0.00741894
5030.00	0.0328778
5035.00	0.0272446
5040.00	0.0952133
5045.00	-0.0560241
5050.00	-0.115359
5055.00	-0.139973
5060.00	-0.093751
5065.00	-0.0613955
5070.00	-0.0345166
5075.00	-0.112994
5080.00	-0.0537152
5085.00	-0.0333705
5090.00	-0.0995015
5095.00	-0.116182
5100.00	-0.17016
5105.00	-0.140263
5110.00	-0.203937
5115.00	-0.197747
5120.00	-0.151113
5125.00	-0.11847
5130.00	0.0482048
5135.00	0.021053
5140.00	0.0485781
5145.00	-0.025217
5150.00	0.05003
5155.00	-0.0411211
5160.00	-0.0499354
5165.00	-0.161858
5170.00	-0.08369
5175.00	0.04717
5180.00	0.0880105
5185.00	0.188511
5190.00	0.246171
5195.00	0.240001
5200.00	0.108779
5205.00	0.0253841
5210.00	-0.049913
5215.00	0.0242826
5220.00	0.0296881
5225.00	-0.0342098
5230.00	-0.0366372
5235.00	-0.021416
5240.00	-0.044602
5245.00	0.00261955
5250.00	0.0525951
5255.00	-0.00971473
5260.00	-0.0491015
5265.00	-0.0174506
5270.00	-0.00798528
5275.00	-0.0817318
5280.00	-0.179886
5285.00	-0.0920791
5290.00	-0.0433047
5295.00	-0.017623
5300.00	0.0764964
5305.00	0.0493174
5310.00	0.0556728
5315.00	0.132034
5320.00	0.100884
5325.00	0.150991
5330.00	0.101463
5335.00	0.0667943
5340.00	0.296333
5345.00	0.596604
5350.00	1.01407
5355.00	1.48396
5360.00	1.83403
5365.00	2.0114
5370.00	2.20748
5375.00	2.2855
5380.00	2.39511
5385.00	2.44646
5390.00	2.46971
5395.00	2.50291
5400.00	2.6319
5405.00	2.60375
5410.00	2.76594
5415.00	2.68912
5420.00	2.49575
5425.00	2.41116
5430.00	2.4873
5435.00	2.37563
5440.00	2.42013
5445.00	2.32861
5450.00	2.33646
5455.00	2.30811
5460.00	2.24173
5465.00	2.09798
5470.00	2.11579
5475.00	2.03097
5480.00	1.96736
5485.00	1.86362
5490.00	1.85868
5495.00	1.85522
5500.00	1.80627
5505.00	1.6874
5510.00	1.5915
5515.00	1.54552
5520.00	1.40336
5525.00	1.18539
5530.00	1.06243
5535.00	1.01443
5540.00	0.896226
5545.00	0.953078
5550.00	0.86174
5555.00	0.738582
5560.00	0.859647
5565.00	0.720196
5570.00	0.711413
5575.00	0.667194
5580.00	0.657391
5585.00	0.591307
5590.00	0.490057
5595.00	0.444563
5600.00	0.51847
5605.00	0.498293
5610.00	0.488399
5615.00	0.489933
5620.00	0.499468
5625.00	0.535753
5630.00	0.438479
5635.00	0.391537
5640.00	0.265616
5645.00	0.274764
5650.00	0.276937
5655.00	0.278458
5660.00	0.228762
5665.00	0.329338
5670.00	0.433582
5675.00	0.493863
5680.00	0.417616
5685.00	0.338863
5690.00	0.190672
5695.00	0.0657888
5700.00	0.151805
5705.00	0.237397
5710.00	0.305772
5715.00	0.332484
5720.00	0.325801
5725.00	0.122308
5730.00	0.110996
5735.00	0.0607769
5740.00	0.0256233
5745.00	-0.0159046
5750.00	0.00578725
5755.00	0.0548125
5760.00	0.101821
5765.00	0.058584
5770.00	0.0875401
5775.00	0.0866588
5780.00	0.0733515
5785.00	0.0978774
5790.00	0.0600539
5795.00	0.00819679
5800.00	0.0480389
5805.00	0.13515
5810.00	0.162287
5815.00	0.113601
5820.00	0.0837507
5825.00	0.126307
5830.00	0.0841851
5835.00	-0.0214427
5840.00	0.0146009
5845.00	0.0271411
5850.00	-0.00638192
5855.00	-0.0213878
5860.00	-0.0107414
5865.00	-0.0328997
5870.00	-0.0145695
5875.00	-0.0313493
5880.00	-0.0896264
5885.00	-0.0965794
5890.00	-0.22412
5895.00	-0.220336
5900.00	-0.243068
5905.00	-0.187068
5910.00	-0.308612
5915.00	-0.24564
5920.00	-0.226939
5925.00	-0.120786
5930.00	-0.118391
5935.00	0.0271091
5940.00	-0.0148646
5945.00	-0.00617508
5950.00	-0.0762346
5955.00	-0.0618244
5960.00	0.0159446
5965.00	-0.0226798
5970.00	-0.100478
5975.00	-0.142247
5980.00	-0.129184
5985.00	-0.0396671
5990.00	0.0145342
5995.00	0.0397848
6000.00	0.0447698
6005.00	0.149782
6010.00	0.0329355
6015.00	-0.0403969
6020.00	-0.150951
6025.00	-0.0887454
6030.00	0.0478613
6035.00	0.0884944
6040.00	0.159239
6045.00	0.0818564
6050.00	0.0657597
6055.00	0.0967932
6060.00	0.181968
6065.00	0.0681562
6070.00	0.035019
6075.00	0.0456639
6080.00	0.150408
6085.00	0.172968
6090.00	0.20568
6095.00	0.135516
6100.00	0.158313
6105.00	0.0981285
6110.00	0.0644598
6115.00	-0.0183299
6120.00	-0.00860081
6125.00	-0.022941
6130.00	0.0135521
6135.00	0.098319
6140.00	0.0519028
6145.00	0.108244
6150.00	0.0926913
6155.00	0.035273
6160.00	-0.00914982
6165.00	-0.0571663
6170.00	-0.0442465
6175.00	-0.0605834
6180.00	-0.00856743
6185.00	0.222429
6190.00	0.172621
6195.00	0.247738
6200.00	0.190337
6205.00	0.188228
6210.00	0.0513871
6215.00	0.0613516
6220.00	-0.0205056
6225.00	-0.0904961
6230.00	-0.139489
6235.00	-0.173785
6240.00	0.00525427
6245.00	0.0332888
6250.00	0.0444528
6255.00	0.103029
6260.00	0.186333
6265.00	0.193885
6270.00	0.0595775
6275.00	0.0713151
6280.00	0.0922217
6285.00	0.102626
6290.00	0.059148
6295.00	0.0498639
6300.00	0.0433649
6305.00	0.0726566
6310.00	0.152382
6315.00	0.0516762
6320.00	0.0446336
6325.00	0.132766
6330.00	0.160618
6335.00	0.235106
6340.00	0.405691
6345.00	0.677385
6350.00	1.01562
6355.00	1.43852
6360.00	1.743
6365.00	2.00267
6370.00	2.09561
6375.00	2.13106
6380.00	2.24893
6385.00	2.40335
6390.00	2.43531
6395.00	2.65649
6400.00	2.63366
6405.00	2.71496
6410.00	2.64075
6415.00	2.55072
6420.00	2.47924
6425.00	2.47151
6430.00	2.43226
6435.00	2.43016
6440.00	2.4583
6445.00	2.41878
6450.00	2.45034
6455.00	2.42167
6460.00	2.34237
6465.00	2.40108
6470.00	2.39988
6475.00	2.31866
6480.00	2.34218
6485.00	2.21483
6490.00	2.17644
6495.00	1.96344
6500.00	1.97931
6505.00	1.85506
6510.00	1.80616
6515.00	1.75077
6520.00	1.67816
6525.00	1.42006
6530.00	1.28169
6535.00	1.20175
6540.00	1.0908
6545.00	0.966608
6550.00	0.955814
6555.00	0.927107
6560.00	0.898552
6565.00	0.810881
6570.00	0.774893
6575.00	0.758161
6580.00	0.716838
6585.00	0.704832
6590.00	0.662587
6595.00	0.586485
6600.00	0.512062
6605.00	0.485347
6610.00	0.420115
6615.00	0.378683
6620.00	0.480814
6625.00	0.455013
6630.00	0.432722
6635.00	0.412889
6640.00	0.403235
6645.00	0.235733
6650.00	0.228465
6655.00	0.362971
6660.00	0.25408
6665.00	0.215927
6670.00	0.20191
6675.00	0.175178
6680.00	0.207227
6685.00	0.305803
6690.00	0.252133
6695.00	0.214565
6700.00	0.188266
6705.00	0.123326
6710.00	0.230152
6715.00	0.101885
6720.00	0.155922
6725.00	0.126066
6730.00	-0.0217371
6735.00	-0.0828978
6740.00	-0.0284177
6745.00	-0.0537333
6750.00	-0.0164627
6755.00	-0.0580552
6760.00	0.0270433
6765.00	0.111993
6770.00	0.112236
6775.00	0.036264
6780.00	-0.0676778
6785.00	-0.0939058
6790.00	-0.0530437
6795.00	0.0347814
6800.00	0.00742653
6805.00	0.174403
6810.00	0.109392
6815.00	0.156947
6820.00	0.0844819
6825.00	0.0929783
6830.00	0.0862354
6835.00	-0.0157774
6840.00	-0.108337
6845.00	-0.168898
6850.00	-0.14361
6855.00	-0.0328448
6860.00	-0.0356817
6865.00	0.0469348
6870.00	0.0286242
6875.00	-0.013804
6880.00	0.0241782
6885.00	-0.0549873
6890.00	-0.0554116
6895.00	-0.0726291
6900.00	-7.89163e-005
6905.00	0.0210954
6910.00	-0.0275344
6915.00	0.0145668
6920.00	0.0651883
6925.00	0.0498619
6930.00	-0.0623894
6935.00	-0.166346
6940.00	-0.167204
6945.00	-0.129733
6950.00	-0.141574
6955.00	-0.0483407
6960.00	-0.0296084
6965.00	-0.00380538
6970.00	-0.0618854
6975.00	-0.106772
6980.00	-0.0451293
6985.00	-0.0908121
6990.00	-0.11856
6995.00	-0.218356
7000.00	-0.19515
7005.00	-0.204287
7010.00	-0.0795492
7015.00	-0.102216
7020.00	-0.0504004
7025.00	0.0154811
7030.00	0.0658283
7035.00	0.126452
7040.00	0.109667
7045.00	0.140219
7050.00	0.0643121
7055.00	-0.00997304
7060.00	0.0480104
7065.00	-0.00446378
7070.00	-0.0115849
7075.00	0.0215014
7080.00	-0.0230201
7085.00	-0.109177
7090.00	-0.0721935
7095.00	-0.0589957
7100.00	-0.0539874
7105.00	0.0341209
7110.00	0.0492653
7115.00	0.102168
7120.00	0.0545969
7125.00	0.0255274
7130.00	0.00940897
7135.00	0.0446573
7140.00	0.0566409
7145.00	0.0565691
7150.00	-0.0280835
7155.00	-0.155022
7160.00	-0.0408337
7165.00	0.0729393
7170.00	0.0848984
7175.00	0.127111
7180.00	0.249722
7185.00	0.259408
7190.00	0.35502
7195.00	0.400798
7200.00	0.365161
7205.00	0.297914
7210.00	0.259301
7215.00	0.274574
7220.00	0.179511
7225.00	0.231411
7230.00	0.115456
7235.00	0.190802
7240.00	0.0870304
7245.00	0.0778417
7250.00	0.0375687
7255.00	0.0432186
7260.00	-0.0501192
7265.00	0.0791297
7270.00	0.0427005
7275.00	0.0975722
7280.00	0.271346
7285.00	0.287235
7290.00	0.272977
7295.00	0.356058
7300.00	0.202709
7305.00	0.209579
7310.00	0.239768
7315.00	0.133996
7320.00	0.114948
7325.00	0.165066
7330.00	0.195918
7335.00	0.230206
7340.00	0.38957
7345.00	0.594188
7350.00	1.02507
7355.00	1.46205
7360.00	1.75101
7365.00	1.97021
7370.00	2.11942
7375.00	2.2577
7380.00	2.28682
7385.00	2.38758
7390.00	2.46657
7395.00	2.49648
7400.00	2.45396
7405.00	2.61456
7410.00	2.71852
7415.00	2.71937
7420.00	2.68613
7425.00	2.65441
7430.00	2.51375
7435.00	2.41529
7440.00	2.46905
7445.00	2.31632
7450.00	2.32785
7455.00	2.31901
7460.00	2.2832
7465.00	2.24122
7470.00	2.25836
7475.00	2.34651
7480.00	2.24323
7485.00	2.28092
7490.00	2.17194
7495.00	1.99413
7500.00	1.85275
7505.00	1.82569
7510.00	1.81521
7515.00	1.66828
7520.00	1.42583
7525.00	1.37879
7530.00	1.31202
7535.00	1.23145
7540.00	1.20042
7545.00	1.11102
7550.00	1.08228
7555.00	0.952184
7560.00	0.865345
7565.00	0.838398
7570.00	0.713782
7575.00	0.635011
7580.00	0.622173
7585.00	0.587805
7590.00	0.529907
7595.00	0.56975
7600.00	0.521499
7605.00	0.517333
7610.00	0.459426
7615.00	0.38082
7620.00	0.49923
7625.00	0.480595
7630.00	0.4464
7635.00	0.397082
7640.00	0.502154
7645.00	0.579934
7650.00	0.61746
7655.00	0.618347
7660.00	0.572437
7665.00	0.438777
7670.00	0.362135
7675.00	0.325407
7680.00	0.363149
7685.00	0.440329
7690.00	0.430904
7695.00	0.322783
7700.00	0.395153
7705.00	0.263917
7710.00	0.294725
7715.00	0.29937
7720.00	0.163028
7725.00	0.245253
7730.00	0.192828
7735.00	0.134979
7740.00	0.0817952
7745.00	0.0276458
7750.00	0.0828039
7755.00	0.138335
7760.00	0.194127
7765.00	0.212031
7770.00	0.220334
7775.00	0.226146
7780.00	0.242904
7785.00	0.170033
7790.00	0.182475
7795.00	0.195414
7800.00	0.221392
7805.00	0.154975
7810.00	0.201545
7815.00	0.128391
7820.00	0.0221918
7825.00	0.0113042
7830.00	0.0163732
7835.00	0.00300097
7840.00	-0.0825017
7845.00	-0.125433
7850.00	-0.0708827
7855.00	-0.0284673
7860.00	0.0266042
7865.00	0.0440037
7870.00	0.111175
7875.00	0.170885
7880.00	0.15346
7885.00	0.137033
7890.00	0.104383
7895.00	0.14498
7900.00	0.122637
7905.00	0.170448
7910.00	0.148925
7915.00	0.0788665
7920.00	0.105968
7925.00	0.0995583
7930.00	0.124682
7935.00	0.0872776
7940.00	0.0314835
7945.00	0.0220385
7950.00	-0.00995379
7955.00	-0.053499
7960.00	0.042923
7965.00	0.16964
7970.00	0.0891372
7975.00	0.00317436
7980.00	-0.0823803
7985.00	-0.133808
7990.00	-0.0555948
7995.00	0.0922173
8000.00	0.178765
8005.00	0.137826
8010.00	0.104938
8015.00	0.0438461
8020.00	0.0433826
8025.00	0.12343
8030.00	0.251376
8035.00	0.222494
8040.00	0.248809
8045.00	0.148785
8050.00	0.00685705
8055.00	0.0682517
8060.00	0.0562364
8065.00	0.0435956
8070.00	0.110889
8075.00	0.200296
8080.00	0.0767553
8085.00	0.11295
8090.00	0.172128
8095.00	0.14587
8100.00	-0.012104
8105.00	-0.0380837
8110.00	0.0833245
8115.00	0.0710175
8120.00	0.075093
8125.00	0.111787
8130.00	0.0697905
8135.00	0.0869244
8140.00	-0.00683482
8145.00	-0.0724663
8150.00	-0.0338059
8155.00	-0.0575051
8160.00	-0.0233331
8165.00	-0.012103
8170.00	-0.00424201
8175.00	-0.0706513
8180.00	-0.0706065
8185.00	0.0901694
8190.00	0.0884993
8195.00	0.0704097
8200.00	0.15081
8205.00	0.143638
8210.00	0.104777
8215.00	0.0818039
8220.00	0.103794
8225.00	0.110727
8230.00	-0.0493948
8235.00	-0.00919562
8240.00	0.0570148
8245.00	0.0314502
8250.00	0.0981572
8255.00	0.0137185
8260.00	-0.024238
8265.00	-0.114259
8270.00	0.00885097
8275.00	0.0442667
8280.00	0.14097
8285.00	0.191741
8290.00	0.16383
8295.00	0.0554592
8300.00	0.110733
8305.00	0.0817436
8310.00	0.0149193
8315.00	0.0358242
8320.00	0.0842986
8325.00	0.164762
8330.00	0.174555
8335.00	0.130649
8340.00	0.332571
8345.00	0.651581
8350.00	1.01871
8355.00	1.36031
8360.00	1.57827
8365.00	1.89582
8370.00	2.10542
8375.00	2.24367
8380.00	2.30238
8385.00	2.49999
8390.00	2.56218
8395.00	2.62686
8400.00	2.7102
8405.00	2.62472
8410.00	2.61565
8415.00	2.64737
8420.00	2.61881
8425.00	2.60728
8430.00	2.6119
8435.00	2.61513
8440.00	2.54125
8445.00	2.45569
8450.00	2.39157
8455.00	2.45667
8460.00	2.47686
8465.00	2.45292
8470.00	2.38541
8475.00	2.21124
8480.00	2.17392
8485.00	2.14357
8490.00	2.05042
8495.00	1.99367
8500.00	1.97086
8505.00	1.93375
8510.00	1.88239
8515.00	1.84644
8520.00	1.73667
8525.00	1.60061
8530.00	1.54344
8535.00	1.41882
8540.00	1.25544
8545.00	1.11146
8550.00	1.04029
8555.00	0.973551
8560.00	0.867611
8565.00	0.882285
8570.00	0.782574
8575.00	0.746618
8580.00	0.729908
8585.00	0.637839
8590.00	0.649533
8595.00	0.513895
8600.00	0.537391
8605.00	0.481927
8610.00	0.502323
8615.00	0.393928
8620.00	0.466105
8625.00	0.478558
8630.00	0.444973
8635.00	0.442615
8640.00	0.534027
8645.00	0.521873
8650.00	0.462604
8655.00	0.569169
8660.00	0.516862
8665.00	0.535238
8670.00	0.442349
8675.00	0.428087
8680.00	0.367343
8685.00	0.354433
8690.00	0.298864
8695.00	0.361489
8700.00	0.324955
8705.00	0.413593
8710.00	0.44603
8715.00	0.358752
8720.00	0.276507
8725.00	0.189325
8730.00	0.23405
8735.00	0.218827
8740.00	0.242011
8745.00	0.194789
8750.00	0.263256
8755.00	0.298492
8760.00	0.272396
8765.00	0.309121
8770.00	0.305217
8775.00	0.234802
8780.00	0.232044
8785.00	0.200502
8790.00	0.161502
8795.00	0.146892
8800.00	0.145126
8805.00	0.15658
8810.00	0.240739
8815.00	0.223509
8820.00	0.257979
8825.00	0.222887
8830.00	0.198322
8835.00	0.151516
8840.00	0.0637598
8845.00	0.188456
8850.00	0.144609
8855.00	0.190059
8860.00	-0.023473
8865.00	-0.00374076
8870.00	-0.0364595
8875.00	0.0421603
8880.00	0.0252821
8885.00	0.0134673
8890.00	0.0601886
8895.00	0.114044
8900.00	0.122132
8905.00	0.0897225
8910.00	0.0754961
8915.00	0.103609
8920.00	0.0725261
8925.00	0.0719189
8930.00	0.00804201
8935.00	0.0944619
8940.00	0.201487
8945.00	0.157961
8950.00	0.267087
8955.00	0.14466
8960.00	0.266237
8965.00	0.258278
8970.00	0.278087
8975.00	0.0677574
8980.00	-0.0244818
8985.00	-0.00444693
8990.00	0.0180377
8995.00	-0.0846663
9000.00	-0.00427487
9005.00	0.115451
9010.00	0.110426
9015.00	0.12383
9020.00	0.090911
9025.00	0.038257
9030.00	0.0394702
9035.00	0.0149388
9040.00	0.0823692
9045.00	0.11265
9050.00	0.104236
9055.00	0.0941156
9060.00	0.0912616
9065.00	0.0765735
9070.00	-0.0013901
9075.00	-0.0136634
9080.00	-0.00533428
9085.00	-0.0333448
9090.00	-0.010651
9095.00	-0.0116858
9100.00	0.0721922
9105.00	0.122447
9110.00	0.0941728
9115.00	0.116682
9120.00	0.0985981
9125.00	0.149391
9130.00	0.176486
9135.00	0.229293
9140.00	0.156275
9145.00	0.126313
9150.00	0.240703
9155.00	0.223484
9160.00	0.152209
9165.00	0.186918
9170.00	0.0758512
9175.00	0.18423
9180.00	0.179722
9185.00	0.180797
9190.00	0.2027
9195.00	0.0615178
9200.00	0.0472926
9205.00	0.0246446
9210.00	0.139925
9215.00	0.106407
9220.00	0.0914057
9225.00	0.0809045
9230.00	0.132775
9235.00	0.109863
9240.00	0.068444
9245.00	0.0352204
9250.00	-0.0176469
9255.00	0.110321
9260.00	0.123756
9265.00	0.0654784
9270.00	0.121977
9275.00	0.0811538
9280.00	0.0821884
9285.00	0.120984
9290.00	0.215822
9295.00	0.286439
9300.00	0.175127
9305.00	0.126819
9310.00	0.198756
9315.00	0.227962
9320.00	0.184954
9325.00	0.184459
9330.00	0.226414
9335.00	0.213482
9340.00	0.407474
9345.00	0.58557
9350.00	0.942894
9355.00	1.53989
9360.00	1.88588
9365.00	2.21267
9370.00	2.40335
9375.00	2.60874
9380.00	2.68906
9385.00	2.74106
9390.00	2.76053
9395.00	2.70226
9400.00	2.71645
9405.00	2.64602
9410.00	2.68132
9415.00	2.59604
9420.00	2.65056
9425.00	2.68873
9430.00	2.74082
9435.00	2.62501
9440.00	2.52701
9445.00	2.50495
9450.00	2.43028
9455.00	2.41186
9460.00	2.40742
9465.00	2.43816
9470.00	2.43429
9475.00	2.38505
9480.00	2.32943
9485.00	2.2059
9490.00	2.22518
9495.00	2.09908
9500.00	1.90506
9505.00	1.95537
9510.00	1.90598
9515.00	1.76143
9520.00	1.70254
9525.00	1.63171
9530.00	1.451
9535.00	1.3668
9540.00	1.24018
9545.00	1.22345
9550.00	1.10176
9555.00	0.95736
9560.00	0.864738
9565.00	0.837973
9570.00	0.785397
9575.00	0.807815
9580.00	0.776976
9585.00	0.725779
9590.00	0.643409
9595.00	0.6069
9600.00	0.589805
9605.00	0.535537
9610.00	0.53139
9615.00	0.558098
9620.00	0.475271
9625.00	0.506125
9630.00	0.548873
9635.00	0.540725
9640.00	0.687306
9645.00	0.646089
9650.00	0.562245
9655.00	0.406262
9660.00	0.343605
9665.00	0.367427
9670.00	0.371412
9675.00	0.365742
9680.00	0.420994
9685.00	0.430059
9690.00	0.356033
9695.00	0.299985
9700.00	0.315742
9705.00	0.263321
9710.00	0.235086
9715.00	0.291464
9720.00	0.271706
9725.00	0.287487
9730.00	0.302764
9735.00	0.330378
9740.00	0.358168
9745.00	0.33955
9750.00	0.208074
9755.00	0.272556
9760.00	0.207709
9765.00	0.225769
9770.00	0.170729
9775.00	0.284485
9780.00	0.376804
9785.00	0.276453
9790.00	0.375412
9795.00	0.453144
9800.00	0.219908
9805.00	0.145475
9810.00	0.249887
9815.00	0.170691
9820.00	0.170245
9825.00	0.267226
9830.00	0.199748
9835.00	0.139824
9840.00	0.275542
9845.00	0.315553
9850.00	0.32241
9855.00	0.466804
9860.00	0.538268
9865.00	0.410629
9870.00	0.240909
9875.00	0.282849
9880.00	0.206455
9885.00	0.19528
9890.00	0.149386
9895.00	0.265315
9900.00	0.363385
9905.00	0.410884
9910.00	0.418753
9915.00	0.42003
9920.00	0.340553
9925.00	0.255307
9930.00	0.144874
9935.00	0.122562
9940.00	0.132325
9945.00	0.173
9950.00	0.188782
9955.00	0.21675
[truncated: 56 more rows]
