# Supplementary material for: Abnormal developmental trajectory and vulnerability to cardiac arrhythmias in tetralogy of Fallot with DiGeorge syndrome
Source: Commun Biol. 2023 Sep 22;6:969. doi: 10.1038/s42003-023-05344-6 (PMC10516936; doi:10.1038/s42003-023-05344-6)
Supplement: Supplementary file 6 — Supplementary Data 3 [file 42003_2023_5344_MOESM6_ESM.zip › Supplementary Data3_CAS Measurement/Batch62/TOF-ND2_A2_5000/1B-wave.csv]

1B : V(t) = -D'(t) / BackgroundImage *100
D'(t) = WaveFiltered Value( Pixel-Filter=(3 x 3) Tcnst-Filter=8)
average	1.00
frm num	2048
position	[44][68]
background	650.44
total pixel	9
time	value1
0.00	-1.33242
5.00	-0.712333
10.00	-0.406389
15.00	-0.0231124
20.00	0.173435
25.00	0.372515
30.00	0.506746
35.00	0.626332
40.00	0.679293
45.00	0.880356
50.00	0.851986
55.00	0.924371
60.00	0.877671
65.00	0.901353
70.00	0.897432
75.00	0.684574
80.00	0.740561
85.00	0.708007
90.00	0.746715
95.00	0.584197
100.00	0.531931
105.00	0.582464
110.00	0.833075
115.00	0.731769
120.00	0.81972
125.00	0.768543
130.00	0.655848
135.00	0.638458
140.00	0.600662
145.00	0.594703
150.00	0.477789
155.00	0.339577
160.00	0.422193
165.00	0.428777
170.00	0.336017
175.00	0.296708
180.00	0.346063
185.00	0.324239
190.00	0.365334
195.00	0.40435
200.00	0.334292
205.00	0.22888
210.00	0.165341
215.00	0.238731
220.00	0.177361
225.00	0.185649
230.00	0.11458
235.00	0.203199
240.00	0.198611
245.00	0.164651
250.00	0.0178866
255.00	0.0535182
260.00	0.0425874
265.00	0.0759335
270.00	0.1044
275.00	-0.0447878
280.00	-0.0672244
285.00	-0.0931794
290.00	0.0372685
295.00	0.041462
300.00	-0.0170989
305.00	-0.104214
310.00	-0.24719
315.00	-0.12691
320.00	-0.170832
325.00	-0.0375875
330.00	-0.0211866
335.00	0.0876634
340.00	0.414969
345.00	1.1258
350.00	2.34597
355.00	3.89705
360.00	5.06992
365.00	6.0293
370.00	6.95198
375.00	7.6491
380.00	8.31132
385.00	8.8415
390.00	9.228
395.00	9.58566
400.00	9.87703
405.00	10.1271
410.00	10.2304
415.00	10.4104
420.00	10.4082
425.00	10.4579
430.00	10.4466
435.00	10.6386
440.00	10.8447
445.00	10.866
450.00	10.9731
455.00	10.9917
460.00	10.8818
465.00	10.9278
470.00	10.9088
475.00	10.7827
480.00	10.8533
485.00	10.7593
490.00	10.6473
495.00	10.6663
500.00	10.5669
505.00	10.4716
510.00	10.3025
515.00	10.2302
520.00	10.0771
525.00	9.95966
530.00	9.86209
535.00	9.7323
540.00	9.61582
545.00	9.47279
550.00	9.33679
555.00	9.11861
560.00	8.93
565.00	8.74673
570.00	8.4852
575.00	8.19963
580.00	7.99974
585.00	7.91618
590.00	7.74495
595.00	7.55334
600.00	7.49096
605.00	7.26793
610.00	7.13743
615.00	6.99483
620.00	6.8284
625.00	6.61965
630.00	6.48377
635.00	6.19904
640.00	6.18935
645.00	6.14156
650.00	6.01074
655.00	5.8833
660.00	5.73259
665.00	5.5861
670.00	5.53992
675.00	5.38973
680.00	5.29485
685.00	5.03882
690.00	5.01846
695.00	4.91709
700.00	4.77439
705.00	4.67449
710.00	4.49182
715.00	4.28708
720.00	4.14889
725.00	4.08803
730.00	4.07618
735.00	3.81677
740.00	3.75305
745.00	3.71357
750.00	3.62956
755.00	3.51951
760.00	3.5091
765.00	3.43519
770.00	3.28608
775.00	3.30982
780.00	3.31107
785.00	3.20944
790.00	3.17931
795.00	3.12234
800.00	3.01071
805.00	2.83521
810.00	2.89684
815.00	2.74012
820.00	2.57917
825.00	2.59975
830.00	2.52703
835.00	2.51713
840.00	2.5307
845.00	2.32495
850.00	2.38592
855.00	2.40298
860.00	2.2868
865.00	2.11323
870.00	1.99173
875.00	1.78369
880.00	1.78155
885.00	1.96967
890.00	1.92711
895.00	1.98957
900.00	1.93079
905.00	1.80765
910.00	1.77783
915.00	1.8082
920.00	1.72184
925.00	1.67676
930.00	1.57346
935.00	1.60877
940.00	1.55661
945.00	1.51498
950.00	1.47046
955.00	1.4803
960.00	1.36419
965.00	1.37003
970.00	1.27675
975.00	1.25758
980.00	1.15704
985.00	1.17378
990.00	1.03176
995.00	1.11683
1000.00	1.06364
1005.00	0.99566
1010.00	0.968571
1015.00	0.970108
1020.00	0.935311
1025.00	1.03395
1030.00	0.887752
1035.00	0.795666
1040.00	0.859324
1045.00	0.893635
1050.00	0.876655
1055.00	0.926265
1060.00	0.756004
1065.00	0.708567
1070.00	0.721484
1075.00	0.674154
1080.00	0.743517
1085.00	0.663953
1090.00	0.690254
1095.00	0.611296
1100.00	0.561149
1105.00	0.520922
1110.00	0.554259
1115.00	0.413605
1120.00	0.335646
1125.00	0.270825
1130.00	0.31257
1135.00	0.275171
1140.00	0.315612
1145.00	0.251677
1150.00	0.442658
1155.00	0.504599
1160.00	0.419841
1165.00	0.498877
1170.00	0.405585
1175.00	0.437651
1180.00	0.367852
1185.00	0.37024
1190.00	0.336038
1195.00	0.291599
1200.00	0.245117
1205.00	0.20233
1210.00	0.228751
1215.00	0.139627
1220.00	0.236106
1225.00	0.190897
1230.00	0.128504
1235.00	0.264192
1240.00	0.149062
1245.00	0.129967
1250.00	0.121725
1255.00	0.2082
1260.00	0.227735
1265.00	0.174789
1270.00	0.0454817
1275.00	0.0625854
1280.00	0.115556
1285.00	0.0347666
1290.00	-0.0832821
1295.00	-0.140293
1300.00	-0.139202
1305.00	-0.0615688
1310.00	-0.130218
1315.00	-0.101402
1320.00	-0.0812309
1325.00	-0.015864
1330.00	-0.0111048
1335.00	0.0537231
1340.00	0.498829
1345.00	1.35362
1350.00	2.73606
1355.00	4.11886
1360.00	5.28156
1365.00	6.35681
1370.00	7.21198
1375.00	7.89772
1380.00	8.47511
1385.00	9.0279
1390.00	9.46097
1395.00	9.74875
1400.00	10.1091
1405.00	10.2639
1410.00	10.4543
1415.00	10.5568
1420.00	10.5773
1425.00	10.7454
1430.00	10.7504
1435.00	10.9691
1440.00	10.9325
1445.00	10.8147
1450.00	10.8245
1455.00	10.9748
1460.00	10.9571
1465.00	10.9651
1470.00	10.9298
1475.00	10.9921
1480.00	10.9999
1485.00	10.9746
1490.00	10.8544
1495.00	11.0112
1500.00	10.8441
1505.00	10.6862
1510.00	10.591
1515.00	10.4476
1520.00	10.2702
1525.00	10.1564
1530.00	9.89217
1535.00	9.74823
1540.00	9.72947
1545.00	9.61896
1550.00	9.43912
1555.00	9.19536
1560.00	8.9786
1565.00	8.78587
1570.00	8.53822
1575.00	8.41099
1580.00	8.42442
1585.00	8.04434
1590.00	7.82954
1595.00	7.69967
1600.00	7.52165
1605.00	7.25866
1610.00	7.13094
1615.00	6.91855
1620.00	6.75962
1625.00	6.66887
1630.00	6.5336
1635.00	6.53116
1640.00	6.32446
1645.00	6.09777
1650.00	5.92372
1655.00	5.81213
1660.00	5.6674
1665.00	5.64808
1670.00	5.38857
1675.00	5.31966
1680.00	5.15868
1685.00	4.99474
1690.00	4.74162
1695.00	4.68231
1700.00	4.66128
1705.00	4.63632
1710.00	4.5266
1715.00	4.38317
1720.00	4.36477
1725.00	4.41851
1730.00	4.33826
1735.00	4.14884
1740.00	4.05212
1745.00	4.03567
1750.00	3.92678
1755.00	3.8813
1760.00	3.72648
1765.00	3.5566
1770.00	3.51456
1775.00	3.39801
1780.00	3.30106
1785.00	3.26906
1790.00	3.24666
1795.00	3.26685
1800.00	3.23999
1805.00	3.11357
1810.00	3.0917
1815.00	2.93802
1820.00	2.81507
1825.00	2.75975
1830.00	2.75178
1835.00	2.67958
1840.00	2.62903
1845.00	2.53216
1850.00	2.38748
1855.00	2.2862
1860.00	2.34342
1865.00	2.20411
1870.00	2.16297
1875.00	2.13929
1880.00	2.16884
1885.00	2.1434
1890.00	2.12047
1895.00	2.06854
1900.00	1.98607
1905.00	1.93347
1910.00	1.91202
1915.00	1.92263
1920.00	1.83781
1925.00	1.68107
1930.00	1.6226
1935.00	1.48942
1940.00	1.51407
1945.00	1.36221
1950.00	1.39427
1955.00	1.37059
1960.00	1.36939
1965.00	1.41467
1970.00	1.30288
1975.00	1.31686
1980.00	1.3574
1985.00	1.33454
1990.00	1.3954
1995.00	1.30988
2000.00	1.37302
2005.00	1.27884
2010.00	1.30517
2015.00	1.1596
2020.00	1.11408
2025.00	1.03609
2030.00	0.848256
2035.00	0.819266
2040.00	0.824597
2045.00	0.802704
2050.00	0.910373
2055.00	0.852498
2060.00	1.02722
2065.00	0.980416
2070.00	0.850282
2075.00	0.866806
2080.00	0.729757
2085.00	0.608199
2090.00	0.692224
2095.00	0.766415
2100.00	0.72098
2105.00	0.709674
2110.00	0.496772
2115.00	0.404112
2120.00	0.375123
2125.00	0.359955
2130.00	0.39546
2135.00	0.338319
2140.00	0.349567
2145.00	0.470183
2150.00	0.503368
2155.00	0.352358
2160.00	0.338895
2165.00	0.385843
2170.00	0.490452
2175.00	0.394564
2180.00	0.399187
2185.00	0.340928
2190.00	0.330894
2195.00	0.390491
2200.00	0.401462
2205.00	0.316896
2210.00	0.324321
2215.00	0.273147
2220.00	0.237325
2225.00	0.340368
2230.00	0.161387
2235.00	0.0924719
2240.00	0.115977
2245.00	0.199052
2250.00	0.257205
2255.00	0.32866
2260.00	0.296683
2265.00	0.182054
2270.00	0.199184
2275.00	0.124055
2280.00	0.158584
2285.00	0.0341383
2290.00	0.0751438
2295.00	-0.0396439
2300.00	0.197736
2305.00	0.148665
2310.00	0.201435
2315.00	0.0795078
2320.00	0.0761543
2325.00	0.119929
2330.00	0.130073
2335.00	0.219168
2340.00	0.491648
2345.00	1.2871
2350.00	2.64849
2355.00	4.06782
2360.00	5.2817
2365.00	6.33641
2370.00	7.3207
2375.00	7.91745
2380.00	8.52479
2385.00	9.0268
2390.00	9.50632
2395.00	9.78049
2400.00	9.97241
2405.00	10.1836
2410.00	10.352
2415.00	10.6031
2420.00	10.743
2425.00	10.8204
2430.00	10.8284
2435.00	10.6547
2440.00	10.7279
2445.00	10.8303
2450.00	10.8405
2455.00	11.027
2460.00	11.0705
2465.00	10.9933
2470.00	11.0263
2475.00	10.9316
2480.00	10.8038
2485.00	10.7605
2490.00	10.7558
2495.00	10.7781
2500.00	10.6759
2505.00	10.6914
2510.00	10.5947
2515.00	10.4706
2520.00	10.312
2525.00	10.1036
2530.00	9.97823
2535.00	9.82384
2540.00	9.57741
2545.00	9.41515
2550.00	9.18883
2555.00	9.0509
2560.00	8.89286
2565.00	8.84372
2570.00	8.57359
2575.00	8.446
2580.00	8.15169
2585.00	7.9713
2590.00	7.89115
2595.00	7.87604
2600.00	7.57336
2605.00	7.4281
2610.00	7.24443
2615.00	7.07486
2620.00	6.83829
2625.00	6.75469
2630.00	6.5783
2635.00	6.34721
2640.00	6.17007
2645.00	5.98458
2650.00	5.94185
2655.00	5.8607
2660.00	5.67065
2665.00	5.62473
2670.00	5.54134
2675.00	5.51372
2680.00	5.30989
2685.00	5.18772
2690.00	4.9792
2695.00	4.94085
2700.00	4.7244
2705.00	4.55238
2710.00	4.53959
2715.00	4.42301
2720.00	4.27992
2725.00	4.27199
2730.00	4.17932
2735.00	4.09908
2740.00	3.94042
2745.00	3.95235
2750.00	3.79671
2755.00	3.53402
2760.00	3.46801
2765.00	3.48329
2770.00	3.34025
2775.00	3.32724
2780.00	3.28739
2785.00	3.26974
2790.00	3.10877
2795.00	3.04221
2800.00	2.86751
2805.00	2.76059
2810.00	2.66012
2815.00	2.53854
2820.00	2.66355
2825.00	2.66907
2830.00	2.67292
2835.00	2.62438
2840.00	2.4674
2845.00	2.46001
2850.00	2.47022
2855.00	2.41074
2860.00	2.31785
2865.00	2.28871
2870.00	2.30418
2875.00	2.07927
2880.00	2.1832
2885.00	1.92284
2890.00	1.97633
2895.00	1.8344
2900.00	1.85292
2905.00	1.78902
2910.00	1.77503
2915.00	1.68325
2920.00	1.74199
2925.00	1.77799
2930.00	1.67506
2935.00	1.52102
2940.00	1.4337
2945.00	1.49043
2950.00	1.46865
2955.00	1.36116
2960.00	1.34742
2965.00	1.31729
2970.00	1.3782
2975.00	1.27223
2980.00	1.16729
2985.00	1.12459
2990.00	1.0127
2995.00	1.10861
3000.00	1.07326
3005.00	0.99727
3010.00	0.985072
3015.00	1.02266
3020.00	1.03872
3025.00	0.99871
3030.00	0.945083
3035.00	0.933167
3040.00	0.873579
3045.00	0.785745
3050.00	0.662765
3055.00	0.648425
3060.00	0.607638
3065.00	0.589337
3070.00	0.571402
3075.00	0.569096
3080.00	0.669977
3085.00	0.653473
3090.00	0.677793
3095.00	0.628196
3100.00	0.583229
3105.00	0.562001
3110.00	0.439523
3115.00	0.430659
3120.00	0.506449
3125.00	0.451884
3130.00	0.408563
3135.00	0.239872
3140.00	0.270404
3145.00	0.225156
3150.00	0.265228
3155.00	0.26253
3160.00	0.265766
3165.00	0.227034
3170.00	0.353662
3175.00	0.406429
3180.00	0.238378
3185.00	0.264234
3190.00	0.24646
3195.00	0.0649035
3200.00	0.0556818
3205.00	0.100474
3210.00	0.0242093
3215.00	0.12969
3220.00	0.239399
3225.00	0.126582
3230.00	0.129605
3235.00	0.0241023
3240.00	-0.0138766
3245.00	0.0774063
3250.00	0.131055
3255.00	0.189108
3260.00	0.0657543
3265.00	0.0562774
3270.00	0.0240201
3275.00	0.180805
3280.00	0.059942
3285.00	0.0573335
3290.00	0.0247594
3295.00	-0.0134167
3300.00	-0.11701
3305.00	-0.12803
3310.00	-0.248486
3315.00	-0.0868206
3320.00	-0.00440269
3325.00	0.0635392
3330.00	0.0752257
3335.00	0.298644
3340.00	0.562655
3345.00	1.51104
3350.00	2.80013
3355.00	4.17396
3360.00	5.27401
3365.00	6.33103
3370.00	7.19906
3375.00	7.90917
3380.00	8.52412
3385.00	9.02121
3390.00	9.29742
3395.00	9.50102
3400.00	9.76653
3405.00	10.1215
3410.00	10.2162
3415.00	10.3184
3420.00	10.4463
3425.00	10.5308
3430.00	10.6052
3435.00	10.6573
3440.00	10.7297
3445.00	10.8572
3450.00	10.7927
3455.00	10.7784
3460.00	10.6812
3465.00	10.6131
3470.00	10.6783
3475.00	10.688
3480.00	10.8383
3485.00	10.8307
3490.00	10.8254
3495.00	10.7449
3500.00	10.4732
3505.00	10.4778
3510.00	10.2761
3515.00	10.0682
3520.00	10.0047
3525.00	9.89362
3530.00	9.67237
3535.00	9.53287
3540.00	9.36348
3545.00	9.20903
3550.00	8.9933
3555.00	8.93453
3560.00	8.80115
3565.00	8.60529
3570.00	8.51943
3575.00	8.33634
3580.00	8.26967
3585.00	8.04876
3590.00	7.96075
3595.00	7.75052
3600.00	7.55724
3605.00	7.33482
3610.00	7.28163
3615.00	7.08552
3620.00	6.88675
3625.00	6.71687
3630.00	6.5467
3635.00	6.41221
3640.00	6.25657
3645.00	6.13737
3650.00	6.00781
3655.00	5.789
3660.00	5.7127
3665.00	5.50555
3670.00	5.37592
3675.00	5.23394
3680.00	5.0423
3685.00	4.94915
3690.00	4.98132
3695.00	4.82959
3700.00	4.72339
3705.00	4.57217
3710.00	4.60981
3715.00	4.51317
3720.00	4.37377
3725.00	4.2352
3730.00	4.17919
3735.00	4.20149
3740.00	4.08897
3745.00	3.89747
3750.00	3.90179
3755.00	3.78181
3760.00	3.66709
3765.00	3.49453
3770.00	3.45574
3775.00	3.30559
3780.00	3.28248
3785.00	3.05619
3790.00	2.95929
3795.00	2.95295
3800.00	2.85627
3805.00	2.85009
3810.00	2.77402
3815.00	2.69514
3820.00	2.55281
3825.00	2.5198
3830.00	2.49157
3835.00	2.35394
3840.00	2.25247
3845.00	2.23269
3850.00	2.14197
3855.00	2.05285
3860.00	2.02121
3865.00	1.99394
3870.00	2.05684
3875.00	2.1265
3880.00	2.10864
3885.00	2.11151
3890.00	2.17502
3895.00	2.04011
3900.00	1.95592
3905.00	1.82524
3910.00	1.60053
3915.00	1.63796
3920.00	1.5873
3925.00	1.56208
3930.00	1.52906
3935.00	1.51619
3940.00	1.46106
3945.00	1.50446
3950.00	1.4221
3955.00	1.34395
3960.00	1.38149
3965.00	1.29502
3970.00	1.34212
3975.00	1.19572
3980.00	1.04711
3985.00	1.04046
3990.00	1.14342
3995.00	1.1335
4000.00	0.957442
4005.00	0.946943
4010.00	1.02159
4015.00	0.950849
4020.00	0.947453
4025.00	0.904078
4030.00	0.766097
4035.00	0.787378
4040.00	0.786901
4045.00	0.699447
4050.00	0.720224
4055.00	0.683522
4060.00	0.601458
4065.00	0.43127
4070.00	0.424882
4075.00	0.430659
4080.00	0.455203
4085.00	0.395512
4090.00	0.4306
4095.00	0.460286
4100.00	0.404195
4105.00	0.385431
4110.00	0.454291
4115.00	0.420497
4120.00	0.422466
4125.00	0.434093
4130.00	0.334613
4135.00	0.270102
4140.00	0.189072
4145.00	0.13235
4150.00	0.225887
4155.00	0.111999
4160.00	0.196267
4165.00	0.219382
4170.00	0.317558
4175.00	0.201792
4180.00	0.161753
4185.00	0.133726
4190.00	0.278097
4195.00	0.281788
4200.00	0.14088
4205.00	0.134489
4210.00	0.119766
4215.00	0.0223396
4220.00	0.00538831
4225.00	0.0396447
4230.00	0.0021278
4235.00	0.0937341
4240.00	-0.0676284
4245.00	-0.0319658
4250.00	-0.0531242
4255.00	-0.0935587
4260.00	-0.0757405
4265.00	0.00335338
4270.00	0.0689685
4275.00	-0.038842
4280.00	-0.160432
4285.00	-0.214796
4290.00	-0.304098
4295.00	-0.233368
4300.00	-0.281225
4305.00	-0.196858
4310.00	-0.199297
4315.00	-0.27275
4320.00	-0.278045
4325.00	-0.3125
4330.00	-0.259747
4335.00	-0.166449
4340.00	0.221716
4345.00	1.22114
4350.00	2.46395
4355.00	3.81052
4360.00	5.0606
4365.00	6.15089
4370.00	7.03709
4375.00	7.64718
4380.00	8.30485
4385.00	8.7806
4390.00	9.22124
4395.00	9.62706
4400.00	9.79839
4405.00	10.0362
4410.00	10.2693
4415.00	10.3248
4420.00	10.4815
4425.00	10.6066
4430.00	10.684
4435.00	10.6715
4440.00	10.5705
4445.00	10.715
4450.00	10.7598
4455.00	10.7143
4460.00	10.6671
4465.00	10.7826
4470.00	10.6688
4475.00	10.6455
4480.00	10.5881
4485.00	10.5634
4490.00	10.5819
4495.00	10.4924
4500.00	10.5528
4505.00	10.4105
4510.00	10.3878
4515.00	10.3104
4520.00	10.1076
4525.00	9.97591
4530.00	9.97084
4535.00	9.79817
4540.00	9.59531
4545.00	9.42256
4550.00	9.25551
4555.00	9.06683
4560.00	8.81689
4565.00	8.63168
4570.00	8.53278
4575.00	8.4123
4580.00	8.19985
4585.00	7.94352
4590.00	7.65647
4595.00	7.37866
4600.00	7.23544
4605.00	7.10956
4610.00	6.92921
4615.00	6.69021
4620.00	6.54854
4625.00	6.40837
4630.00	6.28463
4635.00	6.12114
4640.00	6.11944
4645.00	5.93376
4650.00	5.81404
4655.00	5.71998
4660.00	5.59777
4665.00	5.39435
4670.00	5.31858
4675.00	5.16305
4680.00	5.0798
4685.00	4.86266
4690.00	4.86952
4695.00	4.76671
4700.00	4.60762
4705.00	4.51676
4710.00	4.39166
4715.00	4.38096
4720.00	4.26073
4725.00	4.10994
4730.00	4.02489
4735.00	4.02173
4740.00	3.91702
4745.00	3.76686
4750.00	3.69761
4755.00	3.70551
4760.00	3.56755
4765.00	3.49148
4770.00	3.34598
4775.00	3.25438
4780.00	3.11852
4785.00	3.16178
4790.00	3.27406
4795.00	3.23479
4800.00	3.1253
4805.00	3.10503
4810.00	3.01397
4815.00	2.88874
4820.00	2.77032
4825.00	2.63106
4830.00	2.56945
4835.00	2.53145
4840.00	2.3921
4845.00	2.41243
4850.00	2.29854
4855.00	2.38793
4860.00	2.45563
4865.00	2.30316
4870.00	2.17593
4875.00	2.09712
4880.00	1.98558
4885.00	2.06636
4890.00	1.93843
4895.00	2.01286
4900.00	1.92147
4905.00	1.878
4910.00	1.73483
4915.00	1.77297
4920.00	1.59468
4925.00	1.62362
4930.00	1.58751
4935.00	1.5981
4940.00	1.60039
4945.00	1.53025
4950.00	1.52727
4955.00	1.44832
4960.00	1.4238
4965.00	1.31952
4970.00	1.27214
4975.00	1.2236
4980.00	1.19988
4985.00	1.17814
4990.00	1.17831
4995.00	1.15279
5000.00	1.26818
5005.00	1.19008
5010.00	1.30453
5015.00	1.2104
5020.00	1.15476
5025.00	0.926204
5030.00	0.909702
5035.00	0.882777
5040.00	0.869054
5045.00	0.833825
5050.00	0.911658
5055.00	0.807276
5060.00	0.821328
5065.00	0.83629
5070.00	0.785266
5075.00	0.723926
5080.00	0.645115
5085.00	0.71294
5090.00	0.586178
5095.00	0.620437
5100.00	0.526551
5105.00	0.54795
5110.00	0.506558
5115.00	0.416087
5120.00	0.347633
5125.00	0.212595
5130.00	0.246186
5135.00	0.233826
5140.00	0.286671
5145.00	0.20067
5150.00	0.340332
5155.00	0.361225
5160.00	0.355352
5165.00	0.27437
5170.00	0.197184
5175.00	0.271271
5180.00	0.369254
5185.00	0.243104
5190.00	0.241918
5195.00	0.230839
5200.00	0.274331
5205.00	0.315024
5210.00	0.338385
5215.00	0.241994
5220.00	0.292389
5225.00	0.194423
5230.00	0.120722
5235.00	-0.0589863
5240.00	0.0612036
5245.00	0.068466
5250.00	0.129921
5255.00	0.17294
5260.00	0.054437
5265.00	0.0586047
5270.00	0.0563974
5275.00	0.0651017
5280.00	0.0506959
5285.00	0.0508612
5290.00	0.122723
5295.00	0.0449083
5300.00	0.0775581
5305.00	-0.00720572
5310.00	-0.107538
5315.00	-0.0650272
5320.00	0.159469
5325.00	0.214122
5330.00	0.170384
5335.00	0.124394
5340.00	0.573922
5345.00	1.44206
5350.00	2.71597
5355.00	4.04843
5360.00	5.21176
5365.00	6.28745
5370.00	7.16343
5375.00	7.95086
5380.00	8.50718
5385.00	8.76336
5390.00	8.98369
5395.00	9.37877
5400.00	9.53234
5405.00	9.69621
5410.00	9.8468
5415.00	10.0393
5420.00	10.2663
5425.00	10.2766
5430.00	10.4017
5435.00	10.4021
5440.00	10.5716
5445.00	10.5467
5450.00	10.6317
5455.00	10.7835
5460.00	10.859
5465.00	10.7376
5470.00	10.6732
5475.00	10.8125
5480.00	10.7461
5485.00	10.7969
5490.00	10.6634
5495.00	10.6161
5500.00	10.4958
5505.00	10.4117
5510.00	10.4706
5515.00	10.3325
5520.00	10.2563
5525.00	10.1979
5530.00	9.92122
5535.00	9.77882
5540.00	9.52539
5545.00	9.38899
5550.00	9.23201
5555.00	9.03501
5560.00	8.89198
5565.00	8.50488
5570.00	8.51577
5575.00	8.26203
5580.00	8.07416
5585.00	7.87603
5590.00	7.76809
5595.00	7.60541
5600.00	7.37879
5605.00	7.10229
5610.00	7.07273
5615.00	6.86755
5620.00	6.67268
5625.00	6.52089
5630.00	6.49664
5635.00	6.35154
5640.00	6.11161
5645.00	5.93853
5650.00	5.89937
5655.00	5.91808
5660.00	5.76718
5665.00	5.60519
5670.00	5.37392
5675.00	5.26328
5680.00	5.16534
5685.00	5.11727
5690.00	4.99651
5695.00	4.88123
5700.00	4.8364
5705.00	4.69228
5710.00	4.59652
5715.00	4.61148
5720.00	4.50921
5725.00	4.4325
5730.00	4.21993
5735.00	4.14801
5740.00	4.02592
5745.00	3.89945
5750.00	3.81605
5755.00	3.66543
5760.00	3.57024
5765.00	3.50874
5770.00	3.39906
5775.00	3.33766
5780.00	3.25368
5785.00	3.1949
5790.00	3.31262
5795.00	3.25153
5800.00	3.07552
5805.00	3.05481
5810.00	2.92757
5815.00	2.84363
5820.00	2.71825
5825.00	2.68173
5830.00	2.68179
5835.00	2.60496
5840.00	2.63317
5845.00	2.61705
5850.00	2.37003
5855.00	2.39185
5860.00	2.32513
5865.00	2.24256
5870.00	2.14888
5875.00	2.02694
5880.00	1.91083
5885.00	1.90642
5890.00	1.82647
5895.00	1.90374
5900.00	1.82459
5905.00	1.81531
5910.00	1.67044
5915.00	1.7279
5920.00	1.62463
5925.00	1.50622
5930.00	1.59757
5935.00	1.57952
5940.00	1.53102
5945.00	1.56881
5950.00	1.52352
5955.00	1.34319
5960.00	1.44246
5965.00	1.40945
5970.00	1.46833
5975.00	1.45831
5980.00	1.3078
5985.00	1.27931
5990.00	1.06976
5995.00	1.10244
6000.00	1.04844
6005.00	1.12851
6010.00	1.00519
6015.00	0.929123
6020.00	0.983491
6025.00	0.872933
6030.00	0.908286
6035.00	0.907409
6040.00	1.01954
6045.00	0.872543
6050.00	0.851641
6055.00	0.898506
6060.00	0.936436
6065.00	0.83487
6070.00	0.784272
6075.00	0.876972
6080.00	0.813743
6085.00	0.784858
6090.00	0.703142
6095.00	0.620317
6100.00	0.767327
6105.00	0.644748
6110.00	0.610189
6115.00	0.673118
6120.00	0.650547
6125.00	0.634748
6130.00	0.485321
6135.00	0.554962
6140.00	0.531965
6145.00	0.515867
6150.00	0.509723
6155.00	0.315809
6160.00	0.215941
6165.00	0.21778
6170.00	0.229317
6175.00	0.227143
6180.00	0.128252
6185.00	0.141023
6190.00	0.139714
6195.00	0.225917
6200.00	0.153017
6205.00	0.168609
6210.00	0.112901
6215.00	0.125153
6220.00	0.0619837
6225.00	0.0485133
6230.00	-0.0224124
6235.00	-0.061811
6240.00	-0.109889
6245.00	-0.0410493
6250.00	-0.0287345
6255.00	-0.0457376
6260.00	0.00385656
6265.00	-0.0434227
6270.00	-0.245633
6275.00	-0.151445
6280.00	-0.162383
6285.00	-0.0777951
6290.00	0.0326633
6295.00	0.027989
6300.00	0.0554652
6305.00	-0.104666
6310.00	-0.17576
6315.00	-0.112783
6320.00	-0.191691
6325.00	-0.11881
6330.00	0.0295765
6335.00	0.0770753
6340.00	0.474178
6345.00	1.23387
6350.00	2.47799
6355.00	3.87159
6360.00	5.01623
6365.00	6.01222
6370.00	6.94002
6375.00	7.5946
6380.00	8.2168
6385.00	8.72921
6390.00	9.11865
6395.00	9.51937
6400.00	9.84087
6405.00	10.0864
6410.00	10.2019
6415.00	10.293
6420.00	10.3158
6425.00	10.506
6430.00	10.6648
6435.00	10.7451
6440.00	10.9244
6445.00	10.932
6450.00	10.9117
6455.00	10.9129
6460.00	10.8625
6465.00	10.8323
6470.00	10.8829
6475.00	10.8876
6480.00	10.8601
6485.00	10.7179
6490.00	10.726
6495.00	10.6496
6500.00	10.5757
6505.00	10.5034
6510.00	10.3913
6515.00	10.2309
6520.00	10.1954
6525.00	10.0476
6530.00	9.91856
6535.00	9.7667
6540.00	9.48616
6545.00	9.40253
6550.00	9.25686
6555.00	8.92429
6560.00	8.7376
6565.00	8.75042
6570.00	8.50316
6575.00	8.39157
6580.00	8.24171
6585.00	8.10093
6590.00	7.77691
6595.00	7.63208
6600.00	7.43334
6605.00	7.24809
6610.00	7.16967
6615.00	6.96103
6620.00	6.9431
6625.00	6.8178
6630.00	6.76597
6635.00	6.53495
6640.00	6.45011
6645.00	6.28822
6650.00	6.1134
6655.00	5.94491
6660.00	5.76034
6665.00	5.62602
6670.00	5.50637
6675.00	5.45849
6680.00	5.28661
6685.00	5.12529
6690.00	4.86888
6695.00	4.72014
6700.00	4.68777
6705.00	4.59336
6710.00	4.44528
6715.00	4.50562
6720.00	4.28136
6725.00	4.23201
6730.00	4.15134
6735.00	4.09487
6740.00	3.98872
6745.00	3.86316
6750.00	3.74453
6755.00	3.75373
6760.00	3.63718
6765.00	3.40697
6770.00	3.31758
6775.00	3.24987
6780.00	3.21786
6785.00	3.13395
6790.00	3.13671
6795.00	3.05665
6800.00	2.87248
6805.00	2.76407
6810.00	2.7753
6815.00	2.77804
6820.00	2.77483
6825.00	2.63934
6830.00	2.59062
6835.00	2.60264
6840.00	2.49318
6845.00	2.47806
6850.00	2.30861
6855.00	2.35911
6860.00	2.30221
6865.00	2.24189
6870.00	2.07154
6875.00	2.04454
6880.00	1.9539
6885.00	2.01857
6890.00	2.02284
6895.00	1.99508
6900.00	1.99614
6905.00	1.93539
6910.00	1.99536
6915.00	1.98097
6920.00	1.97602
6925.00	1.93668
6930.00	1.8784
6935.00	1.82222
6940.00	1.62916
6945.00	1.48889
6950.00	1.49832
6955.00	1.38193
6960.00	1.42345
6965.00	1.33977
6970.00	1.32732
6975.00	1.3801
6980.00	1.32992
6985.00	1.23843
6990.00	1.23075
6995.00	1.29713
7000.00	1.2001
7005.00	1.1373
7010.00	1.00622
7015.00	1.01696
7020.00	0.942485
7025.00	0.91085
7030.00	0.888705
7035.00	0.924451
7040.00	0.872603
7045.00	0.810685
7050.00	0.90571
7055.00	0.813361
7060.00	0.825588
7065.00	0.808523
7070.00	0.786328
7075.00	0.770792
7080.00	0.647173
7085.00	0.468395
7090.00	0.52774
7095.00	0.594905
7100.00	0.595798
7105.00	0.56055
7110.00	0.377011
7115.00	0.31003
7120.00	0.381011
7125.00	0.348703
7130.00	0.203095
7135.00	0.208787
7140.00	0.366513
7145.00	0.32318
7150.00	0.262099
7155.00	0.193719
7160.00	0.18685
7165.00	0.197416
7170.00	0.0818197
7175.00	0.231514
7180.00	0.249179
7185.00	0.164176
7190.00	0.120048
7195.00	0.0686595
7200.00	-0.00831005
7205.00	-0.0468146
7210.00	0.049225
7215.00	0.111328
7220.00	0.0318073
7225.00	0.129884
7230.00	0.00379876
7235.00	-0.0178397
7240.00	-0.150855
7245.00	-0.167095
7250.00	-0.245084
7255.00	-0.233055
7260.00	-0.286131
7265.00	-0.251539
7270.00	-0.191451
7275.00	-0.180138
7280.00	-0.0236028
7285.00	-0.103642
7290.00	-0.267288
7295.00	-0.284471
7300.00	-0.347746
7305.00	-0.289544
7310.00	-0.253928
7315.00	-0.239246
7320.00	-0.0854771
7325.00	-0.193076
7330.00	-0.232523
7335.00	-0.167891
7340.00	0.271954
7345.00	1.22043
7350.00	2.5557
7355.00	4.05924
7360.00	5.14758
7365.00	6.22203
7370.00	7.05614
7375.00	7.70151
7380.00	8.25576
7385.00	8.72061
7390.00	9.1485
7395.00	9.36603
7400.00	9.57467
7405.00	9.75659
7410.00	9.98643
7415.00	10.1166
7420.00	10.2282
7425.00	10.3114
7430.00	10.3082
7435.00	10.2957
7440.00	10.4407
7445.00	10.5883
7450.00	10.5635
7455.00	10.6281
7460.00	10.5606
7465.00	10.5954
7470.00	10.6043
7475.00	10.5235
7480.00	10.4464
7485.00	10.3514
7490.00	10.3157
7495.00	10.2753
7500.00	10.2983
7505.00	10.4476
7510.00	10.342
7515.00	10.2066
7520.00	10.0042
7525.00	9.74467
7530.00	9.72697
7535.00	9.49935
7540.00	9.30414
7545.00	9.15724
7550.00	8.8853
7555.00	8.79744
7560.00	8.76155
7565.00	8.49045
7570.00	8.31605
7575.00	8.19397
7580.00	7.95478
7585.00	7.70534
7590.00	7.58711
7595.00	7.42236
7600.00	7.37365
7605.00	7.13969
7610.00	7.02204
7615.00	6.79107
7620.00	6.63964
7625.00	6.42089
7630.00	6.38051
7635.00	6.26001
7640.00	6.09878
7645.00	5.99617
7650.00	5.8321
7655.00	5.63525
7660.00	5.43597
7665.00	5.19397
7670.00	5.02457
7675.00	5.01361
7680.00	4.95982
7685.00	4.83504
7690.00	4.71695
7695.00	4.66504
7700.00	4.55695
7705.00	4.45054
7710.00	4.39143
7715.00	4.42692
7720.00	4.21091
7725.00	4.09557
7730.00	4.0917
7735.00	3.99675
7740.00	3.86879
7745.00	3.80996
7750.00	3.74316
7755.00	3.48116
7760.00	3.52325
7765.00	3.33747
7770.00	3.33555
7775.00	3.24196
7780.00	3.0842
7785.00	3.08138
7790.00	2.86418
7795.00	2.76338
7800.00	2.73382
7805.00	2.63113
7810.00	2.67712
7815.00	2.61194
7820.00	2.55094
7825.00	2.49287
7830.00	2.48809
7835.00	2.47449
7840.00	2.37273
7845.00	2.20926
7850.00	2.26394
7855.00	2.19972
7860.00	2.18039
7865.00	2.16686
7870.00	2.10614
7875.00	1.94577
7880.00	1.86939
7885.00	1.91841
7890.00	1.83486
7895.00	1.77637
7900.00	1.81743
7905.00	1.81029
7910.00	1.62081
7915.00	1.68291
7920.00	1.76738
7925.00	1.59589
7930.00	1.64497
7935.00	1.55633
7940.00	1.5814
7945.00	1.56308
7950.00	1.44264
7955.00	1.47619
7960.00	1.30494
7965.00	1.22607
7970.00	1.16573
7975.00	1.15424
7980.00	1.06933
7985.00	1.07651
7990.00	0.87655
7995.00	0.849321
8000.00	0.738017
8005.00	0.788221
8010.00	0.80799
8015.00	0.914072
8020.00	0.880712
8025.00	0.821486
8030.00	0.877398
8035.00	0.778169
8040.00	0.734332
8045.00	0.770268
8050.00	0.744175
8055.00	0.679788
8060.00	0.660341
8065.00	0.708224
8070.00	0.557254
8075.00	0.559193
8080.00	0.570799
8085.00	0.537926
8090.00	0.622534
8095.00	0.610014
8100.00	0.637122
8105.00	0.589477
8110.00	0.510003
8115.00	0.454372
8120.00	0.410305
8125.00	0.43583
8130.00	0.479321
8135.00	0.555887
8140.00	0.48649
8145.00	0.46866
8150.00	0.384434
8155.00	0.34085
8160.00	0.294966
8165.00	0.262848
8170.00	0.235241
8175.00	0.236414
8180.00	0.16549
8185.00	0.238836
8190.00	0.269679
8195.00	0.0555332
8200.00	0.202864
8205.00	0.142005
8210.00	0.145525
8215.00	0.15824
8220.00	0.24401
8225.00	0.124685
8230.00	0.0360322
8235.00	-0.0926456
8240.00	-0.0853507
8245.00	-0.233985
8250.00	-0.363653
8255.00	-0.239183
8260.00	-0.100807
8265.00	-0.0449414
8270.00	-0.139078
8275.00	-0.271594
8280.00	-0.251612
8285.00	-0.0992581
8290.00	-0.0182337
8295.00	-0.166505
8300.00	-0.172925
8305.00	-0.131297
8310.00	-0.0970325
8315.00	-0.0730475
8320.00	-0.19975
8325.00	-0.175698
8330.00	-0.163986
8335.00	0.0440756
8340.00	0.497201
8345.00	1.31661
8350.00	2.60253
8355.00	4.03052
8360.00	5.25047
8365.00	6.23255
8370.00	7.125
8375.00	7.80609
8380.00	8.31359
8385.00	8.73035
8390.00	8.9452
8395.00	9.27497
8400.00	9.45968
8405.00	9.62997
8410.00	9.77993
8415.00	9.9259
8420.00	10.1613
8425.00	10.2646
8430.00	10.2908
8435.00	10.4167
8440.00	10.4998
8445.00	10.522
8450.00	10.6965
8455.00	10.7878
8460.00	10.7801
8465.00	10.7131
8470.00	10.7482
8475.00	10.7626
8480.00	10.7265
8485.00	10.6551
8490.00	10.6051
8495.00	10.6317
8500.00	10.3889
8505.00	10.2753
8510.00	10.3188
8515.00	10.1442
8520.00	10.1245
8525.00	9.9365
8530.00	9.85101
8535.00	9.59642
8540.00	9.42334
8545.00	9.28168
8550.00	9.17739
8555.00	9.09415
8560.00	8.92313
8565.00	8.6138
8570.00	8.24866
8575.00	8.03918
8580.00	7.91817
8585.00	7.94108
8590.00	7.81875
8595.00	7.63575
8600.00	7.4154
8605.00	7.23041
8610.00	7.11629
8615.00	6.89292
8620.00	6.70068
8625.00	6.55075
8630.00	6.47654
8635.00	6.35284
8640.00	6.25089
8645.00	6.02065
8650.00	5.98248
8655.00	5.70977
8660.00	5.58037
8665.00	5.3258
8670.00	5.1476
8675.00	5.10998
8680.00	4.96578
8685.00	4.91609
8690.00	4.89668
8695.00	4.62685
8700.00	4.55585
8705.00	4.40877
8710.00	4.37244
8715.00	4.20864
8720.00	4.02224
8725.00	4.07112
8730.00	3.92084
8735.00	3.9284
8740.00	4.01568
8745.00	3.89229
8750.00	3.85716
8755.00	3.75058
8760.00	3.57347
8765.00	3.52637
8770.00	3.5344
8775.00	3.40677
8780.00	3.24057
8785.00	3.14472
8790.00	3.08275
8795.00	3.00863
8800.00	2.90037
8805.00	2.72209
8810.00	2.66904
8815.00	2.67803
8820.00	2.6382
8825.00	2.60007
8830.00	2.61438
8835.00	2.45016
8840.00	2.3762
8845.00	2.28855
8850.00	2.29894
8855.00	2.2806
8860.00	2.18063
8865.00	2.11578
8870.00	2.09601
8875.00	1.96943
8880.00	1.89107
8885.00	1.92846
8890.00	1.93927
8895.00	1.81871
8900.00	1.86244
8905.00	1.8213
8910.00	1.82325
8915.00	1.74775
8920.00	1.57703
8925.00	1.61127
8930.00	1.49174
8935.00	1.35682
8940.00	1.26238
8945.00	1.21677
8950.00	1.14385
8955.00	1.03131
8960.00	1.00377
8965.00	1.12287
8970.00	1.23698
8975.00	1.17337
8980.00	1.12372
8985.00	1.04284
8990.00	1.04259
8995.00	1.06292
9000.00	1.01053
9005.00	0.927732
9010.00	0.987643
9015.00	0.916837
9020.00	0.91852
9025.00	0.909448
9030.00	0.887724
9035.00	0.913515
9040.00	0.849573
9045.00	0.912433
9050.00	0.746322
9055.00	0.835032
9060.00	0.769012
9065.00	0.774044
9070.00	0.690447
9075.00	0.631929
9080.00	0.693461
9085.00	0.772406
9090.00	0.6893
9095.00	0.661875
9100.00	0.622178
9105.00	0.568767
9110.00	0.541628
9115.00	0.450886
9120.00	0.387366
9125.00	0.307029
9130.00	0.343038
9135.00	0.286249
9140.00	0.220873
9145.00	0.210983
9150.00	0.178436
9155.00	0.13003
9160.00	0.106395
9165.00	0.197469
9170.00	0.307344
9175.00	0.286886
9180.00	0.118825
9185.00	0.144674
9190.00	0.0500249
9195.00	0.101639
9200.00	0.137768
9205.00	0.147685
9210.00	0.134127
9215.00	0.109263
9220.00	-0.0106356
9225.00	0.110423
9230.00	0.0926704
9235.00	0.0597445
9240.00	0.000823571
9245.00	0.0876964
9250.00	-0.015483
9255.00	0.00966069
9260.00	0.00163778
9265.00	0.0472688
9270.00	0.161206
9275.00	0.17434
9280.00	0.137412
9285.00	-0.0421783
9290.00	-0.00902599
9295.00	0.00905591
9300.00	-0.0295338
9305.00	-0.0975442
9310.00	0.00346491
9315.00	0.0280489
9320.00	0.076006
9325.00	-0.0339157
9330.00	-0.0134916
9335.00	0.0879252
9340.00	0.476648
9345.00	1.39447
9350.00	2.7749
9355.00	4.16655
9360.00	5.2842
9365.00	6.23566
9370.00	7.05031
9375.00	7.80505
9380.00	8.22062
9385.00	8.72676
9390.00	9.11181
9395.00	9.47871
9400.00	9.68942
9405.00	9.89329
9410.00	9.92838
9415.00	10.2194
9420.00	10.2848
9425.00	10.3818
9430.00	10.3882
9435.00	10.3722
9440.00	10.3507
9445.00	10.3408
9450.00	10.5133
9455.00	10.5776
9460.00	10.5304
9465.00	10.5537
9470.00	10.6367
9475.00	10.6383
9480.00	10.5473
9485.00	10.6168
9490.00	10.6296
9495.00	10.4079
9500.00	10.3962
9505.00	10.429
9510.00	10.2932
9515.00	10.1109
9520.00	9.9731
9525.00	9.72801
9530.00	9.68456
9535.00	9.56191
9540.00	9.3633
9545.00	9.27553
9550.00	9.04497
9555.00	8.84258
9560.00	8.65991
9565.00	8.45005
9570.00	8.24677
9575.00	8.06861
9580.00	7.93877
9585.00	7.66851
9590.00	7.57671
9595.00	7.2972
9600.00	7.20404
9605.00	7.06709
9610.00	6.94047
9615.00	6.85184
9620.00	6.68218
9625.00	6.66591
9630.00	6.51615
9635.00	6.23708
9640.00	6.14935
9645.00	5.94445
9650.00	5.86764
9655.00	5.819
9660.00	5.7337
9665.00	5.44851
9670.00	5.37699
9675.00	5.15269
9680.00	5.08279
9685.00	5.07999
9690.00	4.91404
9695.00	4.84912
9700.00	4.69093
9705.00	4.54433
9710.00	4.43658
9715.00	4.39703
9720.00	4.28735
9725.00	4.14396
9730.00	4.14095
9735.00	3.93898
9740.00	3.6951
9745.00	3.60639
9750.00	3.42642
9755.00	3.31069
9760.00	3.32192
9765.00	3.30417
9770.00	3.4096
9775.00	3.19642
9780.00	3.1087
9785.00	3.01141
9790.00	2.99456
9795.00	2.83928
9800.00	2.77157
9805.00	2.76005
9810.00	2.94673
9815.00	2.85191
9820.00	2.74455
9825.00	2.62839
9830.00	2.52146
9835.00	2.40048
9840.00	2.49517
9845.00	2.28983
9850.00	2.14098
9855.00	2.09315
9860.00	2.06479
9865.00	1.89633
9870.00	1.92702
9875.00	1.83576
9880.00	1.88975
9885.00	1.88142
9890.00	1.82946
9895.00	1.71622
9900.00	1.80607
9905.00	1.87921
9910.00	1.79205
9915.00	1.8284
9920.00	1.77698
9925.00	1.7256
9930.00	1.75627
9935.00	1.69573
9940.00	1.62774
9945.00	1.61601
9950.00	1.48481
9955.00	1.54672
[truncated: 56 more rows]
