# Supplementary material for: Abnormal developmental trajectory and vulnerability to cardiac arrhythmias in tetralogy of Fallot with DiGeorge syndrome
Source: Commun Biol. 2023 Sep 22;6:969. doi: 10.1038/s42003-023-05344-6 (PMC10516936; doi:10.1038/s42003-023-05344-6)
Supplement: Supplementary file 6 — Supplementary Data 3 [file 42003_2023_5344_MOESM6_ESM.zip › Supplementary Data3_CAS Measurement/Supplementary Data3_CAS Measurement.xlsx]

## Sheet: summary
CAS Batch No.	CellLine	cTNT%	CAS Construction	CAS Sample No.	AP upstroke	AP Decay50	AP Decay90	APD50	APD90	APD90/50	CaT Upstroke	CaT Decay50	CaT Decay90	ERP	Arrhythmia
36	Control2	95.6	2020-12-05	1	125.762	144.664	197.577	270.426	323.34	1.19567	231.517	249.872	567.299	321	N
37	Control2	96.1	2020-12-08	1	89.2242	81.705	157.002	170.929	246.226	1.44052	147.02	196.764	485.99	256	N
37	Control2	96.1	2020-12-08	2	62.9669	72.101	127.334	135.068	190.301	1.40893	144.248	241.103	539.054	NA	Y
39	Control2	95.6	2020-12-22	1	106.614	82.818	153.082	189.432	259.696	1.37092	187.272	270.697	601.389	256	N
39	Control2	95.6	2020-12-22	2	101.087	86.599	140.262	187.686	241.349	1.28592	182.143	241.836	570.602	286	N
39	Control2	95.6	2020-12-22	3	96.7873	83.8184	143.558	180.606	240.345	1.33077	176.767	248.401	567.677	241	N
40	Control2	90	2020-12-29	1	134.751	114.247	216.522	248.998	351.273	1.41075	201.401	286.52	556.514	366	N
40	Control2	90	2020-12-29	2	120.855	156.277	249.587	277.131	370.441	1.3367	215.814	217.235	488.611	296	N
40	Control2	88.73	2020-12-29	3	65.9901	69.1711	120.563	135.161	186.553	1.38023	157.718	237.038	575.465	246	N
40	Control2	88.73	2020-12-29	4	108.392	52.0613	90.28	160.453	198.672	1.23819	163.125	193.888	509.794	216	N
40	Control1	79.69	2020-12-29	1	110.934	158.969	225.755	269.903	336.689	1.24745	219.526	237.178	514.654	311	N
40	Control1	79.69	2020-12-29	2	135.429	166.189	338.46	301.618	473.89	1.57116	236.352	217.59	484.179	311	N
41	TOF-DG1	93.5	2021-01-02	1	109.759	97.2121	195.142	206.971	304.901	1.47316	181.444	276.413	580.152	231	N
41	Control2	92.9	2021-01-02	1	91.1356	64.9968	108.509	156.132	199.644	1.27869	145.856	253.581	588.428	211	N
41	Control2	92.9	2021-01-02	2	112.305	81.3736	146.864	193.678	259.169	1.33814	169.075	298.819	628.865	221	N
41	Control1	75.1	2021-01-02	1	98.157	91.4673	149.134	189.624	247.291	1.30411	183.12	250.132	570.627	246	N
42	TOF-DG1	96.36	2021-01-05	1	101.943	92.3957	155.116	194.339	257.059	1.32274	183.527	252.967	575.189	251	N
42	TOF-DG1	96.36	2021-01-05	2	100.261	99.9253	166.072	200.187	266.334	1.33043	179.634	212.341	506.614	246	N
42	Control2	93.41	2021-01-05	1	NA	NA	NA	NA	NA	NA	NA	NA	NA	NA	Y
42	Control2	93.41	2021-01-05	2	94.6704	109.102	210.02	203.772	304.69	1.49525	178.447	211.125	512.619	266	N
43	Control1	96.2	2021-01-09	1	150.867	136.41	197.441	287.277	348.308	1.21245	261.469	242.985	544.19	351	N
43	Control1	96.2	2021-01-09	2	142.472	145.321	229.112	287.793	371.584	1.29115	253.927	244.225	538.017	306	N
44	TOF-DG1	96.7	2021-01-16	1	128.912	114.718	200.015	243.631	328.928	1.35011	212.214	232.135	545.683	311	N
44	TOF-DG1	96.7	2021-01-16	2	105.636	109.945	207.359	215.581	312.995	1.45187	184.353	225.391	542.933	431	N
45	TOF-DG1	97.9	2021-01-16	1	107.432	101.913	173.981	209.345	281.413	1.34425	192.897	280.214	604.752	276	N
45	TOF-DG1	97.9	2021-01-16	2	118.587	105.732	177.22	224.319	295.807	1.31869	198.411	238.977	564.673	381	N
45	Control2	99.8	2021-01-16	1	120.632	158.049	229.333	278.681	349.965	1.25579	262.824	252.284	539.471	361	N
45	Control2	99.8	2021-01-16	2	133.013	81.3538	142.11	214.366	275.122	1.28342	180.048	239.893	573.041	281	N
46	TOF-DG1	95.87	2021-01-19	1	87.5519	67.0691	133.095	154.621	220.647	1.42702	143.633	245.496	586.416	271	N
46	TOF-DG1	95.87	2021-01-19	2	93.2947	67.6675	143.036	160.962	236.331	1.46824	153.201	234.468	570.208	291	N
47	TOF-ND1	98.1	2021-01-23	1	123.613	176.143	228.419	299.756	352.031	1.17439	184.978	259.041	582.184	276	N
47	TOF-ND1	98.1	2021-01-23	2	131.007	135.005	194.142	266.012	325.149	1.22231	236.475	207.534	506.53	321	N
47	Control1	97.6	2021-01-23	1	91.9365	77.5363	147.823	169.473	239.76	1.41474	174.642	229.4	557.482	281	N
47	Control1	97.6	2021-01-23	2	119.51	84.3347	137.703	203.845	257.214	1.26181	193.35	216.499	536.501	266	N
48	TOF-ND1	98.69	2021-01-26	1	134.286	121.41	201.528	255.696	335.814	1.31333	244.606	231.098	525.393	271	N
48	TOF-ND1	98.69	2021-01-26	2	116.046	99.5707	159.364	215.617	275.41	1.27731	199.641	208.959	531.596	291	N
50	TOF-ND2	71.22	2021-02-06	1	160.293	149.793	215.646	310.086	375.939	1.21237	241.179	201.943	453.701	326	N
50	Control1	79.57	2021-02-06	1	92.3664	85.9764	142.763	178.343	235.13	1.31841	198.617	285.221	590.912	271	N
51	TOF-ND1	95.69	2021-02-09	1	103.103	87.4487	142.063	190.551	245.165	1.28661	194.675	200.027	527.859	281	N
51	TOF-ND1	95.69	2021-02-09	2	107.503	64.0934	111.631	171.596	219.134	1.27703	164.254	184.427	487.889	311	N
51	Control1	93.24	2021-02-09	1	126.782	137.41	213.609	264.191	340.391	1.28843	240.734	257.343	545.393	311	N
51	Control1	93.24	2021-02-09	2	108.52	109.392	179.753	217.912	288.273	1.32289	209.6	248.96	545.795	251	N
52	TOF-ND1	90.61	2021-02-13	1	127.586	133.248	194.727	260.835	322.313	1.2357	223.814	228.742	518.74	286	N
52	Control1	90.13	2021-02-13	1	116.745	106.151	181.4	222.896	298.145	1.3376	214.168	252.771	553.622	266	N
54	TOF-ND1	97.86	2021-02-23	1	131.335	121.739	190.677	253.074	322.012	1.2724	247.346	224.129	526.984	356	N
54	TOF-ND1	97.86	2021-02-23	2	135.227	108.212	165.556	243.439	300.784	1.23556	220.901	218.928	495.744	306	N
56	TOF-ND1	93.87	2021-03-02	1	111.023	92.3076	147.59	203.33	258.613	1.27189	182.248	199.973	506.732	291	N
56	TOF-ND1	93.87	2021-03-02	2	107.419	84.6595	157.586	192.078	265.005	1.37967	190.327	207.905	505.591	286	N
57	TOF-DG2	79.6	2021-03-06	1	55.6991	29.5832	50.034	85.2823	105.733	1.2398	114.008	204.389	539.819	206	Y
58	TOF-ND2	79.49	2021-03-09	1	136.468	123.975	192.611	260.444	329.08	1.26354	208.587	211.98	479.072	326	N
58	TOF-ND2	79.49	2021-03-09	2	123.369	144.359	223.241	267.728	346.61	1.29463	226.078	210.312	510.558	341	N
58	TOF-DG2	84.6	2021-03-09	1	53.8363	32.3698	57.8875	86.2061	111.724	1.29601	113.756	196.952	521.859	156	N
58	TOF-DG2	84.6	2021-03-09	2	54.75	40.7706	75.99	95.5206	130.74	1.36871	116.787	204.497	516.703	166	Y
59	TOF-DG2	73.16	2021-03-13	1	47.7692	35.484	54.4396	83.2533	102.209	1.22769	127.026	218.681	566.892	206	Y
59	TOF-DG2	73.16	2021-03-13	2	49.0571	32.8846	62.5239	81.9416	111.581	1.36171	123.544	198.356	482.615	206	Y
60	TOF-DG2	88.14	2021-03-16	1	39.7098	37.7779	64.2023	77.4877	103.912	1.34101	114.369	214.582	563.48	NA	Y
60	TOF-DG2	88.14	2021-03-16	2	NA	NA	NA	NA	NA	NA	NA	NA	NA	NA	Y
61	TOF-ND2	85.42	2021-03-20	1	139.362	187.482	272.86	326.844	412.222	1.26122	258.478	242.791	515.563	381	N
61	TOF-ND2	85.42	2021-03-20	2	133.179	191.733	262.258	324.911	395.437	1.21706	269.851	237.41	525.17	366	N
61	TOF-ND2	85.42	2021-03-20	3	146.926	164.088	239.729	311.014	386.655	1.24321	253.104	231.13	522.047	366	N
61	TOF-ND2	85.42	2021-03-20	4	134.511	192.288	270.445	326.799	404.956	1.23916	278.065	246.907	528.942	381	N
61	TOF-DG2	83.06	2021-03-20	1	43.4633	32.2117	61.5238	75.675	104.987	1.38734	109.406	189.746	498.92	146	Y
61	TOF-DG2	83.06	2021-03-20	2	50.2463	34.3042	59.6655	84.5505	109.912	1.29995	109.489	194.145	506.761	141	N
61	TOF-DG2	83.06	2021-03-20	3	40.3756	35.5404	62.592	75.916	102.968	1.35634	118.19	215.875	571.086	231	Y
61	TOF-DG2	83.06	2021-03-20	4	40.1317	33.1916	58.0895	73.3233	98.2213	1.33956	112.303	190.005	511.666	181	Y
62	TOF-ND2	71.5	2021-01-19	1	69.4223	156.367	204.113	225.789	273.535	1.21147	139.494	214.913	527.996	431	N
62	TOF-ND2	71.5	2021-01-19	2	80.6434	146.575	201.119	227.218	281.762	1.24005	131.868	220.37	538.228	331	N
